# Supplementary material for: Measuring re-identification risk using a synthetic estimator to enable data sharing
Source: PLoS One. 2022 Jun 17;17(6):e0269097. doi: 10.1371/journal.pone.0269097 (PMC9205507; doi:10.1371/journal.pone.0269097)
Supplement: S3 File — (ZIP) [file pone.0269097.s003.zip › tx/tx.vineCopula.1.11.csv]

risk_act	entropy_est	ital_est	hypo_est	g_err	g_vine_err	ave1	ave2	ave3	ave4	ave5	ave6	ave7
0.790468127831764	0.151294436278638	-0.185897403018698	0.13475776748504	0.0169374277237914	-0.0201316610622232	0.0213030662519299	-0.0138955053105012	-0.0110436045475618	-0.00159711666921591	-0.0449782559286345	-0.0822669985335247	-0.0838929392429457
0.0733307320260757	0.0518229876353495	-0.00663857366326381	0.0592308321404114	0.0160288470339039	0.0126878735406903	0.0388710574596319	0.0361233602744387	0.0118047080939345	0.0143583602872971	0.00638373400359801	0.0170685824207046	0.00441202487210229
0.00912492264184005	0.00253612567632696	-0.000457540543547259	0.00498572359777214	0.000493239794205668	0.000813341757943689	0.00272368321717348	0.00156850974613772	0.00060524835797327	0.000653290776074678	-0.00100900319737409	-0.0016312826407405	-0.00186387610450051
0.31408979293376	0.101350014707984	-0.0431929509223892	0.182141752821077	0.0155229669558313	0.0255440063066321	0.0663114128158632	0.055003744891448	0.0320963348943476	0.0205334866312317	0.0129710833818699	0.00262799814720893	-0.00873139727005867
0.898677777777778	0.086575260812332	-0.220558810091663	0.0816313131313131	-0.00670995670995678	-0.0140963354826991	0.0204691919191918	-6.17604617604295e-05	-0.00491446608946611	-0.010403146096328	-0.0129765512265512	-0.0210285590078371	-0.037431885140378
0.587448402617442	0.164136003745145	-0.113482871320343	0.218387139202592	-0.0257416911076521	-0.0418214539422579	0.0132725979496355	-0.0112214531160059	-0.0452308515757477	-0.0337815725249551	-0.079979321612054	-0.0900054153551333	-0.0978612846328443
0.78920873015873	0.161416898867891	-0.174838152229445	0.161748845598846	-0.0109130036630035	-0.0590733134223563	0.00381305926693631	-0.00225845632304955	-0.0412357604202414	-0.0349931585426799	-0.0534841278670823	-0.0582635275182796	-0.0676457152456793
0.0411593330240322	0.0345349080528093	-0.00123365610541724	0.0297291120677174	0.00987555896755685	0.00399938781580899	0.0226549156206968	0.0182057367387221	0.0109043976997396	0.00693747339168291	0.0043880245082973	0.00338590295213806	-0.00315384253409971
0.151990177334562	0.0687701634340678	-0.0155161368222458	0.107495743443817	0.012492212557027	-0.00780155963193635	0.0128365403142626	8.84829574726853e-05	-0.00490100756512632	0.00234532646254534	-0.0233020618738266	-0.0245998717366448	-0.039627388615472
0.0203409199807036	0.0057913058651288	-0.000897515993552162	0.0131658285358398	-0.0002012406568275	-0.000128088908728893	0.00648199403353904	0.00385264861447925	0.00100057269653012	-0.000164664782778198	-5.84462118483411e-06	-0.00282710629661012	-0.00430999182661159
0.370145993322451	0.0769368433929451	-0.0601727199276916	0.164383536172598	-0.00642651558899071	0.0244248349824319	0.0487825341257891	0.0395547245416683	0.01943595596076	0.0089991596967206	0.000694383806203347	-0.0108121085427743	-0.0374320947182057
0.181113106767622	0.0461942977258567	-0.0236334851980022	0.111793466679242	-0.00203079181992036	-0.00398518147763749	0.0281879102943599	0.0173612855647664	0.00237055429584274	-0.00300798664877891	-0.0151431206021269	-0.0253104957258325	-0.0264378618234689
0.549910585509965	0.135365742012267	-0.104076043573593	0.216010693745539	0.00414996131907475	0.0119431706815687	0.0804297278861903	0.0380032502253977	0.0311402150992539	0.00804656600032172	-0.0148801116725714	-0.0126630800176069	-0.0333657238377076
0.0559556630028607	0.0267328030743089	-0.00305616381914522	0.0456061573840256	0.00325870295956299	0.000655422497397952	0.0189395575435687	0.0106863532272388	0.00509906478316249	0.00195706272848047	0.000214534904229423	-0.00973127610755464	-0.00954021970635089
0.170883790962335	0.0672941242191584	-0.0229229857546561	0.102470163205359	-0.0154120022826722	-0.0217875036239377	0.0102417952563454	-0.00786329433301403	-0.00235130383673729	-0.018599752953305	-0.0185339562476201	-0.0249346513544909	-0.041557934227509
0.728147092364081	0.150494271570034	-0.15593989144686	0.167199964144473	0.0223642038983587	-0.011682958058665	0.0494742279822399	0.0381851437809547	0.0119721098463649	0.00534062291984683	-0.0249321760443092	-0.0140914756124993	-0.0463980877608526
0.496232257871736	0.163234414983446	-0.0826858791288358	0.240727190089077	-0.0117822517249206	-0.0144053708714107	0.0291581143920492	0.0113026565439659	-0.0380089586570792	-0.0130938112981657	-0.0401502440779406	-0.0831241009061908	-0.0805343164343379
0.94044025974026	0.0582582426467033	-0.239421219231959	0.0535294372294371	-0.0145303030303031	-0.044676000262364	-0.0076281844418209	-0.00527077922077923	-0.0247246490882855	-0.0296031516463335	-0.0328672012331104	-0.0382002164502165	-0.0418855798242163
0.302913316078001	0.118761409487957	-0.0428659676719687	0.180033313028113	-0.00434402658707739	0.00345425825989126	0.054898088222225	0.0352598091429325	0.013765394061133	-0.000444884163593062	-0.0125671996941247	-0.0185706327301581	-0.0297660095711847
0.89444227994228	0.0878843525053016	-0.221542764681735	0.0827910533910534	-0.0334652236652238	-0.05078984202266	0.00305075757575746	-0.00556314771087507	-0.00768770118770123	-0.0421275328439419	-0.0181724414474416	-0.0333710695943985	-0.0493270686384324
0.377238189969336	0.0921089850126418	-0.0650752015235399	0.167994108402751	0.00111384413842996	0.00707868720229715	0.0604293267357879	0.0375821252841376	0.0268996588735803	0.00409626567036353	-0.00627343052766244	-0.0115600270215786	-0.0244224373670306
0.883924242424242	0.106085952354562	-0.219058097816874	0.0884848484848485	0.0247116883116884	-0.0416539308644571	2.36724134451416e-05	0.00590443722943723	-0.00761361765091706	-0.00847112127638439	-0.0168379181424636	-0.0269800058527331	-0.0459511993354239
0.727236650293546	0.149198103323695	-0.155658458546199	0.171404345608948	0.0146219552552027	-0.0103420257032039	0.0355198915217875	0.023778963003687	0.0120888680542448	0.00213996477599943	-0.0332989969749053	-0.0226991621131477	-0.0353130306565327
0.696074125874126	0.141367432744659	-0.14804518335741	0.179541025641026	0.0213960062313144	-0.0211831694950548	0.0416405201366228	0.0317541346622856	0.00644873597881623	0.000106418368129857	-0.0127183013865713	-0.0296431394080839	-0.0481890110608847
0.725326347737309	0.153416389617009	-0.157308904317247	0.172359945292299	0.0216468448158298	-0.00286532282623508	0.0590544758731266	0.0165189167461137	0.0061001091410019	0.00939076099479741	-0.00622999449499628	-0.0240524106616822	-0.0365396855105868
0.0418181659833722	0.00200972576661845	-0.000792383742013979	0.0284284985032659	0.00174984382725923	0.000216163384723064	0.0155622146778715	0.00810125492271291	0.00494727409005585	0.000983003605991149	-0.00301516297174197	-0.00489104965382164	-0.00727495467299584
0.688648621481211	0.158995536131107	-0.147863303388334	0.170255355313908	-0.0371661950520563	-0.0373051609019437	0.0125932103037496	-0.00186333451077758	-0.00194999607784907	-0.037235677977	-0.0425723147357555	-0.0494149763956911	-0.0595629518407353
0.283396123294512	0.10359095973112	-0.0396862575912413	0.161466141785118	-0.0131361304164057	-0.0502011150992271	0.00839367688430259	0.00130248692286922	-0.0151506309202576	-0.0316686227578163	-0.0610708233578887	-0.0513679145324908	-0.058151917525916
0.688135832349469	0.168080105763888	-0.143351635619008	0.207741578118851	0.00884185915095004	-0.0120942557442558	0.0396503847162938	0.0259330492626674	0.0101598577830994	-0.00162619829665289	-0.0208540487359218	-0.0511948730952033	-0.0407494446218947
0.846488054666664	0.116793799965456	-0.198640979258072	0.110378612000002	0.0132797280556638	-0.0163814196350294	0.0143471125650937	0.0133643071426494	-0.00889870992050135	-0.00155084578968279	-0.00818074177753325	-0.0473613832839769	-0.0377382993714545
0.0408210670336644	0.0321350678154082	-0.00253615292108067	0.0286543803729174	0.005460484681143	0.00312728670338066	0.0191307922248273	0.0140281326254753	0.0110113005604536	0.00429388569226184	0.00299466534068433	-0.00116866426475316	-0.00317009775453881
0.567319091433944	0.147565422728766	-0.111143986255416	0.196639153351574	0.0371890521829026	0.00209722816755242	0.0598277376048829	0.0427082537918548	0.0406762167607022	0.0196431401752275	-0.00082974180557005	-0.00322639313090911	-0.0227497519135492
0.0101990158944464	0.000558545838580966	-0.000190383787936817	0.00607571084644938	9.1858899299491e-05	-0.000238752214995133	0.00396569935447502	0.0029327491589701	0.00159722390337036	-7.34466578478209e-05	-7.84213428038204e-05	-0.00133589584190564	-0.00236590173838443
0.0546184809864577	0.0265975798956213	-0.00363215668254593	0.0466412764436776	-0.000324766183419395	0.00606916316441113	0.0183116405342542	0.011734197665256	0.0070102478645543	0.00287219849049587	-0.00277513358180188	-0.00337318297938516	-0.00799265181740018
0.0732298281327143	0.0434790669451199	-0.00237903291331147	0.0624576076072474	0.0128170070422519	8.39421213348901e-05	0.0312672037624278	0.0216546765665198	0.0099136062214175	0.00645047458179338	-0.00465442818881787	-0.00577796317170579	-0.011480592153465
0.125315449681105	0.0559355765731447	-0.0130341206550699	0.0884940520787154	0.0229080802929824	0.0108095746826454	0.0300915027835657	0.0401847031237512	0.017998539740419	0.0168588274878139	0.0142680129447845	-0.00444160236853031	-0.00933818058940462
0.020505302216145	0.0154827193235483	-0.00214105109898342	0.0119197236164355	0.00165549563239093	0.000666018010050153	0.00713759982947328	0.00457721851738532	0.00312892304870994	0.00116075682122054	0.00130191800157082	0.000220364308816504	-0.000654893547034508
0.587984703632097	0.169568675048686	-0.113834092465599	0.217548826474161	0.00382368285958046	-0.101766370690071	0.00626479406870173	-0.0388155275386048	-0.0537109823893508	-0.0489713439152454	-0.0706418778571188	-0.0897382992862771	-0.102559819414577
0.650852436640432	0.13846524932953	-0.135506184410727	0.17800182784297	0.00412188870804797	-0.0397216195100394	0.0213600225586186	0.0114737550990831	-0.0163740557974851	-0.0177998654009957	-0.03877688144337	-0.0523898668503906	-0.0535576424037498
0.240736579633906	0.0786848863445017	-0.0309624708843114	0.15081838445554	-0.00842157711329433	0.00579654222262371	0.0509306015641411	0.038314528673676	0.0300898126280915	-0.00131251744533531	0.000366440397104012	-0.0163354573605533	-0.013891150745944
0.293591844762096	0.106316574077894	-0.0396964508925825	0.175661012243696	0.00179260190934855	0.000644665283119517	0.0534003223085594	0.0421788217745876	0.0155722334112312	0.00121863359623403	-0.0136850528109612	-0.0225818808539213	-0.035872576331792
0.614639277448907	0.134019624117834	-0.122092427237256	0.201849994954269	-0.0090753271303764	-0.019877765077706	0.0427141854800235	0.0235707131392018	0.00588719950316774	-0.0144765461040413	-0.0409343099261354	-0.0589683529711957	-0.057325382629387
0.0750287665838206	0.0513337771522692	-0.0059421491580899	0.0554708238479672	0.0224051595286663	0.0203848653843668	0.0318823580882956	0.044194715945801	0.0180445976370806	0.0213950124565166	0.00544684312968768	0.017932206038845	0.00536520883329607
0.00702026908340055	0.000868069656000093	-0.000205745551169538	0.00347268813019506	0.00136120606612778	0.00123041504227009	0.00370750263198808	0.00256951689504121	0.0013918672334631	0.00129581055419893	0.000598924002572904	-0.000335413695259842	0.000180529840300677
0.214235240047319	0.0403756991711588	-0.0321704293271992	0.125818519623317	-0.00959246164664979	-0.0184832421773407	0.0229388384358635	0.0088041938348101	-0.00110463927762047	-0.0140378519119952	-0.00920336961291646	-0.0222529064235998	-0.0323363569930158
0.916774891774892	0.0779541566875918	-0.227342684655615	0.0728160173160173	-0.000899134199134233	-0.0289705234159779	0.0140948051948052	-0.00700692640692646	-0.00443362193362196	-0.014934828807556	-0.0292695997184634	-0.0226569330980181	-0.0266142894983804
0.528381487753057	0.0847071316343846	-0.100394397849628	0.189124645604481	-0.0192947748661109	-0.0169941757455337	0.0504951598932705	0.0253499358215882	0.0101734114446567	-0.0181444753058223	-0.0261016650336502	-0.0302253516925381	-0.0407775024029911
NA	NA	NA	NA	NA	NA	NA	NA	NA	NA	NA	NA	NA
0.0847366515132746	0.0171168708022403	-0.00597164743285783	0.0598166839414403	0.00237545745800546	0.000407630262389047	0.0207860261100206	0.0121986947803307	-0.00213725187986921	0.00139154386019726	-0.00619059007274159	-0.0131824656519731	-0.0129949905221104
0.529257426398678	0.11770386581522	-0.100481566070318	0.19957038120667	0.00666605153318056	0.0182768356400406	0.0661448785545372	0.0370847800798322	0.0183795061676575	0.0124714435866106	-0.0117445483244235	-0.0150720444731407	-0.039147039654347
0.125815518608959	0.020418870998326	-0.0139304938359861	0.0847987080669246	-0.00952515160004598	-0.0179651123314068	0.016869409673974	0.0123606770732232	0.00171948086393264	-0.0137451319657264	-0.01346468733981	-0.0204742045628565	-0.020913101621973
0.0370903204177868	0.00615887707724208	-0.00333161846789965	0.0247080537871161	-0.00319542589131747	0.000185588313231809	0.0102196311351096	0.00694798190120922	0.000845867450453681	-0.00150491878904283	-0.00258710362721706	-0.00769669159135775	-0.00673696419426598
0.721152732964574	0.151491080822888	-0.155227686260058	0.172192241626052	-0.0156992320060877	0.0114929878179112	0.0400595230515521	0.0102481814878774	0.00762804007104068	-0.00210312209408825	-0.0191764041243292	-0.0338411461871369	-0.0403046026627751
0.194840781098412	0.0659072866719569	-0.0236595576576444	0.131117356089889	0.0186100163336873	0.0165097654734337	0.0519451867088913	0.0381350802612105	0.0277920123107955	0.0175598909035604	0.00303354128034947	-0.00259409259555815	-0.0075802727682118
0.66473871611392	0.119512979453632	-0.138733301954358	0.190591862398476	-0.00280824883180097	-0.0065342014811971	0.0506350115473074	0.0292542236928565	0.00471581983869762	-0.00467122515649909	-0.0145439265378762	-0.0334555151542051	-0.0353903927634505
0.00772865290387246	0.000407779587455798	-0.000560817961912588	0.00477982722418944	0.00163095904031582	0.000614918836626378	0.00248283628722131	0.000766521140696745	-0.000673743858741067	0.0011229389384711	-0.00060974049335058	-0.000375808964590978	-0.0013791260566076
0.943628571428571	0.0553923128997567	-0.240119977763102	0.0513168831168831	-0.00262900432900426	-0.0302567099567098	-0.00445129870129868	-0.0193236652236651	-0.0132491341991342	-0.0164428571428571	-0.035586897238234	-0.0405483405483403	-0.0529488095238094
0.653557999071635	0.17182822243159	-0.130735054282242	0.20599351607988	0.0290936744673085	-0.0536509419357576	0.0399522102385527	0.0150919852168215	0.000405729271231947	-0.0122786337342246	-0.021539651612608	-0.0260893604747193	-0.0470349853792477
0.646611800825437	0.167431765171924	-0.12986174501275	0.208439714326078	-0.0193146145079774	-0.0452457918421695	0.0302893560687677	-0.00538992396155547	-0.00128568007996432	-0.0322802031750734	-0.0263384531928116	-0.0461349814056851	-0.0639602675558302
0.0867334435413933	0.0429553845002813	-0.00635878727398245	0.0644421892449902	0.010312696615541	0.00115902084305004	0.0290364418666147	0.0175294625249587	0.00908623754726089	0.00573585872929552	0.000814963009418954	-0.00800020590466584	-0.0147445570232411
0.124624959976604	0.0548438184203198	-0.00967025056071084	0.0934057632836172	0.0247135959058788	0.0158691350936172	0.0454530014119813	0.0286513085539899	0.00905833845972127	0.020291365499748	0.00305009459982554	0.00647062586674409	-0.0122102825060238
0.591386798212407	0.130870859133921	-0.118241880260379	0.186774738692001	-0.0165697971100465	-2.62886438294752e-05	0.0480183158093304	0.0375359946399779	0.00115808085021551	-0.00829804287693803	-0.0338598358507709	-0.0285533875052011	-0.0375762449063152
0.187040963146975	0.0435560146205906	-0.024844888895648	0.110625628322457	-0.0129078511056015	-0.0101036748647933	0.0364413683454313	0.018611436492991	0.00321024432204312	-0.0115057629851974	-0.00680408211563815	-0.0257544311236917	-0.0333469636396728
0.220212132029941	0.0409594802482242	-0.0302142243190824	0.125061252263461	-0.00273695646592007	-0.0102698764809863	0.0284438623389779	0.0146704237656117	0.00504976157118237	-0.00650341647345315	-0.0209368967912938	-0.025527452426617	-0.0328099049044535
0.114142510353545	0.0326025925945496	-0.00837746995262756	0.0935426490134714	0.0038013359493896	0.00604157290263918	0.0323759358233753	0.01743523583754	0.00844560265154561	0.0049214544260144	-0.00393341141720545	-0.0100646239336018	-0.0229309576459837
0.0558244420281314	0.0330846348985523	-0.00401283988488862	0.029639189309157	0.00866198610443849	0.00436391624638235	0.0265441069808926	0.0184567584592187	0.0117669091596334	0.00651295117541042	0.00573680684538951	-0.00279605078445692	-0.00430954664001584
0.408924946943225	0.085627832098163	-0.0676234496901327	0.211674339037153	-0.00142420329278514	-0.00487848418904191	0.0479921940570421	0.0305593726678803	0.0044485859607889	-0.00315134374091353	-0.0310013485177188	-0.0460740234704147	-0.0584670943321124
0.603100066991703	0.137017499114812	-0.12082958568097	0.191509093344002	-0.0105510828947344	0.0133565961049059	0.0760502549152574	0.0504302036644183	0.0273897691947235	0.00140275660508571	0.00488840345547181	-0.025515610791061	-0.0265492113427127
0.0915552347012283	0.0435909941788839	-0.00768987771737972	0.0620524020328189	0.00969836633338914	0.00238120453526953	0.0289321931273007	0.0181075321556733	0.00879145993999499	0.00603978543432933	0.000790374285889059	-0.0058352241997484	-0.0116786957219819
0.569164254957895	0.119835068485875	-0.114781581863277	0.185999303099176	-0.00038045118325214	-0.0451263383239925	0.0604095137208299	0.0312208013767359	0.0180720715002093	-0.0227533947536224	-0.0153404699506506	-0.0371808598569668	-0.0418423087824723
0.0308318671027068	0.00673193064652363	-0.00292534602695378	0.0170984829111069	0.00200639393305723	0.00180780660997574	0.00722887412985169	0.00508625757754131	0.00217592318714784	0.00190710027151649	-0.00134835519917162	-0.00215821111690287	-0.000727095340978711
0.171334333509816	0.0690821087747652	-0.0223564588897517	0.105516831660076	-0.0102928438881182	-0.0275187990998888	0.0221903129471952	0.00987683193796954	0.00373419114557588	-0.0189058214940035	-0.0145568941818813	-0.0344533732070436	-0.0400508145146716
0.0548703292932817	0.0310085821793346	-0.00282280077464832	0.0455515039472438	0.00747595281058616	0.00355059971925476	0.0262886219336643	0.0244916705350289	0.0146382822963133	0.00551327626492047	0.00977705297372298	-0.000243694536724966	0.000501704521351648
0.663674541869145	0.115672693213808	-0.136316343330307	0.187888937076152	-0.00173201158109615	-0.00706817181095132	0.0489544579455008	0.0305413663418479	0.0109345125926807	-0.00440009169602373	-0.0125498663907382	-0.0366958185543632	-0.0326158903910923
0.56941297720074	0.146777519363489	-0.113614623796995	0.201344716620591	5.42365873141826e-05	-0.00100389151325331	0.0625265758239346	0.0433839719692823	0.0233009269177361	-0.000474827462969563	0.00746646627908376	-0.00897396024986308	-0.0274569788365956
0.901602886002886	0.0832784552323038	-0.221940693016735	0.0799092352092352	-0.00481392496392496	0.00202741702741704	0.0161711399711399	-0.00613020313020307	-0.00947669304848442	-0.00139325396825396	-0.022458743276925	-0.0313170034510943	-0.0422279663518299
0.64283280415366	0.138753134342622	-0.122615891467104	0.224290060860114	-0.0216149853562956	-0.0188518695372552	0.042919322778966	0.0355717124070721	0.0175644257345016	-0.0202334274467754	-0.028949085486809	-0.036586822919247	-0.0434412614643104
0.0602139478452502	0.0140021359633395	-0.00569345679529614	0.0407808446152326	-0.00745340338190877	-0.00335814600939262	0.00838623603912073	0.00839151099089154	0.000141979234561822	-0.00540577469565069	-0.00636561334472238	-0.00853752320968681	-0.00868577519520471
0.505759792700337	0.156195989442208	-0.0915127954446687	0.222936246007396	-0.00771963595071673	-0.0557264794162297	0.0219575623948142	0.00590842633694832	-0.0257704184464147	-0.0317230576834732	-0.0693571391120315	-0.0629613367692659	-0.078167227798818
0.698554355240719	0.162056967216696	-0.141099249775037	0.205939859635314	0.00639094746930713	-0.00747277831418991	0.0524616391184571	0.0373092121781962	0.0134844861325933	-0.00054091542244139	-0.00532966901519538	-0.021125549313156	-0.0285166389655778
0.109392955370552	0.0478533415583535	-0.0112163531407598	0.0809385264145287	0.0111917331192659	0.0139208915306715	0.0496123869913069	0.0294262977767702	0.0209666245622817	0.0125563123249687	0.00788115099879731	0.00108728954856795	-0.000685168681377454
0.865078981372163	0.106839998126483	-0.210730098952312	0.0950998065066249	-0.0196926177357994	-0.0278902922834739	0.00664640759957758	9.35545292498619e-05	-0.010068098610144	-0.0237914550096368	-0.031997606285574	-0.0500330250557522	-0.053997604278438
0.698001600419782	0.163023119355256	-0.140254642833167	0.207355975337793	-0.0167901924674652	-0.00260706158072466	0.0489465578613306	0.0272706692297602	0.0027842490560539	-0.00969862702409485	-0.0240571203529092	-0.0210545424768651	-0.0368351231991887
0.305466315431475	0.0965421545584329	-0.050544491173762	0.152356555897178	0.00576587382293176	0.00589859458959091	0.0669773633440137	0.0322642689571408	0.0339108984421846	0.00583223420626133	0.00177278786756579	-0.00693162426619737	-0.0124958213894064
0.195167340192254	0.0309970891245127	-0.026278471329394	0.111368492330894	-0.012260696706283	-0.00723228586156133	0.0192849866161655	0.0121605022434043	0.0060951645453953	-0.00974649128392216	-0.0276753764149381	-0.0252772230837283	-0.0346321280007652
0.699290848545394	0.142194038448132	-0.147251679004419	0.187106121151576	-0.0154789618361476	-0.0290958053486465	0.0417209122319029	0.0209480559948073	0.00867013355463742	-0.022287383592397	-0.0167818302007642	-0.0354390459255408	-0.0442657521315724
0.720475739827982	0.154983027425581	-0.155185308699365	0.172838400445446	0.0106385623532985	-0.000462120118748133	0.0555607696567891	0.0264658957692753	0.00864522813921098	0.00508822111727525	-0.00672945698965621	-0.0176372292333372	-0.0325738696626323
0.780434848484848	0.167270782147598	-0.16877861780554	0.174659090909091	-0.0303361502134228	-0.0683443677085898	-0.00498768857405218	-0.0263574582057871	-0.0239885440214943	-0.0493402589610064	-0.071690637882488	-0.0684914460539461	-0.0892204280344542
0.887415367965368	0.101685423987799	-0.218119366184584	0.0848846320346319	-0.0135127007479808	-0.0540666666666667	0.0137202741702742	-0.00124654335563434	-0.017156893611439	-0.0337896837073237	-0.0264414075823167	-0.0207689212302848	-0.0550566425302319
0.595742985360964	0.142124622417709	-0.11464967247644	0.21543126305202	-0.00995254194749073	-0.0226412840761127	0.0290054752815754	0.0125425326441529	-0.00346519241537946	-0.0162969130118017	-0.0358269171058315	-0.0407234466547477	-0.0711812886927289
0.0884720972664984	0.0172183567583953	-0.00750419298095126	0.062079385642911	-0.00542122380691931	-0.000492987431829559	0.00979423731281488	0.00646444908579964	0.00787557397035753	-0.00295710561937444	-0.00733759239432376	-0.0080652542541773	-0.0183408304984464
0.401590689184369	0.0796769012336377	-0.0708042634347965	0.1769234856369	0.00490858773009722	-0.00144653319228294	0.0460741928102141	0.0342845681615271	0.0121078534416951	0.00173102726890711	-0.0141210511638689	-0.0246949188665457	-0.0409617004978896
0.896723665223665	0.0864047858914526	-0.22026141265984	0.0803793650793649	-0.0231553391053392	-0.0201362248862249	0.0077450733609824	0.00823071297389477	0.0036287157287157	-0.021645781995782	-0.0355575244930509	-0.0258058577785852	-0.0275883780361054
0.569692578005531	0.115610908570875	-0.110688249261132	0.189661584053444	0.00775455056315166	-0.0145262330816074	0.0527182883097352	0.0173988392803034	0.0179939288620756	-0.00338584125922781	-0.0295982303402604	-0.0381438289556271	-0.048441713540218
0.0450828304522346	0.00804943020810619	-0.00537394590764256	0.0235720263490871	-0.00490547316911138	-0.000612635103283556	0.00823522531141122	0.00496462764992295	0.00320212785507524	-0.00275905413619747	-0.000970861999301721	-0.00571083787243647	-0.00853237136770393
0.928712987012987	0.0679581937689437	-0.235219318353005	0.0599233766233765	-0.0124838661338662	-0.0313536760624996	-0.00890753968253977	-0.010939826839827	-0.0318920405352224	-0.021918771098183	-0.0372849206349208	-0.0331948273948275	-0.0421737734487737
0.0899784507221794	0.0157861348460377	-0.0121202008011552	0.0502081816299859	0.00614180295531914	0.00131717882799341	0.0165992429245997	0.0130135331495551	0.00667752833929111	0.00372949089165628	-0.00430121875793296	-0.00907174937937208	-0.00840999622712542
0.022547092266145	0.007365956712269	-0.00121046230357547	0.0160824361853852	0.00220438024079058	0.000363555131018961	0.0101767535947382	0.00592521419585936	0.00323838237344174	0.00128396768590477	0.000126344376683862	-0.00151594874608389	-0.00307011793479713
0.697665026387754	0.143763147163457	-0.151353132679878	0.184815414383596	0.00820366347961654	-0.00424591419994458	0.0512951346039582	0.0330079049306706	0.00678658172353896	0.00197887463983604	-0.0269170714273713	-0.0318592902247704	-0.0455117060952411
0.422813977166658	0.165015063350419	-0.0679756472942926	0.21037152350838	0.0336412334643689	0.0103592595646382	0.0687848211779407	0.0474735854183543	0.0359552372971004	0.0220002465145036	-0.00339305538210022	-0.00562495217708481	-0.0151198289109213
0.178289124730956	0.0831451646702236	-0.0154013098224478	0.160527548221524	0.00777253181223436	-0.0443627004088549	0.0281032831688271	0.0111745513935777	-0.00780912574274875	-0.0182950842983103	-0.029115977234916	-0.0370020948368906	-0.0415976252550476
0.227326338740351	0.0575477503146263	-0.0298959267917718	0.1498006253586	-0.00474434022594492	0.00331388204008143	0.0426499510181344	0.0317016851037419	0.0176003638274415	-0.00071522909293173	-0.0151564915213365	-0.030057632153752	-0.0298808338246228
0.665464949839697	0.118625713571749	-0.137503967129974	0.188631193410992	-0.00162224425978996	-0.00467662092391463	0.0473159850231234	0.0349045763607461	0.0103998535410863	-0.0031494325918523	-0.0107863610366394	-0.0313899819251402	-0.0279512557256046
0.0495928345804963	0.00878383221067663	-0.00431224101859917	0.0325233108496744	-0.000750508052344535	-0.00394495403099477	0.00830940501794753	0.00655090544165181	-0.00011939695844785	-0.00234773104166965	-0.0060437506566236	-0.00887188713369697	-0.00813917947213255
0.647610878408162	0.1421519569812	-0.134788554823011	0.179614770214528	0.00517286122987093	-0.0241777553099474	0.0251634681574804	-0.00148560789354824	-0.00187315255338094	-0.00950244704003822	-0.0337833674115591	-0.0367063070288147	-0.0609592434871576
0.126838573834948	0.0202891228291968	-0.0170472248844138	0.0694961420634689	-0.00650157211199891	-0.00640852921134523	0.0180629160983842	0.00436539582985623	-0.00483345161078909	-0.00645505066167207	-0.0113578813411757	-0.0209936290500768	-0.0188574126624988
NA	NA	NA	NA	NA	NA	NA	NA	NA	NA	NA	NA	NA
0.688454322445232	0.158808326640461	-0.138441519425242	0.203969919979011	-0.0190159598526199	-0.00406322843822837	0.0337627910117215	0.00806413357141966	-0.00441420264969739	-0.0115395941454242	-0.0272774186475162	-0.0447125944626328	-0.0495743798649353
0.126554001696206	0.0530864974528494	-0.0154577637609821	0.0729814475715435	0.00119425577038601	-0.00755793453774503	0.024432678861152	0.0049317231807208	-0.00864458163923684	-0.00318183938367951	-0.0101735643880106	-0.0128422776466565	-0.0202623344417553
0.440240861510918	0.100939060020539	-0.0785760314148773	0.179116917995558	-0.00074463495187993	-0.0061455634656068	0.0440952643453887	0.0389379241673061	0.0184138764408122	-0.00344509920874336	-0.00332270094929726	-0.0222024383862107	-0.0307478714403508
0.261408127498346	0.104463513454348	-0.0348446987385277	0.165446632953898	0.00171673766700753	-0.0529781645036006	0.0061891257567061	-0.00216136078646645	-0.0223683713952395	-0.0256307134182965	-0.0501512861847464	-0.0732133457731655	-0.0552573866640737
0.101251166611664	0.022985564438504	-0.0115210114954662	0.0695924918327461	-0.00487352828623078	-0.00267005923058408	0.0213712418556613	0.0138827221692774	0.00594631697803612	-0.00377179375840743	-0.00659218079874338	-0.00797182168454914	-0.0156201708744744
0.321719169982437	0.0626553894991125	-0.0465219709296087	0.197660046648379	-0.00143492702627923	-0.0239225805553968	0.0475955914337748	0.0187634417165241	0.000315492308442911	-0.012678753790838	-0.0315748157055647	-0.03961540591568	-0.0515883723111659
0.912689033189033	0.0801170106318846	-0.229032284731284	0.0731715728715728	0.00216075036075036	-0.00672344877344888	-0.00295562278630468	-0.00585165730733916	-0.00737730880230891	-0.00228134920634926	-0.0384610385752099	-0.0330698773448774	-0.0352205266955269
0.329557068640514	0.111372353533413	-0.0483063185259161	0.186607007925818	0.0150549566187498	0.0282591313380119	0.0783112468778434	0.0546868638323047	0.037766565984885	0.0216570439783809	0.0160330163755301	-0.00638333029853688	-0.0127465843506661
0.722040582264913	0.153567712409212	-0.155081803843907	0.170585813086616	0.00635051140077969	0.00103638622660107	0.0444829568620951	0.0444561964524295	0.0133675753717893	0.00369344881369038	-0.0220669704477664	-0.023232485989218	-0.0398497765688891
0.34650598412089	0.155684295362575	-0.0528394276424947	0.179218841688402	0.0275981472975151	0.01017498363303	0.065709130921295	0.0469989536063405	0.019052506546012	0.0188865654652726	0.00908357861561043	-0.0133781084370627	-0.031315619052836
0.181446083718339	0.0449847161286251	-0.0195279390274145	0.123742374638465	0.0190850695701438	0.0221915351994521	0.0477562150123257	0.0338981334124867	0.024837769325143	0.0206383023847979	0.00367336792389397	-0.00792024196563604	-0.010638179188934
0.151315310552002	0.0668022009900892	-0.0177241822375796	0.103735216228771	0.00172398677993282	-0.021111940424532	0.0211428370270926	-0.00567241620685641	-0.0122892206938371	-0.00969397682229955	-0.0280038522546801	-0.0347762501095325	-0.03559789844743
0.231764128801939	0.0629058088829345	-0.030404130051205	0.152883580922475	-0.00863232561377456	0.00184200212249133	0.0455336367672961	0.03090959402403	0.0059135282892438	-0.00339516174564161	-0.00858633178979099	-0.0273148223865304	-0.0313964288500956
0.144650416955098	0.0691817526708542	-0.0161654100523007	0.103794051176821	0.00384696558402409	-0.0149490354894193	0.00815609972526019	-0.00515941485374274	0.00111207148143411	-0.0055510349526976	-0.0225561001619161	-0.0299825619850899	-0.0368819651094408
0.575208661458992	0.176082198653776	-0.107050995497338	0.224009795841283	-0.0337384472858135	-0.0817983570509505	-0.0175787803887236	-0.0122684977925628	-0.0322178800271755	-0.0577684021683821	-0.0609679791693932	-0.0768417667143598	-0.108235398810232
0.931290043290043	0.0661328900826847	-0.234933824855692	0.061603896103896	-0.00927893217893228	-0.0368204315886135	0.00769177489177475	-0.00599956709956717	-0.0127428571428573	-0.0230496818837729	-0.0272379057810878	-0.0288691598805236	-0.0379775974025974
0.914064069264069	0.0789125911760008	-0.228070129143535	0.0726692640692641	-0.00161702741702752	-0.0241582251082252	0.00139866194411642	-0.000962121212121358	-0.0127505244755246	-0.0128876262626263	-0.0335367965367965	-0.02018378263151	-0.0371044706341288
0.504717749781974	0.163139115980199	-0.0887921925161523	0.237552264072264	-0.0482078532234124	-0.0515295818756613	0.00368656951010449	0.0190734583368847	0.000197406295099123	-0.0498687175495368	-0.0561393842417321	-0.0792799005883987	-0.072227062909194
0.00551177509796805	0.00329422842496874	-0.000443020086930528	0.00370037047606321	0.000464800189552865	-0.000974711015811032	0.00125248746040194	0.000841545414092308	-0.000197146404866517	-0.000254955413129083	-0.000902895406530323	-0.00152097394400395	-0.00116548097957822
0.576433551790643	0.147742665639171	-0.114122079740893	0.200207613105067	0.018595183304883	0.00981507598492026	0.0687360599291668	0.0453373391378478	0.0172695455907491	0.0142051296449016	-0.00426345333903078	-0.00203226789072042	-0.0354027711838251
0.0873245479553371	0.0153322805156539	-0.0110933821924486	0.0478913018362591	0.00183629571262681	0.00431946354879709	0.0178543132463859	0.00948094376702011	0.00380587686337196	0.00307787963071195	-0.00176183899216957	-0.0036892829048326	-0.0103145914258007
0.288871661530456	0.075518296454356	-0.0399849596243816	0.170131218581143	0.0078501803364816	0.02201981745597	0.0626586605109927	0.047722765937475	0.0382684776862042	0.0149349988962258	0.00797057131724532	-0.0039950285546182	-0.0100022967180892
0.331542250085759	0.108711294245644	-0.0479389617458801	0.208817631003348	-0.0458726276767782	-0.0303661994190927	0.0475436525571279	0.0136546601842703	-0.00264445132133539	-0.0381194135479355	-0.027381642553755	-0.0565653984766408	-0.0783992725041376
0.30303479396277	0.0716625935235287	-0.0518107783086063	0.142735041359953	0.0199721511791959	-0.00709116154021688	0.0473924624817297	0.0263230321992247	0.00530226103983461	0.0064404948194895	-0.00718610196328084	-0.0230787045685585	-0.0257441509240123
0.0353390646381871	0.00975147993568606	-0.00457777845489966	0.0190055202335215	-0.00534239466050181	0.000991017240535741	0.00964454169805937	0.00590152549916439	0.00336278280545924	-0.00217568870998303	-0.00355208883574414	-0.00310050994242607	-0.00925877062837767
0.130798879623429	0.0706099707693276	-0.0140942286770028	0.0927681166286972	0.0298463523389512	0.0178433900244414	0.0540098466348103	0.0459795909855291	0.0457344018162924	0.0238448711816963	0.0191652398428275	-0.00759147275811617	-0.00251179649630695
0.328229649269635	0.113035399940326	-0.0509480663321543	0.186482585084557	0.0372512530629326	0.0333815929809034	0.0766255218341574	0.0540110258934449	0.0529984843839247	0.035316423021918	0.0129030307641223	0.0103659450345311	-0.00775297314886553
0.928017748917749	0.0684107311935523	-0.234865090115424	0.0583822510822509	-0.00791327561327571	-0.0430077922077923	-0.000719408369408425	-0.00549880952380966	-0.0210801751279025	-0.025460533910534	-0.0289980035315562	-0.0335521284271285	-0.0353911321002232
0.0160939549874546	0.00105747952343825	-0.00222561917512475	0.00934891845203877	1.88154225664004e-05	0.00168589224424615	0.00570450294148238	0.00124797900959667	0.000764542312676607	0.000852353833406275	-0.0018526097424768	-0.00203883055437115	-0.00321087248992537
0.741435864135864	0.160108220200154	-0.157195888262199	0.185739893439893	-0.0279798775652843	-0.0579282719958248	0.0127372125349398	-0.0153005321764891	-0.0253434936275846	-0.0429540747805546	-0.0667654978945438	-0.066816971664699	-0.0906287225581542
0.347681818046754	0.150051055526261	-0.0541289233794573	0.180495145646205	0.0219358957238786	0.000713811920610652	0.0541148383167134	0.046844066850886	0.0231203701050081	0.0113248538222446	-0.00918497440099347	-0.00824715097603534	-0.0268204637219159
0.869337481962482	0.107316812804475	-0.210745055936342	0.0956806998556998	-0.0165419683851502	-0.0264967893217894	0.0227841731500821	-0.000645490538873084	-0.0156524985447833	-0.0215193788534699	-0.0261556740554377	-0.0299990665750683	-0.0345748087770816
0.941137229437229	0.0577046010819835	-0.240415406936877	0.0502264069264069	0.0012363636363637	-0.0208640692640693	0.000304870129870127	-0.0174731018981019	-0.0144301390528664	-0.00981385281385283	-0.0337189033189034	-0.0337704742227469	-0.0478455730271907
0.476391212229245	0.108793520384754	-0.0826595179153605	0.222420840928531	0.0041713692359599	-0.018952077659951	0.0391843635450119	0.0204565803623508	0.00187589085575729	-0.00739035421199552	-0.025645819214265	-0.0607572950946225	-0.0584509474880344
0.54520533761935	0.128776694407011	-0.102253904916762	0.216714536445979	-0.00213901301136088	0.0116701813873965	0.0643463302982942	0.0347566476251516	0.00685519858673744	0.00476558418801776	-0.0160292170190411	-0.0212529147597212	-0.0416440603099262
0.196114910135916	0.0850087799984106	-0.0202431340881357	0.156703464649443	0.0105704347897336	-0.030933818802901	0.0315348248242278	0.0213852775886418	-0.000166933578299583	-0.0101816920065837	-0.0214848913214132	-0.0330942962319897	-0.0487608445901889
0.107191928180136	0.0109601061454858	-0.00828787847812457	0.087197934491318	-0.00154367799378853	-0.00845988210038041	0.0207425192162261	0.0150563698615926	0.00254821196298705	-0.00500178004708447	-0.0113378613427653	-0.0161832770799503	-0.0237572185313308
0.567893887864841	0.115065247947507	-0.110253109145209	0.191738702361332	0.0059819957310786	-0.0013772967865856	0.0485263499320827	0.0185225114449041	0.0138278622176884	0.0023023494722465	-0.0190081881692634	-0.0394753501055374	-0.0403282339143001
0.227036084945018	0.0996411489892222	-0.0289143883005545	0.138960469568409	0.02935255939962	0.0200585540684647	0.0825907204643148	0.0484335024357384	0.0257398091265929	0.0247055567340424	0.0241571564055198	0.00834716055188348	0.014645112568972
0.140532643898458	0.0641126412901538	-0.0134990562921247	0.106028749031272	0.00390714299496323	-0.019283512350238	0.0326221771336141	0.0141593257277027	0.00874796325914984	-0.00768818467763738	-0.0112260447761111	-0.0213201276992582	-0.0236504534670315
NA	NA	NA	NA	NA	NA	NA	NA	NA	NA	NA	NA	NA
0.612028383792234	0.133570780624908	-0.124044671458335	0.19184110375163	0.00952323267691613	0.00549110631012661	0.0524682134368505	0.0344164569694	0.0324235125675852	0.00750716949352137	-0.00604546343928836	-0.0173967230098027	-0.0283033446740232
0.701389853076217	0.167445888418413	-0.143053276629426	0.207451193755739	0.02914908727636	0.006335038950948	0.060111855776428	0.0303332198104925	0.0175392404090265	0.017742063113654	-0.0284968797235914	-0.0301243648900738	-0.020854259688618
0.145835036828924	0.0636577463436393	-0.0163137183541111	0.108122632713649	0.00974937389791625	0.019753661184315	0.0548888014365098	0.0266216242465649	0.0221280079309802	0.0147515175411156	0.00413814628085352	-0.00714002924364593	-0.0097686017683371
0.334196320470192	0.111956577234765	-0.0491314915098464	0.176192168222084	0.0225704230028933	0.0152058018590152	0.0670874733590203	0.0527139375859264	0.04560899904655	0.0188881124309542	-0.00394190346226087	-0.0210113704036379	-0.00919364127917821
0.0767049261416475	0.0186639624815102	-0.0105640383847638	0.0451818651902952	0.003218631750787	0.000504346865028774	0.00964011207485915	0.00636750074159334	-0.000481351426251928	0.00186148930790789	-0.00830934609455571	-0.00854689033580262	-0.0111140031522552
0.0132300461157758	0.00221175111063186	-0.00153821459051881	0.0110364391453324	-0.000753197874695598	-0.001001211836941	0.00491145819897783	0.00122707008428299	-0.00140971814137207	-0.000877204855818296	-0.00114585212732642	-0.00218763959767955	-0.00239471343426983
0.179481634217299	0.0452143957829073	-0.0218430207709389	0.124115294351295	0.0130543542064855	0.0237626698602983	0.0548492377317313	0.0357922958061132	0.0246738018816753	0.0184085120333919	0.00714920929809559	0.00081735819803902	-0.0097009182146657
0.701847118285755	0.137667688880243	-0.149757534605714	0.182049851411215	-0.0109643769732717	-0.0158017415991784	0.0402559174930832	0.013019229116875	0.00071025976712713	-0.013383059286225	-0.0280141229636102	-0.0408089235361977	-0.0574739318236279
0.00525476961672124	0.000744680294077405	-0.000581622711741083	0.00168543195409753	0.00100223289608531	-5.59634231722551e-05	0.00192856083352885	0.00115131196781532	0.0013873227331214	0.000473134736456526	-0.000404587702392396	-0.000357502872599849	-0.00110114464811077
0.0576913227781948	0.0349067483687784	-0.00488353636016152	0.0299584243994506	0.0128218431055596	0.00896202002830227	0.0281129656600637	0.0203058864178043	0.0115059517093469	0.0108919315669309	0.00510294634932097	0.00133403787983665	-0.00815364181135422
0.258916294621114	0.0760308798854957	-0.0348110837457774	0.157181496464892	0.0061392103472428	0.00409633255640962	0.0366207834068633	0.0288108191580632	0.0198298877879643	0.00511777145182618	-0.0117785590922221	-0.0239628378046132	-0.027597245631064
0.266244635202583	0.0720828604238442	-0.0410323353186536	0.138431447878025	0.0206679820338731	0.0324629218972755	0.0568944822444199	0.0403169245661532	0.0234119324318505	0.0265654519655743	0.00213988428403616	-0.00613180157959053	-0.00892532361718468
0.518215858274316	0.110809378796896	-0.0997231678774038	0.19988235912868	-0.00248730348745518	0.00327731926417485	0.0620908148229654	0.0474119586469863	0.00948643421536399	0.000395007888359888	-0.0157356320234628	-0.0229355647941054	-0.0385514074143178
0.476468749607149	0.106888022847797	-0.0840299355189487	0.223853860937386	-0.0170052284513663	-0.0298507596584696	0.043549239515871	0.016887171795262	-0.00853915679065276	-0.0234279940549179	-0.0449616516011858	-0.0551627919005517	-0.0769938733397261
0.0571512009842943	0.00458124236214245	-0.00305504155787839	0.0325043329230472	0.00226515292715988	-0.00210586905720893	0.0188211926300294	0.0091782175503419	0.00578750053104173	7.96419349754773e-05	-0.000937743057925974	-0.00646981677029242	-0.00582882679593147
0.844673791627268	0.115474024480679	-0.200442879391568	0.112544390190914	0.0281169010134252	-0.024321368545299	0.0103512207341085	0.00883327907980314	-0.0071633921782317	0.00189776623406313	-0.0209492855035636	-0.0267934999492485	-0.0343754982938067
0.513197303160217	0.150698092487038	-0.0913712200892748	0.225896272413503	-0.036849542558699	-0.0748520468080078	0.0191216893149255	0.0156314089189895	-0.0343169657189013	-0.0558507946833534	-0.0608318835561102	-0.0706747900222858	-0.0863671224688906
0.222744102486092	0.0634675021389513	-0.027862739117685	0.139959573199229	-0.00237924547471943	-0.00726573402496625	0.0522700987744692	0.0186584807604383	0.0179675795861136	-0.00482248974984284	-0.0140525711789361	-0.0129944195935766	-0.0199255802963344
0.0241025600183012	-0.000654291533531609	-0.000409245854180434	0.0215720238533964	3.38563099423761e-05	-0.000899754804327461	0.00725401786502664	0.0028884508011622	0.000602724485591941	-0.000432949247192543	-0.00393688091772859	-0.00450932012887743	-0.00580590255811902
0.060953378080138	0.0147817639410303	-0.00517342338224731	0.0417728436962627	-0.0086992140187945	-0.0063025798390475	0.0138741647028684	0.00876137639801277	-0.00183075954948234	-0.007500896928921	-0.00333784748370995	-0.00971919615532273	-0.0126703080117051
0.7798886002886	0.168352029260438	-0.171013372199299	0.172523520923521	-0.00874543762832536	-0.0802446561119974	0.0112317024923977	-0.0191572501028383	-0.0361597997664842	-0.0444950468701614	-0.0669732793323105	-0.0783627418333301	-0.0936377100721619
0.782559090909091	0.162584439492171	-0.171221147312079	0.168559090909091	-0.00271529581529584	-0.0360495560464179	0.00873369826652204	0.00667011256200967	-0.0290976366932939	-0.0193824259308568	-0.0532452054602737	-0.0602737877934275	-0.0777786086724107
0.302046723387892	0.0869741680412339	-0.0419666886463854	0.172153442242997	0.0149647714898848	0.0257797939295129	0.05746729872897	0.0557365953551199	0.0307657313557587	0.0203722827096988	3.62722527809667e-05	-0.00888771047807513	-0.0207841021267518
0.930064502164502	0.0662137528282239	-0.234829867110891	0.058768831168831	-0.0120774891774892	-0.0153800865800866	-0.001990367965368	-0.0162256296733569	-0.0318680440771351	-0.013728787878788	-0.0399945698686341	-0.032359546766365	-0.0488813335654246
0.594565746826092	0.163210951005824	-0.113867932404487	0.221363534528323	-0.0202913810805243	-0.0722654870478839	0.0168656329965944	-0.0120101060874517	-0.053580779389416	-0.0462784340642041	-0.0876369075938509	-0.0930439874086209	-0.0763861821459232
0.134138840707042	0.0646745141490608	-0.011477066143438	0.106894725780532	0.00928878510362244	-0.00837765710963093	0.0335659870452516	0.0170867572455009	0.00933228834808522	0.000455563996995756	-0.0063897692789058	-0.0163794796561061	-0.0168813543555402
0.301862097681454	0.0912947269787313	-0.0489455117929224	0.151405300402823	0.028304179108179	0.00644720286759498	0.0559566202597067	0.0317082582054452	0.0318257622792851	0.0173756909878869	-0.000923003064055794	-0.0119444084271453	-0.0291813780818122
0.0687720736728496	0.010537266630913	-0.00617161065818009	0.0454183646619267	-0.00860909061058498	-0.00387780096018077	0.0127597533315448	0.00417220200120377	-0.00208447946505071	-0.00624344578538287	-0.0111417153468564	-0.0128583626494766	-0.0178076803439187
0.279160895305641	0.0526950751351579	-0.0434999428331472	0.142800865170987	-0.028903070030751	-0.0150096388747856	0.0234043413411477	0.00929184038657027	-0.0108482776292399	-0.0219563544527683	-0.0366050518419863	-0.0338692741308044	-0.0421688269912349
0.561646908035205	0.141039834981636	-0.104825619154834	0.202296847318176	0.0075972815465073	-0.000244063743815692	0.055301815548911	0.0369692027291667	0.0058231727483653	0.0036766089013458	-0.0249291837185637	-0.0258309695974051	-0.0387566432225254
0.558871982869478	0.116278418965766	-0.111855874681913	0.186724542352181	0.0173570219984838	0.00250257083035177	0.0370756549844987	0.0302291560480082	0.0118609845982164	0.00992979641441782	-0.031808839546063	-0.025392062253329	-0.0354133149354726
0.590169509241757	0.166837209348894	-0.111049360365522	0.223675530923069	-0.042174686982474	-0.0816956799881402	0.000708109931295553	-0.0165702245168813	-0.0393862144529363	-0.0619351834853071	-0.0997650958428591	-0.0715779326413037	-0.110862541874
0.72251275189264	0.153824505536978	-0.154595997403802	0.173321939173869	-0.0040604526610647	0.0123193749953185	0.0316097249187309	0.0302162295388817	0.00863074989797463	0.00412946116712687	-0.0161487301040464	-0.0264641521001606	-0.0383287132573388
0.0749562357878204	0.0150251400135593	-0.00874339293033702	0.0451875781701347	-0.00116053696047053	-0.00408876556978965	0.0114183062335771	0.00275739491965642	-0.00452033484012422	-0.00262465126513009	-0.00468069935368774	-0.0142242072993894	-0.0111220422644089
0.0226285905733796	0.00762374461391443	-0.00152689607577739	0.0150989702996178	0.00116902488910967	-0.000681849781309966	0.00778646384608175	0.00725522755350544	0.00395085157832482	0.00024358755389985	-0.00114469425500489	-0.00243015279666695	-0.00279071319930061
0.799104284099739	0.147643104717091	-0.182361406277066	0.136347152342607	-0.0149883074040968	-0.0609028724598102	-0.00997107778585049	-0.029885590714989	-0.0195156740324004	-0.0379455899319535	-0.0413238738534192	-0.0814418433247237	-0.0635697884801972
0.310408727517875	0.0784484090860826	-0.051996057668264	0.14528020447002	-0.0172309935025104	-0.0212365905959393	0.052848908289674	0.0114256320380124	0.0131284460796452	-0.0192337920492249	-0.0125384406974336	-0.0249231698459969	-0.0418523491115583
0.684475517051963	0.136622732548724	-0.142791049470378	0.182577802027784	-0.0141790465553328	0.00422349194557514	0.0394866272598462	0.0275258277240663	0.0168732670701831	-0.00497777730487881	-0.0195207739645186	-0.031820391074505	-0.0379494924591445
0.647231004082074	0.144489490020065	-0.124144113038316	0.226552466992307	-0.0135964967538638	-0.00606460304135925	0.0419944162047103	0.0312790529661414	0.00229254846100779	-0.00983054989761156	-0.0217751668923526	-0.0316465319893583	-0.054775839434604
0.928128138528138	0.0681374252980965	-0.235899390074866	0.060265800865801	-0.0137425226288863	-0.047134953430408	-0.00698419913419912	-0.0244112831612832	-0.022195238095238	-0.0304387380296471	-0.0479802079233896	-0.0463088383838383	-0.0472408664567755
0.183677840739426	0.0841972676179555	-0.0159464428835689	0.160740307441723	0.000585479139175699	-0.0378230321380252	0.0264067249129937	0.0144917790245806	-0.00630931871562473	-0.0186187764994247	-0.0259073345449785	-0.0360955336878373	-0.0413069375929754
0.0688113726563351	0.00854901353929546	-0.0030903044450338	0.0578869656707901	-0.000402516391418126	-0.000607738832834812	0.0234945625119543	0.0139646776832251	0.00803691014577303	-0.000505127612126469	-0.00526865036254225	-0.0097815842092967	-0.0142149812305144
0.0697142610477584	0.0329356541774361	-0.00570571628276891	0.0545663531668693	0.000801985811290165	0.00873136827752277	0.0307917877597382	0.017850151962616	0.0234332106569513	0.00476667704440648	0.00854405863682388	7.16867641732954e-05	0.00205213540689556
0.330868727700858	0.109690442132749	-0.0475589103660002	0.186714191546319	0.0182489240851834	0.0343145624171064	0.0781215363301914	0.054173416252127	0.0480019740705356	0.0262817432511449	0.0152318302518724	-0.00497567748985894	-0.00930742451291972
0.39853780014616	0.0783318554723377	-0.0696271029211605	0.17483895932783	-0.00356425352529638	-0.00811810711054534	0.0536943499733827	0.027555480162016	0.00842015406219609	-0.00584118031792086	-0.00867471172514817	-0.0257702070465539	-0.0348149606664882
0.568687308539039	0.117198822240739	-0.110615377217336	0.185953833206915	0.00606468563617568	-0.0269418426947344	0.0469040315080356	0.0230112287325296	-0.0058667587903718	-0.0104385785292793	-0.0239850650392943	-0.0315266075750047	-0.0403071733146888
0.0112843058258828	0.0120165710309504	-0.000333887355195397	0.00517216902841431	0.00476537154714494	0.00489195880483466	0.00915643229218522	0.00824083050808825	0.00586809272577039	0.0048286651759898	0.00342002682117544	0.00272396575195176	0.00123420499347336
0.696402205118114	0.139633885439888	-0.145821716861196	0.184049585515495	-0.0117722590056533	-0.00293239835825998	0.0423204311434259	0.0150594443689698	-0.00332136407047867	-0.00735232868195668	-0.00739139572599379	-0.0214853265533457	-0.0421984272422284
0.928896103896104	0.0677071398266056	-0.234325710956083	0.0595584415584416	-0.0111042896497443	-0.0182991341991341	0.003633903974813	-0.0108185786435786	-0.00942012987012986	-0.0147017119244393	-0.0178278138528138	-0.045541372964012	-0.0326214810442083
0.897213852813853	0.0872152548657955	-0.220958308173891	0.0795800865800866	-0.0148395710350255	-0.00591277056277062	0.0169939393939395	0.000543686868686888	-0.00442317404817405	-0.0103761707988981	-0.031943792363311	-0.033416583787573	-0.0224283549783549
0.604721341626594	0.143378835742894	-0.117560940776421	0.213856541096744	-0.0127378993769398	-0.0201441706270332	0.0444661546733505	0.0193601550407319	-0.00393743792102341	-0.0164410350019866	-0.0281237872860486	-0.0469339262466424	-0.062096475570363
0.0060737228194232	0.00045910244952099	-0.000195345283298832	0.00618115380702739	0.000570655624641593	1.05565236275121e-05	0.00306483941100286	0.00125260626181407	0.000669822885184047	0.000290606074134552	-0.000447028084460625	-0.00121720546776796	-0.000815592963070131
0.010024760391763	0.00513052469071865	-0.00063535005724219	0.00545808086776922	-0.00044252210939018	0.000435997746650965	0.00468579447292787	0.00452616525356707	0.00152908350188214	-3.26218136960724e-06	-0.000318732444860028	-0.00190420982125943	-0.00179198120034086
0.59894949452423	0.135648459338522	-0.120623244573269	0.190794800418028	0.015504965428832	0.0141294128600956	0.0698199624529248	0.0454485897202478	0.0367548850996937	0.0148171891444637	-0.00925148325103509	-0.0106016685460624	-0.0316078578765597
0.246506085118196	0.0432504193746328	-0.0312819028325362	0.162145357655181	-0.0164222057190532	0.0019292891428504	0.0444254525847028	0.0155322410470924	0.00683281563112398	-0.00724645828810142	-0.0242912693613692	-0.0252343873868474	-0.0393119558290949
0.291858173632209	0.10445112661912	-0.0399500958835956	0.174292330085494	-0.00121337207264194	-0.00625683015210016	0.0533550400123741	0.0308709476565011	0.0140520829730278	-0.00373510111237108	-0.0144744756332315	-0.0243530635208339	-0.0279861542757889
0.504526414715572	0.0970710919742683	-0.0883078608902794	0.217489951483942	-0.00626660972077187	-0.0011455695823851	0.0517386599045374	0.0400534781636485	0.0151800574295031	-0.00370608965157848	-0.0271442495192445	-0.0301287132928629	-0.0398348688543223
0.898460173160173	0.085320632785276	-0.220834477724189	0.0806155844155845	-0.0294561327561328	0.00885497835497839	0.00442110389610395	0.0034812770562771	-0.0117848878394332	-0.0103005772005772	-0.0332949055697719	-0.0316962043007497	-0.0427389789503426
0.613957634588422	0.138208724834583	-0.121369822374125	0.206183333534364	-0.00640372995550598	-0.00366313683810993	0.0370198329310799	0.0357159456703354	0.00320992986537127	-0.00503343339680795	-0.0384442712264875	-0.0382529181456089	-0.0648920776087536
0.342225734570388	0.121764785220933	-0.0523604465285967	0.17663941410424	0.0450789424217583	0.0147554693046326	0.0582491495834283	0.0554171053520916	0.0362474149144927	0.0299172058631954	0.0170627868591794	-0.00206198684149245	-0.0283100285407703
0.204700040760635	0.0518172965144366	-0.0289531970247757	0.115593330934552	-0.00357268456149973	-0.018813705657886	0.0318570496088171	0.0188873045915812	-0.000851865884595182	-0.0111931951096929	-0.00833308292010562	-0.0334830696138703	-0.0229908948483305
0.00268470511784173	0.000419161902408892	0.000111910556440444	0.00177905287354	-0.000501815531859295	-0.000181751204791425	0.000591371159882816	0.000439651245441463	0.000298851865538153	-0.000341783368325359	-3.89563396084266e-05	-0.00079009489861624	-0.00109184276697048
0.499040115289025	0.0979627785489416	-0.0874522805191385	0.218561625198038	-0.00119080137187466	-0.00167351564214419	0.0557501820800572	0.0342217239327803	0.020270028393949	-0.00143215850700945	-0.0186667201258977	-0.0263668141785721	-0.0423120031157581
0.0138764839153528	0.0158667700432646	-0.000571432698478416	0.00751871664227836	0.00384617111346588	0.00574972831953667	0.00966589068214931	0.00707753027572433	0.00477944757496998	0.00479794971650127	0.00392854483791644	0.00219001113379122	0.000434352664040525
0.0945315036836062	0.0445581487850144	-0.00785906734205301	0.0667830064402339	0.00729955344661604	-0.000172152842358955	0.0274308700723334	0.0171864641742414	0.0101509508565829	0.00356370030212855	0.000639613705634756	-0.00773845330344752	-0.0127108037140992
0.213027910609363	0.0416976424594426	-0.0311790376382765	0.12438580885823	-0.00536058061730232	-0.00992106446661054	0.0244078553136647	0.012675641628423	0.00336180066122055	-0.00764082254195642	-0.0174188094099229	-0.031866932233513	-0.0366447845410182
0.0788315965495349	0.0161103227944386	-0.0103532656135693	0.0443604651023893	-0.00325451270864784	-0.00679732892748666	0.0108201166011098	0.00827826992014206	-0.00123081953686949	-0.00502592081806724	-0.00730327376596457	-0.0120258988715967	-0.0115197232544193
0.455813867502585	0.196337029756138	-0.0770204837803518	0.216716569796302	-0.00345616868304405	0.00496234608659563	0.0508793011680326	0.0515823969275034	0.0111333117801966	0.000753088701775761	-0.00133583204196269	-0.0271099128855017	-0.0228512086308207
0.453129005663947	0.200539698442132	-0.0735926801706729	0.220866295054348	0.00152859534967981	0.0130741529289374	0.0481481508038777	0.0291528421080027	0.0155996448039964	0.00730137413930859	-0.0167802083452633	-0.0283208838083562	-0.0296477039757397
0.0357449041423987	0.00949363011940627	-0.000861663240371707	0.0307778022703101	0.00366958591694898	0.00106477952505586	0.0120259569088475	0.00789760059820897	8.62712947662589e-05	0.00236718272100242	-0.0029001326492618	-0.00396249175789165	-0.00621395086072993
0.19948257765194	0.0486570555459418	-0.023628458913915	0.132731353887104	0.00091190750335024	-0.00309552655687351	0.036727420818507	0.0240041880660262	0.00994536130633372	-0.00109180952676163	-0.0130355654646053	-0.0206452213882739	-0.0308896809918024
0.533357656150041	0.111327282104411	-0.0995204616909549	0.195722511655493	0.00522287554959033	0.0106186444278126	0.0658765297671802	0.0387533025770341	0.0192501876469711	0.00792075998870145	-0.0105160597644429	-0.0159654967675724	-0.0353972519687074
0.897768253968254	0.0848884911033639	-0.221404645732923	0.0806923520923521	-0.0107154401154401	-0.00866626656172109	0.0147092712842712	0.00892750557523281	-0.00546680421479884	-0.00969085333858055	-0.0248061407027317	-0.023212767283222	-0.0380676096630642
0.215422580691181	0.0405333777269078	-0.0281802356193939	0.123624255209427	0.00144031348690921	-0.0120630646477971	0.0298480731787991	0.00590252003735323	-0.00538667158439859	-0.00531137558044392	-0.0142578450371091	-0.0291805404610198	-0.0315341118305362
0.796518454273	0.150170476153277	-0.181348466407497	0.13624545757273	-0.0105945856164036	-0.0557461268894098	0.00663310048537336	0.00752260662141768	-0.0185210718574353	-0.0331703562529068	-0.0526784875522511	-0.0659244374334559	-0.0735500282593272
0.006034295483893	-0.000151048581444877	-0.000549242648704344	0.00214173829668059	-0.000187032437100973	-0.000267652616858849	0.0022680204060769	0.000934584196840802	0.000118333118247501	-0.00022734252697991	-0.000513730068315334	-0.00100035672414132	-0.00126854692879943
0.31998889653092	0.0964103240173591	-0.044104316965403	0.186788144662308	0.00402951971781929	0.0225958586319828	0.069436256717973	0.0604084896137873	0.0295768733689669	0.013312689174901	0.00731988582922377	-0.00480401434456296	-0.0169826326642002
0.32986151959608	0.109803928232209	-0.0481411068437608	0.184729329000561	0.020185873286524	0.0294740602708692	0.0766017988509712	0.0552906625211085	0.0394349344368583	0.0248299667786966	0.00577791143589929	-0.00829858512654663	-0.0124995499253635
0.448046844837447	0.103601085756469	-0.0802045684517177	0.170097167036195	0.0177556330022353	0.00139029530940377	0.0561701554853688	0.035963313130203	0.0205665473080347	0.00957296415581954	-0.0137148077750954	-0.02298116376457	-0.0269436659423279
0.895628715728716	0.0851265981052471	-0.219651167113757	0.0818591630591631	-0.0471145824763473	-0.0140936507936508	0.00176352712943628	-0.00160721399812314	-5.2958152958138e-05	-0.0306041166349991	-0.0259473082473083	-0.0380098524395984	-0.0412968778696051
0.0373033342449461	0.0110436364477823	-0.00498174257545615	0.0207168460798313	0.0023887017772134	-0.000888506326045355	0.00708177198788604	0.0082122352805379	0.0051952710568669	0.000750097725584029	-0.000342311646371565	-0.00202311524969714	-0.00433223402828246
0.558573300469058	0.0987312295463459	-0.110844928583614	0.188199022025776	-0.00576441406826755	-0.00947372134638136	0.0471240114004824	0.0343644190674431	0.0083641640979667	-0.00761906770732446	-0.0157095813339431	-0.0258713798204057	-0.0414918353429211
0.0555708323618936	0.011222920611973	-0.00416167026044685	0.0404210053242337	-0.00613078226953993	-0.000228880697491635	0.0147547619816947	0.00630598887957418	-0.00374299545617465	-0.00317983148351578	-0.00673135168375651	-0.0106905189466311	-0.0138064109841166
0.718263887333563	0.15475862578828	-0.156788199153289	0.172991382174113	0.0199692366647457	-0.000965448231619481	0.0549094945695828	0.0385956428871189	0.00905563940842236	0.00950189421656311	-0.0101915443675121	-0.0127020176665252	-0.0227502801234237
0.431761749971509	0.161970292480958	-0.0691833680790978	0.212232501593497	0.0265348306670832	0.0217496084222324	0.0721404006302317	0.053544691059265	0.0397284177870264	0.0241422195446578	0.00328545650486056	-0.0104859573287278	-0.0220787511858737
0.000607834103122681	-7.94165774354097e-06	1.9075226905714e-05	0.000380764610907472	5.94085374284866e-05	-0.000107715913561162	0.000257717764677153	0.000126065976021246	1.41767588681689e-05	-2.41536880663378e-05	-0.000118294321982865	-0.000119154495612875	-9.13186537100913e-05
0.728195085157643	0.150199062814599	-0.158551554012578	0.168991027303871	-0.00888119192965897	0.00925075645813234	0.0485806973120164	0.0180934340472263	0.00625142149088753	0.000184782264236683	-0.000788270685721626	-0.026220887273505	-0.0361705134641099
0.700395525181889	0.140540690271445	-0.145681815999705	0.189363703468249	-0.00494422210681711	-0.00917727640035915	0.0300921426673897	0.00295385349597799	0.0146960845527021	-0.00706074925358813	-0.0181774756513619	-0.0407552294275644	-0.0553372243803459
0.199138592951141	0.0300642607683341	-0.0272297482675889	0.113471618511746	-0.00464469351905483	-0.0135419946369765	0.0246321709209274	0.00842671916974888	-0.00367821843154267	-0.00909334407801565	-0.0294996880121345	-0.0316337825278714	-0.0375004274780216
0.863339954742227	0.113766626007031	-0.210232421320883	0.0999418634395908	-0.00925289180516442	-0.0166819460842188	0.00221614193886921	-0.00364130742994384	-0.00881992931311115	-0.0129674189446917	-0.0279846436391892	-0.0532938175460903	-0.0405757728757496
0.129127726287501	0.0733293615045915	-0.0125778037273988	0.0929384106056492	0.0359670324197207	0.0261517298150699	0.0574744201190729	0.0395192302311192	0.0347832242866773	0.0310593811173953	0.0118076957634111	-0.0055353970609674	-0.00642043425862476
0.943161471861472	0.0561424827399214	-0.239985105431039	0.05265670995671	-0.00231471861471844	-0.0416184214775124	-0.00266753246753249	-0.0105770562770562	-0.0133427128427128	-0.0219665700461154	-0.036558692469147	-0.0384917388167387	-0.0502252116570299
0.652439224411952	0.175886824424828	-0.132867130096366	0.204769866497139	-0.0178394271505932	-0.0380012638409015	0.0323449508876317	0.0182444717418648	0.00567646783119624	-0.0279203454957473	-0.010871795215336	-0.0443715186584452	-0.0468655367398593
0.218255779324605	0.0432177032872701	-0.0240960155866402	0.157662846285605	0.00238380301647423	0.00380700353975477	0.0441725592638994	0.0229645709281869	0.0133949161987911	0.0030954032781145	-0.00525538080741095	-0.0260485907041099	-0.0267652699997706
0.00484644613723966	0.00758679575562891	9.5051002589404e-05	0.00102781269069084	0.00189454057102793	0.00196043905372941	0.00508787974786349	0.00365934071404746	0.00274545866166568	0.00192748981237867	0.00174912558010177	0.00103140360576354	0.000358916209360241
0.896153246753247	0.0883841681084891	-0.222605954412744	0.0852922077922078	0.0013694805194806	-0.00162662337662334	0.0110973304473305	0.00898244129607773	-0.000292929292929234	-0.000128571428571367	-0.0268255050505051	-0.0319439399875229	-0.0375383014638362
0.204712010642307	0.0552303725409817	-0.0289612717740136	0.113546248797367	-0.00468690014053202	-0.0068253848982463	0.0447253593673888	0.0188414599708027	0.00184162173003569	-0.00575614251938916	-0.013440486749436	-0.0191679020456544	-0.0270943006857047
0.767729997275452	0.141459860040713	-0.16894366849381	0.150548857737628	-0.0270181837035561	-0.0317535285505276	0.0172288922427314	-0.0133664177993723	-0.0482176355774547	-0.0293858561270418	-0.0742202371089516	-0.0754952044340435	-0.0718962643472626
0.22553200640445	0.0845710593597504	-0.0273850527621537	0.14345903996075	0.0235719812070004	0.0253363964735357	0.0581070041552995	0.0362636368957356	0.0101611794762583	0.024454188840268	0.0106987105498246	-0.0114911917742248	-0.00334421784061795
0.0274986952920924	0.00785273069587606	-0.00110755806128842	0.0195512141801352	0.000769351115793945	-0.0011781085839423	0.0103829362828667	0.0042281817116103	0.00299795924767177	-0.000204378734074178	0.00182897052345402	-0.00114623953857467	-0.00386354388080039
0.105554765733787	0.0188075695090958	-0.00995816580971683	0.0710926400595984	-0.00737044821263676	-0.00427295726816156	0.0218486916770595	0.0105180683928638	0.00561177841948551	-0.00582170274039916	-0.0120884435999635	-0.0159095450887385	-0.0193299292245611
0.17211533699812	0.0856153584864732	-0.0106870766287203	0.16238902844047	0.0136855941633061	-0.0297096997092955	0.030001761014608	0.0140758063502212	-0.00388424301464815	-0.00801205277299474	-0.0214309553489803	-0.0347265053972891	-0.0380769849170801
0.88921075036075	0.100514262543915	-0.216328190957818	0.0871892496392495	-0.0231040974177339	-0.0416324826688464	0.0149959956709955	-0.00442696117014307	-0.0146345556404381	-0.0323682900432902	-0.0205402699639543	-0.03926061993562	-0.0506841295095595
0.302892961464816	0.117430424276978	-0.042129567646906	0.184168542487556	8.2276050697716e-05	0.00660210499693781	0.0482520114608216	0.0369927598131829	0.0170157730258888	0.00334219052381773	-0.0072378361533057	-0.0233164389086328	-0.0327133531763613
0.0551166130916161	0.00850206796113257	-0.00606027965041022	0.0331626645658976	-0.000862558401396499	-0.00217582644722436	0.0106606324164017	0.00440702820006512	0.00594867699357586	-0.00151919242431043	-0.00661049909831588	-0.00495123189692159	-0.0116579575696788
0.116939428945486	0.064073128941467	-0.0067452398057929	0.11008674274859	0.0121210817628471	-0.00158973341074314	0.0342117346057719	0.0220367421318457	0.00850415215196466	0.00526567417605199	-0.00674446848346687	-0.0103538017493926	-0.0166659065820277
0.223964472281037	0.0696241980995916	-0.028721080006138	0.143940745554232	0.0155585325768039	0.00521181084102829	0.0427659562492431	0.0340617715838235	0.0110114920723829	0.0103851717089161	-0.0094757149770226	-0.0254197438069735	-0.0274058541809874
0.648595850376599	0.142602360536383	-0.128413942756309	0.216652634471886	-0.0162055780263496	0.00268159827788306	0.0475380049934898	0.0339427530647106	0.0177237463567642	-0.00676198987423327	-0.0315837580676998	-0.0399362050815634	-0.0446448627973829
0.846216149239946	0.114469896506543	-0.200984723224915	0.110067321834434	-0.030091421442491	-0.0156466949568553	0.0299243269505303	0.0185628813254481	-0.0188640684530536	-0.0228690581996731	-0.0316754996848227	-0.0162763181114786	-0.0461982242145017
0.0125189940804385	0.00127287383417515	-0.000331174309387684	0.00749558174747278	0.000793905035705877	-0.000649157785513851	0.00599787867125444	0.00369366688996863	0.000952093076337843	7.2373625096012e-05	0.000857695725044507	-0.000969276754173531	-0.00254801751002567
0.343172003340088	0.125428287680519	-0.0524135698323122	0.178076945922319	0.0504244311638742	-0.000635387480098504	0.066393717798393	0.0536360097890182	0.0314899803777401	0.0248945218418878	0.011711301433606	0.00288322525067841	-0.00811436853963365
0.227465909491353	0.0997689235141853	-0.0311961027528148	0.141078908173481	0.0332382073769171	0.0108957079171204	0.0763378924313385	0.0585831862273773	0.0524102870083455	0.0220669576470188	0.015479769607723	0.00928747702951427	-0.00712679608119013
0.592977725108016	0.133044254461225	-0.117621105236603	0.19269022894644	0.00356763959259554	-0.00193154714906629	0.0368691426840573	0.0318158200017806	0.00050149098690655	0.000818046221764623	-0.0361980834689782	-0.0317755175552275	-0.0399190859843452
0.161339410554538	0.027047549695741	-0.0214503713700739	0.0935609579225235	-0.00378324464925495	-0.00797725400299421	0.0258415162940293	0.00721940056746123	-0.00564024813149336	-0.00588024932612458	-0.0142121170637582	-0.021070574706666	-0.029755523239111
0.0313947982380699	0.00595297308780966	-0.00330730620792121	0.0166131183480667	0.001816015536416	0.00346209536693428	0.0111136006993194	0.00732242844878384	0.00392858009347355	0.00263905545167514	-0.000329474834261375	-0.00310877365925806	-0.00342915848806457
0.92885670995671	0.0676527101345423	-0.234427472984214	0.0622341991341993	-0.0196244851108487	-0.040058768504223	-0.00503932178932165	-0.0137740759240758	-0.0250334349993441	-0.0298416268075358	-0.0207724813065721	-0.0573208874458874	-0.066721741211848
0.897372871572872	0.0858578216841113	-0.220054008724357	0.0823574314574314	-0.0208297192706285	-0.0182455266955267	0.0138943722943722	0.0035161976911976	0.000683297258297189	-0.0195376229830776	-0.0200281662781664	-0.0275703624954963	-0.0408634035156762
0.00359974885487403	0.000283470958828517	-3.26976058330746e-05	0.00245998294867132	-0.000506160289983227	6.55207693515073e-05	0.00132073377101436	0.000897532535528487	0.000514162509264918	-0.00022031976031586	-0.000368535736909468	-0.00066658713913647	-0.000595425651583009
0.912442568542569	0.0793357634944383	-0.227098771171292	0.0746331890331891	-0.00311010101010112	-0.01636033713761	0.00587225829725835	0.000489311950675586	0.000873881673881582	-0.00973521907385555	-0.0266520063270064	-0.0367295102910403	-0.0420086120949758
0.0332823462088281	0.00655859403193457	-0.00281978173543349	0.0202813600166156	-0.00425009932359094	-0.00067677559266198	0.00448676429268955	0.00411494209814232	0.00467389770057801	-0.00246343745812646	-0.00248619513767696	-0.00416072757376994	-0.00324493169536846
0.90094329004329	0.0840540353595106	-0.219796319936419	0.081087012987013	-0.00145194805194804	-0.0236951104451104	0.011705735930736	0.00201684704184701	0.00548189033189039	-0.0125735292485293	-0.0249895659895659	-0.0253665765458545	-0.035577589582135
0.509459156737037	0.153886131035303	-0.0871369119830139	0.230508128028109	-0.0405300989617376	-0.0558471991919958	0.0270817133757504	0.00242920217365905	-0.017851667452579	-0.0481886490768667	-0.0447571471254796	-0.0704492635381818	-0.0873216074239304
0.270470552626732	0.104625272955689	-0.0386098923207866	0.165902554201338	-0.0300359052962388	-0.0691012204054265	0.0100065679373483	-0.0334066586557067	-0.0136720295694364	-0.0495685628508326	-0.0459672786819632	-0.0625808049671401	-0.0581906436300214
0.944994805194805	0.0543604253727327	-0.240113977787231	0.0486264069264069	0.00235974025974017	-0.0505700546927821	-0.0016612554112555	-0.0093840548340548	-0.0158575757575758	-0.024105157216521	-0.0333487767283223	-0.0323422077922079	-0.0436703955135774
0.682645117208075	0.157316198510725	-0.143891274772382	0.16757514428274	-0.0507368607814391	-0.0331519715293905	-0.000811898310262515	0.00255948760591085	-0.0143940584928158	-0.0419444161554149	-0.0491043971110404	-0.0492516038366176	-0.0710353727644365
0.403256561674149	0.131973710031496	-0.0601097999320735	0.231909519837018	-0.00412265929561695	-0.049405861236901	0.0344405702466084	0.0183513401563467	-0.0304503058243954	-0.026764260266259	-0.0516319733267423	-0.0777143688905353	-0.0901584404900501
0.459061787939309	0.198221350189158	-0.0750824844168172	0.222120528852633	0.00256278085183675	-0.00573938563233972	0.0689575023152182	0.0338090535226741	0.0280567916178828	-0.00158830239025148	-0.00645179752699504	-0.0305696913759479	-0.027982492045237
0.492058855139374	0.161984939464849	-0.084897832754775	0.235989486381927	-0.0693895321930804	-0.0446467704461427	0.00907823513446626	-0.0302417951232651	-0.00660750570675595	-0.0570181513196115	-0.0752152414484927	-0.0692901218577089	-0.0821325313990814
0.295962219989682	0.087968780432493	-0.0411413195322524	0.170240927564341	0.0165992496486994	0.0285624316390418	0.0540848242891306	0.0492673177575026	0.0288168537697469	0.0225808406438706	0.00886068370080506	-0.00452540094900644	-0.0148622849889654
0.562515102872825	0.112991149457688	-0.111319487903831	0.18227388247338	-0.0081518820832317	-0.017720147525612	0.0501757377238008	0.0324740671702903	0.00996406353870261	-0.0129360148044219	-0.0173669438306314	-0.0413689741624758	-0.042479494678172
0.284502538278345	0.101227418663934	-0.0420913276115073	0.159435700252043	-0.00293522946233626	-0.0567770117787265	-0.00128911541165005	0.00629109395951871	-0.0212423739978101	-0.0298561206205314	-0.0603241645848753	-0.0503464448428624	-0.0578293031587128
0.345424161204417	0.127142759966993	-0.0533035540385327	0.181949410877901	0.0218011109588961	0.0108992206631039	0.0733163833878302	0.040580282407084	0.039616534177826	0.016350165811	-0.00997202645293488	-0.0109353045276531	-0.00438624984144259
0.055466126441763	0.0334611630068382	-0.00417866481222784	0.0446674701802635	0.00792001455908225	0.00810539679094532	0.0265576323130763	0.0232994177799592	0.0169159933607798	0.00801270567501378	0.00371383119313145	0.00457972185448843	0.000221916526481167
0.0620205441307917	0.0394074548564047	-0.00725940371261145	0.0348325978919109	0.00905189819765947	0.0062344768697374	0.0236499778823883	0.01456264893722	0.0077287769927427	0.00764318753369843	0.00250274737575307	-0.00255986089449905	-0.0042942904294655
0.130640102775802	0.0776603952782025	-0.013807960453368	0.0941764506117455	0.0243819443221048	0.0127671524558737	0.0588562225335789	0.0413108798414246	0.031005630414861	0.0185745483889892	0.0236241462021039	0.0150605914703	0.00617769002277846
0.0616832649437703	0.00538830402260934	-0.00478805935213408	0.0323751649103987	-0.00254634153343888	0.00028160792449243	0.0172581473735533	0.011051597534229	0.00618160416404165	-0.00113236680447323	-0.00297721416377657	-0.00444772299614048	-0.00981581392611588
0.259113677663233	0.0609805382826283	-0.0403853679336263	0.138438996549975	0.0139665336739216	0.0251272997241156	0.05739642024909	0.0242915509351672	0.0207756701298024	0.0195469166990186	0.00585419383565949	-0.00474856993486267	-0.0231210358477995
0.0333499842862756	0.00390652960018393	-0.00385262823793377	0.0196413489002124	-0.0014297521243385	-0.00344191593043832	0.0049512793002809	-0.000476334750653139	-0.000929261498836688	-0.00243583402738841	-0.00483360529185036	-0.00675824565896619	-0.00870803160599073
0.887489466089466	0.104123045411236	-0.217121708700478	0.0900135642135641	-0.00253304473304483	-0.00670937950937944	0.01926179209976	0.00107651515151519	-1.7748917748972e-05	-0.00462121212121214	-0.0286549062049062	-0.0301390682549774	-0.0340975231838869
NA	NA	NA	NA	NA	NA	NA	NA	NA	NA	NA	NA	NA
0.0788233564921606	0.0146894433581686	-0.00997010276071238	0.0449545362913295	0.00393150595667856	-0.00383083712501765	0.00866860500912105	0.00271140417744327	2.0785919864319e-05	5.03344158304525e-05	-0.00762414022907777	-0.0135840375361115	-0.0116757875832697
0.263589895302228	0.0937197965516615	-0.0336124775384098	0.15852181481754	0.011297874125907	0.0210535931652415	0.0574159893737748	0.0347631906455166	0.0317111809286612	0.0161757336455743	-0.00646268017556673	-0.00239057033476242	-0.0197657884915198
0.4169584515308	0.163431475497104	-0.0670152216560434	0.209690728042937	0.0147693232327241	0.0203288490775155	0.0827157683543561	0.0588417920474354	0.0315947241800508	0.0175490861551197	0.0165060108852498	-0.0277094605365312	-0.0213351439914762
0.600813641810783	0.133389056140088	-0.116232440980466	0.212341179125856	-0.00285740702131765	-0.0192251911546858	0.031367215029393	0.0202497533585946	-0.0106652543354206	-0.0110412990880018	-0.0362902106551206	-0.0518440899973803	-0.0625815888496233
0.131720611058778	0.0742385934382267	-0.0160457865547709	0.0924906281709278	0.0278613233707319	0.017537229761061	0.0614858937780558	0.0445010078092471	0.0297078186743049	0.0226992765658965	0.0219313552044014	0.00808552343051452	0.00383410780554247
0.661276603861004	0.120270963130561	-0.13672642173267	0.187370503577012	-0.009033503304401	0.00698835881024884	0.0600762397897003	0.0315562543303608	0.0214191428294477	-0.00102257224707603	-0.0098335687376403	-0.0231713165448082	-0.0282751863349883
0.0089320758103035	0.00334514296889316	-0.000633756229303298	0.00852987470628873	-0.000425771980271843	0.00127808049679209	0.00188950265460676	0.000636271217956111	-8.10266126643564e-05	0.000426154258260125	-0.000786308815922912	-0.0018042523338616	-0.00168665528544427
0.552320708930654	0.134758740939488	-0.102363867845021	0.213044214559403	0.029788800593894	0.00710968802993173	0.0724006537371452	0.0434404231464064	0.0228104497265756	0.0184492443119129	-0.012021879991703	-0.0196130947801383	-0.0280220700071268
0.097847931739245	0.0234632702183685	-0.00830314071566136	0.0764055133407467	0.00821394686113061	0.0100371495285044	0.0340940785869614	0.024911093739571	0.0205237132747937	0.00912554819481749	0.00182851576302544	-0.00157040123940562	-0.00434588311574739
0.497550477344107	0.0946516200642454	-0.085395901385534	0.221778103664386	0.000806028248457713	-0.00661609950124559	0.059595546373415	0.0327864056677435	0.00862967371983486	-0.00290503562639394	-0.016122227641951	-0.0384618080877182	-0.0435191556659053
0.646476261171983	0.134860806925289	-0.125597120336703	0.219579937175124	-0.0173654689339181	0.00683490435524847	0.0487361604640629	0.0274462187933554	0.00696010411759407	-0.00526528228933476	-0.0261231633036115	-0.0516478799681998	-0.053216500218105
0.294020389241164	0.0941027751427811	-0.0456388300330262	0.149387140516053	-0.0121779357129884	0.034985009424305	0.0482454999894643	0.0444991460398059	0.0178321507782498	0.0114035368556583	-0.0101647064872185	-0.0231060996313093	-0.0121428562089711
0.102931613727145	0.0530824556285496	-0.00946792728199991	0.0701169207950956	-0.00376065608435075	0.00396767269805642	0.00568958641430231	0.0101112637698699	-0.00141701191502283	0.000103508306852837	-0.00906626906176389	-0.0208372150259375	-0.0163767190382981
0.00524784587074127	0.00332122607172913	-0.000461740747949965	0.00393884091351067	-0.000465685052613192	0.000217062484922616	0.0009051689963043	0.000570950838618626	0.00119682184873244	-0.000124311283845289	-0.00138414539005023	-0.0015791496278716	-0.000587982352910354
0.32187757415405	0.0823987841258972	-0.0565835910651266	0.143791021762944	0.0122036844306572	0.00842520318112111	0.0443034904110223	0.0273076277588983	0.0184372115739801	0.0103144438058891	-0.00992532287691222	-0.017069396483018	-0.0267552899460406
0.149436785085716	0.0275418044693005	-0.0158018471551901	0.0965443419847841	0.000175232734326097	-0.00618442673385583	0.0302675244054844	0.0214427593591851	0.010530893307816	-0.00300459699976485	-0.012202474367657	-0.0172714197126538	-0.0178820697475622
0.00725064335836549	0.00092396967726254	-0.000157294370665456	0.00466750677084742	0.00136419539678019	-0.00122220294528006	0.00233383111705575	0.00238113040460717	0.00137509036015158	7.09962257500665e-05	-0.000190014219396172	-0.00092985918522353	-0.00102500122315976
0.815850406010694	0.109586526199275	-0.188369911656001	0.123721837432138	0.00662665026636255	-0.0173081691269595	0.0367211952861082	0.00671229240200466	0.0121195883654153	-0.00534075943029855	-0.0234066785260572	-0.0271092572604541	-0.0260054131247917
0.643938450865054	0.138063296064304	-0.136936365123424	0.178108256972562	-0.0131544830550242	-0.000645809275643172	0.0242232460287889	0.014389350836196	-0.0122292403861523	-0.00690014616533363	-0.0505606162182172	-0.0456587579063684	-0.0474343778599379
0.783121645021645	0.159851728176323	-0.170513748516834	0.167948051948052	-0.00268420241374789	-0.0608126035580582	0.00908636086136083	-0.00283544811116576	-0.0189525621706842	-0.0317484029859031	-0.0442502085763045	-0.0607466585671178	-0.0654938865739453
0.000673753886675573	-4.69604080041422e-05	-2.91401837414695e-06	0.000186192291558131	-8.75085277037455e-05	0.000179235116966671	0.000263200870576805	-2.62420289629184e-05	0.00027777393350116	4.58632946314627e-05	-0.00012253453187802	-4.26719983446232e-05	-0.000138014427580525
NA	NA	NA	NA	NA	NA	NA	NA	NA	NA	NA	NA	NA
0.695077394070576	0.136351093957172	-0.146489659380413	0.181745065822472	-0.0176421466695686	-0.0139903126582271	0.0179497957257937	0.0109917251227034	-0.00582436934906405	-0.015816229663898	-0.0410887859309852	-0.0410619947108775	-0.0553517768849043
0.0101712313511199	0.00283022534522851	-0.000260505737520027	0.00898929312215563	-0.00045227959139092	-0.000192896301630661	0.00233959888595606	0.00190495784547436	0.00144615896675789	-0.000322587946510791	-0.000491343760304026	-0.000931690721450901	-0.00256536406432434
0.284094417976809	0.0784116914009257	-0.0408788113819954	0.16694573692734	0.010766293464104	0.0251494246196683	0.0630250171102247	0.0443763131272739	0.0367191985988291	0.0179578590418861	0.00709751310632983	-0.00280381551716352	-0.0168276468086599
0.31399571945042	0.0799973614378613	-0.0508323964358491	0.144770143702527	0.0144883200911053	-0.0143527810328002	0.0474542011038417	0.0213432994562547	0.0167648542329119	6.77695291525504e-05	0.00231071189630055	-0.0140987870361566	-0.0293343080074859
0.423471846847063	0.133643004970381	-0.0682971342213414	0.224918064499972	0.00193957870080902	-0.0469868215990721	0.0452886011925372	0.00784932749228673	-0.0200697040775489	-0.0225236214491315	-0.0340653721718363	-0.0564974758482714	-0.0637778002913555
0.929755411255411	0.066286590957776	-0.235593699805487	0.0576385281385283	-0.0129709956709956	-0.0443294372294373	-0.0103670274170273	-0.0160016627312081	-0.0146957628230355	-0.0286502164502165	-0.0417465986479355	-0.0445932789432789	-0.0438150793650793
0.417358641282944	0.133435280521785	-0.0665964338727805	0.228861020122357	0.0112180770175261	-0.054193175818762	0.0252562918990101	0.00175467435391669	-0.0198625694507095	-0.021487549400618	-0.0481631477704	-0.0634029746527281	-0.0760476419314592
0.219662879396678	0.0851336315834288	-0.0304591284866217	0.133471951895153	-0.0121393919993239	-0.017383685851287	0.0265178884038319	-0.0153012340362763	-0.0134830436687209	-0.0147615389253054	-0.0330181581116381	-0.0418123168829555	-0.056048733794723
0.460204309116153	0.200908429820079	-0.0803659374999087	0.222916248068273	-0.00391931465112094	0.015423346772804	0.0635969742129176	0.0398581084230166	0.0202612873389987	0.00575201606084152	0.000592363635669224	-0.0253389319569173	-0.02987609051291
0.0369207668073165	0.00161954405176807	-0.00567053339636305	0.0182774398290983	-0.00116720729398135	-0.00450250540968714	0.00295148382418856	0.000458050968280457	-0.000135704359609502	-0.00283485635183425	-0.00582279751234141	-0.00754965835934356	-0.00740309263635303
0.474065065827986	0.106760011597084	-0.0809013628363154	0.228805148431293	-0.00684857865757149	-0.00260444331866094	0.0365852657095271	0.0214442507478791	0.00286512876914768	-0.00472651098811622	-0.0440226310106459	-0.0439654032341482	-0.0660004966107711
0.84243220475306	0.117580784560131	-0.196411837784818	0.114592037671182	-0.0249534442829898	-0.0428428496637053	-0.00202660946451061	0.00907749840771221	-0.00945804244742587	-0.0338981469733476	-0.017453275853677	-0.0323581337408879	-0.0383532767143731
0.559260217298716	0.0966366879174667	-0.108308913102412	0.197175919118697	-0.0172319660320702	-0.0173562748367254	0.0330092536235722	0.0186998085947212	-0.00218397150585559	-0.0172941204343978	-0.0329825455336169	-0.0477540686451196	-0.0503278686082911
0.896422077922078	0.0877548802193266	-0.220161991126975	0.0821688311688311	-0.00808874458874465	-0.00964112554112551	0.0106664502164502	0.0134685064935065	-0.00240324675324677	-0.00886493506493502	-0.0220296536796537	-0.0244339405543951	-0.0450299965186329
0.226426148477205	0.103856918375373	-0.0323929525758924	0.139774611966159	0.00927203405750188	0.0250032307641928	0.0666784250696232	0.0687743485244524	0.0460672954220357	0.0171376324108473	0.0219093539827138	0.00074275391811926	0.016293754219401
0.127034640523096	0.0231426379503392	-0.0181726562742429	0.0725972069678585	0.000235756110618685	-0.00315068397415121	0.026145582452602	0.00935935786998737	0.00928407764966771	-0.00145746393176627	-0.0075941933673308	-0.0110840392671893	-0.0175567034999941
0.88883253968254	0.100999920459715	-0.216730864674739	0.0870220057720058	0.0261639971139972	-0.0271663059163058	0.0125668831168833	-0.00619638264290656	-0.0147054324463415	-0.00050115440115428	-0.0160842581660763	-0.0200859741268831	-0.0446375081988717
0.428941669650151	0.166358585329163	-0.07087335756601	0.205074766930654	0.00932678259691866	0.0213119545761947	0.0666611133717739	0.0561439303710592	0.0309153485008714	0.0153193685865566	0.0180755571551689	-0.00927322747071374	-0.0235345112325274
0.263156115050789	0.0639310943128715	-0.0399253724855845	0.139703827887141	0.0158393251009836	0.0229464151246395	0.0541099670163198	0.0331491988184594	0.0181954279521624	0.0193928701128115	-0.00384825026640262	0.0022689138630973	-0.00999561880149297
0.276859977250829	0.105110697175267	-0.0396210622691975	0.162323329792463	-0.0139895099790476	-0.0528328731493694	0.0165312770554883	0.00297877600563445	-0.0311558067104648	-0.0334111915642085	-0.0457111571952735	-0.0528112333919575	-0.0554670944658818
0.297312560408095	0.091806785747246	-0.0396036809119009	0.168425319376275	0.0176276621114557	0.0216303371793771	0.0725601719524567	0.0464316373361903	0.0360733455535611	0.0196289996454164	0.0125146886676834	0.00384490144152122	-0.00891944386554994
0.131636668366341	0.0755242011329147	-0.0131917528819644	0.093504758736387	0.0065816423051242	0.026112556619045	0.0658098040931352	0.0276532836960809	0.0446232582750055	0.0163470994620846	0.0304773970702949	0.020164943003034	0.00164627649747009
0.942304329004329	0.0567025661521298	-0.240716318972987	0.0505199134199135	-0.00500129870129873	-0.0375228715728716	-0.010654884004884	0.00101900826446266	-0.0153639884968831	-0.0212620851370852	-0.0232160960251869	-0.0297945728513911	-0.0382718947718947
0.886962265512266	0.101675529773553	-0.217119206092411	0.0875195526695526	-0.00802958152958155	-0.0373077018940655	0.0201313497241726	-0.0154253705890071	-0.00555220057720063	-0.0226686417118236	-0.0250089006952643	-0.0426647211374485	-0.0497513231717777
0.0308898563200192	0.00546616431063874	-0.00208005720860773	0.0196420016107857	0.00027110214218249	-0.00257870543129452	0.0098265335929387	0.00336790531671993	0.000525220841790665	-0.00115380164455602	-0.00227526923673958	-0.0030272386311473	-0.00510367480285461
0.146170508513227	0.0238793679161021	-0.0197698322186162	0.084611343543459	-0.00998139642135731	-0.00882943494551286	0.0236103737138177	0.0177438074893077	0.00449811906434977	-0.00940541568343509	-0.0106540825644492	-0.0182832205064429	-0.0303645472147879
0.0419769174433415	0.00224126395952731	-0.000524562907812609	0.0272695263618056	0.00261114453416413	-0.000190611870863687	0.017348592187288	0.00909900930357733	0.00442996582667787	0.00121026633165022	-0.00174882863493913	-0.00558541406838992	-0.00735163612717556
0.429775095955563	0.125308642180454	-0.0787285169110017	0.180173355618628	-0.00353686118383811	0.00657552331920525	0.0601989036615045	0.0400388516874629	0.0386147114336877	0.00151933106768354	-0.00493570211614752	-0.0053703824193756	-0.0235609668170753
0.0213862050040083	0.00574239554947812	-0.00112833594088563	0.0135796996129731	0.000440157392883909	0.00144906008418526	0.00825346691088199	0.00370982144387078	0.00128071597528447	0.000944608738534587	-0.000510427910014464	-0.0025983078159282	-0.00412062808600389
0.280135746244557	0.055220111493001	-0.0440072775594182	0.141111103190316	-0.00536636464263696	-0.0113474113014317	0.0338699381528705	0.0135145088833651	0.00123948105819643	-0.00835688797203438	-0.0101231022801962	-0.0205314884410979	-0.0336811354020575
0.336002291894995	0.1094139467871	-0.0481557247158552	0.212992754964906	-0.00163407819768596	-0.039581235059231	0.0434917421211583	0.0324236561474381	-0.00435513923934056	-0.0206076566284585	-0.047573640866908	-0.0594797739108132	-0.0562914645880099
0.406215034796785	0.0870534269543612	-0.0670392640930578	0.21472859152187	-0.0113172412183918	-0.0187795068993046	0.0521440923389211	0.0258503904874229	0.00614973019081799	-0.0150483740588482	-0.0283219236602444	-0.0531412424428953	-0.0561322855383337
0.0127678264570516	0.000121717678640059	-0.00069228361094568	0.00801374754917123	-0.00190207580117575	-0.00225247804313374	0.00198934602189293	0.000621955853343882	-0.000230662364560085	-0.00207727692215475	-0.00232210805274204	-0.00288352566144309	-0.00290196822071205
0.149453216165575	0.0242008285942362	-0.021478800182864	0.0834581567851814	0.00142618733847699	-0.0059128503252418	0.0219867312287827	0.00932056766175227	0.00442795377689498	-0.00224333149338241	-0.0219692319622024	-0.0240328340124421	-0.0274430863726004
0.48180924808055	0.10258878035519	-0.0845204216878154	0.222167477475018	-0.0120261643374219	-0.0239762751912475	0.0452012895921887	0.014085383839026	0.0147844603357717	-0.0180012197643347	-0.0329843947334422	-0.0495341811967626	-0.0694531318521718
0.0150164379517901	0.00201725796507711	-0.00142790398817447	0.0105617621550674	-0.000374445190534069	8.39439938412744e-05	0.00398488530256213	0.0045602840718263	0.00143461019901191	-0.000145250598346396	-0.000663926411428959	-0.00127733815145594	-0.00116581328886442
0.566928223058175	0.143598708824522	-0.109445938504205	0.204907983159849	-0.00075914508089614	-0.00795438276292215	0.05370437588424	0.0276115178083675	0.00880173640551074	-0.0043567639219092	-0.014130920752094	-0.0280431005923117	-0.020899475978626
0.913879509379509	0.0779675570575471	-0.228210758560944	0.0738629148629149	0.00393715728715738	-0.0352683982683982	0.0183015512265513	0.0127237373737374	0.00349891774891786	-0.0156656204906205	-0.0296857864357865	-0.0168076315099042	-0.0252599206349207
0.131509555343627	0.0230832570498131	-0.015388100164937	0.0850888993063672	-0.0110893304717178	-0.00947921809535203	0.0207517618892862	0.016162791594786	-0.00151523354275235	-0.0102842742835349	-0.0134301600334853	-0.02144479515981	-0.0218868495523417
0.00228109566697183	0.0029582778911598	-0.000216984099436427	0.000943052655779869	-0.000143139763963273	0.000251697064272232	0.000499966241924073	0.000327762285512729	0.000106947203665251	5.42786501544789e-05	-0.000808089405371446	-0.000100700739840949	-0.00054337916625303
0.342839401260359	0.123836031291777	-0.0534500852940623	0.177054391202312	0.0493484080603632	0.00643620747663631	0.0770753921824128	0.0548321152094039	0.0504234774011557	0.0278923077684997	0.0117072686561711	-0.0074105607847037	-0.0106578507101993
0.480539878243334	0.104121037314124	-0.0827737753417072	0.218912705467711	-0.013469900483981	-0.0242256162922637	0.0403488795908603	0.0128900231890387	-0.00279607996967129	-0.0188477583881223	-0.034433031364518	-0.0482045795687543	-0.0685786454617317
0.60198031619716	0.14236370981239	-0.115237978439161	0.214588200134993	-0.027150545345528	-0.0161908079810738	0.0373197919522057	0.0199656896241136	0.00711524811760911	-0.0216706766633008	-0.0256422152519834	-0.0509249479026493	-0.060205117122589
0.222485517218649	0.043321174407871	-0.0248124232156413	0.163936774196337	-0.0031161608342985	-0.00102262612117268	0.0418340400409965	0.0328263380947373	0.00365719911426357	-0.00206939347773558	-0.016636358262677	-0.0299252521630577	-0.0399146292893885
0.121303499137158	0.054581787749852	-0.0139212031787038	0.0892301097050376	0.0161095764161109	0.0106132959897649	0.0446220235770189	0.025459198207502	0.0184319086213045	0.0133614362029379	0.00398677621053081	-0.00190712526675392	0.00112814504630687
0.29330905993719	0.0709326305162723	-0.0402323401397303	0.173092870388155	0.00364082476977451	-0.00220824052625113	0.0719316383699308	0.045672899989545	0.0289595990262626	0.000716292121761664	0.00403822127498027	-0.0157165799121784	-0.0287833403340172
0.895256421356421	0.0879673585576983	-0.221857864081088	0.0827920634920634	-0.00708874458874464	-0.019354761904762	0.0145829725829725	-0.00180318444182082	-0.00549195526695534	-0.0132217532467533	-0.0334889575766512	-0.0424518986595542	-0.0367663084390358
0.312271244299594	0.0816004743151612	-0.0494180218779308	0.147333327334422	0.01354575260516	-0.00596408220766298	0.0538045870107531	0.0418883674223336	0.02261989570135	0.00379083519874851	-0.0123829442831622	-0.0164003281692112	-0.0288817994638252
0.0887559524102981	0.0139951647818952	-0.0112357159931459	0.0465499282898169	-0.00231718045407153	0.00479509730781646	0.01589910807966	0.0103225366607755	0.00644548602875709	0.00123895842687247	-0.0043053982657679	-0.0101790191703709	-0.0129251985939832
0.388103605181003	0.069138482680831	-0.0651720236118344	0.174913219755515	-0.00985371423984949	0.00158925870895499	0.0375292902164304	0.0270093788253845	0.00584003162135438	-0.00413222776544725	-0.0181518487376485	-0.0407502090077375	-0.0503626330750365
0.141956693839116	0.0409547422369027	-0.015820655752537	0.098239664315471	0.0068531522636392	-0.0131879181844115	0.0387259139237868	0.0163087342652137	0.00422647909786314	-0.00316738296038616	-0.0189878392397147	-0.0213904969386002	-0.0287560712413445
0.053109890056152	0.0304752965484613	-0.00228862706007561	0.0447881516385725	0.0112443648175129	0.00854868783914064	0.0262060107951197	0.0195352508818449	0.0161451297047377	0.00989652632832675	0.00568452538721135	-0.00138197052190966	0.00265122524731737
0.695004230617867	0.163626751824309	-0.144169551650337	0.207653345139709	0.00882947934574729	-0.00845519968247244	0.0437695730739849	0.0302885574912313	0.00633272127620965	0.000187139831637428	-0.0111107372111631	-0.0315369197028956	-0.0378091751968529
0.07317370621856	0.0427593503860512	-0.00615050348407514	0.059649534638805	0.00386858409257083	-0.007366058928628	0.0308569095245954	0.0164303536815431	0.0156859353463828	-0.00174873741802858	0.00287191624439724	0.000869383940858906	-0.00593517039275636
0.135464533499022	0.0213812024734989	-0.0138459803208051	0.104588254679811	0.00382968217704041	-0.000568485653165696	0.0392739889013538	0.0244816663877515	0.0124807840237296	0.00163059826193734	-0.00291766791899545	-0.00795614627124666	-0.0175427803898124
0.702978600692237	0.139818690066456	-0.150065162544588	0.177519667706031	-0.00728874077751762	-0.0208826461136199	0.033779601589579	0.0210419703556911	0.0135399964697539	-0.0140856934455688	-0.0218320837642151	-0.0321016714561732	-0.0396714005159652
0.885597113997114	0.103357806377587	-0.215404690006986	0.0851028860028861	0.00589119769119761	-0.0267789748130658	0.0128383838383838	-0.00855546372819105	0.00809366769594044	-0.010443888560934	-0.0294242980504346	-0.0313790323313051	-0.0373347214728231
0.31206424644618	0.0815025201123705	-0.0531900830691149	0.141462245713742	-0.0204344807172252	-0.000669715589298403	0.0427848139455431	0.0355642102585497	0.0175717778129504	-0.0105520981532618	0.0077883404528592	-0.0300912350682912	-0.0308106118300328
0.722929261449252	0.149084928922353	-0.155938600557918	0.171839274560193	0.0114396528205114	0.0107232057960359	0.0452200995581302	0.0151248336776588	0.0203629624379718	0.0110814293082737	-0.0270136517304254	-0.00704935775867965	-0.028952750103919
0.322751183290517	0.0960595607798561	-0.0458961015523949	0.185438049847018	0.00896936068519294	0.0150984716740691	0.0689478428814086	0.0545866218382468	0.0327126574994863	0.012033916179631	0.00886219158229468	-0.00639652279601161	-0.0124996417550846
0.584563608862865	0.171107298532479	-0.109928763242851	0.219304408592051	-0.0284040928444909	-0.0791809877631995	0.0169059295605357	-0.0297368507306517	-0.0415179402640893	-0.0537925403038452	-0.0860523429137867	-0.0967328217588606	-0.113476449192999
0.270998631638342	0.103751937603283	-0.0375330934885136	0.160939123745029	-0.0575493306432447	-0.0664554073652434	0.000786938872757881	-0.0261058777965495	-0.0261685133850926	-0.0620023690042441	-0.0391042779273871	-0.0599784218398669	-0.0531651050854209
0.863338728191001	0.108608145410599	-0.209612960922265	0.0935158172635444	0.000439260486987614	-0.020919748777446	0.0245618129345401	-0.00170525094335261	-0.00797234306097949	-0.0102402441452292	-0.0204877513900241	-0.0331851711419894	-0.0297707976663859
0.406688531865565	0.129204022345288	-0.0619989136121621	0.235599268198916	-0.0100542110534865	-0.0326881329337072	0.0151712005631937	0.0176733340750723	-0.0260136112546238	-0.0213711719935968	-0.0556041525751241	-0.0580760065882359	-0.0685005437281969
0.745961865911866	0.15720536370524	-0.158589275415463	0.185036756677666	-0.0235657716614937	-0.0597540560598048	0.0249203653935113	-0.0137417441144715	-0.0158184181979638	-0.0416599138606492	-0.0314585157244055	-0.0622632159618127	-0.0755470504033916
0.199600646138636	0.0291381179474971	-0.0303507524334932	0.11211142586324	-0.00553825239828296	-0.0298807312876965	0.0260049300138209	0.0133724239347467	-0.00617189685737715	-0.0177094918429897	-0.0104865712602319	-0.0282164786901485	-0.0417393987956725
0.680607931071385	0.161257339570517	-0.146669230842926	0.167988379053103	-0.0241522475673484	-0.0236960417204489	0.0334626666080172	0.00279591370183518	0.00286674374132434	-0.0239241446438987	-0.0309091691903252	-0.0493193154706204	-0.0663119938235529
0.316316037865844	0.0823606869172555	-0.0522180593920025	0.145361450658071	0.0128560897861151	-0.000794645237657543	0.0612205898672901	0.0129381764283415	0.00814473887185591	0.00603072227422879	-0.010146167665741	-0.0114928707030635	-0.0238495600908267
0.661144017978144	0.120095324919384	-0.136937733150623	0.192383805713316	-0.0064658624485997	-0.0071033370201955	0.0453709184991911	0.0146406684559274	0.0184930205208005	-0.0067845997343976	-0.0204729615870594	-0.0271352596141385	-0.0484750569037391
0.642649136721864	0.177690513722312	-0.130936783848329	0.204437364655547	0.0160313527585023	-0.0264497510976284	0.0495998359011945	0.0298961319175771	0.00663070563759349	-0.00520919916956297	-0.00882348178119174	-0.043827053134935	-0.0395368667278334
0.0377343451792673	0.0116553557647448	-0.00416577192013707	0.0216056232341201	-0.00104362523431819	0.00305209817038107	0.0111625515602321	0.00884656326067558	0.00370252364757327	0.00100423646803144	0.000638096913436845	-0.00203597704939643	-0.00524485410737947
0.0887999784541939	0.0156365255866349	-0.00794062570539145	0.0631354512332872	-0.0025772362187664	-0.00655341715930492	0.00988037564534927	0.00454398858242325	-0.000771237848086331	-0.00456532668903566	-0.00196148690893627	-0.0168369745214366	-0.0169346632019968
0.177125731255781	0.0321182929603858	-0.0229224212611085	0.11167471968841	-0.0103012745585734	-0.000159407623257918	0.0306387497943415	0.0171024492906987	0.0010706350519451	-0.00523034109091569	-0.0156507939929286	-0.0274649341380649	-0.0361584926329243
0.941001298701299	0.0578644244045653	-0.240581383490741	0.0518229437229438	-0.018309051554506	-0.0542527068890706	-0.0156458874458875	-0.0155422701036337	-0.0136418150476973	-0.0362808792217882	-0.0248879870129871	-0.0271497086247087	-0.0410731585333858
0.941903896103896	0.0574141861477747	-0.241722958416845	0.0503082251082251	0.00472900432900436	-0.0402852127670309	-0.0133386724386725	-0.0128008280860554	-0.0223358225108226	-0.0177781042190133	-0.0368430965499148	-0.0422768398268398	-0.0608256292875278
0.219837080002092	0.0840242389864145	-0.029971191917664	0.13732076550276	0.0203532509402858	0.0342411902355643	0.0592101299081611	0.0491436560381501	0.0391203587796779	0.0272972205879251	0.000179924506361034	0.00354958954073381	0.00264405290259082
0.489087541857697	0.0915517366224436	-0.083094520185497	0.213653972551706	0.00207777136243015	-0.00236667206625868	0.0496051814250562	0.0279400450562373	0.00562207085974592	-0.000144450351914294	-0.0206334221718192	-0.0344005436904551	-0.0502517384961278
0.0128488651327019	-0.000285246256304349	-0.00111991905970978	0.00941936420080706	-0.00220359106727866	-0.00147809263505618	0.0013235148110833	0.000582478037129373	-0.000959615919359303	-0.00184084185116742	-0.00272681634342917	-0.00285628496132325	-0.00351264002480958
0.0132834978500239	-0.000174521857731352	-0.000730291812005297	0.00759107624654223	0.000365599008913765	-0.00277861439824198	0.00104288768778573	0.00036814178714013	-6.06826915554408e-05	-0.00120650769466411	-0.00255590313353498	-0.00305801371990213	-0.00308494741435426
0.021327520638803	0.00552008184669313	-0.00273928551351564	0.0124269073583722	-0.00197225144573711	0.00244434941323506	0.00589358968764313	0.00344961382399557	0.000834884558442286	0.000236048983748974	-0.00224570653585367	-0.00182902244293454	-0.00176352184388485
0.0522977676493232	0.0252181226836168	-0.00295440976846303	0.0458172713717896	0.00496834201494782	0.000893644515403559	0.01927677201511	0.0101713312366929	0.00961643663967321	0.00293099326517569	-0.000818508259567412	-0.00699972418826188	-0.00944533678116688
0.930314285714286	0.0664956651231559	-0.23483684896262	0.0579584415584415	-0.0222518037518039	-0.0372184305593397	-0.00388600944510042	-0.0183524957365867	-0.0218159812409814	-0.0297351171555719	-0.0567075401870857	-0.0528820379561022	-0.0575925111504657
0.840261225732081	0.116370266907746	-0.199185578489158	0.11343133625139	0.00651535980359508	-0.0439770659524671	0.0114013113075278	0.00966473517569766	0.0119134823880813	-0.018730853074436	-0.0146935883189894	-0.0481629306373959	-0.0245526507212336
0.205487483795337	0.0556447143655332	-0.0303019993440487	0.114599134898771	0.0077834109911343	-0.0141226912437742	0.0310745851100797	0.0125294778647068	0.014048311416227	-0.00316964012631996	-0.0191417110565699	-0.00411114757698625	-0.0233207256583764
0.0719017608241952	0.0477527734188308	-0.00543086802909305	0.0581803002566145	0.0317290658695165	0.0142519379559854	0.0292177842801962	0.0230757171952087	0.0225064216101197	0.0229905019127509	0.0184051357416192	0.0121133760644429	-0.000945663455147891
0.183849420224071	0.0307921636613452	-0.0231757040811304	0.116727497140346	-0.0100359332797391	-0.024894861184062	0.0225209032802216	0.0169283333022102	-0.00601520400504763	-0.0174653972319005	-0.02754366351386	-0.0260985902422385	-0.038863108618778
0.268240047702328	0.108923077542125	-0.037863148836292	0.162541582366983	0.00304908450094199	-0.0628385970068979	0.000433254700531127	0.0066220723472204	-0.0128196654384338	-0.0298947562529779	-0.0538973266912341	-0.0533230722186442	-0.0646663538419706
0.743839532689533	0.157408610834811	-0.158024213585799	0.185354406704407	-0.0214498988771181	-0.0354247481425289	0.0227983757337823	-0.0135112762957199	-0.0123294714211736	-0.0284373235098235	-0.0476752348587242	-0.04809332535317	-0.0631911835967646
0.134034058208535	0.066009709709877	-0.011649407779994	0.108677599310306	0.00125003477237273	-0.021411399159208	0.0302746253469898	0.015041363727013	0.00476579782012115	-0.0100806821934176	-0.0111420570985592	-0.00983953167000867	-0.0234784651217274
0.056354154645729	0.0265300389133517	-0.00494545171810848	0.0449060943620107	0.00233905621106292	0.00789271508073028	0.0225617124528199	0.0128810489999868	0.00505690769650233	0.0051158856458966	0.00395160597315101	-0.00243062652994717	-0.00779413196380937
0.472202671901819	0.104576978929375	-0.0802253974632696	0.220953746625421	-0.00957098032096126	-0.0229267874061974	0.0439490130669893	0.0228973134124476	-0.0015212900621171	-0.0162488838635793	-0.0473096628807907	-0.0487704641297916	-0.0676874584658289
0.185122522757607	0.0856691361917029	-0.0171584165897265	0.160955399874617	0.00451458300583649	-0.044831784151626	0.0246514933024493	0.00841040995122094	-0.00300414945015293	-0.0201586005728948	-0.0286492924553167	-0.0396221967783248	-0.0431634402157419
0.561456756161719	0.104740135902045	-0.111128472744843	0.190300616703531	0.00440176707545237	7.02286217167947e-05	0.0576301585133222	0.0236048080207926	0.00735645926071415	0.00223599784858453	-0.0125626687904037	-0.0300030835741997	-0.0526490495898198
0.300836682698056	0.0955840024292789	-0.041491361099717	0.17335056614057	0.0205909101204512	0.0235683659755206	0.0686432546314182	0.0519335129636718	0.0356348547984445	0.022079638047986	0.00957031699168032	0.00293441834921404	-0.0174527923096541
0.553369853807262	0.130503924423199	-0.103752795839023	0.217561460867369	0.0291164002314367	0.0173969721587272	0.0652565294669525	0.0379831755833446	0.0276694241607598	0.0232566861950819	-0.0058089548720055	-0.0142430605794224	-0.0222026469942858
0.351941688275226	0.150920312140009	-0.0550803907670993	0.184848258763418	0.0115905730053322	-0.00734323170920942	0.0609879408383471	0.0497690506147471	0.0211168267795089	0.0021236706480614	-0.00594802124594268	-0.0278864830307432	-0.0251362726902989
0.11935646594159	0.0644139058309121	-0.00711764673279688	0.10960800185369	0.00846341099308365	-0.00793751624878831	0.0296902909284725	0.0173826655703429	0.00804287917268062	0.000262947372147659	-0.00883335763554	-0.0160265440951921	-0.0224504541780914
0.00171053972741638	0.000360992768998949	7.7815475550881e-05	0.00102476157180868	0.00014676892074542	0.000776463214870028	0.00144682501394201	0.00068005115859924	0.000873718570826548	0.000461616067807724	0.000205273645227246	-0.000260151352939716	0.000315121298891435
0.292422760967282	0.0776266077995934	-0.0422772366755268	0.169619477427695	0.00600848697526379	0.0235705542655275	0.0691687380384694	0.0440591466707986	0.0307792849648559	0.0147895206203956	0.00171990741783967	-0.00852221591785346	-0.0162274228535366
0.0747774632526167	0.0509589862232875	-0.00410179769599558	0.0602551589348246	0.0109258934712953	0.0300120615809732	0.0417507584844231	0.0469714303264962	0.0176109669586804	0.0204689775261342	0.0139546513443941	0.0161541516185769	0.0047906770200887
0.120683639597685	0.0265408849028663	-0.0134561110036589	0.0701451248134815	-0.00052545574822789	-0.00576833932875041	0.0235090015143258	0.00758545727021372	0.00415645269522923	-0.00314689753848915	-0.00933219576906763	-0.00943201326796055	-0.0127129556156743
0.347218623496079	0.15715391684892	-0.0521653734470527	0.182745068080827	0.0223384989018174	-0.00470016352924224	0.0655794556871663	0.0352372415369717	0.0223178077872355	0.0088191676862876	-0.00287667098880873	-0.0159786540353378	-0.0284168973458997
0.149405661357336	0.027207263127231	-0.0165875274866802	0.0944950482513723	-0.0116168353897401	0.00141043993949988	0.0235801329385371	0.00974803520462561	0.000690501522777748	-0.00510319772512011	-0.00827489459639408	-0.0188475622478579	-0.0229106235011112
0.566015452887676	0.115977304031868	-0.114587919169999	0.183827912392321	-0.0143694262275476	-0.0136731970170569	0.0519982608085994	0.0393563403636645	0.00532205734361269	-0.0140213116223022	-0.0159444508715856	-0.0267453940467846	-0.0371736733307826
0.796737337410065	0.147835391824135	-0.183297509091561	0.133923544132635	-0.00350974940667026	-0.093019891516683	-0.00700672163507443	-0.00316215238450523	-0.0291258312364939	-0.0482648204616766	-0.049295017511983	-0.0807827825066399	-0.0804716496534214
0.797322748463658	0.146644386550488	-0.181449724322079	0.133218298368298	-0.0355935014480468	-0.0828005774574556	-0.0151014860747368	-0.0127600147921004	-0.0390833702683354	-0.0591970394527512	-0.0603065950976611	-0.0720640127617043	-0.0933708184165367
0.0190903336094383	0.00640668591974749	-0.00103775528694358	0.0115305709705681	-0.000241195717220206	-0.00114081207390449	0.0072060018874831	0.000536678279918056	0.000580823188409581	-0.000691003895562349	-0.000460787240523553	-0.00263671801795359	-0.0027553797375083
0.00900112025572341	0.00176757073504317	-0.000300655231997356	0.00522349153081171	0.00131949365773881	0.000293639464556704	0.00257248067286389	0.00118393596687395	0.00138446775529149	0.000806566561147758	0.000418607367542113	-0.00119330830892257	-0.00153831496709686
0.690801359499087	0.141537826828279	-0.144914418131274	0.191097263090445	-0.0231190660567734	-0.0211773410095372	0.0332061443384305	0.00365152959824366	-0.0041299478276895	-0.0221482035331553	-0.0277967754566671	-0.0361994289840228	-0.0456054414052469
0.609572150034389	0.137889581941779	-0.118802570371342	0.207077503876762	-0.0124328289015406	-0.0189686160901272	0.0328024272905116	0.016856687886304	0.00695475870318452	-0.0157007224958339	-0.0324429872854256	-0.0456951354362297	-0.0544296827269095
0.0108726580935142	0.00479405093566292	-0.00138567646694325	0.00613209146247898	0.000422794639109101	-0.000381380427627268	0.00286509194478184	0.00258648908552118	0.000107218082352032	2.0707105740916e-05	-0.0005042002766676	-0.00163675607563045	-0.00200922975453093
0.296436749403627	0.0897929487034174	-0.040980591307565	0.174833013935764	0.0150263032312048	0.0199802958606898	0.0684953694220433	0.0493708746009586	0.0387940954818814	0.0175032995459473	0.00841244700641886	-0.0104665404133873	-0.0151973453519691
0.119182729359283	0.0177878648119005	-0.0093933636146715	0.102048504315016	0.00542606138163473	9.6010832206353e-05	0.0335172362098972	0.0220008902312438	0.013403737374226	0.00276103610692055	-0.0114805723216444	-0.0140145753493011	-0.019648613103057
0.454977963911131	0.196747951459566	-0.0763358225957313	0.21701090800127	0.0168894384357766	0.00206691370201512	0.0660683034490019	0.0488630114444634	0.0360058533922785	0.00947817606889584	0.00109350080641102	-0.0184041220409107	-0.0423694203822798
0.716674092758251	0.158102130173704	-0.153556038034849	0.179179219015614	-0.0158211143191811	-0.0151794501910234	0.0392293985441593	0.013641138211772	0.0153668513717464	-0.0155002822551022	-0.0298743853533794	-0.0446620946943499	-0.0590348556168664
0.303019229289386	0.0624093807997465	-0.0413218965336006	0.199584207534569	0.00107181922973432	-0.0234558672401176	0.0339202235880767	0.0255761144423998	-0.0101819355476721	-0.0111920240051916	-0.0383166476070188	-0.0374503376963978	-0.057271804680821
0.302481000064004	0.0898173716806345	-0.0439590991866638	0.172606008501316	0.0115986282421816	0.0140485134060244	0.0733757328609517	0.0560623379378565	0.0349201798523993	0.012823570824103	0.00702495729373148	-0.00864603441794881	-0.0147750517089266
0.688681975600157	0.166471848577838	-0.137394145934847	0.212584691066509	-0.00740363466005178	-0.000738672824501685	0.0413480979878706	0.0168366477773563	-0.007896620295333	-0.00407115374227673	-0.0184921801349274	-0.0556731156253142	-0.0541743898770961
0.267246298425586	0.0418269629721305	-0.0427559945679176	0.139341200592447	-0.0222946507317262	-0.00938052691604718	0.0294841777243018	0.00736144688205126	-0.0028682279910856	-0.0158375888238867	-0.027924291621418	-0.0365888233096563	-0.0384427151788388
0.144104593426209	0.0244616926297402	-0.0189877565058488	0.0857441788227968	-0.00825000103601559	-0.00549267262991168	0.0276889790761997	0.0127823791639804	-0.000539321974546952	-0.00687133683296362	-0.0166437517906972	-0.0197597737116349	-0.0205733975257443
0.649399049970404	0.134088295642025	-0.134823547186056	0.176073143428338	-0.00546361651497029	-0.0263936367616343	0.0316820599310726	0.0135262386941556	2.20840763653918e-06	-0.0159286266383023	-0.0312706914411195	-0.038161520330824	-0.0689264153966026
0.538201891078243	0.128922267593915	-0.0945095059418543	0.223841609829126	0.00131418274848338	-0.00157193235424802	0.0682942677086468	0.0413912960899999	0.0268319314672926	-0.000128874802882373	-0.00580869412631257	-0.0226819598079866	-0.0369722977552717
0.225232536855856	0.0469823648224448	-0.0289195246095404	0.160939713537144	0.00817421306982302	0.00837001108043436	0.0480314722812509	0.0206703923990214	0.0127271831351898	0.00827211207512868	-0.0126444132856102	-0.029258197807843	-0.0349203850540249
0.654341207861782	0.119596200612098	-0.134427010145352	0.195596651248804	-0.00342154706837439	0.00284862979532285	0.0395631858939135	0.0271428698178171	0.0141626811907068	-0.000286458636525766	-0.0198935352137252	-0.0331767242950162	-0.0437510560880899
0.558520136431387	0.107409093383397	-0.110335371682439	0.192092156836589	0.000143218587800531	0.00699643971633745	0.0473052967879877	0.0331365146597024	0.00927321755843769	0.00356982915206894	-0.0139014054803237	-0.0227910483099941	-0.0355308225465947
0.655837155919572	0.119508062307031	-0.138748506972669	0.184621639830133	0.00822252270654111	-0.00439807933269187	0.0443691689454024	0.0352502505233142	0.0276471933897197	0.00191222168692462	-0.0144354804714026	-0.0250409290310274	-0.0383191838307986
0.301770498539752	0.0893514318845125	-0.0405038256291604	0.179093024977524	0.0161062591659769	0.0206689072782639	0.0642072058892476	0.0468151372751107	0.0321663885364276	0.0183875832221204	0.00372695799999828	-0.00309430710499914	-0.0149011280039568
0.569145197502333	0.112922872427991	-0.114628263043662	0.181066928742343	-0.00872046162120854	-0.0145066608154696	0.0500222402440811	0.0334952185860384	0.00993712235751643	-0.011613561218339	-0.0194102924306987	-0.0315664143953823	-0.0329817534099728
0.896621067821068	0.0879088111601213	-0.220514058960463	0.0821637806637806	-0.00237963702963717	-0.0162604617604618	0.0183972222222221	0.00470638528138523	-0.00619384100747744	-0.00932004939504949	-0.0165344685617413	-0.0154909812409812	-0.0299659648432377
0.573746235246914	0.169897650230323	-0.106702071843118	0.22555197616734	-0.00965090389268208	-0.071646860286161	-0.000331871906748882	-0.0225739118427158	-0.0553961655995904	-0.0406488820894215	-0.0847186967556766	-0.107538392385077	-0.124996320090164
0.033594429570124	0.00684558903981334	-0.00258311033540151	0.0217341741399989	-0.00285634762662585	0.000380750977231677	0.00536724832418094	0.00722372054072747	0.00158885208110712	-0.00123779832469709	-0.0032365012189926	-0.00401765201854262	-0.00731994283316698
0.353200523671269	0.144439379054525	-0.0537590487167744	0.179245791605794	0.00842368705544849	0.000839374213728539	0.0584430086185174	0.0505936206253255	0.0149283692838347	0.00463153063458854	0.00440067337962763	-0.0188044019108883	-0.0299990907524033
0.48444964310436	0.105214571778284	-0.0876156513302682	0.220876782216718	-0.0120289336819436	-0.0211207035605596	0.0473853220401024	0.0162878218654726	-0.000549299485835375	-0.0165748186212516	-0.0413550606093037	-0.0464491320789036	-0.0598458748967466
0.0729840728838673	0.0523616204837458	-0.00610222766506389	0.0580322409111605	0.0147980370186489	0.0287403369320691	0.0332604822507972	0.0258513190944793	0.0292220494432254	0.021769186975359	0.00956185634210287	0.011382215521277	0.0157634255242532
0.0338313985698277	0.0085248781313462	-0.00296222366715166	0.0198719308467665	-0.00252784836546592	-0.000812383724309584	0.00891430922524445	0.006998027434109	0.00599289442465203	-0.00167011604488775	-0.000464151546579555	-0.00411889952256955	-0.0044326059182043
0.383170748047908	0.0710552326493145	-0.0640446162994043	0.173030009975833	-0.00737338926152131	-0.0127759060756891	0.0536263843223879	0.0337462490280016	0.00973664374744437	-0.0100746476686052	-0.0217981811966261	-0.0329245065370344	-0.0397025704380671
0.198508162753654	0.0464104098301802	-0.0252377566028319	0.128360344106436	-0.0135649244971333	-0.000939309587604409	0.0306648361666098	0.0119792117577943	0.00511673818211733	-0.00725211704236883	-0.0164189462926823	-0.0252748886113817	-0.029844509504232
0.910953246753247	0.0821345995008971	-0.227058541629794	0.0733831168831169	-0.0116838842975207	-0.0177825396825396	0.0109925914994097	0.00675129870129865	-0.00837867965367967	-0.0147332119900302	-0.0253528521983066	-0.0187349433394888	-0.0502647990897991
0.0095840359882949	0.00287034505538627	-0.000176637636902229	0.00474343244080969	-0.000332448228534517	-2.27040800257483e-08	0.00297267355647514	0.00086093875413141	0.000466041869654781	-0.000166235466307271	-0.00101126602642056	-0.00117424356593129	-0.00186653864303015
0.254975088024728	0.0828633380014934	-0.0363883566453707	0.153263904350548	0.0123975337280672	-0.00964120176936276	0.0451143486627972	0.0341211357431588	0.0159152921264752	0.00137816597935225	-0.0142261473030823	-0.015885777927951	-0.031007707002858
0.927988744588745	0.0685346008132246	-0.234247720033295	0.0622385281385281	-0.02465670995671	-0.0364511665102574	-0.00812770865498136	-0.00944740259740262	-0.0264073232323233	-0.0305539382334837	-0.0217930375180375	-0.042149204204886	-0.0587743129345402
0.555100182271882	0.102666375808994	-0.106989862137781	0.196407065088985	-0.011873669678925	0.0101673880797322	0.0506373597546892	0.0333535689279155	0.0217889565270586	-0.000853140799596419	-0.0119410585745072	-0.0326241742415048	-0.0339596214495512
0.181238091862314	0.0314397584993462	-0.0230304510800962	0.112002230390756	-0.0177246155426795	-0.0116654862349838	0.0264755349423747	0.00800804629089943	0.00155623281146228	-0.0146950508888317	-0.0170604900162637	-0.0199342516366338	-0.0335148942338033
0.500637007672076	0.158274318402417	-0.0890032077871358	0.232902701038186	0.000339189699670728	-0.0485059048454544	0.0309170042417036	0.00952930874411317	-0.00970011743609089	-0.0240833575728918	-0.0561546050733652	-0.0656852081295662	-0.091207415543509
0.31520603401148	0.0782412909777144	-0.0532365184665393	0.147082226079034	-0.00796720744028273	-0.0101748052776136	0.0350327223043843	0.0156914557944879	-0.00141810451841073	-0.0090710063589482	-0.0169422669360878	-0.0350540764902091	-0.038679132007759
0.324839548457902	0.0631203464137396	-0.0465447999584763	0.195658949567398	0.00632657387935842	-0.0257398621810846	0.0420191676907389	0.0197783525084184	0.00450487309358599	-0.00970664415086314	-0.0216807486331843	-0.0376461637387804	-0.0464742733238601
0.0012187072537872	0.000106833135062999	1.86947045466585e-05	0.000336013296850801	-0.000182376344413416	-8.36575234920704e-05	0.000206211739953616	0.000184630145624861	0.000305652961483146	-0.000133016933952743	1.72455188756856e-05	-8.67940230192272e-05	-0.000204454648687784
0.286322235467542	0.101109117880254	-0.0439698055333851	0.162386925234425	-0.0241952368756042	-0.0750406408741047	-0.00315625334698444	-0.0173348512032382	-0.0296113011777479	-0.0496179388748544	-0.0446031698024827	-0.0637128362336444	-0.0667110982732087
0.0308692817665651	0.00539844850705531	-0.00301126771643883	0.0198974994302175	-0.00262876048811731	9.18669534162794e-05	0.00666286454764363	0.00115403871514737	-0.00063059307402619	-0.00126844676735052	-0.00146531155221202	-0.00583113990026834	-0.00616516554200415
0.693935831088104	0.139925745891514	-0.146834480947547	0.183335518774155	-0.0221450945804678	-0.0272219490918534	0.026253017340651	0.0084479150169483	0.00029310808156624	-0.0246835218361605	-0.0240082071451939	-0.0385921658671926	-0.0510366580151818
0.0250435235943074	0.00328319448521135	-0.00254076550250052	0.0134710582345524	-0.00051948640994335	-0.00278186247686979	0.00463839039438997	0.00273530034834272	0.00207106324085696	-0.00165067444340657	0.000159186568568399	-0.00329525288241979	-0.00345151506386832
0.370541137611965	0.151742025721243	-0.0573435635864755	0.19586478875496	0.0339594039598184	0.031335154401365	0.0943698913826831	0.0785998348623879	0.0515391735954888	0.0326472791805917	0.031805512324089	0.0245422860681015	0.000637255861127228
0.944196536796537	0.0551433725938857	-0.239548876002573	0.0514246753246754	-0.0120757575757574	-0.0305891774891774	-0.0085360750360749	-0.0152748917748917	-0.0185236652236652	-0.0213324675324674	-0.0297360929919753	-0.0298890480434597	-0.029182768494132
0.53905397559066	0.136288002930033	-0.100352471275543	0.220633891622341	0.000262897001000351	-0.00343946385712357	0.0583348775854619	0.041293938878381	0.0145379207011478	-0.00158828342806161	-0.0125714206179022	-0.0334958487677864	-0.0526654992048253
0.437311979645403	0.108289769039074	-0.0781699984698022	0.181000757590588	-0.0148209789135136	0.00349462971194187	0.0617782392121543	0.0278649554770155	0.0204554248188318	-0.00566317460078586	-0.00412301661593056	-0.0224084867348732	-0.0293323112168298
0.180575442449496	0.0454837611161926	-0.0242380065901234	0.105382229027183	0.0071050154904487	-0.000988784456471548	0.0293648534806271	0.0210898996519718	0.00124322317518386	0.00305811551698856	-0.0117739228863132	-0.0142261989072807	-0.0179185835135215
0.93971645021645	0.0592215673674792	-0.23971635679307	0.0530471861471861	-0.0101735537190082	-0.0554220779220779	-0.00764372294372295	-0.00909437229437227	-0.0326856421356421	-0.032797815820543	-0.0454225433079288	-0.0308820608684245	-0.0469939393939395
0.664479029165006	0.118799760557036	-0.139201645042835	0.191302985789736	-0.00841990731459485	-0.00158983079887243	0.0461925216994594	0.0282487797602162	0.0135912265495084	-0.0050048690567337	-0.00714448604134632	-0.0283754356146606	-0.0317259068882061
0.199239463588831	0.0840469540466369	-0.0243999211109781	0.132763839228627	-0.00401995798639179	-0.0210160811720727	0.0239701532945367	-0.00314472741860716	-0.0140366012519395	-0.0125180195792322	-0.0203928455197988	-0.024768809475972	-0.0489652432395597
0.66719963374259	0.121363885520361	-0.138996186518982	0.187569984517937	0.000188154782192917	0.00336163447014082	0.0551261108469665	0.0353150000030019	0.0210054177239091	0.00177489462616687	-0.00583774173741614	-0.0304698117882209	-0.0379297608951091
0.486948711524217	0.162053756373253	-0.0849340804519915	0.240320245744973	-0.0635402844011488	-0.0588679740905406	0.0436690574167565	-0.0267755559257858	-0.0229706665263453	-0.0612041292458447	-0.0559457751809504	-0.0917770722169567	-0.0759778242114127
0.783332756132756	0.162882144100184	-0.168661351838544	0.170643001443001	-0.0400184263447373	-0.0715963310995537	0.00157252858549661	-0.00583495015085922	-0.0245483201735874	-0.0558073787221455	-0.0477680682020867	-0.0586032009543993	-0.0926162776543125
0.343474837420255	0.125385748443388	-0.051814644502199	0.174900749290394	0.0421884995704242	0.0120249180665302	0.0652261630130805	0.0638816714151709	0.040388515265938	0.0271067088184772	0.0132329706163131	-0.0245164583054749	-0.0119284805363897
0.57761568415495	0.168432139376151	-0.109082857972889	0.221037123643312	-0.0209164947308195	-0.0985788059037251	0.013718684348504	-0.0342717418315279	-0.0113002484362038	-0.0597476503172722	-0.0928891197262415	-0.102905305483414	-0.114563501031952
0.217228037136587	0.0447524299829405	-0.0276538804115095	0.143247394473479	-0.00414711053529529	-0.00108083644473281	0.0423173101917113	0.0204629557753944	0.00960883210011176	-0.00261397349001405	-0.0114560313044611	-0.0260094179347346	-0.0286716940370904
0.0196184705559402	0.00530701985712782	-0.00159539949668614	0.0105715900889488	-0.00303115816689836	-7.96114212915054e-05	0.00386893252262209	0.00215464403646214	0.000164438643007758	-0.00155538479409493	-0.00146841358804237	-0.000985290985620207	-0.00282454987163211
0.0356431255228207	0.0101712377178506	-0.00454754022261602	0.0196304015162399	0.00155835480501366	-0.000120729438921038	0.00983315396498569	0.00399543380308175	0.0044660552447242	0.000718812683046313	-0.00277789037528992	-0.00444516332780343	-0.0068753035214599
0.241236822578554	0.0812897575296472	-0.0333513424716627	0.149952886106061	0.0141014220445323	0.0100222782603427	0.0458140140851874	0.0292136049388156	0.0205985762984084	0.0120618501524375	-0.000162827250527381	-0.0166129770500308	-0.0144254756900196
0.0311989307265832	0.00585382211089688	-0.00347572388766713	0.0175627816200011	0.0022297112209902	0.00193119210840372	0.0101146488539091	0.00589167519108552	0.00346008509116815	0.00208045166469696	-0.000644571981549564	-0.00217434088546529	-0.00309670778010765
0.0205779647457382	0.00131311259805885	-0.0017662746830008	0.0123890878850135	-0.00304045769684325	0.00110386578550235	0.00565469507749477	0.00253738941408383	0.00210074699265226	-0.000968295955670453	0.000851646901129988	-0.00196261365773164	-0.00267134976378886
0.702682420105147	0.135085495619178	-0.149066706816084	0.182472400831492	0.0121694436876255	-0.00327225867590208	0.0259625484942083	0.0273490567177452	0.0111552657474808	0.00444859250586171	-0.0152155046925962	-0.0229967755808864	-0.0424617370441873
0.893525396825397	0.087985223233579	-0.217520942337927	0.0857200577200579	0.00248131313131328	-0.00876075036075041	0.00549976185430734	0.00755782828282836	-0.0169579201101927	-0.00313971861471851	-0.0338864550919574	-0.0360460012210012	-0.0448992286687262
0.650796326905418	0.177682709831927	-0.133592538970303	0.203312764003673	0.0194240969158433	-0.0182838042193804	0.0458706691492982	0.0217106999616756	0.0260126393741824	0.000570146348231493	-0.0215507907144907	-0.0304926381243091	-0.0402623232044242
0.3440311352851	0.147113468063742	-0.0532929671914302	0.177985582736872	0.0128211688302888	0.0210590655788644	0.0534612843724833	0.0389177852484701	0.0231726886029536	0.0169401172045766	0.00292529428456534	-0.0323779538106956	-0.0353009878323655
0.883775685425685	0.105557160672619	-0.217915597341787	0.0890909812409812	0.000470923520923594	-0.0217184629393186	0.0133217991604356	0.0156291847041847	-0.0124131319660731	-0.0106237697091974	-0.0158492492893477	-0.0443295065683754	-0.0365297596569549
0.0945400404541949	0.0160118951728243	-0.00994134911474243	0.0642887166078551	-0.00999548685400665	-0.015998172568726	0.0093345142854345	0.00720999228666777	0.000928913030620843	-0.0129968297113663	-0.00987073709026701	-0.0194438760957168	-0.01852314564449
0.00106647116279088	0.000194980302831744	-7.75678569872331e-05	0.000692662269110951	0.000210679892706287	-8.32334812516341e-05	0.00034023465400176	0.000252067045370482	0.000190495425117864	6.37232057273268e-05	-0.000165369695031929	-0.000123500996619533	-0.00035577173073768
0.149490281928148	0.0241732526437338	-0.0205744580962072	0.0873165036685049	-0.0077060850924616	-0.00407839159706827	0.0152730870367441	-0.000735896896805865	-2.19684794361408e-05	-0.00589223834476493	-0.0179025969848561	-0.0214172423878204	-0.0268305628158528
0.737123504273504	0.16146128700653	-0.157352015676501	0.189924980574981	-0.00756714418114635	-0.0376141977303742	0.010333055788537	-0.0159182549972621	-0.0211615451467724	-0.0225906709557603	-0.0506338086477625	-0.0529800643503853	-0.0692128748876482
0.864352866325594	0.108202041253135	-0.210966484697276	0.09618349731077	0.0143969172241899	-0.0383517840745113	0.0192137415614689	-0.00127572288822297	-0.00214030943061694	-0.0119774334251607	-0.0169459582687843	-0.0319129351189512	-0.0337901290628563
0.540629770180409	0.131219870223009	-0.0972431106199098	0.224944322927909	0.0148985873234603	0.00418071790542052	0.0629266929869392	0.0355008596258267	0.0223596983693917	0.00953965261444045	-0.00919444987875861	-0.0244134334151451	-0.0359003903017201
0.140668283520703	0.066781800601474	-0.0129284376223858	0.107081888053802	0.00648535208637324	-0.00810291573074873	0.0385154987805124	0.0218719475912154	0.00400534413508039	-0.000808781822187743	-0.0090773815870008	-0.0121248209733564	-0.0204817268772366
0.887959235209235	0.102481325729098	-0.216820000649717	0.0874195526695527	0.00978318903318909	-0.0374151515151514	0.0118468253968255	-0.00730173160173153	-0.00934693362193362	-0.0138159812409812	-0.0151516610914337	-0.0334254176379176	-0.0455578250032795
0.413211150803864	0.116550652009933	-0.0728807494636344	0.177244737270425	0.00021059293828829	-0.00812854222509635	0.0616310179976436	0.0342727707633918	0.0134054218964089	-0.003958974643404	-0.00218911193412186	-0.0309155471000203	-0.0225763804734416
0.656321373575919	0.174661112140997	-0.12976082365999	0.206811959757414	-0.00884330402562172	-0.0481645392103596	0.045059537533257	0.0112451252030797	0.000580268508737491	-0.0285039216179906	-0.0331684078535083	-0.0226759930079146	-0.0515977760806954
0.644978219303536	0.134093645331547	-0.133507115861826	0.181090333393654	-0.0762673548205701	-0.0241280555583828	0.0336442206786457	-0.00670367357128332	0.00199871191796486	-0.0501977051894765	-0.0335802110465595	-0.0760778270052075	-0.0674248276917543
0.94044632034632	0.0586527043594761	-0.240778454157977	0.0531900432900434	-0.0127698664971391	-0.0371921911421911	-0.00979945887445877	-0.0210723531518986	-0.0107709956709956	-0.024981028819665	-0.0263080808080807	-0.0399281016962834	-0.0384817099567099
0.898099278499279	0.0860353085991324	-0.222323223468321	0.0815946608946608	-0.0159960711006166	-0.0099395382395383	0.0074092745638199	0.00149443611943612	0.000792279942279928	-0.0129678046700774	-0.0298735529621894	-0.0344168203009112	-0.0382403852470349
0.0645274021504013	0.0110534445198651	-0.00721136615674793	0.0424155346482311	-0.0114536742083709	-0.00485701522606673	0.0124442963446128	0.00384085554914963	0.00312756015005217	-0.00815534471721879	-0.00970500962097864	-0.0123406679757705	-0.0130201032780321
0.693160511205966	0.140805537585489	-0.147727415703842	0.182451610006156	-0.0170831507822009	-0.0169168497596648	0.0334822839652407	0.00442496448886809	-0.00955962820180778	-0.0170000002709328	-0.0389087368492039	-0.0338535257868209	-0.0541955910141435
0.113989776992373	0.0635387396381016	-0.00647181955727735	0.108600730095402	0.00353099215036562	-0.0106963045573121	0.0310439495140694	0.0188190666330952	0.0103943755215327	-0.00358265620347323	-0.0102828493800353	-0.0195988456756497	-0.0172394560152695
0.731285064822428	0.149104339190159	-0.156137706405384	0.164680499915864	0.0114266887616353	-0.00987770422714895	0.0595354029662132	0.0334668507537967	0.021510891738914	0.000774492267243132	-0.0183848151667505	-0.013895513596568	-0.0278771053783325
0.817997404913261	0.108017847257343	-0.189584390609208	0.127873461119102	0.00198067458300011	-0.000667147743530272	0.0185384035472841	0.0129547107221432	0.00401906596731405	0.000656763419734863	-0.0563817956846473	-0.0366527112231129	-0.0577407674483243
0.570292159039791	0.148400807159685	-0.11068172682412	0.202891705580438	0.0381854816871696	0.0027507811644889	0.0740625029666259	0.0395746621855556	0.031916952024874	0.0204681314258293	0.00184945170395501	-0.0101007099139306	-0.0121389959314017
0.638433624011164	0.143286803383747	-0.127930892543428	0.222733042655503	-0.0125824660000849	-0.0154726009338554	0.039241490417282	0.0263056909249095	0.00476990960230916	-0.0140275334669702	-0.0130281608900944	-0.0228067106020757	-0.042679260066842
0.403176330624643	0.079002998570236	-0.071726478327965	0.177466075057865	-0.00848595471013275	0.00332817932975449	0.0549746348366328	0.0252797438350368	0.00715857337490605	-0.00257888769018916	-0.017264561588544	-0.030861151242292	-0.0380535128822257
0.025769032046999	0.0156862076533394	-0.000692605836175614	0.0206585529313027	0.00782726916286159	0.00553464659106877	0.0102390504356516	0.00808109418804282	0.00410742797492148	0.00668095787696518	0.00201673930808798	-0.00186614933486298	-0.00270860547745602
0.735179553779554	0.161177468667343	-0.155747413433457	0.184705294705295	-0.0188790368323861	-0.047842003291764	0.017993412900231	-0.00351349344357366	-0.0198434898434898	-0.033360520062075	-0.0359693083209126	-0.0715753957121752	-0.0836124856886076
0.0748398370395448	0.0177325813932483	-0.0090327255405588	0.0462567820789808	-0.00637019917838143	0.00180336263848245	0.0121760659543143	0.00280435361067352	0.00421799729973536	-0.00228341826994949	-0.00347007287415758	-0.0102371832542823	-0.0127752173162798
0.422697748647403	0.123218795669608	-0.0739547415210325	0.17276516030681	0.00362944913894431	0.00363794407049189	0.0603452334044504	0.0316647647255567	0.0130167736438401	0.00363369660471807	-0.00127885601034533	-0.00929262862460639	-0.0215345863634248
0.575927149174277	0.148179484848329	-0.113079959774928	0.199865963773382	0.0153018754995533	0.00794593318197123	0.0562326628743191	0.0602675009905966	0.0220427233972607	0.0116239043407622	0.0100376335157185	-0.00108277581170491	-0.0261703137600575
0.781574314574315	0.166280860338977	-0.169208221793776	0.170128715728716	-0.0399817122038831	-0.0516704048476777	0.0189171192443919	-0.0109585528287893	-0.0178194264069266	-0.0458260585257805	-0.0549840892708006	-0.0651967763351983	-0.0768559184963685
0.196661327239889	0.0473977623334035	-0.0229807284401926	0.134755930055901	0.000542048990090249	-0.00632960897887055	0.034707024904038	0.0296464060023478	0.010292182641266	-0.00289377999439014	-0.00821317495931739	-0.0199385096786678	-0.0259425635916846
0.91451544011544	0.0784908693629812	-0.229400168261871	0.070914862914863	-0.00420396825396829	-0.0270768660632297	-0.00386836219336217	0.00360021645021646	-0.023769412153503	-0.015640417158599	-0.0271899433899434	-0.0330895152826971	-0.0417809163059163
0.227629318299116	0.100768143906391	-0.0316886102991119	0.139151396355089	0.0590451507351539	0.0384874647000328	0.0833726317654034	0.0554424143609548	0.0472917589171971	0.0487663077175933	0.0232417975033516	0.0165277454285204	0.00243086367148565
0.135100747001019	0.0203274789696945	-0.0113118815557676	0.102395772403774	0.00656837705895047	-0.00611923637991724	0.0338731476582155	0.0154045478800696	0.0100056804236512	0.000224570339516617	-0.0104563039356083	-0.0132794353821718	-0.0162233801686467
0.0030029872577431	0.000481852373189882	-5.5541151801244e-05	0.00211663889460926	0.00103162819067828	0.000113898851704146	0.0012641133959009	0.00126673868867093	0.00115420414090676	0.000572763521191213	0.000163832428365532	0.000202808309073711	-1.29563166385116e-05
0.0223487991274189	0.00813977149505838	-0.00115110020191754	0.0163662706215719	0.00107038002368685	0.00131815146148534	0.00883663297445155	0.00419850733746707	0.00366218507066745	0.0011942657425861	0.000976384764799484	-0.00261996882877214	-0.00194778355372287
0.941709090909091	0.0570885331003419	-0.239670882964548	0.0508969696969698	-0.0131268398268398	-0.0501906795224976	-0.00344975731339359	-0.00703733766233761	-0.0195695554445554	-0.0316587596746687	-0.0273427489177488	-0.0369597266369992	-0.0371804112554112
0.567781346233385	0.114372802355217	-0.113584549221491	0.184719283439972	0.0120159173432181	-0.0117961721907764	0.0484318516523073	0.0289595779300295	0.0205137358528297	0.00010987257622086	-0.0276761517732806	-0.0330136993804524	-0.0529822941109928
0.338584677484365	0.115303785061059	-0.0505127861342023	0.212488470773011	-0.00707615657598765	-0.0180157957046662	0.0328937452859269	0.0194448144275985	0.00260832993990473	-0.0125459761403269	-0.0494425102065281	-0.0315740371145942	-0.074138719188483
0.152925943957783	0.068615350194567	-0.017368633294815	0.10431119555802	-0.016117508828738	-0.0209612695285669	-2.55752633779582e-05	0.00617734294807457	-0.022858288196806	-0.0185393891786525	-0.0208257593433276	-0.0278195242567164	-0.0285276534822057
0.422951332908301	0.128781499082886	-0.0667500891198572	0.226115615059155	-0.0378283638692916	-0.0559648581838947	0.0164954233721578	9.14612553487015e-05	-0.013867231667745	-0.0468966110265931	-0.0623052424451738	-0.0552501818140532	-0.0710416536712369
0.660041611646945	0.114877268521224	-0.136961253275931	0.187895578435699	-0.0331390172983348	0.00923902013097755	0.0421661014504143	0.0276415998809489	0.0145845052379628	-0.0119499985836786	-0.014660487621341	-0.0350229585473498	-0.0440712276468764
0.0712466414874232	0.0329825809539359	-0.00577505880349895	0.0559290014006084	0.0149603412959079	0.0150573337773517	0.0312427837244653	0.0234947269284611	0.00878658077708276	0.0150088375366298	0.00161573098121388	0.00247362720484265	-0.00414303054404509
0.0341690919838387	0.0311342195678708	0.000711290773330792	0.0252389267172377	0.00720023249308604	0.00966215208053442	0.0246417053407643	0.0176081561736643	0.0137760304043659	0.00843119228681023	0.00471423301959058	0.00232678942971152	-2.62782947159437e-05
0.305321611234062	0.100876276416376	-0.0488886134845946	0.146305365653884	0.0405409635109514	0.0177305020320176	0.0450350410291434	0.0507393041096603	0.0197733307957925	0.0291357327714845	0.0105482145035645	0.0137605726930849	-0.0172299866392866
0.893985137085137	0.0879103276003286	-0.221116060439394	0.0816997113997113	0.00164819624819623	-0.0217504192776921	0.0123357864357864	-0.00187586580086585	-0.0059196149809787	-0.0100511115147479	-0.0286907748816841	-0.0364959657692279	-0.0513734061393153
0.0412196765125386	0.0247142497653772	-0.00457499451237319	0.0187511473476966	0.00831222912775772	0.000466826313568112	0.0141047580884675	0.00799427602637124	0.007774769717917	0.00438952772066292	0.000646132085052813	-0.00112500178630714	-0.00477480466622486
0.915363203463203	0.0778066091787034	-0.229059588096943	0.07337012987013	0.0084428571428572	-0.0125454545454545	0.00498225108225114	-0.00676673881673884	0.00433149350649353	-0.00205129870129872	0.000196103896103916	-0.0319525449298177	-0.035768054420327
0.089761197704669	0.0117560279484621	-0.00841262128868343	0.059577473199396	0.0019534654256536	-0.00156153129421932	0.0227438599419876	0.017025238921455	0.00417012744866956	0.000195967065717131	-0.00608729767017945	-0.00929177624891707	-0.00993716006648694
0.0361275443995676	0.00997019300178095	-0.00144313461147727	0.0323248897410751	0.00228359363931038	0.000172999957463983	0.00875044631657577	0.00610698506828672	0.0018195455430851	0.00122829679838718	-0.00253033616591467	-0.00500299866715603	-0.00600195330092409
0.425909996382688	0.127024948570484	-0.0665107587424131	0.225695330021562	-0.00977861666713786	-0.048186234626606	0.0417931986676682	0.0117089803248662	-0.0264892623149303	-0.0289824256468719	-0.0616749936075866	-0.0684741847090689	-0.0709324951988253
0.00488066517291547	0.00106188753679087	-0.000560263912006221	0.00203853206149013	0.000247535375549985	0.000640793374116841	0.00221831114484901	0.00122547555719423	0.000855865612635557	0.000444164374833413	-0.000414450025982122	-0.000252654795716425	-0.000527726272562356
0.917607215007215	0.0755857680229072	-0.228878914799478	0.0699685425685427	-0.00418293322838781	-0.0346643167836947	0.00345165945165937	0.00399754689754683	0.000941919191919105	-0.0194236250060413	-0.0157379383243019	-0.0235841744114471	-0.0292319508707666
0.054012550288082	0.0233589601214932	-0.00184378257666697	0.0458397660838828	0.0146044044786002	-0.000471544689747368	0.0177673828363693	0.011365161931444	0.00590893461163492	0.00706642989442641	-0.00404909856336346	-0.00209643026501121	-0.00682844120366791
0.571317470694021	0.118698641420952	-0.111773849559211	0.182430825483955	0.0252655000916979	0.000268022744945529	0.0467626085500474	0.0299213456208105	0.0318636488938562	0.0127667614183218	-0.00468118350604663	-0.0290954831658039	-0.0317294066500036
0.281832908039216	0.106821793697903	-0.0372505870243494	0.162473989665245	0.00932208136142471	-0.0707364991676801	0.00728252427056802	0.00200772607541527	-0.0276346731895724	-0.0307072089031277	-0.0574050602733033	-0.0469401630776394	-0.0468615803183655
0.792382670359943	0.149769731464013	-0.181174915566242	0.134897416220144	-0.0746198664222961	-0.059243437613713	-0.0168313818126319	-0.0325419271221946	-0.0417415081739414	-0.0669316520180046	-0.0576537407644658	-0.0725204336897852	-0.0813941735133589
0.9412	0.0573832321936043	-0.240561756586267	0.0538909090909091	-0.0185112947658402	-0.0284120490620492	-0.0159071625344352	-0.0176691656828021	-0.0206054112554113	-0.0234616719139447	-0.0367103174603175	-0.0459066766566767	-0.0266322232060869
0.198709957290026	0.0476188172781276	-0.022818040378328	0.133725494766894	0.011462056021619	0.00234231140463528	0.0443811763119866	0.0203382677495797	0.013033305430924	0.00690218371312712	-0.010951143227655	-0.0229547995527603	-0.0241185062970042
0.316756231038664	0.0805761616580371	-0.0536158651717247	0.144786215459349	0.0101299703407746	-0.0114849075460267	0.0571843346320577	0.0208778991883381	0.000285890731625937	-0.000677468602626019	-0.0139442792003102	-0.023351166058342	-0.0314719666387305
0.588146911772653	0.168509993670919	-0.111844683830494	0.214973968350866	0.0184885537027818	-0.101198220455669	0.0364472810958123	-0.0109501050440546	-0.0344440877809338	-0.0413548333764434	-0.064069827470701	-0.0921092848277643	-0.0897130287491097
0.676441391500781	0.138164957694425	-0.142896566267566	0.181876033498463	-0.02087881655396	0.000896182047384175	0.0553077622355009	0.0250052033857611	0.0107445902098314	-0.00999131725328795	-0.0233449024533101	-0.039109930431506	-0.0362040011512443
0.785291774891775	0.164211531566804	-0.16980547553547	0.165417316017316	-0.035130426644063	-0.0719261188900227	0.0135846693858725	0.000848135071998657	-0.0272638268879228	-0.0535282727670428	-0.040765539158619	-0.0772826771073276	-0.0856301572038376
0.0586156452573991	0.00388861318600404	-0.00508149751741353	0.0306873398483271	0.0012744566893553	0.00102797850582072	0.0189381160568044	0.00868480946187619	0.0052868178739813	0.001151217597588	-0.00553933547198743	-0.00562982864306266	-0.00762483331213332
0.765569893742621	0.144476339583179	-0.171300690942153	0.146024321133412	-0.0124457183191139	-0.0110213111184403	0.00560717370517361	-0.0110341271641377	-0.041398034262357	-0.0117335147187771	-0.0548317447552076	-0.0549214156582269	-0.0739081886070854
0.289395332691026	0.102112450135047	-0.0426995264738171	0.162716373217104	-0.0175932815763459	-0.0543827075701369	0.0154155441436084	-0.0168552899941055	-0.0258691366348687	-0.0359879945732414	-0.0534881008786379	-0.0615799987518959	-0.0650381064322223
0.180341835915259	0.0317465186010203	-0.0230411422642661	0.114581531385282	-0.00360406405711206	-0.00742786860457856	0.0299581789808019	0.0158901291043603	0.00134221317940503	-0.00551596633084531	-0.0155113005608496	-0.0291540743114533	-0.0304614419928751
0.365424681931541	0.140693870115414	-0.0571594744455182	0.194916771998418	0.0239143590609673	0.0385977290004559	0.0779755530647439	0.0685107697922441	0.0445919869722131	0.0312560440307116	0.0185316664494114	-0.00905319205316346	-0.00381227349379587
0.336330872499928	0.145425125403503	-0.0515263633599126	0.178924791503318	-0.0119490686265527	0.0129575137239433	0.038967758542815	0.0212508033405626	0.0225562000042033	0.00050422254869531	-0.0225942812268072	-0.00878906244123423	-0.0479959642765733
0.210382932157243	0.0451924294489877	-0.0233097437780227	0.143755570366297	-1.15755826342878e-05	0.00521062515151127	0.0409996321960484	0.0261576354375986	0.0103641625606464	0.00259952478443848	-0.00725738134340681	-0.0157872389440769	-0.0255260310766019
0.0099973129161515	0.00371158444187249	-0.00021990762367595	0.00602413065903993	0.00307192683491505	0.00125139493016322	0.00414366450713953	0.0031886471886927	0.00278651409122248	0.00216166088253913	6.80809310786568e-05	0.000494818893822725	-0.000838660588154301
0.647483845358444	0.137076297823603	-0.124636790217639	0.223385851611253	-0.0137305518604984	-0.00196808951673144	0.0489724459512562	0.0240419953268111	0.00635835261737672	-0.00784932068861488	-0.0276771340836258	-0.0402041582527064	-0.0526069956806051
0.421053942200399	0.13074542149756	-0.0646291767157113	0.233555148932086	-0.0520002798710432	-0.0347580969866337	0.0289031011989549	-0.0126614775470873	-0.0128400536405496	-0.0433791884288384	-0.0516521744285318	-0.0495837265865639	-0.0919789151587333
0.407079626710631	0.15685092400624	-0.0648821802817088	0.211430716570568	0.0148248139499096	0.0180809026146108	0.0786347883518196	0.0464294749965475	0.0332787335416195	0.0164528582822602	-0.00345828460571213	-0.0310733615818997	-0.0214754961321669
0.280600937482754	0.054055283614062	-0.0448298936539252	0.141325546568842	-0.00432762594554048	-0.016374163595422	0.0277471737011628	0.00883163896291789	0.00712394603624283	-0.0103508947704813	-0.0274139451529733	-0.0272883178652291	-0.0467088778459465
0.33696756450532	0.109317419051296	-0.0506807868484578	0.212408823564331	-0.0331599222163178	-0.0386767966906813	0.0407434230108997	0.0111347467124785	0.00410931909424911	-0.0359183594534995	-0.0216590847350937	-0.045093307720785	-0.0680813331331155
0.929376623376623	0.0677987247414488	-0.234222105150958	0.0615930735930736	-0.00903722943722929	-0.0321359307359307	0.0169567099567101	-0.00587932900432886	-0.00773740981240978	-0.02058658008658	-0.0355330891330891	-0.0271492621015347	-0.0399220885472221
NA	NA	NA	NA	NA	NA	NA	NA	NA	NA	NA	NA	NA
0.814985211046046	0.109479749098207	-0.188823342238749	0.128528563058637	-0.00908747393467291	-0.0041032157685964	0.0170264026076796	0.0117744013112934	-0.00185476923592542	-0.00659534485163471	-0.0246038298859572	-0.0392177310089877	-0.0581842151515303
0.520770257881386	0.0804857219199311	-0.0983587213026998	0.191609364048666	0.00322231487220936	-0.00679853963613186	0.0406466139537327	0.0219070345743637	0.00243318362800404	-0.00178811238196119	-0.0260547744261402	-0.0417711417650554	-0.0489072684115466
0.602832426477307	0.136751187934677	-0.117072720921718	0.205583359341153	-0.0235854270174569	-0.0174788900211263	0.0401172328953383	0.0241952901108737	0.00697330832556564	-0.0205321585192917	-0.0300344286977925	-0.0329850993265889	-0.0591092330153236
0.42433496312878	0.128669490052094	-0.0667845549012104	0.228582275386048	-0.0173040343435023	-0.0439842167453514	0.0175771300016644	0.0063429497354564	-0.0220767119734959	-0.0306441255444269	-0.0445567867321	-0.0857691771684427	-0.0654151511481552
0.428302336897058	0.1323375811775	-0.0664890191060163	0.226163558119132	-0.0405086620028792	-0.0533648037169036	0.027238835470253	0.00298494527827481	-0.0179539116795611	-0.0469367328598914	-0.0508853354412183	-0.0493017284259566	-0.0894002469423491
0.218299815493943	0.0820453327704702	-0.0298619851333579	0.136988891545182	-0.00174672871524814	0.02291533618219	0.0605262105350385	0.0388416882895182	0.0304343292553729	0.0105843037334709	0.0112670809104339	-0.0110944844928179	0.00274283116057944
0.412418686008216	0.086988647287483	-0.0679367247773603	0.214517037990988	-0.00793502304865368	-0.0135340309519859	0.0503358487296249	0.0303032627452324	0.00721599032216269	-0.0107345270003198	-0.0218805157648722	-0.0385203705126764	-0.0525490367712264
0.56183044578778	0.106295346471532	-0.109888854577545	0.187681384017583	0.00921609919804811	0.00393030839438202	0.0471167579410432	0.0303041749016506	0.0180431724369035	0.00657320379621507	-0.0131407179164393	-0.0382784552207174	-0.0407160986936757
0.572874324903475	0.116066779381318	-0.114087452431043	0.183700923513148	-0.0110012087186945	-0.0129631414975028	0.0435542783662829	0.0277490623333055	0.0137518706079548	-0.0119821751080986	-0.020753829814646	-0.0302967959380943	-0.0427621950492908
0.199119051763092	0.0293103609360107	-0.0278610634572014	0.111108410806062	-0.00359533975297191	-0.0179589792603822	0.0223828925639949	0.00101460827739275	-0.0062712301304115	-0.010777159506677	-0.0271454806964488	-0.0265117023614927	-0.0399132412901834
0.0954490029665177	0.0128080314534759	-0.0125677073504074	0.0498017162578707	-0.0123474338119106	-0.0183230600621067	0.00617997095867026	0.00590114969563699	-0.00633111651288706	-0.0153352469370086	-0.0138393864808211	-0.0178151593666348	-0.0198500661950184
0.544929653652161	0.131601543839704	-0.0994216189064611	0.217109099038998	0.0227346064744316	0.00121262437409586	0.0634580956960917	0.0363190824453128	0.0213586036252458	0.0119736154242637	-0.00868305911308398	-0.0251447933229373	-0.0362553503623143
0.298083560689598	0.0879530739595701	-0.0433491290362443	0.172285634931081	0.00968973183220739	0.030289225517414	0.0709891662387367	0.0430147182234387	0.0333139190030026	0.0199894786748107	0.00493378010567991	-0.00821253578849601	-0.0135370752277268
0.700506536897446	0.138801043725873	-0.14697915347688	0.184026796435887	0.0132185777289915	-0.0308072282424627	0.0313954825477553	0.0110059203067471	0.0118868124343409	-0.00879432525673562	-0.026371566487766	-0.0384912000798684	-0.0511890238269002
0.7392725996226	0.160409212148102	-0.1563796615714	0.190757703407703	-0.0289842596797143	-0.0522796403785898	-0.00220928566383105	-0.023930118903933	-0.0217761709832077	-0.040631950029152	-0.0647035983042351	-0.0628529970203292	-0.0874808519330698
0.928941558441558	0.0687701716249745	-0.236382401695819	0.0601796536796537	-0.00480432900432903	-0.0277406926406926	-0.000947186147186141	0.00142316017316013	-0.00910274170274172	-0.0162725108225108	-0.0193134822248459	-0.0221783549783549	-0.041379994752722
0.424266202359167	0.165862739386752	-0.0720698930818074	0.209145854774679	0.0137138771660569	0.0245661172657055	0.0682837419279135	0.0602063293230881	0.0349904299604571	0.0191399972158812	-0.00806848298783963	-0.0153052875690881	-0.0253483002364884
0.652146089264271	0.179216926397844	-0.131583309102017	0.209822230294958	-0.0148187963894122	-0.0130732052576199	0.0392520637710477	0.0201281978091646	0.00607680373686181	-0.013946000823516	-0.0217666093458215	-0.0337932716557724	-0.0641187542908361
0.761990795568068	0.146795075295606	-0.17031287818761	0.150053202857748	-0.0132176813085902	-0.0237707375100378	0.00305391265300359	-0.00352821516793844	-0.00623310528696885	-0.018494209409314	-0.0626410961679373	-0.063447622430834	-0.0875701433160683
0.241814979026277	0.0791442676121671	-0.0331968300946016	0.145404720496756	-0.0067395156916728	0.00182528132003343	0.0603588155417832	0.0330882745941782	0.0172330978610944	-0.00245711718581967	0.00343853644105171	-0.0163667997240276	-0.0168192640806754
0.597281256039467	0.131170015397417	-0.118445662103086	0.19673316908135	-0.0218197074714193	0.00357168024268717	0.0480995577140421	0.0204414129655311	-0.00687208090626312	-0.0091240136143661	-0.0353853000621446	-0.0345818177990396	-0.0509974939187089
0.0546413356856423	0.0293882958858485	-0.00300853025439661	0.0452713122385243	0.00770477049512022	0.0106770980080494	0.0246092053849361	0.028027598432268	0.0155633995544382	0.00919093425158479	0.00233773308273594	-0.00288567342574084	-0.00434864602502857
0.551295102160872	0.13297910241851	-0.102034093214646	0.217658321622196	0.0213825558747808	0.0134231697336031	0.0649713118955988	0.0503111562670372	0.0333136079933789	0.0174028628041919	-0.0105161620746118	-0.0150783069314743	-0.0450051574553957
0.152649400240454	0.0694739518095303	-0.0159274407668594	0.107936426401225	-0.00447356191639903	-0.016962349439807	0.0229820005824214	0.00996010238765155	-0.0208294552867064	-0.010717955678103	-0.0118297562104686	-0.0247146607274193	-0.0349542109963153
0.231528144820602	0.100683253884071	-0.0307696196936859	0.139792484595492	0.0171913589039066	0.0255908304749114	0.0690724556763237	0.0535440410831141	0.0586710495685436	0.0213910946894089	0.0215959281641296	-0.000618139880852159	-0.00700715506421218
0.0538255368354862	0.00470823916396636	-0.0030797626987928	0.0452100186080999	-0.00356344716599812	-0.00214640369990366	0.0136897446561763	0.00826779601799311	0.00319541730051887	-0.00285492543295089	-0.00352745690131298	-0.0074102406289011	-0.0107776530652552
0.106258218725534	0.0181585842723503	-0.0114774721110077	0.0647795786641203	-0.00251058577648165	-0.0055587066718002	0.0124798327756386	0.000728716678675648	-0.0034523054612501	-0.00403464622414092	-0.00716459023657624	-0.0128533182151575	-0.0246761793045356
0.943296103896104	0.0559709581806757	-0.241914141646175	0.049582683982684	-0.00297287157287163	-0.0437456351729077	-0.0147895185622458	-0.0112463203463202	-0.0177770562770563	-0.0233592533728897	-0.0220297258297257	-0.0340394114723659	-0.0421137806637806
0.0924974347426235	0.0103337693470905	-0.00980260554374207	0.0610957502099897	-0.00098386746400797	-0.00344420265866029	0.0243454070662096	0.00998500005681383	0.00525234194388387	-0.00221403506133414	-0.00802078291688707	-0.0102309887837244	-0.0136756443095485
0.455723519088592	0.198224275761737	-0.0752238894785721	0.219621685640802	0.0284429980684938	0.00394795781329799	0.049711559562672	0.0375867735623226	0.0152161472472007	0.0161954779408959	-0.0155678071882823	-0.0129820929537313	-0.0336288384792423
0.944080952380952	0.0551387426628105	-0.241106519325649	0.0510099567099568	0.00445627705627705	-0.0440315295815296	0.00240692640692641	-0.0168164141414141	-0.0128300865800866	-0.0197876262626262	-0.0325735340417159	-0.0306950133200132	-0.0375416172086661
0.0686210111371696	0.0102391615108615	-0.00619726936318476	0.045678613859382	-0.00335828100261114	-0.00512598984325943	0.0145891090006428	0.011600175916878	0.00502003797035416	-0.00424213542293528	-0.00342584612182223	-0.00634184508298367	-0.00960390456628983
0.315140255672831	0.078269183238596	-0.0539813350402258	0.142698491497012	0.02070698405274	-0.0045335479172734	0.0290729660985073	0.0311885550659932	0.0074908170010497	0.00808671806773331	-0.0247355461979749	-0.0180901739068249	-0.0358598674928735
0.186543203917753	0.041823344541994	-0.0224497583593759	0.125290797719888	0.0079040346284662	0.00836790674259552	0.0465376472984727	0.0346329668660688	0.021305998954473	0.00813597068553087	0.00119813069110028	-0.00848146303709177	-0.0163896391148642
0.296980611038289	0.0893460442331305	-0.0424476635323062	0.169804704394682	0.0242229539234114	0.0275883355468555	0.0704372963395438	0.0594396327208088	0.035464314063957	0.0259056447351335	0.00684797794566794	0.000681843583512032	-0.00779735187282926
0.268585406630939	0.0714742009085902	-0.0398404276456232	0.136182188401464	0.0218219093712933	0.0294931735604679	0.0518322326378792	0.0441577637153018	0.0301023234270754	0.0256575414658806	0.00630997325493965	0.00334509508911457	-0.00479740542001733
0.00520093947238699	0.000770400299629734	-0.000542072369621385	0.00150926299896991	-0.000115649877712209	0.00146504691233335	0.00240918681163814	0.000948085599966444	0.00017907504408558	0.000674698517310569	-9.52655160846522e-05	-0.000402636928667101	9.84781880759532e-05
0.323492236895338	0.061385058080867	-0.0466420459193502	0.201886455453775	-0.0109084971133691	-0.0259499729557999	0.0300494318282671	0.0223796461945769	0.000792448473977803	-0.0184292350345844	-0.0389963815050346	-0.0376518525573625	-0.0456740680652278
0.941747619047619	0.0574834363093409	-0.241503383487291	0.0512978354978355	-0.00764696969696965	-0.0393686606322969	-0.0153377508854782	-0.00982857142857152	-0.0228810114128296	-0.0235078151646333	-0.042582244397017	-0.0292513539490813	-0.0554687392207294
0.0991124658452446	0.0214038251467542	-0.00980415876919245	0.0662391749983663	-0.00359935116115404	0.00292642968449514	0.0225820757213915	0.0147519650235278	0.00358757249108067	-0.00033646073832945	-0.00980142715765314	-0.0114670155019257	-0.0128635053799163
0.912149639249639	0.0806069346226301	-0.228867698356821	0.0715836940836942	-0.014698124098124	-0.0362707343161889	0.0122180014430014	0.000799799190708383	-0.0179208019253473	-0.0254844292071564	-0.0177913336663337	-0.0352783823042829	-0.0340968884376492
0.897576911976912	0.0847230738587001	-0.221576571895727	0.0824503607503606	-0.00206237045782509	-0.00104065227701589	0.00715406991997891	0.00648051948051942	-0.0183438749604525	-0.00155151136742049	-0.0187273252000525	-0.0268645251213434	-0.0264538822288823
0.0138104507950247	0.0136872187316141	-0.000377630957133085	0.0072377778902602	0.00358775285026368	0.00251981491340334	0.00912189487638678	0.00749345559299712	0.00512934718762245	0.00305378388183352	0.00206329044636942	0.00285564930911793	0.000327266006596152
0.11446537017744	0.0650877509008386	-0.00515486972283122	0.107257236673691	0.010065883749327	-0.00873261616589345	0.0354982946531104	0.0198967307468865	0.00768247286618155	0.000666633791716761	-0.00481083793390054	-0.012384287913621	-0.0180742294590318
0.943064069264069	0.0558735788126359	-0.240246261668826	0.0501632034632035	0.00187878787878792	-0.0473979929161747	-0.00761255411255413	-0.00906677489177499	-0.0312945179152399	-0.0227596025186934	-0.0415167284735467	-0.0269698912198912	-0.0500428590967361
0.764761262979445	0.13952886860715	-0.171534089282613	0.147868607150425	-0.0791341740096068	-0.0486792191313236	0.0119324916938875	-0.0321938027599349	-0.0564433823873337	-0.0639066965704652	-0.0796159555019765	-0.0614399008007053	-0.0894574736030227
0.900135064935065	0.0853371171171998	-0.219957493530566	0.0808649350649351	-0.00669895054440506	-0.0212206293706294	0.00765951725042635	0.00651839826839828	-0.00866042417178781	-0.0139597899575172	-0.0277056080283352	-0.0304813260862725	-0.0333415945165945
0.00253374539945438	0.000465039191718198	5.44631735276916e-05	0.00228529094120847	-5.63843044590791e-05	6.90520409351017e-05	0.000635932100728075	0.000430786020190518	-0.000169100491494464	6.33386823801129e-06	-0.000276956049827462	-0.000534902439277324	-0.000479606527420664
0.3745698283239	0.0806517677625919	-0.0632639231594042	0.166718450054968	0.00974113650270531	0.0142401566833295	0.0536129052992205	0.0381090860824116	0.0273693867015493	0.0119906465930174	-0.00269473382806107	-0.0076078266457128	-0.0168292696853078
0.270737607347623	0.10372655718524	-0.0400962621237029	0.162088511866986	-0.0254007157971952	-0.0707173405314191	0.00253531614698471	-0.00378319365152957	-0.026311920387055	-0.0480590281643071	-0.0496693898681439	-0.0536077130982081	-0.059042632964492
0.931196103896104	0.0656594106728665	-0.235725591661785	0.0602584415584416	-0.00794112554112558	-0.0378467073330709	-0.00162694805194807	-0.0224016175743448	-0.019282943067034	-0.0228939164370983	-0.0228744227994228	-0.0360271912431003	-0.041402657065157
0.298511526560511	0.0946320503221725	-0.0465232264173115	0.148765310800003	0.0197084335945703	0.0107169588405214	0.0490036785870355	0.0405548467892117	0.0233184411593666	0.0152126962175459	-0.00133430755957564	-0.00614678061731994	-0.012822713304556
0.312780924155593	0.110071147111305	-0.0379987192727342	0.217449214505685	-0.0419571352004832	-0.0412593425663719	0.0233730530695278	0.0320311258975451	-0.0100905109057474	-0.0416082388834275	-0.0300296482358324	-0.0568623803109946	-0.0661731476409764
0.811636713738013	0.104570045359702	-0.188534270924437	0.128340696730306	-0.0154905573691296	-0.00940749937886654	0.0170755169769045	0.00509387998644406	0.00807188498649458	-0.0124490283739981	-0.0149514004913575	-0.024102448950357	-0.0418695789083451
0.915507359307359	0.0773164674125322	-0.227075025045724	0.0707017316017314	-0.00223593073593076	-0.0186704447068085	0.0104272366522365	0.00540292207792203	0.00333203463203458	-0.0104531877213696	-0.0152873376623378	-0.0132199117801391	-0.0299906336088155
0.151940212318932	0.0708139924686882	-0.0154614432575657	0.105668524762388	0.000832592191554488	-0.022573441150391	0.0150346225775584	-0.00197724408719266	-0.0104840840105756	-0.0108704244794182	-0.0206408498793641	-0.0294166879046425	-0.0349354167847204
0.330104125538249	0.110694637129613	-0.047663585422297	0.186960578847669	0.0228174457706757	0.0268235335811128	0.0863544306006339	0.0639152252640817	0.0380126973471184	0.0248204896758942	0.000521642808999967	0.00650807110029156	-0.00721363553585852
0.40209129523364	0.0793633190287436	-0.0689985527618331	0.180506058856133	-0.00552917447522783	-0.00805548539879436	0.0445466126805567	0.0317699346183072	0.011151635776361	-0.00679232993701107	-0.0121901786580219	-0.0401755854548131	-0.0448243195352492
0.0239155521858102	0.0143070305097809	-0.00102311050252031	0.0198335381472942	0.00432717532288972	0.00190051841415216	0.0080080839266426	0.00453272594722804	0.0044233319060477	0.00311384686852094	-0.00194233673155116	-0.00317492705599241	-0.00294496987857092
0.149445106543716	0.0225264760218335	-0.0187588732091866	0.0849334379203675	0.0034195780428769	-0.0171787189900303	0.0162654141601108	0.00327857830544781	-0.00943068593747021	-0.00687957047357673	-0.0167980033038841	-0.0188739886951654	-0.0254216452292051
0.779694011544012	0.165873652034346	-0.171286079215272	0.175402958152958	-0.0186180425634972	-0.0542071472793398	0.00475344907617636	-0.0180150333154977	-0.0295828566115999	-0.0364125949214186	-0.0551723670183212	-0.0744965460310919	-0.0763824414545103
0.584895983266628	0.16472967677985	-0.11117438273659	0.216408230190224	-0.0126947460324607	-0.0882262257758767	0.0123308177801688	-0.014481412115502	-0.0557649462933397	-0.0504604859041687	-0.0563924773504524	-0.104935225513539	-0.124257976797331
0.737937401487402	0.158953378479926	-0.152141288863255	0.188850477300477	-0.0297512576965518	-0.0565979014072662	0.0073404534562288	-0.0054388793754877	-0.0339601706671225	-0.0431745795519091	-0.0769355022753938	-0.082576245392148	-0.0857460208204109
0.72725047654058	0.155147063531689	-0.155628842622885	0.172380995552389	0.00654633082536571	0.00648256819246429	0.0403238474651509	0.0293399653362542	0.00712600781851724	0.006514449508915	-0.00597631404903154	-0.0297583730693213	-0.0224136976829882
0.267585974827887	0.0760304717176487	-0.03972365434716	0.145136815078235	0.0185193684584053	0.0241361896477333	0.0525562226800083	0.0350642644013511	0.0210190620288106	0.0213277790530693	0.00794402442535208	-0.0109544072009726	-0.0247664464366249
0.779574891774892	0.168367368869411	-0.169356167404041	0.172579653679654	-0.0345601588548112	-0.0578034378928055	0.00426843232525054	-0.0188007116620753	-0.0257149137037401	-0.0461817983738083	-0.0606190638508223	-0.0678008756818835	-0.0887091945858657
0.722346166085029	0.156393446306129	-0.154189093225647	0.172188577228085	-0.0156305209396632	-0.0171715817078379	0.0505883315960689	0.0348163156003236	0.0180578750758308	-0.0164010513237506	-0.00278884917468669	-0.0325051481263048	-0.0308535667119322
0.0328593404645902	0.00259852302544943	-0.00375587483124074	0.0183868925873338	-4.10548113248879e-05	-0.00269954839118727	0.00664365542728637	0.000700291266514219	0.001614197666445	-0.00137030160125608	-0.00371593644983965	-0.00467462579688434	-0.00810027901353141
0.193822152279291	0.0430543500352534	-0.0247450801338488	0.124205956836242	-0.00479689054320706	-0.0121120478036914	0.0271099093382241	0.0176863554957573	-0.000255587912145055	-0.00845446917344922	-0.00770665905726681	-0.0268051170543208	-0.0301076022292402
0.0931998601261603	0.0431234765228899	-0.0068413011849284	0.0649071874763314	0.00879192221309162	-0.00409756944021263	0.0301853784246573	0.0215651291387011	0.0101331533086261	0.0023471763864395	-0.00189658151561453	-0.00644308958651799	-0.0115556601735741
0.468550941256407	0.199701812080364	-0.0788470934498932	0.219855641109534	0.0256337491798991	0.0205492790506694	0.0600856527656987	0.0563858446469462	0.0399038683520309	0.0230915141152843	0.0210754903039598	-0.00655566271236419	-0.011847210098608
0.89668354978355	0.0842585207578804	-0.222040199582853	0.0811770562770563	-0.0121748917748917	-0.028872077922078	0.0204242424242423	-0.000489105339105289	0.00613365800865806	-0.0205234848484849	-0.0186875049193231	-0.0248094297117024	-0.0324546536796536
0.565198807639962	0.112812945193298	-0.109704314667563	0.192219623423923	0.0130344196757164	-0.00900764428666656	0.0435900268284763	0.0206020382580172	0.00581414588461704	0.00201338769452486	-0.0192366471328465	-0.0350790817286381	-0.0380201228451025
0.0616600611406023	0.0337461528356034	-0.00609114397623737	0.0283146508735139	0.0074310458910273	0.00617906834850714	0.0242921519861001	0.0177044190938975	0.0137977938831232	0.00680505711976722	0.00383701105067526	-0.00312232917016745	-0.00461913939783015
0.0635230230338311	0.0103065931947114	-0.00699428442285099	0.0342347851358101	-0.000393073009791925	-0.000652072692839928	0.00984317405029426	0.00401425740056553	-0.00033433447307181	-0.000522572851315933	-0.00537378904800992	-0.00736956413570387	-0.0104304105905854
0.52566661831399	0.112848351071027	-0.0989999726899374	0.20418238019196	-0.0037816223038194	0.016946249809099	0.0467371108079387	0.0377142519627635	0.0151547461714142	0.00658231375263985	-0.0125660021300485	-0.0247952298634878	-0.0285466985480995
0.537733569353372	0.135839291841543	-0.0978178233078848	0.224274498336513	0.0157800690374431	0.0125094850990686	0.0608203357043005	0.0521277436093638	0.0268779671622799	0.0141447770682558	-0.00791730992814388	-0.0247751268265651	-0.0333925325579248
0.505705211507315	0.155107358981231	-0.0908447086479699	0.224102242589582	0.00408878857909822	-0.0564101848720555	0.0304847842739523	0.0134375212056942	-0.024399795992028	-0.0261606981464786	-0.0604530773655261	-0.0765408117407025	-0.0817732093966184
0.868114712055621	0.104442133229172	-0.210442492128828	0.0954808802308803	-0.0103043945953036	-0.0238279732893368	0.0101416273120819	0.012339229576128	0.00198449151858238	-0.0170661839423202	-0.0129662785001688	-0.0413470746425292	-0.0404192179626671
0.69856227863046	0.165433729439468	-0.140200489606074	0.208858933490752	-0.0224199686013082	-0.00895016650016645	0.0471541072563801	0.0167511833975378	0.00774357649925839	-0.0156850675507374	-0.00251484837675386	-0.0145135890398809	-0.0602025229641047
0.0459090648283896	0.00808819567340669	-0.00520100434055632	0.0260390272673239	-0.00142386380129548	-0.00186261516530736	0.00411259566388562	-0.000430716613422324	0.000225304382480904	-0.00164323948330142	-0.00485972661404595	-0.00664246561215381	-0.0106806762217075
0.841506667841962	0.118180942549746	-0.197909829474541	0.114578180642886	-0.0211274929764235	-0.0563615906968847	0.0260531708042403	0.02701252407723	-0.00604233924126973	-0.0387445418366541	-0.0407709070222223	-0.0236501836695686	-0.0401601357124753
0.0247048566122194	0.00487839964841578	-0.00185365551448609	0.0167642050292576	-0.00372015482658159	-0.00322027813564777	0.00589481176028169	0.00197847529525164	-0.00133277720111648	-0.00347021648111468	-0.00449584449659648	-0.00516681839018503	-0.00556859414813257
0.941109956709957	0.0581386022600153	-0.240035634784465	0.0531324675324674	-0.00922106782106791	-0.0451215737916274	-0.005363455988456	-0.0156096549914733	-0.0253854617604619	-0.0271713208063477	-0.025492748917749	-0.0361523597614508	-0.0370216105445982
0.279552582723422	0.1049061401714	-0.0412553023209587	0.159390176871228	-0.0108893787560391	-0.0588979510106775	0.0147759520010262	-0.00784867345612722	-0.0137783066627942	-0.0348936648833583	-0.0341160508444828	-0.0656897449070101	-0.0677790593636498
0.0725720827374379	0.0222300224937716	-0.00445688279649807	0.058257725183312	0.00595753381184558	-0.00353361020290376	0.0220750529022413	0.014094052605128	0.0087592370173971	0.0012119618044709	-0.00433453473524935	-0.0111689867633316	-0.0154778763385213
0.124658267265928	0.0594892870135581	-0.0131810309491044	0.0882888886810973	0.0210091971687896	0.00125670986412268	0.0491297327446921	0.0299160063311291	0.0232323168394853	0.0111329535164561	0.017025138876936	-0.00726333969425838	-0.00461904103898997
0.223928161567363	0.0430525464135448	-0.0252129949535532	0.162167329288287	-0.00345029029586491	-0.00342617481149604	0.0471108977500483	0.0247590365677275	0.00528948170603594	-0.00343823255368048	-0.0192494950029847	-0.0323533578470765	-0.0407767108308157
0.576364800691069	0.146995809186102	-0.110057600171581	0.202392553030154	0.0100712759347499	-0.000295279913781088	0.0559775592406796	0.0400039233967437	0.0187806642632017	0.00488799801048445	0.00604994682604187	-0.0139427561545246	-0.0232092767079443
0.654276661041838	0.11534320953715	-0.134259990408832	0.191897837187205	-0.0014813702199854	0.00662824378854077	0.0443620395326911	0.0263155442430395	0.0102941877617645	0.00257343678427768	-0.0241715096762611	-0.0292115668322578	-0.0360837774682211
0.34560780168005	0.12456001513371	-0.0518161662270071	0.176776025820916	0.0466862684233132	0.0102280315150435	0.0656622615231439	0.0500139811277757	0.0346146461096549	0.0284571499691784	0.00949336297666675	0.000134897103896636	-0.0206411400610071
0.249563160349887	0.0423282109865499	-0.032768133084529	0.165157590433529	-0.015893027051057	-0.003127565700246	0.04220310876518	0.0138189414273737	0.00860850456145745	-0.00951029637565148	-0.0156101435208595	-0.0329552816279501	-0.0367168118051959
0.0317153697636119	0.00475739739954755	-0.00295298268244152	0.0199532974174066	-7.81581324625497e-05	-0.00160469021172683	0.00558878628187456	0.00379914239940613	0.00115664926227282	-0.000841424172094686	-0.00346473972263667	-0.00551644950347064	-0.00601536968598226
0.583258076520188	0.164772068112238	-0.11346492827237	0.214347409971929	-0.0188741963988399	-0.0918275695074374	0.00734349472458873	-0.000191650717377811	-0.020632884153086	-0.0553508829531387	-0.0789673526020375	-0.0867252183312958	-0.111872587519623
NA	NA	NA	NA	NA	NA	NA	NA	NA	NA	NA	NA	NA
0.798109802823439	0.147891202813692	-0.183083491858522	0.132976698553971	-0.0216642704361631	-0.0815001566989418	-0.0177411244213875	-0.0283362849990488	-0.0322120309406549	-0.0515822135675524	-0.0623030532690788	-0.0703213496846415	-0.0700600505889072
0.405395173508839	0.129767891699488	-0.0644404177806271	0.228225367485502	-0.00285220074360609	-0.0578486866252872	0.0333701751864536	-0.0211500896050465	-0.0507885240306427	-0.0303504436844466	-0.0493648280166925	-0.0780715007343386	-0.0768585028680954
0.61098399429017	0.13444576994126	-0.121193390359144	0.206194939432079	0.00364644962717264	-0.02406992572278	0.0437310600702056	0.0129734186380848	-0.00430502825003354	-0.0102117380478036	-0.0506815123770545	-0.040446562463044	-0.0596327811924787
0.00830856582784382	0.000649836150067038	-0.000520354622026761	0.00400907231379458	-0.00104315512531328	9.66145108324719e-05	0.0018430428196003	0.0016130648048944	0.000988847280488063	-0.000473270307240403	7.94083102088495e-05	-0.00116971280899055	-0.00141068955092461
0.607874331070638	0.132384551790027	-0.117798333832657	0.208256247441759	0.00209676312896745	-0.0114682614631962	0.0362057556209326	0.0202977577102695	0.00021225179546136	-0.00468574916711439	-0.0269277653927255	-0.0479658246174498	-0.0515612219839915
0.496227561982434	0.0925993049300881	-0.0896313651544862	0.217690607464338	-0.00113236005854178	0.00224710612862855	0.0619525336014108	0.0287818833108869	0.0127296511394805	0.000557373035043385	-0.0260756456207993	-0.0365424263542103	-0.0487226860511439
0.12552740483103	0.020806458275872	-0.0167849532917479	0.0676267775135894	-0.0075000220389225	-0.0105245642900244	0.017027952874972	0.0100611477961432	0.00391703043397351	-0.00901229316447344	-0.0114549673618096	-0.0240896592772513	-0.0259327040067336
0.78043823953824	0.16365616235913	-0.170813445559176	0.171598124098124	-0.0137276745981293	-0.0539364020615217	0.00264257419879432	-0.0135267578381215	-0.0451196653094381	-0.0338320383298255	-0.0630857679382413	-0.0718382369775366	-0.0959607606865777
0.743937562437562	0.161390701534896	-0.160525526070606	0.183323043623044	-0.00662864889121573	-0.0483088144030658	0.0162976605613637	-0.00278640551367826	-0.0209065704806031	-0.0274687316471408	-0.0439777030743844	-0.0509187784832709	-0.0861791226441456
0.719038867101012	0.150773209082175	-0.152702158810923	0.168434275911133	-0.00850696031197773	-0.0124638931642735	0.0193549171044312	0.032300561867227	-0.00312613310625531	-0.0104854267381256	-0.0174522617788654	-0.034804391856109	-0.042014413011712
0.116432972798636	0.0660209935509211	-0.00626277127803215	0.108286534711647	0.00872243903736721	-0.0129887423728142	0.0408741916847146	0.0160770181840299	0.0111802931217969	-0.0021331516677235	-0.00583321587760678	-0.0127500523419002	-0.0176945633965396
0.745913175713176	0.159673682742079	-0.159897116654231	0.183432278832279	-0.0061275447040996	-0.0594633744702791	0.0257604886497935	-0.00111782247523862	-0.0207126411943748	-0.0327954595871893	-0.0484292029494569	-0.0679740359076835	-0.0620842782876904
0.943429004329004	0.0562385439063999	-0.240202550784133	0.0500558441558442	-0.00861168831168835	-0.0409623048668504	-0.00503874458874454	-0.0150976715203988	-0.0124038961038961	-0.0247869965892693	-0.0156404761904763	-0.0410003099841335	-0.0434501082251082
0.768644004984914	0.142453455683743	-0.173438973326575	0.144867014298833	-0.0295096823903087	-0.0521207860516478	0.01966212449167	0.00826435912572288	-0.0370132492614569	-0.0408152342209783	-0.0579600635772167	-0.0813456933959608	-0.0653290779617383
0.152005762174045	0.0673946110445868	-0.0173833615310261	0.103912222602935	-0.00332801093914101	-0.0158961508782186	0.0246990535292192	-0.0062887230388107	-0.0183138276751748	-0.00961208090867979	-0.0258523844455326	-0.032790572337116	-0.0394449661782139
0.384060516430309	0.0958365281776277	-0.066778562661136	0.17543467528003	0.00820263984288239	0.0122947924473495	0.0625741947679888	0.0451757427253007	0.0395014152421784	0.010248716145116	-0.00549247260816349	-0.0065528738902359	-0.0263397943064183
0.339348957173845	0.107989928583584	-0.0521207385383763	0.214655783813275	-0.00473647597109472	-0.0228025700953908	0.0532491653537069	0.0179289280035714	-0.0105709061325511	-0.0137695230332427	-0.0319056073432555	-0.0564729892390068	-0.0664727528443117
0.0741257281847666	0.022740100065679	-0.00707864707845242	0.0569039052006707	0.00241238674475969	-0.000674126562163382	0.0182645561774394	0.0125635157502603	0.00876562331789955	0.000869130091298159	-0.00662804994796098	-0.0108174790683589	-0.0192048387995296
0.266080627787318	0.0715096378427242	-0.0403210258336713	0.1426020379974	0.0080264673947969	0.0217535345669133	0.0605607970462572	0.0403402074829909	0.0302531001564463	0.0148900009808551	-0.00112855462806954	-0.0106877672218674	-0.019591100381723
0.65483319114041	0.144819852649005	-0.126063254307719	0.21753678131138	0.00809465592339931	0.0113445648020866	0.0572535029591075	0.0338920009826462	0.019049025002736	0.00971961036274294	-0.00268367783081147	-0.0321130329501609	-0.0351409877135989
0.248009959032565	0.0411283685412194	-0.0331894397027269	0.161210161205538	-0.0111443440283452	-0.0101431159161193	0.0380482386655501	0.0260981538725086	0.00589097167253422	-0.0106437299722322	-0.0261805340104028	-0.0270710930875189	-0.0373424122664276
0.42383810771162	0.127370528268799	-0.0658031467153938	0.229153285339159	-0.046633838401669	-0.0692371204720681	0.0201924198457533	-0.0179999267683473	-0.0170210229793794	-0.0579354794368686	-0.0634758679798914	-0.050191676383863	-0.0767987649059457
0.679807382363029	0.130919477376327	-0.143743808632131	0.183266413265182	-0.0214858133521088	-0.00149037787290363	0.0419457089256269	0.0208672643866868	0.0064773487039772	-0.0114880956125062	-0.03588839682915	-0.0329457830075642	-0.0463146560498507
0.200837165811334	0.0876564527164423	-0.01860365301511	0.162960863279538	0.0045370439822798	-0.0486633693878839	0.0290073539783796	0.017383730907922	-0.00976850350831687	-0.022063162702802	-0.0246086420651758	-0.0309558231155977	-0.0464145804876583
0.116949455664255	0.0162945221113943	-0.00695394483445735	0.101095113054885	-0.00147006222959947	-0.00144425632526957	0.0330271051939644	0.0198780597502666	0.0050393888902197	-0.00145715927743452	-0.0100313830038199	-0.0163147378204387	-0.0226571610949495
0.653359240759241	0.175307350386552	-0.132983394344326	0.203115139406048	-0.0152055609739404	-0.0260422371235257	0.0262425675334766	0.0325191488472905	0.00238324082186669	-0.0206238990487331	-0.0164016575839637	-0.0297198098578847	-0.045931126871172
0.942571861471861	0.0564081629350719	-0.239032573299801	0.0521554112554112	-0.0155487012987012	-0.0565845598845598	-0.0114025974025973	-0.0141593517593517	-0.0232664338187065	-0.0360666305916305	-0.0381037714810443	-0.0247451298701298	-0.0399014790764791
0.410266708628307	0.161449728003716	-0.0656043163150198	0.208761798132504	0.0126258642420419	0.00334137667727746	0.0654705067454806	0.0527642144396651	0.0314167445304384	0.00798362045965972	-0.0153043407448329	-0.0382637343358069	-0.0276766468093798
0.484050879930706	0.103248757753655	-0.0847818342343866	0.218627922439567	9.13007714172798e-05	-0.0419009046399772	0.0466076321454527	0.0272019761375057	0.00100531392167003	-0.02090480193428	-0.0372415651120493	-0.0535846420698627	-0.0605184810092497
0.668529141025813	0.119215177657052	-0.138064765744478	0.19020844260268	-0.0102397987742626	0.0047271585288402	0.0341687037838635	0.0293575634891424	0.0130541900621619	-0.00275632012271121	-0.0182534894832472	-0.0266682761256992	-0.0401453916152571
0.285022094899483	0.104276070516018	-0.042265322318203	0.161872945005985	-0.00184799706523542	-0.0703796807895068	-0.0126942734519191	-0.0148104912367715	-0.0305122924362454	-0.0361138389273711	-0.0460551577465837	-0.0651037257329071	-0.0573529267541348
0.384084575405444	0.0833645770279495	-0.055983595669238	0.216429688309509	-0.0205341538734132	-0.0125214004780681	0.0483943751849041	0.0340234630110591	0.0119735457685046	-0.0165277771757406	-0.0247819855169218	-0.0385623837904882	-0.0601685329376132
0.0618964623769967	0.0418365357330255	-0.00660110628308869	0.0355387754531186	0.0020467740276937	0.00223018678273713	0.021652348377429	0.0143215354292746	0.0118307632482687	0.00213848040521541	0.00413466609330002	0.00060375573428674	-0.0046303187780864
0.0981159765618512	0.0239701175862912	-0.0100631233871919	0.0687854446455631	-0.000701955568762971	0.00201163222323222	0.0241324136978761	0.00928891210537702	0.0100006252627256	0.000654838327234633	-0.00592983690317848	-0.00563200655958607	-0.0156817570019049
0.0243585063767013	0.00450417315876962	-0.00128862020342839	0.0173400540828729	-0.00159729497900295	-0.00190453561706077	0.00650265321723825	0.000437590295880492	0.00107462864997293	-0.00175091529803186	-0.00181964769718138	-0.00504333325589082	-0.00655562544311048
0.19118339963744	0.0338412464537919	-0.0236374779961453	0.126188644557404	-0.00205114730705933	-0.00694115105791804	0.0428537851380316	0.0193703286479851	0.00884623439965401	-0.00449614918248867	-0.0135222273680827	-0.0217686609651659	-0.0247852140484872
0.217449716812431	0.0854958472844481	-0.0287155559321979	0.135625754083535	-0.0187295367720421	-0.0121811822747506	0.0036965123327567	-0.00327578715542864	0.00239997308628132	-0.0154553595233964	-0.0212885212663109	-0.0358067455590804	-0.0447611941784913
0.16673397658676	0.03013749059027	-0.0223168829638309	0.0950357021129084	-0.00773553153209525	-0.0132390629759358	0.0297072760879294	0.0122287128180706	0.00182158035402838	-0.0104872972540155	-0.0103950385652678	-0.0187195061723939	-0.0281792937282925
0.812909941546072	0.108961718981105	-0.188523707070639	0.128204777068647	-0.0116538087899393	-0.00881859955473008	0.0222138679777375	0.0189479588868283	0.0052247482836747	-0.0102362041723347	-0.0173093852064397	-0.0352334884753072	-0.0402499181298286
0.891991197691198	0.0890740812586533	-0.219690750493457	0.0882815295815297	-0.0115698967698967	-0.0135101731601731	-0.00351841466614178	0.0079183594183595	-0.0121577922077921	-0.0125400349650349	-0.0148147935397935	-0.0347358946608946	-0.0430570741127558
0.651355413778141	0.174628773160963	-0.1311889986814	0.207346239114421	0.01846031572993	-0.0265790763766875	0.0386063819945468	0.0225394055986231	0.0254537206717759	-0.00405938032337871	-0.0329470584940906	-0.0294966073044108	-0.0549442388173637
0.693848983339892	0.159930694073209	-0.140921699061657	0.208358375967467	-0.0248831431101344	-0.00621729533093174	0.0335350359236724	0.0177702290134109	-0.00169068734296007	-0.015550219220533	-0.0317147163529822	-0.0523116581205485	-0.0498496720515571
0.261305963445365	0.0598138588645683	-0.0420874713857722	0.138781876285203	0.00152759375369155	0.0088275120833155	0.0498790861631392	0.0408625128524295	0.0240904106215917	0.00517755291850353	-0.00282489074576908	-0.0128377741184218	-0.018552500931823
0.131568545011519	0.0217643056794601	-0.0160827717210633	0.0856683231114425	-0.00776495570851321	-0.00724974840213849	0.0242368125599721	0.00763913866785138	-0.00575986993013591	-0.00750735205532585	-0.0126550919211408	-0.0185027621862635	-0.0243778444909506
0.437382815296934	0.106383762919834	-0.0798342558047095	0.181108901643153	-0.00793116903645991	-0.0108955484008992	0.0609388720994559	0.0347650339979766	0.0145245667897074	-0.00941335871867954	-0.0167598486366116	-0.0249142977977859	-0.034634276439228
0.531625667017399	0.120293139592888	-0.100638585438335	0.201931304732853	0.0199952511869231	0.0185094133141351	0.0714058057703466	0.0422504743059744	0.0356685247932134	0.0192523322505291	0.00166078668560821	-0.0122272778114216	-0.0284045994270135
0.022913660850089	0.00779435295073798	-0.00105304572002316	0.0158809812813225	0.00182410994269207	0.000874560448079986	0.010099557200134	0.00580958454451523	0.00492695293692526	0.00134933519538603	-0.000317270570840009	-0.00157710051974708	-0.00236478279829432
0.350153229035016	0.149970844567233	-0.0566465384611035	0.182326545420293	0.0314246571844452	0.00188589837744468	0.0581509151219203	0.0468332776289093	0.0342594445293534	0.0166552777809449	0.00507344449839331	-0.0119666638330324	-0.0394354280340536
0.863755063623246	0.107542527052574	-0.210177707936499	0.0958782697100878	-0.00224647776465958	-0.0433851071341642	0.0079123569612205	-4.42296340024129e-05	-0.0105341150827782	-0.0228157924494119	-0.0225614061374674	-0.0250797044913675	-0.0480347638769941
0.925191774891775	0.0707990454199798	-0.235139206236592	0.0609597402597402	-0.0018316017316018	-0.0547792207792209	-0.00404430014430013	-0.0127186147186148	-0.0285251922320106	-0.0283054112554114	-0.0257418667191395	-0.0484427354335109	-0.0453640259992533
0.686784953430408	0.167724577400418	-0.140531147136881	0.210684743539289	-0.033072243207305	0.00208189502119982	0.0426031824611265	0.0160919443005005	0.0199750187794975	-0.0154951740930526	-0.0327774106983331	-0.0374019569248495	-0.063033637937517
0.760401087296542	0.148770861426276	-0.169700186956002	0.150027354493397	-0.0572649823313224	-0.0550927384408099	-0.00384391303141296	-0.0298472998993392	-0.0223388596464172	-0.0561788603860661	-0.0724581193897872	-0.083023305960595	-0.0962084164338773
0.268349032796828	0.1037427257471	-0.0371204976011693	0.164986522077991	-0.0067640409348852	-0.0639191850013398	0.0188467223986513	-0.0248061590467718	-0.0253170969133342	-0.0353416129681125	-0.0616074282196368	-0.0604534506923383	-0.0578905414898774
0.10049534339759	0.0260206025904818	-0.00986528769124101	0.0741525373166379	0.01682708094297	0.0119232467336601	0.0340878699075825	0.0300680183352458	0.01706122393714	0.0143751638383151	0.00762801229993831	-0.000439633475618414	-0.00313089490210135
0.315991504133205	0.0793763312742851	-0.0524989225146161	0.14820854183547	-0.000396611545200543	-0.00928891037198359	0.0442142582340156	0.0247708142601593	0.0143890464514629	-0.00484276095859204	-0.00597844278428195	-0.0269858573331908	-0.019677581029869
0.2733099441372	0.0799599468813439	-0.042536896692264	0.146901309151909	0.0212599241550951	0.0134218027563053	0.0663837904461388	0.0364025343826502	0.0349949104230083	0.0173408634557002	0.0122385987262304	-0.000825724009830553	-0.00663862416924416
0.496156736198597	0.0930280114287806	-0.0865026788170399	0.216091066782122	0.0110528258837375	-0.00640618199479753	0.0543960644438608	0.0331238003906789	0.0164288391047021	0.00232332194446994	-0.0203092397078957	-0.0357971790463447	-0.0468444364489982
0.743676545676546	0.157410412432303	-0.158341508071689	0.183290120990121	-0.011020855407219	-0.0453256001574183	0.022214429052868	-0.0062007740996376	-0.0402577011547466	-0.0281732277823187	-0.0426824738467119	-0.0441952711875172	-0.0817600501216423
0.700716062220608	0.141326067376932	-0.148056705937471	0.185893028688483	-0.029201236227116	-0.0233792757502292	0.0391293800821876	0.0124763052603962	0.00329678941772027	-0.0262902559886726	-0.037347825270983	-0.0518700454739762	-0.0479125837536893
0.545234623899727	0.131286361491919	-0.0999586189669134	0.22050929581692	0.00272470712481698	-0.00234226228165002	0.0519542041650598	0.0555291816312443	0.0179700493456716	0.000191222421583426	-0.0127526328546178	-0.0222783015846875	-0.0407494577815177
0.647000325179871	0.179463636325273	-0.128920687217392	0.209448159668614	-0.0071414676381254	-0.0370172614421369	0.0417035063866615	0.0229399226969202	0.0216893664508078	-0.0220793645401312	-0.0286898517434486	-0.0398276214091339	-0.0695048423615645
0.150348714300168	0.0692037653978799	-0.0148650077386936	0.104841048443746	-0.0045285192275398	-0.01660659260627	0.00858833007777607	0.0101434419309711	-0.0143146751742497	-0.0105675559169049	-0.0216373904868273	-0.0282801536455877	-0.0396833830691185
0.323209039405616	0.0922896363425038	-0.044957177892841	0.18285520693848	-0.00125833279719612	0.0238697629487212	0.0608517295035328	0.0446611145007127	0.0249283864184042	0.0113057150757626	0.00175601956726174	-0.00889622165938336	-0.00817380531259254
0.914318037518038	0.0791477174748063	-0.228909323645126	0.0744698412698412	-0.00289812409812407	-0.0367492590742591	0.00665057720057716	0.0161763708513708	-0.00052561327561329	-0.0198236915861916	-0.0171549422799424	-0.0243481947345585	-0.0382563292767839
0.0175083831628212	0.00256999761372181	-0.00152653344588567	0.0117287369690404	-0.00104448239544601	-0.00146458896873405	0.00266312807096161	0.00173922565014209	-0.00147354251355933	-0.00125453568209003	-0.00321835910906998	-0.00511495815136077	-0.00451873898474124
0.0726896471463788	0.0514504124939278	-0.0074347066206458	0.0558174516662093	0.0129503740058575	0.0193016379265322	0.0269107206842246	0.026123132061251	0.012689671185621	0.0161260059661948	0.00362952338255369	0.0060491356858652	0.00943344170623965
0.0158351599795009	0.00297668155144821	-0.00163521327702477	0.0106498228006266	-0.00166108321902768	0.00127189004733088	0.00324014873703006	0.00281180858540104	0.000300341068236214	-0.000194596585848399	-0.00149639611366077	-0.00304685949698566	-0.00426516176232132
0.0710330050470777	0.0108283032098396	-0.00755346025482827	0.0448605709020744	-0.00259209658722843	0.00308320690786512	0.0194841827159249	0.0118620243127837	0.00418212977664083	0.000245555160318336	-0.00492390402478586	-0.00627605856424558	-0.00938633601718901
0.943365367965368	0.0556534175189117	-0.239221221460921	0.052604329004329	-0.00857359307359307	-0.0311652958152957	-0.0071984504132232	-0.0180624229306048	-0.0265882624950807	-0.0198694444444444	-0.0238209956709956	-0.0287764790764791	-0.042247897935398
0.696418246400065	0.14205738165381	-0.148098509617349	0.18123759775578	0.00733705566332221	-0.00463414638900939	0.0463373154428166	0.0377256396974981	0.0194651325739204	0.00135145463715647	-0.00949155586142281	-0.0257065477793187	-0.0375815057546032
0.01242927332811	0.00137879326504072	-0.000932517445356832	0.00750926698587732	0.00248140498088918	0.000803743673740335	0.00531637560893914	0.00310356647905769	0.00373845158548778	0.00164257432731476	0.00077990329223211	-0.00110656246356862	-0.000764710545915455
0.320350849538435	0.112627330001912	-0.0415993837926041	0.221576833458542	-0.016634469651184	-0.00454021101846203	0.0158253808248713	0.029018403684013	-0.00276126841664476	-0.010587340334823	-0.039371824757402	-0.0394521397328163	-0.057989423864556
0.193016405763674	0.0313550440397069	-0.0231631645097467	0.127823337837404	-0.00815706700883756	-0.00470950693626207	0.0342599891961593	0.0166171604514402	0.0066491802465706	-0.00643328697254983	-0.0183448953047157	-0.0234724206067165	-0.034989996253094
0.124879800059128	0.0522535571229741	-0.0159389568802717	0.0699450605184263	-0.00639564945029304	-0.0079673112288812	0.028264891913484	0.00681660791644126	0.00616617455219357	-0.00718148033958713	-0.00603375135595087	-0.0202322669903029	-0.0179181279224513
0.0270543366139824	0.00550820612369924	-0.00197600438817873	0.0177246231943419	-0.00263409703666607	-0.00354426320362832	0.00167780912042598	-0.000377387421531417	-0.00161302300913889	-0.0030891801201472	-0.00384255801458235	-0.00356370177265029	-0.00695051920764657
0.045187606888563	0.00838938502145685	-0.00503880247600922	0.0251183216726562	-0.00596649283168348	-0.0039991849041385	0.00546220070187683	0.00354494214923715	0.00115882597085554	-0.00498283886791098	-0.00275321015793934	-0.0070593940497568	-0.00981900008210452
0.238821005095225	0.077304422974218	-0.0313948360716609	0.146937018440966	0.0191259447637671	0.0141232402435888	0.0448666445782558	0.023401047823824	0.0214095899657203	0.016624592503678	-0.0192117138488927	-0.00932640405991267	-0.0140053472671023
0.30536351236659	0.118606689810014	-0.0422464552365987	0.179179927890468	0.00355665980003056	0.0130671609310126	0.0476915061474822	0.0329741459977065	0.0177412587574907	0.00831191036552159	-0.0108211155618268	-0.0256367198239266	-0.0325133785422561
0.348186258753472	0.124518218143345	-0.0549449040867682	0.181115688537618	0.0346656483101579	-0.00396457411219547	0.0645047005496409	0.0597477903462909	0.0450401541121142	0.0153505370989813	0.00197709208261132	0.00229613718935501	-0.0262137901113834
0.313110442616274	0.0735938492219066	-0.0533310537282439	0.146404322935404	0.0035325252223154	-0.0200295903633376	0.0405001108933011	0.0273647630879431	0.00584215842897201	-0.00824853257051111	-0.020704230793564	-0.0348332201240665	-0.0514426368178118
0.143896979015341	0.0266953187563624	-0.0171996862536503	0.0910615920548886	-0.011624819296617	-0.00605954185408941	0.0303384706011029	0.0167108206737451	-0.000451673238997474	-0.00884218057535324	-0.0128763747098212	-0.0193363546334487	-0.0235869358633137
0.557773687202354	0.104099033338647	-0.107681176526903	0.201019248213786	-0.0109076178129882	-0.00756542587482378	0.0601002655550038	0.0211090119659036	0.0126721076290669	-0.009236521843906	-0.0280302265540846	-0.0341402378836679	-0.0469390215808883
0.504424795292645	0.156996615598336	-0.0890928029365886	0.230328631072511	-0.0771207544911959	-0.063786691356197	0.00488868823007682	-0.0290925578111116	-0.01708324499533	-0.0704537229236964	-0.0743495046142336	-0.0699379367229232	-0.0720103657446949
0.721738930907083	0.155088520881658	-0.156364181923439	0.17053730907397	-0.00972788956637771	-0.0158455321035962	0.038016753103675	0.0265486467156724	-0.00362940831934688	-0.0127867108349869	-0.0223527600279865	-0.0224315619356381	-0.0553228347273375
0.0201844861815899	0.00107942829692145	-0.00155113481450395	0.0130784910711797	-0.00210803128519245	-0.00188153694077427	0.00600007883358801	0.00201051422463501	0.00123000807266245	-0.00199478411298336	-0.00134597342626452	-0.00246889929876277	-0.003975170742335
0.797097000474273	0.150009933581102	-0.182034281210858	0.136750106963743	-0.0328998569167017	-0.0496681784050768	-0.000403998467328304	-0.022265762371912	-0.0383588807528158	-0.0412840176608892	-0.05608523269191	-0.0714932333717141	-0.0882952825920774
0.645489273590343	0.138916079365256	-0.126270800918077	0.220666924756764	-0.00806947570655081	0.00205560671599958	0.044966023652521	0.0347601160485113	-0.00749456354310818	-0.00300693449527556	-0.0231727590091367	-0.0389913210419569	-0.0543480858906231
0.685252768978629	0.134000470122026	-0.143304017376593	0.183588776035747	-0.0169116390939911	0.00526514220260177	0.0498692942230816	0.0320148021819555	0.0158161333468545	-0.0058232484456946	-0.0182833098386358	-0.0211283445136636	-0.0405095224512707
0.0695529302406717	0.0317425627060177	-0.00622584488747875	0.054936384654503	0.00735666184788261	0.0163146046520206	0.0275718320570298	0.0168819125573692	0.011886306861871	0.0118356332499516	0.00601855419119132	-0.00757438373711981	-0.0083601755360503
0.646528324240174	0.13811700838631	-0.136271918710368	0.177974195111951	-0.00213468789595828	-0.0328681253383236	0.0333458203210922	0.0120481731618977	0.00129618574599877	-0.0175014066171409	-0.0333451887345361	-0.0249217998182302	-0.0763402597678396
0.0207245828835937	0.00559334815179216	-0.00104509961222275	0.0126237171436487	-0.00205548817773585	-0.000402482925630877	0.00548071128831086	0.00529248175443875	0.000817737703451924	-0.00122898555168336	-0.00142692432646662	-0.00134854446759435	-0.0037826768370396
0.2063981597033	0.086348455710158	-0.0259326843389621	0.138902874505302	-0.0186929849645769	-0.0231552178628932	0.0364872574121774	0.0103601771723652	-0.0034613130690872	-0.0209241014137351	-0.0271376927917299	-0.042305363232497	-0.0487556574952586
0.0448435238889562	0.00741044949690615	-0.00541465986943988	0.0249907527969568	-0.00827916692506579	-0.0068533115727407	0.00232221040320412	-0.000345511860008078	-0.00583719892064449	-0.00756623924890324	-0.00605871349565167	-0.00827698574014633	-0.0135134595340676
0.386257056557516	0.0858316853938365	-0.0602992459074292	0.217053227295955	-0.00182173959460208	-0.00182746617571877	0.0484612637256304	0.0293043677318801	-0.00146304303624217	-0.0018246028851604	-0.0276684527361966	-0.0424036427684972	-0.0545618086644002
0.538071921860077	0.134636153078236	-0.10187747682731	0.224874217918148	0.0154390513073104	0.00947483568781338	0.0694004364415488	0.0527759103155983	0.0307267556231489	0.0124569434975619	-0.000661877289679591	-0.0254250971032027	-0.0374034043827551
0.451668561418442	0.107920464893944	-0.0858197824813269	0.171999576698633	-0.00301407207690596	-0.0141175314298604	0.0665616714320704	0.0500131444272437	0.0230616054299667	-0.00856580175338323	-0.0126318310221085	-0.0185451949558315	-0.024761548183154
0.0075522913991544	0.000548697577840261	-0.000294587061753047	0.00440607116113731	0.000914209232275994	9.97592355605845e-05	0.00249790342560552	0.00187983679417535	0.00119041702881169	0.00050698423391829	-0.000384910195042395	-0.000896146651863093	-0.00169064695572967
0.0186163836733009	0.000434146203338009	0.000488820978983107	0.00918986162826019	6.21337340531471e-05	0.00013775076533875	0.00789298726508941	0.00490928965108938	0.00229393181534798	9.99422496959501e-05	-0.00169197089897798	-0.0030272636545013	-0.00409679566624563
0.655018672474287	0.143779533915769	-0.129781929754443	0.213296754522958	-0.0015235062768485	0.00671158131826577	0.0568772026770021	0.0445919498579258	0.0145586412473444	0.00259403752070864	-0.00879960771395472	-0.0284688225282406	-0.0470558293073937
0.368317755786411	0.149899773666993	-0.0561351620522518	0.195705226616896	0.053329340987798	0.0465859666590239	0.091689438949839	0.0708025974608338	0.0595474440953134	0.0499576538234109	0.0389562833934544	0.0104598127159511	-0.0119877480361287
0.609112595092668	0.136276473670031	-0.122071581685571	0.207667766969512	0.00092420493117118	-0.0210928491352427	0.0421320273096663	0.0186197787899776	-0.00253280693982971	-0.0100843221020357	-0.0301332425702643	-0.0437757578010154	-0.0682147750380622
0.590090245902843	0.162035507183927	-0.111922421189169	0.214380369340499	-0.0666301258238727	-0.0949310489503742	0.00642570049159064	-0.015494906500459	-0.0499641911363787	-0.0807805873871235	-0.0738231713478829	-0.0748630489292607	-0.111154427518153
0.912409812409812	0.0812695085305022	-0.22705129906706	0.075393217893218	-0.0212275941230486	-0.0303778299982845	0.0177886724386723	0.00623455988455979	-0.0087327415009234	-0.0258027120606666	-0.0273128432173887	-0.0184934966548603	-0.0334909025318116
0.0423144743127465	0.0353096520656019	-0.00246941636734525	0.0296311249188224	0.00804152233994933	0.00287744486621966	0.024329217927305	0.0157656309262269	0.00856924393197556	0.0054594836030845	0.00479114880248082	0.00250665414385602	-0.00153870711888333
0.0356653756852908	0.00307239998978324	-0.00396431112081184	0.0183702174016986	-0.00383704586983419	-0.00249602451378309	0.00428823051179233	0.000306022603727883	-2.62747307932382e-06	-0.00316653519180864	-0.00401451341312216	-0.00576946111278857	-0.00752526792418638
0.263349796381977	0.104107021986393	-0.0356265119443266	0.159787235832367	-0.00851546000375625	-0.0671621642935129	0.000926339113517693	-0.00626721656249574	-0.0234087924999974	-0.0378388121486345	-0.0434250045684936	-0.0587095513958936	-0.0561444944395575
0.566756596351549	0.148483679281301	-0.112422174571327	0.201569562872472	0.00766840815729675	0.0264736370503135	0.0781095353964035	0.047304094158468	0.0401491911409932	0.0170710226038051	-0.00827778599402984	-0.0126078271332107	-0.0305227535461545
0.700080834317198	0.16349637231861	-0.142616303855646	0.204261589925226	-0.00506399729832041	0.0165845205299752	0.0556996835422919	0.0329897613749887	0.0123740040637662	0.00576026161582732	-0.0200373423145482	-0.0197861434652894	-0.0191883795126441
0.498428000889255	0.0897792496112467	-0.086252195945913	0.219379975720052	-0.00463174912627046	-0.0104730392473639	0.0545609254006705	0.0326766300822496	0.0144355789500872	-0.00755239418681719	-0.0097851940091408	-0.0372631595151167	-0.0457272391823669
0.862113554374918	0.108287106696903	-0.209937101966198	0.0974137183523546	-0.0418548534228383	-0.0258774071887709	0.0103413387117932	-0.00936561065197439	-0.021167328630965	-0.0338661303058045	-0.0284416460685389	-0.0336829419642938	-0.0413465444240846
0.00735190774613941	0.000503509781134846	-0.000669047718908002	0.00492166287371051	0.00189258889863921	0.000199515059261517	0.0024654172838019	0.00163537759966284	0.000557894897862039	0.00104605197895036	-5.62061777783871e-05	-0.000891149272996729	-0.000912294562816082
0.141606588885898	0.0400059650251501	-0.0147358758953343	0.100091061352085	0.00191441147386481	0.000209715597540322	0.0274469035913991	0.0227852738596979	0.0128595792839203	0.00106206353570257	-0.0016060394567696	-0.0141064851468736	-0.029564420308228
0.799642095278459	0.145919738912905	-0.185975725185398	0.133874354937991	-0.0188660043379426	-0.0653307452508505	-0.0139731962869478	-0.0217000772535674	-0.0426188036875256	-0.0420983747943966	-0.0478346947443837	-0.0679180702593281	-0.0526684467893175
0.0145161315677283	0.0148298406955476	-0.000712336548025654	0.00693204296452826	0.00438194620382059	0.00548434011204859	0.01024715547963	0.00687874878265968	0.00660498872492319	0.00493314315793459	0.0033889090959441	0.00196917843068279	0.000394208117070029
0.562944525255306	0.11353143321664	-0.110047958795053	0.184763581789165	-0.000709657211742099	0.00506561615115209	0.0529351872842337	0.0277994638072624	0.0125825209010458	0.00217797946970499	-0.0201583975833924	-0.0364646786938708	-0.0454092705451806
0.0182460504671368	0.00511530154589095	-0.00171995141385463	0.0101710251260242	-0.000529798829732753	0.00070406787921037	0.00494144814718884	0.00242638595853643	9.0415408221859e-05	8.71345247388106e-05	-0.000160657887388851	-0.00192184462288302	-0.00295118296070991
0.00306163713112743	0.000271315317463399	-0.000160821585712956	0.00233914776296545	-0.000672685126490656	-4.5754731431731e-05	0.000781199556712124	0.000286917884507438	-0.000201333023013879	-0.000359219928961194	-0.000963266039821402	-0.000932646494249462	-0.000798530908544744
0.427223323885739	0.136266400667789	-0.0671526759765342	0.228675772352793	-0.00916758800172474	-0.0591902678922738	0.0341534647502327	0.0134859176225638	-0.0145492508992191	-0.0341789279469993	-0.0424356363341295	-0.0786548250807848	-0.0926915711203325
0.741021905871906	0.153730701247481	-0.15521974696138	0.185672033522034	-0.0469500302727576	-0.0638133250587796	-0.00953582213241311	-0.00954475967857937	-0.0362051453527656	-0.0553816776657685	-0.0714294715534021	-0.0722519832807904	-0.0865657193310753
0.213614352300301	0.066664421026296	-0.032410518765326	0.121075560688538	0.0330773696287885	0.00787319011652232	0.0543091684383663	0.0448786726338082	0.0135680030562003	0.0204752798726554	-0.000223539076505241	-0.00541630232915616	-0.0215607008905584
0.0908260682149587	0.00913516582612153	-0.00792209557353143	0.0601463717844883	0.00205757095241309	0.00140805281539577	0.0187581012457682	0.0115053889660581	0.00937013280548642	0.00173281188390444	-0.00643628777511895	-0.00885412608319901	-0.016192558901901
0.579837765390138	0.167159875571854	-0.112574172412983	0.215419667040255	-0.00912112273236065	-0.106526702308392	-0.00630240147019723	-0.020575951855477	-0.0553613251905228	-0.0578239125203761	-0.0662462292992033	-0.0772200348241949	-0.12540954884075
0.304954896220636	0.119031959229118	-0.0438141271796622	0.180649505758759	0.00281002265134972	0.012066196537719	0.0542206633487703	0.0353702421640311	0.0214192011609186	0.00743810959453434	-0.00560219375971821	-0.0125951148489286	-0.023342060741629
0.0149912258634424	0.00160558045400282	-0.00086935473019722	0.00943317542013389	-0.00240826156591862	-0.00221662060969303	0.00256092342894083	0.000364208956720985	0.000719835955067553	-0.00231244108780582	-0.0028936897716551	-0.00324121290929088	-0.00394354272875771
0.927790043290043	0.0686524663502632	-0.23402702897537	0.0616251082251082	-0.0171617604617605	-0.0303129345402073	-0.00903438606847706	-0.0239294733044733	-0.020161038961039	-0.023737347500984	-0.036972671520399	-0.0432599567099567	-0.0572417388167389
0.00589067619098156	0.000141065990283806	-2.84473173317425e-05	0.00723840969166047	0.000145047075444747	-7.44666498461279e-05	0.00211667128465612	0.00097678030013558	-6.81524376199612e-05	3.52902127993097e-05	2.51917399981868e-05	-0.000956020162986203	-0.000814239776227792
0.220069323053279	0.0595748732844139	-0.0244008030216399	0.149313495610833	0.00336548413235677	0.00793626853356455	0.0385169370391796	0.0219387947144518	0.00495391859974559	0.00565087633296066	-0.012745642101479	-0.0184871159609079	-0.0324625000927069
0.686478676972003	0.130104808854261	-0.141673718573747	0.179825757565017	-0.00518324267633641	0.00831291049422578	0.0518799187308854	0.0281165702904292	0.014779160776359	0.00156483390894468	-0.0182398563340088	-0.0346943810539663	-0.0456085838482962
0.898539682539682	0.0870931442354078	-0.222413435084686	0.0826784992784994	-0.00994415584415576	0.00321994621540089	0.0113177489177491	0.0111631313131314	-0.00746927378177376	-0.00336210481437738	-0.0102651515151514	-0.0316943362193361	-0.041052453102453
0.788437950937951	0.163211306639091	-0.169398927693559	0.167462049062049	-0.0318799719887957	-0.0695713760986488	-0.0142284059929502	-0.0011997346681839	-0.0210158699143994	-0.0507256740437222	-0.032534683169704	-0.0582782564060077	-0.0731079846943509
0.917850505050505	0.0746526098904128	-0.229718084888957	0.0698919191919192	-0.00194343434343425	-0.0254901875901875	0.00665101010101021	-0.00851381673881679	-0.0107804112554113	-0.0137168109668109	-0.00977176636494814	-0.0216137085137085	-0.036475660324524
0.343381984329728	0.109874763441067	-0.0492431475357812	0.214996707289837	-0.0639227765781893	-0.0168959476606624	0.0340431517537937	0.00658163673451345	-0.0119429227349713	-0.0404093621194259	-0.0345272782050627	-0.0611441252541496	-0.0664644006479003
0.00687193568767257	0.00104434329573389	0.000240097240173248	0.00366201449157357	0.00194607216106531	-5.29817948482789e-05	0.00315822002864422	0.00287962736068211	0.00179807079826945	0.000946545183108514	-0.000221676152430584	-0.000652728116297467	-0.00163097473219898
0.0006686088610185	-4.28798663952487e-05	2.39938925793647e-06	0.00018882720777583	-5.46229455345597e-05	-4.05722113133905e-05	0.000133540310505997	0.000118574707996516	0.000293601716959844	-4.75975784239751e-05	-0.000107145019187715	1.95983255013903e-05	-0.000150146845432312
0.89097215007215	0.0995914454666156	-0.219807946045844	0.0836460317460316	0.000340620490620558	-0.0235309654991473	0.00750999278499265	-0.00386998161523566	0.00137783982798267	-0.0115951725042633	-0.0113603621126348	-0.0171191591237045	-0.0311276248011614
0.212084975772868	0.0639716016186234	-0.0288020343654338	0.119735723516591	0.0185911415786156	-0.0104585240518192	0.0380144970490654	0.0126467424074942	0.00639235862693152	0.00406630876339822	-0.0170136845579233	-0.0134751080317697	-0.0311856454927889
0.888458513708514	0.101670570909569	-0.216400128054637	0.0856263347763347	0.000767880099698304	-0.0468973375109738	0.0249990620490621	0.00834494949494946	0.00688837033435963	-0.0230647287056378	-0.0212825099065856	-0.0245571264593991	-0.0604736789814565
0.689404439126428	0.161129771832187	-0.146264739809303	0.169933567875483	-0.0302954652963476	-0.00984115661019724	0.0309590179844701	0.0177646890861527	-0.011962622643739	-0.0200683109532724	-0.0459560610334824	-0.0441587118268179	-0.0572779578093533
0.225579039088061	0.0574501204188221	-0.0307891105970313	0.146936347221318	-0.0077095462523448	-0.00232327666494261	0.0430402152177492	0.0200910266592785	0.0108077490762254	-0.0050164114586437	-0.0138031850024287	-0.0197716074823436	-0.0318573487985872
0.5683075721275	0.143532470042974	-0.113663199994311	0.204185056990262	0.00911606646242302	0.00281516286462391	0.0525156513658427	0.025431338297939	0.0192227935340351	0.00596561466352341	-0.0219534191006613	-0.0167295008117229	-0.0319620688728808
0.659371583442826	0.113770896635994	-0.134235210369133	0.188686543278937	-0.0221231244270944	0.00394135042646748	0.0401352882728022	0.022412683087232	0.00351563258894527	-0.00909088700031346	-0.0130307942797454	-0.0349208556448292	-0.0369493060543052
0.653602854216491	0.177013805033555	-0.129006968387938	0.207217255976347	0.00569230826558442	-0.0293685536685536	0.0498505524158861	0.0150933667516963	0.00788095315218074	-0.0118381227014847	-0.0185442785699659	-0.038079566189813	-0.0659805305818345
0.592355817731973	0.140123570989811	-0.116529736460803	0.213766889863462	-0.0107931033275537	-0.01832870190914	0.0393457941632003	0.0168973971951561	-0.00112498575639408	-0.0145609026183469	-0.0268399284656332	-0.0507094864542529	-0.0661827666085751
0.778687518037518	0.167347890249466	-0.17234222442491	0.170967027417028	-0.0266253509117144	-0.0644843129093128	0.014387911058904	-0.0278612271566816	-0.021803040108954	-0.0455548319105136	-0.0461085194918878	-0.0572425352128558	-0.0720232809937515
0.00924392813817827	0.00386878993858349	-0.000518103497100566	0.00914218386523565	0.000793508590818537	0.00024436627096738	0.00317228559722679	0.00160492376894105	0.00115855835370626	0.000518937430892957	5.02566473430319e-05	-0.00134717172872114	-0.00178224430926913
0.764292829392829	0.139402892188873	-0.169789459504448	0.151355655455655	-0.0479286888245444	-0.0724781941281659	0.0164004908900244	-0.00110479810337838	-0.0371574986283807	-0.0602034414763551	-0.0533812206223429	-0.0766048716079167	-0.0737590349740064
0.940732467532467	0.0577685737549292	-0.241129517845759	0.051191774891775	0.000409956709956916	-0.0577616222294451	-0.000485497835497783	-0.017040476190476	-0.0234162072775708	-0.0286758327597442	-0.0253544372294371	-0.0369538517038516	-0.0349701601428872
0.467078113708468	0.202927397751713	-0.0797063428558368	0.219571493903172	0.0225509575451485	0.00559714570151398	0.0802941849072135	0.0438084922830081	0.0206998888154008	0.0140740516233313	0.0267906433780944	-0.0178124197576153	-0.0086577653789579
0.799317502194775	0.145459846004286	-0.185509808810942	0.13431748403112	0.00414098294908538	-0.0629737800227105	0.00285502477320643	-0.0195371936696717	-0.0270617673992675	-0.0294163985368125	-0.0645278035063414	-0.0584542849829318	-0.0738001404471443
0.767430874176329	0.139364101888606	-0.173679791101283	0.149057555575737	-0.0173462560909086	-0.0463011842650488	-0.0165926733914817	0.000304239453831068	-0.0363921691165425	-0.0318237201779787	-0.0463293834365149	-0.0524944049365638	-0.0809781961450249
0.0218226578486406	0.0145736879204989	-0.00196608925113511	0.0118405573129047	0.000875679656213248	0.00136138764832773	0.00692985714522273	0.00488891199372894	0.00318902797634225	0.00111853365227049	0.00013142393738836	-0.00113290266156444	-0.000772217802005429
0.567193871928475	0.106844042814338	-0.11075287056794	0.196232971567786	-0.00032533524920475	-0.0137763954430712	0.0566956756918713	0.033274789036203	0.0201213670388782	-0.00705086534613797	-0.0185792701380263	-0.0218665218220928	-0.0412491977115084
0.30531053393073	0.105496761738083	-0.050064819443414	0.149569428078471	0.00454453317992631	0.0222289323905029	0.0714836495116874	0.0676622734754983	0.0480896508301522	0.0133867327852146	0.0163082193174963	0.00721407644173305	-0.0089436598758606
0.0432633111342666	0.00690137008641706	-0.0045515174480131	0.0160703185021179	-0.00174296399364042	-0.00119093374442489	0.00955096593863754	0.00527556416742656	0.00209818028285536	-0.00146694886903265	0.00099657259626916	-0.00249361986695899	-0.00859590302918191
0.223132132088156	0.0970329186751525	-0.0311057446241517	0.136936173715374	0.023413676300967	0.0368807267258615	0.0783636686369702	0.0679062747155071	0.0467089983457574	0.0301472015134142	0.00818046097320849	0.00264541113299771	0.00306832033291529
0.737189460539461	0.164124433418374	-0.160407215629896	0.185868115218115	-0.0320191670410759	-0.0168974659727624	0.0206029505847688	0.00643319195454073	-0.00306889196438032	-0.0244583165069191	-0.0442615509046522	-0.0591460903312442	-0.0812501106851936
0.0271241526816577	0.0192583280246995	-0.00216131893886607	0.0152504427438037	0.00344582302270242	0.00334003366099958	0.0127908317414156	0.0101116567808497	0.00356326279497077	0.003392928341851	0.000826924065376607	-0.00164126658799477	0.000181087630899364
0.544520658002285	0.138418000231894	-0.102809167505394	0.217310987713853	0.0319983522572592	0.0199559859484106	0.0776628538676041	0.0587913484148916	0.0393863495217434	0.025977169102835	0.0121787695549135	0.00103155342292949	-0.024771974812533
0.418402661174538	0.132168784552555	-0.0650215377137746	0.227885572720511	0.00255081155972098	-0.0370243098226249	0.0530068347939734	-0.00183060313452765	-0.0106826473142605	-0.017236749131452	-0.0410792164768824	-0.0604259851152281	-0.0625540173951095
0.655620605093065	0.14653132053689	-0.125715152384375	0.214735593254042	-0.00131628635450431	0.00385926935590586	0.0564632228297022	0.0476344315369716	0.0285827912580585	0.00127149150070083	-0.0103745700119517	-0.0232458977215819	-0.0296483669477825
0.263030877321189	0.0592837700373011	-0.0411648543330344	0.140670495897558	0.0110041073676885	0.0199137196571694	0.0497154200656544	0.0376021308290313	0.0195392056028342	0.015458913512429	-0.00250728007376561	-0.007468788485332	-0.013941667468689
0.1471772772328	0.0600326701144713	-0.0166531442182823	0.107561333930815	-0.0083875840245356	-0.00167179321249647	0.0375741400264938	0.0296017102923667	0.0185652035453531	-0.00502968861851605	0.0110732611572538	0.00298257839708377	-0.0115438172112408
0.690909733700643	0.165072671623425	-0.136790967462257	0.213084205693297	-0.00108266261367873	-0.00950429092272265	0.0403560236109701	0.0152513794706975	0.0117370620392679	-0.00529347676820069	-0.0215573360897835	-0.0430685161667304	-0.0420400905910008
0.70547557745285	0.145087824681896	-0.148198672818032	0.181750317863954	-0.00541713142925493	-0.00940512453095066	0.0451616084821299	0.021895698916354	0.00351913184580344	-0.00741112798010279	-0.017143831052831	-0.0262695056679751	-0.0411791369622855
0.339060367663268	0.125680747002124	-0.0512654801023449	0.177554924265569	0.00685953882496365	0.0185444164706156	0.0672131185855106	0.0530437523929951	0.0469988105066619	0.0127019776477896	0.0117778003408167	-0.00660702009377839	-0.0304552103076804
0.202700514211857	0.0867120100411123	-0.0267153819281352	0.132928462594406	-0.00146409071938616	-0.0164418828162923	0.031444299728005	0.000982991777960185	0.000570897673623616	-0.00895298676783923	-0.0130733560529309	-0.0399657790070495	-0.0427181450291443
0.465886444907027	0.199836206361323	-0.0779063417940923	0.217951722095311	0.0581479271160046	0.0100833136289606	0.0665494808504943	0.044963529095758	0.0127775721943951	0.0341156203724827	-0.0133004893118397	-0.019782839062709	-0.0289949216589714
0.78581911976912	0.165087654199451	-0.170022076726547	0.17018391053391	-0.0352738327329237	-0.0557611712317454	0.00390471435872497	-0.00176084193584192	-0.0298423896036021	-0.0455175019823346	-0.0537278393456624	-0.0714443955221009	-0.0541393126140313
0.92754329004329	0.068319701795751	-0.23477870212328	0.0615173160173159	-0.0125786435786436	-0.036961038961039	-0.0104517316017316	-0.0173910173160173	-0.034056869897779	-0.0247698412698413	-0.0420848537825811	-0.0492267912642912	-0.0467406873648969
0.020289972805515	0.00600674032441488	-0.00138412494108765	0.0135989027174423	0.000850644471491555	-0.00188648358379101	0.0055698881580162	0.0029309634252591	0.00196674375219768	-0.000517919556149726	-0.000540417143675011	-0.0016721329075524	-0.000798288483813279
0.163694209086468	0.0267207034620548	-0.0214766867758013	0.0919372998887532	-0.0037145264759085	-0.00595104543363062	0.0300552331265664	0.0165243080803852	0.003989821363693	-0.00483278595476958	-0.0158715448832158	-0.0220238467200573	-0.0257407056417104
0.301665813568354	0.104805957255791	-0.0477277310008712	0.152488288797441	0.0378665052806096	0.0204230735749927	0.0714468667539199	0.0346171679979538	0.0299107843275723	0.0291447894278012	-0.00593211809674465	0.000216014856245506	-0.0202116692366595
0.380108684562545	0.0949255464348533	-0.0651946154578368	0.173133707611691	0.00258304919395264	-0.000230852886388244	0.0619796350539814	0.0445125327832422	0.0339278417540557	0.00117609815378217	-0.00854642605614597	-0.0191762474964725	-0.0236872520762436
0.696188980716253	0.164150564391886	-0.142387408422241	0.20884435261708	0.0129172419287251	0.00826409196863742	0.0291106855265947	0.0210429860543496	0.000901543925253656	0.0105906669486813	-0.0194079603324173	-0.0249731308622422	-0.0543330683336422
0.0320204777760734	0.00528891659776466	-0.00249883661220407	0.0215638725338748	-0.00334128902905671	-0.00274462814242788	0.00324542503591947	0.00100839501474972	-0.00178382115338115	-0.00304295858574229	-0.00518677689155097	-0.00637449074179894	-0.00584309493147589
0.0275116034000413	0.00423477049722797	-0.00262444876279672	0.017879490222775	-0.00130875350354793	-0.00307832616041225	0.0045445820045779	0.00287358918080092	0.000170954782422905	-0.00219353983198009	-0.00231108923196286	-0.00315549418161169	-0.006940540558675
0.0238017642533515	0.00446965847696287	-0.0028769156506352	0.0122820076287044	-0.000594454390786387	0.000409317904837066	0.00812612258871176	0.00523683365192674	0.00142678713768853	-9.25682429746624e-05	-0.000989835727046043	-0.00249599407491063	-0.00215288478950267
0.490882436026493	0.104832368492787	-0.0868748260007706	0.218820564984563	-0.0153376539206818	-0.0242949663180736	0.0396509864924978	0.0139187171119367	0.000658537329760567	-0.0198163101193777	-0.0430127729469751	-0.0527581832569083	-0.069603711731532
0.406381315903841	0.0763578769669127	-0.0668209836106512	0.17746008876527	-0.0175568784458404	0.00193618571890192	0.0498795428215452	0.0199026282085977	0.0151397307660958	-0.00781034636346928	-0.0315827257270919	-0.0387854466998059	-0.0463915600946378
0.441031046644652	0.109740679817443	-0.0803395019969108	0.170175812814734	0.018755257555792	-0.0094396955110031	0.0583202519110451	0.0496643181440544	0.0265880150491437	0.0046577810223945	-0.00338666576977448	-0.00243055778087803	-0.0202579510856226
0.490607918123505	0.157459083859369	-0.0816096111612633	0.237869291060656	-0.082870655251803	-0.0507526994508545	0.0346885756438055	-0.0246328079209321	-0.0181524318633536	-0.0668116773513288	-0.0534244214108245	-0.0633379774668418	-0.0782495653919302
0.692386335129517	0.141285958554745	-0.148044031345398	0.180556285885831	0.0078244422828837	-0.0304539207531825	0.0308160935079413	0.0185465130047736	0.0244541307151354	-0.0113147392351494	-0.00993382471785897	-0.0285698923299282	-0.034905334719745
0.868516781450872	0.106553166694863	-0.210645796432215	0.0950014003673095	-0.000220343040797433	-0.0153389394895376	0.0177266856880494	0.00408600286608674	-0.00849534652849093	-0.0077796412651675	-0.0258902975263646	-0.0241163246177002	-0.0400884965747265
0.0265679051209469	0.0178554968097085	-0.00236197527756394	0.0118755102845849	0.00226106228077756	0.00237067771083197	0.0110961345593283	0.00624779783018746	0.00646310424305146	0.00231586999580477	-0.000583593772626869	0.00141961630533163	-0.00125814511159556
0.140844601251776	0.0671719179080114	-0.0140343412394522	0.106961315215838	0.0102566293525485	-0.0203177310324423	0.0283058903655265	0.0124039808680138	0.0114937331939138	-0.00503055083994688	-0.0139549355459453	-0.0190057533894596	-0.0176397396260274
0.578707696064598	0.172396856348531	-0.107720864466842	0.227126676692769	-0.0137601153553747	-0.0765323360221569	0.0163248819040762	-0.00920040357902918	-0.0188329516421073	-0.0451462256887658	-0.0539349490989566	-0.0863978368737727	-0.093957045610516
0.410951531146343	0.132233982491607	-0.061795810551301	0.240943055697133	-0.059509048262898	-0.043707578950374	0.0245333958956573	-0.0016785229232385	-0.0122910578199811	-0.051608313606636	-0.0745646805225489	-0.0865532698483206	-0.078612743149108
0.910203607503608	0.0815249528221785	-0.226546551507039	0.0740085137085138	-0.0101434343434345	-0.0253808802308803	-0.00256139971139968	-0.00423416305916313	-0.01447784992785	-0.0177621572871574	-0.0176752164502165	-0.0315675329720785	-0.0385861111111112
0.0297444608622493	0.00383544773255528	-0.00412657932429266	0.018384537536634	-0.00190761156906412	-0.0025781484195539	0.00430211902744294	0.000146587028298742	-0.00100573822383952	-0.00224287999430901	-0.00465499674250611	-0.00514316079517482	-0.00548707727244623
0.418522961563573	0.157632857387962	-0.0682425447194571	0.211094500961403	0.00626235300081757	0.011314712183376	0.0744604822487301	0.0319455714258227	0.00574143565067176	0.00878853259209678	-0.00922554161679201	-0.028950014090318	-0.0445661410414154
0.37068481889001	0.142520010246413	-0.0576782870294532	0.195190867797137	0.00736332172110765	0.0290051582844327	0.0688801075738867	0.0738047236384435	0.0450739361426978	0.0181842400027702	0.0183112373020684	0.0142392505164032	0.00667478462719134
0.276731610466256	0.0531066972695721	-0.0415371834094538	0.141838059433556	-0.00170457896340176	-0.000870006762722697	0.0322893615414533	0.0100400309539892	0.0102602268211612	-0.00128729286306223	-0.0165740870997909	-0.0208954134049929	-0.0295492853943311
0.335721239939446	0.120684886260118	-0.0522917261119928	0.178007224675998	0.00886259246003912	-0.00960930264203519	0.0587048502768839	0.0397506059809375	0.0245069253341836	-0.000373355090998062	0.00282297200807374	-0.0043658068790961	-0.019177322108807
0.0914733321534711	0.0130883458342372	-0.0119093661103779	0.0493119556404154	0.00252678671785769	-0.000838861161311016	0.0202292028878514	0.00589641132088274	0.00661225685500973	0.000843962778273338	-0.00433783380981674	-0.00580068659220034	-0.014124225899506
0.942716883116883	0.0564806831600636	-0.240819174341618	0.0525558441558442	-0.0189233766233765	-0.0424869574869575	-0.0119415614688341	-0.00912099567099567	-0.0152765709038436	-0.030705167055167	-0.0314175685425684	-0.0323270562770561	-0.0452638167388166
0.273899034368031	0.106291266088794	-0.0391191782439382	0.159050474267423	-0.00862440923715635	-0.057551961537326	-0.0016055042080233	-0.0126399521903019	-0.0186497819411641	-0.0330881853872412	-0.0617292662767779	-0.0696897108930448	-0.065124858087147
0.073472820706057	0.0116496025996087	-0.0068680169253751	0.0461828689001986	-0.00672412564727191	-0.010224128735672	0.0151282275342124	0.00155820882748554	-0.00340719460368138	-0.00847412719147195	-0.0113589408464504	-0.015784781306605	-0.0164036331322969
0.0628499124376635	0.00980064605747061	-0.00782224304932184	0.0352369530728948	-0.00358912442018456	0.000343987162179663	0.0103712637437916	0.00502371572143399	0.00222074455125726	-0.00162256862900245	-0.00814622256472373	-0.00724696447427703	-0.00996128877311294
0.509943794880613	0.0971664831666023	-0.0919015537923313	0.209060093115124	0.00415119311948975	-0.00916939206240552	0.063619290365486	0.0437149876337101	0.0172963670670389	-0.00250909947145794	-0.0178476916753995	-0.0413736250645901	-0.0498229149917491
0.942393073593074	0.0564733317423065	-0.239858633141601	0.0518493506493505	-0.00535670995671012	-0.0402195854650401	-0.0103398989898991	-0.00859761904761913	-0.0172212121212123	-0.0227881477108751	-0.0256380755608029	-0.0295053751803753	-0.0332819624819625
0.56246519153127	0.147988228831671	-0.109763817683705	0.201337630423959	0.0134558540454199	0.000637224644492118	0.0682863839515239	0.0488678060165175	0.0395492391388291	0.00704653934495603	-0.00359005741179108	-0.0200389204030365	-0.0271041740002449
0.00787813828224775	0.00300333793692993	-5.91111927741948e-05	0.00708017202680166	-0.000142312914628013	0.000794919179177657	0.00197106839930962	0.00195473604605662	0.0011979034075271	0.000326303132274821	-0.000322971852331162	-0.00185030378435427	-0.00117945455346104
0.487818907324215	0.156925284453352	-0.0836286661716376	0.233427896341711	-0.00146470444574653	-0.0394662192136656	0.0413182030980999	0.00111818276719522	-0.0134987902065922	-0.0204654618297061	-0.037931049307211	-0.0970959105983783	-0.0863736442589439
0.118585147679132	0.0655777843962527	-0.00777477951033513	0.108078490516028	0.0118003164882326	-0.00391951826544866	0.0303853842155939	0.0219692968124844	0.00862420073427958	0.00394039911139196	-0.00892829984986544	-0.0156816724758455	-0.0172777202563938
0.298976450272158	0.0940094066814385	-0.0442288401625236	0.146265198051431	-0.00398327500027262	0.0126580622676686	0.0394197066612627	0.028163275984637	0.0240020980140292	0.00433739363369801	-0.00733098273892158	-0.00880294392985403	-0.0248861281980884
0.400331662212113	0.0823544772581546	-0.0625708050402974	0.21025933738322	-0.00976169373299363	-0.00213781622029025	0.0520245914717218	0.0316520484251466	0.00250878980109565	-0.00594975497664191	-0.0234963534665303	-0.0405011511976575	-0.0527974978035853
0.844837361539233	0.121045373821357	-0.199983037000484	0.1143959717941	0.0158187712168997	-0.0174597280615997	0.0365523472368393	0.0222658068609941	0.0246657769889054	-0.000820478422350002	-0.00251097467594785	-0.0106487328699226	-0.0390719787941207
0.0179142245176016	0.014145855792466	-0.00103361631083376	0.00916084437242523	0.00218142428217444	0.000539021673893095	0.00567560818839152	0.00530725220062937	0.00289165808915496	0.00136022297803377	0.00104460957689213	-0.000181012373495507	-0.00107829405532913
0.66339133546661	0.118551833477491	-0.140017610038943	0.190437106323329	-0.00914117782761248	-0.000289233084813878	0.0501349561265265	0.0239255198234838	0.0143564122242176	-0.00471520545621318	-0.0190480826327946	-0.0342907521595776	-0.0405639202250423
0.781597474747475	0.164771366003019	-0.169451568600557	0.169881313131313	-0.0156035352109464	-0.0378366224684407	-0.00686510888101799	-0.0136959521738229	-0.019165135150862	-0.0267200788396935	-0.0447258899316902	-0.0691670043886727	-0.0639552910474555
0.797105303282576	0.143319782203233	-0.180253022598722	0.134223622337259	-0.057180556364313	-0.0652467709971095	-0.0151137553326056	-0.0273955442400601	-0.0474137787555587	-0.0612136636807112	-0.057747220261925	-0.0776478264903924	-0.0748266253291024
0.798663187317733	0.148352494318891	-0.184159839553659	0.136708162544526	-0.0399356397464898	-0.05750498146309	0.0129324223700992	-0.00957808307260188	-0.0206269708991915	-0.04872031060479	-0.0567992713735737	-0.0583286880905582	-0.064334259875753
0.53104566086818	0.114828764812531	-0.100445752248906	0.194770433445938	-0.00143173546994024	0.00925810954435602	0.0599710567445906	0.0407412071232188	0.0219542328888986	0.00391318703720789	-0.00262986886703398	-0.026970947416261	-0.0314456118619609
0.805005269982543	0.147410640723801	-0.182083877298888	0.132817595031231	-0.0155147937124014	-0.0618870153132354	-0.0119219358916093	-0.0192333531252165	-0.0101551525494706	-0.0387009045128184	-0.042276796012959	-0.0609234083008928	-0.0615947724886371
0.342661926749417	0.148810075972556	-0.054547300070836	0.17633356656665	0.0219729387171462	-0.0049462565946124	0.0486868296290563	0.0502068559471831	0.0236111577422167	0.00851334106126689	-5.69757299705986e-05	-0.00909232093131412	-0.0188454874605817
0.50565649108394	0.158132300912869	-0.0883927338572648	0.234128157155521	0.0016145922062909	-0.0423259067693492	0.012860532643405	-0.00789810374157102	-0.0291020805140106	-0.0203556572815291	-0.038662933353187	-0.0589888676432923	-0.0752262405918198
0.48595419781341	0.10652319369987	-0.0854324254100546	0.220055847796931	-0.00927862891051368	-0.0354933005331072	0.0417369686122621	0.0257267395174237	0.00378920377778041	-0.0223859647218104	-0.0461493161833252	-0.0657659182541149	-0.0589526949426676
0.797548896557987	0.148180820648444	-0.180840958037163	0.137273968455787	-0.0225427876045523	-0.0770510024984553	-0.0011910954338451	-0.0241860846224483	-0.0352108489994852	-0.0497968950515039	-0.0472489898547778	-0.047142882554145	-0.0779444126456316
0.412923053668221	0.117064078271211	-0.073453949645139	0.173504168661855	0.0163415858413462	0.0023931183996152	0.0737719350688452	0.0458121221155818	0.0093165137465076	0.00936735212048073	-0.0234031650859058	-0.0171193344979824	-0.0373518919253215
0.913833333333333	0.0775669415922496	-0.229431211870563	0.0714969696969697	-0.00631381345926785	-0.00378297258297255	0.0120264069264071	0.000330411255411334	-0.0189945887445886	-0.00504839302112026	-0.017197274190456	-0.0416939836678472	-0.0427961416380483
0.0738457234160925	0.0425292342941894	-0.00596631133260281	0.05931607474349	0.0108313270288081	0.010258485783057	0.0239367574258803	0.016990928387567	0.00828337505149962	0.0105449064059326	0.000165867176548484	0.00329473946782936	0.00198794687927457
0.941079653679654	0.0581645115315728	-0.240689744684406	0.051996103896104	-0.0132255214482487	-0.0322276889776889	-0.0116608225108225	-0.0182525383707202	-0.0114635642135642	-0.0227266052129688	-0.0347583919793814	-0.0299936147186146	-0.0383851638260729
0.472187773238028	0.203058621456802	-0.081766531655292	0.214327041834006	0.0231274533777694	0.00714609065214938	0.073042382396917	0.0598063075821192	0.0467375214642716	0.0151367720149594	0.0070475099614204	-0.0237212694865308	-0.00832414930412878
0.194474262594619	0.0838388408575316	-0.0197921453333231	0.154025383701297	0.00543790480430234	-0.0329648448004392	0.0247951725217636	0.0114373021219921	-0.00689746013478262	-0.0137634699980685	-0.013676651722437	-0.0344468510982217	-0.0414092152416245
0.532264331968966	0.133964105582361	-0.0968270440340323	0.220802244413653	0.00857035053510147	0.00170292592559262	0.0637466884290233	0.0539294607504951	0.0211800811294053	0.00513663823034705	-0.0145619818512913	-0.0256694303225484	-0.0345826136256362
0.890413708513708	0.100575043817001	-0.218375036496814	0.0842196248196249	-0.0073603174603174	-0.0211205627705627	0.00748744588744588	0.00182215093518923	0.000368650793650893	-0.0142404401154401	-0.0120978715728715	-0.015774668721059	-0.0361796300077787
0.941314285714286	0.0574092651887599	-0.239784692983401	0.0524432900432901	-0.0205316017316017	-0.041703823953824	-0.00332121212121217	-0.0184093434343435	-0.0249154262404263	-0.0311177128427129	-0.0262917950736132	-0.0470057717933317	-0.0306825396825398
0.664062101800379	0.12584426015605	-0.137742161633286	0.188145887180337	0.00503713518264037	-0.011844578417685	0.0462387065400434	0.0327466011306765	0.0177865265108488	-0.00340372161752234	-0.00644040320894579	-0.0245666807890139	-0.0398611095206742
0.939496103896104	0.0594138274788054	-0.240193756600765	0.0539281385281384	-0.0145172241899515	-0.030344155844156	-0.0122867243867244	-0.0115507215007216	-0.0216978354978355	-0.0224306900170538	-0.0288403459731	-0.0372050892090366	-0.0376551946790583
0.180767852010583	0.0470467458040398	-0.020439986629307	0.129022798579433	0.0184055177129533	0.0133059185839715	0.0507841646186143	0.0380719480727138	0.0295297556717054	0.0158557181484625	0.00167290672508469	-0.00415716152357035	-0.00874377726096906
0.216264790134379	0.0436376604836389	-0.0300773514439241	0.121554068664623	-0.0110271736524535	-0.0141341450175377	0.0400066511515774	0.0244631858541803	0.000858066966932247	-0.0125806593349956	-0.0197243355892023	-0.0236481035371484	-0.0378270335145831
0.0403138117221305	0.0338707663033081	-0.00159690980065425	0.0284720466801297	0.00239217959645111	0.00400441306671949	0.0193361834002309	0.0123594363693435	0.0114345924747933	0.0031982963315853	0.00313153305417498	0.000578074304964822	-0.00213381990351235
0.351913758800442	0.127147101053955	-0.0541209601718182	0.181137758787698	0.0238096277492965	0.0115564960010878	0.0803809302371636	0.047484481159866	0.0430659010777404	0.0176830618751921	0.0103922071213524	-0.000593668242643619	-0.0208753687520007
0.895437518037518	0.0872357774574363	-0.221117459131418	0.0830291486291488	-0.00955060495060489	0.00106558441558446	0.0180347041847043	0.00731215728715739	-0.001597556736193	-0.00424251026751021	-0.0163529942279941	-0.0246620490620489	-0.0389144484377771
0.0647197203085609	0.0361745155803062	-0.00646699499310014	0.0296350279000922	0.00219273904367112	0.00362921659562808	0.0221147780358606	0.0151074591587635	0.0125570880505718	0.00291097781964961	0.000274497687632561	-1.44755491674475e-05	-0.00400779335491908
0.269536361391439	0.0736809239365849	-0.0419740463887464	0.143915351067356	0.00573030318744222	0.0113332903169795	0.0550899446179992	0.039050570122961	0.0297079973370709	0.00853179675221089	0.00689147603466989	-0.00810536726494071	-0.016628994164236
0.0922495729071517	0.0170798386832372	-0.00855991972268218	0.0652176093306937	-0.00700304705498746	-0.015539459733546	0.0161766534272019	0.00472243467637001	0.00461407802573646	-0.0112712533942667	-0.020063803030885	-0.0196028716601988	-0.0214860315760977
0.572170142581395	0.118248367915232	-0.112876033631701	0.182604395002233	0.00444572007361721	-0.00233878594224113	0.0521571653579141	0.0269899027443524	0.0316980931691996	0.00105346706568799	-0.00735650315460112	-0.0227822785204056	-0.0327941281150108
0.254757875665676	0.0825254524710468	-0.0343940707720637	0.150612359753725	-0.00934413282803853	0.0153970209858871	0.0515183546783625	0.0346545372922687	0.0229879322084109	0.00302644407892433	0.0016187780097896	-0.0072795941526087	-0.030529525803777
0.573653878308876	0.115757281129138	-0.113056125582504	0.185236033917935	0.00976371876496296	-0.0258176891044121	0.0428262254407252	0.0301485074382779	-0.00565030189293747	-0.00802698516972455	-0.00734813337164764	-0.0199150690064099	-0.0320365997781562
0.737501015651016	0.159207897129827	-0.157001851125925	0.189917166167166	-0.0427569149182879	-0.0516389165452629	0.0110514498128135	-0.00959867127821667	-0.0316390333596884	-0.0471979157317753	-0.081365005782987	-0.100029749860563	-0.0911285605273087
0.032851908754719	0.0103815378696613	-0.00290023436599955	0.0210990964505096	-0.000460280343455223	0.00404127048636308	0.0100104781480569	0.00711260749074102	0.00588914712095399	0.00179049507145393	0.00205719449122525	-0.000923674540681971	-0.0039350761999333
0.812235065813555	0.109001353641833	-0.189558977007775	0.128709090030601	-0.00904291366551979	-0.0136646998159161	0.0239539754482138	0.0289081098016796	-0.00452051938772624	-0.011353806740718	-0.0323808720720616	-0.0298690145072598	-0.0372337915562819
0.0439482178454847	0.0347838481682692	-0.00174311845857167	0.0301480042639934	0.00642266953377552	0.00228716188243163	0.0202205016415711	0.0140256460243534	0.00789892773548092	0.00435491570810357	0.00184452111351455	0.000369807475039806	-0.00332267123163306
0.343662459772102	0.127895654790436	-0.0531888106748177	0.17795131864153	0.00160227555192161	0.0184092830875852	0.0702901744264287	0.0638125351959715	0.0403275943255333	0.0100057793197534	0.0152192592828245	-0.00737882173221643	-0.0149628546793668
0.868159254886528	0.105351692988413	-0.209746800295096	0.0926636101272464	-0.022594031221304	-0.0106147317329135	0.017160766758494	-0.0181632870916962	-0.0104822672277218	-0.0166043814771087	-0.0307313604934681	-0.0327976479052269	-0.0434033757578519
0.929845021645022	0.0661719248634363	-0.236170870637243	0.0578216450216451	-0.0266525974025973	-0.0242670995670995	0.00422316017316016	-0.0111588883338882	-0.0176566115702479	-0.0254598484848484	-0.0250912009707464	-0.0376583305583305	-0.0345680276793912
0.840125125260954	0.118664983977612	-0.198797090201961	0.11341418996927	0.0171612383754094	-0.0252604232962522	0.0177604555278351	0.0274313682455394	0.0060569093710805	-0.00404959246042147	-0.0077126917348842	-0.0265376108813943	-0.0247172495508058
0.14990633178349	0.0242097136147441	-0.0199623984045977	0.0852426014357841	-0.0115856745542253	-0.00663483824117553	0.0210118813175671	0.00804082138534695	-4.87307918254909e-05	-0.00911025639770041	-0.0131859235288495	-0.0210392597645323	-0.0206072367500786
0.372150378965034	0.143534936606424	-0.0598264858320373	0.189353491768216	0.0492820144620352	0.0333554651156333	0.0981799536053374	0.0728955901007979	0.0517168107993531	0.0413187397888342	0.00506955937885178	0.00371182929050867	0.0104085508913921
0.333945099660754	0.110924645414656	-0.0487655254466074	0.178474248575831	-0.00586767689773071	0.0120051806418665	0.0558860450087272	0.0377896235086914	0.0272919663166512	0.0030687518720679	-0.00944436125970582	-0.026614210756986	-0.0366152207294724
0.53475874853701	0.117070060465719	-0.101070806103142	0.199676055007117	0.00603960055406094	0.011676670336553	0.0554832172977568	0.0442998731574037	0.032289713364047	0.008858135445307	0.0017315518700628	-0.00963033115084755	-0.0288561084865924
0.42390817950811	0.127899359762599	-0.0656912567055645	0.228118788701884	-0.0171379766062602	-0.0516757948401845	0.0241105344349163	0.00165310141660646	-0.00954646404448339	-0.0344068857232224	-0.0535435580284722	-0.0727760096524626	-0.0679975683816669
0.784960101010101	0.159478916258027	-0.172530836139448	0.172236868686869	-0.013488442870261	-0.064388329417618	0.0212594242960343	-0.00912333504285368	-0.0243805133591897	-0.0389383861439395	-0.035195569285843	-0.0488759534258127	-0.0599937973208085
0.0608160897624916	0.0342230429579115	-0.00511415648295783	0.0276099010263562	0.00701444422071251	0.0061608385346497	0.0229845875071395	0.0158410619172129	0.0135947895299582	0.00658764137768111	0.0025251939822577	0.000955957849767465	-0.00395947036175553
0.768611345724982	0.136987717687817	-0.174635852954901	0.142962550610412	-0.0421139498053936	-0.0669632475889713	0.0120097248823974	-0.0214759089405804	-0.028386604247795	-0.0545385986971825	-0.0557909644572357	-0.0633559358976883	-0.064499743924875
0.413738522032313	0.156645195788796	-0.0640895472977123	0.216968856537493	0.012484537413689	0.0251331765603077	0.0725834653107922	0.0509700739998216	0.0282850560315684	0.0188088569869984	-0.00713563125299432	-0.019242668638369	-0.0313215460292989
0.068310643218626	0.0102106852864529	-0.00608707068456098	0.0438683787965014	-0.000247510939372475	-0.00122353742813879	0.0163349832608931	0.0105332829359447	0.00456052946840199	-0.000735524183755637	-0.00425223225624088	-0.0109327875337291	-0.0158486650205799
0.128159553105802	0.0544449712400268	-0.0126772021995424	0.0912996125249934	0.00699940181538941	0.00702294850736027	0.0482656164060232	0.0332310239776893	0.0274200062101768	0.00701117516137484	0.00664261237062369	0.00159132453892852	-0.0064521809445084
0.191604894444929	0.0269066143203172	-0.0241588679101943	0.12830463921929	-0.0101195191330599	-0.00492335020337586	0.0292796574310739	0.0153616227543682	0.00462073282022771	-0.00752143466821786	-0.0141934021611534	-0.0241142571301949	-0.0330339730405924
0.0437063081789679	0.0277722288813119	-0.00456684601652611	0.0209517627242801	0.00436558966354166	0.00443567813863276	0.0117323887805452	0.0145163856819807	0.00960494026049875	0.00440063390108721	0.0024267590933298	0.000416070137839945	-0.00237578006752135
0.10600654860441	0.0187662753032361	-0.0124887777608989	0.0652251966133374	-0.0111096443234741	-0.00787028025286082	0.0186651373065333	0.00840114115340268	0.000428980691586922	-0.00948996228816748	-0.0098469424764162	-0.0231971139950989	-0.0167351171788784
0.0716644954987932	0.0161260421027588	-0.00749358347794357	0.0425703165308201	-0.00202393714702005	-0.00827912510198689	0.00903821292307637	0.00324609036768296	-0.00157354583909187	-0.00515153112450346	-0.00935640130573048	-0.0127105146195741	-0.0134466900536032
0.00472753980257395	0.00274784650878859	-0.000596016367215743	0.0032921851559609	-0.000902626461936254	-0.00112752155349546	0.000477630690601894	0.000450218673110288	-0.000766654458177336	-0.00101507400771586	-0.000180348318914413	-0.000573078616168538	-0.00108681580381818
0.654382294897303	0.118095027907603	-0.133897737678501	0.192664930604468	-0.00859814056288366	0.00961125347351777	0.0502133892372599	0.0175290771466541	0.00664825461257734	0.000506556455317053	-0.0163478114711391	-0.0351557473375511	-0.0410966491894625
0.844268650927207	0.114254213885648	-0.19999188888042	0.112005375046819	-0.000895034033733699	-0.0402160952386887	0.0193496217760256	0.0159710676875116	-0.00165289219099374	-0.0205555646362112	-0.0119541881172898	-0.0428539881397959	-0.0390066750664977
0.0117907090008888	0.00373040087248118	-0.00171292135402537	0.00814146564987015	0.000396939518156333	-0.000200635903188593	0.00277068872377749	0.00214446741315333	0.00124076884192328	9.81518074838691e-05	-0.000595572852195253	-0.000850780251463838	-0.00148231133978314
0.742078110778111	0.159248170188944	-0.156572195029482	0.188794616494616	-0.0108690640685998	-0.0422627425391205	-0.0013851344132304	-0.0173036148640427	-0.0240314406377696	-0.0265659033038602	-0.0586699497654269	-0.080844413543757	-0.0699186538972827
0.491240071973114	0.156282896997421	-0.0851832728297701	0.234538542401222	-0.0706278914867753	-0.0574151386329468	0.0385515512983966	-0.0191494539935623	-0.0182518252463358	-0.064021515059861	-0.057215681847342	-0.0844226225170873	-0.0970505603719439
0.803427682923137	0.142464756347197	-0.183223050627948	0.132610333605788	-0.0163813733741006	-0.0796558560509502	-0.0108755902545747	-0.0272834237438065	-0.0202966421736158	-0.0480186147125254	-0.0615684346957448	-0.0657894744975639	-0.0816681796362708
0.60175766320963	0.139900352079809	-0.120505074971205	0.192145790809474	0.027653655037436	0.0252356408021377	0.0491268211476428	0.0473645331279723	0.0133719758201657	0.0264446479197868	-0.00576012481769927	-0.000396561219612179	-0.0141283969965695
0.30196520464461	0.092931051278181	-0.0486623628146008	0.145985578883726	-0.00964795698434839	0.0204067124701636	0.0413722098813221	0.047468378084214	0.0130451674716192	0.00537937774290759	-0.00427817178434869	-0.00619761291514315	-0.0272026480640422
0.882907864357864	0.105729116677233	-0.216047469249502	0.0914709235209235	0.000772366522366563	-0.0188656565656565	0.00519107393138496	-0.00518728354978359	-0.00649854060081323	-0.00904664502164498	-0.0452189508724262	-0.0417270280224825	-0.0453895147039532
0.0080577179398352	0.00878020112093241	-0.000274106592588073	0.00355858917212643	0.00123843574127236	0.00224568330125991	0.0052418169025888	0.00375608964390769	0.00196154249313713	0.00174205952126614	0.000587739793110347	-0.00026494809434661	0.000180778129174728
0.782280158730159	0.162429997949196	-0.169262319372133	0.169531962481962	-0.0279750729068912	-0.0707374779854727	-0.00536887299772182	-0.0191608964713244	-0.034947631052845	-0.0493562754461819	-0.0591910721080005	-0.0843126503725277	-0.0632686386172751
0.0566786563199831	0.00943384241440084	-0.00655841402044213	0.0330867419115044	-0.00316832118029114	-0.00391225397659672	0.007449470617647	0.00291468864974529	0.000798548696630048	-0.00354028757844393	-0.00308102545134797	-0.00647574382597133	-0.00819492659452935
0.0381720495444352	0.0113318665697707	-0.00421973380741685	0.0219448918425475	0.00108286526393937	-0.000692897527091729	0.00986561581985745	0.00695265045452956	0.0070402432312403	0.000194983868423822	-0.000496780606861189	-0.00421843212634265	-0.00367734168452395
0.888304329004329	0.101690766397204	-0.217266327929843	0.0866835497835499	0.00178506493506503	-0.0231520868020868	0.00337418011281654	-0.000269388565979467	-0.022302822934641	-0.0106835109335109	-0.0232287516256767	-0.0362788890847715	-0.046337189612464
0.215938089039412	0.06790421355186	-0.0308281122948201	0.119927936380714	0.0209466253560761	0.0144689062940743	0.0431081693961551	0.034006043479187	0.025826945827961	0.0177077658250752	-0.0177885254025604	-0.015641237242093	-0.0283686084551647
0.916831457431457	0.0762163285160945	-0.22815271764854	0.0702139971139971	0.00952178932178926	-0.02115670995671	0.00571572871572867	0.00593655637292001	-0.00450699855699843	-0.00581746031746044	-0.0164284828807556	-0.0199769759281124	-0.0222926867992376
0.695052013138377	0.143570551689342	-0.14920257248678	0.189738895952532	-0.00901502454011294	0.00515351876932912	0.0456905811360357	0.0263538736812802	-0.00267220927444611	-0.00193075288539191	-0.0275215274111847	-0.0390999405176388	-0.0476202747276755
0.490842489279512	0.159760523574411	-0.0848337080391319	0.233484291978121	-0.0130639406617291	-0.0600603144885032	0.0131105763101073	-0.0135131197775289	-0.0193406344243679	-0.0365621275751161	-0.0679662666696185	-0.0478647228455553	-0.10267117852583
0.411569944055098	0.127404041170256	-0.060986842886897	0.231475423557471	-0.0515295268560714	-0.0425019651915339	0.0394227076118061	0.0149662885090797	-0.0324101119983966	-0.0470157460238027	-0.0483845732545028	-0.0581436666009431	-0.0729337163569309
0.040566141132863	0.00770479656505457	-0.00484567041752264	0.0230648329199439	-0.00300709260391574	-0.00191443682385412	0.00425108331177446	0.00320658166681583	-0.000804432089127761	-0.00246076471388493	-0.00261482489849531	-0.00702845311003172	-0.00827075535751048
0.211342134285123	0.0697705145854598	-0.0293227112772761	0.123522203991583	0.00846034645548621	0.00628531206502822	0.0405249325823688	0.0366300775365734	0.0127527029961765	0.00737282926025723	0.0053029269395668	-0.0103900474837495	-0.0266036084093563
0.146196143204215	0.0289471024110798	-0.0165044656714342	0.0958219500078366	-0.00252422934170776	-0.00989406484084612	0.0264359434050563	0.0178812839361266	0.000833032003611039	-0.00620914709127693	-0.0107968066598404	-0.018029989968313	-0.0259713373509834
0.89065367965368	0.0988146165140863	-0.21837832903808	0.083234199134199	-0.0032930508885054	-0.024556782106782	0.00888232323232319	-0.00834223800616196	-0.00297968435308005	-0.0139249164976437	-0.0101057556080284	-0.0401760473186944	-0.0332204971795882
0.562101349469313	0.106883294980812	-0.109398485952861	0.189112819161563	0.00432423780866686	0.00161874669306294	0.0546099777803126	0.0326873967029532	0.0214314758323161	0.0029714922508649	-0.01881884920164	-0.0293110025944965	-0.0415846500998404
0.12386604986038	0.0721314705328709	-0.0125563940297621	0.0929120872165685	0.0280300700909693	0.0184393860143183	0.0622103882875574	0.0330387717350983	0.0341085487587231	0.0232347280526438	0.0146897436716159	0.0112527291504261	0.0112534637212152
0.276108258301181	0.0599391522326438	-0.0431143862919614	0.144218504525329	3.89129348167816e-05	-0.000115826723339707	0.0393394725338938	0.021647329708341	0.00699362532731318	-3.84568942614627e-05	-0.0135945618507138	-0.0309461752628956	-0.0416053327666086
0.801982039677494	0.147043986718649	-0.18442524291015	0.134269475474021	0.00752548449767698	-0.0645614496489532	0.00283688191831322	-0.0110565870732434	-0.0194154924935069	-0.0285179825756381	-0.0317616682851405	-0.0513015748652251	-0.0520162557736527
0.808267726576734	0.11090151277032	-0.187332616635564	0.130233796677196	-0.00363351659479638	-0.00757822466450442	0.0242265595664161	0.0175326212483468	0.00708083370137214	-0.00560587062965034	-0.0311812437523015	-0.053424322713811	-0.0313201776458266
0.00458598763844537	0.00304924800081654	-0.000417115312834937	0.00318342995928443	0.000273509141816494	-0.000291319709329949	0.00059079153802477	3.92841890373636e-05	-0.000213799607311003	-8.90528375672734e-06	-0.000686262370120951	-0.00037951788810111	-0.0014352643429876
0.577455698379239	0.148803733047536	-0.110764322119484	0.202673294374887	0.00378624999474486	-0.000134228338834919	0.0651184966105759	0.0361041756245223	0.0321905655251197	0.00182601082795497	0.0011567422545985	-0.005352962067669	-0.0290690132092311
0.216350797981047	0.0844948391794353	-0.0282914526442672	0.13345097419473	-0.00421858887026685	-0.0261047498011152	0.0138995602277366	-0.000966811016000269	-0.00229452515783463	-0.015161669335691	-0.0243005580656555	-0.0282559871980423	-0.0435913221611699
0.927676623376623	0.0685239726576149	-0.234971454778286	0.0614445887445887	0.00701948051948031	-0.0241181818181819	-0.000854804538895526	-0.000716233766233976	-0.00799891774891781	-0.00854935064935081	-0.0316034008920375	-0.0343156679577733	-0.0386861625089887
0.885184776334776	0.105135120022682	-0.217154669317748	0.0868061327561327	-0.000860101010100922	-0.037608987649777	0.0148722418995146	0.00305641479732388	-0.00786336693609424	-0.019234544329939	-0.0350438773347864	-0.041591952199847	-0.0474788064579509
0.42132484613375	0.122272103849826	-0.0746513930180413	0.178738694462635	0.00511590722024696	-0.00545978135137321	0.0629929263581152	0.0455998045391506	0.0225608404536248	-0.000171937065563121	0.0038678082348762	-0.0283149979793168	-0.0205186737059914
0.744819869019869	0.155634391137412	-0.1600781044298	0.180680130980131	-0.0223378701784452	-0.0455879441117408	0.0125712370220391	-0.00118716472179037	-0.0166118538074037	-0.033962907145093	-0.0540405619973504	-0.0646793197486111	-0.0767807202441209
0.0411981488327198	0.00822288769639808	-0.00428470220486733	0.024408658018991	-0.000752780029771589	-0.00583566825846639	0.00302394175385665	8.32215963685184e-05	0.00233585141531759	-0.00329422414411899	-0.00303872655896104	-0.00799295950798693	-0.0113412792822664
0.910419913419913	0.081713452783765	-0.227822653994604	0.0751376623376623	-0.0307280547735093	-0.0152830840876296	0.0143873737373738	-0.00662483274301462	0.00245265643447456	-0.0230055694305694	-0.0341229329017607	-0.0268287901761903	-0.0483983981455524
0.927989177489178	0.0689698331081048	-0.234585284239781	0.0608956709956709	-0.0264039682539684	-0.0412239538239539	-0.00374155844155843	-0.0138579004329005	-0.029579686475141	-0.0338139610389612	-0.0415633810633811	-0.0510388949692144	-0.0546170634920635
0.382366963656517	0.0921843845079261	-0.0624509173688655	0.175447450280629	0.00174898274519608	0.00581788604401151	0.0694914616632977	0.0444526355822598	0.0265662695313255	0.00378343439460382	0.00112692246558088	-0.0255547141953962	-0.0252867516068259
0.150809630020656	0.0230556860362134	-0.0220483625119349	0.0827455573230849	-0.00437224475095574	-0.013154241092997	0.0221735286711959	0.00682475979748026	0.00199245644316834	-0.00876324292197636	-0.00942064816420304	-0.018818188032899	-0.0292146038371309
0.0205151895072057	2.57536952287044e-05	-0.00225497707920591	0.0128544900129892	-0.00220411318565723	-0.000587387764593654	0.0056401190775423	0.00133737699353415	-0.000546349029952382	-0.00139575047512544	-0.00265142454908971	-0.00403453535786296	-0.004869126250013
0.867584513970878	0.1066936638204	-0.209639795342626	0.0955336678473041	-0.0305879771743408	-0.0299871748869076	0.0156968483536665	0.0074362100576062	-0.0172078038123493	-0.0302875760306242	-0.0241383116883117	-0.0351952840089204	-0.0283769279099423
0.883370202020202	0.10629638879239	-0.215366306393289	0.0893843434343433	0.00691104224058769	-0.0290384615384617	0.00398709800300701	0.0104826101928374	-0.000983022533022626	-0.011063709648937	-0.0214836940836942	-0.023935396169487	-0.0324790089694995
0.0147901697110457	0.0147556706345854	-0.000699268080309108	0.00754157577264064	0.00376608971245644	0.00366745888828012	0.00947813321830442	0.00775610773333395	0.00533706508586767	0.00371677430036828	0.00348671226023622	0.00209716888787733	-0.000410095396374301
0.503710079746664	0.159746208525071	-0.0879994945567046	0.230931359834608	-0.0182291712371361	-0.0584417944276741	0.00455388695288106	-0.0116095054800298	-0.0491685033201443	-0.0383354828324051	-0.0566189997037856	-0.0647446279192632	-0.0807146972941874
0.302049076195124	0.105276133850527	-0.0478976151364839	0.149762562339388	0.0324852289274011	0.0348098977840962	0.0728210018867411	0.0738354619977319	0.0467737452286454	0.0336475633557486	0.0139946177218564	0.00990606912666564	-0.0122902314918695
0.368899398997209	0.143674291034658	-0.0592923877788804	0.191371701630604	0.0138680042657306	0.0237315225307974	0.089004142017032	0.0672297403204098	0.048909641433621	0.018799763398264	0.0320674996997598	-0.0102678248569316	-0.0100635941957097
0.701304255845165	0.137121869697217	-0.146976584077881	0.185298774457865	0.0219607291698202	-0.02883175812618	0.0273165172339779	0.01823025205116	0.00850706244439892	-0.00343551447817991	-0.0243027869749503	-0.0321136284588822	-0.0321921761113602
0.404194719102726	0.133460912574241	-0.0619771972860482	0.233347902445682	-0.0502000349367297	-0.0604170456765888	0.0147785737024566	0.00544713704225347	-0.0145312889083543	-0.0553085403066593	-0.0806436065460297	-0.0719673500593715	-0.0744922023944727
0.0137460249758284	0.00095069286139029	-0.00152085759797279	0.00899543507517863	0.000914904301283924	-0.000840076984691018	0.0035858173155635	0.00193200707669577	0.00150998574357428	3.74136582964521e-05	-0.000822990647900246	-0.00194152777227507	-0.00256217149522603
0.0908385813328182	0.0159969590074197	-0.0112526699680184	0.0540127839752442	-0.00362699694614345	-0.00631929435852181	0.0210962070586319	0.00591858931364467	0.00135477257948806	-0.00497314565233263	-0.00205954250595505	-0.00708302921947539	-0.0129205912261508
0.89195873015873	0.0900543471765153	-0.220387342716912	0.0803382395382396	0.00147178932178949	0.0117520202020204	0.0145627705627707	-0.00222902072674791	-0.0157767316017315	0.00661190476190499	-0.0241326905417814	-0.026434274311547	-0.0386158638168128
0.685777880296192	0.153414065945791	-0.148066961788452	0.168385707873979	-0.0008596044248117	-0.0357443373271706	0.0214391677881288	-0.0079649751176013	-0.0119769013219803	-0.0183019708759912	-0.0209503707400728	-0.053245426942535	-0.0292496439311055
0.72837634402339	0.155271832166014	-0.155499715930632	0.171805611899475	-0.00880152313720584	-0.0126423732855145	0.0549430176056145	0.0410784927266754	0.0235091468554653	-0.0107219482113602	-0.0184715395855477	-0.0270657879011477	-0.0237695101937727
0.463939076960118	0.105423329739485	-0.0823580271625779	0.225295471735393	-0.00624505715246715	-0.0436654363404826	0.0503519342771607	0.0233793521631022	-0.00586236167272985	-0.0249552467464749	-0.0304336548679089	-0.0486830853489228	-0.0608362952762854
0.31583943803926	0.0742244095152033	-0.0522868209997272	0.144951179154757	-0.00276664887528333	-0.0133847253562067	0.0431654946352001	0.0236306967542887	-0.00104625248322349	-0.00807568711574502	-0.0116489555892709	-0.0223392016848997	-0.0266380375912297
0.0685689432994288	0.0291696734138498	-0.00433989751005305	0.0547535709754284	-0.00547821623880718	0.012846482897885	0.0336677817764492	0.025634737816387	0.0203661256396311	0.00368413332953889	-0.000884615888761237	-0.00646423831336823	0.0014172966488558
0.110675279459034	0.0632307961447577	-0.00442232087379847	0.108485837325799	0.0113534658091557	-0.00936576160166631	0.0317070526827787	0.0209490635392921	0.00931158832968659	0.000993852103744711	-0.0088050453295289	-0.011544514349369	-0.0224790990060464
0.373554695681568	0.0823251312019381	-0.0611709602604935	0.172632474368917	-0.00436947130351678	0.0250692332126266	0.0582691864723004	0.0424228378655874	0.0237065139214202	0.0103498809545549	-0.00749821008752338	-0.0169351247715827	-0.0219409146174079
0.089573867128088	0.0134037858680585	-0.0106691038374032	0.0495578712862973	0.00304459230824171	0.00529755194310023	0.0148437868860839	0.011299887561402	0.0124700431770847	0.00417107212567097	-0.00256773316413292	-0.0060258619636591	-0.0108787809100283
0.0752977928244969	0.052011327384899	-0.0052382105904128	0.0564555778956235	0.0298770124182775	0.0243065646444715	0.0539821239255858	0.0345526938995477	0.0260830976740667	0.0270917885313745	0.0112318565194848	0.0100104759391941	0.00725252936014997
0.177504340393207	0.0850680319485345	-0.0143487066686564	0.157923012857695	0.0134908407897593	-0.0350832217125329	0.0176691052716588	0.0123665377673901	-0.00339543643529372	-0.0107961904613868	-0.0273348981159441	-0.0326559493236204	-0.0378175504694825
0.654143040856945	0.137916767802571	-0.12866123362638	0.215275140961237	-0.0146518562839418	0.000175269026873259	0.0479123554030638	0.0288689948346366	0.00785498426113396	-0.00723829362853423	-0.0150473913975044	-0.0264567681415592	-0.0556243618012865
0.17441371721181	0.0840810021923418	-0.0124160729449257	0.159547746052082	0.00326422935139073	-0.0351787121693944	0.0270104519846332	0.00593661348743896	-0.00254139929555727	-0.0159572414090019	-0.0238220696145926	-0.033024615418481	-0.0411077565666843
0.146801374199009	0.0583801990354658	-0.0170075473309676	0.107283994421222	0.0159332001118193	-0.00335775288647808	0.0390368544489386	0.0355048539389245	0.0193442678666692	0.00628772361267063	0.00580750130964805	-0.0162611090715894	-0.00528165246450066
0.909588744588745	0.0826007485696463	-0.226062670743366	0.0761900432900433	-0.0141141414141414	-0.0257995670995672	0.0159345238095238	-0.00481533968423931	-0.00692962037962042	-0.0199568542568543	-0.0328813186813187	-0.0375874468841715	-0.0335161616161616
0.57390443386132	0.142689094935712	-0.108782739669955	0.203440367861022	-0.0166668208172105	0.0132194000283518	0.0562161775025742	0.0355799713265884	0.00953885855140524	-0.00172371039442931	-0.0220073266320425	-0.0344412583342549	-0.0329971020626975
0.915035064935065	0.0787606339036181	-0.228921307648168	0.0720012987012987	0.00646796536796534	-0.00524956709956714	0.01598841991342	-0.00497594451003525	-0.00607821723730817	0.000609199134199101	-0.0259654401154401	-0.0272191675674296	-0.0378997568818742
0.792304441013532	0.149631837460845	-0.180835635017445	0.14201374080465	0.0088080989717354	-0.0535748707155821	-0.00389951444090197	-0.0102208418413867	-0.0172352892654924	-0.0223833858719233	-0.054509944465946	-0.0624549566149487	-0.061394913412428
0.457461840558641	0.194545791019734	-0.0763066101246151	0.213909531497189	0.0128477045619406	0.0146839448199004	0.0379909122407246	0.0358955863576862	0.00818224908240317	0.0137658246909205	-0.0125417393429571	-0.0241872011447722	-0.0458750578789516
0.294443093623089	0.0752119048501989	-0.0425000491499543	0.170056408563572	0.0146994159390154	0.0227534330057136	0.0663906778687953	0.0360832715784564	0.0301914178032187	0.0187264244723644	0.00817266566092306	-0.00314155981974978	-0.0185751136793874
0.0741745204945568	0.0383366605991567	-0.00457401212358328	0.0591993712286401	0.0136094388423782	0.00626864303739544	0.0345962171145268	0.0244580464693742	0.0142195263181901	0.00993904093988683	0.00347247200280186	-0.00140092249508232	-0.0025060230889858
0.458395868926667	0.201641161195601	-0.0788896357126161	0.221064314852198	0.02734399235632	-0.00408056423939557	0.0580381200713834	0.044568384083065	0.0301229448132997	0.0116317140584622	0.00501576214528721	-0.0166505436986311	-0.0289085959091223
0.887129725829726	0.10163188560344	-0.219249387817314	0.0868763347763349	-0.0129684179456906	-0.0399704237753058	-0.00233470418470405	-0.00782993900039353	-0.0291230334282472	-0.0264694208604982	-0.0368515152435205	-0.0533133785694955	-0.0576981246328132
0.0177649532935687	0.00164178598960218	-0.000992296078554927	0.0109431838189661	-0.000698623698473948	-0.00384041050116807	0.00217146840205132	0.000448570473691456	-0.00151077578425694	-0.00226951709982101	-0.00393760259175459	-0.00306201517716901	-0.00584916942827735
0.28622215960178	0.103717592468998	-0.0414645029205161	0.161422165813315	-0.0199003690159616	-0.0554402251555382	0.0189023189876635	-0.0113749674670736	-0.0134673668015691	-0.0376702970857499	-0.0543413748690303	-0.0467062162257629	-0.0829225048620195
0.897392352092352	0.0840358522799336	-0.221009237833454	0.0822712842712842	-0.0181717827626919	-0.0152158553567645	0.0176868686868686	-0.00655512265512281	-0.0115232815164633	-0.0166938190597282	-0.0322288277379186	-0.0295137905024269	-0.0460016426659302
0.696313846254755	0.167793951617502	-0.140845352680163	0.207980093139184	-0.0266286287093774	-0.00479355593901043	0.0304325084452091	0.0317221740732465	0.00869748140006166	-0.0157110923241939	-0.0303049715946861	-0.0503635301673693	-0.0596536559995958
0.342461265110374	0.147970697071676	-0.0517666066386351	0.176412789948042	0.0326640766695117	-0.00421572269359316	0.0552356920927101	0.0512452753843072	0.0281053648861019	0.0142241769879592	-0.0131035545611395	-0.00964705488564899	-0.0311078867019374
0.424551899702978	0.135106539679543	-0.0670554634574121	0.22890082457488	-0.034167437972915	-0.0280215024220226	0.00393595364596022	0.0073828050095347	-0.0184944490670565	-0.0310944701974688	-0.0514255922246389	-0.0702423302227975	-0.0622140574459399
0.406981074454476	0.0784238664946835	-0.0701397869685748	0.176361464957119	-0.0131500959286721	-0.0176154004825829	0.0550893031025856	0.0383940602449193	0.00115652663169774	-0.0153827482056275	-0.0128406219762279	-0.0362730778443003	-0.0378815966174414
