# Supplementary material for: Measuring re-identification risk using a synthetic estimator to enable data sharing
Source: PLoS One. 2022 Jun 17;17(6):e0269097. doi: 10.1371/journal.pone.0269097 (PMC9205507; doi:10.1371/journal.pone.0269097)
Supplement: S3 File — (ZIP) [file pone.0269097.s003.zip › tx/tx.vineCopula.1.12.csv]

risk_act	entropy_est	ital_est	hypo_est	g_err	g_vine_err	ave1	ave2	ave3	ave4	ave5	ave6	ave7
0.218674939934806	0.0406606468483679	-0.0298068569291142	0.152676649651869	-0.0154130671319379	-0.00840722283341314	0.0321196857821113	0.0123185926901295	-0.00981162672056923	-0.0119101449826755	-0.0242794174367321	-0.0301908767822483	-0.033188170497212
0.0937140418706119	0.0125424816477598	-0.00711159252059961	0.0695418927725539	0.00328434524555879	0.000282297606836915	0.0245933949809633	0.0140482267106436	0.0084682492312471	0.00178332142619785	-0.00156719237646707	-0.0101415232642332	-0.0145244318095588
0.333102220823842	0.144459329276473	-0.045246694793201	0.224765598509268	0.0192921851782464	-0.00400406124951286	0.0464285880507335	0.0434657446938462	0.0231377871072138	0.00764406196436679	-0.0287853330268581	-0.0238009152756254	-0.0348039519764828
0.181938679957264	0.084066491894041	-0.0147985852641352	0.199943980556426	0.00942672629936608	-0.0433790056398569	0.0304132894876092	0.0038759211210144	-0.00205685937033415	-0.0169761396702454	-0.0292197654042666	-0.0357367001964625	-0.0434334976394785
0.912878174603175	0.0798008364620243	-0.198268629261667	0.0793412698412699	-0.00377536630036623	-0.00328055555555551	-0.00663051739926734	0.00604044312169316	0.00592549603174597	-0.00352796092796093	-0.023375	-0.0283318181818182	-0.0425767509050403
0.0429296849938766	0.034714999789502	-0.00244266121792124	0.0360597827975271	0.00943743967892541	0.00794964027799448	0.0208486470883501	0.0147760643277111	0.00675581797782206	0.00869353997845995	0.00336117606008372	0.00224093000640126	-0.00173473630524993
0.146361675363089	0.0607066985858091	-0.015907872956173	0.135842021781678	-0.00368519525587477	0.00722485779663073	0.0381608657831087	0.0235361891720746	0.0188380057685207	0.00176983127037797	0.00796744266872154	-0.00138430595422423	-0.00986502553569538
0.0737855977087229	0.00856130724827737	-0.00201953814133861	0.0664958718689599	0.00325558949519214	-0.00351587641227376	0.0230795796664515	0.0127497730035691	0.00863754777047254	-0.000130143458540816	-0.00570953951891692	-0.0118754785376345	-0.0129172796273164
0.0190603078114254	-1.49936114601165e-05	0.00025990374419092	0.00870131383962752	-6.39342755830059e-05	0.000110512146512927	0.00776197201850778	0.00468166789792582	0.00175170923163437	2.32889354649587e-05	-0.00180638911319438	-0.00316819215717985	-0.00425838646423765
0.15097774766094	0.0703764944603427	-0.0159307339315007	0.130385645715899	0.00498714384730173	-0.0200629548965873	0.0139795052588941	-0.00151162190818185	-0.0102757150341531	-0.00753790552464276	-0.0111134723423188	-0.0313415870185143	-0.0345065133912304
0.0489091217046888	0.00743967217259019	-0.00548692093631333	0.0410589057734955	0.00150821023188866	-0.00258708597186907	0.00895765992011473	0.00662631226705376	0.00338938810456248	-0.000539437869990209	-0.00682042780110265	-0.00687862284619783	-0.00934927369512988
0.384824081351502	0.0843211943981804	-0.0523942077552855	0.271025789439574	0.00105710649078489	-0.0109925206912498	0.0448321445520558	0.0328918750825803	0.00747316530555375	-0.00496770710023242	-0.0211311005832894	-0.0431896194652596	-0.0518895018065039
0.229254304341743	0.064000247947604	-0.0261769076686446	0.174076269476041	0.00202150018593439	-0.00363118898761017	0.0413215228969901	0.0285195707246848	0.0161718403212853	-0.00080484440083789	-0.0100869037286833	-0.0199134966208994	-0.0323229978275287
0.520944563896591	0.0861494489425311	-0.0849833352728334	0.231190530821526	-0.010231053377146	-0.00629720702753034	0.0529611470077462	0.0249496597032168	0.00969694689393386	-0.00826413020233818	-0.0194665224935749	-0.0389694094268628	-0.0456832553776292
0.178009566833367	0.0854998293115411	-0.0146395474734085	0.197200971111932	0.00891994430581744	-0.0298990730546845	0.0310034158646669	0.00701685555031636	-0.00935663837783207	-0.0104895643744335	-0.0190881808660724	-0.0321491987347852	-0.0381106014129944
0.475670262505538	0.108525875922005	-0.0741126626786055	0.281856654242403	-0.00911706566787723	-0.032713984453536	0.0628045827634935	0.0234684452328336	-0.00654468474486208	-0.0209155250607066	-0.0140569320938483	-0.0485816299320765	-0.0625368645585208
0.146595469775736	0.0269280515058926	-0.0154087870223503	0.112804547427972	7.29879644471854e-05	-0.0137476055376684	0.0269524245986443	0.0181730358626523	0.0014713299718595	-0.0068373087866106	-0.0133784104209899	-0.0250876144009963	-0.0233365102798529
0.538541943869397	0.130184118215676	-0.0906043267267516	0.275786139158685	0.0141328646901621	0.0134518282011699	0.0609410015303371	0.0424303055665007	0.0188140189788879	0.013792346445666	-0.0113848966251342	-0.0221279295535803	-0.040981844285461
0.341859591826621	0.122837224829405	-0.0473815581003146	0.21060481941175	0.0296314184889404	0.0065732124611117	0.0641726142176411	0.0476544954725708	0.0413923666053404	0.0181023154750261	-0.00467805816178934	-0.0138618550237094	-0.0235633862517955
0.0905713291484743	0.0154576170884183	-0.0109000212382665	0.0609987182172853	-0.0016588773104888	-0.00148060978200486	0.0169665020846866	0.0144361737760741	0.00676238586007406	-0.00156974354624684	-0.00281131306313215	-0.0112633367226329	-0.0120906742900134
0.74457386039886	0.157616852635285	-0.137429826251144	0.220757091982092	-0.0458611722427898	-0.0396126538902274	0.00267330609205607	-0.00787305449180453	-0.0147432161688178	-0.0427369130665086	-0.0504413955026455	-0.0540444865763751	-0.0751549191357616
0.216186663249971	0.0669602143180182	-0.0302040516344232	0.148016948696706	-0.0099690109674693	-0.00928118779465978	0.0443900639164515	0.0132744619632801	0.00400650458318372	-0.00962509938106454	-0.0114193328354665	-0.0183215952972962	-0.0177570539522891
0.0192577900157499	0.00668330149658062	-0.00132969308498386	0.0140266465324663	0.000873971809023093	-0.00121264191977414	0.00513187745626487	0.00265099767422486	0.00176319701849485	-0.00016933505537552	-0.00128548542818352	-0.00200560044976566	-0.00234578027268641
0.228246876443265	0.0666047972810015	-0.0286022654386748	0.173666563704778	0.0148748948876248	0.00592725766661226	0.0415310714083511	0.0291991885311223	0.0202635429169527	0.0104010762771185	-0.0137042635347232	-0.0193770133925924	-0.0208976469113654
0.466373026364151	0.105239156739821	-0.0722592202068077	0.273563340341407	-0.00455015311873874	-0.0361731623751104	0.0505724689000255	0.0195878523772863	-0.00965784530114688	-0.0203616577469246	-0.0338272617021213	-0.0448715378906163	-0.064558777063073
0.0304906110924201	0.00134631499604786	-0.00279456070459864	0.0232893470005538	-0.00451930849571399	-0.00225234281722357	0.0069711675833938	0.00213338101295404	-0.000158419598561745	-0.00338582565646878	-0.00349367593276681	-0.00521254999785337	-0.00772278923286934
0.361892631774349	0.141061928755318	-0.0498491016470436	0.234895837274407	0.0237689681052233	0.0469181991976551	0.0725534875380291	0.0576058960146469	0.0496973295833427	0.0353435836514392	0.0164498139064237	0.0149443298966279	-0.00350426546222088
0.113346921459159	0.0193314868464307	-0.00735958338974263	0.127133237882212	-0.000519743606824941	-0.00673394324490258	0.0346626566754168	0.0183178005831847	0.0136427435065259	-0.00362684342586375	-0.00903986046088152	-0.0186744685682555	-0.0206247640489732
0.79814157046657	0.150486464659552	-0.158804739643366	0.155446402671403	-0.017307358670741	-0.0682030618056992	0.00445393319915388	-0.0115784700675732	-0.0111445649960229	-0.04275521023822	-0.0536689193847089	-0.0474111429012118	-0.07001199597122
0.0734309519599647	0.0495905372571042	-0.00476730991679133	0.067556397202852	0.018311034730875	0.0252957872316877	0.0366875020150274	0.0354794498093531	0.019534362914039	0.0218034109812814	0.00860180988734122	0.00537974949105946	0.00553275285024032
0.0527259593919038	0.00373568267104003	-0.00462815085477258	0.0562869893313677	-0.00140372621846309	-0.001172776656806	0.0141541034203664	0.00728473461417004	0.00258304993063849	-0.00128825143763454	-0.00513722320440645	-0.00668052844028712	-0.0110739196552221
0.465737723816237	0.201617425978307	-0.0749110318706256	0.269964775911417	0.0219399854580309	-0.00251292653524793	0.0741248281770971	0.0254384119056659	0.0293711908645233	0.00971352946139153	-0.00895786231638046	-0.0271775189742695	-0.031993256705463
0.00464039711362817	0.00262793542827729	-0.000308729063457667	0.00376885061085184	-0.000172511295054677	8.94034395806827e-05	0.00151288739920014	0.00117786702062767	0.000219398284560737	-4.15539277369972e-05	-0.00103158800899731	-0.000733620942014869	-0.000413669350708348
0.761970732970733	0.141452078163797	-0.147227359048607	0.176070251371722	-0.079439582736777	-0.0768793046036998	-0.0100204221432755	-0.017873355273704	-0.0577224562753744	-0.0781594436702384	-0.0859226211394017	-0.0726423951935172	-0.108408994672571
0.0263790446092814	0.00494126269006655	-0.00219610338341279	0.0236954621577332	0.000528008173628993	-0.00350787745697177	0.0068694285120067	0.00227978586794447	0.00392150805737823	-0.00148993464167139	-0.00454936380866706	-0.00406604178567942	-0.00481120706853456
0.210987009907345	0.0556206617106461	-0.0271923626423444	0.148019650270764	-0.0154690298292053	-0.0168101382615208	0.0359594706529695	0.0101948315937567	-0.00184697996778321	-0.0161395840453631	-0.015232916551495	-0.0281845591835868	-0.036423247865809
0.303843443527238	0.105692387943771	-0.0434183965630877	0.182826790733801	0.0369030806557171	0.035234596834991	0.056299979339032	0.065802307677515	0.02622145955843	0.036068838745354	0.0214620036088708	0.00966296781757903	0.00300270409045544
0.267496430985445	0.105554192050061	-0.0351135877137762	0.206211139899136	-0.00561366100585148	-0.0727612380232253	0.0144877334010366	-0.00513340481179458	-0.0118914430589406	-0.0391874495145384	-0.0412281186112061	-0.0479176419592546	-0.0722840264634815
0.0730145220725072	0.0563741106965439	-0.00634673283268251	0.0705686703047675	0.031019376131259	0.0127780806031071	0.0330638595565196	0.0411465757657674	0.0275213501339817	0.0218987283671831	0.0157497411846053	0.0067333353717728	0.00807360123469283
0.913398809523809	0.0791107844975263	-0.197757796390838	0.0811261904761905	-0.0129009920634919	0.00712619047619045	0.00958799603174609	0.00343829365079362	0.0013138558201059	-0.0028874007936508	-0.0176956394300143	-0.0434694745069745	-0.0305267977392977
0.801959287471787	0.14641140707069	-0.157753422145429	0.156020474432974	-0.0440023269142851	-0.0700357984525529	-0.0212553814315911	-0.0183977149787812	-0.030729493592659	-0.0570190626834189	-0.0491041999412295	-0.0665774770950912	-0.0834937407418068
0.794899170736671	0.146690545599558	-0.156829772250538	0.155374791412291	-0.00926259457504919	-0.0761081189924547	-4.59784691680953e-05	-0.0168399719686528	-0.0283156014457678	-0.042685356783752	-0.0629619729251322	-0.0810188644275748	-0.0851481784837468
0.010535105945221	0.00499199403503595	-0.000873323659625542	0.00791872220512182	0.0029011969332871	0.000492738988690218	0.00388412839971816	0.00213919815971139	0.00211583973199708	0.00169696796098866	0.000391953487030467	-0.000270564493289925	-0.000780054425189932
0.745616575091575	0.15516108066422	-0.1349450969126	0.218219536019536	-0.0272124107374107	-0.0421351924695674	0.00620090572233201	-0.000310907098135305	-0.0363173291713732	-0.0346738016034891	-0.0659988934676434	-0.0632374291714656	-0.0794332275868024
0.295495643521232	0.0928301095384383	-0.0444641551691933	0.181300899949912	0.0109148752149943	0.00545715749292908	0.0461140999129843	0.0376818689940436	0.0162065657113313	0.00818601635396166	-0.00646675020464738	-0.0177376081091479	-0.0261028988944596
0.792647038147038	0.149958663693589	-0.156058759986153	0.159542797017797	-0.0148329462204462	-0.0825226134192331	0.00409682078542384	-0.0162230843230844	-0.0355124249279692	-0.0486777798198397	-0.0418426661320332	-0.0934232189956483	-0.0593827530073048
0.867098313492063	0.107445038491553	-0.180066316994135	0.110550496031746	0.0101159722222223	-0.0264963781588781	0.00618559350507886	0.0095469456469458	-0.00113666588041583	-0.00819020296832795	-0.0525699488011987	-0.0431990876022127	-0.0468722416472416
0.136170395332569	0.0219896048047444	-0.0120674116464326	0.127201642775514	0.0035119811565657	0.00321481429614631	0.0366798146992393	0.0134429037256907	0.0160675098500177	0.00336339772635599	-0.00285180081440792	-0.0144626912837125	-0.0170838620013535
0.698598611111111	0.166864652734343	-0.124499779548211	0.246027976190476	0.0269078033078034	-0.00487309749074449	0.0510506676194177	0.038849068884547	0.00640695427257942	0.0110173529085295	-0.0123042907228151	-0.0240557114310257	-0.0449081243718495
0.0196593443963735	0.013900457138961	-0.00265474520496101	0.0110554732877253	0.000706149480608001	-0.000195047034182744	0.0051885531538256	0.00592060172219116	0.00303787914676349	0.000255551223212629	0.00086033781077894	-0.00106049863428691	-0.00124090469097788
0.637650431730579	0.137197289767268	-0.110667365635161	0.270657779502632	-0.0161175766852759	0.00289464847516319	0.0404634917814097	0.0291020576649312	0.0112665306908636	-0.00661146410505642	-0.0149256940825595	-0.04161469996981	-0.0476123830863432
0.913669576719577	0.078871769640363	-0.197976790361612	0.0814970899470899	-0.0137652116402116	-0.0310348544973544	0.00720919312169321	0.000207903439153445	-0.0127472169034669	-0.022400033068783	-0.0265621512746513	-0.0302280423280423	-0.0393509842009842
0.0635862100216056	0.0115612186872609	-0.00521169500560801	0.0509199057653681	-0.00337614407888505	-0.00706918239377967	0.0125901744366204	0.00559274988475558	-0.00220637327724742	-0.00522266323633236	-0.00897182394518976	-0.0104445919019882	-0.0168369998414204
0.927313492063492	0.0690286196389752	-0.201696537438575	0.0671448412698413	-0.0100432539682539	-0.0357043650793651	0.00110178571428565	-0.0100888227513227	-0.0282658730158729	-0.0228738095238095	-0.0472987813112813	-0.0376451566951567	-0.058954911061161
0.0243888731887846	0.00714264823020019	-0.00193631255236068	0.0180401658900609	-3.39273656022945e-05	-0.00131189500630249	0.00890356539147973	0.00480362290676567	0.000905234165749173	-0.000672911185952394	-0.00251110100506034	-0.00270434754269107	-0.0052148579091039
0.0419427738320127	0.00256030106179297	-0.00154218622736774	0.0330499748782232	0.00337047153175861	0.00040405622863085	0.0164908997000431	0.01107940031873	0.00561497996137474	0.00188726388019473	-0.00125414740890686	-0.0051753063000952	-0.0076405707550646
0.419113899509576	0.121809459433903	-0.0664747068098412	0.206109035601291	0.0356371990067685	0.0161077495158706	0.0723518352577777	0.0514785113936692	0.0354509604107626	0.0258724742613196	-0.00542205415385494	-0.00621123012652808	-0.0232866436390277
0.889328306878307	0.101258896382514	-0.189365051599819	0.0995244708994708	-0.00488172238981077	-0.0369276757311403	0.00853779160654156	-0.00770367364117364	-0.0113313492063493	-0.0209046990604755	-0.0297836487586489	-0.0276603174603175	-0.0365870000778091
0.239431916936816	0.0776127225041725	-0.0304989117164017	0.180461478050597	0.0205661958284188	-0.00924082057673184	0.0373284802381379	0.0265822514011574	0.0194563395811758	0.00566268762584349	0.00921635939235577	-0.0238641364773874	-0.0188754578476315
0.566794205324819	0.115714513220284	-0.098706421011223	0.219584179628721	0.00342974324510448	-0.0059364035083479	0.0456610277078775	0.0190148922414862	0.0175150612294046	-0.00125333013162177	-0.00720104850145575	-0.0197890346769889	-0.0322209043130364
0.682535137907688	0.130841467838987	-0.126011276079666	0.212116862279312	-0.0335188039527292	0.000737012823847194	0.0419065140646639	0.0339348252330534	0.00437746508673298	-0.016390895564441	-0.02247077860803	-0.0240700883976207	-0.0380519602314993
0.0926030451169362	0.0174248912825585	-0.00964587306984123	0.077735701256202	-0.0095227576582604	-0.0119089052421854	0.0134139973043604	0.0106554824867961	-0.0103727108555246	-0.0107158314502229	-0.0120903983851882	-0.0157684606444389	-0.0190757589780452
0.527325610462155	0.115257479729667	-0.0878640260331483	0.235314797348892	0.00275150349758202	0.0288585944671165	0.0606476759794579	0.0503251421291708	0.0205361501042569	0.0158050489823492	-0.00372255824332512	-0.0189746466393004	-0.0226361363426144
0.0262687538370727	0.0211306141597968	-0.00182554774711759	0.0189132389857396	0.00362464298684069	0.00600772922297386	0.0134774258037365	0.00927476259210893	0.00791679261042523	0.00481618610490727	0.00129869374244612	-0.000189282949914171	-0.000374631736209687
0.651058963896154	0.116149564432228	-0.118251127492959	0.235601506189316	-0.013878843592911	-0.0123599536594501	0.0508643162958757	0.024468004682917	0.00917634405999335	-0.0131193986261806	-0.0201727788806643	-0.0376255483844643	-0.0440132732469786
0.927994047619048	0.0668388673170797	-0.203181298887917	0.067422619047619	-0.0168426587301587	-0.0237926286676285	-0.00328849206349213	-0.0115	-0.0167978234728234	-0.0203176436988937	-0.0337206120268619	-0.0493051196488696	-0.0490182840916393
0.370807292677743	0.146096864599036	-0.0512941174342895	0.234286686735502	0.0607104536821796	0.0203259029713694	0.078420106865766	0.0770323451576054	0.0592145420991433	0.0405181783267745	0.0337329742190706	0.00481810149616663	-0.00796162081487589
0.499497358381749	0.0974111923474219	-0.0779808480324821	0.259840414447273	-0.0047749607594797	0.00235818685796019	0.058936002125453	0.0336532547765165	0.0240404458852458	-0.00120838695075975	-0.0171421888948952	-0.0356755106358326	-0.0374453575646937
0.887327976190476	0.102605032109587	-0.188418241003119	0.0995109126984128	-0.00406752645502639	-0.0398163359788359	0.00578346410533925	0.0154607142857144	-0.00622023809523797	-0.0219419312169312	-0.0356969276094276	-0.0407361571664203	-0.0476763986013985
0.302188467238952	0.10880332251806	-0.0461822772311332	0.183794871205911	0.0320544727740462	0.0416209545359491	0.0678728514911935	0.0466652608498165	0.0181618660867606	0.0368377136549977	0.0198604259411448	0.00705589618765901	0.00449805959580984
0.46656263622581	0.101507048373514	-0.0697000556727536	0.27661642639572	-0.00776330749567061	-0.0260711572385403	0.0466240605271699	0.0206706769890507	0.00270404620298631	-0.0169172323671055	-0.0392839246059476	-0.0486469199354817	-0.0592410255657089
0.641624996861195	0.134131910363151	-0.116405155221083	0.218343595976607	-0.0365062625179127	-0.0309722795685019	0.0376103427134523	0.00577007445531208	-0.0441417503136627	-0.0337392710432073	-0.0482932977715947	-0.0508372995588796	-0.0776718734426497
0.684771249225436	0.158315626980455	-0.12988455702006	0.207094248471312	-0.0369204748841473	-0.0239571048676576	0.0342782724134145	-0.00699068247745727	-0.00626107448916213	-0.0304387898759024	-0.046767569780731	-0.0479077148155274	-0.0833422258963128
0.490457201950729	0.163266058398442	-0.0758554862719735	0.297732241157488	-0.0192920153507602	-0.0689529302821795	0.0438068946234357	0.019667880022429	-0.0264306421169694	-0.0441224728164699	-0.0657360667761074	-0.089988713164861	-0.0800485839745693
0.867946386483886	0.108039817196957	-0.183306193007587	0.109313930976431	0.0117005050505051	-0.0217890975487522	0.0096709466459467	0.00953551967038824	-0.00434139309764314	-0.00504429624912361	-0.0266918352419997	-0.038192140960891	-0.0437297135414276
0.221537742460005	0.0681112498659168	-0.0322668400190317	0.148292010879786	-0.00385735235045093	0.00349338683454564	0.0315156593049643	0.0153727778220471	0.00949778715652952	-0.000181982757952642	-0.00316402650096992	-0.0168637607520316	-0.0273927604000489
0.0256518064302892	0.0162101018060442	-0.000478583810004856	0.0253965626104969	-5.41569727698088e-05	0.00358097290124476	0.00899377385709973	0.0075643220215687	0.00152941262935045	0.00176340796423748	-0.00066271287243818	-0.000558223586917216	-0.00410341549021964
0.379896312412506	0.0930700279012029	-0.058790404795107	0.21257936545275	0.0135562294794794	0.0107899403402898	0.0614674824023435	0.0406286489485392	0.0269082596294816	0.0121730849098847	0.00260473597039185	-0.00896109375227505	-0.0237152322616091
0.302157864492237	0.106206601783904	-0.0443068537817254	0.183030461688458	0.0136778184596329	0.0327149362509487	0.0687449769457039	0.0504178346048598	0.0315293469967389	0.0231963773552908	-0.00529955182266728	0.00157303367676598	-0.00684836390919052
0.28996082085728	0.103495326672373	-0.036001119869273	0.2141124337005	-0.00837183898705351	0.00324850626638151	0.0503578739179876	0.0360226422847112	0.0104699430207372	-0.002561666360336	-0.00879388625385458	-0.0257087059942591	-0.0332953778140178
0.643969983719984	0.173432792500585	-0.115958368360472	0.250198667073667	0.0286692090317091	-0.0490581403016774	0.0315012353328151	0.0281478919079516	0.00615671933129369	-0.0101944656349842	-0.0367658500531547	-0.0230100418381334	-0.0342382067115536
0.494276945476569	0.157877262710406	-0.0744828887400917	0.299825439463912	-0.0413168601021258	-0.0454057697028078	0.0175583571835679	0.019470040556414	-0.0226632716912978	-0.0433613149024668	-0.0498971491298921	-0.0601276948968814	-0.0745110339222159
0.599634181579327	0.139839408517275	-0.107800384160724	0.228183993070023	-0.0112085267249076	0.0101415870543549	0.0652077577598569	0.0474374975686214	0.0277844124452573	-0.000533469835276357	-0.00594228867008861	-0.0198248142371693	-0.0346919238399581
0.917362830687831	0.0756101606440932	-0.195337256669437	0.0769288359788359	-0.0183615981240981	-0.0244673941798942	-0.00737982804232817	-0.0174204904436523	-0.0134339616402117	-0.0214144961519962	-0.03948035991786	-0.0364656204906206	-0.0496060255716506
0.405404148136949	0.0845656251850885	-0.0598158374817339	0.272451063548302	-0.00430512392498061	-0.0170606383536707	0.0553421447570228	0.0222452886465504	0.00781909470060976	-0.0106828811393257	-0.0390320383240106	-0.0460751538930572	-0.0418041917939999
0.0259547132062401	0.0189980877293953	-0.00260832097216449	0.0144818103732471	0.00459383619968651	0.00543273862875373	0.00961187206586244	0.00769326919184082	0.00639464508828689	0.00501328741422012	0.00216731851590445	-0.000128856625703236	0.000331707198582717
0.026555242275855	0.0175885023789337	-0.00221237289638508	0.0121673704159539	0.00339730867098989	-0.000482935521157885	0.00945410547760806	0.00675255496139644	0.00566969982041364	0.001457186574916	0.000631498550690779	-0.000298057345701035	-0.00180240268130288
0.0177012135006524	0.0023224250270177	-0.00170124622033072	0.0142049283643428	-0.00251134342384491	-0.00266743254866202	0.00288106984757331	0.000337905419154853	0.00029150485684264	-0.00258938798625347	-0.00325667720236248	-0.00422344781172277	-0.0054284212289515
0.143244330896305	0.0574708743652945	-0.0145588630093795	0.137221315016952	-0.00895697246623725	0.00229219819734294	0.026169800881495	0.0233184246069864	0.0247175689152462	-0.00333238713444714	0.00161700976537718	-0.0187195364347762	-0.0118132786660313
0.224385040264161	0.0608441371165366	-0.0254151534975076	0.189739536414194	0.00394275630037771	0.00374535462588929	0.0501771869498627	0.0322427069041041	0.0187366674689706	0.00384405546313349	-0.00809380565915865	-0.0164084758742011	-0.0304617135913735
0.664082548397022	0.11690001352651	-0.119484782663294	0.227150815461342	-0.00487627851326866	-0.0060163119352814	0.0499933249938153	0.0223694516957998	0.013977456737311	-0.00544629522427509	-0.0121176729377652	-0.0259662971990033	-0.0360028679909878
0.944721428571428	0.0542392447775515	-0.208187452017064	0.0542785714285715	-0.0245157407407406	-0.042099603174603	-0.00318667328042321	-0.0246833333333332	-0.0296311177248676	-0.0333076719576718	-0.0444259258103008	-0.0444442853442852	-0.0403179773929774
0.00414460683064922	6.66941390055067e-05	-0.000143101258125958	0.00169001971450868	-0.000167014463378622	-0.000399259998561221	0.00131073686776629	0.00110227059910152	0.000373879359907977	-0.000283137230969921	-0.000526258483615673	-0.00073351870630828	-0.000972817281605064
0.509828711580042	0.0968586658923946	-0.0811818327081654	0.25976237212627	-0.00623641493395577	-0.0103645753140343	0.0669948124997227	0.0341767602920741	0.0151456839922205	-0.008300495123995	-0.0220008607533848	-0.035846359359384	-0.0510586265576365
0.930131349206349	0.0665215734943205	-0.20307378114793	0.0659936507936508	-0.019997619047619	-0.0385324821012321	-0.000918253968253957	-0.0128045364357865	-0.0173654280904281	-0.0292650505744255	-0.0279749248436748	-0.0244040603280735	-0.0300145833333333
0.200008225505192	0.0865546329655561	-0.0211472903857473	0.20131542758008	0.00364962334664207	-0.0405860983172654	0.0262942228432904	0.0122533453541533	-0.00180885020487773	-0.0184682374853117	-0.0240500589195952	-0.0306247003974333	-0.0415016620958633
0.0740119182635461	0.0214974808184931	-0.00582487464788953	0.0694611644313786	0.000275915345900241	-0.00262109592584953	0.0212862298858116	0.0165872660555293	0.00485690737240035	-0.00117259028997464	-0.00862581022973492	-0.00687617322022228	-0.0178276022261172
0.00957593486743553	0.00125399654657825	-0.00043092833381005	0.00590353512654948	0.00136545614754641	-6.02674694691295e-05	0.00442530142802972	0.00287743375851191	0.00105896317303669	0.00065259433903864	-0.000305675046486299	-0.00088919027395803	-0.000798817712859343
0.194789562948648	0.0437658486517868	-0.0218003780968794	0.155789657578952	8.20847263725e-05	-0.00747354086965227	0.0241281192550773	0.0226504115768374	0.00025710937170198	-0.00369572807163987	-0.0128653458342408	-0.0167311579215085	-0.0297315107192179
0.149785585549655	0.021355398681671	-0.0163822210089866	0.100041886606742	-0.007771497052903	-0.0127367786760529	0.0168285332105479	0.00874755956224027	0.000128764931360215	-0.010254137864478	-0.0139434648929611	-0.0167858663238868	-0.0285644719359047
0.929111904761905	0.0669006634904796	-0.202918736765766	0.0663464285714286	-0.00874285714285716	-0.0433649651274651	-0.0122659060846561	-0.00241071428571438	-0.0141205357142857	-0.0260539111351612	-0.0374431998556999	-0.0569667996355496	-0.0452813342388032
0.730634896692156	0.152729491613934	-0.136110422747556	0.204638738659421	-0.0177364217205189	-0.0183976738568107	0.0429051745213531	0.0150592053213223	0.016931829555453	-0.0180670477886649	-0.0210196121927095	-0.0260150612143204	-0.0398164015874327
0.863368464405964	0.109777999162306	-0.180764062059208	0.11053351972102	-0.0204954485329486	-0.0108633921633923	0.00362363215488204	-0.00258185726310733	-0.00760635799385811	-0.0156794203481705	-0.0268221381905739	-0.0393982801454628	-0.0669646324886066
0.443754937002362	0.107947563120807	-0.0739559696481489	0.210701898850158	0.0146698380379074	0.0157344829670891	0.0627398831031561	0.0356546584783559	0.0228144302193171	0.0152021605024982	-0.0132398570182026	-0.00597100453373273	-0.0327575985630784
0.913448544973545	0.0796790760769929	-0.198830806969205	0.0823847883597884	-0.0102791005291006	-0.031789417989418	0.0186208994708995	-0.00398693783068793	0.00391068121693117	-0.0210342592592594	-0.0154722312409812	-0.0237763949013949	-0.0259107443482444
0.685860294722707	0.152489025584361	-0.126577924212898	0.200300145305937	-0.0336243259294103	-0.0459287016566137	-0.00255603450870601	-0.0200874524112951	-0.015858185369236	-0.0397765137930119	-0.043126659443959	-0.067564669183181	-0.0918011780112857
0.0184137190490321	0.0139035545621801	-0.00174497840513374	0.0110926969346924	0.00117666168046273	0.00360059564598007	0.00731209357702209	0.0053407815831516	0.00430347819774546	0.0023886286632214	0.00151140192032	0.000957268100741017	-0.00101216931017698
0.229699888681539	0.0675276827032291	-0.0291942930245144	0.176807438906252	-0.0107227465436173	-0.00639908414981991	0.0437836898605299	0.029082399888606	0.0158548546342878	-0.0085609153467186	-0.0111786957488719	-0.0188188804396145	-0.0276616576936562
0.88728082010582	0.10286258770886	-0.188237770746219	0.0995969576719576	0.00685604858104849	-0.0286558201058201	0.00360105218855222	-0.00550655062530059	-0.0141788480038479	-0.0108998857623858	-0.0131007982757981	-0.0492962413074255	-0.0515169667886579
0.929336904761905	0.0671968213692979	-0.204706949637205	0.0676630952380953	-0.0132932539682539	-0.049217669476493	-0.00505899470899451	-0.00565370370370366	-0.0159142416672021	-0.0312554617223735	-0.0180532527657526	-0.0234838624338624	-0.0270138992951492
0.214578009531207	0.0428807615058056	-0.0282683208492963	0.153884984541947	-0.0155618253536316	-0.0150147924746026	0.0318386660987557	0.0147762061231567	0.00253553737774054	-0.0152883089141171	-0.0167987231990527	-0.0299541663151546	-0.0366004341661035
0.00488687812142149	0.00744090430186097	4.32989922416402e-05	0.000899221799856252	0.00162801774137104	0.002038160602993	0.00471555734830465	0.00364841139113307	0.00295140112171805	0.00183308917218202	0.0013788082988855	0.000710581029148484	0.000549807416882476
0.0719162152381733	0.0455629774219992	-0.00375899634954431	0.0707910934948733	0.0150299075375772	0.0189522606897575	0.0372509757034308	0.028784910142689	0.0198850847037842	0.0169910841136674	0.00803631856539271	-0.00133870236908153	-0.00201778063705792
0.797135666648167	0.144188144369684	-0.15802822230392	0.153792904780405	-0.0017851195101195	-0.0441652491674547	0.00464032086570931	-0.0152437253776535	-0.0329518776483771	-0.0229751843387871	-0.069869515508291	-0.0912805084495326	-0.07210699796706
0.0182319409752415	0.000765386168721897	-0.00172899581976393	0.0134607818893888	-0.00159913652333276	-0.00214327613972435	0.00284308498973022	-0.000736711326889999	-0.00172073845236276	-0.00187120633152855	-0.00344759352782471	-0.00379044228121311	-0.00487590715488324
0.696897893541643	0.143850227862037	-0.130777318602399	0.228700519156769	-0.000568089248213055	-0.014106519290225	0.0272513229775615	0.0163491261927216	-0.00909148174777585	-0.00733730426921908	-0.027724813247193	-0.0482715568857752	-0.0521868329502563
0.041709026237924	0.013393387585681	-0.00393229031538734	0.0307669497984656	0.0013204981911547	0.000706200225367548	0.0135444866328529	0.00878187389017902	0.00208678000085284	0.00101334920826113	0.00161427835411022	-5.73599089245813e-05	-0.00341036776133607
0.468035611862356	0.200062498959714	-0.0734789464342708	0.265833318644319	0.0148396399512205	-0.00660816969446432	0.0737942867168805	0.0496673402148602	0.0294081498296633	0.0041157351283781	-0.00329602077581675	-0.0219571970353432	-0.022505617615999
0.0638167050203643	0.0141278449291511	-0.0077493371624247	0.0508866259636727	-0.0079763107606241	-0.00599503832863289	0.00907797348854304	0.00395969927323327	-0.00317289914241521	-0.00698567454462849	-0.00693839775755906	-0.00624012194538322	-0.0124851521748202
0.777508928571429	0.163953525418899	-0.150302672574837	0.200059325396825	-0.0082414923039924	-0.0705654391904392	0.00366858293387906	-0.010980834995686	-0.0222789118113712	-0.0394034657472159	-0.0596240179167812	-0.0593823237176769	-0.085360132766199
0.122938801080499	0.0235687203006885	-0.0161615828263123	0.0880653431597923	0.00513708871052632	0.000691491378638998	0.029226815122854	0.0110141282497143	0.00889311514545599	0.00291429004458266	-0.00912432963798648	-0.0173406408652941	-0.0198588678073962
0.725243784722071	0.152022572118338	-0.139576390551602	0.202264781453755	-0.0169192037099416	-0.00661828162222977	0.0480437667311054	0.0298191819977198	0.0131798240404287	-0.0117687426660856	-0.0258941003993026	-0.0233745773569524	-0.0391723464149657
0.00137573826656224	3.32727747283472e-05	-0.000171274972131568	0.000267590671545179	0.000122344346678085	2.34266606424594e-05	0.000182235113527163	7.02799878387803e-05	4.64935482656645e-05	7.28855036602723e-05	1.30150749934066e-05	-0.000324808503448085	-0.000388166316380842
0.0572529969741986	0.035466616632729	-0.00371523062130202	0.0306370679741182	0.00933145393610858	0.0114278630959906	0.0240002526698338	0.0152295290109026	0.0129170200881837	0.0103796585160496	0.00522307561736993	-0.00103735816137797	0.00162595156415499
0.259093008919811	0.0809006709007341	-0.0335662427437343	0.192637657120663	0.00297053211463599	-0.00553604318507867	0.0573982001732711	0.0297765435069758	0.0235632319682257	-0.00128275553522134	0.00226915255454097	-0.0294433110603292	-0.0294094689740558
0.11502908587239	0.0655632023882357	-0.00883311595235149	0.142390418620081	0.00813532061659521	-0.00763566701906465	0.0333478340218027	0.0200301880852124	0.00751169693852927	0.000249826798765271	-0.00683115803002293	-0.0121407842964045	-0.0211170796002807
0.299772806196272	0.0884141914531852	-0.0379895476675504	0.215320142772171	0.00340992202468654	0.0192624166303713	0.0732789375697254	0.0450399517719302	0.0347746711980657	0.0113361693275289	0.00230867133486079	-0.000765701552084219	-0.0145411444905763
0.196888081280591	0.044132453944588	-0.0207342294009754	0.149662357623359	-0.000479091129537451	0.00284241433896404	0.0333172398641785	0.0149013870038758	0.00570408622581928	0.00118166160471331	-0.0210566570365238	-0.0261844604684164	-0.0287139547347752
0.19173575544825	0.0628590052947442	-0.0218681676709868	0.161248571329566	0.016443807677976	0.019300590878127	0.0554482755799458	0.0426090865491149	0.0270223527857497	0.0178721992780515	0.00272400250114074	-0.00293568619982812	-0.00913336722151525
0.489446525518595	0.103935503077979	-0.0789002969664391	0.27569935539158	-0.0105624553313926	-0.0444270893028507	0.0452293030925396	0.0160735288589529	-0.00159673138806382	-0.0274947723171216	-0.0428047238189331	-0.0600892202534023	-0.0595534488832127
0.0188169028709918	0.00642095705623047	-0.000779964430470882	0.0125024717558798	-0.00117300520485238	0.00167795096541402	0.00545093984722082	0.00347966904839772	0.00238893648330805	0.000252472880280824	-0.000717419252776963	-0.0022457066140452	-0.000648216338159018
0.0541152023585769	0.0335996277042319	-0.00278876966197088	0.0525030202105232	0.00888800266171945	0.00484932669775794	0.0288981989858713	0.0175750940420174	0.0176918536372345	0.00686866467973869	0.00136436543832951	0.000216559400183877	-0.00285237991902603
0.192078187494086	0.0422709191976153	-0.0219325616503483	0.15258757109407	-0.00147927969930672	-0.0115207705043265	0.0355021501360822	0.0246927540175007	0.0134445810423512	-0.0065000251018166	-0.00940954010119568	-0.0219440226612349	-0.0297544070129469
0.338262410520662	0.114676567883568	-0.0443796499806597	0.209544287055794	0.0147537029046645	0.00395761182683718	0.0712276570501614	0.0395010527517995	0.0140063360796003	0.00935565736575084	-0.010125520401815	-0.0185484998707333	-0.0232969751951909
0.86834914021164	0.106389154127222	-0.181607991358697	0.109524669312169	-0.0016567233692234	-0.0285589285714287	0.0233166997354497	0.00578064768836817	-0.00852612184733337	-0.0151078259703261	-0.0167030310122455	-0.0271069480254146	-0.0300204488866255
0.0255173118128911	0.0151898074990852	-0.00100901489907582	0.0252467806808564	0.0041679575040063	0.00270206316891268	0.0136998596566605	0.00848715552178638	0.00310297361962798	0.00343501033645949	0.000718393983809913	0.00280268618020061	-0.00504422826964124
0.0374020376305569	0.00672254230632846	-0.00214138228074473	0.031066386836651	-0.00260417678518843	-0.00364899089401777	0.00904351843382906	0.00326696280522459	0.00372630407177266	-0.0031265838396031	-0.00598435743475471	-0.00666672654874766	-0.00596777674264719
0.0595444917880268	0.0356569088103313	-0.00503600291678139	0.0384018173628101	0.00648377438091848	0.00171207090026405	0.0214889937078375	0.0124832748022184	0.00824207227996233	0.00409792264059126	0.0049998138536522	-0.00198512254706072	-0.00655136987756016
0.814339846040351	0.107881619664712	-0.162797358657465	0.144975678883069	0.00964699258398782	-0.0191059355064402	0.0239847113467067	0.0187817897244835	0.00573367649610068	-0.00472947146122626	-0.0117073420859719	-0.0223668685541574	-0.0449165718290863
0.693598057960558	0.164071259777255	-0.11923970406487	0.255278926166426	-0.0153957983658641	-0.00233444348407585	0.0298406567969068	0.0178124135124135	-9.7493353063971e-05	-0.00886512092497005	-0.0373806937264948	-0.0369964012839014	-0.0499850067623214
0.568401789558194	0.168492213464573	-0.092989062326866	0.266994486280976	-0.0528975771196185	-0.0888628685700052	-0.0100747921305243	-0.0328407432866411	-0.0410266042039049	-0.0708802228448119	-0.0912141742548866	-0.0935042048377068	-0.126363694421563
0.588190497548137	0.169944256572209	-0.100271107372629	0.267555101808933	-0.0426094789895252	-0.109692669205455	0.00774455829335308	-0.0159009476731247	-0.0220970800504344	-0.0761510740974902	-0.068768672741953	-0.0689824946596022	-0.0998408884323742
0.0511938857624766	0.00687085325676168	-0.00536926255360455	0.0295938974214644	-0.000533643650484666	-0.00669955020896604	0.00642865027756414	0.00421374860809071	-0.00192314579768671	-0.00361659692972535	-0.00287343672543409	-0.0101400929872689	-0.00976244890260931
0.506702865037351	0.156154226208166	-0.0809587223754258	0.284098604698242	-0.0100657234429697	-0.049287556182486	0.0185242449549753	-0.00737942648223644	-0.0320711366005295	-0.0296766398127278	-0.061678664932983	-0.0691723344297682	-0.071730559388571
0.0666470618655808	0.0423481618626237	-0.00177532148946483	0.0704230795081539	0.00882193421294383	-0.00169113141755212	0.0300761162337373	0.0171896379823839	0.0130463303164605	0.00356540139769586	-0.00259529840506562	-0.00671003024160892	-0.00972638275316393
0.60050287192506	0.128842072234364	-0.105232547258985	0.236672270909984	0.000124761635477144	-0.00419824785106115	0.0494527931640224	0.0244595634507202	0.00591757070601162	-0.00203674310779201	-0.0205287624257949	-0.0305631371126353	-0.0446828562765811
0.763905834905835	0.142702167757101	-0.148966551409965	0.174239830539831	-0.0483175281732965	-0.0609075269938342	0.0110202970912531	-0.0289537979052394	-0.0181673274603483	-0.0546125275835653	-0.0472969782185048	-0.0743344619520635	-0.096244260659172
0.65200817978318	0.171617107220412	-0.114293676054107	0.248195788470789	0.027100565062446	-0.0241774779278455	0.0597673694402968	0.0208321860763917	0.0178391848712863	0.00146154356730022	-0.0109794679625276	-0.0448431021524607	-0.049639157537022
0.135304324802424	0.0212515787781694	-0.0114157306562429	0.124725063215682	0.00390681472268498	0.00317499083856512	0.0351073214845095	0.0195123699746788	0.00772919569871774	0.00354090278062505	-0.011412869263771	-0.0105034474858529	-0.0215339151247876
0.329368277311967	0.106062910032124	-0.0415342637369283	0.218473923868693	0.0181203483887559	0.0287186821890017	0.0711311015315621	0.052099176060671	0.0321195396902313	0.0234195152888788	-8.03248196293849e-05	-0.00221284409259215	-0.018922300641833
0.304944519834484	0.107602730655606	-0.0424337224040046	0.18420270470118	0.0200037018091572	0.0267904654158648	0.0720759107892226	0.0456306786834734	0.0462450980444999	0.023397083612511	0.00700891768488676	0.00707026940759514	-0.00819791009878623
0.0377148389484979	0.00851609967699701	-0.00149526864882698	0.0341199388141839	-0.00301071012967593	-0.00226795116450116	0.0109181117455389	0.00675855033850557	0.00117052979030247	-0.00263933064708854	-0.00178917630144543	-0.00509745876407333	-0.00823629571750863
0.512928675383835	0.0987084244126227	-0.0826438801441044	0.262879709259843	0.0053609352070334	0.00643113979428345	0.0627962035915828	0.0341302259637611	0.0122778328714136	0.00589603750065848	-0.0106984467191179	-0.0336729284250276	-0.0408186144710047
0.457644680497826	0.192753781526341	-0.0681873820907724	0.264389696287144	-0.0142005813436499	-0.00616519640777774	0.0548178858195011	0.0411719112831535	0.00589261908861394	-0.0101828888757138	-0.0178204614650166	-0.0210357581078645	-0.0481626030410918
0.584922161989844	0.166583146347004	-0.0991218264926733	0.263646795490584	-0.0223893574735261	-0.0708209827185229	0.00627699400278681	-0.00747483315809061	-0.0542437256885903	-0.0466051700960245	-0.0932455787185086	-0.0824910859851008	-0.113807745544292
0.191137674650955	0.0873556724604698	-0.0193885238542778	0.202653027257128	0.00468910266470446	-0.0350843504418534	0.0313489935687816	0.0161549901881011	-0.0094576907547837	-0.0151976238885745	-0.0227306584278396	-0.029791697469239	-0.0472674990612672
0.682866466127539	0.131557220254817	-0.125836271303219	0.223829891897153	-0.0139473849639929	-0.000603412616554055	0.0444110841086026	0.00465404132316871	0.0019814026250361	-0.0072753987902735	-0.0270771353841878	-0.0290005665145051	-0.0416907051422349
0.387319200068644	0.0861140725083164	-0.0538548339089558	0.27528676788853	-0.00409991775421603	0.00383801920330751	0.0492894284830653	0.0371311984594422	0.00345333258763247	-0.000130949275454262	-0.0238732253800754	-0.043482181845778	-0.0509901516171549
0.563439723678201	0.107159189583909	-0.0955529896685871	0.232679377603892	-0.00060901210102704	0.0144591520249389	0.0540129102209166	0.0340140684951215	0.0146233379493603	0.00692506996195585	-0.00446560962517561	-0.022270342706233	-0.0363186434230021
0.595301025450293	0.135525647433014	-0.10597172594285	0.227665453562039	0.00946437132681488	-0.0104297805064308	0.0538383114658254	0.0562890250578389	0.0234090421430488	-0.000482704589807925	0.00411588197602075	-0.0175034911332379	-0.0143809853068715
0.0728414682574027	0.0527308581201693	-0.00623497839085764	0.0713763763566702	0.00328823683484485	0.0280918164888838	0.038154076376815	0.0281501209548385	0.0287494728837082	0.0156900266618643	0.00800174511014592	0.0120765500243542	0.00512910665090402
0.929303571428571	0.0672233274772919	-0.204449562191442	0.0677380952380953	-0.00105079365079375	-0.0307869047619047	0.00171249999999989	0.00158928571428574	-0.0108450727513228	-0.0159188492063492	-0.0333272156084656	-0.038052600871351	-0.0517340704191033
0.406852736914522	0.133072357969871	-0.056217826749916	0.292301352302314	-0.019094265088663	-0.0607186468449877	0.00476528744550592	-0.00841323733751559	-0.0178523561777462	-0.0399064559668253	-0.0558106107725639	-0.0794889448311037	-0.0717388028567484
0.0698299257996653	0.0333309913336281	-0.0047113097623246	0.0665076666631704	0.00928517645048234	0.0176841092805401	0.029517841726847	0.0178226006656731	0.0195210844011139	0.0134846428655112	0.00258576754510025	-0.000102653178936263	0.000127382537087356
0.552458787680185	0.134197180958118	-0.0919525345239691	0.26514365158162	0.011179306927163	0.0127472663728325	0.0674184231773166	0.0522031121294015	0.0363747577246143	0.0119632866499977	-0.00883410696121767	-0.0218056162272169	-0.0371421675228929
0.138148289969547	0.0195920370944413	-0.0126356769822944	0.125544075720647	0.00517387835080901	-0.00647293524750045	0.0306730335971003	0.0202048371826186	0.0127813120547458	-0.000649528448345704	-0.0112474599027708	-0.0132727487328648	-0.0216020597901703
0.687503783487594	0.157323106805863	-0.128793487141845	0.202537521522242	0.0200174981327003	-0.0251437043570234	0.0414271553702465	0.0143577475333871	0.000585376931477977	-0.00256310311216157	-0.0264753949641673	-0.0489862117283312	-0.054442606508121
0.122975636983452	0.0252880547723554	-0.0146741883271671	0.0916417494029863	-0.00479420136666804	0.00496263568900138	0.0259730577019767	0.00937441152561327	0.0103209074562348	8.42171611666609e-05	-0.00555602787852959	-0.0168478361412448	-0.0204987692162592
0.376085874852025	0.0789851980410179	-0.0553894066722304	0.205847977270591	-0.0170120476584136	0.0122239352581977	0.0580987975878823	0.0332423480132349	0.0150502254010741	-0.00239405620010796	-0.00309714946084572	-0.0147923494912932	-0.0230416679334552
0.551603829859797	0.13212861281334	-0.0918625018707281	0.269813608910583	0.0273902988778408	0.00960422844663056	0.0634928322599863	0.0443778421472285	0.0306997912816914	0.0184972636622357	-0.012384572646949	-0.0122330015485251	-0.0153147030547354
0.0702594731242809	0.0239268507594755	-0.00370141267051248	0.0674026610163081	-0.00533162173493028	0.00312949995732574	0.0238161324179113	0.0156889561639393	0.00534570690153553	-0.00110106088880227	-0.00657351744234375	-0.0047210831198259	-0.00916286585647751
0.658747739713703	0.115660333392719	-0.119070535702551	0.226065508149545	-0.00146233878724134	0.000930776510015385	0.046584888718451	0.0351008159585655	0.0106281913065291	-0.000265781138612975	-0.0203237365270281	-0.0315348873809129	-0.0381865458460959
0.126604247053327	0.0201917005227489	-0.015189375452227	0.0812668372789865	-0.0064928977376809	-0.00247410608858555	0.0221041495514294	0.00980294300696535	0.00453438638105721	-0.00448350191313322	-0.00595393774394705	-0.0192247628347913	-0.0234339156896182
0.686192665889892	0.155979422108133	-0.126977883336406	0.199890092880775	-0.0439385686659397	-0.030859706313044	0.00558057912845733	-0.00383502219685306	-0.02125802416262	-0.0373991374894919	-0.0307013148641631	-0.0726798326933458	-0.0642919316264356
0.0256204195495106	0.00510863913016538	-0.00146355660479213	0.0218867400171397	0.000715746013082556	0.00115798788498419	0.00364744613715381	0.0030479375420809	0.000435035575443193	0.000936866949033374	-0.000653427934800138	-0.00490761042305633	-0.00407766435511364
0.652869566916142	0.115059264866724	-0.116478296051294	0.228487168342064	-0.0050209879287616	0.00647494049232311	0.0444617639487705	0.0186090914800519	0.0066215128872128	0.000726976281780756	-0.0186535382901309	-0.0330106923679838	-0.0485440663223131
0.305721994943709	0.0898439160849025	-0.0378112864924738	0.213048672786557	0.0281943655959432	0.0162133584333484	0.0649672363516999	0.0421202070543849	0.0357006620679041	0.0222038620146459	0.00976398163256442	-0.00782595410940612	-0.0133384459102115
0.018930065124948	0.00446454941458373	-0.00202573620261715	0.0156098436049732	-0.00227370162207068	0.000825865518281017	0.00137944251345733	0.00226040885196567	0.00100671007171491	-0.000723918051894829	-0.0014685507884296	-0.00233807672031819	-0.00409029139471481
0.325810423435352	0.0619559070045926	-0.0417245545763874	0.244776468520507	0.00725814755314746	-0.00883637010907584	0.0271831133232492	0.0197595065893565	0.000434398248779666	-0.000789111277964161	-0.0319715527448222	-0.0428249160325594	-0.0561250616820708
0.454046749802864	0.193454777711149	-0.0686199083609989	0.269106778185029	-0.0242363935296893	0.0071990761953456	0.04395861239315	0.0330596221815728	0.0121896119859929	-0.00851865866717183	-0.0218784716711493	-0.0344117468447394	-0.0357162972614054
0.570799292047665	0.118537791336504	-0.100101048739221	0.22396146054397	0.0150176245504646	-0.00238119928910241	0.0383180645477621	0.038380502680821	0.0172546942767406	0.00631821263068111	-0.0121952830215595	-0.0277716797804746	-0.0188979937076963
0.891071759259259	0.100348179518488	-0.188062959816253	0.0961532407407407	0.00462546296296296	-0.0409358097920598	0.0157147291366041	0.0131238425925926	-0.00456703042328044	-0.0181551734145484	-0.0189548858548859	-0.0244306487493988	-0.0426629985754986
0.680661558226705	0.161338083188232	-0.126403447517998	0.205307478574175	-0.0455623969684301	-0.0245513797608816	0.0163024629362422	0.0215320248236709	-0.0277057637042717	-0.0350568883646559	-0.0441848401002142	-0.0395877950864502	-0.0925837689918997
0.645416005358232	0.13556975095643	-0.116694611124332	0.218623636307945	-0.0440144427893916	-0.0403390044661029	0.00583614997457271	-0.00977163124258928	-0.016005591772702	-0.0421767236277473	-0.0536749702740725	-0.0546278175151799	-0.0802042870255117
0.491073181100077	0.157523426287246	-0.0772897082286884	0.298826918872573	-0.00492300406614177	-0.0400952987311679	0.0209062431765459	0.00969505427451361	-0.045711600132347	-0.0225091513986548	-0.0443797801438302	-0.0859154454516824	-0.0725488411509578
0.204743743514907	0.0553649490138253	-0.0292738945812256	0.144935441553092	-0.0137407533224995	-0.00448629202283857	0.0329025792785695	0.0301999013757127	0.00905500286743505	-0.00911352267266904	-0.00603085187528762	-0.00919555423581708	-0.0309079843430737
0.0385834829496156	0.0275469198636037	-0.00155272415264686	0.0396446139637481	0.0089823938251081	-0.00332856025752032	0.0131776653608415	0.0196408827329061	0.0106393348932077	0.00282691678379389	0.00477656465148395	0.00245575285784345	-0.00225135290441945
0.705379612054612	0.142895661855684	-0.130129085828595	0.215397768897769	0.043353267184885	-0.0311389555505267	0.0554971996753247	0.0357529879097798	0.000533858554431554	0.00610715581717913	-0.0177532680551247	-0.0280329135540397	-0.0480880139822758
0.442651705455157	0.106371378363892	-0.0713631026132344	0.208341224097133	0.0033203673415047	-0.00739644076822954	0.0551730499324161	0.0331374697377402	0.0169863555864709	-0.00203803671336245	-0.0168741383761154	-0.0333836853337696	-0.0335694878037801
0.514778652930669	0.0844435668305006	-0.0859291800751814	0.23254556964371	-0.00680409413292027	-0.00641421950879728	0.0515881182780495	0.017358751749891	0.0095310981924609	-0.00660915682085883	-0.0252437384384068	-0.0286108297391457	-0.0427754067681996
0.375074100919533	0.15112678970307	-0.0519354040289669	0.238662901476439	0.0505788093961404	0.0310040668468973	0.0913081752213567	0.0665790367741804	0.0548875979725812	0.0407914381215189	0.0298656420507436	0.00297809306039742	-0.00126187080645368
0.768723282735783	0.138606860117139	-0.147291570037949	0.167233187972159	-0.0487256362832215	-0.0510688629880858	0.00494801067895423	-0.0113969931874904	-0.029203397100124	-0.0498972496356536	-0.0590944912786557	-0.0620668286542201	-0.060562630693838
0.102236102201187	0.0467117212342953	-0.00912169523637528	0.098142440628905	0.0176477272656201	0.00776051167299399	0.0407166188937988	0.0282106163971161	0.0245457040747589	0.0127041194693071	0.00739916115796532	0.00649704408223852	-0.00503731436600718
0.927992857142857	0.0684444178938892	-0.204538612458353	0.0679154761904762	-0.000909523809523693	-0.0335155474155473	-0.00257404100529102	-0.00527893518518507	-0.0105275793650793	-0.0172125356125354	-0.0331146795334295	-0.0233618205868205	-0.0295549603174603
0.134831107597038	0.0394939699878032	-0.0127240739862994	0.125629599115663	0.00176829954224539	0.00173504016312231	0.0215424174758782	0.0178234287075658	0.00537794345036011	0.00175166985268385	-0.00537138750449057	-0.0121329254340457	-0.0263384226656068
0.297783706404802	0.0906964886352019	-0.0412437958612672	0.214662741674286	0.0203129848321302	0.0176406519460565	0.0609250500962853	0.0533349346003085	0.0447005291704451	0.0189768183890934	0.00847960132278963	-0.00782224875212589	-0.0145352771973812
0.0582175646187749	0.00369402007790603	-0.00487545932395982	0.0355588845114482	0.0045145753448009	-1.87849766031811e-05	0.0169427566490861	0.00931836304072475	0.00571718247149618	0.00224789518409885	0.000228720512478568	-0.00407500177758826	-0.00874013790335626
0.491478026508973	0.162521292047028	-0.0776658065249556	0.294442768329716	0.006560197822846	-0.0499469101077886	0.00657026748043144	-0.00384546204301145	-0.0161487872408819	-0.0216933561424713	-0.0344514884522878	-0.0669053668798803	-0.0800098683403734
0.913776058201058	0.0786117069994808	-0.196488804457558	0.0792850529100531	-0.00748915343915324	-0.0292599206349204	0.00819477513227529	0.0041620370370371	-0.003045396039146	-0.0183745370370368	-0.0234714593277092	-0.0235790854978354	-0.0514525855272178
0.366074190757505	0.0826748987160926	-0.0555740366690489	0.205677717917715	-0.000496361389935751	-6.51483881894954e-05	0.051189671745371	0.0336170900309364	0.0304196255868596	-0.000280754889062651	-0.00641079405046019	-0.0175239555946295	-0.0278427030104808
0.19733767004978	0.0312165061156074	-0.026805073892652	0.136374135789488	-0.0123939335735873	-0.0222369075859738	0.0224495278817941	0.00710132326052912	-0.000379959962117843	-0.0173154205797806	-0.0170705201149481	-0.0286391875247552	-0.0312059032744069
0.694802725283975	0.143990816703275	-0.130148273504291	0.223911957255707	0.00452237248005605	-0.0313059704413807	0.0332161707119002	0.0133193920873874	0.0109217658012065	-0.0133917989806623	-0.0195889330928051	-0.0414126686711686	-0.042180605138634
0.0735404794542926	0.0229507952589088	-0.00548822274820675	0.0697824816355526	-0.00506795160740496	0.000621846713988794	0.0215211141524262	0.0154643823130998	-0.00174723839575472	-0.00222305244670808	-0.00572757569056101	-0.00516334453713367	-0.0113650008913634
0.590429077542831	0.130897430085773	-0.101620125744728	0.230228502465146	-0.0230553138684791	0.0116690649761276	0.0546353068043092	0.0260342015686993	0.00177886994476295	-0.00569312444617576	-0.0174309247717114	-0.0367949580905845	-0.0432826145734188
0.144550564509076	0.029024350111005	-0.0157952298172949	0.114053466908105	-0.002686831787438	-0.0067137551442315	0.032366941639323	0.014183194240574	0.00695837367863564	-0.00470029346583475	-0.00817514248339057	-0.0139453089871479	-0.0266873624469656
0.699217575017575	0.141786210729196	-0.129388430885919	0.225852663077663	-0.0045247756066541	-0.0241720464142791	0.0298573161791911	0.03568307399837	0.0114855988317094	-0.0143484110104666	-0.0142555204947348	-0.0268055167084922	-0.0599005462589721
0.882217261904762	0.106529676955445	-0.189328318771089	0.100813293650794	0.00546924603174603	-0.0381652597402597	-0.00190398629148636	-0.00234017857142854	-0.0189086750134254	-0.0163480068542569	-0.0146507534619377	-0.0419772950701259	-0.0391854996582938
0.0322049742664055	0.00296287354033828	-0.00451512244569957	0.0233166092640518	-0.00391757078039249	-0.00331436094748861	0.00466539283386802	-0.000313523356442351	-0.000918521634538601	-0.00361596586394055	-0.00362176503487461	-0.00708622920295729	-0.00741671319995025
0.483955387155237	0.107085433818205	-0.0757810209591195	0.267620880042914	-0.00398352441634109	-0.0420343589672829	0.0516997234455303	0.0222626527008365	-0.00233891357223365	-0.023008941691812	-0.0332678317773529	-0.0502622240202236	-0.0568584776224325
0.266394620886459	0.0950049060231647	-0.0352654171862161	0.19731231818416	0.0240851289077187	0.00968402411915559	0.0658436767677071	0.0350486971324517	0.0308500730935845	0.0168845765134372	0.0130345635840767	-0.00479796054082365	-0.0162884118492529
0.698670991045991	0.14371876132491	-0.129750570428361	0.218854283679284	-0.00412099267597976	-0.00838601110800219	0.0333094914929126	0.0198447462643093	0.00281585482637725	-0.00625350189199092	-0.0157464636622388	-0.0381028851254411	-0.0347415000753539
0.119288411856478	0.0229336908074667	-0.0147717482708107	0.0915352635384912	-0.00425209343225726	0.00507565038110736	0.0260679567592178	0.0172613457326454	0.00209981425358782	0.000411778474425056	-0.00720865036113916	-0.0123584415839539	-0.0159110532093362
0.128329751586963	0.0716364202974007	-0.0125955273011409	0.113842451299614	0.0189278799554414	0.015699747275343	0.0655894074814027	0.0341664403590428	0.0223472719334261	0.0173138136153922	0.0132768203217321	0.0048905007071155	0.0141313725211721
0.843236403030521	0.119673620801625	-0.173172343938886	0.130422327128209	-0.00573987289943168	-0.0359737998929175	0.0224682596678919	0.0301266140449964	0.00820713787058602	-0.0208568363961746	-0.00821431720512611	-0.0397407050941978	-0.0501306899083602
0.0267383614195309	0.00475799250849345	-0.00227271720046792	0.0170999353874422	0.00126898309524106	0.0011187793753411	0.00843117000391286	0.00556829081764492	0.00327512436317486	0.00119388123529108	-6.15007226805395e-05	-0.00150680399204882	-0.00414404326669636
0.893988492063492	0.088737050868349	-0.193661469865723	0.0927809523809524	-0.0128654761904762	-0.0169179635179635	0.0118079365079365	-0.000229873136123104	-0.00809196428571435	-0.0148917198542199	-0.0236432028619529	-0.0301895550051799	-0.0487957623009346
0.695920917045917	0.145950011646602	-0.129033718636201	0.222377098827099	0.00691308077362007	-0.0184846158728899	0.0486389165295017	0.03457492256518	0.0209156027447776	-0.00578576754963489	-0.0206644102363407	-0.0349262127434465	-0.0419571815656109
0.371509729420523	0.146673302009488	-0.0515475207936416	0.232510337093612	0.0236172951001801	0.0391909981307983	0.095249932127344	0.0772450606275215	0.0472811893365013	0.0314041466154892	0.00633221337258216	0.0165617288649362	0.00591914890888195
0.510872294045961	0.0969844795078034	-0.0799380703827302	0.255690496129298	-0.00907335987187863	-0.00326805437250832	0.0614745980658397	0.0357420247446479	0.0163996149807044	-0.00617070712219348	-0.0184920595777119	-0.0402519069158192	-0.0432302537396587
0.695497095959596	0.169815791072902	-0.125411900531498	0.250572745310245	0.0200608340733341	-0.0131101843177461	0.0691710893273394	0.0261994449994452	0.000448572145447246	0.00347532487779401	-0.00639324815062814	-0.0369043448986657	-0.0339099703614089
0.0886687669862139	0.0445855218575189	-0.00660681410629808	0.0771400557489231	0.0131893493160748	-0.00419847496333835	0.0277303817200868	0.0193983043148779	0.0114861695450613	0.00449543717636823	-1.13676880994229e-05	-0.00658940326076722	-0.0100685891630413
0.00565796415914765	0.00400852236735847	-0.000563237248856874	0.00393502475379008	0.00130442602499658	0.000633931503350355	0.00189982800111269	0.00182278446263446	0.00114046772076943	0.000969178764173467	0.000544712683738142	0.000266659245423754	-0.000789832549265409
0.0436671590071324	0.0345426585806879	-0.00298199555459118	0.037635181025264	0.00573891884871274	0.00943984021270913	0.0187606107531075	0.0176126154761591	0.0080919710725751	0.00758937953071093	0.00204820615826384	-0.00199947553484831	-0.00261629674525831
0.360293416284616	0.136085218259174	-0.0522080847409889	0.239996652299609	0.00950072271194785	0.0388982183587903	0.0745178279182221	0.0544320264407662	0.0448769240383731	0.0241994705353691	0.0026527019872013	-0.0038328318559962	-0.00248836100552347
0.0571508966329188	0.0343491690425796	-0.00393700461395226	0.0307949688849681	0.00947644852711545	0.00862251461549967	0.0213526977646083	0.018531784809888	0.0123274771972019	0.00904948157130756	0.00326370124915223	-0.000129734615801062	-0.00268016185303206
0.420720292692682	0.128977480485577	-0.0603541400659406	0.284939510348707	-0.0131625802709836	-0.0694901994899484	0.0382390866038804	0.00411735874139862	-0.0217355257896995	-0.041326389880466	-0.0496702470803534	-0.0471431222015384	-0.0771409030168729
0.267768534268463	0.106408737882752	-0.0325229424181554	0.201302838574798	-0.00876993060817793	-0.050126999811506	0.0200025319402655	-0.0189949606532223	-0.0125201075946585	-0.029448465209842	-0.044670128702652	-0.051912438631545	-0.0547701871429866
0.900326587301587	0.0842711834270372	-0.191351431720479	0.0893539682539682	-0.0164304232804232	-0.000460317460317383	0.0154095238095239	0.000534027777777779	-0.0101970238095238	-0.0084453703703703	-0.0143749789562287	-0.0216675740925739	-0.0377248928359221
0.364031149590545	0.0808974237716379	-0.0527771492560173	0.207319421145297	-0.0107665469783695	0.0107598313362391	0.057002514913294	0.0291899761158108	0.0253965281483393	-3.35782106519744e-06	-0.0154078491162762	-0.0190526012456212	-0.0212788696729367
0.554360023195186	0.134729148022936	-0.0958744600385615	0.269023187439496	0.00227800079063234	-0.000644159750748829	0.061736890793871	0.0450324461299416	0.0243121131767555	0.000816920519941755	0.00744194927076625	-0.0104308654543219	-0.0192371745298872
0.641978073929166	0.13748584924961	-0.119041126001905	0.216123103776959	-0.00273849215456945	-0.0340861470842684	0.0185070365431317	0.0206130006350276	-0.0214324696206952	-0.0184123196194189	-0.0375281779692931	-0.0711024351891565	-0.0621243507949479
0.113405462427539	0.0188114674995957	-0.0132859538882473	0.0788544024531429	-0.011445944114626	-0.0186357738356267	0.0155099960906612	0.00595489321090156	0.00255229223479912	-0.0150408589751263	-0.0136894986856496	-0.0132531436650535	-0.0283598389270014
0.121820798875453	0.024160586206954	-0.0133616979214918	0.0866981704151709	0.00213833066938592	-0.000288862116476191	0.0225810843305786	0.0172559489663304	0.00574079471567132	0.000924734276454869	-0.0088175606352789	-0.00822237386929338	-0.0134472447062158
0.86538330026455	0.108734718437926	-0.181903527981659	0.109962731481481	-0.0129858847171348	-0.0304153251704723	0.0181816468253968	0.0111741582491582	0.000463385225885182	-0.0217006049438035	-0.0291025553150555	-0.03536275446288	-0.0460113963900532
0.3371228042781	0.108295613856616	-0.0452448575892436	0.267929993033184	0.0033561416607697	-0.0238569086718745	0.0452490623777881	-0.00144994844560492	-0.00817305835125104	-0.0102503835055524	-0.027334907361878	-0.0410182234226467	-0.0487400978741701
0.215791905429987	0.0690038596642905	-0.029002889678883	0.148249015859671	0.00888378576142787	0.00898088445786557	0.0554068086571932	0.0281465896300775	0.0135068281086936	0.00893233510964672	0.000620687820110932	-0.00657253198529315	-0.0173161555620116
0.12750999985947	0.0200317462137738	-0.0143729808490686	0.0880916364985371	-0.00846459546587326	-0.00625166127009665	0.0175511933546122	0.00894465595974428	0.00676289268037397	-0.00735812836798495	-0.00971395533779426	-0.0197697138612805	-0.0187328712154871
0.0214988188515017	0.00555228760099201	-0.000863068729922645	0.0158786101963268	0.000670895942535998	0.000575828008259515	0.0080910538510178	0.004866978990501	0.00231874778802879	0.000623361975397755	-0.00128395762375155	-0.00496735324622341	-0.00434143485220439
0.911386375661376	0.0805767405915619	-0.197737232583985	0.0822997354497355	-0.013139898989899	-0.0362476190476191	0.0143412037037035	0.00384879749879741	-0.0274040553665748	-0.024693759018759	-0.0237909391534392	-0.0330603835978837	-0.0389884615384616
0.527607958893653	0.0876155796896033	-0.0893134549334218	0.225966873591444	-0.0079693771459165	-0.0106492541853866	0.0546087938504599	0.0239908559484207	0.00860662804878676	-0.00930931566565152	-0.021678347995654	-0.0345655004463185	-0.0470967134850855
0.0245599166877004	0.00602924071131881	-0.000949412102895959	0.0187482380215648	0.00133835437988416	0.00324978127230163	0.00871173106183121	0.00638037584730766	0.000695806950114054	0.00229406782609289	-0.00181752777067996	-0.00117265877658881	-0.0044230932753099
0.547022615821285	0.13414137307635	-0.0929914312143364	0.266374514825846	0.0153895991290177	0.011150368496988	0.0736225783363619	0.0405871969483682	0.0215732104719641	0.0132699838130028	0.00304107584289448	-0.0093721275552594	-0.0177902062975039
0.169568266150125	0.028499004745682	-0.0208432007584611	0.111966825722864	-0.0122133864217716	-0.0088822873583016	0.0283564105691363	0.0149474517942296	-0.000251707146508739	-0.0105478368900366	-0.0117364712796716	-0.0176584452903337	-0.0233607118368829
0.72963268219153	0.151119619794087	-0.137689402610686	0.201760341451493	0.0329756829727171	-0.00288930695967693	0.0470016706899935	0.0348489142742368	0.0148221990066703	0.01504318800652	-0.0162486267965483	-0.0291512255077877	-0.0318990293712635
0.382016960388218	0.0938194081318136	-0.057345470004501	0.210001894283939	0.00241519966396808	0.0209064150868292	0.0537578621206931	0.0329378735316102	0.0274633853823399	0.0116608073753987	-0.00715059473277957	-0.0167592540193673	-0.0266392481284266
0.648206828808048	0.133351747708508	-0.117131949406665	0.212315526708579	-0.00878295277675023	-0.0476001409770684	0.0175505011583623	0.00737186723430383	-0.0109613439580478	-0.0281915468769094	-0.036390918995866	-0.0482759688306763	-0.0486428872244891
0.133284843389751	0.0197190577603685	-0.011278830216366	0.122661580557196	-0.00674358636865185	-0.00483074310127382	0.0339260593472527	0.0305238717942158	0.00585919021823392	-0.00578716473496282	-0.00690719015298696	-0.010307444220121	-0.0230530063533315
0.198385763210208	0.0820950499563227	-0.0207512022097602	0.196850862664489	0.00279660425816372	-0.0344890742956767	0.0271193698022919	0.00532188511754769	-0.00227441501920261	-0.0158462350187565	-0.0280994129129584	-0.0275212491870291	-0.0425301289869527
0.116877950400436	0.0233678530655332	-0.0131675742145159	0.0904042266759991	-0.0066877317003381	-0.006850441836526	0.0228529599360714	0.0138847829070338	0.00534194402115923	-0.00676908676843205	-0.00769188591397185	-0.0149619645817438	-0.0140767541529452
0.383017364432115	0.0859863960721326	-0.0530756353293167	0.27699501152435	-0.013037759189475	-0.00828131385499026	0.0552849092704064	0.0281683902697162	0.0209726168954166	-0.0106595365222326	-0.0225701298315634	-0.0420917178043971	-0.0493778725459091
0.930670238095238	0.067067794796644	-0.203756288392012	0.0664130952380952	-0.0172860449735449	-0.0335139219576719	0.00537142857142858	-0.00303829365079367	-0.0115201388888888	-0.0253999834656085	-0.0326861441798942	-0.0181190476190476	-0.0265881237183869
0.223677298375331	0.0875267832446962	-0.0304013880215475	0.16871371638823	-0.0170730125089948	-0.0307940640043838	0.00932529940943477	-0.00594145356499665	-0.00692523558946964	-0.0239335382566893	-0.0278838940836916	-0.0450607269680387	-0.0404141418090146
0.748863863451363	0.160586236055644	-0.14144760024447	0.216627803215303	-0.0202535913160914	-0.0330821989062452	0.0192723137973138	0.00724612952407067	-0.0185209573106632	-0.0266678951111683	-0.0413122976563401	-0.0509715699322607	-0.0785638114021213
0.192857589836437	0.067102335085855	-0.0223250855306371	0.163112388252005	0.0186753350544918	0.0200893365941654	0.0666497606416344	0.0455995750293442	0.0338325366633681	0.0193823358243286	0.00683602999722024	0.00168803489134564	-0.00803344725531166
0.527363986366922	0.114037714171011	-0.0873782822645389	0.241083706989664	-0.0025652388816646	0.0161278803752043	0.0577858115945149	0.0466962007541544	0.0258904675445079	0.00678132074676985	-0.00466819294802423	-0.0287847966262808	-0.0261948290852861
0.894699470899471	0.0893329772895023	-0.190976175711759	0.0957227513227514	-0.00448428932178935	-0.0104530423280422	0.0149637566137566	0.0115085648148148	0.00786481481481482	-0.00746866582491579	-0.0199852573352572	-0.0161562169312169	-0.0345165915103416
0.699408069014319	0.140583481621914	-0.128335577856198	0.21887328019203	0.0105004385112939	-0.032761328970661	0.0460000824833062	0.0162814955354815	-0.00208886713496215	-0.0111304452296835	-0.0201167395483536	-0.0276289968955725	-0.0671000063586342
0.306774770451568	0.104798635817903	-0.0452830359062205	0.186767225614194	0.0147791900075169	0.0217900888609641	0.0637161629015475	0.056009655517335	0.0365161651112059	0.0182846394342405	0.027483318200331	0.00418820744713339	-0.00459742788046574
0.137811208100791	0.0215860534235292	-0.0122240348444405	0.127533891648258	0.00388584551829352	2.37282528166016e-05	0.0321921109311892	0.0167075539462075	0.0085307042220393	0.00195478688555506	-0.00660095242323183	-0.0196631522745464	-0.0240205954423724
0.943178571428571	0.0559495168944601	-0.207845290542463	0.0554880952380953	0.00338253968253976	-0.0196543650793651	-0.0128811507936508	-0.0287369796869796	-0.00694715608465601	-0.00813591269841263	-0.0422940347127696	-0.0394503427128426	-0.0289262896825396
0.721912659188317	0.153833849078212	-0.136781501405647	0.204247601709285	0.016630887910009	-0.0088494164755778	0.0316960574183212	0.036333886239294	0.00443952696942207	0.00389073571721565	-0.0254099886908278	-0.018417290417338	-0.027400980527619
0.683833063617992	0.13267435744168	-0.126170855177903	0.223419257367403	-0.0132138105070752	0.00541298688792913	0.0493983334580425	0.0271505035316704	-0.00775653001752885	-0.00390041180957301	-0.024412012060499	-0.0355977069474152	-0.0394545760119328
0.0252657921678085	0.0162512751685035	-0.000818155793422488	0.0228901188073613	0.002164167891824	0.000947889358621612	0.010405892069837	0.00584475011109613	0.00202131912666272	0.00155602862522281	0.00273293522734763	0.00140664181399685	-0.00262530628350426
0.698197228234728	0.162760264965533	-0.125198287917986	0.243184792522293	0.0211454697621494	0.00709493790523186	0.0540295096107596	0.0262978442309324	0.00142813008750498	0.0141202038336906	-0.0116762946574983	-0.0335509096944959	-0.0550223424118338
0.0175763106938683	0.00313565289974559	-0.00245243582332167	0.0130585093619727	-0.00327853636312829	-2.380359301829e-05	0.00134590587650306	0.000392969608078157	-0.000335507043877626	-0.00165116997807329	-0.003252472895639	-0.00353984368957038	-0.00493903866598081
0.0993760014221601	0.0243897776472981	-0.00871646614375506	0.088773502250167	0.0154564052377178	0.0112719573469096	0.0389767413490198	0.0275170004315859	0.0217295426642244	0.0133641812923137	0.000883868852462361	0.00320986629684561	-0.00734488140372118
0.425802885654716	0.123495759480755	-0.0697675468424246	0.213687140762973	0.0136158829558315	0.00180774630523056	0.0689338653345234	0.0458953737884553	0.0350577382871336	0.00771181463053106	-0.00218444136817625	-0.00408616341455659	-0.0234032113442683
0.231037327164518	0.0996522491237571	-0.0290377500426526	0.172911549057262	0.0471621445082486	0.00921675625203208	0.0715250898165291	0.05884142329857	0.0495319318629782	0.0281894503801403	0.020320796065141	-0.00151829596978162	0.00116869303994385
0.666849573233068	0.120565260756069	-0.123947192240546	0.233914346180851	-0.00862151196072847	0.00474649345500466	0.0481930216040124	0.0298051313213981	0.0111385025718697	-0.00193750925286185	-0.0150244750361631	-0.0208780809107895	-0.0381948837812546
0.591680029637121	0.164541027437551	-0.100548660488346	0.267404907802263	-0.0311655488786579	-0.0480002840765599	0.00944293742438329	-0.0368470291634372	-0.0465726254065636	-0.0395829164776089	-0.0936789603706131	-0.0783698210496605	-0.105949047965904
0.390979975225289	0.0831102466206035	-0.057379482563742	0.276113998771831	-0.0120838225913416	-0.004310681087138	0.0503486666718359	0.0295808689360823	0.00202154396727744	-0.00819725183923981	-0.0234413389046795	-0.043915246678305	-0.0593598226583023
0.370063421669197	0.0853024208026223	-0.0564946668384482	0.211728822500452	0.0167142659309368	0.0172948589549283	0.0586212682818124	0.0345694587815952	0.0227518028926728	0.0170045624429326	-0.00946711723716381	-0.0101653521633719	-0.0276970696998313
0.0345018688851863	0.0130115393412596	-0.00138482730922133	0.0373410973515575	0.0014558165335446	0.00253662653188529	0.0111416869041728	0.00605149284132684	0.00244146791387096	0.00199622153271494	-0.000111703002656852	-0.005499623705888	-0.00718206794214936
0.605013285120565	0.134560383969877	-0.1067942628897	0.234082765914304	0.00166335268545148	0.0189355932165368	0.049958065761167	0.0264384198805608	0.0146806396585637	0.0102994729509941	-0.0139545062147876	-0.018322504048865	-0.0309285928947448
0.914030952380952	0.078253519668685	-0.196764371140755	0.080627380952381	-0.00963141534391532	-0.0231525793650794	0.00254520502645506	0.00210264550264549	0.000614400183150177	-0.0163919973544974	-0.0345703666703666	-0.0374390692640693	-0.0364067751964811
0.899163756613757	0.085193035873169	-0.192464491845915	0.0913140211640211	-0.00378280423280419	-0.00426018518518523	0.00373138227513226	0.0096159722222221	0.0029641203703703	-0.00402149470899471	-0.0259088192988929	-0.0210010116041366	-0.0416680017436268
0.00487711455056655	0.000459442092811587	0.000322649070848317	0.00645847155137944	0.000624366896084284	0.000315744717011985	0.00217056014703861	0.00142918331428377	0.000870918272502968	0.000470055806548134	0.000308131398692327	-0.000613569895619243	-0.000640873936904828
0.0614011372618591	0.00611088030262477	-0.00371232544156488	0.0350534380574688	0.000783312283713082	0.000225731985266354	0.0162760855375877	0.00976769160406889	0.00635539106573817	0.000504522134489718	-0.00389960181669637	-0.00535201916181771	-0.00506585578995718
0.0471336704951205	0.00794697441810605	-0.00510313704768324	0.0313825679123248	-0.000664848282960158	-0.00449818478692528	0.00410807512798253	0.00306491263862947	-0.00113910815833439	-0.00258151653494272	-0.00362125617312169	-0.00608510674600092	-0.00850390983308662
0.796814752377252	0.148079902875244	-0.156760525271048	0.154840284252784	-0.0133058991933993	-0.0774957404502103	-0.000786065408404868	0.0133299718799719	-0.0289061302953562	-0.0454008198218048	-0.0680606122177569	-0.0497769132398629	-0.0835381199597242
0.639135448075889	0.138295990857688	-0.109852633308588	0.269695504305063	-0.00482549972044266	-0.000547858618915598	0.0568684650228912	0.0384651613108821	0.0206838678933009	-0.00268667916967913	-0.0158834703733892	-0.0404954022896847	-0.0526413493996102
0.686974138719864	0.133295786012432	-0.126073066086089	0.213445559809639	-0.0130070184636165	0.00412969758544279	0.0459437726819736	0.0285336489803697	0.0184764959687611	-0.00443866043908692	-0.0106665638502119	-0.0197861958253289	-0.0319225839661728
0.781980952380952	0.165810842920147	-0.149478319703296	0.201385714285714	-0.026542316017316	-0.0645678932178931	-0.000716430097680187	-0.0145023238335739	-0.0466473036495095	-0.0455551046176046	-0.0536354136801021	-0.0743465522995618	-0.0756098926687242
0.026414279036753	0.00608048148836869	-0.00227907129251394	0.0235417749850819	-0.00244173772292318	-0.00165384614133995	0.00485686369322286	0.00145027577130136	0.000898208807095506	-0.00204779193213156	-0.00259917920854747	-0.00310101709329261	-0.00532529694514046
0.802336972749473	0.149360098163933	-0.160917688095883	0.156455090742591	-0.0286182903713315	-0.0645115923129159	-0.00130985599367961	-0.0237640239754956	-0.0246444489579161	-0.0465649413421237	-0.0522842351355682	-0.0748155913564564	-0.087949811711282
0.648674214211714	0.17300497753094	-0.112705441423288	0.255809515947016	-0.0164422334040658	-0.0285680112215337	0.0268965602501786	0.0187831210841888	0.00284238053613051	-0.0225051223127998	-0.0239188646204748	-0.055638392564061	-0.0672151432644038
0.00833452665555617	0.00319321018313947	-0.000435613863610221	0.00911141375121364	5.5103183060564e-05	0.00241031333098015	0.00214341167844915	0.00178823639249679	0.000185495190151248	0.00123270825702035	-0.00130955079681246	-0.000576194555995551	-0.000827312944527729
0.307846665906	0.0641926626546243	-0.0400032475025259	0.254187927702499	0.000900864379026145	-0.0274938282567627	0.0380406679414712	0.0228912328234333	0.00201638371782015	-0.0132964819388682	-0.0362716486647054	-0.0431092095213225	-0.0581723374713092
0.720151476340985	0.155593391529186	-0.138389802784072	0.206193426938284	0.0124649133365891	0.0134700592159088	0.0448563466862225	0.036184787659886	0.0248182006602546	0.012967486276249	-0.0160038079929743	-0.0122985914847316	-0.0468607182073437
0.00123098216308079	-0.000247186673487697	-0.000232848464978267	0.000643339571725906	-0.000131161650190879	-8.24856892905244e-05	0.000169675501221573	0.000264697617778235	-9.43882410527194e-05	-0.000106823669740702	-0.000246106304231838	-0.000394549130253056	-0.000428217466139469
0.684598924048803	0.13148721691141	-0.124492111640042	0.219418017142722	-0.0189373634128543	-0.00692955325411726	0.031660598892539	0.0244502391244786	0.00363738499353372	-0.0129334583334858	-0.0184941668123865	-0.0378172868485356	-0.0496718906076876
0.347608094853844	0.149239694309355	-0.0493809306626702	0.221151897153857	-0.00261223805718219	0.00976464564265589	0.0632666000642494	0.0241586767820277	0.0199276511977949	0.00357620379273688	0.00863844739740882	-0.0124358750976074	-0.023358769291301
0.914214814814815	0.0794733631624472	-0.197557972233518	0.0803518518518517	0.00240839947089944	-0.0235791005291006	0.012083264189514	-0.0043104226791727	-0.0032957671957673	-0.0105853505291006	-0.0181582915994681	-0.033713055925556	-0.0313262055074556
0.48764619708777	0.103408042591253	-0.0781255053427946	0.271364442683563	-0.00685235744526863	-0.0444828316181313	0.0441178201719693	0.0182155436006122	0.0034532365360993	-0.0256675945317	-0.0366793271707729	-0.0503020751645634	-0.0684786205078987
0.189390774882516	0.0318604948664662	-0.0235310960270745	0.141313956306106	-0.0185638985675305	-0.00798296858445349	0.0319489632948769	0.0126205903413417	0.00055001828428794	-0.013273433575992	-0.0243471835523275	-0.0201035840805684	-0.0270434030818898
0.235612090501979	0.0768542464314184	-0.0297483119913211	0.182058331427423	-0.011980128830872	-0.0051324886954113	0.0565107220074257	0.030027589215948	0.0112735818988253	-0.00855630876314165	-0.00907438849934483	-0.0120896638411666	-0.0223679463681855
0.00231940048578321	0.00266801918751093	-0.000311532119472528	0.00112954887756663	-0.000760985955982658	-0.000549544807348411	0.000991966934312643	0.000456770599995207	-0.000246822062661274	-0.000655265381665535	7.81235476276674e-05	-0.000795666575937272	-0.000708736549727143
0.841704839849693	0.116858528602691	-0.171417435403416	0.128138414118561	0.00202975009739725	-0.0560335014658544	0.0106849948222142	0.0151819326370797	-0.0151130589454119	-0.0270018756842286	-0.0475557675848117	-0.0349167355928385	-0.0592193926852015
0.112174501515546	0.0189771132395127	-0.0136098613385223	0.0768388206787099	-0.0015102527696042	-0.00361748165444443	0.0115977586853159	-0.000154375489920561	0.000937761024234665	-0.00256386721202433	-0.0159240821921004	-0.0154018462610743	-0.0247078507834501
0.704129804917305	0.141923497226829	-0.12954539107383	0.221897972860473	0.00918099773606729	-0.00865027194585188	0.0301686883979453	0.0127910411573432	0.0192584697878255	0.000265362895107701	-0.0239147065136285	-0.017242013500232	-0.0368329570673059
0.331859391904597	0.108945369463462	-0.0421218452303667	0.226159404807141	0.0304380661725396	0.0280319225259452	0.0747047497805113	0.05931082601483	0.0461813058491208	0.0292349943492424	0.00681135382662545	-0.00589390492574576	-0.00754290381309886
0.262012266994068	0.0960198481731505	-0.0354669966230383	0.197354206048519	0.0197823884155575	0.0165596437041604	0.058155659136171	0.0458231335919607	0.0170015717945718	0.0181710160598589	-0.00469859868814448	-0.0131217575569761	-0.0221706796499261
0.609240269014829	0.139080653040162	-0.103958992685144	0.243175095250535	-0.00243561988482821	-0.0209252292369924	0.0442252942549622	0.0344313445348591	0.0105762205760512	-0.0116804245609102	-0.0361650160986958	-0.0429780511908419	-0.0495394431699828
0.267377783827989	0.0737352494966779	-0.0379921849482442	0.175467061722116	0.012017958150232	0.01141029300067	0.0514452893917979	0.0385641664330286	0.0216027855066004	0.011714125575451	0.0056799303871955	-0.0122502379557146	-0.0169004537701506
0.42096939222481	0.137893051758903	-0.0589224701702086	0.285173329555603	-0.0182661553029507	-0.0463445769074536	0.0214928817681155	0.00628487004553324	-0.0218006089042365	-0.0323053661052022	-0.0408266612780093	-0.0500575476130704	-0.074463466801145
0.351127726500745	0.148167663378961	-0.0493173660629602	0.21490104138407	0.0221455744605498	-0.00518290982847952	0.0691347039559517	0.0456579331643009	0.0247281751725278	0.00848133231603515	0.00854051691605967	-0.013211757793821	-0.0248868937718646
0.56216218567008	0.145725468442149	-0.0963192584337935	0.247366813108918	0.00834457413767486	0.0137816914026648	0.0644828270517608	0.0330239387049474	0.0122768219342135	0.0110631327701698	-0.00767554714511409	-0.0236103029026331	-0.0422675155668792
0.931074603174603	0.0654639067966682	-0.20552993746348	0.0660087301587302	-0.00749365079365072	-0.0307298698986198	-0.00513988095238094	-0.0146268247955748	-0.0136420965608464	-0.0191117603461353	-0.0373968644781144	-0.0320075727513227	-0.0486013619117236
0.1454426343502	0.0610579477889365	-0.0149845375508152	0.137105177304834	0.0259079525211335	0.00850955942528478	0.0444669958596348	0.0302148202555611	0.0107523699471668	0.0172087559732091	0.0014607678641271	-0.00232791306884908	-0.00960166607158366
0.0254843399059627	0.00474537003240773	-0.0013209164390861	0.0166029627012345	0.00382809127282687	0.00124985425019884	0.00893583823544605	0.0061599554234203	0.00437568676861026	0.00253897276151286	0.000158983817852724	-0.00165372150854225	-0.00306383330934155
0.0857984102130894	0.013905493746954	-0.012031654722634	0.0558466790764485	-0.00815663969960682	-0.00734915435751132	0.00731343088563959	0.00445602950494428	-0.00714217738674107	-0.00775289702855908	-0.0137441535732519	-0.0149327740916034	-0.0161268869229982
0.795231011118511	0.149615231999012	-0.158994603275693	0.158138036500536	-0.00825510231727344	-0.0636282049982611	-0.009770001988752	-0.0262206752068594	-0.0313985174839481	-0.0359416536577672	-0.0292550777140295	-0.0588893702964314	-0.0596936762273476
0.819259687889672	0.108492652790723	-0.164061617995679	0.142369269590756	0.0147171639621801	-0.0170085719168647	0.0458593266605928	0.020164707853474	-0.00410882225311526	-0.00114570397734226	-0.0226609694784533	-0.0103797937097775	-0.0455917385663915
0.462921299509148	0.202576827205101	-0.0701322239381927	0.274163955413852	0.00312269137750831	-0.00132107852692442	0.0627153876577876	0.035930667094529	0.00472590249110488	0.000900806425291945	-0.0231455799834103	-0.0192617631249156	-0.0430991192156018
0.722851356037388	0.152739211980084	-0.137027329062201	0.200614025837359	-0.00454373441923994	-0.0129193872660355	0.0420804337484395	0.0276840011852106	0.0105799735818974	-0.00873156084263771	-0.0125612574162028	-0.02151966261842	-0.024415996011754
0.0887880118753953	0.0440714292056984	-0.00635525957248323	0.0748645004809065	0.0114138295700309	-0.00583389855867518	0.0277464302683271	0.0180800040202503	0.00920966953669532	0.00278996550567788	0.00112031086302598	-0.00598570182172792	-0.0143119166556568
0.46074479625492	0.199252857902626	-0.072491368954032	0.278654179170526	0.0156517823891431	0.0072921554372129	0.0533495721695403	0.0402094548286422	0.0317371581711432	0.011471968913178	-0.00558018258336052	-0.00476655112695312	-0.0267069742450555
0.0973067326184593	0.0108287886364956	-0.00899291364755286	0.0718137916825488	0.0013175271124073	-0.00112689643233076	0.0217706984109113	0.0161698674789738	0.00631172801050479	9.53153400382739e-05	-0.00824221021074775	-0.00986045362697338	-0.016592908237154
0.119556518185696	0.0627837606938396	-0.00827507658666006	0.136266473836142	0.00455937037966318	-0.00878947873375291	0.0333332421243443	0.01769329487817	0.00817215587249132	-0.00211505417704486	-0.0108403069105566	-0.0195888187473954	-0.0254738074272485
0.527982073856329	0.119547530406729	-0.0895488903607829	0.247247063384916	0.00256439579479806	0.0121156632513578	0.0729122996659045	0.0421987605322889	0.0218467216041018	0.00734002952307788	-0.00406824066726008	-0.0145956760974369	-0.028840717551631
0.130531771377742	0.0744273791227497	-0.0126099548041	0.115932287182146	0.0452224816441404	0.0123286494937133	0.0501987310671781	0.0424178729141221	0.0340022638524465	0.0287755655689269	0.0149928107597389	0.00372611191896094	0.0119550856724968
0.569456810791548	0.152653966330076	-0.0990822676072846	0.250441489981753	0.0295810368299015	0.00580499492360731	0.0666119026606454	0.0661673641169501	0.0300434787663824	0.0176930158767544	0.0078324361935046	-0.0172629039252369	-0.0208250929849978
0.900011111111111	0.0828664281713037	-0.1906257033977	0.0896154761904762	-0.00929559283309289	-0.0191938131313132	0.0109436507936508	-0.00220697496947497	-0.0114657203907205	-0.014244702982203	-0.0277425798738299	-0.0299701238576239	-0.037158733049358
0.747515404965405	0.158136304504011	-0.139600176913156	0.215829436304436	-0.00116031838531838	-0.0498293421161455	0.025532972147678	-0.00313819953194949	-0.0245783259898202	-0.025494830250732	-0.0393179875906591	-0.056760768290493	-0.0745807339021057
0.571277742155935	0.144927290468237	-0.0976502076857996	0.24176907246735	0.0052395714808221	0.00825344498791702	0.0636027281314753	0.0509224093260958	0.0304525831932642	0.00674650823436951	0.00125518908722888	-0.00947280527288019	-0.0264126316176422
0.474090311607752	0.105656044529236	-0.0730219075511524	0.282228762526289	-0.00191203426235387	-0.0377076866461685	0.0468290446916517	0.0265323096886507	0.00835587898028634	-0.0198098604542611	-0.0322058754521757	-0.0448239849911803	-0.0526809759932271
0.884501388888889	0.104085469178364	-0.188861012923619	0.101170833333333	-0.00207658730158722	-0.0174420685795685	0.0165445767195768	0.00811839826839833	-0.00260693588818595	-0.00975932794057788	-0.030797324810266	-0.0317200938923845	-0.0328065742974053
0.0523812336709879	0.00992027415371236	-0.0047775065353814	0.0390170220048875	-0.0050419553636001	-0.00326390597982187	0.00618377336237335	0.00541563002810567	0.00407148545366976	-0.00415293067171098	-0.0068999911983403	-0.00898097394336034	-0.00981647379701794
0.177778404872915	0.0869817393574691	-0.0132453442399892	0.197465559461936	0.017168022937279	-0.0354604861120596	0.0309156580800928	0.00965501886555026	-0.00605101859497129	-0.00914623158739028	-0.0269981200954534	-0.0370615776351458	-0.0398515743711598
0.0731861415581443	0.00739539968419013	-0.00378777331389364	0.0663833672920627	-0.00120974609279936	-0.00184616562762488	0.0239277029773209	0.0153411298222227	0.00735161020532643	-0.00152795586021212	-0.00603295454015018	-0.0104086408149727	-0.0142561679039713
0.0131398344313916	0.000175496113984904	-0.000473342055322699	0.00868935763691359	-0.000651351141194165	-0.00211838228322552	0.00198223387535735	0.000512983904228033	0.000495808521701559	-0.00138486671220984	-0.00312047663810883	-0.00324417463691891	-0.00296175276390813
0.383195922815832	0.092740843208517	-0.0606724126053977	0.210003553001534	0.00824408307968444	0.0108225382813623	0.060187012584151	0.0443106131369183	0.0324887137789942	0.00953331068052338	0.00375913170717218	-0.00996985045383109	-0.0189146052338222
0.215848484873871	0.0452433440895767	-0.0263347749520697	0.149008831368496	-0.00688136986621657	-0.0100908652619818	0.0304205143297771	0.0110543644070292	0.000631376210328827	-0.00848611756409917	-0.0169753079035382	-0.0273695096226775	-0.0381640162313694
0.60973013638315	0.143176964880362	-0.106394408505108	0.254910217707204	-0.014787661820031	-0.00285631312069023	0.0555039879802468	0.0244839797605457	0.0100889379168023	-0.00882198747036056	-0.0204784360664483	-0.0500752370803248	-0.0636485219127165
0.784135714285714	0.165638105298598	-0.150064681170853	0.193493650793651	-0.0330002737186561	-0.0559337549960768	0.00244026714026713	-0.0141097196580652	-0.0332278311965811	-0.0444670143573664	-0.0360243014596202	-0.0394820602968726	-0.0655808530522061
0.780927380952381	0.162912983776356	-0.144844123087947	0.19653373015873	-0.038602071819506	-0.0763152403903522	0.00280875420875426	-0.0185020442520443	-0.0471100106582014	-0.0574586561049291	-0.0732266088503895	-0.0851868594529681	-0.0883682410644475
0.202975401068819	0.0843813189680234	-0.0225518706589757	0.16375357709923	-0.013746570404585	-0.02075897729381	0.0274160592873222	0.00429525686670038	-0.0108767697037703	-0.0172527738491975	-0.0231607552375052	-0.0462670852701804	-0.0499473211982367
0.695758570596071	0.144396287079161	-0.130375956640436	0.229907302419802	0.00514854105303009	-0.0322778912398338	0.0294073858402806	0.0119413177601837	0.00988313364259508	-0.0135646750934019	-0.0334141759033595	-0.0414034445198161	-0.052247746465382
0.319263717738799	0.0823122228867609	-0.0507382764635482	0.179483581629482	-0.00859979289599555	0.0114898618278029	0.0371889189939725	0.0261005082018936	0.0129735939201883	0.00144503446590366	-0.00477116662790888	-0.0268963806540511	-0.0386845276957259
0.0107815882620921	0.00217390422274267	-0.000295717108559565	0.0116945054747276	-0.000582584008337182	5.74417919513535e-05	0.00219945183870275	0.00115303343673276	0.0012490831809391	-0.000262571108192914	-0.00133756024029675	-0.00147589224521869	-0.00153526607140571
0.694808321308321	0.164855304435058	-0.126098482416799	0.248228583453584	0.010931737937988	-0.0108287967751203	0.0394762475949976	0.0359797835062542	0.00516870425336602	5.14705814338434e-05	-0.0227869122140568	-0.0202080721580956	-0.0360625649860379
0.125408093034225	0.0217919248873799	-0.0125282484642035	0.100636539133452	-0.000216855438461477	-0.00644364655917821	0.0231000356653575	0.0101055205207913	-0.00179023161325528	-0.00333025099881984	-0.0137401402750107	-0.0161787155614362	-0.0273930622472132
0.925931746031746	0.0709723288619578	-0.20404770050551	0.0693099206349207	-0.012363492063492	-0.0119855972730972	-0.0082288029100529	-0.0050221230158729	-0.0276305856180856	-0.0121745446682946	-0.0420413677818283	-0.0456221055088701	-0.0530992063492064
0.888368716931217	0.101961580995723	-0.190076081306456	0.0986840608465609	-0.0289056818181818	-0.049400917410915	0.0146845568783069	-0.0209751645277381	-0.0165300870153811	-0.0391532996145484	-0.0119305435305435	-0.0430104458450047	-0.0443940656565656
0.0539881383273368	0.0258267657426013	-0.00360831680314155	0.0585615803344865	-0.00186032400490602	0.0047672386199584	0.0153851444394394	0.0138434607378743	0.00647215123049515	0.00145345730752618	-0.0037770494621772	0.000116922539463424	-0.0115562067987671
0.717767087639667	0.154400356300316	-0.134570813694106	0.203167602670023	-0.0122241721145153	0.0124957020263059	0.0347355796121319	0.0165326724400704	-0.0120508374042615	0.00013576495589529	-0.0176493562039438	-0.0215616392665555	-0.0461655348772821
0.575770030481386	0.168977539624044	-0.10001534549529	0.278496757686873	-0.0313540997679972	-0.109185140573096	0.000830722563404884	-0.0267187566354842	-0.0185523638701813	-0.0702696201705468	-0.0680568250413062	-0.0829609007840992	-0.0955126437492897
0.863358068783069	0.109337315046994	-0.181562588037659	0.11020582010582	0.0177585978835979	-0.0285129183316682	0.0133214581106028	0.0154078042328043	-0.00339348544973539	-0.00537716022403523	-0.0118624690532778	-0.0271407592717178	-0.0255939394730512
0.916745105820106	0.0765617685762822	-0.198231947466731	0.0796576719576719	-0.0200590608465609	0.0068595238095237	0.00920859788359774	-0.00406875901875914	-0.00899527116402132	-0.00659976851851862	-0.0314400132275133	-0.0225538334533402	-0.0285285473785475
0.659798309194962	0.115967555444976	-0.120575387526061	0.228304224382572	-0.0109350033480503	0.00400515747152741	0.0457738201659862	0.0266648763843781	0.00970425178731815	-0.00346492293826139	-0.0130314442163981	-0.0338041514996601	-0.0368966033681445
0.785002248677249	0.16125551122167	-0.149763557183689	0.194747751322751	-0.0202377714877715	-0.0573193561884738	0.016057461227856	-0.0194128883468183	-0.0204222282648913	-0.0387785638381227	-0.0469646722962996	-0.0653143476327258	-0.0779664692929688
0.0102786797344586	0.00481435830240652	-0.00095076395633518	0.00884320736109416	0.000391945094318639	9.04763937580755e-05	0.0028788461403222	0.00238235085613028	-0.000483642402657065	0.000241210744038357	-0.00207193950763347	-0.00102751268266443	-0.00175084686115721
0.302633729746217	0.0938710126549883	-0.0420535155407852	0.175210208117405	0.0121625309351286	0.0304058154442247	0.0695923222554538	0.04022700867657	0.0336924334265233	0.0212841731896767	0.00286440909137181	-0.00708194367691439	-0.0148777567606908
0.467745730521374	0.104193933344111	-0.0693433412758764	0.274723780037724	-0.0116492202243846	-0.0196972787378242	0.054272975850154	0.0118145066415881	-0.00145319338329952	-0.0156732494811044	-0.0263608349393704	-0.0461055146293519	-0.0679168134932169
0.12869346699876	0.0788449401770193	-0.0131165957884315	0.114237848826164	0.0368328250939273	0.0194429618824457	0.0551740120931861	0.0478937900077079	0.0437212785619271	0.0281378934881865	0.0236310895627491	0.0183526905409751	0.00641280277266837
0.404955859968549	0.0774352187304475	-0.0627580728272126	0.212507756153568	0.00560789920962496	-0.00423934222857475	0.0495889484813163	0.0279973281495988	0.0110730089113158	0.000684278490525103	-0.021779664839419	-0.0340297498706202	-0.0386521160781455
0.201639401039961	0.0417651419067747	-0.0241337846390725	0.153062433728736	-0.00216008173940696	-0.00599326423094762	0.0304967678582195	0.0138797700299166	0.00212326374242472	-0.00407667298517728	-0.0234878715010467	-0.0205418756614158	-0.0313393980600429
0.130609293570943	0.0730059637419211	-0.0130211541351815	0.118296306444464	0.0234859243164496	0.0229128372180772	0.042579254675389	0.0303934833302754	0.0281319773322771	0.0231993807672634	0.00963397902668628	0.0126536767693457	0.00956306323282913
0.781095568783069	0.160324681842037	-0.148666592039841	0.197829431216931	-0.0374007709882709	-0.0660233143878014	0.00253938897968498	-0.0173551639382694	-0.0444005843763382	-0.0517120426880362	-0.0606591973953284	-0.0658388118331616	-0.0797870251716807
0.590687522669105	0.166390233807334	-0.100858942662758	0.26184345149834	0.00446015321165949	-0.0943204559457269	0.0351644042642562	-0.034710136302178	-0.0118457209141878	-0.0449301513670337	-0.0663860198873018	-0.07970599257137	-0.107611570706425
0.275246100812408	0.0566597585879517	-0.0380893654871198	0.171188008692879	0.00277628809891795	0.000393501588801137	0.0336120597139462	0.0197653210651408	0.00234675773889687	0.00158489484385954	-0.0173544569488372	-0.0306653903600254	-0.0390176513785419
0.319159833625282	0.0983860730221492	-0.0432344888262241	0.220124402732685	0.00881071899269437	0.0239203985409396	0.0672424505090846	0.048917981804987	0.0424974948637237	0.016365558766817	0.0100382329142006	-0.00831837497959337	-0.0170789800035565
0.0425478164757406	0.0138166170861689	-0.00479216682724602	0.0297179456939788	0.00190652511696107	0.00117346527302704	0.0124527752118518	0.00705506969307405	0.00538670846141929	0.00153999519499405	-0.000719907187075361	-0.00232856096270079	-0.00641827947089461
0.648801118038236	0.137093333979861	-0.119050877904892	0.213331368417953	0.00558566732161103	-0.0213705707552784	0.0225783880841129	0.0276685592266976	-0.013950811254043	-0.00789245171683373	-0.0411091367108802	-0.0391919593083603	-0.0593294251112724
0.0491472406380544	0.00931614087262614	-0.0042938157339901	0.0378580307143157	0.00189891656691577	0.00285408719350696	0.0149520964492984	0.00740315702523749	0.00378148643620586	0.00237650188021137	-0.00249115641472404	-0.00761393263970328	-0.00828484093913709
0.50893421051701	0.154886481432132	-0.0821823399342233	0.28324636789151	-0.0223157247732139	-0.0579784167451368	0.0222130123857183	-0.00688868113010566	-0.0431610317676156	-0.0401470707591753	-0.0696393851347989	-0.0797311820204674	-0.0804236138189565
0.343691563065578	0.149100637997583	-0.0503701359416812	0.217975581796901	-0.00413092028841	-0.00518276587106903	0.0491752629587834	0.0418157969811953	0.00781036927675899	-0.00465684307973951	0.000285144517492231	-0.0143174117811731	-0.0286848310278376
0.846550135594253	0.114131164867918	-0.173127732821737	0.123158991389874	0.00728220567558813	-0.0297185324751501	0.0258943088501912	0.010519699663082	0.000799113991944878	-0.011218163399781	-0.0120510784158115	-0.0443973872217679	-0.0317624066973331
0.227183096820681	0.0869583613490709	-0.0296224396417507	0.166435956778786	-0.0132927739326341	-0.0254639115693445	0.0148135523034101	0.0102656987701712	-0.00552081767886506	-0.0193783427509893	-0.0275154431040183	-0.0292809889953449	-0.039145628432228
0.643157252524164	0.138694815190696	-0.110333214316262	0.266802942836031	-0.00732828615957481	-0.00202896740526215	0.0352341581620994	0.0238758881494155	0.00437959792321219	-0.00467862678241848	-0.0220337917887066	-0.0342367787292213	-0.0560493886603832
0.0776133093249357	0.0160087996268103	-0.0095969663101927	0.0556868917838526	0.00235999799801853	-0.00391047409764483	0.0116642075406465	0.00648005954131442	0.00259770135364908	-0.000775238049813151	-0.00714148044533867	-0.0143610204509475	-0.0137399337635653
0.0977245675491799	0.0241596247585529	-0.00888699879296941	0.0941337379664097	0.0170387587546566	0.0125614936161202	0.039194764805253	0.0276578549766761	0.0167507686294254	0.0148001261853884	0.00277630862335668	0.00274153869525287	-0.00509094202577172
0.65480025498442	0.136717786992593	-0.119572103857148	0.214529644193656	-4.8668913013139e-05	-0.0249327114422528	0.0128858552248022	0.00815129023177286	-0.0250893247399088	-0.012490690177633	-0.0347257028050375	-0.0314241219511712	-0.0673447333553896
0.110819643390899	0.0159692355854698	-0.0142971284991376	0.0795393609723219	-0.00486704726544032	-0.00385556876997778	0.0200059197015651	0.00291250432392007	-0.00446945075353386	-0.00436130801770905	-0.0147165168364666	-0.0166308066233075	-0.0255221326950088
0.736777263939764	0.163133808552528	-0.135333112210519	0.226789402726903	-0.0192945001757502	-0.0669985399550445	0.00342696724571734	-0.00745358611296121	-0.0374593120115179	-0.0431465200653973	-0.0681241005617476	-0.0655445211021218	-0.0836753958681627
0.42621464524229	0.131293189236583	-0.0618936010561191	0.287150583961729	-0.020941853541194	-0.0679907201030524	0.00921420678328438	0.0134402224041072	-0.0375649133286565	-0.0444662868221232	-0.0578005193165376	-0.0515147664179794	-0.0713987567397943
0.484713889208516	0.159497941767163	-0.0748402174223377	0.290287304526657	0.00274847374746129	-0.051695983730049	0.0144722303719352	-0.0129390764375842	-0.00827793009689731	-0.0244737549912939	-0.0539866296809229	-0.0738110907238211	-0.107052718458333
0.394896218588304	0.0842851420794117	-0.0548795699185725	0.27663452882913	-0.0234606514258483	-0.0123416265006481	0.0554575661671377	0.0275776825324623	0.00297258965014591	-0.0179011389632482	-0.0231692138943032	-0.0375174232555197	-0.0588116051220759
0.05900493721624	0.00485728870512775	-0.00400481777033165	0.0351949404896722	0.00118630962181103	0.00188774339587432	0.0163262495543105	0.0115651739540076	0.00432897992926107	0.00153702650884267	-0.00268384280895289	-0.00650734932474542	-0.007601760672322
0.725620415544247	0.150115413658923	-0.136875483277677	0.200481637665701	-0.00844111603958031	0.00416460623536319	0.0474855708415493	0.0166567631394027	0.0108912848196595	-0.00213825490210862	-0.0146684812282326	-0.018589101351915	-0.0402572949304725
0.0788843008689839	0.0153181211285138	-0.0106510576579843	0.0538253938030731	-0.00826143226025917	-0.00768390073219322	0.00936151078357614	0.00217538450695556	0.000330901447239379	-0.00797266649622619	-0.00746980840118475	-0.0119235792326257	-0.014897199175662
0.687210261886553	0.160941187644487	-0.12867724821325	0.205067421033872	-0.0348875786516019	-0.0284607291603022	0.0237807073430193	-0.00879236914520198	-0.00528225994720855	-0.0316741539059521	-0.0198960259640193	-0.03728255928591	-0.0667402663251402
0.912270238095238	0.0808158574993131	-0.198049175158788	0.0831880952380952	0.00596587301587304	-0.020028077940578	-0.00058360990860995	-0.00676716570466573	0.00701150793650784	-0.0070311024623525	-0.0416261126672891	-0.02881966436771	-0.0260945436507936
0.885521693121693	0.103774905040729	-0.190053888655642	0.100019973544973	-0.0227480080921258	-0.0196139971139971	0.00984609441484441	-0.00876111296111293	-0.013476601571087	-0.0211810026030614	-0.0343475571230312	-0.0446355506031494	-0.0321031697670284
0.131461360136174	0.0758222467964518	-0.0148383762387528	0.117275061959132	0.00250161490955461	0.0213739473649635	0.0606442010045325	0.0385844531615763	0.0386925939715936	0.0119377811372591	0.0181929678814867	0.0126728533241607	-0.00160688199294565
0.488507487288814	0.160934615087404	-0.0771172963289899	0.295407409404906	-0.00493185449083133	-0.0389763673503704	0.0411928051229165	0.00784207640815937	-0.0300542779729923	-0.0219541109206008	-0.0535769054822524	-0.0659992471604392	-0.0871746389963762
0.00641467044475066	5.04529036125965e-05	-0.000631276682620185	0.00934494553213975	-4.05620424190015e-05	-0.000518455389376324	0.00206817977956433	0.00116397485096664	6.19551978870911e-05	-0.000279508715897663	-0.00100937096799644	-0.00116385775241454	-0.00174015695762726
0.387233775178151	0.0694801946960608	-0.0593112533113705	0.219757599472663	-0.013708277494307	-0.0174562837078546	0.0444546577791665	0.0303729734741827	0.0127670283506358	-0.0155822806010807	-0.027643490838429	-0.030842528181625	-0.0436903166999277
0.0741482922059562	0.0389633134081974	-0.0056090106062827	0.0730221328548445	0.00519988987802955	0.00627060006535818	0.0295374815603845	0.0235576239499773	0.013931309751365	0.00573524497169386	-0.00329298999673631	-0.00539081079780822	-0.00741445647738193
0.689964103602908	0.15299154801971	-0.127687439372066	0.200110385214279	-0.00620257832549675	-0.0405428995103672	0.0158139354931548	0.00672557514835126	-0.0239215634124692	-0.0233727389179319	-0.0287169632761228	-0.0637938822745068	-0.069518301701653
0.244889157254915	0.0417777755360368	-0.0300834185387802	0.205591372540037	-0.00412228942124526	-0.0125477948533635	0.043501635297214	0.0300034401664389	0.00373491955579591	-0.00833504213730435	-0.0223954808109929	-0.0295391419348864	-0.0367970217603896
0.409848587250962	0.11155062902253	-0.0665502690310381	0.212323608204902	-0.0105319481366605	-0.00659144568439457	0.0506176425617791	0.036897135365522	0.014627431298561	-0.00856169691052755	-0.0136741986093615	-0.0261119454466397	-0.0429366549234518
0.700794168100418	0.147707443994161	-0.130204159754517	0.222889958883709	0.00188802570064595	-0.0104440259710191	0.0499819844629055	0.0346709168826815	0.0225859010134744	-0.00427800013518653	-0.0101435056338715	-0.0222770979220561	-0.0489891657008281
0.2868249014782	0.100100374168009	-0.0367509317724373	0.196296301868359	-0.010821126693824	-0.0617679046373323	0.00329048106480295	0.00233451623635461	-0.0189280858340696	-0.0362945156655781	-0.0437508136666026	-0.0555378286652847	-0.0832770729889529
0.691326049620185	0.15896459431695	-0.130568693339149	0.208764567464256	-0.0258748301606322	-0.0141203133332923	0.0146375813658342	0.00596318274606178	-0.00888068854298285	-0.0199975717469623	-0.0331363976055679	-0.0487249647890805	-0.0483295260027652
0.270122690926154	0.078170842297679	-0.0353758335655093	0.176982988426446	0.0150764834153311	0.0235471465633543	0.0600148617455936	0.0407073247420622	0.0258668878613814	0.0193118149893427	-0.00551783210460649	-0.00299575179828099	-0.0120853407312164
0.717961416999633	0.157173257206232	-0.134871592174013	0.204529225691009	-0.00929897522517942	0.00475715739409577	0.055073908335363	0.0159543747317833	0.0160590920195695	-0.00227090891554182	0.000330444778356198	-0.00762314630440808	-0.0327873402608357
0.575423688920442	0.14708542716492	-0.0986446752510314	0.240959522312769	0.0297979721322615	0.00522162688229655	0.0518180163949769	0.0513113097480998	0.037384723258731	0.017509799507279	-0.0104943257124639	-0.0277034238785087	-0.0433966820945245
0.106651739519373	0.0529854996612958	-0.0115108193636401	0.0868319812201171	-0.0150324591738502	0.000915242385524012	0.0225395454770129	0.0127794202515851	0.00310639548165964	-0.00705860839416309	-0.0184230584300269	-0.0235256441138813	-0.0169720264109884
0.941835714285714	0.0569970381122653	-0.209405384423886	0.0565392857142858	-0.00410158730158727	-0.0256765873015873	-0.00503015873015877	-0.00698650793650779	-0.0162730158730158	-0.0148890873015873	-0.03369708994709	-0.0414275192400192	-0.0391291516354015
0.422939977656371	0.170441810882665	-0.0642795032554648	0.266140385002398	0.0332718562295297	0.0233887570688524	0.0736645094164203	0.0522483714421607	0.0275758084247892	0.028330306649191	0.00804063618937639	0.000279498678989798	-0.0235813564261314
0.0476068011787731	0.00759346364848069	-0.00578517402306181	0.0322990938350297	-0.00502429711599169	-0.00299395982562583	0.0051622202051802	0.00335495127726926	-0.00241627996801892	-0.00400912847080876	-0.00799348689216102	-0.00850360060262623	-0.0102986323474228
0.575226031238809	0.167348181599609	-0.0959284285688208	0.270011214590697	-0.0664982915109471	-0.103979414052627	0.00219175301392793	-0.0149434048589195	-0.0364025053121689	-0.0852388527817872	-0.0819407000192268	-0.102289423939994	-0.106150009624418
0.113627856533486	0.0624458211815531	-0.00551036393248268	0.133799642021006	0.000645220794705734	-0.00782726198445455	0.0309148063990388	0.0197232149802012	0.0085626103030967	-0.00359102059487441	-0.00801342544195922	-0.0157948399817447	-0.019829766500095
0.253900109754181	0.0837436363895264	-0.0323617568992192	0.190418370835879	-0.00045538629012587	0.013290998206499	0.060707303836852	0.0331139774285838	0.0108901712627184	0.00641780595818658	-0.0023729723990672	-0.0135953306278281	-0.0217988680703565
0.690180577755578	0.142192234198149	-0.129990870256606	0.227693231768232	-0.0239648328072284	-0.0290295618300689	0.0417928551178066	0.00647327085814164	0.00521815382630764	-0.0264971973186486	-0.0199297640280004	-0.0456424619351034	-0.045262263570167
0.569301280372764	0.121311835302597	-0.100418799335485	0.221297120148659	0.0218932127213144	-0.0150815678512152	0.0607435586788906	0.0345837014564979	0.0114299668756954	0.00340582243504961	-0.00941737194331604	-0.0176020251982493	-0.0347876046623606
0.262382057602187	0.0631139240790897	-0.0385620144866203	0.174579367414718	0.000421117141399363	0.0161727464930836	0.0558491668631785	0.0403957349208697	0.0259280071676115	0.0082969318172415	-0.00144141301702383	-0.00991065551909875	-0.0243165777856038
0.213927984073087	0.0403265500383526	-0.0275670098778517	0.151263104472574	-0.00601332552775141	-0.0164612264432705	0.0243830411030884	0.0202600374797615	0.00101512314640026	-0.011237275985511	-0.0199561915754367	-0.033674095614804	-0.0282409474748466
0.00510000813341782	0.00254966581239781	-0.0004585636259382	0.00406013865267258	-0.00107603799036517	-0.00111012170796497	0.00060407281979417	0.00163204044791606	0.00110041462255277	-0.00109307984916507	1.05937900837265e-05	0.000349905191030476	-0.00101749219972315
0.0102107186320186	0.00370478686444353	-0.000206414149789306	0.0074263401359081	0.0022964108821947	0.00202936100301294	0.00490699939565011	0.00235683116353865	0.00124015848267013	0.00216288594260382	0.00038674068222418	-0.000458272299757305	-0.000977128266591824
0.0744412793683484	0.0407830395482884	-0.00490209963325132	0.0721651114661299	0.00512356527151649	0.011254151191952	0.0386296078228526	0.0180411564910158	0.00669768147186167	0.00818885823173424	0.00314445959968898	0.00676216932321745	-0.004200991304255
0.0483565525877333	0.0089642442413424	-0.00374494353970986	0.037900581638847	0.00111294582861375	-0.0040737992376385	0.010351876503941	0.00744238214338507	0.00288458863006187	-0.00148042670451238	-0.00376784202045777	-0.00880659747153079	-0.00779998408958415
0.649984088398166	0.137872829044717	-0.119836248171777	0.218570726360185	-0.00155102346350933	-0.0314186703906814	0.0427449165680454	0.0141417608107178	-0.0116938596610398	-0.0164848469270954	-0.022294895140936	-0.0376122078806637	-0.0488954804419031
0.00443657068894703	0.000521835210731375	9.21015679950761e-05	0.00251369725531946	0.0002595142698131	0.000430513644093482	0.00221439968066686	0.00108004466117983	0.000463633351773753	0.000345013956953291	9.37125028002738e-05	-0.000429358801369131	-0.000782902094058549
0.565659660919851	0.118017872708174	-0.0973167272502287	0.227357133139203	0.00971298009517874	-0.0189964400637606	0.0461535677987354	0.0185223698031175	0.00868801132328378	-0.00464172998429091	-0.0170784007904782	-0.0332599758732005	-0.0418949948289883
0.375124769567874	0.0811020708266885	-0.0563216491368005	0.208473117200498	-0.000844465348212087	-0.00773049556914857	0.0595247125547314	0.0315678349235292	0.0280781984839009	-0.00428748045868033	0.00699873552435354	-0.0149113712804849	-0.0312558689494192
0.792397605635106	0.149864625687477	-0.1574509896356	0.158574494486995	-0.0198438606455272	-0.0659231939909656	-0.0119964337912962	-0.0192112149229672	-0.0321505803742056	-0.0428835273182464	-0.0625938881015516	-0.0761023971933646	-0.0837543734950074
0.0228392495229373	0.0145842746122831	-0.0026436551596119	0.0140106504818794	0.00136401862918787	-0.00161815979046894	0.0065189161064684	0.00311109250961466	0.00138207558853969	-0.000127070580640536	0.000946638832182992	-0.00248740857349067	-0.00307117194328781
0.280993441725466	0.101124267518216	-0.0394841348132904	0.204071828453677	-0.0302732231604927	-0.0562303538853179	-0.0041959463681821	-0.00840110819018541	-0.0254547452970909	-0.0432517885229053	-0.047576247581284	-0.0585999902656028	-0.0613337980008519
0.68754408837731	0.155805151656783	-0.128935709918222	0.207081876804398	-0.0157781094896398	-0.0414967311503684	0.0137367081596909	0.0118649900113583	-0.00350662233642063	-0.0286374203200042	-0.0358645352025644	-0.0579696103766205	-0.0660993323420836
0.327495290384516	0.0621806964953983	-0.0442683257575219	0.251793264356566	0.00240549998059431	-0.0383320341074093	0.0349260812515722	0.0124660614097905	-0.00719443985539492	-0.0179632670634075	-0.0408395063570791	-0.040868890823475	-0.0558993822404705
0.413852496081585	0.13261503593381	-0.058252233059861	0.283312142568286	0.00129203929382332	-0.0603741049300384	0.0275276553983232	0.00100430728276374	-0.0336395822396803	-0.0295410328181075	-0.0596467943665012	-0.0727895423457043	-0.0692454862760044
0.424449821262342	0.120240685043052	-0.0694023954100764	0.211403076656142	0.0239578609831231	0.00960739808226468	0.0497424509392294	0.0566635228079804	0.0217030950457218	0.0167826295326939	-0.00261531668113113	-0.0229872729242875	-0.0295223841167255
0.0745812965030054	0.0532099061627762	-0.00485655279141237	0.0695876688030141	0.0190779506205358	0.00754325941414007	0.0462492463975846	0.0263836756088972	0.0225176138092045	0.0133106050173379	0.011199225806085	0.0150615925426074	0.00300809311416821
0.026822928021844	0.0054714545737613	-0.00229912885907456	0.0257447081679315	-0.00159801130044283	-0.000277661028066329	0.00780291592309808	0.00437537072190643	0.00137645517716072	-0.00093783616425458	-0.00485831138594368	-0.00200368855867387	-0.00406846212589775
0.571832309047735	0.149677851508874	-0.10002823524773	0.245552726015241	0.0102731828627161	0.0100918458603175	0.0470103355350343	0.0566411850276093	0.0194350378021065	0.0101825143615167	-0.0181165697807394	-0.0157072121460979	-0.0160781384317182
0.0891404337603483	0.0115526571203439	-0.0068047750326768	0.0712102208961428	-0.00171547039335852	0.00537622219085995	0.026471942813399	0.0164056420382883	0.00678141061672782	0.00183037589875071	-0.00537289371487773	-0.00648453654764197	-0.011060193618128
0.692639345839346	0.170100808002782	-0.123874000711222	0.251129304954305	0.0286181994476112	0.000605861499611615	0.043802222253867	0.0382020310707811	0.025477212194482	0.0146120304736115	-0.0181236407354828	-0.0155885588712543	-0.0408872843583967
0.197976133215931	0.0436768117652292	-0.0232807488020623	0.151758977656047	-0.00300962029898685	-0.00777402886841932	0.0338237682960526	0.0193480511252775	0.00593749145905018	-0.0053918245837031	-0.0183264153629493	-0.0256549595420271	-0.0354865756575635
0.213358342557794	0.0417042916067386	-0.0276898732386301	0.149136786476306	-0.0175684983938435	-0.00401944017848382	0.023728820991934	0.0129233852790061	0.0140886521871237	-0.0107939692861637	-0.00682815873146739	-0.0161959674218705	-0.0293507416800053
0.795168199393199	0.146893523524602	-0.158458696997384	0.158582991082991	-0.0401284026372098	-0.0636510144878438	-0.00107710569724928	-0.0235594075035382	-0.0259121904754422	-0.0518897085625268	-0.0566357996013382	-0.0794717555280342	-0.0876279498018007
0.101150134477054	0.025924431209975	-0.00938935198624705	0.0926200537608456	0.00846634231805345	0.0105002063317047	0.0412167906477325	0.0204942768178557	0.0176623775095839	0.00948327432487908	0.0061514184276482	-0.00127238267091213	-0.00619731806753811
0.260007497831741	0.0806886534460732	-0.0314538120742618	0.189163131139009	0.0013877418451686	0.00782320607754705	0.04083066767273	0.0424192876988043	0.0137735421921399	0.00460547396135785	-0.00517660805746922	-0.012511193609051	-0.0352056393803958
0.896504497354497	0.0853448858388017	-0.192047324590433	0.0927982804232804	-0.019231259018759	-0.0306198412698412	0.00780892857142867	-0.00370923520923516	-0.023453132053132	-0.0249255501443001	-0.0263610466195026	-0.0358006808006808	-0.0461987925269175
0.79447426971177	0.148482330454965	-0.156912796375922	0.159980492192992	-0.0406619574285365	-0.0721579235347407	-0.0147032272581215	-0.0267269673258784	-0.0596804648110566	-0.0564099404816386	-0.0624537763587552	-0.0765420482239202	-0.0855961108983624
0.839564094592771	0.119680723797559	-0.171783233997589	0.132048481719805	-0.00947809031926683	-0.0142374329259778	0.00763823224705573	-0.00214515951797212	-0.0124886455116234	-0.0118577616226223	-0.0268195932368472	-0.0370106193030825	-0.0639331273752907
0.0902843776241356	0.0443031701837954	-0.00632337969516916	0.0733558875232121	0.00872448461669663	-0.00542793820605968	0.0276583731103719	0.0190603017745964	0.0083358838749598	0.00164827320531848	-0.00379562186251481	-0.00547268112369267	-0.0121516694035935
0.112905655671056	0.0357829558226215	-0.00941263318750736	0.113801914750308	0.00324178100641567	0.00461786349571122	0.0321146833674794	0.0201809477212097	0.0114671771117871	0.00392982225106345	-0.00253620074973512	-0.0126378218664796	-0.0172920645711213
0.00144757444401944	-4.45741127274033e-05	2.24683955163188e-05	0.000892863751815375	5.55249514323148e-05	3.79615944308446e-05	0.000573648010093	0.00038105015613472	9.38277843896837e-05	4.67432729315798e-05	-0.000299415013073559	-0.000268132088079637	-0.000296905151205746
0.347763437962821	0.126638468767721	-0.0498275861796637	0.219889329917522	0.0255297144620094	0.0173856052186692	0.0676622428707784	0.0517142533308123	0.0417528103668873	0.0214576598403393	0.00725483612377864	-0.0141422606441352	-0.0212457380652796
0.612726323241745	0.13845841428044	-0.104824821909639	0.250697037384557	0.00753355881902995	-0.0209620368086505	0.049474148491902	0.0211541468668501	0.00950704515755219	-0.00671423899481027	-0.0411965501014089	-0.0397613740368989	-0.0533070356089955
0.331328341041794	0.111602885435654	-0.0430999342297201	0.223729574127133	0.0257841648607993	0.0168889266437351	0.08318651601184	0.0612075530976502	0.038639504653375	0.0213365457522672	0.0118576917124389	0.000312162976237373	-0.0045402756318178
0.662318903989744	0.113628802054059	-0.120187420851233	0.23302199955116	-0.0145500624343563	0.00708962280322489	0.0328393516211983	0.0181918078563016	-0.000468635507447468	-0.00373021981556565	-0.0196163242001929	-0.0346304029195974	-0.0573636577395179
0.887521891534392	0.101664313432877	-0.187443961508296	0.0951892195767196	-0.0259612012987014	-0.0287274408597938	0.00852106481481474	0.00532146164021163	-0.0230984076109076	-0.0273443210792476	-0.0417259374884374	-0.0437551527176528	-0.061725895096856
0.00505262870843746	0.00388009121748022	-0.000352619715096282	0.00484587187216632	-0.000472765711683471	-0.000478790701643877	0.00118413083303993	0.000722080827210239	0.000558525457558082	-0.000475778206663675	-0.00136732776354551	-0.000962461324658576	-0.000973503692370213
0.0357802398177414	0.00874261563172198	-0.00168825827026381	0.0358073128631408	-0.00222886325645881	-0.0056680598253613	0.0090046512598067	0.00129387227450007	0.00163586248561739	-0.00394846154091006	-0.00495165956064188	-0.00943840446791871	-0.00889837880032925
0.915703703703704	0.0777985929988265	-0.197711534524079	0.079449074074074	-0.00719279100529113	-0.0237735449735451	0.0217339285714285	0.00274351597476585	-0.00269902597402616	-0.0154831679894182	-0.0252185185185186	-0.0239125270562771	-0.0293604730917231
0.0911972341472016	0.0434690975092837	-0.00738720484675409	0.0780428239452124	0.0106179268041042	-0.00348456705018103	0.0316740587709871	0.0165861265206988	0.00775182011900409	0.00356667987696159	-0.00286582670770867	-0.00786655208132417	-0.0102621988215898
0.315297568978848	0.0827872306239458	-0.0444367360951033	0.177806740970893	0.0221405248503558	0.00510811402627531	0.040469030025006	0.0244693571137833	0.00842666742673143	0.0136243194383155	-0.0168814871293159	-0.0220039764653787	-0.0323517721587714
0.571111807971168	0.115514022131733	-0.100312192500994	0.233187035179146	-0.00765578626117414	-0.0225682130597834	0.0407898039917395	0.00829658448855575	0.00461145754539916	-0.0151119996604788	-0.0277076759737432	-0.0388249350665267	-0.052848295507836
0.597999690917571	0.16371926275391	-0.100133918505995	0.26902404523906	-0.00745066049845067	-0.102193315562054	0.0102689565365542	-0.0175289610035954	-0.0349176472436236	-0.0548219880302525	-0.0717223462224977	-0.0721415280085915	-0.0974802821380382
0.572200363408903	0.172952776976256	-0.093322611179354	0.279594800734945	-0.0211983577305429	-0.0980864389583772	0.0181951050333667	-0.00461018011523373	-0.0514800973076709	-0.0596423983444601	-0.058815481274908	-0.0866167513124702	-0.125602045910399
0.0205372475595685	0.0149680082977347	-0.00142618927150759	0.0126539674174645	0.000455268116105478	0.00279513109522784	0.00806562890610324	0.00478301751610527	0.00373470226112011	0.00162519960566666	-0.00114145965837119	-0.000176658978200392	-0.000677030219582327
0.798252010489511	0.149188983767497	-0.156738823721291	0.154073661061161	-0.0350675950527183	-0.0533217568980728	0.00989196914196899	-0.0172679019154012	-0.0167071980657253	-0.0441946759753955	-0.0552542000117833	-0.0581643284854297	-0.0899107948935332
0.693323731361231	0.167928526333231	-0.121712670532793	0.252183808321308	-0.00987067562067567	-0.00838793709014296	0.0315760643904027	0.0210784382595818	0.00816974401551607	-0.00912930635540932	-0.0156444827163578	-0.0298878535680006	-0.0568312632868652
0.589293609763658	0.167890761903677	-0.0981268664868281	0.2636908828152	0.0100418578185448	-0.101474486338608	0.00548227479067065	-0.0186577039005009	-0.0376967711086055	-0.0457163142600315	-0.0741202349056255	-0.0968638526993504	-0.111026679998952
0.647962977246065	0.1401781726118	-0.111556167494108	0.26518384815076	-0.0217160386884071	0.0128571525357646	0.0571202193557516	0.0379982498438381	0.0210079415957997	-0.00442944307632132	-0.0169107761380539	-0.0343959079143966	-0.0472226774388492
0.794940900765901	0.145126954997106	-0.158555898792338	0.151783183483184	-0.018172104755336	-0.0562603100382474	-0.00963183681786628	-0.0105048022315264	-0.0427477684907541	-0.0372162073967917	-0.0671930974873235	-0.0829210872067971	-0.0866309431945506
0.696994380850631	0.14022831347493	-0.128345038923763	0.229198873117623	-0.0141290601984875	-0.00153849461571132	0.030252703410424	0.0204460085941607	-0.00979938769739075	-0.00783377740709945	-0.0344526613762975	-0.0417454228716764	-0.0356032377041845
0.0196161903344772	0.00448167536439173	-0.00218729710658375	0.0158801160231458	0.000774011551291042	-0.000616483315873679	0.00439470908643457	0.00027074563588703	-0.000613839007189722	7.87641177086816e-05	-0.00209729783525699	-0.0027260898494324	-0.0041837545332881
0.895662830687831	0.0853174453536889	-0.192110980414153	0.0927816137566138	-0.0330556727994229	-0.0272775034663192	0.0117206781644281	-0.00283985088985095	-0.0098500901875902	-0.030166588132871	-0.0142002314814815	-0.0359494622343888	-0.0486549286361787
0.0196315617176617	0.00611982452188659	-0.00178399632842308	0.0131081651752622	0.000545639179938374	0.00354588945761055	0.00377795408067657	0.0045333020798299	0.00400736889613661	0.00204576431877446	-0.000498959324785244	-0.0016145850150356	-0.000699131341127215
0.420314933475775	0.113319820868404	-0.0693820276291111	0.216931005750383	0.00167633385775628	-0.00189566271964148	0.0539487227313564	0.0382904640582969	0.0094490689324947	-0.000109664430942569	-0.00889012840298897	-0.0376349241292691	-0.0406067697956866
0.261644390007426	0.0430634845329493	-0.0349012016999669	0.163462141744295	-0.0110792159804521	-0.0153669980062245	0.0201294003340854	0.0166205099862796	-0.00337716289445578	-0.0132231069933383	-0.0210787774590522	-0.0348807334925991	-0.0417496463499953
0.00542620324503681	0.00058861952567512	-0.000342835029536592	0.00183286006089159	0.000621271319755361	-2.06696526429094e-05	0.00147372758610242	0.00124533763822065	0.00073128435963576	0.000300300833556226	-0.000725256095581455	-0.000903768230416031	-0.000893981496591564
0.0371654427600472	0.0124917266043652	-0.00387330592493921	0.0259168521850101	0.000725062499207237	0.00714446589598244	0.0119822317521953	0.00930864851771025	0.00563228499289509	0.00393476419759484	-0.00134496452578995	-0.00230338432137513	-0.00259789589349609
0.279673003038535	0.105233530143982	-0.037029302502314	0.202976289363412	0.00217247238979396	-0.0550826276311133	0.00903215495618304	-0.0059566309278905	-0.028551410640932	-0.0264550776206597	-0.0374962630063155	-0.0496745460441192	-0.0674564841162351
0.312288738139156	0.105361476345624	-0.0453797031182657	0.18306746408925	-0.0124990360417198	0.0323963435517116	0.0658096815847377	0.0394637863293603	0.0325976041965567	0.00994865375499587	0.0131670512091863	0.0114285839278525	-0.0201155880664523
0.768165883190883	0.14113075662919	-0.149203533836635	0.171839498192439	-0.00182102754128677	-0.051672305934806	-0.00642816635462429	-0.0285647931196532	-0.0119803357482731	-0.0267466667380464	-0.0348373648008116	-0.0596898177474977	-0.0709188171089511
0.647481271887154	0.140507308859735	-0.111846542425203	0.258620315414433	-0.00592766018729973	-0.0168406370182105	0.0515527616210473	0.0244729833483511	0.0119233506886274	-0.0113841486027552	-0.0152753337745497	-0.0240631209079386	-0.0450087559835824
0.334088707281124	0.109670560001076	-0.0461639550124264	0.270735628508144	-0.025461747328627	-0.00755562067722609	0.0370040146447745	0.00419951511449951	0.0132812919121789	-0.0165086840029265	-0.0411603654837967	-0.0377388333011091	-0.0687013804957484
0.177383451204422	0.0831652377882293	-0.017308180617817	0.19982867416114	0.00504014803302019	-0.0483820026253313	0.0241685674097332	0.00623509627300184	-0.00854000675842237	-0.0216709272961556	-0.0312130759840193	-0.0363257327271772	-0.0423300351563898
0.661677079199467	0.113402355843952	-0.119728572139194	0.231104666832279	-0.00557324950845484	-0.00109721812283536	0.0470267660326312	0.0245554445541513	0.00816117217441725	-0.00333523381564504	-0.0205802428642256	-0.0320554419773061	-0.0457488179426324
0.319991573470861	0.108255722522933	-0.0417428415797143	0.277393394991175	-0.000822706197369849	-0.00709183918218353	0.0443849349188598	0.030566259809751	-0.0121931114264902	-0.00395727268977669	-0.0406886055472956	-0.039479032352071	-0.079159452617505
0.688147582972583	0.165142210335861	-0.119276020388357	0.253125036075036	-0.0188783288273748	-0.0184091440857617	0.0349500609004285	0.0283000468213703	-0.00474152219308466	-0.0186437364565682	-0.0280792356944269	-0.0382403407776549	-0.052146698565633
0.864138416907167	0.108371254559857	-0.182213659897986	0.112071503727754	-0.0373310288703671	-0.0242144085081585	0.0164888888888888	-0.0140397364209865	0.00180166245791236	-0.0307727186892628	-0.0218740225052726	-0.0344844730952026	-0.0493768960206461
0.507515447147047	0.156442110831858	-0.0803628977867753	0.285661126975998	-0.0144975350178009	-0.0582666964000798	0.028995645918578	-0.00601513264428588	-0.025174580740271	-0.0363821157089403	-0.0505585149412183	-0.0617238770176134	-0.0924896599829644
0.0602400810453837	0.0372155733739738	-0.00637369486273962	0.0396330219415296	0.00346129320543959	0.000184494285500825	0.0194360847610185	0.0147665892408674	0.00855912819749496	0.00182289374547021	-0.000476826104739841	-0.00372895078883174	-0.00524426724994911
0.898327513227513	0.0836232929299899	-0.189935109442601	0.0906419312169313	-0.00866640211640213	-0.00557691798941795	0.0024377284752285	-0.000604205747955722	-0.0249681118649868	-0.00712166005291004	-0.0299847222222221	-0.0276809854497354	-0.0313170454545454
0.596553044790395	0.139904135008111	-0.0984700106455886	0.260971341968357	-0.00763065000108842	-0.0300898190946675	0.0455257013689991	0.0151746183757029	-0.00438826424320249	-0.0188602345478779	-0.0252597531767857	-0.038579959280533	-0.0459816187079971
0.939959523809524	0.0584971561375738	-0.209301532000013	0.0582404761904762	-0.0228630952380953	-0.0346905423280423	-0.0142011904761905	-0.0203335317460317	-0.0233149170274169	-0.0287768187830688	-0.0325407136844635	-0.0424630665630665	-0.0661585509884852
0.426022411384719	0.124694095062248	-0.0703705244338462	0.213664346158635	0.000791165588658382	0.00100859729411362	0.070028864048544	0.0494107057696541	0.0265957463822844	0.000899881441385975	-0.00754344798577922	-0.0158097333621396	-0.0409364966639133
0.473698963943234	0.101185227354719	-0.0707914204720111	0.277450704900057	-0.0166101932835074	-0.0180173422982036	0.0456107534765012	0.0228163623263362	0.00459348545763172	-0.0173137677908555	-0.0211779634446198	-0.0511095176865011	-0.0710417449671108
0.0125029409420309	0.00220970982700636	-0.000725192738800572	0.0119587140304103	-0.00035140545718549	-0.00134823190051015	0.00327485181280954	0.00194478597787786	0.00112516129248006	-0.000849818678847819	-0.000534001443152819	-0.00200191002709076	-0.00216139968492334
0.728130021667129	0.153054924551199	-0.136943552635693	0.200926756326119	0.0103668761053897	0.00478790018426778	0.0419081643999712	0.0304999673253596	0.0202385212529792	0.00757738814482867	-0.0180052023215613	-0.0281590868338424	-0.0311550720069136
0.281110263214712	0.104504907931808	-0.0359917094265229	0.198850706673687	-0.0365475136443339	-0.0656908848512325	0.00294797588190798	-0.00149654586408049	-0.0112001956770837	-0.0511191992477832	-0.0519855432001114	-0.0661470661890705	-0.0550419697664354
0.290961933261128	0.102554700371642	-0.0406371005811417	0.203406811002074	0.000171927236402969	-0.051532638491849	-0.0115540389299866	-0.00238979364651898	-0.0328933618748393	-0.025680355627723	-0.0450916889951665	-0.0619425920427663	-0.0560822612912092
0.885204761904762	0.105473562977511	-0.186294619893834	0.101206349206349	0.0154138888888888	-0.0399653439153439	0.0153483405483404	0.00438829365079363	-0.00772064393939398	-0.0122757275132276	-0.00945099206349209	-0.0233063085063087	-0.0280548026048026
0.845885354977267	0.114997564824185	-0.175468440263112	0.129741110224198	0.00272113806672625	-0.0184708568256363	0.015514802851016	0.02851651190585	-0.000682722026210891	-0.00787485937945498	-0.0276090810197429	-0.032297664195826	-0.0386980146617589
0.220539491016221	0.0852797428357832	-0.0264201397801499	0.168051412545421	-0.0047988714308555	0.0241227574719221	0.0566166934292925	0.0504608585293266	0.0298789164159372	0.00966194302053328	0.00828111934512132	-0.00865077446065954	-0.00506391012631363
0.174860126178724	0.0665694745385369	-0.0226859086833574	0.12726001636959	-0.00973197827621161	-0.0291124669516497	0.0132518596393798	-0.00140504615791717	-0.0193865125935505	-0.0194222226139306	-0.0256414831872661	-0.0339948954939703	-0.0327237633182933
0.696349495411995	0.142449445935209	-0.129990579106101	0.225609631572132	0.00246992081992081	-0.0303411056585446	0.0378111807990483	0.0124413117419502	0.00855982273194922	-0.013935592419312	-0.0304378118054975	-0.0309352894687641	-0.0509364587442028
0.401627603286047	0.0783880221368565	-0.0614416747508436	0.217595963400144	0.00188921701860906	0.00362876955995006	0.0456540823171365	0.0261086203283454	0.0130023097264064	0.00275899328927959	-0.0200702926337926	-0.0302369136140525	-0.0386957464000336
0.00323699767504519	0.000233825794746362	-0.000347926255071051	0.00308216662183336	-0.000942085775856305	-0.000718062800564734	0.000460199720346801	-2.88623235021367e-05	2.7018140655569e-05	-0.00083007428821052	-0.000780544130365501	-0.000472473761691999	-0.000731364746030692
0.0740709672888679	0.0163929329779768	-0.00781579227542191	0.0526574565577837	-0.00756051494868128	-0.00807892337207172	0.0105143119230124	0.00744749126626257	0.00217444485329538	-0.00781971916037649	-0.00748088975409827	-0.0129758270181527	-0.0126365601276485
0.399638333642679	0.0773724966709608	-0.0611741484779833	0.211908334816053	-0.0163208735762129	-0.0031977991666845	0.0396747047625371	0.0219151926578024	0.00756443229230253	-0.00975933637144871	-0.013484924529294	-0.0213136533790861	-0.0431774195494795
0.916362037037037	0.0763187024095158	-0.195787434396538	0.0790962962962962	-0.0151649470899472	-0.0335175925925927	0.00951675986050982	-0.00988434412809425	-0.0114930809930811	-0.0243412698412699	-0.0246858195045696	-0.0381781746031747	-0.0420630260942761
0.571340997007379	0.147864203023451	-0.100056072630107	0.251699048441	0.00429570184907557	0.00699006276634773	0.0627711713919608	0.0356910160227033	0.0321550267211641	0.00564288230771171	0.0144163606821093	-0.00308291947714068	-0.0262050259122735
0.555165581646309	0.136803677850489	-0.089778038510233	0.265308655227928	0.0205962785573273	0.0172140360993495	0.0640046740011763	0.0485647676816504	0.0311123380971653	0.0189051573283383	0.016528938101155	-0.0167606193073166	-0.0334759837489602
0.533412059906574	0.117721323422928	-0.0896167475610111	0.245908818119189	0.000702427524274407	0.0134000100166125	0.0657804294972544	0.0387595414752303	0.0311629544512655	0.00705121877044346	-0.00218930358211278	-0.0139391102498042	-0.0235421567210223
0.896347486772487	0.0874073284041199	-0.192091950783655	0.0925330687830689	-0.00344451058201056	-0.0417715141911652	0.0134273148148149	-0.00185150590150596	0.0038173490860991	-0.0226080123865879	-0.0109297288359789	-0.0300972145909646	-0.0391985648803954
0.0219477343215968	0.00845581138576717	-0.00140419290858447	0.0193647530402952	0.00098539471334555	0.000605886267000304	0.00794631929482585	0.0065910858333333	0.00255953294280406	0.000795640490172927	-0.000356817702533898	-0.00137814193243675	-0.00252333644461242
0.0573356731660806	0.00473839174032251	-0.00378872854627048	0.0331282818812586	0.004138570306731	0.00125685795361323	0.016397368797069	0.0116744610369995	0.0075625763998606	0.00269771413017211	-0.00267184673764965	-0.00561931133901105	-0.00714826623306653
0.661580838532812	0.118679385945777	-0.121883057106829	0.22632276342079	0.00731616397690615	0.00541885865782532	0.0451118633039274	0.029970329449305	0.0157640383838583	0.00636751131736568	-0.00911187177862216	-0.0263151852118412	-0.042061634125267
0.748386141636142	0.155192536988842	-0.139546798153848	0.218305525030525	-0.0216266946058656	-0.0388999990330685	0.0197786769946601	-0.00997604566593535	-0.0120958976208977	-0.0302633468194671	-0.0440015379310793	-0.0605062163495739	-0.0713089992513077
0.49090442369726	0.157214488356824	-0.0761304365831845	0.294494138287138	-0.000391162532117018	-0.059583726069151	-0.0035077204756444	-0.00619629629225721	-0.0440864077851407	-0.029987444300634	-0.0571217540488979	-0.102593170298018	-0.10546943649073
0.193996995245522	0.0855819568512867	-0.0163739949524156	0.191703436294351	0.00473007205385639	-0.0387860324391655	0.0249919835985876	0.0142075315366223	-0.00920032936857118	-0.0170279801926545	-0.0208389716026974	-0.0342154761820733	-0.0387276760942532
0.00190392931963073	0.00216343793075431	-2.75127502504195e-05	0.00118532253239826	0.00024449279973736	-0.000291096130029332	-9.34650783561144e-05	-0.000151410916909626	0.000105706029517025	-2.33016651459861e-05	-2.10584200529584e-05	-0.000276954285036963	-0.000304794974829866
0.258134501301168	0.0936553922411436	-0.031729485177047	0.189009659987307	0.0373962036154175	0.00920852694187596	0.0572472644482224	0.0379296022012851	0.0165045594092799	0.0233023652786467	0.00562475779477789	-0.013254183346171	-0.0161068315378361
0.421146495615477	0.128228074474164	-0.0589655899904434	0.287356658264047	-0.0477908079137476	-0.0569191523578014	0.0368729685098613	0.00395310385431752	-0.0127526484805827	-0.0523549801357745	-0.0590084958155609	-0.0707904254496445	-0.0791227141768164
0.117396961203894	0.021360028708871	-0.0139608603780412	0.0811652381332554	-0.000610002915832644	-0.00320040324421329	0.0260211580957732	0.015057024375514	0.00264792958532152	-0.00190520308002297	-0.00689033922412396	-0.0113666967694325	-0.0195780385079217
0.792908551633552	0.147269546501052	-0.156451264436745	0.154414861064861	-0.0264065040895922	-0.0716110387323521	-0.00548030028151081	-0.0211922485384984	-0.0166518174776412	-0.0490087714109722	-0.059235453306675	-0.062560018850599	-0.0716969349662914
0.0516894743698514	0.0101724874315795	-0.00463902580492512	0.0387667190602684	-0.00356924211835108	-0.00233707040329247	0.0133294026427715	0.0062995944467534	0.00123050983907988	-0.00295315626082177	-0.00330544201000704	-0.00640581777102345	-0.00805084294485413
0.569283950085003	0.150166644306447	-0.0977062961956966	0.252141435966854	0.0101122838232062	0.0148257079221427	0.0647308148111087	0.0483960696670923	0.0440375569940669	0.0124689958726744	-0.000358264544423448	-0.0191887766837856	-0.0160873811560516
0.94057619047619	0.0582914294157533	-0.207815075600258	0.0569571428571428	-0.00453730158730148	-0.0504407647907649	-0.00300308441558439	-0.0090430301180302	-0.0185574735449734	-0.0274890331890332	-0.0237660695785695	-0.0291991205553706	-0.0269203449328449
0.840453051659669	0.117496147476223	-0.173374941089432	0.127976710245092	0.024640400721283	-0.0279539124818537	0.0230651081897404	-0.00779801991309348	-0.00410315086601853	-0.00165675588028535	-0.0148329458395635	-0.029289867625781	-0.0477412280938017
0.0104556516844492	0.0047923856918266	-0.000920124517754129	0.0071860337226579	0.000837647585410772	0.000398589589334256	0.00192344871713382	0.00182582394449672	0.00044430211530644	0.000618118587372514	-0.000359359464060576	-0.00134805250925433	-0.00253991665535242
0.0805655014603376	0.0146830298399804	-0.00911863767081186	0.0537393004227798	0.00146927158851783	-0.0136315874395368	0.00877853455730207	0.00102754767078242	-0.0026537159536191	-0.00608115792550951	-0.0088906305762543	-0.0128917970127289	-0.019705326810418
0.568980587684732	0.1454716082921	-0.100119769548362	0.24901880984756	-0.0041097026518403	0.00572843262465927	0.0596892009130267	0.0264037176754475	0.0189372757048749	0.000809364986409489	-0.00685340122846712	-0.0178919863265909	-0.030732721164185
0.0914984237848413	0.0147484583933575	-0.010223236234911	0.0600929673908657	-0.000126611590283432	0.000377948981637524	0.0197387187261138	0.0107852972189362	0.00734565621859215	0.000125668695677039	-0.00282591128046197	-0.00836561583721634	-0.0117303984606718
0.912869444444444	0.0800584876426146	-0.198725247402037	0.0812416666666668	-0.00291441798941794	-0.0454614672364673	0.00491794733044737	0.00022341269841275	-0.0190292989417989	-0.0241879426129427	-0.024024287980538	-0.0128522156084655	-0.0299167951261701
0.124550162061264	0.0531795495926405	-0.0155590465629853	0.08619666956111	-0.0187192121743415	0.00519869772136754	0.0201217294859206	0.011516109096825	-0.00251796614187903	-0.00676025722648697	-0.0197820766873398	-0.0241245760305911	-0.0278161370488546
0.214014686031072	0.0670746747857136	-0.0267576656224275	0.146090192426828	-0.00748602178474905	-0.00294601668150482	0.0363354085278814	0.0212103036722847	0.00854154303132029	-0.00521601923312695	-0.020227716392124	-0.0149311828167999	-0.0308709675842625
0.702587497918748	0.144920525438785	-0.131863543154954	0.220839089382839	0.0152600497047674	-0.0124288007422337	0.0310522125427892	0.0184983840301856	0.00492839591458838	0.00141562448126686	-0.00957574930889082	-0.0262210393064948	-0.0442989417316657
0.896304497354497	0.0867028433697311	-0.192031261807016	0.0915010582010581	-0.00680903078403072	-0.00636124338624333	0.0213250330687831	0.0110200396825397	0.00255899771524759	-0.00658513708513708	-0.0159013685388686	-0.0261916665170341	-0.0255355843230842
0.716301567324102	0.154267468232193	-0.133916808446233	0.205234007921277	-0.00515297004175508	-0.0116243151989546	0.0431255346833673	0.0258214656435319	0.00685086474675078	-0.00838864262035488	-0.0221892173680374	-0.0380098455709241	-0.0555282118211941
0.0128032769690129	0.00301795267726202	-0.00169234377517328	0.0114928664796496	0.000877358571965532	-0.000683581823066399	0.00309525874968629	0.00189166489487473	-1.27881576022053e-05	9.68883744495667e-05	-0.00188022513066506	-0.00141553648364485	-0.00277629732899489
0.703985157897658	0.136212768321298	-0.130476693432913	0.222406783494284	0.00191509069634088	-0.0103193922273918	0.0115399442265253	0.0105103001287213	-0.0172856966860401	-0.00420215076552544	-0.024239362223904	-0.0428202841447748	-0.0503454030351579
0.130137122926325	0.0233631064238212	-0.0130496605668099	0.105748981506668	-0.000381755034834536	-0.00668807826564062	0.0156170622885751	0.0123825001642974	-0.00159776752595819	-0.00353491665023759	-0.0153418150867637	-0.0197125857033135	-0.032079411024613
0.46600913398987	0.203164959969333	-0.0692026982526122	0.26618450483318	0.0522789526646593	0.00873452035259581	0.0778270401693684	0.0575320837016573	0.0448197193744206	0.0305067365086276	0.00273478419148543	-0.000358649109272746	-0.0309282826744369
0.942409523809524	0.0569130338560851	-0.208129457638876	0.0551654761904762	-0.030494733044733	-0.0257202380952382	-0.00430674603174597	-0.0074575396825397	-0.0183478835978836	-0.0281074855699857	-0.0234991267719209	-0.0502354911292411	-0.0437841857216857
0.589770314987072	0.160881440180897	-0.100548735388935	0.262518156127869	-0.0153112951097476	-0.106817685998725	0.00767785260907383	-0.0232455760073702	-0.0171894906786553	-0.0610644905542365	-0.0724822329413164	-0.0947882603576464	-0.0989137438931961
0.838526496107379	0.120517821320194	-0.17369194616111	0.129145726114844	-0.00511840697428945	-0.0154659598843423	0.0139352093168269	0.00519494749531513	-0.00650028007803749	-0.0102921834293158	-0.017114766610024	-0.02967864565739	-0.0403608338339222
0.42114848595307	0.16682933794018	-0.0622044041949595	0.25112026899139	-0.00114359183887097	0.00345022785834909	0.0755550678291369	0.0470600945669629	0.0300564536496972	0.00115331800973906	-0.0155997506274239	-0.00852332063377481	-0.0150087081566553
0.752233979446479	0.155840853518509	-0.139888842427825	0.212209274521775	-0.0179543992641819	-0.0531017995892996	0.00674419108941171	0.00126756229291847	-0.0356721662911678	-0.0355280994267407	-0.0411057725030521	-0.0426795093689429	-0.0702434664211455
0.930781349206349	0.0658704888902305	-0.203125391452376	0.0637603174603174	-0.0290980196546374	-0.0329202380952381	-0.0140716498779	-0.0221459325396826	-0.0165205357142857	-0.0310091288749378	-0.028049503968254	-0.0524229256854257	-0.0495515379867363
0.651563172394055	0.144530621321644	-0.115764486754669	0.260494367288485	-0.0116310200708259	0.00405175981425976	0.0514165935575861	0.0270820751824428	0.00836437934342327	-0.00378963012828304	-0.0126311012888035	-0.0197940382597224	-0.0503242805676063
0.182499183176721	0.0324745674039789	-0.0221183711954964	0.14084955417603	-0.00926534967597656	-0.00255571617702377	0.0332347458170262	0.0154470785966692	-0.000432878490381733	-0.00591053292650015	-0.0135628112218439	-0.0270599532041732	-0.0325446269323835
0.419545637914743	0.119391243845707	-0.0658935421848308	0.210936948331962	0.0422984663293871	-0.00350532377318341	0.0757644626026526	0.0442582592923683	0.00434598584362988	0.0193965712781018	-0.00639121855622832	-0.00609835047847951	-0.0228737489888908
0.50650259948297	0.0982646864386049	-0.0815676245969865	0.254046446598221	-0.0112344529013412	0.00556666603782063	0.061653556786002	0.0442255020243841	0.0181750682089121	-0.00283389343176033	-0.0182511269153999	-0.0286182306004524	-0.0441460775387941
0.343705104080716	0.122345882711776	-0.0457127890089303	0.219049433803999	0.0476466087950754	0.0115212864391944	0.0816447263010477	0.0640648834703225	0.0491184187856529	0.0295839476171349	0.0158575576372699	-0.000428109846155045	-0.0190559913292675
0.106956759491204	0.0225687440872645	-0.0110358508843969	0.0851152446371468	-0.00107341536221114	-0.000521867026731002	0.0180447502520384	0.0150183879065187	0.00471818611554753	-0.000797641194471066	-0.00768562539466938	-0.0131800651450186	-0.0198433601532503
0.0152926482709582	0.000483533285093775	-0.00111984068113853	0.0111113081599002	-0.00190669338012055	-0.00231390165508489	0.00317718536779194	0.00136344069210536	-0.00150730029397246	-0.00211029751760272	-0.00284113945997541	-0.00344172599499554	-0.00469089605712675
0.336191327019436	0.118630905214841	-0.0458890442974363	0.219311945532023	0.0406480338701964	0.00959811947894373	0.0603863933812393	0.0427735024015172	0.0212482057475644	0.0251230766745701	0.0100208869390667	-0.00845977335644488	-0.0175559145509729
0.770244885669886	0.138049829871112	-0.148043138648871	0.168559632034632	-0.0523064635842887	-0.0457126270400487	-0.00568105241690442	-0.0158904157771022	-0.0253795090392946	-0.0490095453121687	-0.0495914084381031	-0.0734563655224681	-0.0746375038987576
0.60661833510549	0.139291957399086	-0.105640625048312	0.253963389977706	-0.0139105279275681	-0.0173935861319586	0.0396129024528066	0.0162385510434914	0.00824889003133389	-0.0156520570297634	-0.0195857957104637	-0.0389780423034252	-0.0588770015712269
0.196959107214408	0.0463020859538101	-0.0220874482648008	0.167776392309235	-0.000724130046383942	-0.00703070747806392	0.0431000939725886	0.0263856662458903	0.00663336918171276	-0.00387741876222394	-0.0123725612447223	-0.0219090807386607	-0.0270267448421379
0.339960753238856	0.110648221008331	-0.0467784115023288	0.269956032932103	-0.0108579621725493	-0.00952487054871454	0.0321173613414657	0.0202713906160986	0.011795727788127	-0.0101914163606319	-0.0451982368795965	-0.0446822455622184	-0.0478129886041805
0.701086931355681	0.141973778471481	-0.129196301049664	0.223163862295112	-0.0176911494184916	-0.0120106659054952	0.0383358443901014	0.0352697313715696	-0.00130724175062413	-0.0148509076619934	-0.0154694831130541	-0.0280434548951931	-0.0510372337795371
0.640406183862434	0.176670393575165	-0.113821767787099	0.261624646418396	-0.0334758161916057	-0.0282031520072349	0.0431946687285309	0.0245164422154071	-0.0141601207601129	-0.0308394840994203	-0.0397613076073194	-0.0529122203100959	-0.0760665924431162
0.0207425343426901	0.00624422418661219	-0.000919117839179633	0.0166582005662234	-0.000321529446943126	0.00170512707639721	0.00720873563104404	0.00538367969645702	0.00374396264810471	0.000691798814727043	-0.00139203405645781	-0.00117374744136856	-0.00331914942062806
0.896926455026455	0.0869006233195563	-0.192947098102135	0.0946152116402116	-0.00996433381433393	-0.00736710465460466	0.0222842592592593	-0.00329996693121692	0.00273029100529099	-0.00866571923446924	-0.017110341972842	-0.0282083531965112	-0.0298922288359789
0.201578330894746	0.0313885228551548	-0.026797465830456	0.141162011330379	-0.00542805562678297	-0.00924113250391898	0.0256671393014681	0.0105326454103651	-0.000465541607635539	-0.00733459406535097	-0.0129245633011937	-0.0276168412789213	-0.0387524104710506
0.00613174439299121	0.000154708849261426	-0.000246660537728116	0.0024288829897637	-9.17023660221075e-05	-0.000171608539590678	0.0017267238536451	0.00114972978579486	0.000361856446769252	-0.000131655452806393	-0.000303754583393013	-0.000818301817264733	-0.00099866690775222
0.460230053605499	0.197652687563022	-0.0677641442295074	0.270547900248926	-0.0121198910699745	-0.0119663930386792	0.0508493943625764	0.036885813907961	0.0134383499057056	-0.0120431420543268	-0.00615281267944179	-0.032166221631788	-0.0406655508327802
0.941913492063492	0.057271552732451	-0.207638169532162	0.0557948412698412	-0.0239799603174603	-0.0445655020088844	-0.00506666666666666	-0.0172338841713841	-0.023994687950938	-0.0342727311631724	-0.0229730158730158	-0.0372143849206349	-0.0362600223850224
0.404312208938598	0.133988233207129	-0.0574585311290952	0.303110714115628	0.00702915652466296	-0.0271406092266677	0.00580057779217974	0.0125641606168734	-0.0203956182815936	-0.0100557263510024	-0.0206454209419322	-0.0513414992026386	-0.0915515455101408
0.665260704578216	0.120278988287701	-0.11815031132541	0.22668270201519	-0.00201111098319551	-0.00266994735292747	0.0474494394186539	0.0199616958224864	0.0134828394393711	-0.00234052916806149	-0.018572546024058	-0.0249099429411881	-0.0373367483104041
0.310318758875954	0.114332802553799	-0.0388920478932466	0.274825661442812	-0.0367978603213143	-0.00394463206749807	0.0402662712102781	0.0365327203044672	-0.0113733138152477	-0.0203712461944062	-0.0426820308719686	-0.0382319402017938	-0.0497209406376082
0.0940066820900036	0.0172432146998696	-0.00852232603408719	0.0729949048153354	-0.00242404429894652	-0.0129080034687244	0.00977346929133331	0.00140952722121888	0.00224109748663022	-0.00766602388383548	-0.00971751454416875	-0.0135216308802462	-0.0162547587521672
0.781301984126984	0.163577187029259	-0.14884359338377	0.201684126984127	-0.0127944813220549	-0.0782381210156946	0.00309005285173769	-0.00705049524062684	-0.0296518426018426	-0.0455163011688747	-0.0579162963426232	-0.0637569820634372	-0.0773737781152947
0.48401810224099	0.158668939651196	-0.0743533769105067	0.29348055995375	-0.0112449722748379	-0.0525958105606491	0.034000087549737	-0.0139004184695774	-0.00820792630253941	-0.0319203914177435	-0.0464932551861891	-0.0806030571571714	-0.0790059819692515
0.409462332034192	0.0832789875127411	-0.0569809823565399	0.260440981742693	-0.0196542215533954	-0.0204253748512916	0.0517795136204866	0.0276167959399976	0.0033056555337817	-0.0200397982023435	-0.0163742964175569	-0.0423283376641106	-0.0589898867738938
0.292020707080421	0.103200550326205	-0.0351898155838516	0.209231314438055	0.00114760604879593	0.00237919424507677	0.0520247390285088	0.0302446026867371	0.0187347275558943	0.00176340014693638	-0.0141377208202542	-0.0189840331987864	-0.02979616738612
0.213447303752011	0.0419211097611024	-0.0225369915118321	0.174344973092113	-0.00537667604017583	0.00246619984972926	0.0425496913120191	0.0239087836201438	0.00902538435811273	-0.0014552380952233	-0.00931152311792066	-0.0220491987186376	-0.0316200349265513
0.487316623218751	0.158444339684611	-0.0764969553035322	0.28995226864718	-0.00114110555358193	-0.0579482326179628	0.00373178811266556	-0.00740148114758948	-0.0264605933608708	-0.0295446690857724	-0.0431034421645992	-0.0823060843572129	-0.0777166408926201
0.885137764550264	0.104657444811138	-0.188060533683048	0.098892791005291	0.00234411375661381	-0.039039359957781	0.0173097663910164	-0.0022327228327228	0.0046870490620492	-0.0183476231005836	-0.0320839246809834	-0.0384001850409939	-0.0406627256637125
0.0023663895437752	0.000225141140867649	-0.000319544355264957	0.00116152401056198	-0.000440231392126111	0.000325874961608212	0.000605423164381	0.000843155704884383	0.000294056732337838	-5.71782152589493e-05	0.0005052779201742	8.75428244675302e-05	-0.00038777045779746
0.684322013240573	0.133337202645718	-0.124748110336119	0.221197882423536	-0.0290379092366275	-0.00200063598870448	0.0416792456584802	0.0168596227067559	0.00575064336676556	-0.0155192726126661	-0.016349162354403	-0.0311342239126187	-0.0457566032598317
0.418740070465807	0.117840679676428	-0.066226087574013	0.203636255136643	0.0148200275056183	0.00107383729326582	0.0562922207072258	0.0404697100658982	0.0297487710844395	0.00794693239944205	0.00438059302615412	-0.0146008974890641	-0.0233505955838869
0.582748742166594	0.169215830430738	-0.0982143747224274	0.269378660833831	-0.0119224338759282	-0.100166745315143	0.0121650101419875	-0.000305415182056512	-0.0600416917033028	-0.0560445895955357	-0.0613080107218682	-0.087067480503551	-0.0713244823474839
0.467888552816528	0.199951747522576	-0.0732224931929235	0.26378122097693	0.0449030402500809	0.0143413765020783	0.0617708628526047	0.0625557511262739	0.032087567041781	0.0296222083760795	-0.000982048729740059	-0.00919214162335102	-0.0244840665426171
0.0730945085286176	0.0519963994720775	-0.00551545742303773	0.0702716458515121	0.0197178526153821	0.0271404011384932	0.041770259248679	0.0313380192704023	0.0198306851233548	0.0234291268769376	0.0133958669549887	0.0149245311979268	0.00625140354748567
0.292690383871767	0.106481398081137	-0.0360621464193887	0.214063277840634	0.004119700395951	0.00827147675147133	0.054071000929363	0.0322680500450896	0.013837938323282	0.00619558857371116	-0.00668001399925083	-0.0181243121530129	-0.0251096175418903
0.195385632414342	0.0476030108193183	-0.0215802499032279	0.169528583342569	0.00536559611260135	-0.00330996887192692	0.0413930565144473	0.0206430981273908	0.00922087880418007	0.00102781362033721	-0.00889153192831335	-0.0189464645897451	-0.0271800230085124
0.0226757274337052	0.00144440456288849	-0.000631049989933338	0.0108472065484172	-0.00029065117171748	-0.000929234331632063	0.00717911322547873	0.00570123515370703	0.00181550531013447	-0.00060994275167477	-0.00212218449816298	-0.00354529817734682	-0.00494681171613927
0.840465955096102	0.117106552480565	-0.173288885147807	0.128474917919771	0.00148832673317956	-0.0392091652685693	0.016893262075615	0.00238410194502481	-0.0108540302154273	-0.0188604192676949	-0.0162681073420046	-0.0262382406944908	-0.040625274124239
0.741722008547009	0.161430074346633	-0.137927944927144	0.225285134310134	-0.0265348698200092	-0.0625816916879417	0.0197352214914714	-0.00200801050801058	-0.014528621625611	-0.0445582807539754	-0.0460960429149447	-0.0634432644554161	-0.100236706175466
NA	NA	NA	NA	NA	NA	NA	NA	NA	NA	NA	NA	NA
0.0414485254166551	0.00647466907119993	-0.00437881202456878	0.0279552748147918	-0.00674207994817737	-0.00286723711603105	0.00641575097905243	0.00422074267098232	-0.000915861973136735	-0.00480465853210421	-0.00602105309932529	-0.00842800724016311	-0.00799356565437968
0.573394656164985	0.150255924059112	-0.0984955907025509	0.243923941611508	0.00829997029559837	0.00994854563216196	0.0662503763309316	0.0421385439082859	0.0369286524594514	0.00912425796388017	0.00737138144004346	-0.0108637296957999	-0.0349854468284815
0.799884272209272	0.148415404728789	-0.159428524141385	0.15849548969549	-0.0296443911066674	-0.0615257054004841	-0.0097154193917125	-0.0207300189938059	-0.021407651000636	-0.0455850482535758	-0.0468809450609061	-0.0657622667513617	-0.0685727353662955
0.695347095959596	0.165528681323338	-0.124844185156146	0.248059253246753	0.00213595057850169	-0.0112716263261735	0.033694073056573	0.0252240162139059	0.0128291367333646	-0.00456783787383586	-0.0148583933902593	-0.0334177324671852	-0.03664387460056
0.199124937513357	0.0509734532030656	-0.0213006339996689	0.161903857815626	-0.00277234202732141	0.000319602544573805	0.0351156547531378	0.0223136469751132	0.0107487495158853	-0.0012263697413738	-0.0117205317149392	-0.0226873302337585	-0.0298359472611388
0.419558144976158	0.126241952101498	-0.0686341828840279	0.212116283918189	0.0315619951568443	0.0258769083985597	0.0596922841673814	0.0460807703096128	0.0293484833197354	0.028719451777702	-0.0205094419051396	-0.0101352156539928	-0.0277863774387789
0.575667325040132	0.167856446098212	-0.0968480793800131	0.273618652598787	-0.0242335554263895	-0.0854913357207831	-0.0109505092592791	-0.0248535457210984	-0.0367610449563875	-0.0548624455735863	-0.0838252397251964	-0.0874992206239163	-0.1236508816106
0.443140281944217	0.105254961039821	-0.070443114055746	0.206555974441989	0.0135251675545522	0.00406764804621568	0.0532658859917461	0.0442403067292096	0.0122075477388874	0.00879640780038393	-0.0157649890213791	-0.0287760513441023	-0.0360151286469008
0.128610346895056	0.0518649265915709	-0.0145992982134776	0.110945650875327	0.00503506957122407	0.0154274016667204	0.0418732399536435	0.0405383427161038	0.0172065622432408	0.0102312356189722	-0.00592033697974942	-0.00452356844733184	-0.0151311165292899
0.0125683222038658	0.00223966438917333	-0.000627485821001115	0.00959138313943065	-0.000401550551465879	0.00103908732646022	0.00411659531677713	0.0019781083324551	0.000828841147226511	0.00031876838749717	0.000826753609284503	-0.00049998650009749	-0.000977940327561206
0.693802853622867	0.154724563171033	-0.130257578945857	0.201674367523719	0.0108705277361117	-0.0513580847171659	0.00646163311481007	0.00744141328786319	-0.000439257073289845	-0.0202437784905271	-0.0548223475005855	-0.0324563907515536	-0.0610382492597584
0.42422573663245	0.128409790823269	-0.0620133659125534	0.287931011574924	0.00413978731268155	-0.053877818862845	0.0323653589991269	0.0162935014778039	-0.0224402748122223	-0.0248690157750818	-0.0593228054122233	-0.0593339152968039	-0.0843876192944464
0.742559564509565	0.158788551418717	-0.13923805640178	0.21503487993488	-0.026434916005776	-0.033603078798638	0.0156161770797641	0.000413439338439292	-0.0267556153337404	-0.030018997402207	-0.054671510517418	-0.0596419662989516	-0.0771007916461869
0.0746079152134418	0.0153006046960987	-0.00896834125002276	0.0544690606888686	-0.00415067296567016	-0.00932933227911961	0.00883858078151051	0.00500996095242254	-0.000475547897194922	-0.00674000262239488	-0.00627740891525369	-0.00875803749602921	-0.0115567958300263
0.928517857142857	0.067524330518055	-0.203549747489124	0.0683904761904761	-0.0129896825396826	-0.0330911014911015	-0.00901987433862428	-0.00903764430014431	-0.0126010912698413	-0.0230403920153921	-0.021563465007215	-0.0383821428571429	-0.0441227869352869
0.318209263075683	0.111669569699764	-0.0413496000116964	0.279906432026324	-0.0167094239598815	-0.012206157220714	0.038505911625877	-0.0119964945096146	-0.00774636571045384	-0.0144577905902977	-0.0201656283620388	-0.0522521110515156	-0.0662048860231155
0.179643711804634	0.0856568740847397	-0.0167165637253913	0.201840924038151	0.00949763646651464	-0.0386817097995851	0.0225620126795801	0.0104106507870781	-0.0051084673782521	-0.0145920366665352	-0.0262677988674415	-0.0390662097473419	-0.0475392448847173
0.193232639488538	0.0301366065523244	-0.0246070415879856	0.138257533125262	0.00181922278947927	-0.0142935780456686	0.0339018788191656	-0.00217363162601095	-0.00881929092960448	-0.00623717762809467	-0.026739709731011	-0.0283340411625627	-0.0313865366757796
0.350717121055181	0.153985127601684	-0.0500407374883381	0.217768585123162	0.0188994806885701	0.00307679326902793	0.0556178305850508	0.0442935003733509	0.0333329683025218	0.010988136978799	0.00249583270190362	-0.0210315358304175	-0.0242168268630392
0.0662634307930611	0.0115649950808103	-0.00536323565599489	0.0545746033754928	0.00224864808812487	0.00537024576407903	0.0190879998186719	0.00939260579231954	0.00436656220013065	0.00380944692610195	-0.00457512748674763	-0.00793704362675932	-0.0079989359345365
0.262863861974313	0.0942610834038575	-0.0353858382702962	0.200207020179125	0.0285298011071389	0.00173454469768097	0.0605644722832629	0.0472508656455802	0.0349782186510459	0.01513217290241	0.00161568788079997	-0.0082993662156774	-0.0196064504950361
0.214993155923223	0.0718597157906858	-0.0285712024257715	0.150072775306566	0.0109627550264416	0.0127292978170527	0.0513416269161043	0.0248447813076016	0.0174305878508889	0.0118460264217471	-0.000501144452302316	-0.0165279806998568	-0.0150625748519221
0.113326286441167	0.0635858866722156	-0.00702691364604678	0.133478651944831	0.00972498581325545	-0.0104105369171556	0.0331934687618666	0.0172111264025143	0.00567649501703026	-0.000342775551950086	-0.0132193601031313	-0.0128561307476199	-0.0213431093335834
0.0502285341271963	0.00735239496018074	-0.0051483924788838	0.0314399175611365	-0.0017180992217903	-0.0032783172230327	0.00925398698704261	0.00103687977846351	0.000957541881461833	-0.0024982082224115	-0.00299121975196859	-0.00696952273365719	-0.00885533207172177
0.00658821991414495	0.000933864316116887	8.890882348578e-06	0.00653235787953379	0.000709194826221678	-0.000872072398840295	0.00185699144349051	0.00126949733088378	-1.27190627199521e-05	-8.1438786309309e-05	-0.000723310569870753	-0.0011132017141901	-0.000926398490961836
0.0777605185294046	0.01411256591093	-0.0081299271451926	0.0526208722005598	-0.00484027995113594	-0.00595432170120132	0.00806536471763768	0.00122290219688435	-0.00228983907675041	-0.00539730082616863	-0.00900087540287851	-0.0154047185125042	-0.014354029480268
0.17269004173338	0.0239793713567632	-0.0202645547921641	0.124768141682611	-0.00434012930700284	-0.00701977656276354	0.0326400723543087	0.0101697105647683	0.00443674386609913	-0.00567995293488319	-0.0158016561635198	-0.0199698014036082	-0.0301262205699345
0.147329351126433	0.0603759367823457	-0.0155139213190074	0.135910084666325	0.0106330881104925	0.00476231371330488	0.043817627181802	0.0113111074451616	0.0249517343974545	0.00769770091189872	0.00271941504810388	-0.0161695364423009	-0.0274336550965847
0.3125476525948	0.083494314118255	-0.0483225023176603	0.181624470350763	0.00172346165448561	-0.00272353115648	0.053140687354689	0.0322695916566698	0.0241416891181738	-0.000500034750997191	-0.00825877763562571	-0.0012962057640829	-0.0266121996145069
0.719665641555971	0.152986184239664	-0.131261498913458	0.196774216766344	0.0178551220615034	0.00834906426821791	0.0514303455333504	0.0379270285054494	0.011711722964041	0.0131020931648607	-0.0131643782078052	-0.0292169864508326	-0.0289232315936979
0.00653149559760108	0.000837548715227944	-0.000482969615930752	0.00624998527105078	0.000569452189203631	-1.18166425057669e-06	0.00205758965766239	0.00128308300003078	0.000690268582176863	0.000284135262476527	-0.00108859959511604	-0.00041678134941345	-0.00103337041513059
0.104684871269292	0.0495581632506242	-0.0105880087456151	0.102259969460498	0.0233374876081702	0.0121240131112944	0.0429987927732882	0.0300538724349112	0.0310692510720734	0.0177307503597323	0.00667974926666347	0.00897528189468245	-0.000891333933576724
0.376857736768522	0.0908292403988986	-0.0555455919183938	0.205437599418848	0.0154682954921133	0.0230510187114567	0.0555170875571339	0.045294204229849	0.0236804602213188	0.019259657101785	0.00271833931057847	-0.0106791543506119	-0.0302154239493309
0.474019907092031	0.107782998406613	-0.0724740367705584	0.284161996954186	-0.00407225405186046	-0.0310647084535737	0.0524753623721768	0.02550789527348	0.0019263640765172	-0.0175684812527171	-0.0265103753362814	-0.0388740155763928	-0.0623238236767498
0.817631007797336	0.105525681901229	-0.164303644121655	0.143835262043934	0.0100070874407594	0.00841736882604083	0.0328914128375849	0.0241238836075556	-0.00223731190988985	0.00921222813340006	-0.0196024177558413	-0.0188580647369213	-0.0418000965202056
0.00572292053771744	0.000688665601465709	-0.000530508875635911	0.00257886869292116	-0.000558915413796766	-0.000117564163676732	0.00189025830751088	0.000865039229160333	0.00079158583245334	-0.000338239788736748	3.28426208036229e-05	-2.72035603046871e-05	0.000516453328947928
0.303121008809074	0.121533404849688	-0.0376505057159348	0.22059068444193	0.00522137607765422	0.0020530346560429	0.0597960355422593	0.037388398009675	0.0229655038346855	0.00363720536684858	-0.00678317830783531	-0.0175454793937597	-0.0300771451172858
0.794458993783994	0.148397647709002	-0.15768367683048	0.155343387168387	-0.0347457560957561	-0.0614878196014225	0.00157585432662621	-0.00901262976424155	-0.0162375988046185	-0.0481167878485893	-0.0544668068023457	-0.0441225478932629	-0.0850484666007189
0.422734099051116	0.124046960664313	-0.0669637404663935	0.208768474516374	0.0344281777951854	0.00431916480532685	0.0584628026551474	0.0414016640882969	0.0188641805697191	0.0193736713002561	0.0170867011085369	-0.00933560822495549	-0.0255267866446048
0.416651863901399	0.129517435149648	-0.0626300921676811	0.28668078966403	-0.0355051077908352	-0.0522757231497284	0.038797484797454	0.00809869276294178	-0.0311753587624528	-0.0438904154702818	-0.0439718100270975	-0.0587305870789607	-0.0803224688108895
0.348214626401046	0.125918481025026	-0.0490266024339404	0.219561250570954	0.0393541569958756	0.0102673800383767	0.0773039352148921	0.0356613952347549	0.0364862364704099	0.0248107685171262	0.0137243952273228	-0.0102119705502001	-0.00988416714135365
0.426257867406367	0.167533112674767	-0.0614707013218212	0.253663729920365	0.0246538529254809	0.0156456619333112	0.0750433288722834	0.0433263209965542	0.0384867254595922	0.0201497574293961	0.00175984474183466	-0.0125867703026216	-0.0157444841591106
0.654267112054612	0.171596345855116	-0.116098441486691	0.246067014929515	0.0101407905938279	-0.0338571437505741	0.0384361660999818	0.0136393650376745	0.00196923622727996	-0.0118581765783731	-0.0379161750533751	-0.029978452469554	-0.0363889271031012
0.0945144587714835	0.0448817793230833	-0.0081603732860058	0.0770820326250196	0.00789470787514442	-0.00485779640702924	0.0311310621288326	0.0186677846560756	0.0121336293125512	0.00151845573405759	-0.00265962754724364	-0.00685216488287956	-0.0105026675011221
0.564499017532028	0.108881366955509	-0.0974408160141683	0.233773661887004	-0.00833907140472312	0.00112127014702401	0.0575393648260935	0.0391975677891053	0.0184821212831622	-0.00360890062884955	-0.0131958169166216	-0.0203084061613493	-0.0349598281964899
0.12360492398522	0.0184623783687319	-0.0135445300550706	0.0829232219636606	-0.0043413925629419	-0.00356843593473519	0.0163899099722563	0.00463356128589759	-0.000665371175803842	-0.00395491424883854	-0.0143816817694952	-0.0179789723147007	-0.0256926165508507
0.107980551731765	0.0523799952731838	-0.0113320357105928	0.0903656745392486	-0.000420549265475842	0.00168878091853633	0.0268793705152738	0.0138499360671222	-0.00768245946368136	0.000634115826530238	-0.00694924625733241	-0.0157985603504307	-0.019120727794591
0.927004761904762	0.0693692099458203	-0.204148551588382	0.0700369047619048	0.00123630952380949	-0.0386798288857113	-0.0102059709489857	-0.0305933890183889	-0.0322230743793244	-0.0187217596809509	-0.047025743006993	-0.0425758928571429	-0.04422339997965
0.17581814703753	0.0277494171531065	-0.0215339191781135	0.128334161058039	-0.00895132007460786	-0.000452874732777359	0.0234761039668124	0.0116218389194939	-0.00374850121177736	-0.00470209740369262	-0.0200430920429855	-0.0233744233917867	-0.0311120392261987
0.00579842731156815	8.51745401313914e-05	-0.00033210228424846	0.00231684487141402	-0.000637388717833703	-0.000129137003596626	0.00231450255293921	0.00121419405744204	4.8881829303165e-05	-0.000383262860715165	-0.000381272705418961	-0.00105617063790104	-0.00130334820202359
0.321140450748375	0.094931063169129	-0.0380052038750138	0.219726440830583	0.00700946265025659	0.0216453674021813	0.0688739500851357	0.0486764076677135	0.0391014468187108	0.0143274150262189	0.00427350431855322	-0.000308193469788831	-0.0145005513833013
0.941551984126984	0.0575087979261648	-0.208639028239884	0.0564480158730158	-0.00232142857142859	-0.0441509009509009	-0.00669404761904757	-0.0114950396825397	-0.0132089285714285	-0.0232361647611647	-0.0296964285714285	-0.0431222897472898	-0.0522016737891737
0.317632570362202	0.0804241747314343	-0.0472524153860696	0.181684409560253	0.0243636664857587	-0.00615723853120481	0.0591851748893169	0.024546632204997	0.0242778661627255	0.00910321397727692	-0.00360004626113963	-0.0249005046041196	-0.0247136320316149
0.0196936838752151	0.00710115412667715	-0.00159599376450281	0.0152501495540697	0.00486225026084056	0.00438050647706671	0.00821655259241633	0.00659691148460652	0.00211211232046472	0.00462137836895364	0.000708921146889831	-0.000963966875866997	-0.00239062698496512
0.141473960066704	0.063784239690829	-0.0108914734774177	0.133160249698895	0.0109855208025995	-0.0129430300427191	0.0324088425154456	0.0193904040260576	0.00358616064032338	-0.00097875462005978	-0.0091735769832603	-0.0202752776186282	-0.0206772017774472
0.417590151522708	0.121814547890132	-0.0646939521090159	0.208925238783472	0.0208883470370521	0.00122970544424383	0.0631735228300961	0.052226060615953	0.038043780065971	0.0110590262406479	0.00618946486089311	0.00533146460417772	-0.0150489306593449
0.743763298738299	0.163006559322138	-0.135834545766626	0.223388288563289	-0.0485471048691438	-0.054696882052883	0.00321126974876984	-0.00860679239741735	-0.0380995319677886	-0.0516219934610134	-0.0646605318877507	-0.0600793287003325	-0.075515562132023
0.303684187282222	0.064226571042048	-0.039450657707059	0.24804857733044	-0.00303641549780792	-0.0239975679330505	0.0405460225038804	0.0185027700696604	-0.00399054479165228	-0.0135169917154292	-0.0283424254574137	-0.0468408761245812	-0.0562609840786429
0.00197656137808094	0.000367621512040348	-3.40171137010001e-05	0.000739114934109765	0.000123518025394208	0.000415105800008505	0.00109358350534145	0.00122776883751789	0.000743182249459794	0.000269311912701357	0.00037898057323882	-0.000165747825933956	-0.000116829407489871
0.931770238095238	0.0654743987700263	-0.203308359779556	0.0658964285714286	-0.0105984126984128	-0.0463746031746032	0.00300389610389618	0.00078942515817515	-0.00694519351262779	-0.028486507936508	-0.0286739439210028	-0.0297066107503606	-0.0395573398823398
0.0517153486971515	0.00198172210773985	-0.00366150529575764	0.0534702436575207	-0.00341204822329022	-0.000730053524787243	0.0111819914894178	0.00622100660966888	0.00245571681320477	-0.00207105087403873	-0.00612165129885881	-0.0084821862146699	-0.011656232482703
0.928136904761905	0.0680499588011659	-0.204165335566572	0.0682797619047619	-0.00247857142857144	-0.0346666840104339	-0.00339821428571419	-0.00990773809523804	-0.0197093103655602	-0.0185726277195027	-0.0218689496097583	-0.034029849086099	-0.0445195887445887
0.649902832406507	0.134142559594458	-0.118512397476853	0.211553992659838	-0.0243067058384172	-0.0380847643240786	0.0373677968633145	0.000119554863771354	-0.00989681232629736	-0.0311957350812478	-0.0255871612256643	-0.0620203624194521	-0.074125628196636
0.573570911004011	0.173032084904208	-0.0992685364358938	0.273708059752901	-0.0610040913133324	-0.0794706708072187	0.00725296553368171	-0.0284016003486876	-0.0595966766473943	-0.0702373810602755	-0.0931677701794128	-0.0857639761503929	-0.109701851137954
0.130138480500486	0.0749531367649329	-0.0116971646507026	0.116006367665251	0.0288231955105717	0.0211445868316583	0.0481057612857243	0.0454107242018966	0.0304271990594633	0.024983891171115	0.0157192894769671	0.00335891352362938	0.0069246487386817
0.307328361753599	0.103430444070587	-0.0433868131320861	0.185450667462303	0.0205696194742414	0.00551966255379177	0.0744684840365589	0.0602512089995179	0.0464072389743108	0.0130446410140166	0.0119998482461243	0.00256996750436755	-0.0159421124421976
0.909311111111111	0.0824690128032179	-0.196852614497424	0.0828388888888888	-0.0325442770192771	-0.0195836487586488	0.00694424603174593	-0.0131983104858104	-0.0129239781052283	-0.026063962888963	-0.0337130546536797	-0.033459723840974	-0.0356554519554521
0.927030158730159	0.0697918799044538	-0.20354330081486	0.067511507936508	-0.0132165343915344	-0.0219237429237429	-0.00447923581048582	-0.013627084027084	-0.0301247745310245	-0.0175701386576387	-0.0299642285954785	-0.0589972002534502	-0.0413790193602693
0.91227328042328	0.0807368938074495	-0.19791114342703	0.0836350529100529	-0.0224751743626743	-0.0145440476190476	0.00835780030155031	-0.00359629629629621	-0.00314662444037439	-0.018509610990861	-0.0284442941317941	-0.0406246182058682	-0.0296922812889724
0.915769708994709	0.0768492960180683	-0.197461998292628	0.078355291005291	-0.0132561507936508	-0.00820978835978836	0.0145050925925925	-0.00518155469258419	-0.00751474867724866	-0.0107329695767195	-0.0227561370002547	-0.0128361772486774	-0.0189962891683479
0.50563185110774	0.155323452289657	-0.0801144680690197	0.288001040125745	-0.00622443346663026	-0.0438814761049193	0.0300651515720995	0.0101423186884485	-0.00705783053361947	-0.0250529547857747	-0.0585528223031284	-0.061917863551203	-0.0773226168208915
0.123254741384404	0.0250058227886425	-0.0145199514610914	0.0850248794731015	0.00148935064442286	-0.00314632275457891	0.0220464245068931	0.0107356867630007	0.00232337427440779	-0.000828486055078015	-0.00778898963467776	-0.0187781929552716	-0.0204969269991641
0.523746096284243	0.11689069517196	-0.0886024168892447	0.242408522464741	0.00670659606301083	0.0132083295756671	0.0596515773274725	0.0408426278575824	0.02133547673461	0.00995746281933896	-0.00623779876105823	-0.0239610482336422	-0.0336570439134528
0.76093254985755	0.144437701130424	-0.145953921989241	0.177887444037444	-0.0224613152412723	-0.0508134486655319	-0.0108506822335255	-0.0148082339085732	-0.0472118170001152	-0.036637381953402	-0.0795313216037584	-0.0837602067656623	-0.0913372122611731
0.235161811410869	0.0824178837241608	-0.0307343859823884	0.182850120464816	0.0180461602905358	0.0046392115451932	0.0504734036455758	0.0326460563043572	0.0174448891477371	0.0113426859178645	-0.000312988643544176	-0.0120757323339749	-0.0296309407580242
0.804032822270322	0.144792171024537	-0.15978044704975	0.152491384078884	-0.0403533168550002	-0.0708128339843906	-0.00534248957061456	0.0071004925085808	-0.0259138482207856	-0.0555830754196954	-0.0416554578851948	-0.0581263770152992	-0.0886612249381308
0.286461530079622	0.10416885119134	-0.0407948385309382	0.204334867891049	0.00868181095536569	-0.0541043079430385	0.000222623913023245	-0.014138756842676	-0.0169447685754662	-0.0227112484938364	-0.0453335858808907	-0.0440567479379838	-0.0767451028353117
0.60193849220335	0.144118486368551	-0.102182655004741	0.266146560706703	-0.0154926216085668	-0.0234495754555686	0.0489317776568883	0.0198146916791873	0.00585234465403073	-0.0194710985320676	-0.0262858231356615	-0.0452950775349985	-0.0615621364388683
0.679800020453582	0.157485612122256	-0.126668567570396	0.20419953183909	-0.00833228093892924	-0.0430450753676699	-0.00262218195204877	-0.0157950214469711	-0.017605522126897	-0.0256886781532996	-0.0616760857692186	-0.0761279932668332	-0.0752635464527437
0.839873254713696	0.118781339901266	-0.174223621407846	0.129612856397415	0.0126182375902965	-0.00349453736622851	0.0132780981001569	0.0144016155685273	-0.0121504911346823	0.00456185011203403	-0.0186462514416268	-0.0444654325837928	-0.0276208597321342
0.0145207253819021	0.000425575843005482	-0.00135323401170596	0.0111017422545893	-0.000949458408123575	-0.000243690456208746	0.00109332246071603	0.00145228800800741	0.000811863820923844	-0.000596574432166161	-0.00270902798353459	-0.00340477694472342	-0.00331218462631698
0.694997421328671	0.139088391521569	-0.129749148972107	0.225279562798313	-0.0253592190595385	-0.0196691957646178	0.0320605149011206	0.00993349470303817	0.00467450643163392	-0.0225142074120782	-0.0264565210748245	-0.0345263664414008	-0.0635100785533441
0.612157843704532	0.138145962629755	-0.105107339711685	0.252775590780373	-0.00485940062814183	-0.00746359057340018	0.0520008370882726	0.0336491246879139	-0.00204606418133502	-0.00616149560077106	-0.0203128039455681	-0.0400017047106549	-0.0482311302481181
0.0499790099979348	0.0065636628782053	-0.00597269377639061	0.0302720719135251	-0.0030775768088953	-0.00566495219223436	0.0100239314086806	0.00101476753288871	-0.0013107044282703	-0.00437126450056483	-0.0029922566661502	-0.00564918762234993	-0.0102646714421923
0.299303333754888	0.088010049660801	-0.0405382172331053	0.212163257279054	0.0200803478089609	0.0150047363843859	0.0653244694783631	0.0455409564715255	0.0342853119022812	0.0175425420966734	0.00131885395542553	-0.0102325907671226	-0.0150937089656306
0.421357237072728	0.122537730891448	-0.067469633543195	0.21624472335095	0.00633907572374698	0.00910621351871488	0.0669817338504847	0.0319210105405834	0.0232171056683149	0.0077226446212309	-0.00584724821639265	-0.00449362132297521	-0.0367929716604933
0.567947019730276	0.116323753941061	-0.0981123173887705	0.229919489740645	-0.000612399801184993	-0.00597218937174482	0.0422194824617621	0.0147610625215214	0.00273295579719179	-0.00329229458646485	-0.0246901958682586	-0.0425220216647897	-0.0390107826252593
0.148741819404952	0.0220557244673071	-0.0167531628495721	0.100270075229591	-5.78395290773415e-06	0.00588175682234163	0.0173813735671652	0.00546449561767789	-0.000711658866891479	0.00293798643471696	-0.0160010578879776	-0.0229388009378308	-0.0171672284553699
0.930219841269841	0.0668792650799989	-0.202710584522004	0.0661968253968254	-0.00502857142857149	-0.0419094215969216	-0.00859868626743632	-0.0141244123931624	-0.0231318452380952	-0.0234689965127466	-0.0427142195767196	-0.0475757745057087	-0.0494448082010581
0.303985167860992	0.119302513689396	-0.0392803829460334	0.216400033495171	0.00487642646670072	0.0107936055344159	0.0595210522742859	0.0388277707278595	0.023683261820223	0.0078350160005583	-0.00734353600829279	-0.0160431714891957	-0.0295870845518431
0.504215267504508	0.154462379117393	-0.0800384539629828	0.280134220405816	-0.00752747682786681	-0.0680753646873205	0.0318161280829058	-0.0182484612676539	-0.0275544405582844	-0.0378014207575936	-0.0745650598478055	-0.0858131613853383	-0.0892020280661823
0.473170387711564	0.109992359363596	-0.0742621459784324	0.282715977544944	-0.00878429152290677	-0.0393684652476252	0.0425750746133483	0.014041294303533	-0.00174047006328382	-0.0240763783852659	-0.0342731101150651	-0.0425327916520917	-0.0752823876227738
0.0101519046402156	0.00361069370923613	-0.000466339038438906	0.0115911656392965	0.00115632465882322	-0.000648445818524751	0.00193198317295323	0.000738853886293502	0.00111921497378217	0.000253939420149236	-0.00107045755318404	-0.00225936583491368	-0.00265028751104949
0.724583510428176	0.149207374941119	-0.135047107184269	0.200114318304457	-0.0168533030320864	0.00190814236347669	0.0495598513162885	0.0469966224615731	0.0219270512313117	-0.00747258033430487	-0.00442235552469361	-0.0205532641233869	-0.047080788752095
0.649681222018722	0.176115633197925	-0.116020953509051	0.251592190679691	0.0086045824409795	-0.0330438914601752	0.0407299924612425	0.0225787720073136	0.0110920733810271	-0.0122196545095978	-0.0184046600772063	-0.0439076867120824	-0.0553292612909135
0.941031746031746	0.0580617685385989	-0.208698230918296	0.057168253968254	-0.0106646164021164	-0.0354857142857143	-0.00399788961038949	-0.00404613095238082	-0.0235655455383396	-0.0230751653439153	-0.0285841681874771	-0.0333142857142857	-0.0416309193121692
0.294003760028016	0.0874047398404317	-0.0362122116072718	0.205725083561415	0.0179170211228807	0.0315917863751558	0.0677374648718081	0.0544571042189193	0.0360039154099064	0.0247544037490182	0.00530810646054436	-0.010041695812919	-0.0119273976972125
0.0244885521706276	0.0052627248455394	-0.00188753114677814	0.0210392729767283	0.000961953558766729	-0.000820075279726967	0.00606703042526104	0.00218750140830202	-0.00159138321632776	7.09391395198808e-05	-0.00456632461899072	-0.00534038910794787	-0.00493796619567973
0.885924272486773	0.102767255566294	-0.187481865846196	0.0979618386243386	-0.0176733465608466	-0.0409905423280423	0.0140949735449735	0.00175693542568534	-0.0131381210973122	-0.0293319444444445	-0.0352783773076053	-0.0455730196983651	-0.0570075658546247
0.0732630194223577	0.0452247153420633	-0.00620995914722614	0.0775156138382759	0.020120905209574	0.0134250597444072	0.0321219622231275	0.0252371533119943	0.0211119913143294	0.0167729824769906	0.0035913590681339	0.00510807278928448	0.00217445764025594
0.229636999392201	0.0979574601636836	-0.0273995136173776	0.17069699979059	0.0258357307800821	0.042929993772351	0.0925161278688703	0.0566970515383075	0.0529729876597364	0.0343828622762165	0.00387116064958404	0.011991274471226	-0.00321165529493178
0.466443074583359	0.199103850085306	-0.0720133564557541	0.260618021816514	0.0153457570105255	0.00213345589726405	0.0594791149520255	0.0573241685058549	0.0382467943250038	0.00873960645389477	0.00969785602025791	-0.00820896687159406	-0.0203871898648956
0.571023126220042	0.141200789939642	-0.098950388412089	0.2499564497939	-0.0246765220193457	0.0170600184019752	0.0443829071883732	0.0228569955438144	0.0131600030348348	-0.00380825180868527	-0.0157994909833887	-0.0312335134346908	-0.0540110419927894
0.0644441566197623	0.0120591933334467	-0.00599505409480499	0.0409528592331849	-0.00033368429271681	0.00216150799950257	0.0116133647312871	0.00600356063041274	-0.00258511057923972	0.000913911853392887	-0.00361128828158012	-0.00574652047774753	-0.00678835630539279
NA	NA	NA	NA	NA	NA	NA	NA	NA	NA	NA	NA	NA
0.941561904761905	0.0576476416115739	-0.2090714623118	0.0561464285714285	-0.0106119047619049	-0.0598611243386243	-0.00694623015873019	-0.0118652447089947	-0.0147427669552669	-0.0352365145502647	-0.0316595085470086	-0.0310032591684488	-0.0466526531339031
0.489699944413007	0.0996019523756667	-0.0770412875197431	0.273070524072251	-0.0136985948940165	-0.0399922047060645	0.0464485358877956	0.024208487026822	-0.0135691434890317	-0.0268453998000405	-0.0398831315683234	-0.047197255125116	-0.0567540760892374
0.419773622517074	0.122515732609316	-0.0679774534376337	0.213615164420317	0.0218255915107319	0.00914828510445703	0.0533465516071447	0.0332249310428557	0.0153322534298322	0.0154869383075945	-0.00795991115433836	-0.00328846904351782	-0.0322115779224064
0.663468774704398	0.116261660982355	-0.121744035311208	0.229497769862147	-0.0202306238523683	0.00406682719082785	0.0533299897052123	0.0241052525024855	0.0183157240719664	-0.00808189833077022	-0.0134116232124096	-0.0291934730981714	-0.0411984387746281
0.821355329772156	0.105039001593271	-0.162173275453253	0.13733279599097	0.00921561779879199	-0.0286643910492795	0.0289191741960984	0.0155407230176472	0.013805119963294	-0.00972438662524377	-0.0153375522950032	-0.0210568914049672	-0.0397938318853053
0.104182886319951	0.0531527062995217	-0.011460845196746	0.0840487753732888	-0.00132058163062077	-0.00624490725406694	0.0219934582737558	0.015570478143709	-0.00274562698284669	-0.00378274444234386	-0.0135377047328245	-0.0215673375697582	-0.0162495634272092
0.228797592280782	0.0968428979185565	-0.0285054526197618	0.172337588535905	0.029786375343187	0.029257297834422	0.0724967993977761	0.0462195597654962	0.0251688269817143	0.0295218365888045	0.0334755547046219	0.00400153087090041	0.00253276052425272
0.0269895201234473	0.00668746506337949	-0.00101762393582467	0.0215079036414176	-0.000714802434102723	0.00134806418142428	0.0109379175550443	0.00729105185550369	0.00433353895455993	0.000316630873660781	-0.000258517782248138	-0.00326896428239474	-0.00419865022997332
0.485001221917529	0.108692532034349	-0.0762204182464706	0.270257170645384	-0.00649038849570666	-0.0308101621942736	0.0540103650347649	0.0184473721741257	-0.00192003110385019	-0.0186502753449901	-0.0340893037587679	-0.0439902393318118	-0.0689974371413361
0.694968678543678	0.142972867005197	-0.130872285113159	0.223148781773782	0.00700542595686438	-0.00924718178041961	0.0381264345186404	0.0266798563745031	-0.00470395436096238	-0.00112087791177762	-0.0167611236733444	-0.0216099680565297	-0.03911395234612
0.0576320128073055	0.0355005838219414	-0.00406402908694351	0.0327708550472096	0.00914114125213192	0.00699219881501486	0.0256946944913986	0.016707580502885	0.0115107435083202	0.00806667003357339	0.00444927861883293	0.00318240782274191	-0.00471685895011391
0.17651333789793	0.0275456848240657	-0.0239157340823686	0.128596619888303	-0.00710159584673201	-0.00637049075289917	0.0318478996220145	0.0157614124264561	-0.00728181672556771	-0.00673604329981559	-0.0138904599457205	-0.0207379384280053	-0.0333008953394483
0.330699912533456	0.119837531695701	-0.0470114074307251	0.218250933126845	0.0310419649151276	0.0267658106886349	0.0563215973730296	0.0531722415772097	0.0267118409301758	0.0289038878018812	-0.00811017386746371	-0.0180287850362515	-0.0260696614797181
0.217465529641199	0.0424989925665254	-0.0287416417184046	0.149601283039387	-0.00668482973480375	-0.019729416693366	0.0263406584992668	0.0158143398580083	-0.0013034895490065	-0.0132071232140849	-0.0170118177458047	-0.0227107705071145	-0.0378051977842225
0.865384547859548	0.107454130549147	-0.181939739414898	0.110090452140452	0.00893542568542582	-0.0200210167147665	0.0196734217171718	0.0129100573310134	-0.0130939134939133	-0.00554279551467041	-0.0205742320431178	-0.0338584024771523	-0.0199086855274354
0.928119047619048	0.0686883426836475	-0.202098685871787	0.0679226190476192	-0.00524126984126982	-0.0382269452225333	-0.000359126984126878	-0.0192612103174601	-0.0182809600122098	-0.0217341075319015	-0.037143065036815	-0.0486463817543539	-0.0479870065120064
0.225537332387542	0.0907532297278636	-0.0271625663823162	0.167338226412375	0.0107109031930395	0.0171907614663275	0.0669925235810295	0.0509672929600851	0.0556570797727755	0.0139508323296835	0.018738272459291	0.0083501829565705	0.0059631988056818
0.893685052910053	0.0894446656740474	-0.191206691289956	0.0938816137566136	-0.00389573112073116	-0.0364757656695157	0.0221451058201058	0.0136294642857143	-0.000658312289562368	-0.0201857483951234	-0.022785394004144	-0.0425489709909547	-0.0357225438912939
0.0908231504922829	0.0435986671856802	-0.00757616760379405	0.0750470561670546	0.0126922159414102	-0.00624483596172216	0.0278361256315153	0.0154705814025928	0.0119270302403944	0.00322368998984403	0.00049970663949539	-0.00650304033401636	-0.011671464773706
0.695743602693603	0.163559349320911	-0.123940377003119	0.24391234968735	0.0309086105049922	-0.00336489968364961	0.0522216945091946	0.0261089348151849	0.00908764760673619	0.0137718554106713	-0.00594904214171044	-0.03464742569398	-0.0455400725016732
0.604487537487746	0.137976834729025	-0.10509116190031	0.227719905586749	0.0054181880963442	0.00646354930290871	0.0571302302606247	0.038678575633244	0.0304648641319986	0.00594086869962651	-0.0069255677366582	-0.00593416413284131	-0.0282595089803954
0.0129558458690004	0.00191908065917023	-0.00144438716238167	0.0139504765112775	-0.000540198009842643	-0.00102504835718696	0.00187312911827107	0.00202168278529808	-0.000163700865315423	-0.000782623183514804	-0.00236085759405619	-0.0025491096062353	-0.00333453266737309
0.552657198841607	0.13671756245595	-0.0892774573163627	0.25936572271568	0.0220921536353407	0.0119943334770553	0.0634424367173909	0.0529178614252476	0.027942289295779	0.017043243556198	0.000130378726024061	-0.0179347952684892	-0.0188882692445653
0.0172138051186134	0.00429119693397717	-0.00222483153465238	0.0127511580870565	-0.00283649966328691	-0.00122322250375587	0.000676316108942907	0.00153111712793363	-0.0018779555643136	-0.00202986108352139	-0.00307663276846313	-0.00289172010483048	-0.0046972340722251
0.930278968253968	0.0666007596381942	-0.203349152279781	0.0663376984126983	-0.0178678571428572	-0.0364386294261294	0.002790073005698	-0.0148331709956711	-0.0164007235819736	-0.0271532432844933	-0.0375446983639999	-0.0278427579365079	-0.0547383870758871
0.441419391016092	0.105833407147596	-0.0728424355744582	0.212809866916212	0.0168753290522452	0.0131239598174252	0.0475084961390922	0.0468354267646292	0.0208812618693101	0.0149996444348352	0.00359766792155203	-0.0188658334741379	-0.0289636635971006
0.0291641425531366	0.00586629603815268	-0.00211588979650499	0.0182199401007974	-0.00124847332777899	0.000175558767605489	0.00663956541017204	0.00541589154749994	0.00351777231841844	-0.000536457280086753	-0.000570601658219802	-0.0024446905651004	-0.00481220038909992
0.340332441365753	0.121962072105074	-0.0457390289130988	0.214040540178798	0.0141834855821799	0.00775662700472907	0.0624143273441649	0.0438705837725543	0.0245654887140195	0.0109700562934544	-0.00297007079786749	-0.0137601056182277	-0.0247636552651054
0.302561510248897	0.118525071993174	-0.0380569889885866	0.219630893434432	0.00397614785260175	0.00891033954149018	0.0469932693763497	0.0361419324653207	0.0195913925808559	0.00644324369704596	-0.00406271691090315	-0.0247146054931704	-0.0347665108716187
0.844327377197965	0.118134012897898	-0.174480235885093	0.127588098992511	0.0131500759044877	-0.0229312284393166	0.0169871730665849	-0.0038393811662194	-0.00248164647491056	-0.00489057626741451	-0.0144806419217893	-0.0313724647645091	-0.0485811749465841
0.559476863107989	0.101941117453501	-0.0953250960626664	0.236712131187296	0.00847299123413547	0.00448952913880729	0.0503139377178268	0.0339503014627603	0.0157524188959367	0.00648126018647133	-0.0185406942662901	-0.0357727395894015	-0.0394013269941909
0.810105285373979	0.109259960131319	-0.164465109774533	0.147634121841899	-0.00308859465728828	-0.0161906028342964	0.0252094512782577	0.0265544037794603	0.00317084289589931	-0.00963959874579234	-0.0411825861369415	-0.0508491314583306	-0.0492881362962225
0.523996841281816	0.0872813197453259	-0.0889468589986509	0.234817003163485	-0.0126068085341456	-0.00503786958227237	0.0484400253941253	0.0268493155084784	0.00917379238536342	-0.00882233905820895	-0.0226883359782714	-0.0305781219249279	-0.0497151374993517
0.749579568579569	0.156219600910937	-0.141981641311664	0.22218312983313	-0.00446759187577606	-0.0532102868808751	0.0187788470788469	0.00105692896428178	-0.0184412150030685	-0.0288389393783256	-0.0402385625267979	-0.0568610474693916	-0.0842929109203491
0.34576364112027	0.146607335956897	-0.0477566324950907	0.213550227725766	0.0243682158888038	-0.00324196250676134	0.0595293726857201	0.052003721273613	0.0166883668404412	0.0105631266910212	-0.00834707358361042	0.00380690925178612	-0.0251419326702545
0.914890608465608	0.0773079768841696	-0.196299199848344	0.0793415343915344	-0.0224513227513228	-0.0228712000962	0.0120015211640212	-0.00212655423280428	-0.00608337542087545	-0.0226612614237615	-0.0284556168640727	-0.0407239498926999	-0.0398570526695526
0.72144037394659	0.151702004534057	-0.135721824229911	0.197818067027641	-0.00971954715350642	-0.00429903681150257	0.039681788089717	0.0130222838930705	0.00765935363072667	-0.00700929198250455	-0.00451888885131602	-0.0426130081122248	-0.0185530941365554
0.133452370739141	0.0207667762074221	-0.0154730823776486	0.0996565276996902	-0.0154055151835313	-0.0154528757580211	0.0216918305183596	0.00736189862377234	-0.00343947513297746	-0.0154291954707762	-0.0154327263658534	-0.0254542227424569	-0.0273156981977149
0.192059279928152	0.0648519421331055	-0.0214948952949711	0.161473428701462	0.00925302469509268	0.0218284237277708	0.0573567284240247	0.0444805210925424	0.0272504035176595	0.0155407242114317	0.0148936390999161	-0.00442460249948229	-0.00641117349860529
0.0568893554462216	0.0358364328837394	-0.00337047614945439	0.0295177595749221	0.0079166051867781	0.00838189666116083	0.0238039770086908	0.0184929332488997	0.0147506904741547	0.00814925092396947	0.00502529095204994	-0.000736114885525732	-0.000834989883246637
0.846193192999811	0.117815907136639	-0.172494837089261	0.128761568904951	0.00406950541288786	-0.0127766922677139	0.00481413474189218	0.0240677916174241	-0.00407905463273095	-0.00435359342741304	-0.0227792550475696	-0.0317075327858415	-0.026943536754898
0.125966425340452	0.0223459777761258	-0.0138301663932722	0.088341495739002	-0.00174373429337921	-0.00589015591316998	0.0213389421610281	0.0124128698651736	-0.00244751591635385	-0.0038169451032746	-0.00106953301090723	-0.015195120284882	-0.0195198997340204
0.10368646084015	0.0215627299308401	-0.00944440608129318	0.0810257855480579	-0.000636434710309053	-0.0108987185511474	0.00804626486480391	0.0116380339374928	0.00487468576788948	-0.00576757663072826	-0.00875363766559988	-0.0116107169482878	-0.0202473893488268
0.547625791072962	0.131696592463756	-0.0914077933821537	0.264773732138032	0.0054974125208298	0.00773559445800165	0.0596490772925333	0.0520311371290605	0.0332512683210801	0.00661650348941567	0.00396710283926138	-0.0199256193382622	-0.0155534488515559
0.0288256417140088	0.00519792308370737	-0.00231339642067507	0.0226990153391953	-0.000311200108230016	-0.00569025905972813	0.0033220762176953	0.000241087351012886	-0.000879044093391824	-0.00300072958397907	-0.00552143283537903	-0.00506942318085261	-0.00814409977579208
0.89624828042328	0.0872106560426916	-0.194109365527555	0.0936366402116402	-0.00605628306878314	-0.0425055555555556	0.0222110119047619	0.00146944444444441	-0.000853631322381365	-0.0242809193121694	-0.0339825937950938	-0.0245586575461575	-0.0375198526497869
NA	NA	NA	NA	NA	NA	NA	NA	NA	NA	NA	NA	NA
0.0563973381090004	0.0335650619003802	-0.0035352625029332	0.0555315979277964	0.0122331639453707	0.00974488240745886	0.0284878968723927	0.0186425199473061	0.0126774235681495	0.0109890231764148	0.00363338577548643	0.00465162489811923	-0.00155697806706106
0.0538131923785697	0.00324617630992431	-0.00404808351431556	0.0556330895647309	-0.00253391839293676	-0.0060171301802351	0.0143472152945234	0.00781534142418208	0.0016352618065375	-0.00427552428658592	-0.0069784610917662	-0.00598430548911152	-0.0114359174081769
0.912337830687831	0.0801501697390329	-0.196975385209902	0.0814955026455028	-0.0233600579975579	-0.0313053150553149	-0.000355886243386228	-0.00418721139971134	-0.0045384259259259	-0.0273326865264364	-0.0302210422679171	-0.0291343075905576	-0.0383211340986011
0.648216861379361	0.174450869148267	-0.112592278270268	0.256025202112702	-0.0252559082787411	-0.0412935482300176	0.0356299078418189	0.028593598836088	-0.00594843440742732	-0.0332747282543794	-0.0267195369957057	-0.0453377402747434	-0.0903544208185972
0.177459447146683	0.0325637038593777	-0.0193270947170431	0.138124829072362	-0.0113096510403667	-0.009581996113602	0.0349575122004562	0.0141799499568379	0.00243949626138554	-0.0104458235769844	-0.0233520497632098	-0.0246001211257213	-0.0265204451673425
0.034136351550498	0.0324500513301387	0.00121742441419843	0.0269872648983931	0.0101762959543185	0.00892194482329331	0.0251660933900205	0.0181085631843705	0.0139352127084306	0.00954912038880588	0.00572050412700151	0.0020373966137287	0.000130890826684368
0.680652401831125	0.156611497386879	-0.128041469370675	0.20922989846054	0.0109196491393591	-0.027648025841436	0.0181487095130973	0.0116712039096062	-0.00506619490714366	-0.00836418835103847	-0.0264886637071878	-0.0499775205335097	-0.0710470349793009
0.20057947940169	0.0518635464992228	-0.0245663339816715	0.138401622678269	-0.00750875177712751	-0.0127143344951228	0.0246083361873568	0.0170106711600807	0.00953677237397821	-0.0101115431361252	-0.0132521726321703	-0.0286041835959678	-0.0280018740312521
0.896397619047619	0.086911236873885	-0.188931649782189	0.0932273809523809	-0.00525310846560845	0.00262777777777767	0.00687189153439149	0.00110631613756618	-0.0129122150997151	-0.00131266534391539	-0.02509238007363	-0.0293304232804232	-0.0342170423996082
0.0238896263088817	0.0159921180575318	-0.000433058003258817	0.0236201957692365	0.00268401103313601	0.00153230529942636	0.00813091114624622	0.00988401793246238	0.00138434830370399	0.00210815816628119	-0.00382303482247042	-0.00432446808986763	-0.0005603334278254
0.125571893222836	0.0746682369564179	-0.0128636668429367	0.116497136545057	0.0381320095935871	0.0163522189687704	0.0467490132243988	0.0563231778812555	0.0323042372630721	0.0272421142811788	0.00533461147516551	0.0159094991910294	0.0136663739609725
0.137104128179095	0.0666326771621794	-0.0111746236481695	0.13650639210678	0.00634077127722965	-0.00898585749268718	0.0309279954030101	0.0209763925791042	0.00568041944232384	-0.00132254310772878	-0.0104145942512991	-0.0135203591741661	-0.0218133990660855
0.214695694680725	0.0720912986326689	-0.0286715872105766	0.149397553947415	-0.00306597855506197	-0.014299471281444	0.0441601032477129	0.0269008075982788	0.0172703812684775	-0.008682724918253	0.00702449484556983	-0.00809513318275176	-0.0160297342365584
0.296018475395752	0.0769040750114962	-0.0373840950762603	0.206258151877445	0.0106910817145535	0.0231459064920806	0.063036330797627	0.0455437402535837	0.0308229659726807	0.0169184941033171	0.000244839334105185	-0.00906045585581977	-0.0128114179696092
0.0394282225074865	0.0339904290318824	-0.00020643899392251	0.0294343624047132	0.0106399483461221	0.00978100582851091	0.0240986406961436	0.0189507068327756	0.0123251574308593	0.0102104770873165	0.00540107768026551	0.00216773788064061	-0.000596857146750937
0.0735773522475976	0.0157060549242716	-0.00678530291864995	0.0523463161403823	-0.00740304452795278	-0.00015821850006284	0.0109211597196543	0.00195564050234698	0.000668808979874591	-0.00378063151400782	-0.00656798663757725	-0.0138911114147713	-0.01479306628079
0.782015145502645	0.163259014129342	-0.149598288787241	0.200409854497355	0.00856012806637818	-0.0595185759892279	0.0135990100177601	-0.0134100680711424	-0.0246447101237541	-0.0254792239614249	-0.0769067151743295	-0.0593755089634245	-0.0678157756513643
0.0939880993222964	0.0124095230424504	-0.0072716064028369	0.0714592492955655	0.00365852074183155	-0.00455718746851896	0.0245139456982525	0.015090763060948	0.00735693013544332	-0.000449333363343699	-0.00247228954248156	-0.0107233310522894	-0.012778684599939
0.00773526258845012	0.00869352078400101	-0.000252932134613235	0.00374239870702391	0.00236826741868543	0.00217508530123478	0.00575507856394315	0.00407959973749313	0.00290024712598396	0.0022716763599601	0.00160536918563637	0.000694522566483596	3.33763004363623e-05
0.0506168850650796	0.00839512126333763	-0.00438577065194989	0.0404131329363103	0.00138555234541909	-0.00546034532180757	0.011269141093418	0.0040667672025712	0.00218422061989765	-0.00203739648819424	-0.00617124351246535	-0.00600432713127236	-0.0115687806744717
0.686645960480099	0.15815046391222	-0.129231285659352	0.206880355333997	-0.00261396782494305	-0.0485536498903616	0.0342105537419618	-0.00150596494882638	-0.00389042286287966	-0.0255838088576523	-0.0481296608021805	-0.072279351861523	-0.0751570371846665
0.697989035270285	0.141881695173001	-0.127885776781096	0.219566795010545	0.0216273968161469	-0.0206770932420119	0.0465391600756212	0.0165469177970436	0.00286597491240947	0.000475151787067474	-0.0147294318642165	-0.0222955420916139	-0.04472880874844
0.0145148665414027	0.00148342490029004	-0.00121128707290958	0.0106886803161199	0.00123657841176252	0.00136899757745314	0.00373543181413469	0.00386749859270607	0.00076794493648478	0.00130278799460783	-0.000685463417537271	0.000242044061426253	-0.00112124473465153
0.941124603174603	0.0579423333671676	-0.209656013837719	0.0562920634920634	0.00145317460317451	-0.0438205026455027	-0.00462529761904773	-0.00668938492063498	-0.0174165013227514	-0.0211836640211641	-0.0153066468253968	-0.0253683351370853	-0.0342302503052503
0.439879623691595	0.108085588653544	-0.0729846371393134	0.214132722546409	-0.00841817389494326	0.0166029072148395	0.0623491677000355	0.0506888552675078	0.0349791535854252	0.00409236665994811	-0.0134796240538704	-0.0263955474516651	-0.0216022709749967
0.0292955848479368	0.00382103090126945	-0.00311185997617569	0.0220023230917829	-0.0049612812964321	-0.00354377360804874	0.00339380072956726	-0.000472820418541707	-0.00508875483459859	-0.00425252745224042	-0.00490569737473979	-0.00819891488192044	-0.00739032556387579
0.539043325610721	0.129146941075718	-0.0904611709035662	0.276038753455723	0.0107391638435952	-0.00693906247312315	0.0660898986642685	0.0474902191100237	0.0253276528820275	0.00190005068523602	-0.0131081562872736	-0.0282552134270317	-0.040259982252769
0.0221718701354461	0.0149828658453515	-0.00223603972749125	0.0141711051660467	0.00249907289284119	0.000703325774245454	0.00635120126896431	0.00406848946646647	0.00187010018480742	0.00160119933354332	-0.00049562517043095	-0.00113999063012095	-0.00275100249106874
0.403704729499902	0.0754464219265603	-0.0626161291804493	0.214645837297736	0.00639910200739402	-0.00568208568878081	0.0389632714873252	0.032402109653462	0.00825248966169473	0.000358508159306603	-0.0328519151267594	-0.028161464084953	-0.0361690504231847
0.116992888505535	0.0628995183565834	-0.00698034773939765	0.137846439292623	0.00846249866197717	-0.00799386456207893	0.0331728971808289	0.0176626236718316	0.0096628777361024	0.000234317049949126	-0.00859265221977065	-0.0137727995038645	-0.0161773694097232
0.930170238095238	0.0671084034924809	-0.202659150325013	0.0674964285714287	-0.0274036375661374	-0.0400347222222222	0.00372281746031755	-0.000698809523809407	-0.0117995039682539	-0.0337191798941797	-0.0180310370185369	-0.0230371031746032	-0.0529527221620971
0.0765432766976793	0.0161808550389237	-0.00943436285130853	0.0535320679632822	-0.00547474030335175	-0.00928745408360741	0.0142043904741131	0.00823870806965057	-0.000216092667249312	-0.00738109719347958	-0.00592224383939954	-0.0115312304968345	-0.01638810455868
0.408403237267785	0.134944521675839	-0.0581206950177459	0.297288167473877	-0.0278518653681113	-0.0610434634604401	0.0376199859570963	9.10107854580899e-05	-0.00815538507777086	-0.0444476644142757	-0.0419526526963828	-0.0585786632257373	-0.0820903249557357
0.382984685892302	0.0836833801992018	-0.0506750693415806	0.26619018516949	-0.00449325633015324	-0.00623350268762535	0.0512045791339936	0.027218087171917	0.0240272301921072	-0.00536337950888932	-0.0199603383935542	-0.0370133249201923	-0.055480960854518
0.886318783068783	0.104246535975785	-0.187927359683423	0.100175661375661	-0.00202212602212604	-0.0387737433862435	0.0112584986772487	-0.000727979196729178	-0.0194813582251083	-0.0203979347041847	-0.0284402928090428	-0.020204843073593	-0.0423709522775699
0.736440471102971	0.162401802990971	-0.135224314857609	0.228073417785918	-0.0620036408036408	-0.0486753027065527	0.00967075216450219	0.00395202694267338	-0.0281147876983985	-0.0553394717550968	-0.0428440208598877	-0.0676718608794309	-0.0898233531562314
0.488167349200963	0.100426522348244	-0.0778457594771533	0.266525019296361	0.000841946073988908	-0.043356122170244	0.0359845712863522	0.014439981003471	-0.00461214713316843	-0.0212570880481275	-0.0371025715068719	-0.0541529463039153	-0.0675126297192746
0.0394239489088078	0.0264459415670946	-0.002813379794862	0.0379768249987153	0.0104284692405345	0.00995186148928381	0.0235050817096526	0.0100560857983913	0.00961051398311827	0.0101901653649092	-0.00134935601647874	-0.00510425055178045	0.00305757230818508
0.339986004233364	0.14465790259014	-0.0451886071540089	0.220647164442857	0.00385699539855516	-0.0139292468502907	0.0717717416931489	0.0399846028700205	0.0178135541546044	-0.00503612572586776	-0.022555150126812	-0.0253658770757043	-0.0340621128599603
0.661698608613179	0.118995113465809	-0.12036223713045	0.230826666112096	-0.017666873466754	0.00766326475525392	0.0517757019958742	0.031976067940589	0.014401837223173	-0.00500180435575004	-0.0116756330197567	-0.0298914184937025	-0.0277111821209144
0.0340483960236553	0.0109123928324441	-0.00271472496985691	0.0242554449168637	0.000329801485374266	0.00212625845244696	0.00840279590136128	0.0065284287510777	0.00372700970543519	0.00122802996891062	4.60057144165346e-05	-0.00206638929930077	-0.00375106668044286
0.942906349206349	0.0561254297038797	-0.209313617885787	0.0560936507936508	-0.00579384920634918	-0.036878391053391	-0.00775465252340246	-0.00934223785473787	-0.0175272817460318	-0.0213361201298701	-0.0271605087407719	-0.0198947420634921	-0.0500647741699018
0.316442334166973	0.0832730249611754	-0.0500088127881311	0.177079305488459	0.0198686132888212	-0.00790583840386	0.0521129798978006	0.0212510636836573	0.0041292357426887	0.00598138744248061	-0.0162668128868103	-0.0200212126493254	-0.0367770525352894
0.421430340721143	0.120963334596812	-0.0655650337228278	0.205612188325184	0.0366402366773804	-0.00689926881253439	0.0538822730818039	0.0337663653731451	0.014953473762098	0.014870483932423	-0.00807563609140666	-0.0301348222961225	-0.0221563271020481
0.50909949343128	0.1601503676251	-0.0815615686802657	0.287663841124315	-0.0363195458808784	-0.053730949368415	0.0221080448100668	0.002552041480675	-0.0128690357631644	-0.0450252476246467	-0.0695609541527943	-0.0722979700433981	-0.109032933591331
0.890952182539682	0.0997653717047337	-0.191223563031574	0.0969255952380953	0.0207255952380954	-0.0266515873015872	0.000641269841269887	0.00844583333333337	-0.00373224206349199	-0.00296299603174588	-0.0188524470899469	-0.0417022893772893	-0.0244260607448106
0.57476364490529	0.14938599947519	-0.100819350492146	0.248819006103832	0.0311524765472391	0.0120855306322279	0.0551181650497384	0.0485808721632993	0.0334197802529924	0.0216190035897336	-0.000911967835822591	-0.00595137334885865	-0.0213774827366804
0.586522430509973	0.163768439168462	-0.0993610727618853	0.264043051883451	-0.0193480745418669	-0.0788107521701151	-0.00121764197535701	-0.0143254200664261	-0.0340764876121044	-0.049079413355991	-0.053720782291336	-0.0838803565069568	-0.103629189553619
0.437496776431344	0.105261649381941	-0.0725699063018734	0.222706630626607	0.0224455334252003	0.0100473438361042	0.0542122855646021	0.0409306721152461	0.021389534927905	0.0162464386306522	-0.00760488158637479	-0.0277333705179751	-0.0271298804918795
0.536898085617513	0.130235823909094	-0.0876912822080536	0.275882132367117	0.00551360749968721	0.00524841518907671	0.0636353985181212	0.034478438461276	0.0214438295434883	0.00538101134438196	-0.0115540977629219	-0.0295889663239476	-0.0374079315481179
0.861620156926407	0.110696451463019	-0.180587433805183	0.113750874819625	-0.0343264399951899	-0.0107679341219782	0.0177589766714767	-0.0100159902597401	-0.024152202779634	-0.0225471870585841	-0.0161648809523809	-0.0340155247530247	-0.0628837267443882
0.589195093316788	0.165880776344184	-0.100528555647943	0.270287734367511	-0.0512230448929852	-0.0915640131244901	-0.00234007199551645	-0.018744555535706	-0.0178699186247113	-0.0713935290087377	-0.0737932352058428	-0.0956404851818179	-0.112678031564915
0.290578972175771	0.110332669568289	-0.0361018552941856	0.215647836201527	0.00310103213487767	-0.00277625557652533	0.0573380016601668	0.0379503687132062	0.0140483640670164	0.000162388279176195	-0.00688193688312172	-0.0236183024000438	-0.0335602881984314
0.582928592977794	0.170074498037633	-0.0988087465425786	0.279363514315783	-0.0463338044481844	-0.119969470128966	-0.00790454111197592	-0.0258277075526424	-0.0449264704097098	-0.083151637288575	-0.0853834139655897	-0.116036124860837	-0.128959374319494
0.588309674514982	0.170698032530122	-0.102085821412709	0.27147937717407	0.00318338566557796	-0.0849651207787653	0.0138015923192066	-0.0184359499673993	-0.0451806953705879	-0.0408908675565937	-0.0841042997325145	-0.0975676932214853	-0.110770156602035
0.318898258248214	0.0986169530223763	-0.0404097159489499	0.218675914447954	0.0179126731822085	0.0268255962917991	0.0778749762434268	0.0583432540723988	0.0320217835685339	0.0223691347370038	0.0122173724855736	-0.00577122539910119	-0.0127390641327912
0.659889852051114	0.118887639665647	-0.118281964226321	0.224531576520315	-0.0128098769479575	-0.00491004169047915	0.0498058013917339	0.0290643730661659	0.0177793538723202	-0.00885995931921835	-0.0165372787798167	-0.0219565776049617	-0.0333111018181805
0.345646155375747	0.123830688164364	-0.0483148469734812	0.21712615394943	0.0357627203605065	0.00682680427603849	0.0763301314144784	0.06354742735131	0.0425420050343924	0.0212947623182725	0.0153042031760008	-0.000133672367239324	-0.0145574531861672
0.33892579981308	0.108291882704183	-0.0465286789213387	0.269645904934662	-0.0384545183826847	-0.0376505477535831	0.0378910663382546	0.0269841561079055	0.00281779687645156	-0.0380525330681339	-0.0465514583976203	-0.0460196127336244	-0.0583386261400776
0.76830666000666	0.14432382435821	-0.150082639100582	0.173534762459763	-0.0194105620803543	-0.0421570081218406	0.00918204553615931	-0.0226955557516293	-0.0146514722472251	-0.0307837851010975	-0.0493061634853331	-0.0601600538479402	-0.0940049454400295
0.649387546712547	0.170817361723065	-0.117317189538374	0.250591421541422	0.0368684967425023	-0.0171095695173853	0.0510416564576491	0.0282519368498444	0.0179926243103874	0.00987946361255854	-0.025735616275683	-0.0319375476762014	-0.0457842449420672
0.795231085118585	0.14922723624614	-0.156319663318622	0.155710978373478	-0.00110098188848196	-0.0619128332695693	-0.00185884578857087	-0.00533132401549063	-0.0384556988732032	-0.0315069075790256	-0.0678985763512661	-0.0766058925879245	-0.0610658371101582
0.681697231175738	0.130609633226302	-0.121808042076443	0.218650052192046	-0.0230699525237337	-0.00945360143802887	0.0244407485316379	0.00828602409755008	0.00137971915481105	-0.0162617769808813	-0.034591907606258	-0.0298223016291413	-0.0385846227012666
0.579331388478183	0.16827856690806	-0.0944990923926672	0.269254618142189	-0.0668438663755297	-0.0997921520245793	-0.0148197237953087	-0.029099536635091	-0.027111303492386	-0.0833180092000545	-0.0645504983380842	-0.092869121171019	-0.129432722648446
0.896458333333333	0.0878544878938448	-0.191286427809602	0.0934694444444444	-0.0131536426536427	-0.0233563492063492	0.013839880952381	0.0102382215007215	-0.00524940476190472	-0.018254995929996	-0.0252577349185902	-0.0406276111619861	-0.0471177216302217
0.545098642599614	0.101879839399622	-0.0956727110942534	0.236961132021543	0.00245534977961803	0.000893857269669174	0.044737506897113	0.0282530112573895	0.00876948323881899	0.00167460352464355	-0.0188709450342021	-0.0376521976033377	-0.0502733106422405
0.724909316805687	0.148258767777164	-0.134390866183051	0.20222063628216	-0.0184174291410014	-0.0131527249120288	0.0400428066926373	0.0184290466227874	-0.00642325194335225	-0.0157850770265151	-0.0194261337142869	-0.0299040818026428	-0.0481845878826275
0.143264179042561	0.0560820931336544	-0.0151343232897533	0.136671686636449	0.0141486120832578	-0.00982333762472362	0.0350202599659858	0.0281439609006699	0.00846077049642996	0.00216263722926707	0.00448476944395701	-0.00724681840835684	-0.014558650232171
0.930274603174603	0.0666667789121282	-0.202503252337187	0.0648920634920636	-0.0154847222222221	-0.0445339875100744	-0.0108776785714284	0.00124246031746045	-0.0212451719576719	-0.0300093548661483	-0.0379095514439264	-0.0401872469635626	-0.0367373107216856
0.694122138047138	0.168351134227891	-0.126929152666131	0.25151436988937	0.0153371681559182	-0.0191767596703027	0.0335809523809524	0.0330050277269027	0.014934358145939	-0.00191979575719226	-0.00789268794102549	-0.0175271080771081	-0.039611933050085
0.0132408856153736	0.000632717797529828	-0.000287512092958081	0.0113782047841915	-0.000153624038840732	-0.00047762553178309	0.00487157276967966	0.00337667700604879	0.00186611917820897	-0.000315624785311911	-0.00146928514105764	-0.00168078953995458	-0.00326170633476428
0.334986519480885	0.108075507540332	-0.0448268203827957	0.270677293864312	-0.00721972757565675	-0.0234845956971531	0.0435185257147729	0.0182258690997393	-0.00607993028331655	-0.015352161636405	-0.0374483434469256	-0.0505847562207781	-0.04458936615573
0.148971427145451	0.0240800613912363	-0.0176378808413074	0.100395540478002	-0.00640822964100488	-0.0118154379795885	0.0239221272238609	0.0121196336342133	-0.00115478302176406	-0.00911183381029668	-0.0142931408970857	-0.0225258854017873	-0.0235286009429774
0.591612028266518	0.165512015800542	-0.0999205913442061	0.264039509119384	-0.0436428437490811	-0.0840316918708046	0.00840396191470671	-0.0315915746628894	-0.0186244884837439	-0.0638372678099428	-0.0967762404443038	-0.0598526886086417	-0.124514448819419
0.282991900198901	0.103605855332018	-0.0370697181452997	0.201699977827949	-0.00285784210196111	-0.0512909961050587	0.00102720879453821	-0.00406469685765493	-0.0215740722059951	-0.0270744191035099	-0.0503930323782095	-0.0577507091957957	-0.0586585051748136
0.190006606682208	0.0637719378118982	-0.0192522955688103	0.161197688438141	0.0216842193970672	0.0139968110963602	0.0602827872642376	0.0485688824893128	0.0285454402294047	0.0178405152467137	0.0169639941452842	-0.00654962774598919	-0.0103345410716595
0.268026533969869	0.100359680579092	-0.0318267132722945	0.195234429493587	-0.0182204709733462	-0.0691814833994435	0.0152376504504387	-0.000632894667656481	-0.0125697509810756	-0.0437009771863948	-0.0589982175732522	-0.0595584357166123	-0.0607630649876324
0.240180885029923	0.0455143549951634	-0.0292282021876353	0.201887871075684	-0.00832661142858074	-0.0053293120595358	0.0358429726468636	0.0204022283429849	0.0123551488987403	-0.00682796174405828	-0.0167665539873053	-0.0241510618335849	-0.0373084042501241
0.345472774775676	0.120953409961833	-0.0478963357200859	0.217104530834371	0.0339977859101394	0.0380443344226885	0.0598812303071865	0.03334691171929	0.030398571542483	0.0360210601664139	0.00281123153329005	0.00285032742287944	-0.029677508207051
0.144597334226009	0.0627736216041434	-0.0139017001230738	0.134812404858112	-0.00130453902595398	0.0179005928311904	0.0500888192222414	0.0333125776409944	0.0245622123656883	0.00829802690261819	0.00221934071630855	-0.00955471955601342	-0.0188460749731912
0.883576124338624	0.104560645871019	-0.190464198229208	0.0992266534391535	-0.00105055315055314	-0.0299813096990729	0.0179540945165945	-0.00672015205654908	-0.0110939153439154	-0.015515931424813	-0.0240549543049543	-0.0265623435774751	-0.039161824992111
0.0194904882962953	0.00709998821328588	-0.00149387762647958	0.0148482728885967	0.00342475394406616	0.00176982763715355	0.00485323888862942	0.00569076992557208	0.00464397904948985	0.00259729079060986	0.000954865629758626	-0.000463263693371848	-0.00100088769486326
0.274925996817259	0.0556572458989277	-0.0368813885365486	0.170811241694835	0.00174694005638021	-0.00206063321213962	0.0397746823867836	0.0283168616024093	0.0105151151066973	-0.000156846577879732	-0.0190045477792561	-0.0306292640036137	-0.041616914585272
0.762269246956747	0.145238842631132	-0.146592995605489	0.173393878806379	-0.0646514313050497	-0.0173016329395005	0.00112855120097766	-0.0161167483699507	-0.0593573006514514	-0.040976532122275	-0.0483951333731008	-0.078426891783864	-0.102002485745857
0.865641663660414	0.108897550571241	-0.183514296829328	0.110932145863396	-0.00950647847522856	-0.0116897456709958	0.0166346352721353	0.0087459626022125	-0.00860265012765016	-0.0105981120731121	-0.0174693498630999	-0.0339475639091158	-0.0325622738372738
0.486478667913658	0.154192681579987	-0.0753183865966137	0.289926156801564	-0.0680297375045327	-0.0675591886181719	0.0281097291185335	0.0232323268474164	-0.00570952213183756	-0.0677944630613523	-0.0446214839578275	-0.0839221013915489	-0.0981297603900461
0.300494811040233	0.11866240871992	-0.0366748737593959	0.216634100997765	0.0162575299036015	0.00877726783957877	0.0564268808444308	0.0309896368295854	0.0267257633572886	0.0125173988715901	-0.0070455171118024	-0.0204474217199759	-0.0303291286911154
0.0430931425329639	0.0346691168420526	-0.00248877013705587	0.0362110356581778	0.00721550990528586	0.0032797587930709	0.0202166290342688	0.0180654936872615	0.00733697900079601	0.00524763434917838	0.00347673358393642	0.00261089689776301	-0.00321801470309093
0.550617659040306	0.13646327819249	-0.0907033605482801	0.265908642762466	0.0309890991016494	0.0153285083305511	0.0709271470358429	0.0600179571546567	0.0391665769379063	0.0231588037161002	-0.00866566656919476	-0.0188623853836379	-0.0169552814059442
0.0108262000051987	0.0127080577948505	-2.39098888154422e-05	0.00452274654972348	0.00307044309475381	0.00453058461177686	0.00941030497613879	0.00629900276555826	0.00466156702514921	0.00380051385326534	0.00273119492516948	0.00109772606696163	0.000131060099002321
0.0354938591450265	0.0102796833678959	-0.00354749868361429	0.0227156784970471	-0.00308631905490995	0.0036449664337193	0.00844438260201637	0.00377923955993553	0.00268341782146393	0.000279323689404677	-0.000673570105887422	-0.0027987172229359	-0.00447522763587276
0.719922286384044	0.151836840469133	-0.137654815502345	0.203278193399331	0.00256849603042253	0.00192412248486473	0.0459575677555527	0.0381893167119339	0.0103112503228854	0.00224630925764358	-0.0197060945965287	-0.0187840874321348	-0.0230557414044714
0.148040942961482	0.0217110428963113	-0.0178335960186566	0.103779796016301	-0.00424469834257793	-0.00338030823550556	0.0228042190637793	0.0137850801004593	-0.00018092840314296	-0.00381250328904176	-0.0225372283601858	-0.0244605226648269	-0.0195635385441428
0.226718702906197	0.100534535374134	-0.0282210537237297	0.173817369093104	0.0128104143370691	0.040044047523986	0.0864733750267049	0.0613553460318655	0.022235582425251	0.0264272309305275	0.0198664449031863	0.0127614204514365	0.00730168840458367
0.329621743810568	0.110215179687152	-0.0421671994536702	0.268362359108418	-0.0481506689255284	-0.0349292688830078	0.033097680889045	0.0110629228241331	-0.0138761297641921	-0.0415399689042681	-0.0324744121003662	-0.0545159687293512	-0.0468165870445323
0.915723544973545	0.0772572570091925	-0.198714301542344	0.0804264550264551	-0.0128921957671957	-0.0393755899315109	0.00618707010582009	5.30423280423742e-05	-0.00975271164021152	-0.0261338928493533	-0.0378818677849927	-0.0310929114866615	-0.0453726078319828
0.301348453707999	0.0939976966503327	-0.046416285068375	0.186653459134949	0.0239548677507944	0.0243943489589168	0.0503305062414688	0.0395764294110563	0.0114116612529433	0.0241746083548556	-0.00561357531177292	-0.012772894010853	-0.0168870878658149
0.586371335474312	0.168973540076915	-0.0980508958841519	0.268529203202697	-0.0378253846794642	-0.0570099306759052	0.0221674138795477	-0.0105141007134588	-0.0542582754876547	-0.0474176576776847	-0.0823932642467502	-0.0785176547821914	-0.0904470146548987
0.644145132446094	0.137927664084289	-0.118471418739796	0.218915551215748	-0.0382139921216135	-0.0437827084275727	0.00350321437498224	-0.0194012170444494	-0.0256327451550553	-0.0409983502745931	-0.0418872361277529	-0.047983818123631	-0.0825818961704037
0.418169951439177	0.132736081282925	-0.0622174452452762	0.294376171805878	-0.000274556436756557	-0.0386121266780218	0.0298759731445079	-0.00927449342363568	-0.0298252958358612	-0.0194433415573892	-0.0380625807045801	-0.073541255157502	-0.0704738099079575
0.65153266771355	0.141110358429562	-0.115525521665326	0.258127130821248	-0.00337390033713569	0.000615601609719185	0.0610156040432163	0.0360895505895892	0.0115669148253706	-0.0013791493637082	-0.025467136116745	-0.0220186564349191	-0.0431507134832739
0.694302567340067	0.158302358003259	-0.122369765273035	0.253686718374218	-0.0280848846142964	-0.0166160086618174	0.0460631616069116	0.013324337005587	-0.0111410689012545	-0.0223504466380569	-0.0323282976010917	-0.0558875948551045	-0.0619567514180388
0.888727248677249	0.101200617165023	-0.188984934341432	0.096400529100529	0.00762551106301101	-0.0127677789802791	0.0169753306878306	0.00637109788359791	0.00175751642363475	-0.00257113395863406	-0.0246668512136584	-0.0325700167887669	-0.0600659160673541
0.0653590372160761	0.0122437351473332	-0.00594989444709761	0.0425959059345877	-0.00513481154686367	0.0019378836073323	0.0152126631069018	0.0058432461058837	0.00199410626095436	-0.00159846396976568	-0.00338970700176936	-0.00768638894324604	-0.00874530640729486
0.162824559848124	0.0301001673413621	-0.0200864977681125	0.118140346018075	-0.0054826431179332	-0.0081954681603707	0.0249077165365304	0.011397092145292	0.000580754286817531	-0.00683905563915196	-0.00851611329736088	-0.0255096066760887	-0.0308877091560139
0.591528413308346	0.165429892096128	-0.097448799427627	0.265725429506332	-0.0332956490078286	-0.110984872407831	0.018775739963913	-0.0270895462992732	-0.0433275802575013	-0.0721402607078299	-0.0780859451473942	-0.0939129652870031	-0.0976623504446865
0.687961514141568	0.158989067985791	-0.128519891349502	0.202559810593973	-0.0359882439592532	-0.0425092531292093	0.0426297616649559	0.018411357822568	-0.008036668655242	-0.0392487485442312	-0.0207409673494963	-0.0328364481904535	-0.0491051379364555
0.298622009812221	0.116320234973109	-0.0382329234325565	0.215852356376901	-0.00238952797069819	0.00513749367055155	0.0592597425711725	0.0393607639927112	0.0175510406153758	0.00137398284992668	-0.0135579432064344	-0.0244107646004746	-0.0302071137050712
0.645145184456513	0.13557015408793	-0.121070343432335	0.21475701599049	-0.0115103522762848	-0.0203279088840784	0.0195994902155203	0.00169939443989398	-0.00504841810546308	-0.0159191305801816	-0.0351460916483315	-0.0530579199555526	-0.0668154693319238
0.0308923481402431	0.00436438919246547	-0.00357113739134647	0.0222067408453173	-0.00265667646682802	-0.00251071025923566	0.00292403186405946	0.00127003192366127	-0.0012044696234704	-0.00258369336303184	-0.00408988687653889	-0.00528890204435664	-0.00720869948419984
0.126852191558923	0.057066553983718	-0.0132114774858567	0.111354835736426	0.00603081587413282	0.0203559033433642	0.0519250279805122	0.0360605045032414	0.026202858286119	0.0131933596087485	0.00518029934299336	-0.0017856037731705	-0.00834485592546513
0.297542037760089	0.0961996115838493	-0.0435569765778926	0.180952462096198	0.00870391102393298	0.0290874200811549	0.0371918550474777	0.0345945774990833	0.035151384699602	0.018895665552544	0.0123630713631482	-0.00625240540903588	-0.0254285477096612
0.738733867521367	0.165060691054624	-0.136279397901803	0.22139391025641	-0.0310722948620007	-0.0463944136252217	0.0191034084903714	-0.014546890172026	-0.0301803393296011	-0.0387333542436112	-0.0509416720455613	-0.0684814969794596	-0.071807484068137
0.040908699720302	0.0247268957417025	-0.00352401061179716	0.0219062437460085	0.004820558172452	0.00514771442260094	0.0153065234241678	0.00892864111564903	0.00812082060742665	0.00498413629752648	0.000285047531400504	-0.000379627765942678	-0.000770111005428412
0.108855508587645	0.0168900421611593	-0.0115507247961081	0.0762688190720194	-0.00629326591552004	-0.00114247375743332	0.00997769233302664	0.00239343278133593	-0.00362158747942119	-0.00371786983647668	-0.0125812616758591	-0.0180588463404398	-0.0312956872846311
0.0379207204255708	0.0271968843081708	-0.00141473940309747	0.039631785280826	0.0170373495625419	0.0131890198447476	0.0184995336528541	0.0118945022757191	0.0110569216850723	0.0151131847036447	0.00468915227239765	0.00486339599387377	-0.00499505487722034
0.0372352029477763	0.0111656142439054	-0.00333653408774932	0.025008556317225	0.00514846810201991	0.00212699494785355	0.00892606698067128	0.00669907544270715	0.00471494697824212	0.00363773152493673	-0.000510794616704793	-0.00147293368767615	-0.0053360770804918
0.450018799086875	0.103407186971585	-0.0709181529749525	0.20583506748521	0.022958369456399	-0.00605300258035735	0.0533287784761438	0.0394998811878453	0.0256181619699509	0.0084526834380208	-0.000290612416332825	-0.0241469640614909	-0.0294218101361661
0.199541142602725	0.0332993811981446	-0.0264215573756853	0.143328909006515	-0.0114586480157026	-0.0268399015939889	0.0222428028583976	0.00918517318328912	0.00274193126112293	-0.0191492748048457	-0.0195786397597507	-0.0231661403373923	-0.0230121444752606
0.419957369356113	0.122855255082094	-0.069266516719247	0.21347040883142	0.0277230295478474	0.0135593023010724	0.0638991305138337	0.0491805313023166	0.0393325514584926	0.0206411659244599	-0.00993308708669927	-0.0223694168054497	-0.0148073180474093
0.020042672061233	0.00714523936052885	-0.0016550461824198	0.014014322967603	0.00185270720310213	0.00175400768728468	0.00758319566623806	0.00564859328681227	0.00343787718475897	0.00180335744519341	0.00177514355362864	0.00129914487583932	-0.00134508766722174
0.0440667722338561	0.0281002285580073	-0.00462633970701203	0.0251061288420579	0.00721667610497366	0.00245252430574559	0.0159143807249792	0.0127020580093126	0.00966716702965117	0.00483460020535963	0.00411288893619007	0.0001976673520405	-0.00205456610978637
0.665984523997817	0.115423028913915	-0.119506464055404	0.230605036441743	-0.00377780132735628	-0.00477150103737101	0.0406842522286794	0.0200323348113015	0.00327983539672039	-0.00427465118236359	-0.0170493910698662	-0.0354293630432549	-0.0350355027956848
0.840865781794458	0.121278586967479	-0.171264900171226	0.125396397692721	0.0127121943960179	0.0105692771281006	0.0209857063007798	0.0301925124575859	0.020414145454219	0.0116407357620593	-0.0302713411656426	-0.0260986498523263	-0.0314488849930026
0.940015079365079	0.0585092298057656	-0.209522605869735	0.0572265873015873	0.00433769841269849	-0.0291079605579605	-0.00564983766233762	-0.0166229347041847	-0.0145530483405484	-0.012385131072631	-0.0374082498519998	-0.0485376728595479	-0.0354826531855944
0.421896276199248	0.122275965916153	-0.0683708266595515	0.212904679074691	0.0221816791019009	0.013500062956384	0.0491854129320263	0.0415542600849256	0.0136742753737317	0.0178408710291424	0.00458081191018445	-0.018442657949007	-0.0220410331593003
0.641095661772868	0.144410262156957	-0.110489070432442	0.270806719179513	0.00126167828631052	0.00339092629005555	0.0533450269365711	0.0347589551822124	0.00874741857456951	0.00232630228818309	-0.0214053015559575	-0.0270666424174429	-0.0413145525375872
0.941520238095238	0.0575945050043474	-0.207590330126984	0.0568130952380952	-0.0213271825396825	-0.0362902777777778	-0.00797817460317463	-0.0132035714285714	-0.0141913690476191	-0.0288087301587301	-0.0466735492577598	-0.0411941806151365	-0.0469730776168276
0.3661379880645	0.0826839242309855	-0.0540871773620874	0.203148151085564	-0.00717413347345963	0.0221536048450545	0.0571059690942227	0.0417347218220313	0.0286788152720542	0.00748973568579742	-0.00209014883436826	-0.0119261200262601	-0.0271280879383581
0.0261573392110579	0.0188126503451717	-0.00258742474092821	0.0128448071192558	0.00117481526240435	0.00443859914208912	0.0134522333053037	0.00808489468608731	0.00431238907639147	0.00280670720224674	0.0013569713511067	0.000132864758562463	-0.00176442020849778
0.927601984126984	0.0689463040246338	-0.205709449071137	0.0704396825396826	-0.00973174603174598	-0.0331918650793651	-0.00955634920634918	-0.0115920634920635	-0.0365238082519332	-0.0214618055555555	-0.0335828884078885	-0.0441336746586747	-0.0434648018648019
0.267278915558749	0.105281434423876	-0.0334693469870246	0.201859811330955	-0.0276672511088115	-0.0666168153912719	-0.00747708919964157	-0.00424832982138423	-0.0255924751143849	-0.0471420332500417	-0.0486084711269999	-0.0602453249353089	-0.0769529732070822
0.33312400208927	0.111394551544799	-0.0447520040864204	0.270602057838349	-0.0288518801875462	-0.0184614238683032	0.0259268325042071	0.0241600526648973	-0.00674851020401057	-0.0236566520279247	-0.0481501891247902	-0.0490011357639206	-0.0663113553961802
0.199399903252226	0.0813414154620406	-0.0220046900542546	0.161445256578266	-0.00233810748358171	-0.0135220613002473	0.0167568197633619	0.0107618877799889	0.00361982150082074	-0.00793008439191453	-0.0429290308196235	-0.0301781321668214	-0.0487776680082744
0.231570436491932	0.100421696156627	-0.0286709319510525	0.177135514086226	0.0223615558249294	0.0316068131514177	0.0833087990089186	0.0509027733440318	0.0344511661700699	0.0269841844881736	0.0265702201861601	0.0133503109070948	0.0102807936024698
0.724765315405556	0.151130727181103	-0.133719416471006	0.200438123747883	-0.00257515165848454	0.0111627386391646	0.048331360290283	0.0211180782882153	0.00935917379167883	0.00429379349034009	-0.0203304928843685	-0.0332218152052465	-0.0572897476636067
0.108385332627823	0.0181796257869793	-0.0116376474479661	0.0843451937831504	-0.00301331332495065	-0.0126715153406247	0.0218982753555882	0.00602937162911063	0.00215696134687919	-0.00784241433278771	-0.0173175103481091	-0.0162402362630704	-0.0265779667417356
0.802160908998409	0.147020448259179	-0.158740536231709	0.154240953028453	0.00652296731046731	-0.0538587773155985	0.00529306929453999	0.00785336857705043	-0.0213434993995656	-0.0236679050025657	-0.0618670749566674	-0.0540743728056583	-0.073897253062492
0.0235043979249056	0.00483854379447728	-0.00255245495879265	0.0175872204861893	-0.000757946211164963	-0.00280139022985579	0.00263433875312674	0.000786741432272874	-0.0027356192013307	-0.00177966822051038	-0.00480671518705089	-0.00635615897775346	-0.00539425640540045
0.508976760556269	0.0997409924489694	-0.0827215297544329	0.255547620466134	0.00757541655934357	-0.00723128262465822	0.0647451443966868	0.0430125529344867	0.0124341624572419	0.000172066967342732	-0.0148051601040582	-0.0302056949636572	-0.0435273748242726
0.061938463411446	0.0358957772460375	-0.00542731398363625	0.0331865687051329	0.00581259038412531	0.00658727901393687	0.0252971699536981	0.0160059073695926	0.0075073239379618	0.00619993469903109	0.00322382867439719	0.00128878244642537	-0.00165596697881627
0.386413262804461	0.0952203018161436	-0.0601075928571516	0.206310269864355	-0.000346893593143716	-0.00379572672006107	0.0627060977730312	0.0451087818089029	0.0209523517985509	-0.00207131015660239	-0.00854519455705782	-0.0163309668391941	-0.0249608428634263
0.04263933159937	0.0134430338770553	-0.00405771971854768	0.0298270483598904	-3.92237763667536e-06	0.000884483753873441	0.00932069877243043	0.0114838789546826	0.0049330795988699	0.000440280688118383	0.000981612961771343	-0.00094497048552912	-0.00240805142931171
0.580442683478442	0.167950605460263	-0.0978316408657776	0.27517276933118	-0.0284341008538833	-0.068857919135179	0.00323589483108033	-0.0474045234920718	-0.0622238618428881	-0.0486460099945312	-0.0934671190918743	-0.0736368127550973	-0.111834255569817
0.533334876563951	0.08990058942134	-0.0902484147252257	0.226072833261898	0.00565160788072272	-0.000881219608706019	0.0571776067364355	0.0300501184951042	0.014947408371237	0.00238519413600835	-0.0135419895590893	-0.0278271789391847	-0.046960021321973
0.695870634458134	0.144364319970304	-0.127358299537987	0.225455037092537	-0.022022763558967	-0.000906838848286129	0.0218513244774661	0.00633184419961696	1.75343502419878e-05	-0.0114648012036266	-0.0346341227733313	-0.0401744957966359	-0.0526803734422033
0.220992516096061	0.0867880090085219	-0.0265165639821423	0.164674105488436	0.000984586090173462	-0.0230205684617017	0.00969046324337278	-0.000859403639837247	-0.00433069702913128	-0.0110179911857641	-0.027353234093015	-0.0240288581231732	-0.0371155020133456
0.84549393253805	0.114960303541703	-0.174960877740913	0.127208448414331	-0.0194495938701822	-0.0277432952124129	0.0196857902854225	0.012592725826733	-0.0153891300488728	-0.0235964445412976	-0.019949589734884	-0.0297731837334779	-0.0335418605880415
0.783341666666667	0.162158432818346	-0.148168454180016	0.197861111111111	-0.0148876441233059	-0.0567519901394902	0.00962207747140609	-0.0151118561993563	-0.0326737984237985	-0.035819817131398	-0.0678751676105921	-0.0823634497542945	-0.080553515455157
0.0418933752533945	0.00502682799922356	-0.00265612555609342	0.029913474996679	-0.00369890745099812	-0.00272155731739741	0.00806471453722112	0.00235529989308546	-0.00271739376819363	-0.00321023238419776	-0.00736566874784338	-0.00428739153385505	-0.00870766701301383
0.572154059670657	0.114883867978679	-0.10208930014205	0.220430801220087	0.0178488039568689	-0.0282682363636367	0.0430544235557048	0.0322031715129781	0.012811985600924	-0.00520971620338384	-0.0203609511517245	-0.0390362757424396	-0.0441821112174224
0.78275171957672	0.166074717849611	-0.148198904185583	0.196653835978836	-0.00657990430049249	-0.0672475150325008	0.00579552368927372	-0.0265128825866516	-0.0383086991711992	-0.0369137096664967	-0.0493415809790085	-0.0754036760994627	-0.0712747581543014
0.00223136035577504	0.000366398095141336	-3.63160191051847e-05	0.000981244588544778	0.000638813302878191	0.0010386920633147	0.00112397732172891	0.00112508436511118	0.00103278212403438	0.000838752683096448	0.000101262663448623	0.000196483926145219	7.72374426910179e-05
0.890208002645503	0.0998814989072945	-0.189216146939932	0.0987614417989418	0.000379934879934707	-0.0241275636400636	0.0143246693121692	-0.00775335948773448	-0.0116677248677249	-0.0118738143800644	-0.0473176601245964	-0.0304609919016169	-0.0434008850029877
0.0821507434719832	0.0150066702644493	-0.00996448034405319	0.0565917563252779	-0.0025888645110891	-0.0133263999498153	0.0107961542762209	0.00484257942708319	-0.00529444490029127	-0.00795763223045219	-0.00929630623901807	-0.0164337891932479	-0.0166279862086342
0.314665719273775	0.0828026203510381	-0.0470434743807049	0.181373027257669	0.00122072731126804	0.00596357694107907	0.0365246589049523	0.0337285475134802	0.037601882575819	0.00359215212617353	-0.014228059692142	-0.00248291495813074	-0.0112923994392409
0.404137111521642	0.086251620608047	-0.0589916366328179	0.268184781036818	-0.0170457175834942	-0.00291955917678799	0.0575193607267933	0.0393814660420945	0.00293931868272557	-0.00998263838014113	-0.018846041965909	-0.0400112139762129	-0.0488136411340378
0.929148412698413	0.0678348688631301	-0.202083216284415	0.066468253968254	0.00376825396825398	-0.0379888888888888	-0.00293982683982674	-0.0145862193362193	-0.0140984126984126	-0.0171103174603174	-0.0264179402773153	-0.0301110269360269	-0.0381527908738435
NA	NA	NA	NA	NA	NA	NA	NA	NA	NA	NA	NA	NA
0.927314285714286	0.0688697926483665	-0.203910140977981	0.0690107142857144	-0.020358225108225	-0.0540386423761422	0.00489543650793656	-0.0118944444444444	-0.0151291456228956	-0.0371984337421837	-0.0158166666666667	-0.0381475482485351	-0.0491451412013911
0.0263098420943234	0.00416391725273692	-0.00157980695665612	0.0193875908704109	-0.00280377116531013	-0.00535770779845172	0.00346300279663909	0.00132971636554112	0.000289690229432274	-0.00408073948188093	-0.00260492643065223	-0.00477734924379728	-0.00493104169987399
0.347749112888922	0.126027407945039	-0.0463729825048912	0.223109056220991	0.0339089188855658	0.0244116463623236	0.0768786307885551	0.0449175004117073	0.0228083558755746	0.0291602826239447	0.00129481666059172	0.000461560582605602	-0.0147747415208324
0.528009355663457	0.0881241087514492	-0.0884671015608735	0.228540820653279	-0.00636118980384826	-0.00827938705793607	0.0514480145721019	0.0292983564273367	0.00995112846184565	-0.00732028843089216	-0.0179725839695906	-0.0279783195987847	-0.0518730456270974
0.611023089814756	0.137294363854192	-0.106054675096723	0.254423519166218	-0.0157041415592231	-0.0283345025033745	0.0419836420105248	0.0270109369434646	-0.0068895562337572	-0.0220193220312987	-0.0436811882757677	-0.0464640707820465	-0.0576500230193828
0.89730462962963	0.0867785796202368	-0.191289943278376	0.0908525132275132	-0.0150119200244201	-0.000321693121693167	0.0236110449735449	-0.00652220418470417	-0.00731089269526775	-0.00766680657305663	-0.0397554519554519	-0.0152722552910054	-0.0440567996817998
0.168368163008695	0.0675645409816726	-0.0187788870577652	0.129688759478597	0.000216401927952581	-0.0212919315995816	0.0197929613147383	0.0116378528076611	-0.0117837994036072	-0.0105377648358145	-0.0335301283187674	-0.0450926688734802	-0.031012966788008
0.20500743946247	0.0313486066782973	-0.0265509061943052	0.138876994214843	0.0020635697197777	-0.0152873778848644	0.0225769174566144	0.0119980389210958	-0.00940374491940787	-0.00661190408254336	-0.0233878018526251	-0.0278594434615307	-0.0341005686064391
0.458894318140829	0.200262217742866	-0.0691305807225917	0.270967411503795	0.0251740131185962	-0.00246379479031511	0.0667424663576265	0.0409522155653034	0.0243812982820689	0.0113551091641405	-0.00480315345554894	-0.025520387207281	-0.0224480270127264
0.221334370631831	0.0410062534128653	-0.0273052016932606	0.151460653954878	-0.0139549561367088	-0.0131233331800111	0.030634092282473	0.0120735168824174	-0.00893353336396954	-0.01353914465836	-0.0219277056166602	-0.0263846858501105	-0.0344810594715263
0.390621541478287	0.0730902072632145	-0.0586794307639413	0.217035450156275	-0.00191485545382059	-0.00360641340300016	0.0485971185972335	0.0304159570452144	0.011371042713508	-0.00276063442841035	-0.0179846755998655	-0.0334164396600526	-0.0434556594121232
0.024373302174041	0.0193940722276617	-0.00236423025566647	0.0132571998006189	0.00426440365492884	0.00381819028451651	0.01088786308903	0.00656162758312284	0.00329482045534397	0.00404129696972267	0.00124307985663401	0.000124528827230928	-0.00105713913169966
0.747920818070818	0.153317096737394	-0.139991437936959	0.217997435897436	-0.0176957593332592	-0.0483836279382525	0.017947444916195	0.0035927272826074	-0.020545479057979	-0.0330396936357559	-0.0378606067953187	-0.0653407717227154	-0.0841817906986215
0.019388238255831	0.00699908931201663	-0.000453516369516703	0.0148199398240323	0.00445369142844201	0.00144887146782337	0.00852105077388822	0.00722713965676121	0.00196233261030527	0.00295128144813269	-6.30087100531897e-05	-0.000782335220420618	-0.00113609454632016
0.591371768533313	0.165075339887911	-0.0993844078836503	0.267453008248015	-0.00294994173538354	-0.100327879131565	0.00510796708067229	-0.00861267008568112	-0.0436692261897493	-0.0516389104334742	-0.0907589242614678	-0.0858947747323145	-0.115173319903596
0.0182873044916314	0.00497531654641239	-0.000871124910618082	0.0118924413224603	-0.00032470066458935	0.00145490699731271	0.00399888310933972	0.0032623129340645	0.00220858515485929	0.000565103166361679	-0.00042945543800104	-0.00350803602152687	-3.47293629712753e-05
0.171432824321638	0.0691110543527071	-0.0204070127139842	0.126156554286515	0.00873539584357216	-0.0268039019994299	0.0135119517930945	0.0021015926932379	-0.0120045295693668	-0.00903425307792888	-0.019884720090337	-0.025642845177718	-0.0402849302790428
0.572097352240839	0.14546418373353	-0.0965153788563584	0.238281757864742	0.0386425019990977	-0.00802959506318923	0.0723579348396695	0.0498016755746571	0.0326526163755234	0.0153064534679542	0.00506009476423097	-0.0260971249691846	-0.0478019098087148
0.264224066765509	0.0741637368092287	-0.0372582182603913	0.179089979681226	0.0158571468463877	0.0206628359263932	0.0528695739235091	0.0424628232147604	0.0235507104026408	0.0182599913863905	-0.00203320613729896	-0.0102619427207619	-0.0142099566567413
0.591147675593199	0.163533510851735	-0.100619927948887	0.263723491529438	-0.00874246835919967	-0.0816167705140165	0.0147175314320618	-0.00666851012950587	-0.0240610292824526	-0.0451796194366081	-0.0717887134093057	-0.0625884756592714	-0.10887698837569
0.223830725486221	0.0451959276884604	-0.0227361468680835	0.200268179729624	-5.58861514749209e-05	-0.00570278261370105	0.0423082952957929	0.0274496915716398	0.0152598947557699	-0.002879334382588	-0.0216170312044834	-0.0276985807513193	-0.0394223719497336
0.075566661770356	0.0152920829145354	-0.00914784516010456	0.0520552538501485	-0.00743190791617121	-0.00796809761208216	0.0143983422197436	0.00883007134035463	-0.0014495528020449	-0.00770000276412669	-0.00905176469972951	-0.0112946378058744	-0.0105388194088033
0.471165878749776	0.10441960097155	-0.0707023053109765	0.278512810377878	-0.0174563862714364	-0.0325638339911311	0.0417259389334942	0.0156216023073212	-0.00296965971242519	-0.0250101101312838	-0.0349236977091121	-0.0572414237554816	-0.0664970976704349
0.530669355739023	0.115542751808682	-0.0882489183213157	0.242032443095671	0.0119523105041602	0.015997762952016	0.063995999927173	0.0508453534138115	0.0287664577622528	0.0139750367280881	-0.0100475073566882	-0.0182095567945428	-0.0360116553902423
0.800535628723129	0.14490086053876	-0.158067007245285	0.153045720483221	-0.0210962220014521	-0.0576178282623523	-0.0151396853827001	-0.000398741182564666	-0.0193175738681501	-0.0393570251319022	-0.038862138397068	-0.0614223052629381	-0.0705800915415837
0.913991137566138	0.0790712493535399	-0.196894850133283	0.0778560846560846	0.0132798941798942	-0.00906137566137577	0.0200199735449735	0.00554821428571417	0.00388148148148149	0.0021092592592592	-0.0188782407407407	-0.0233297288359788	-0.0431516610432051
0.92820119047619	0.0687767964416776	-0.203044250909868	0.0677488095238096	-0.0406468785843785	-0.0307531746031745	0.00447380952380949	-0.0190774470899471	-0.0163203012265511	-0.0357000265937766	-0.0300616732804232	-0.048776048026048	-0.0337236566674066
0.145531786910681	0.0234054821021806	-0.0167060593506853	0.10255603842544	0.000236872013112399	-0.0130968280317877	0.0234267945602681	0.00960045789792521	0.000653945930857075	-0.00642997800933764	-0.0151169929401438	-0.0213709203197148	-0.0237122060284374
0.926502380952381	0.0695004711225504	-0.203347983946127	0.0695809523809524	-0.0278607804232803	-0.037121636002886	-0.00333091214341208	-0.00327778540903534	-0.0193968915343915	-0.0324912082130832	-0.0382364461926962	-0.0468409608909608	-0.0372241557054056
0.329054283477439	0.108672611499866	-0.0453111609798839	0.224927315146567	0.0166263436038844	0.0209142992506045	0.0784438323604202	0.055605600552412	0.0383226307585174	0.0187703214272444	0.0166383982148907	-0.000712133820366778	-0.0103701028569273
0.311372484088708	0.0731195332639863	-0.0487107608578914	0.179873712581211	-0.0194749010456238	-0.00367045741385635	0.0434715472013755	0.0161989735290897	0.00169900682173174	-0.0115726792297401	-0.0213960195537281	-0.0293757554768159	-0.0431831594198791
0.0353412943381623	0.0134295980964613	-0.00344744343094361	0.0287059714852739	0.00393106845153219	0.00292295603935304	0.014167294679473	0.00758534827260074	0.00608320394761255	0.00342701224544262	-0.00159971519217775	-0.00255676628711128	-0.000949329633588875
0.64854977111514	0.136863726233917	-0.119057092561619	0.216470865883706	-0.0443833033296792	-0.0209822806905812	0.037826610357815	-0.00432708008707239	-0.00782030936917388	-0.0326827920101301	-0.0271816458907624	-0.0466098962862953	-0.0835053576364047
0.443318276445108	0.10589872659105	-0.0720657293436615	0.210491147256239	0.0228560344150662	-0.00641637925279542	0.0634886727822312	0.0308640264467592	0.0167288867777768	0.00821982758113543	-0.0101902124733197	-0.0276246192161917	-0.0187402763160949
0.422516093988611	0.13237074516797	-0.0611067640238075	0.2859107685715	-0.00941588872588606	-0.0079552301663221	0.0191937301784505	0.0151775748563263	-0.0176660113945146	-0.00868555944610405	-0.0716697804995087	-0.0621519489598259	-0.0615731143696705
0.76496623052873	0.144415733960296	-0.148892415471532	0.174590912328412	-0.00805816268426551	-0.0632781809915517	0.0108913414720641	-0.0329919346820738	-0.0369839168286502	-0.0356681718379086	-0.0449044091525608	-0.0787391736720787	-0.081759090202194
0.0883344991536625	0.0134752899308957	-0.0100160257178052	0.0616198037219635	-0.00215780975318336	0.000113692522975953	0.0197816338385804	0.014237738723469	0.00365002615820763	-0.00102205861510371	-0.00632413094634865	-0.00943616546722779	-0.0112680406429522
0.235529785714824	0.0813207583249247	-0.0296052676231124	0.184952792248296	-0.00309584208978153	0.00171040746761328	0.068225099645508	0.0474871318723296	0.0254807224839764	-0.00069271731108414	-0.00697753305927715	-0.00513497845002922	-0.0112485340263665
0.138560554084812	0.0195711415280346	-0.0119745457643242	0.121594964093317	-0.00117152910477658	-0.0100292369503495	0.0337099215104809	0.0251107447876119	0.00910291872606958	-0.00560038302756305	-0.00731500558008147	-0.0194756822391394	-0.0189672968867259
0.400611670348967	0.0847049253846299	-0.0601166389873913	0.268007223083854	-0.0175055571849551	-0.0140418425768041	0.0513343415424518	0.0214884613628125	0.0041112749089936	-0.0157736998808796	-0.0203918277581477	-0.0356280703906471	-0.045661283730496
0.150339445800486	0.0227380463169046	-0.0177855240220735	0.101024859719921	-0.00614460446896842	-0.00616762085854083	0.0157489333692727	0.00746016231970204	0.00839588268846095	-0.00615611266375463	-0.0132928734378539	-0.0211549812195516	-0.0311372931757149
0.107086191098678	0.0182314893895233	-0.0122914289432776	0.0772626818839157	-0.00744916727903547	-0.00496942261529609	0.0156485571634255	0.00873037363389237	-0.00175798011935098	-0.00620929494716578	-0.0132574833996291	-0.0135954529481749	-0.0212349576866337
0.460490941730661	0.201292313273272	-0.0700874056121537	0.265962592148028	0.00268105766103038	0.000485635681805596	0.0674999453905916	0.0636522323396398	0.0346817972574633	0.00158334667141796	0.0149238157415373	-0.00499816647557616	-0.0168517786686049
0.000621690929599734	-1.76280037643014e-05	2.12216145351052e-07	0.000323086750010762	-8.87786341359115e-05	2.08507349736269e-05	0.000108467313457866	0.000131740274334428	5.97868517271327e-05	-3.39639495811424e-05	-8.57366229922676e-05	-0.000133153252364184	-0.000129902743456314
0.317782315169011	0.0814088377945982	-0.048190603723112	0.17828992477177	0.0136481427704553	0.00700072629082993	0.043817409109089	0.0307585356598339	0.0256872203127481	0.0103244345306426	-0.00790864723527618	-0.0188061472780739	-0.0311488107247995
0.263479945954097	0.107260751077352	-0.0337658578542691	0.208830361804782	-0.0399279739429129	-0.0443203509625584	0.00573035403700678	-0.0192331915986625	-0.0223820458134971	-0.0421241624527356	-0.0316877052567963	-0.0625781523677625	-0.070625725005862
0.797046209346209	0.146920631618596	-0.158848338748622	0.160234224109224	-0.00353410538559196	-0.0622362736332009	0.0031640668216768	-0.0170388086285995	-0.0213693680162431	-0.0328851895093965	-0.0458972470404378	-0.0757618219283226	-0.0901423853604346
0.140928119293321	0.0411560249820249	-0.0150002185347704	0.125341309760053	0.000896508289668529	-0.00420622558168834	0.0408803999649671	0.0160998310112865	-0.00231560551181456	-0.00165485864600992	-0.00841342397429007	-0.0228293698191003	-0.023501577704372
0.170416135068179	0.0673278170527179	-0.0177338466435289	0.123992544925028	-0.0193506180322976	-0.0271516212018275	0.0217364181939642	0.00408440126687062	-0.00876999114173191	-0.0232511196170626	-0.0177237629171317	-0.0286880607617589	-0.0288921753426842
0.118888067649614	0.0177472430685109	-0.00869068378051796	0.120902523933832	0.00298015519860749	0.00334401398710231	0.0370324416531148	0.0194393998804501	0.00804254294768177	0.0031620845928549	-0.00699289984324049	-0.0132202925365183	-0.0197114622381171
0.886871296296296	0.102474307030499	-0.187243433096239	0.0965814814814814	-0.0374606302079987	-0.0230982202982203	0.020353896103896	-0.000296963684463747	-0.0168379835442336	-0.0302794252531096	-0.0184364940410896	-0.0384503632941133	-0.0487229827437354
0.0745204531008216	0.0424612167306782	-0.00401822618992484	0.0735554700204006	0.00963242436523644	-0.00142548566227106	0.0270940152016111	0.0174188247977271	0.00904184739996926	0.00410346935148269	-0.00271855889496335	-0.00480037530373865	-0.0100300094577916
0.689999194324194	0.167672518893402	-0.121967252394825	0.253988504088504	-0.0147402153402154	-0.0178363863805041	0.054732961462915	0.020061239675298	0.0179769742687795	-0.0162883008603597	-0.0301975495132768	-0.0300627957325923	-0.0478663115540346
0.942214682539683	0.0568503980177028	-0.209321795589168	0.0551186507936507	0.000604761904761997	-0.0250535714285715	-0.0103379389129389	-0.0106161044973545	-0.0167061507936508	-0.0122244047619048	-0.0216405753968254	-0.0423385501481089	-0.0361903014741251
0.225349777530906	0.0977876270345203	-0.0255935965717408	0.171693384737076	0.0218561368340555	0.035315391070201	0.073745892999966	0.0596663983344779	0.0430536938560281	0.0285857639521283	0.0310979245865556	0.0153281784362735	-0.0188425233236213
0.406312871059529	0.128949714687204	-0.0550266020000439	0.297841869602154	-0.00231913591580252	-0.0456862581131141	0.0337259272155611	0.00387266691826355	-0.0476574527106309	-0.0240026970144583	-0.0616806692311355	-0.0533788103846862	-0.077834857448183
0.132477242584322	0.0789099229892535	-0.0151557082711415	0.11978964634853	0.0290886087422242	0.0198582576881866	0.0610850119977335	0.0438782926014412	0.0458557681251651	0.0244734332152054	0.0303229125615891	0.0115460115516147	0.0175979459053403
0.578017466636961	0.167462170596424	-0.0938221325238796	0.26760238480789	-0.00991814450083583	-0.0897806850744768	-0.00282028084836095	-0.0226228714994915	-0.0421807407516401	-0.0498494147876564	-0.0764235394851785	-0.0828043687348347	-0.107988364083566
0.384343556563352	0.0943174606004827	-0.0600576520740886	0.213846522320347	0.00618369447924816	0.0135866569817229	0.0513276436820786	0.0485281343889532	0.0266861563970487	0.00988517573048553	-0.00671927759031182	-0.021972997728853	-0.0211254139941204
0.684752524445109	0.156909108727329	-0.128603111455008	0.201308386310167	-0.00270165186997195	-0.0456485253461348	0.00880327066862663	0.0023980507229292	0.000288886850337455	-0.0241750886080534	-0.0425821272486332	-0.0565436814193992	-0.0404822817658551
0.182533512372199	0.0313346436027904	-0.0228504039662663	0.138683136925972	-0.0111569705592185	-0.0106370945921495	0.0201754734593374	0.000978852605705183	-0.00252925028929965	-0.0108970325756839	-0.0175987834500679	-0.0277043927975852	-0.0384434944724995
0.268649925560021	0.104639118130978	-0.0356159729317307	0.205918267725267	-0.0274598277862932	-0.0689451156368504	0.0149000830359246	-0.0153736108881269	-0.0344943114334851	-0.0482024717115718	-0.050739787674098	-0.0576409570017385	-0.0629872277029962
0.0451907385256202	0.0103041341813276	-0.00426466811694603	0.0317081856742964	-0.00169904467962011	-0.00342285529144263	0.00917806980612872	0.00389581940781396	0.00157383888976187	-0.00256094998553137	-0.00400334065393136	-0.00424498709228334	-0.00724561514114264
0.301453401128543	0.12282980217439	-0.0412917627841322	0.222758343659151	0.00965767112729204	0.00299330933186964	0.0596648682425969	0.0459160200352122	0.0157572943817851	0.00632549022958084	-0.00267351617390205	-0.0162313570155857	-0.0193727871071124
0.897143121693122	0.0851912284297889	-0.190833847625175	0.0936818783068782	-0.00765621693121687	-0.0207689153439153	0.0107253306878307	-0.00329101893476891	-0.00470234788359791	-0.0142125661375662	-0.0291568658193658	-0.0216263227513228	-0.0256847157472158
0.198773496480355	0.031908802640123	-0.0244156770193696	0.135891667779031	-0.00294419228588133	-0.00764894935246596	0.0208808623409848	-0.00263685405328451	-0.00195167280977873	-0.00529657081917365	-0.0158102376982598	-0.030051674344711	-0.0377788348106884
0.406625641741552	0.135467188657721	-0.0586110702293621	0.293167092009573	-0.0141095049429086	-0.0458481012033023	0.0284451360783936	0.0136447124702007	-0.00974259879359229	-0.0299788030731055	-0.060033425879536	-0.0521406862508744	-0.0703400563020802
0.932405158730159	0.0654547039377146	-0.203855810954902	0.0637198412698413	0.00213690476190476	-0.0347909451659452	0.00359801795426806	-0.000991964285714353	-0.00870813492063494	-0.0163270202020203	-0.0224855158730158	-0.0230756944444445	-0.0380978823115172
0.0740833533504349	0.051454308554456	-0.00503531121849121	0.0667912326222444	0.0129220617581686	0.00676811212902483	0.0389496058086965	0.042056382261723	0.0360445932160887	0.00984508694359673	0.0208494972365434	0.0113102238565893	0.00259882337866192
0.407868330814475	0.135538570372868	-0.055434482032178	0.290763625968485	-0.036944228990362	-0.0285004577294002	0.00952982049574558	0.0100433279946064	-0.0430835616856567	-0.0327223433598811	-0.058086440098574	-0.0750356603476319	-0.0802864314122012
0.105302908968496	0.0110593113315745	-0.00751091756545975	0.105612345446306	-0.000922954738848847	-0.00312670902469103	0.0263271865195053	0.0149288253624372	0.00607957970386126	-0.00202483188176994	-0.0114833468882532	-0.0169168088559148	-0.0215341363491713
0.0409541201628111	0.00699035410918812	-0.00372620398370122	0.034712583813564	-0.00226551763735856	-0.00432810642650613	0.00849077051774367	0.00530808457329431	0.00163297892914845	-0.00329681203193235	-0.00321917360917749	-0.00728800584070737	-0.00471091032344883
0.653881145243645	0.167912747561389	-0.113179972106745	0.247358415195915	0.0160163080142633	-0.0284671399944898	0.030151624083977	0.0273061091341879	-0.0115930420274171	-0.00622541599011317	-0.0168531941828466	-0.0358912110679227	-0.0502404149875275
0.0442636249258552	0.0020705653366513	-0.00154197930524584	0.0313248725524928	-0.000985106325351426	0.0015955824809295	0.0148130045934157	0.00960679518958679	0.00350586955938539	0.000305238077789032	-0.0038022607773655	-0.00537982876441166	-0.00947259269986624
0.783980555555556	0.163562360664419	-0.147347856282848	0.194462698412698	-0.0308479515038339	-0.0602564630299086	0.00946041879552906	-0.00888864837504544	-0.0130305768305768	-0.0455522072668713	-0.0299717955655456	-0.072061653814595	-0.0925656811289064
0.693704731565295	0.133794970725187	-0.126268083529304	0.218470880434266	-0.00613043823250781	-0.00355223883304645	0.0494365256388301	0.0441477180927469	0.0111107103729412	-0.00484133853277713	-0.0110680484881054	-0.0266812667356295	-0.0357134411163813
0.122723150699309	0.0529717990017275	-0.0142711822619028	0.0862487106178105	-0.0123021413929555	-0.00153927022224022	0.00921774449408677	0.00830474044230442	5.77928454511406e-05	-0.00692070580759786	-0.00617669830182208	-0.0158681082081986	-0.0184154402431646
0.0361736665142088	0.00965469171807813	-0.00359009798822603	0.0234058314261106	-0.00504706243442217	-8.06953565427523e-05	0.00637536306892612	0.00596622557194188	0.00274627133958395	-0.00256387889548246	-0.00300518052614741	-0.0054317526115644	-0.00745254045445966
0.545572493090844	0.133895336140994	-0.0966707521635247	0.268275125358245	0.0220158423115699	0.00985625779556654	0.0786730992198306	0.0645859618761729	0.0187095785916395	0.0159360500535682	-0.0140793392437094	-0.0116161244376599	-0.0343663211908413
0.715761196706041	0.147472609554296	-0.132165133184585	0.203313145511196	-0.0138182109880554	-0.00634245088214824	0.0155719011104829	0.015707500076694	0.00628330623298368	-0.0100803309351019	-0.0284643966268383	-0.0418014131227744	-0.0428896394824982
0.942631746031746	0.0566391591851685	-0.208032474253968	0.0562349206349206	-0.0188342893217894	-0.0297059935434936	-0.00593253968253971	-0.0222681178026768	-0.0148688492063492	-0.0242701414326415	-0.0374029664779666	-0.0314238756613757	-0.0434901785714287
0.84057431892726	0.118515018645969	-0.171866858979274	0.128159808056867	0.00530729482935377	-0.0224661775316186	0.0220079562050151	-0.00142710271754387	-0.00284454199123318	-0.00857944135113242	-0.0207035125345787	-0.0428255158038602	-0.0401435228714639
0.529130005059227	0.114453971726541	-0.091693988048531	0.24282359125731	0.00730099650638982	0.000146895760125831	0.0680724723342091	0.0391931413255724	0.0302367608609079	0.00372394613325777	0.000605533513372669	-0.017487299807152	-0.0346089203604845
0.0594477650293051	0.0146835000892339	-0.0046487117613608	0.0467501444357101	-0.001238399094489	-0.00254465995619627	0.0121913312235565	0.00908364757438418	0.00344798369003933	-0.00189152952534263	-0.00551612437569025	-0.00866954237754129	-0.0117117135445367
0.348145732968893	0.125023923443841	-0.0495231053917818	0.221447689065085	0.0369439913921966	-0.00695351295433438	0.0727433631112739	0.0606492429323273	0.0346431138125739	0.0149952392189311	0.0134900184520326	-0.00136007242706743	-0.0194402398142012
NA	NA	NA	NA	NA	NA	NA	NA	NA	NA	NA	NA	NA
0.344297494271568	0.155052499705233	-0.0486042341771847	0.22095753959118	0.00413787786025266	-0.00479148429206355	0.0643345647143607	0.0315555128166822	0.0273080956820537	-0.000326803215905447	0.00258183606179269	-0.0182864122689245	-0.0438844593524312
0.0383176917150545	0.00580751714008694	-0.00316170499002586	0.0149437370449003	-0.000503758114076228	-0.00259146874666363	0.00733416268591825	0.00773908304876951	0.00452740849565736	-0.00154761343036993	-0.00289442646688839	-0.00479795231945984	-0.00525899525021352
0.145222869555507	0.0598058842185577	-0.0137170381198816	0.131022388074868	-1.67952983052833e-05	0.0115354865317791	0.0409982718633669	0.0198337393978752	0.0216575197072999	0.00575934561673688	0.00439828756074381	-0.00248999901682054	-0.0204913518546855
0.0714404746490126	0.0431400887018367	-0.0019792487098548	0.0723601053683511	0.00964806223882332	-0.00209917725039788	0.0291610603408666	0.018027058912914	0.0109767729090599	0.00377444249421272	0.00103670792220682	-0.00558063183624266	-0.00765924964738994
0.883843187830688	0.105498052230208	-0.186965338449932	0.102481812169312	-0.0176862433862434	-0.0168357142857143	0.00398819591356347	-0.00940811306748812	-0.013335515873016	-0.0172609788359788	-0.0242587061087061	-0.0514153528044545	-0.0528117633106924
0.0878472102772898	0.0440149472061366	-0.00635730300477734	0.0744564537469715	0.00500620917691223	-0.00227744451103669	0.0294228743943597	0.0176126695388108	0.00732779631818638	0.00136438233293777	-0.00258057734430807	-0.00688286184838972	-0.010293529924461
0.337968519611066	0.149207231357813	-0.0461264700808781	0.225607799454334	0.00573036998006743	-0.00305147724356097	0.0459123546216698	0.0267548250492118	0.0275304668557929	0.00133944636825323	-0.00920613594097053	-0.0383163041124225	-0.02628804039248
0.867601890933141	0.106248274575717	-0.182514812675654	0.107227474146224	-0.0107049332611833	-0.0248438559445024	0.0109142232903263	0.00827947791122141	-0.000197061941469734	-0.0177743946028428	-0.0222884679034272	-0.0445420396604026	-0.0429733287309526
0.943019047619048	0.0560014599633269	-0.207159505940284	0.0550226190476191	-0.00398174603174595	-0.0267452380952382	-0.00281071428571433	-0.0121727182539682	-0.021945217051467	-0.0153634920634921	-0.0280313161375662	-0.0356111111111111	-0.0477658234126984
0.943189285714286	0.0559872252437653	-0.208688078048138	0.0558107142857143	-0.00640873015873011	-0.0400367965367966	0.00837579365079366	-0.00723095238095239	-0.0239685485810487	-0.0232227633477634	-0.0350826603951604	-0.0411162494912495	-0.0346258898508899
0.783288161375661	0.163544923938662	-0.148923672090412	0.201014616402116	-0.0441804696400091	-0.080857649376767	0.00843340455840458	-0.0212246762496763	-0.0318605003792504	-0.0625190595083881	-0.0722556206550241	-0.0717637579053213	-0.0849943394908469
0.160965352306614	0.0287268484099118	-0.0186939762921326	0.114608333261988	-0.00133165712827907	0.00538190551508716	0.0262149835623305	0.0129699161908433	0.00345184118725597	0.00202512419340406	-0.0279341214753341	-0.0185868635697016	-0.0256420770344641
0.915565211640212	0.0779406088091831	-0.197013720575282	0.0800931216931217	-0.00117154049654045	-0.0153794973544973	-0.00145023148148149	-0.00478088624338635	-0.00130638227513236	-0.00827551892551892	-0.010849512987013	-0.0185174092111592	-0.0275021057646058
0.442516852023692	0.104453152189949	-0.0707777376197552	0.207924515394244	0.0130571779764452	-0.0069358785495171	0.0589184368982352	0.0521720886039593	0.0233624918314559	0.00306064971346404	-0.00876841120334776	-0.0111318917751573	-0.0300126279270292
0.125945794961318	0.0532066231797286	-0.0128147876602897	0.111132812104644	-0.00523755718903915	0.00362162945910846	0.042711018573354	0.0212191043395386	0.0287480845982866	-0.000807963864965344	-0.00421566881014412	-0.0152115994286029	-0.00347426135233014
0.14909156165659	0.0228652494851906	-0.0200100714705788	0.102513561833388	0.00168245810196757	-0.00714562058646601	0.0151414642683441	0.00706031340035096	-0.00317670365508099	-0.0027315812422492	-0.0120097113370153	-0.0239865613762955	-0.0200266437638408
0.0477505898088907	0.00802930941819929	-0.00556114610946513	0.0296835682645595	-0.00252785871744735	-0.00228681125170745	0.00845873563419326	-0.000904082944638875	0.000541501848015082	-0.0024073349845774	-0.00228179089651279	-0.00738636774120967	-0.00890209113068197
0.0579379767815676	0.0103455353683264	-0.00512832362636592	0.0494461175569374	-0.00197746742762218	-0.00390721155379396	0.00958287828674282	0.00312087294349411	0.000120776726213474	-0.00294233949070807	-0.00479143140918364	-0.010174813146112	-0.0100214752652809
0.180205040521881	0.0445417543391913	-0.0220665812610333	0.135036170641001	0.00804765367145013	0.00495092131302469	0.0307077555001613	0.026128732898046	0.0117720760396761	0.00649928749223741	-0.0160623199954546	-0.0143938659974322	-0.0229599010644226
0.694530260942761	0.164016750222834	-0.121142872414785	0.25073838985089	-0.00544432824728869	-0.0140537375570692	0.0394338204619454	0.0195749835812337	-0.000333235630110562	-0.00974903290217888	-0.0239714107895029	-0.0486902537198491	-0.053251634544229
0.53123448362914	0.0866719869132674	-0.0875683514256688	0.219247627942298	-0.00371317309716512	-0.00734498600562594	0.0479405685771543	0.030061095430354	0.00930476998934193	-0.00552907955139548	-0.0173516899706402	-0.0269748616086991	-0.038509338199907
0.0120556828702529	0.00195477603673524	-0.000734978926639245	0.0140275177136038	0.00179194150554417	0.00136794836807044	0.00308212435531776	0.00337028860543031	0.0015993343107117	0.00157994493680731	-5.61401368932759e-05	-0.000858545512648655	-0.00254992638933824
0.571406805940161	0.150876241305833	-0.098824462515665	0.24289383448695	0.00383639722326945	0.0162100913839417	0.071325998237632	0.0405395319083669	0.0361857149864991	0.0100232443036056	0.00266932038553713	-0.0147305300448551	-0.0210556817537083
