# Supplementary material for: Measuring re-identification risk using a synthetic estimator to enable data sharing
Source: PLoS One. 2022 Jun 17;17(6):e0269097. doi: 10.1371/journal.pone.0269097 (PMC9205507; doi:10.1371/journal.pone.0269097)
Supplement: S3 File — (ZIP) [file pone.0269097.s003.zip › tx/tx.vineCopula.1.13.csv]

risk_act	entropy_est	ital_est	hypo_est	g_err	g_vine_err	ave1	ave2	ave3	ave4	ave5	ave6	ave7
0.891086874236874	0.100021411265877	-0.160797730992335	0.0927145909645909	0.00306727716727717	-0.0284352258852258	0.00325460650460641	-0.00441938339438352	-0.0103827087442473	-0.0126839743589744	-0.0153885900424362	-0.0384129592629593	-0.0437322510822511
0.0281810356440291	0.00474327962275978	-0.002111829944559	0.0213800670518833	-0.0055366225218927	-0.00324175719557857	0.00379521731420139	0.00264153624370186	-0.00191208441583017	-0.00438918985873564	-0.00505982543299612	-0.00545577437979401	-0.00468740667632066
0.927986446886447	0.0682144908471628	-0.174361404732183	0.0684238095238096	-0.0225353757353758	-0.0382169719169719	-0.00862747252747254	0.00136327838827832	-0.0128931096681097	-0.0303761738261739	-0.0370070435749587	-0.0337540182040184	-0.0451372955036418
0.223764145957834	0.0877049638463941	-0.0266191025517945	0.160675404804906	-0.00317125954470887	-0.0242017494225782	0.0310386429954013	-0.000178260082415532	-0.00688615402933723	-0.0136865044836435	-0.0379002517094947	-0.0438328404912699	-0.0430064762442953
0.602440725119326	0.132945765035722	-0.0936817214651485	0.219186317746623	0.0122917605654904	0.00245554901627532	0.0602072845728812	0.0357131101895105	0.0225129461847684	0.00737365479088292	0.00496558043557283	-0.0155701168764891	-0.0259104719950511
0.655583429687193	0.117315220833756	-0.105749705329994	0.227136899983137	-0.0134221207446776	0.000175647531267864	0.0548549572149952	0.0333330041336961	0.0110301538853038	-0.00662323660670494	-0.0160368957684309	-0.0120198800878992	-0.0354054812487592
0.475116114197099	0.105689209889805	-0.063722934579577	0.27273221613019	-0.0118892833686624	-0.0141233875918475	0.0480558513563425	0.0256054744343157	0.00680636657269512	-0.0130063354802549	-0.0310390526012726	-0.0400655546699316	-0.0594531635563542
0.426651841196791	0.133817645649445	-0.0545957947221444	0.278625279344168	0.00356378603684826	-0.0562368432368538	0.0366812692096146	0.0126271990435323	-0.00928077719241799	-0.0263365286000028	-0.053774888907528	-0.0630394498545663	-0.0844084065479223
0.248862254525775	0.044716627782799	-0.0303984745030014	0.200470806355298	-0.0210574497270337	-0.00586677015874865	0.0479976526816024	0.0299354624454123	0.00495264658966935	-0.0134621099428912	-0.00611409506207736	-0.0306210983135176	-0.0374835588923276
0.0690193739767529	0.0105195204836984	-0.00601899953125846	0.050525148419315	-0.00229960492482788	-0.00445246507327843	0.00943505496889964	0.0062853079241163	0.000434360913995013	-0.00337603499905316	-0.00813720056809156	-0.0142558543172292	-0.0140642228926777
0.944896703296703	0.0542351184120244	-0.177711778859338	0.0544879120879121	-0.00201208791208785	-0.0378997224997224	-0.00484948384948392	-0.00119716117216118	-0.0156485098235097	-0.0199559052059051	-0.0340765567765569	-0.0333100066600066	-0.0311845432345432
0.588992215064317	0.132012840353737	-0.0913296325198298	0.22955447497539	-0.0175215425652249	-0.000881168276452571	0.045948838453073	0.0388973348317496	0.000266461294875175	-0.00920135542083866	-0.00831903668431211	-0.0286044940827587	-0.0344806738746367
0.4266266552043	0.124154328350526	-0.0614590076194265	0.21040218168155	0.0317069182063441	0.0101057665944719	0.0691027461349537	0.0475019370223648	0.027827028079924	0.020906342400408	0.00315760420820593	0.00399213256189274	-0.0156304677554972
0.134721929884733	0.0634010544235766	-0.00951178533865307	0.12902250182848	0.00581390604795035	-0.00917379704247601	0.0291410353465643	0.0195174611452229	0.0119921313499762	-0.00167994549726283	-0.00607910916654722	-0.0110737905909566	-0.0160790344118978
0.721672607722253	0.151598582047775	-0.11820837612883	0.194998007283657	0.00706358995769896	0.0158725208168806	0.0607732774822866	0.0308856162043329	0.0170425653099674	0.0114680553872898	-0.00542851223122565	-0.0253094726350983	-0.0428581949237788
0.440637477065028	0.106641635164425	-0.0623472511861911	0.198521058652988	0.014177634301945	0.00204431874928696	0.0461869867497799	0.0352252079041832	0.0287536547452614	0.00811097652561599	0.00230312472649252	-0.00926150870224052	-0.0193825236458895
0.70128229847076	0.143862420767349	-0.113438037512816	0.216636993348532	-0.0210358635959313	-0.0187509284468012	0.036768017385224	0.0346826983669	0.00452402826212395	-0.0198933960213662	-0.014473249189234	-0.0224817914339476	-0.044938047306775
0.0384150794472004	0.0327497115372491	-0.000640555955896092	0.0281513588648936	0.00802550243685401	0.00981479025702117	0.0267398020360586	0.0189408036212263	0.0134372843991151	0.00892014634693759	0.00576013641013327	0.00375409504979415	-0.000937700958008963
0.684208410525026	0.128820538427487	-0.107623617496946	0.212131620228942	-0.0128419285430023	0.00817129086960711	0.0438838879101126	0.0187768778207382	0.0158892713621858	-0.00233531883669758	-0.00866119686176392	-0.037113917450192	-0.0446295321468412
0.574288950332169	0.14381844869273	-0.0832177271877855	0.237495415302197	-0.0228878149161711	0.00152800757608962	0.0478685711333472	0.0333769676506951	0.0148970776691374	-0.0106799036700408	-0.0071260933028735	-0.0217862903917888	-0.049722661429019
0.470614226514706	0.106672624420937	-0.0658518585310442	0.272117591054338	0.00736070520841414	-0.0278857757110147	0.0440742953345037	0.018125743487481	0.00296879951013468	-0.0102625352513003	-0.0411931776296169	-0.04318263586084	-0.0608020337703989
0.489273345819875	0.159478598467664	-0.0690195581392196	0.286957658985434	-0.0685223853085048	-0.0737846423050041	0.0249143208311435	0.00399935575666377	-0.0322433092641821	-0.0711535138067545	-0.0528818282398036	-0.0762510300240024	-0.092927639000022
0.1306402714082	0.0200354127911005	-0.0114848721265354	0.120990180338451	0.00859279440319069	0.00211314875257071	0.0342649084899599	0.020046494721247	0.0140478699255076	0.0053529715778807	-0.00307505300450403	-0.0175204957165959	-0.0191602303780649
0.0676908547442659	0.0116491531702305	-0.00476148113171319	0.0528753667554087	0.00613587915745879	0.00177935644345761	0.0191221861161483	0.0111167162081292	0.0028338301473225	0.0039576178004582	-0.00132778385539689	-0.00313360930362191	-0.00798649619122475
0.888075457875458	0.102423843462988	-0.162212355335531	0.0958271062271062	-0.00412682007799303	-0.0274306795893901	0.00749874292374286	0.00271361416361415	-0.00687971611721616	-0.0157787498336915	-0.023672788511137	-0.0247418414918417	-0.0431575864055502
0.779789072039072	0.163556060196432	-0.126427076479814	0.195432905982906	-0.0392850299273376	-0.0702666080043371	0.00508674658674668	-0.0290340101980789	-0.0389322388288741	-0.0547758189658374	-0.0528137277487123	-0.0690108403947765	-0.105106473470798
0.463901444384721	0.198193758041215	-0.0652502265455691	0.264502627232778	0.014302337780318	0.00154978991849242	0.0713536629713091	0.0576319825836333	0.0279801540511248	0.0079260638494052	0.00704073048260023	-0.0123064591080616	-0.0278060543551973
0.0365715391906262	0.00939797541724434	-0.00372690998776222	0.0219296429344117	-0.000906897313922385	0.00126952317661608	0.00824969486880885	0.00434547921391042	0.00198208899253696	0.00018131293134685	-0.00359834370270529	-0.00204768867182993	-0.0034494541911457
0.071516571545321	0.0344403190283478	-0.00513046964122947	0.0650660442361787	0.00686481355950716	0.0088810713148859	0.0316349130198409	0.0206468602110126	0.0168610142341244	0.00787294243719652	0.00654927507047001	-0.00327054918303615	0.000639049519343571
0.844948805794507	0.11583821358442	-0.150154574863357	0.126888739993039	0.0170206081249068	-0.00785472765042894	0.0334178608721595	0.0227922232057323	0.0152215238758224	0.00458294023723893	-0.0186126012122618	-0.0368464564147217	-0.043299785897202
0.220059281744921	0.0851744218938667	-0.0245346850266612	0.163597978334011	0.0261719294209851	0.0168418391484902	0.0669964129397191	0.0497852434572954	0.0351552141312214	0.0215068842847376	0.00383134669980248	0.00464332907659956	0.00124364873187421
0.91244590964591	0.0799723978729134	-0.16932334059674	0.0810771672771673	-0.0169343711843711	-0.0223139804639804	0.00492631257631271	-0.00732741147741145	-0.0145062691185398	-0.0196241758241757	-0.0325433954933955	-0.0381672902710529	-0.0473664273760427
0.655440008117032	0.13876334628213	-0.103847676163808	0.210263788189873	-0.0241597108787501	-0.0236609705907396	0.0271953032780278	0.0227543358359388	-0.0447256663222096	-0.0239103407347449	-0.0287568233654411	-0.0482943304844793	-0.0491999485268553
0.0718305598693328	0.0435091698879271	-0.00273262675081426	0.0699536966019672	0.0113585054595553	-6.22887060499344e-05	0.0309751535273289	0.019078344762094	0.0100979814190156	0.0056481083767527	-0.000805046738149323	-0.00559447288108855	-0.00990300764911368
0.215138080352599	0.041456079857354	-0.0248746617205166	0.146468310806845	-0.00588260098282298	-0.00409308230818375	0.0186154351368876	0.0175517857137789	-0.00467162829425591	-0.00498784164550337	-0.0211928863276009	-0.0291442724789619	-0.0317224281883239
0.470985997621184	0.102978495781897	-0.0628754412645261	0.269155598800909	-0.0143433750360473	-0.015879206913842	0.0410738931294222	0.018924589017775	0.00255085287318463	-0.0151112909749446	-0.0394887812906851	-0.0673124118162987	-0.0656103235640486
0.025622217288245	0.00622334876638667	-0.00132109286860197	0.0191611496446338	0.000994956077450371	0.000765213358325967	0.00754698287996602	0.00386844925561707	0.00235874639517811	0.000880084717888169	-0.00192907645303508	-0.00290576851129704	-0.00542319444694209
0.886462087912088	0.102513318207438	-0.160187668435126	0.0973532967032967	-0.000908241758241668	-0.0459706845442139	-0.00657391636141647	0.00818449328449322	-0.00381939134269449	-0.0234394631512278	-0.0160912195710272	-0.0410097223289532	-0.052686568986569
0.227325448091424	0.101946888030613	-0.0262840056380629	0.167256396235048	0.0479598708792179	0.0351110001501156	0.0694219979191391	0.0552849104948193	0.0527676648528866	0.0415354355146667	0.0254084701876058	0.0101752464591914	-0.00552744161472921
0.417265575153566	0.112683539350336	-0.0593367108484151	0.21099761618612	-0.0266390815643687	-0.00305998001701591	0.0470758497434098	0.0222378346689625	0.0134389203449004	-0.0148495307906923	-0.019304190090959	-0.0364560632436303	-0.0374151460137339
0.113832342579431	0.0165815449618215	-0.00818626812409486	0.118618729800648	0.000193645350421004	-0.00638873670395834	0.0355708396041309	0.0172145898074533	0.0058149466923952	-0.00309754567676866	-0.00468576006597964	-0.0140854235613752	-0.0206133682932509
0.501262962922381	0.159490533025351	-0.0729158618196486	0.27756023495686	-0.0230904823687949	-0.0534279601836748	0.0244547014217081	0.0149985325302561	-0.0164174395472675	-0.0382592212762349	-0.0523733544805604	-0.0707734600199367	-0.0763522059077368
0.0342369688671356	0.00918651769244235	-0.000780431331904141	0.0346319504706165	-0.00337979189614791	0.000196099719428182	0.0101320495000461	0.00549421107162906	0.00199190014515297	-0.00159184608835987	-0.00420878998749746	-0.0062935156174467	-0.00941571655189094
0.148702020199474	0.0227585588639193	-0.0163332458850135	0.102369306470387	-0.00179026985725753	-0.016066611804769	0.0133538387688034	0.0144470864101375	-0.00169293794152831	-0.00892844083101324	-0.00594104246946434	-0.0244883550011429	-0.0281163433279849
0.928432600732601	0.0685911303130476	-0.172917640177395	0.0671571428571428	-0.0242611721611721	-0.0372710371499845	-0.00790457875457873	-0.0105708485958487	-0.0174959706959706	-0.0307661046555783	-0.0418820147612569	-0.0467649499005267	-0.0491263639954815
0.58046628214302	0.165658470237553	-0.086573796831692	0.257452812161368	-0.0671043805073518	-0.112593929806293	-0.017117055088024	-0.0212622726833844	-0.0460234135095788	-0.0898491551568222	-0.104278747747548	-0.105991726868197	-0.101742561207889
0.0385036499545101	0.00803804868222933	-0.004015466980689	0.0274960571862016	-0.00360557467775059	-0.00503136562514005	0.00193566940574398	0.00102577556265749	-0.00133674952787315	-0.00431847015144532	-0.00727721867341092	-0.00524821750681165	-0.0086333768310622
0.344312945285068	0.126612582208229	-0.0387025986301053	0.21055428103817	0.0357121170985666	0.00380548049630486	0.0784997660964548	0.0611905741905364	0.0441029854220059	0.0197587987974357	0.0195972748882775	-0.0076191882382286	-0.0110795517848535
0.069504433934383	0.0224794526614163	-0.00606344330047655	0.0701652821911808	-0.00402696306677493	-0.00383863694825051	0.0192816843632154	0.0161438488635016	0.00575053539497401	-0.00393280000751273	-0.000925299210710495	-0.00892651229666536	-0.0114806816540915
0.199640162218828	0.0490911144224605	-0.0195974104216327	0.160389332843973	-0.0113970870163333	0.00698861849076016	0.0389145941991534	0.0310700922820721	0.0142485445986545	-0.00220423426278657	-0.0114551908641329	-0.0199548049443081	-0.0251258471870959
0.285154818207861	0.073722093681459	-0.0355071101686928	0.200191278745626	0.0174236967276825	0.0171907846111728	0.0661021014002217	0.0470675931844923	0.0323256680208011	0.0173072406694276	0.00423079654960834	-0.00441224923400829	-0.0158328875747331
0.12394410408906	0.0541812333149038	-0.0122077784776096	0.109748931818145	0.010710808588503	0.0121626942236116	0.0394040635274442	0.0225104617096031	0.0252749269626446	0.0114367514060573	0.00101197072942044	-0.00183544979585284	-0.012596950897334
0.377622949644844	0.0873164761016529	-0.0486766006395384	0.199401470960825	0.0059792589806989	-0.000944277068450683	0.0584502542924568	0.0357926918398016	0.0305980706816514	0.00251749095612414	-0.0128553172863269	-0.0285077288264017	-0.0284666100581606
0.941518681318681	0.0573179550870795	-0.177964952294871	0.0562249084249083	-0.0107716117216117	-0.0366849816849817	-0.00277774725274726	-0.00538040293040298	-0.023449938949939	-0.0237282967032967	-0.0380825008325008	-0.0373335164835165	-0.0494297003901076
0.00187588109434201	-0.000122819598109258	9.72703194712069e-06	0.000996634636568226	-8.45345774990788e-05	-0.000151152507390774	0.000480863956313343	0.000210613305643686	-0.00011150886363647	-0.000117843542444926	-0.000190773069303106	-0.000418586024170009	-0.000510814942634299
0.0606535242699725	0.0390066291959332	-0.00573767353134028	0.0398843153665101	0.0100417386408707	0.00608055218541557	0.0224799010804594	0.0146155807010478	0.0115928792327612	0.00806114541314314	0.005736251520524	0.00156526482412192	-0.00205826446925532
0.00864064172209653	0.0016366831221824	-0.000479691927386328	0.00565186464929691	0.00123943063870036	0.000267096703187062	0.00347576187495402	0.00300605286546229	0.00130279215497046	0.000753263670943709	0.000121385223927599	-0.0001287871683329	-0.000416731812495229
0.182784791885785	0.0306357913849269	-0.01969024224039	0.13721404421785	-0.00714326406024726	-0.00440254210144284	0.02501657217229	0.0103772257024175	-0.0031754811695793	-0.00577290308084505	-0.0315993025702614	-0.0321142207526224	-0.0330127219946633
0.214839348646473	0.0412806938892678	-0.0265197258400416	0.149683904583604	-0.00538924094373694	-0.0161151558994674	0.0235891778876946	0.0115846741148911	0.00680246880950106	-0.0107521984216022	-0.0169108636721898	-0.0281857881879091	-0.0340881371875959
0.0717691232130852	0.0246410347974572	-0.00496334148679561	0.0684245012569604	-0.00453913825555359	-0.00438403359144549	0.0166896354677208	0.0152598492955114	0.00509713277812791	-0.00446158592349953	0.00381675833411291	-0.00268304364593198	-0.0110963332159421
0.0758856659008124	0.016719603755979	-0.00725424088615251	0.0513407394598443	-0.00819360136090501	-0.00766131660226653	0.0103435581124011	0.00962184779520918	0.000443685350918335	-0.00792745898158577	-0.0068579757419695	-0.00825855462693188	-0.0128137556077328
NA	NA	NA	NA	NA	NA	NA	NA	NA	NA	NA	NA	NA
0.781855555555556	0.166403800297827	-0.129251339928681	0.196011111111111	-0.0232774078485616	-0.0422367196905657	0.0219235653235654	-0.00804352869352876	-0.0199085468111473	-0.0327570637695637	-0.0398869198172366	-0.0462723272077014	-0.0755900299543011
0.568033939803862	0.118446275643363	-0.0870634982179138	0.2159047660992	0.0201308124695965	-0.00703165187785493	0.0312999055398322	0.0358843709018678	0.0112884949794914	0.00654958029587083	-0.0189220458099439	-0.0352453133452346	-0.0407669631422857
0.377679233434317	0.0924107032309669	-0.0548331461306395	0.20588428560547	0.0144580164856655	0.0174723054490206	0.0565020354257962	0.0468795627376604	0.0185113459150202	0.0159651609673431	-0.00682543174945233	-0.00594820340894558	-0.023101073506912
0.428253995034045	0.168655522125682	-0.0538691432472138	0.247489219087373	0.0218430915873207	0.0220332156955902	0.0701871190553657	0.0650343712280887	0.0354939098334025	0.0219381536414555	0.0112152012697168	-0.0135305489033179	-0.0182857272088317
0.575762238228373	0.164956491301173	-0.0859276940055168	0.263563638922572	-0.0196964107043055	-0.101364214571919	-0.00563228013113137	-0.0200206157362831	-0.0358622900627902	-0.0605303126381124	-0.0681105280577146	-0.108958789846394	-0.0988919918718751
0.696218689857151	0.139414647475863	-0.112105673840482	0.21594187180341	-0.00903806915677008	-0.00523395141216654	0.0396193709508189	0.0197958179903668	0.0008219122731149	-0.00713601028446831	-0.0365311350574247	-0.0291930883711258	-0.0510388263847938
0.140938661415532	0.0598778787747792	-0.0123226778331794	0.125917500213517	0.0131180657694595	-0.00564158733754794	0.0336925250837284	0.0249534968336415	0.0215951027930527	0.00373823921595579	-0.00727798976677752	-0.00356150211566647	-0.0145318530627342
0.301154901227274	0.120498855779084	-0.038252915344925	0.218142480757447	-0.000834361059203481	0.00800144057735069	0.0517658242558487	0.0301476867342711	0.0222529131942827	0.00358353975907361	-0.0119455190953073	-0.0187925821837764	-0.0241445487519489
0.503821956599993	0.153606941248807	-0.0713734410440788	0.274346611321392	-0.0215846743796669	-0.0397267043073724	0.0376975225386176	0.00825342628657411	-0.0195485333264561	-0.0306556893435196	-0.0499127512331096	-0.062776145967801	-0.0832077078985368
0.661852748277099	0.120000429215992	-0.106950688782824	0.227858668084317	-0.00292478026776388	0.00617057519430109	0.0478030963935645	0.029985355890721	0.019806850051968	0.0016228974632686	-0.0120049682023626	-0.0204594396934941	-0.0356836282626475
0.263856763137662	0.1041395696118	-0.0307240982346534	0.198135555633881	-0.00205800806423789	-0.0675834433826771	0.0187833118677461	-0.0043992597596304	-0.0173680794879073	-0.0348207257234575	-0.0352492889223078	-0.0512629768038087	-0.061505875224678
0.943250915750916	0.0555983120026324	-0.177651953638	0.054492673992674	-0.00483516483516477	-0.0614801724062499	-0.0118674297924297	-0.0189305367709214	-0.0227694444444444	-0.0331576686207073	-0.0263771312021311	-0.0355973748473748	-0.0407839743589743
0.651822837896141	0.14213181410543	-0.0995411580214434	0.252251215827913	-0.0157515275071836	-0.018272311083772	0.0655411030932762	0.0484923798988846	0.0139377343139251	-0.0170119192954779	-0.0127449405086809	-0.0245630440170557	-0.0353608170283018
0.469731994384451	0.199899777048441	-0.0649445921884784	0.263688032612975	0.0417693992942291	-4.10099079358184e-05	0.0697507967592835	0.0591302169135922	0.0323983808576004	0.0208641946931467	0.00798156933150512	-0.0133590639072639	-0.0302328128539621
0.489592494167095	0.153146416944055	-0.0705053973827763	0.287115459582138	-0.0135060512765673	-0.051233948686436	0.0223934133050533	-0.000788962370966206	-0.030073470706809	-0.0323699999815017	-0.0584061155942857	-0.0616424960219119	-0.0780454356846054
0.941479487179487	0.0575052922979847	-0.17825490122128	0.0544794871794873	0.00280000000000002	-0.0417331126138818	0.0026085081585081	-0.0079596653346653	-0.0123891025641025	-0.0194665563069409	-0.0255534798534798	-0.0336494557729852	-0.0257252886002886
0.576265476826503	0.116353876174932	-0.0873595561228019	0.220008639837707	0.0244692553612152	-0.014427804443888	0.0501417057796635	0.0328087179191257	0.0145336683186633	0.00502072545866361	-0.0139317638161568	-0.0200782687900514	-0.054582733848746
0.458350615986661	0.203505491888356	-0.0631160216880053	0.266600651699901	0.0324890288755553	-0.0111126623333468	0.0598012185221937	0.0470322988976974	0.0262148436356363	0.0106881832711042	-0.0103727058344963	-0.0102116622146584	-0.0378559118915132
0.738790678125294	0.161439064128115	-0.120418214017004	0.217645219310604	-0.0238418471284214	-0.0503307525032159	0.0169321001647924	-0.00357600637421907	-0.0187967357240547	-0.0370862998158187	-0.0533539713343467	-0.0647041398745762	-0.0770161957944084
0.368520277168167	0.0814481483375249	-0.0505894461315363	0.202863414762009	0.0117739027520885	0.024194643094909	0.0524954293768558	0.0371523105716769	0.027427477329695	0.0179842729234988	-0.0105222119796416	-0.0147498727665362	-0.0200319413205594
0.795373830443061	0.146370435346811	-0.136574606784156	0.154337158567928	-0.0782254674761776	-0.0646974455635008	-0.00184119208627986	-0.0349396479537319	-0.042971270638921	-0.0714614565198392	-0.0698671139158985	-0.071763218118832	-0.0915995343933257
0.760599364310903	0.144142539501497	-0.12912582567351	0.175921866745622	-0.0206436578994665	-0.0475042579949323	-0.0183533697401677	-0.0308816667663923	-0.0438509669764493	-0.0340739579471994	-0.052207115368246	-0.0912260474235556	-0.0891203007239195
0.217367208685714	0.0430905809602112	-0.0262474631930854	0.1481308463872	-0.0123841308264525	-0.0225452260102798	0.0275257987169877	0.0180344393790744	0.0103874108641611	-0.0174646784183661	-0.018071267639045	-0.0183095989444169	-0.0324133224012142
0.412828956894093	0.117662245302466	-0.0571694480597048	0.206204600529176	0.0123153823063816	-0.00404257090873505	0.0525404232165432	0.0378636070351376	0.0299163811702255	0.00413640569882329	-0.0130207101707936	-0.0246690558655659	-0.0335009025614372
0.910148717948718	0.0816408695827809	-0.168321249658194	0.0824410256410256	-0.0307051282051282	-0.0496183649386256	-0.00342039627039614	-0.00176792929292924	-0.0127026462853385	-0.0401617465718769	-0.0436087412587413	-0.0432001549021593	-0.0444650099900099
0.510732712894302	0.156411361594835	-0.0747432838300064	0.282111509730138	-0.0201106168927402	-0.0534798893261478	0.00888189796948469	0.0191383196698613	-0.0234028237453887	-0.036795253109444	-0.0446647163838385	-0.0713123507279874	-0.08798267900924
0.00245587139762113	0.000129132986106748	0.000144059122311364	0.0010578421356978	0.000235642498885541	-0.000494060979231434	0.00100228155504025	0.000785515895580302	-0.000178563059177636	-0.000129209240172947	-9.46265421527901e-05	-0.000264692646598241	-0.000276848847599669
0.0585861574613262	0.0384459372904481	-0.00553518163520877	0.0377754075931708	0.00563108616316927	0.00194563498207465	0.0187166410713236	0.0156789503685389	0.0121611870275997	0.00378836057262196	0.00483459630962958	-0.000579082977285393	-0.00561867503824458
0.443638062846556	0.110987302061525	-0.0647491389942161	0.205948178341877	0.0243329404282293	-0.00331601348522886	0.0686744461079389	0.0465561291139008	0.0294904356895014	0.0105084634715003	-0.0191332568476378	-0.0154731636149554	-0.0194579350484613
0.468290468601181	0.199710433658891	-0.067110378891472	0.264181686057423	0.0374102020255465	-0.00502540601529983	0.0739589398884025	0.0321591171986309	0.0337951632369684	0.0161923980051233	-0.0163979382559452	-0.0174445027974896	-0.0431630190910624
0.701066481168404	0.145003290139084	-0.1132059005295	0.218989074387151	0.0180758593970132	-0.00182895475146605	0.0451340051330434	0.0235092771686781	0.0296748631934866	0.00812345232277356	-0.0201563992289999	-0.0236620047315256	-0.0298086666803851
0.0771420918303497	0.0146101794876946	-0.00814167924964014	0.0522526664783734	-0.00329060584259844	-0.00544362129525046	0.00530215682557759	0.00251665468852678	-0.00588499741377747	-0.00436711356892446	-0.0100736400335048	-0.0163487720034926	-0.0187593500156654
0.365489099803643	0.147978003160279	-0.0457374574740775	0.228681030073781	0.0149591236106476	0.0392778297544285	0.103312824341393	0.0787918669968896	0.0408262807152647	0.027118476682538	0.0231320099672671	0.027312677627744	-0.0013963083854916
0.33292950767809	0.14092328940684	-0.0414517981743186	0.209502949052022	0.0107019614265982	0.00240204392533344	0.0508578998378262	0.0192820379929005	0.0167417337630762	0.00655200267596578	-0.0196564714219707	-0.0265592706888693	-0.0478012665226002
0.890852808302808	0.100153352479743	-0.161522284666148	0.0920241147741148	-0.010941452991453	-0.03857442002442	0.0160056748806748	0.0152149572649573	-0.015735189596728	-0.0247579365079366	-0.0153930402930403	-0.032434601217496	-0.0319461431730662
0.942536996336996	0.0564541877617292	-0.17648633284776	0.0555399267399267	4.57875457875456e-05	-0.0517105151258999	-0.01395911759181	-0.00911904761904758	-0.0215273032523032	-0.0258323637900562	-0.0378985347985349	-0.0455774891774893	-0.0457191404749098
0.232008776610616	0.0764480180929697	-0.0256417063147633	0.172201730304548	-0.00687493537216116	0.000389792247013104	0.0564382464430047	0.0378353693698084	0.0252940152497669	-0.00324257156257401	-0.0147339936142773	-0.0109927787575478	-0.0198613368527095
0.0213144740888262	0.00634107155305839	-0.00244497563327699	0.0155725399783462	-0.000564786436017498	0.00364127728769692	0.00622783655466169	0.00222878496052261	0.00200253095702529	0.00153824542583971	-0.00165848841001824	-0.0014403043336556	-0.0034605714913029
0.201066123220579	0.0311294756028031	-0.0234336098094944	0.132749319059137	-0.00270985250120992	-0.0147648872813941	0.0240813048327183	0.0138453261768778	-0.00267353351721361	-0.008737369891302	-0.0145270660856043	-0.0351417730402567	-0.0328450745779154
0.685712817008277	0.159592623155434	-0.114996936147896	0.199579287619122	-0.00603571276128811	-0.040429193447582	0.0324240311551105	-0.00290610301296401	-0.0162064182935421	-0.0232324531044351	-0.0185021817439108	-0.0643067290974387	-0.0596425459067011
0.038685625470568	0.000770733103401755	-1.76595968861201e-05	0.0285539639413231	0.000674327697242953	0.000346180892854445	0.0137890964266564	0.00797599911240698	0.00314140045636971	0.000510254295048702	-0.00402286715157276	-0.00651054753533871	-0.00865030040834053
0.220650475427498	0.0428498556876801	-0.0242279310472592	0.143360680968381	-0.0120206371505734	0.0011897150450336	0.0360742099645391	0.0195806762649424	0.00290287237858267	-0.00541546105276991	-0.0149574972370923	-0.0207079601330946	-0.032871077567491
0.497215552676041	0.0935928127933509	-0.0670683282973091	0.255915583832077	-0.00474368408703124	0.0060571176921011	0.0597292772345119	0.0364986362597753	0.0203841607538451	0.000656716802534929	-0.0242419070251058	-0.035506735988435	-0.0513938092404135
0.0552760779445281	0.00454733539570126	-0.00320181509769151	0.0336926069276877	0.00579433404907872	0.00135242666745907	0.0148011793057964	0.0132269343878385	0.0041744092447065	0.00357338035826889	-0.00224953350496402	-0.00365173940681712	-0.00569868172477722
0.379611528840788	0.0817199559294876	-0.0513182704540224	0.204979749292639	0.0093716869881823	-0.00281575761037378	0.0523657940560101	0.0398866273207059	0.0144901111662569	0.00327796468890423	-0.00500305868434525	-0.0200475983805053	-0.0334584416220154
0.482866843967984	0.101299090720707	-0.0677960546466078	0.262746095155187	-0.00783713503763633	-0.0229408479981633	0.0427031467966621	0.024668565290593	-0.00566400213501528	-0.0153889915178998	-0.0399085394223385	-0.0380480316272266	-0.065520335899186
0.574558952582439	0.146086585774502	-0.0864127224319161	0.238915833742347	0.0101940067058726	0.0166949341573549	0.03950197648953	0.0548108151535898	0.031513764124361	0.0134444704316138	-0.00922445311138853	-0.00913133727549142	-0.0315344490835154
0.678165660040738	0.132928862761832	-0.108025702446803	0.215699429116038	-0.02725454249255	0.00757731498268632	0.0263250451953825	0.0274470367318734	0.00583886955774249	-0.00983861375493178	-0.0204492380622443	-0.0571692921671336	-0.0584314114032001
0.684925918640942	0.162235229573475	-0.11314368490223	0.199067485975134	0.00389130290460427	-0.0289263875505776	0.0293922063373031	0.0125442094500027	-0.00780209089938888	-0.0125175423229867	-0.0447481331883062	-0.0262245987628958	-0.0661695699293819
0.569883299904642	0.117280929287242	-0.0877292501340599	0.216896486287838	0.0225867927812008	-0.0195934662579502	0.0496363621499917	0.0241708517164344	0.00394781701300939	0.00149666326162523	-0.0147540760597537	-0.0351344665645568	-0.0304011608762883
0.487818998963313	0.160423600070622	-0.0681449761126076	0.28642964373498	-0.0432474819488222	-0.0605330099395199	0.0185455973399273	0.0132719645546836	-0.0361455353259142	-0.051890245944171	-0.0802988709116279	-0.0763338248860966	-0.0833664524366609
0.113992393266552	0.0157083784327461	-0.00885549967480254	0.118672252994995	-0.00010356617099716	-0.0051356893133447	0.0351790925534276	0.0165192821779597	0.00816417374747987	-0.00261962774217092	-0.00815271947472121	-0.0180817942888587	-0.0182767105574025
0.0183239901745931	0.00233539571957939	-0.00207907730435134	0.0143086264230135	-0.00441554585060963	-0.00256441514700956	0.00254240074791704	0.000528598330129023	-0.00231475419475413	-0.00348998049880959	-0.00450243667178157	-0.00308792705153583	-0.00470608154095458
0.0420263986637511	0.00632928751192832	-0.00369374760560662	0.0322702379485385	-0.00528273395769076	-0.000275636335711406	0.00751753615105322	0.00125585825351667	-9.56843498461923e-05	-0.00277918514670109	-0.0024093787661062	-0.00671087770492436	-0.00900381166421189
0.674635172787258	0.153992508915243	-0.111208096282202	0.201551716791319	-0.0249816441431948	-0.0501798641457903	0.0114179487616036	0.000420759700667905	-0.0144109425395745	-0.0375807541444926	-0.0495666351149319	-0.0492506102515849	-0.0717381707803403
0.944394505494506	0.0546983555542795	-0.177813080540409	0.0534516483516483	0.00229267399267385	-0.0373242543781005	-0.00174597069597071	-0.00652431436085288	-0.0117962787212788	-0.0175157901927133	-0.039320573870574	-0.0363942807192807	-0.049236872941124
0.00480385137600803	0.00289905001039817	-5.11198579051571e-05	0.00394620720819516	0.000785576698813402	-0.00119300118557941	0.00199068331653957	0.000645271199545162	-5.83658988520279e-05	-0.000203712243383005	-0.000111620839893967	0.000429750808621196	-0.000871183300371036
0.0603701569789698	0.0151918187999518	-0.00538746292257467	0.0495540060411136	-0.00352528117595059	-0.0054427456584773	0.0124312012733467	0.00315134779334714	-0.00232620231677214	-0.00448401341721395	-0.00682485264522516	-0.00947052026619737	-0.00908376501254342
0.167636033416809	0.0303437772423122	-0.018864140124985	0.112505351103999	-0.00360399018499716	-0.00709741363643779	0.0243288511227857	0.0129218616915696	0.00692013434254196	-0.00535070191071746	-0.0119986581375274	-0.019340598944171	-0.0279149878711384
0.566661928190475	0.112425573085578	-0.0871013498952474	0.219756365376385	0.00279297494328867	-0.0200961704991751	0.0469590347838986	0.0229001338031519	0.012021476402863	-0.00865159777794322	-0.0245070645387386	-0.0403109339865708	-0.0492941516715628
0.0733275574235726	0.0447526550849895	-0.00577525195760131	0.0718012369061053	0.0182295360565361	0.00723108901298473	0.0216130180730748	0.0188356837937976	0.020761383212675	0.0127303125347604	0.00673950451277752	-0.00448338728033196	-0.00545508495777673
0.700277716514255	0.141235169036642	-0.113227912112339	0.212094933058395	0.0169746229260935	-0.0179161381310703	0.0489431239218033	0.0264761700411599	0.010370937604501	-0.000470757602488381	-0.011196393280243	-0.0377112704040806	-0.0430285288946063
0.0454965240589545	0.00869109140254103	-0.00378664161156169	0.0296904727746734	-0.0016249834692033	-0.000629362512932545	0.00940159550462041	0.00710609269264659	0.00269961669575951	-0.00112717299106792	-0.00666513147573058	-0.00701890796128189	-0.00959130760277083
0.765992568115645	0.142900423638887	-0.128406586516111	0.167686904699122	-0.0278394654490807	-0.0427873933383606	-0.00256342379834629	-0.0022154923974641	-0.0190706436725667	-0.0353134293937206	-0.0602278970413699	-0.0614183650138018	-0.0595239346503141
0.381921932613988	0.0910301724302368	-0.0500392474488914	0.20552862366158	0.00798368797532112	0.00399109005192055	0.0667048494439464	0.0438087554069916	0.0177176525921028	0.00598738901362084	-0.00179133257867642	-0.0138776537086366	-0.0205495736519541
0.689812799009443	0.160153940955073	-0.111920227719639	0.198433864410977	0.00737091697357684	-0.0285482298179502	0.0410866496188522	0.0107353257469218	0.0032442453125	-0.0105886564221868	-0.0566766891738811	-0.0624503794054464	-0.0384550338213965
0.226057923835866	0.0868478895452121	-0.0270444815900953	0.160154789021834	0.00413166195509337	-0.0292727435116135	0.0204721186856614	0.000542353466376877	0.00712915432156044	-0.0125705407782601	-0.026461931117163	-0.0448546607724331	-0.0463969684294522
0.413310061375167	0.112434891322936	-0.0580785871674861	0.206713724043271	-0.0222048957889079	-0.00940318172533922	0.060053711561394	0.0206315705516162	0.00613091159190177	-0.0158040387571236	-0.0112664129123121	-0.0127446346328675	-0.0370637533453077
0.92677032967033	0.0696427127740634	-0.174884827315944	0.0669989010989011	-0.00327967032967036	-0.0393945998445999	-0.00528003663003662	-0.0119906593406595	-0.0318349812580582	-0.0213371350871351	-0.0187167582417583	-0.0328309809848272	-0.0353821146801917
0.127169727197787	0.0588891868769329	-0.0126740204810728	0.107137840571311	0.0221744791267206	0.018526948288503	0.0416603821883051	0.0388032352574179	0.0266850350455611	0.0203507137076118	0.0056285452720822	-0.00572432265587261	-0.0106241287821518
0.188354893473529	0.0304013586649068	-0.0196009996449882	0.148168651559298	-0.00259548927733946	-0.00101464090736278	0.0366025874756822	0.0212984724393122	0.00566720903018414	-0.00180506509235112	-0.0155052681564398	-0.0210049251726107	-0.0276096714374964
0.181968635874463	0.0318942694499771	-0.0175347718648972	0.132268829122286	-0.00327805939419223	-0.00420025459461981	0.0310343315716472	0.0187201885539938	0.00215407801533202	-0.00373915699440602	-0.0208009487602495	-0.0251280600229372	-0.0359437381073187
0.00406531349694077	0.00304790295350946	-9.16584014471122e-05	0.00406575463309656	0.000118962977663398	3.76312713667275e-05	0.000951033116477713	0.00067338453040798	0.000201684624175479	7.82971245150629e-05	0.000169513710094495	-0.000632064307664506	-0.0011661456770083
0.53121349201774	0.087832945155118	-0.0813644021569808	0.221080554987067	-0.00605753193433078	0.00917602334115852	0.0594871325797223	0.0321947080606636	0.0122183235905156	0.00155924570341381	-0.021442110798683	-0.0326088117951494	-0.0404145749893591
0.00902380898966056	0.00403833136080365	-0.000205068504897267	0.0114721957947012	0.000396866621305057	0.000333656292217894	0.00381336159814955	0.00221529033671754	0.000981832973727243	0.000365261456761475	0.000191801444256899	-0.000680624812436527	-0.00147766198476449
0.142615403526983	0.0591673535006089	-0.0153664475512759	0.129180648802503	0.0213849263936868	-0.010827668829294	0.0286758936489356	0.0268686525265881	0.0198343072121346	0.00527862878219637	-0.00546641368705691	-0.00158946567606166	-0.00746353580463646
0.324253962169518	0.0616760878586367	-0.0424220334095247	0.241083032556528	-0.00439967213784848	-0.0262656594838348	0.0360438327200917	0.0146158384216035	0.00677151658041958	-0.0153326658108416	-0.0290394335799767	-0.0419203243426848	-0.0580538135632591
0.122862762048211	0.0527298694731973	-0.0133296063549034	0.108025157723086	0.00967413936184512	0.0246192434830596	0.0417743801711703	0.0318558196199814	0.0115458951964696	0.0171466914224524	0.0105325185354491	-0.00213061638413022	-0.0031819474130884
0.0586540499279233	0.00954751380708109	-0.00610173984351511	0.0380423756827956	0.00170704554553493	-0.00495619746361731	0.00563930078475397	0.00338779129995202	-0.00293970779528221	-0.00162457595904119	-0.00581739017421165	-0.00452524418853355	-0.0103654494675232
0.307525829671047	0.0649184282109969	-0.0334878598146094	0.236749986816654	-0.00689213019699236	-0.0228941115127158	0.0408763366520967	0.0221515981665344	0.000139807038232409	-0.0148931208548541	-0.0386688081710245	-0.0415424620631918	-0.0490410026565146
0.941886813186813	0.0569028885005822	-0.177379912612151	0.0550362637362638	-0.0290541347541347	-0.0495734944542636	-0.0186229936729936	-0.0155637057387057	-0.0275407567922273	-0.0393138146041991	-0.0270295787545787	-0.0408313838938837	-0.0462135069327883
0.347623020942839	0.149506964507969	-0.0423417838717536	0.209463361043226	0.0119956194883264	0.00434485908271914	0.0780396083625912	0.0429013295365726	0.015787900020732	0.0081702392855228	0.0105793968593557	-0.00792386894025182	-0.0206645389510516
0.368994895085191	0.142818273768786	-0.0465750355852371	0.228975704714765	0.0620462009644851	0.042531295956223	0.085536696750292	0.0757226516640021	0.0608264221296136	0.0522887484603541	0.0292953387177782	0.0122982331105092	-0.00391813973479932
0.926807692307692	0.06968546368397	-0.173909080485267	0.0662794871794872	-0.0147081529581529	-0.0311081807081807	0.00295454822954822	-0.0149967116217117	-0.0229801282051283	-0.0229081668331668	-0.0298630952380953	-0.0476816544566545	-0.0448479105790487
0.144728235100581	0.0618721939639831	-0.0153780525295878	0.13240048276597	0.0330329976349283	0.0077981334739729	0.0569695007355714	0.0302282239179312	0.0169611147345975	0.0204155655544506	0.00485343430998866	-0.000771551684421834	-0.0170833683641471
0.925784981684982	0.0710115951872483	-0.174336334084438	0.0690868131868132	-0.0100690476190477	-0.0326105616605616	-0.0116966117216117	-0.0117067710067711	-0.0295418831168831	-0.0213398046398047	-0.0298189376862454	-0.0539842546342546	-0.041424358974359
NA	NA	NA	NA	NA	NA	NA	NA	NA	NA	NA	NA	NA
0.336724796325099	0.109867701918708	-0.0409339546577502	0.258175100744318	0.00155986594295948	-0.00957057288798274	0.052357680336658	0.0217042658712009	0.0102465888831478	-0.00400535347251163	-0.0319138475679998	-0.0545936156202052	-0.0573154588181614
0.701093504145427	0.140802218211339	-0.112756002946542	0.218064066062143	0.00665040062464262	-0.018489604494026	0.0448642642693102	0.0295731916022641	0.0070420863151015	-0.00591960193469165	-0.0215106413936808	-0.0194611489690666	-0.0324786879358341
0.648020354563366	0.140189635419762	-0.104133576634508	0.212066977116969	0.00287816154889564	-0.048124873684896	0.0303957613243477	0.00889821311972072	-0.00611559662822891	-0.0226233560680003	-0.0501161742129664	-0.0527166711733932	-0.0664710748766455
0.0419615215067679	0.00220779417760444	-0.00090854212304773	0.0304231382351238	0.00161458700686663	0.00114132465385357	0.0170661660774827	0.0108298682962573	0.00504754763294907	0.0013779558303601	-0.00253995242711105	-0.00424999814570869	-0.00817728003614943
0.337169080354175	0.144642442076461	-0.0440926500605305	0.219240207398763	0.00878929558964014	0.0127069061877991	0.0372063574107538	0.0411648658037298	0.00706197830646954	0.0107481008887196	-0.00953380284497685	-0.0220229912720445	-0.0315954676399643
0.0200302011797328	0.00548918876294211	-0.000727468595336025	0.0146547884544349	-0.000843328982001002	0.00156594800743398	0.00618001122636	0.00528646603198586	0.00208246553409389	0.000361309512716491	-0.00177029171156367	-0.00343908432337912	-0.00273235784292692
0.315069847018141	0.110120589002944	-0.0377772261839794	0.266835247159966	-0.0125744965659175	0.000512194753167883	0.0404972437360072	0.00192713590712329	-0.0135871123681955	-0.00603115090637479	-0.0450418965245538	-0.0638076090419871	-0.0517651820600038
0.115996864467794	0.0177008095101961	-0.00720394721166465	0.11571596348031	0.00101726818528319	-0.00421885276770223	0.0328825580926205	0.0193038647067197	0.00604144047957476	-0.00160079229120952	-0.00494820527962701	-0.011683640872122	-0.0231968592073588
0.0273726249629858	0.00514432280972616	-0.00234284980999191	0.0221456919375067	0.00152258896430293	-0.00135789503136337	0.00783651237168487	0.00468409012992801	-0.000478330366489796	8.23469664697832e-05	-0.0010587584975819	-0.00438612418194041	-0.00557459291397895
0.58887349974287	0.167457757029494	-0.0905667413535279	0.264339925033248	0.00198686275787674	-0.0983795783553133	0.00717394885553979	-0.000407447803536076	-0.0298649986410504	-0.0481963577987183	-0.0779531885794056	-0.0654022510403505	-0.0969126051247071
0.519690089711178	0.0829507150151889	-0.0726532519038822	0.223085570513194	-0.00911398803913865	-0.0119667112092721	0.0450400300784589	0.0271812676235729	0.014173098909345	-0.0105403496242054	-0.0252314725204819	-0.0355972368057425	-0.0478808419206487
0.198802903067559	0.0305798538623044	-0.0241025032688408	0.135506808798695	-0.0172794580258099	-0.0107830971920915	0.0196727234013457	0.00338569135295133	-0.000871920634727713	-0.0140312776089507	-0.0202655502062414	-0.0337792628582227	-0.0321885797243092
0.340028322256654	0.146517599088182	-0.0414985505690618	0.214843408701295	-0.0132266526210943	-0.0136481021629991	0.0571096721167013	0.0384683095285425	0.0230915165795235	-0.0134373773920467	-0.0214482302196046	-0.0225489071148967	-0.0299196101015177
0.422864640595403	0.167173655996469	-0.0567297836789134	0.248902186827186	0.0223281937400115	0.0180678061730993	0.0712575926953915	0.0553437424963976	0.0334761171983525	0.0201979999565554	-0.00219338753040937	-0.0100018192318644	-0.0163440388573651
0.0270280899877063	0.0208447842353253	-0.00167768985975922	0.0170049621858452	0.00260645490238513	0.00408767466934658	0.0137215694733484	0.00921887584187724	0.00681169317263822	0.00334706478586585	0.00192619052682789	-0.00111617992515025	-0.00307279480831419
0.0314070398623451	0.0056707266871786	-0.00211088571107552	0.022646608905865	-0.00121581151542878	-0.00277929247972683	0.00552010448867472	0.00294276392218894	0.000191402536279674	-0.00199755199757781	-0.00409760227666935	-0.00379213753754354	-0.00733849256710181
0.774537484737485	0.168079555171702	-0.127093714978715	0.202089804639805	-0.0426820549949811	-0.072139187019617	-0.00576649342989843	-0.0229118545983931	-0.0351024947149382	-0.057410621007299	-0.0679518077150548	-0.0819193611378566	-0.0926333521268174
0.868367823842824	0.107476490103187	-0.157756416211151	0.109254337329337	0.0173292457542458	-0.0237020748482286	0.00785824922940315	0.00131120546120556	-0.0109964453057064	-0.00318641454699142	-0.0178595209915643	-0.050787194695355	-0.0332206463134124
0.0623077839725148	0.0348675760711572	-0.00455117133196112	0.0302642572675187	0.0112130486640671	0.00241025284547779	0.027477100708203	0.0176821813154986	0.0102740642674446	0.00681165075477245	0.0040505255312368	-0.00183151296616543	-0.00474318729964037
0.385594928342957	0.0888369721497745	-0.0498249260226245	0.27004011280607	-0.00646855277900044	-0.0115979020216242	0.0540524469997467	0.0361930653115775	0.0163295103848541	-0.00903322740031232	-0.0225407336448363	-0.0440477541574458	-0.0470390066143374
0.644012927884082	0.177831593258014	-0.101146038186786	0.248766131944978	-0.0146013420526668	-0.0382807217054598	0.0322026004632262	0.0273286365393621	0.00038441168744674	-0.0264410318790633	-0.0100526713133879	-0.0433091550870999	-0.060793031031395
0.179877877976659	0.0328315814646155	-0.0180954776340249	0.133971653420561	-0.01085325546549	-0.00517201834470407	0.0267327742619703	0.0195412298081124	0.00137034164078503	-0.00801263690509704	-0.0190903449420589	-0.0234589536990889	-0.0295265371063325
0.796140567125183	0.147049570727281	-0.137555929432076	0.152681777197162	-0.00995947599409142	-0.068239161366537	-0.00710423663817339	-0.00573475762466591	-0.037955243518453	-0.0390993186803142	-0.0636311106924644	-0.0551074577715777	-0.0947138936839581
0.469033712873104	0.196939094744062	-0.0664035773469021	0.266199843782196	0.0189139582827177	0.00751929895366793	0.0578967039256449	0.0501670806648468	0.0211997564487815	0.0132166286181928	-0.016329215986768	0.00647179589678093	-0.0236988044282087
0.425583642621227	0.124404632604954	-0.0603760615413724	0.206286310206263	0.0215477376436302	-0.00136828560435581	0.0787091184984708	0.0432399035060677	0.0402690297950897	0.0100897260196372	0.00851106074171476	-0.00476504005844225	-0.0139693305340128
0.690596328892635	0.157863360842578	-0.112211515530244	0.198125231520387	-6.73231907782901e-05	-0.0564025040808828	0.0115783227889144	0.0353655332864593	-0.00558524514432612	-0.0282349136358305	-0.0341878472594596	-0.0563298661463869	-0.0499412987987138
0.280653428986048	0.105500447299347	-0.0343869006053928	0.190239538171341	-0.0108075006236217	-0.0559244529297104	-0.00573838015405265	-0.0211023636640508	-0.0256471178631606	-0.0333659767766661	-0.0688324351386723	-0.0555888516459893	-0.066463220465629
0.869255108780109	0.10615045806358	-0.157036625825629	0.109308261183261	0.00037163114663108	-0.0209595043845043	0.00979851537351539	0.00500749805749812	0.00176270673770673	-0.0102939366189366	-0.0149111111111111	-0.0237072273879966	-0.0429473692973693
0.274504092701398	0.0542936309137707	-0.0330161206937389	0.164797768070082	-0.0168725846001653	-0.0269043788849016	0.0401937705297871	0.0215149734643899	0.000570010125887865	-0.0218884817425334	-0.027921330017797	-0.0276793780359799	-0.0407401166141884
0.212919817674057	0.0420689954181099	-0.0215961820700679	0.169212862852516	0.000676559441185332	-0.0011250891638265	0.039748196265744	0.0237460988079457	0.0122835862088039	-0.000224264861320572	-0.0110482546032218	-0.0222208777445813	-0.0329829633067999
0.697821989121989	0.163957934277492	-0.110202369352802	0.242646936396936	0.0120853861950015	-0.0131014370245139	0.0521105361204909	0.0349922857308603	0.0157077003477785	-0.000508025414756141	-0.0159711760686457	-0.0178247172939309	-0.0313527878669847
0.264293062848791	0.0743521810675618	-0.0331409109805881	0.173284021698476	-0.00504407812649399	0.0251530050280399	0.0468492580069046	0.0378380145875412	0.030672316697784	0.0100544634507729	0.000676306184531128	-0.0125069226241362	-0.0178448605951009
0.693167993117993	0.16791857900341	-0.111089289663673	0.250744277944278	-0.00270393362879984	0.0172845914768991	0.044865758620861	0.0200102437343953	0.0180347421808961	0.00729032892404968	-0.033666170607956	-0.0403805633773923	-0.0486171109484899
0.106704773669064	0.0536746823728646	-0.0115369025970844	0.0823539757971471	-0.0157557282014246	0.00321611967465481	0.0257455343685151	0.0177170582779471	0.000215396767196702	-0.00626980426338487	-0.0141769814224923	-0.0114469282313364	-0.0176630871145175
0.0686205573051717	0.010175804607947	-0.00746149068275689	0.0413634302808362	-0.00295154011912521	-0.00342068662631763	0.0144419971846599	0.004294434752316	-0.000686562472972926	-0.00318611337272141	-0.0070817825002937	-0.0123747052871306	-0.0108365135603983
0.586571512327919	0.169386148177312	-0.0900097048778372	0.260853418589117	-0.0385108292486328	-0.0937198083261974	0.0240123946635883	-0.0327918820725538	-0.0336749301258209	-0.0661153187874152	-0.0520554525846694	-0.0932045288028013	-0.107808323436607
0.230334202928857	0.100801049524181	-0.0268623262920756	0.168059631964158	0.0441081204026947	0.0183788511266724	0.0839025216010741	0.0566181726056784	0.0395081969848527	0.0312434857646836	0.0255062547914825	0.00360764213002249	0.00812998081230956
0.0239590621580799	0.00478732801994931	-0.00209971199326013	0.0202974490482572	-0.00332227087126469	0.000259977999090864	0.00480480199864697	0.00208020465456062	-1.7955707948835e-05	-0.00153114643608692	-0.00191366986838905	-0.00109744493886909	-0.00523810815050948
0.0191020366939287	0.00400973134551528	-0.0019383263262497	0.0134296805221242	-0.00137066515092954	-0.00170846359764444	0.00402605467441819	0.00330542226875898	0.000770507350026203	-0.00153956437428699	-0.000865223762061652	-0.00474371142331529	-0.00338105799613957
0.0430433599192831	0.00638258705889928	-0.00374828383809244	0.0154213986317841	0.00512154857836127	0.00203360300161141	0.0094336703112271	0.006607023738086	0.00203470834191958	0.00357757578998634	-0.00146250053091104	-0.00359317352880022	-0.00673210248883893
0.515224195041708	0.0868642987128971	-0.077340512514326	0.224882874358046	-0.00424862963743999	-0.0106046609397971	0.05256744019409	0.029960110848818	0.00735754742082662	-0.00742664528861858	-0.0211848713780831	-0.0262844293884157	-0.034387115290385
0.00798809879207289	0.00888116128224571	-0.000303348386907354	0.00345349199861925	0.0030824990945383	0.00119979975479655	0.00520459239325462	0.00395640861835161	0.0023606293092867	0.00214114942466743	0.000269097270478892	0.000401636301572656	5.89353965435822e-05
0.682124078258476	0.131867294075975	-0.108391969360696	0.216441972521931	-0.0299985540972633	-0.00230336974627399	0.0439817282967088	0.027697977236012	-0.002294058634005	-0.0161509619217686	-0.0193181670347502	-0.0281428823012577	-0.054997092241639
0.0039770419281451	0.000195394075299267	0.000130439736251221	0.00199477171289284	2.20580675680312e-05	-0.000184981947809817	0.00157154018821829	0.00102765032864042	0.000554658884635541	-8.14619401208931e-05	-0.000370566717246331	-0.000638315495040034	-0.00100457777977163
0.0418343375195873	0.0329130440430872	-0.0022789302156604	0.0332980889990042	0.00585362148799261	0.00728449334172424	0.0165911098603836	0.0127651288846877	0.0091755053512902	0.00656905741485843	0.00272506027673097	8.45616295776647e-05	-0.0061191213780509
0.368268061414196	0.0827740973480692	-0.049123277904929	0.199792864547878	0.00604741275426907	0.00795108530425404	0.0555543436022771	0.0361190878951816	0.0237362467443507	0.00699924902926152	0.00302490111675852	-0.0141252182014901	-0.0211334253711007
0.552078983534468	0.103762072287846	-0.0833474148133965	0.233007857669361	-0.00539633306180676	-0.0114577409529688	0.0492190029899344	0.023492189852608	0.0158554344508961	-0.00842703700738778	-0.0193949877385849	-0.0451215681013563	-0.0394376389779193
0.591280296013157	0.163275236313827	-0.0890308846595325	0.259471660166198	-0.0220162287872487	-0.0996716530221615	0.00367521739625876	-0.0148853186064565	-0.0446313791521616	-0.0608439409047051	-0.0555722423651773	-0.100773374098931	-0.107810232044637
0.130682951395585	0.0228369591508576	-0.0122200283940091	0.0996516923444629	-0.0109663659167783	-0.00800747730658437	0.0179067772747393	0.00327810151650793	9.4359555631307e-05	-0.00948692161168135	-0.014368845419181	-0.0233362870877827	-0.0245750517230395
0.00341863351268298	0.000215998991907621	-9.53921709320061e-05	0.00237591265295135	6.74631026534962e-06	-0.000544060219584779	0.00135659022872854	0.000883639018221043	0.00106247832063146	-0.000268656954659714	0.000132856230206944	-0.000194492149582643	-0.000615961053760213
0.766737388679696	0.146034463987389	-0.129719044691467	0.169597898255591	-0.0230315465348867	-0.0565381503381521	0.0079022831544151	-0.00378093688966186	-0.0317606961533696	-0.0397848484365194	-0.0395236028711974	-0.0699931080516808	-0.0742608536452855
0.888689255189255	0.100855273916698	-0.163040610797858	0.0956880341880341	-0.00250989480604868	-0.0366878787878788	-0.00105191838076457	-0.00479397473871168	-0.00986272893772899	-0.0195988867969638	-0.0321203153683923	-0.0490393328893329	-0.0475361195365721
0.0104885210199317	0.000569853777353043	-0.000279454137126985	0.00739797375922583	-1.53007645129783e-05	8.38565985502356e-05	0.00426827772640585	0.00210178560799341	0.00149432148369304	3.42779170186287e-05	-0.000705247448801688	-0.00129854706525922	-0.00246291696227193
0.661368343293736	0.117503372713796	-0.105803295197561	0.224162548037155	-0.0108989856831418	-0.00901209135520198	0.0485201719415906	0.0309004280664824	0.0166432238279286	-0.00995553851917186	-0.00822709186238602	-0.0337036679939539	-0.0341279211138833
0.802777101957871	0.144124386248311	-0.137022932369016	0.153084055838581	-0.0214144176336484	-0.0643775930022606	0.0127236684381481	-0.0134427564956411	-0.0357765460550041	-0.0428960053179545	-0.0558455307981021	-0.0632173332826197	-0.056063309288731
0.245511790114671	0.0410195908754387	-0.0283404993377254	0.191980504330007	0.00431518140888101	-0.0120742771277282	0.0412484022011445	0.0245843148958247	0.018137071080935	-0.00387954785942357	-0.0134450129744707	-0.0271504228316156	-0.0354829111649458
0.0926417055952996	0.0142390410099814	-0.0104156060226184	0.0547625480079615	-0.00680793477846213	-0.00402754687336425	0.0156558836277605	0.000389794445833369	0.000413953667512984	-0.00541774082591319	-0.00657307436429136	-0.0124033820731491	-0.013657397277029
0.0714655222056694	0.0328879040950618	-0.00600369125542925	0.0683744656724689	0.010092303249843	0.0130437220056008	0.0339339849860986	0.0266564637408226	0.0189604384868588	0.0115680126277219	0.00216440128132961	-0.0015507245884238	-0.00622360271049188
0.553591933404412	0.0984121900437843	-0.0835731313128975	0.232001967795522	-0.0246645742559447	-0.00444444725355997	0.0478632906853892	0.0235015960186012	0.0162533631645397	-0.0145545107547523	-0.0184725681945127	-0.0330314068420446	-0.0515932246711371
0.093257985342245	0.017771239266436	-0.00749520334469517	0.0733112922699913	-0.0080069463305409	-0.011271034509894	0.00905193951911083	0.00552330666514303	0.00690775818912451	-0.00963899042021744	-0.0125123468715915	-0.0153797513812045	-0.0189533867778064
0.689309496557361	0.160972074928254	-0.114167949268389	0.195794343770235	-0.0101500539063225	-0.0412740581395699	0.0276620089041205	0.0125534872177897	-0.008787583649005	-0.0257120560229462	-0.0176596457401472	-0.0472947566099875	-0.070294120194761
0.507307062098626	0.1506934781952	-0.0717774924662071	0.273954031248755	-0.000139964872450937	-0.060272146787319	0.00139287324163628	0.0119988803825001	-0.0116363120018994	-0.0302060558298849	-0.0488567014958676	-0.0594606212477943	-0.0802944233225209
0.696071711621712	0.166042889383355	-0.108551674039198	0.245276456876457	-0.0104108529796789	-0.0132143655760341	0.0575803613053613	0.034515171731235	0.0109638179749784	-0.0118126092778565	-0.0212888255779837	-0.0364507051430986	-0.044879804235213
0.224516359542212	0.0646046603070685	-0.0263809994577044	0.168800722073376	0.012161177434062	0.00294100365376335	0.0521751221171974	0.03101894155208	0.0106859312120049	0.00755109054391268	-0.0124816996688729	-0.0172553654527313	-0.0169303281404438
0.245644090634628	0.0439517216408841	-0.0298618182239359	0.196821543865317	-0.00422357517555247	-0.00420063939461957	0.0470500384781527	0.0325906893423115	0.0178613837658535	-0.004212107285086	-0.0153247749756513	-0.032134209852294	-0.0341775949721451
0.0253770543796004	0.00508159765302992	-0.00285336486166171	0.0192067272912173	-0.000112378809325693	-0.0010443593816029	0.00185740860332997	0.0005253109328568	-0.000536883524730664	-0.000578369095464298	-0.00376818636847093	-0.00427410745918438	-0.00449481950804791
0.225037246262863	0.0610003852936714	-0.0243744432253371	0.180397053794077	0.000713601166020233	0.00402993401725063	0.0424229248213184	0.029679190913311	0.0140474345412647	0.00237176759163543	-0.0083557221182593	-0.0156355557592106	-0.0269127240249881
0.420098888984515	0.132218890880391	-0.0575238219120117	0.280873156869461	-0.033291405237276	-0.0494029003413409	0.0378060470041365	-0.00945119418012075	-0.0280913540760077	-0.0413471527893085	-0.0703456630103755	-0.0877800579334058	-0.0710422784797508
0.392683217105309	0.0716975055018618	-0.053088799472907	0.206645787125537	0.00460642595623151	-0.00287985425790255	0.0456900966203895	0.0211783900746838	0.00230759887174553	0.000863285849164452	-0.0209616120663783	-0.0272200237745841	-0.0455117995278118
0.382150963929675	0.0918545709716707	-0.0495409418948088	0.20122251674266	0.0169304973037937	0.0195770599691392	0.0637178864316277	0.0407026022656483	0.0205796401203549	0.0182537786364664	-0.0049964529298922	-0.00820105829514478	-0.0256499624700905
0.887490354090354	0.10267390710566	-0.162930512971301	0.0990481074481075	0.010624297924298	-0.0065339438339439	0.00927476519207293	0.0135713675213676	-0.0165495421245421	0.00204517704517704	-0.017127558125635	-0.00915775335775337	-0.0308349828841346
0.865460628260628	0.109511274910158	-0.154226540432761	0.108024780774781	0.0174532911532911	-0.0218025308025308	0.0237716921966922	0.0210017954267954	-0.0148737524171736	-0.00217461982461986	-0.0216915946916826	-0.0319890420665307	-0.0261162700097923
0.47015230881773	0.101350498964964	-0.0613457120879302	0.264612984841139	-0.00494265817432082	-0.0324970386965346	0.0501549128507469	0.0202641962694807	-0.00508030735613485	-0.0187198484354277	-0.0339562048888908	-0.0500508097618314	-0.0690076486642613
0.290957159670754	0.0756316206942895	-0.0345025226902731	0.200510463248612	0.00995852390595525	0.0186912869653379	0.066467418448409	0.0495574577206867	0.0275211841316273	0.0143249054356466	0.00377406316375783	-0.00289403705160574	-0.0167062750187109
0.337897513878751	0.117212393119164	-0.0426207111696068	0.215104342073632	0.0233360205830668	-0.00120980716039476	0.0742009215005827	0.040873961796125	0.0329703118473956	0.011063106711336	0.00781168982603764	-0.0105460792919575	-0.0132193919366452
0.414264430590918	0.112174394831834	-0.0587877699920663	0.207295424156492	0.00213526473544673	0.00108253849115986	0.0518426268987988	0.0244041150369466	0.0162572811114341	0.00160890161330329	-0.0196922033458506	-0.0177505685800587	-0.033423589644921
0.0112189271397166	0.0133000680493318	0.000148993180506374	0.0046702064273874	0.00401556191212427	0.00379289532023957	0.0091173775713843	0.0074565180771871	0.00471477271325369	0.00390422861618192	0.0020791043045865	0.00158881039188631	0.000524591703682124
0.915028571428571	0.0779261845736167	-0.169029110022157	0.0774329670329671	-0.0150624153624154	-0.0147721611721611	0.00776758241758235	0.000276595840057348	-0.00929403096903092	-0.0149172882672882	-0.0281725773214639	-0.0322747156071549	-0.0279779914529915
0.203493249815706	0.0838400862603613	-0.0234178549534642	0.162637814935163	-0.00506044605677033	-0.030593945107412	0.025873511660748	0.00962252136843292	-0.0125756855704162	-0.0178271955820911	-0.0438147506862465	-0.0450971567607093	-0.0348896237202924
0.292063481758128	0.108977019613501	-0.034142063464927	0.210474936361788	-0.0169101595668122	0.00950945675228226	0.0554097775175406	0.0372518291405457	0.0188996462984236	-0.00370035140726499	-0.00440935458849634	-0.0198702946226008	-0.0335344073001099
0.0433781991873206	0.0368226328091697	-0.00242058485674848	0.0349565842720902	0.00626702875753542	0.00683755858033029	0.0230733765214606	0.0160822401328255	0.00886831205636038	0.00655229366893285	0.00360626811658329	0.00138233900055815	-0.00151272363924128
0.167475707122256	0.028278221973569	-0.0169158900387536	0.109019326934702	-0.0147985636354689	-0.00493787362168174	0.0196634821308163	0.015686078544018	0.00987029747528106	-0.00986821862857531	-0.0140625859297739	-0.020763815298889	-0.0281976363118096
0.867447904872905	0.106732157638049	-0.156851408693273	0.108519128094128	-0.0256249174028587	-0.0362314481792454	-0.00417455322455329	0.00878038734769504	-0.00901446480869561	-0.030928182791052	-0.0232715811965812	-0.0221287778460855	-0.041138222993043
0.512179751957455	0.1023752265929	-0.0723554006466673	0.25155618919118	-0.00476133520155064	0.00452774293005576	0.0628527955392695	0.0344190798901922	0.021180298702509	-0.000116796135747443	-0.0135984917099086	-0.0297203539318611	-0.0504797292138049
0.0583522285173996	0.013005675280306	-0.00484714319130428	0.0482620610488016	-0.00186770687147486	-0.00473403018870186	0.0108933855263809	0.00679134219858738	0.000134695401393471	-0.00330086853008836	-0.0122922768614264	-0.0100686033203283	-0.0136740930936986
0.200204400667174	0.0870340995863964	-0.0185797615778432	0.190546544364811	0.00749446251218275	-0.0386975529164489	0.0234219867581318	0.00980249529239396	-0.00257205829508877	-0.0156015452021331	-0.0307407714122824	-0.045233253322792	-0.0425484727911012
0.034824835715164	0.0105306768764557	-0.00265058422598744	0.0213590626056441	0.00223460793541978	0.000173374722228246	0.00852249107950235	0.00499939180404968	0.00326838609971775	0.00120399132882401	-0.00279499037885474	-0.00548421346590114	-0.00474171331169144
0.718332621824285	0.152275191858765	-0.114547414322166	0.199965072361871	-0.034133524020049	-0.00218622816895453	0.0308150374098224	0.0144743206676125	-0.00595971856628286	-0.0181598760945018	-0.0292280547837216	-0.0535474430782467	-0.0456793825741751
0.131518374131837	0.0746490851681089	-0.0130608436243382	0.109395741729358	0.0185705435641549	0.0306457681082296	0.0503746181299559	0.0396205890847121	0.0384342372213702	0.0246081558361923	0.0156971503009495	0.00950380248364183	0.00736339515112541
0.491068405919073	0.155653563118672	-0.0653890869224085	0.283933209283221	-0.00662681823996492	-0.0457449948320459	0.0415080705796678	0.00048685749731403	-0.0261651721848979	-0.0261859065360054	-0.0568516455191159	-0.0668131190510154	-0.0705554663688328
0.679423183628739	0.13214195148101	-0.111891685565537	0.220692703916211	-0.0238640845890207	-0.00111725881673486	0.0311644604440759	0.0126664508052234	0.00557305536993069	-0.0124906717028778	-0.0280293178245761	-0.0505194014902772	-0.0477448403598518
0.320424712766179	0.0609188371389587	-0.038311435781629	0.238613218971513	-0.0121376114790951	-0.0162768330735069	0.0420833396165838	0.0244554550331179	-8.90288055003241e-05	-0.014207222276301	-0.0193481238985034	-0.0388659712537125	-0.0558885003477858
0.385838383171763	0.0850250810528735	-0.0512530425958149	0.264175575021904	0.00340390321522616	-0.0140057498478744	0.0598541116839425	0.0368678278444814	0.0168069666872186	-0.00530092331632409	-0.0218588162249024	-0.0431695943593794	-0.0504040435138426
0.777514590964591	0.166602418986384	-0.12878993310788	0.199813614163614	-0.0324168989130529	-0.0730380411733861	-0.00913894332163578	-0.0255439065208296	-0.0398843009422374	-0.0527274700432194	-0.0496914347693534	-0.0902953905119517	-0.0908975338737495
0.0678985053150252	0.010775955746735	-0.00659651351315171	0.0548986783236975	0.00141720898904428	-0.00662829602056301	0.0214795098210089	0.0121622781401702	0.00439634682675936	-0.00260554351575937	-0.00173515721043294	-0.00649783586121606	-0.0135048395205064
0.169332341611544	0.0250026477513882	-0.0181066621861097	0.12231609503566	-0.00825350073437811	-0.00332487899190881	0.0277884194381189	0.00990764429558641	0.000377460661053292	-0.00578918986314345	-0.0106856033858661	-0.0242202506472441	-0.0282997577079172
0.795374305181997	0.148243915292216	-0.13758280644806	0.156512263804572	-0.026588922163809	-0.0698045531144649	-0.00373761520418392	-0.0227893482101753	-0.0160991233030021	-0.048196737639137	-0.048740047840486	-0.0609658168691539	-0.0530454260949682
0.00710677609029801	0.000962500396293092	-0.000213310955375844	0.00420411038019103	0.000712622296089245	0.000217671902637557	0.00359595541932302	0.00130943815988376	0.000435056125593076	0.0004651470993634	-3.56104886031824e-05	-0.000405002806374269	-0.000620753440796411
0.0732487371355893	0.0155500671810463	-0.00721534991007963	0.0521728876402964	-0.00467701670682091	-0.00141572718635749	0.0128039476278055	0.00507684614781355	-0.000266795067191114	-0.0030463719465892	-0.00780066062062472	-0.010457234397232	-0.0121410866318045
0.65344730168749	0.117570258774373	-0.102377303629579	0.225450500510312	-0.0153510190461769	-0.0146568733182503	0.0500860645189533	0.0312541212523155	0.0156423347678111	-0.0150039461822136	-0.0271568908177898	-0.0285816779584703	-0.0434264508537771
0.334702317481897	0.109512010296305	-0.0413553055476776	0.2065093199351	-0.0087267796997908	0.0102031241153175	0.0586996534401855	0.0340122007517231	0.0274395735072763	0.000738172207763343	0.00339344191496654	-0.0093839205892487	-0.0171838671572115
0.943298168498168	0.0560269808240491	-0.178927245481929	0.0554710622710622	-0.0110621878121878	-0.0556473970473971	-0.0104708180708181	-0.0165263736263737	-0.0199279609279609	-0.0333547924297924	-0.0224947302697303	-0.0472785325785325	-0.0414391497391497
0.182771391742645	0.0320863896075572	-0.0229615894596264	0.137736759707748	-0.00766098734645076	-0.0167220643194438	0.0265383610027477	0.00314687343130102	0.00546029346865062	-0.0121915258329473	-0.0164986633539861	-0.0305129488032321	-0.0270342488517726
0.0109260163542186	0.00453750050044855	-0.00130089333083763	0.00713401080557304	-0.0013727672853359	-0.00160926619082638	0.00117104818771183	-0.000302872051937323	-0.000234516442362904	-0.00149101673808114	-0.00204744620452326	-0.00234184081954526	-0.00181853613386812
0.401338248107804	0.0803221686369492	-0.0568449237215782	0.209329056398469	-0.00676124732813194	-0.00662096420496117	0.0630656491436075	0.0393275826365012	0.0131318007447203	-0.00669110576654658	-0.00796693175583069	-0.0237097861616721	-0.036920457258295
0.226307435409337	0.0846101840534882	-0.0271437176744118	0.164362031941709	-0.0312250144002641	-0.0234925996390043	0.00638806189251204	0.00585691255403689	-0.00799876210896097	-0.0273588070196342	-0.032140363840688	-0.0287249083348882	-0.0418120551358563
0.648377298769606	0.174526036426191	-0.100489620132197	0.248396266553959	-0.00999462325128864	-0.0421294035132268	0.0295818155261028	0.014219333483028	-0.0112897439178382	-0.0260620133822577	-0.038823657245605	-0.0474214327002108	-0.0636368346654258
0.796445532672456	0.149521749765633	-0.136262247307113	0.151656787229864	0.00423034785727083	-0.070849843267958	-0.0113053980835656	-0.000106098104801111	-0.0270086191377439	-0.0333097477053436	-0.0456965061893304	-0.0597830167306208	-0.0728281182548982
0.860913422688423	0.109908743899465	-0.155474930916727	0.110932242757243	-0.00193583937430108	-0.0307235935342212	0.00696160783660771	0.0148982989232989	-0.00541172161172176	-0.0163297164542611	-0.0421590375310964	-0.0374544067044068	-0.0476131059111828
0.0989902925339434	0.0244235994553512	-0.00890587104443252	0.089528491127819	0.00934920444895165	0.0106658299366071	0.0339872738948459	0.0236232073280824	0.0158377280884088	0.0100075171927794	0.00077465004668191	0.00153766324051717	-0.00818052116534769
0.781038278388278	0.165022442754673	-0.129099401528369	0.194920695970696	-0.0295012931512931	-0.0692038564000104	-0.0101468031968033	-0.0290815014495177	-0.0418046796750556	-0.0493525747756517	-0.0572275755290462	-0.0842151136083978	-0.0793842699758763
0.0529403566629928	0.0097500036505366	-0.0048302033863535	0.0392928901256032	-0.00387708130680644	0.00141877740400168	0.0112654879888859	0.00514554403209919	0.00731706876459978	-0.00122915195140238	-0.00369040877155947	-0.00681979661543496	-0.0089533659687859
0.303716954454697	0.120532837915926	-0.0338917541374728	0.209931929462951	0.0050161684091215	0.0104182097586338	0.0511544829216265	0.0354488140220552	0.0239550271282423	0.00771718908387764	-0.00628067907407848	-0.0155969033215189	-0.0274090774246817
0.285907658138356	0.104805382208506	-0.036427494699059	0.195765367718593	0.00217908984350884	-0.0602670947253231	0.0156469451164284	-0.0112322486601505	-0.013977788765788	-0.0290440024409071	-0.0453287807290737	-0.0504724643595634	-0.0547421771401908
0.223833020435233	0.0434324733451117	-0.0210476705483853	0.190227633261156	0.0032981825074043	-0.00389141557633832	0.0454541498270864	0.0236834454891603	0.0128282632683657	-0.000296616534467026	-0.0117044818021758	-0.0305420223003909	-0.0382193637918189
0.265621387384504	0.0749040579518213	-0.0360357682230575	0.173483427910893	0.0148266050703527	0.0251618064703059	0.0516802705591695	0.0384566289322299	0.0347722761393546	0.0199942057703293	0.0086454348988233	-0.0100435821451207	-0.0115855351269344
0.307632292960652	0.0755118341602243	-0.0407528231240734	0.175292031495873	-0.00243004556948634	-0.0101647481441651	0.025604143523247	0.00537134648597259	0.00950687869695627	-0.00629739685682573	-0.0286127451866059	-0.0265508516092939	-0.0402592185656327
0.683928272096114	0.156237182626519	-0.11279516520532	0.2021620712207	0.00108782454737999	-0.0464585141795507	0.0363947973505758	0.00425809264349175	-0.0196198896824589	-0.0226853448160854	-0.0324950019033727	-0.0794291496261575	-0.0780348558518883
0.688638332071396	0.138594223124268	-0.111924444893358	0.215137805482141	-0.0047605626789099	0.0218550595079151	0.0450902100957324	0.0439929069906706	0.0180500147684703	0.00854724841450261	-0.00796299053699634	-0.0128916582044214	-0.0235856665896585
0.00498158031577495	0.00244371315895064	-0.000112258899973591	0.00379572109049459	0.000226869423074528	-0.00105881963424027	0.000727671679547006	0.000929731609476916	-0.000740321259394233	-0.000415975105582872	-0.00086352584452517	-0.00107398226175485	-0.000824661887470225
0.103633815287552	0.0133459482329126	-0.00807149318997434	0.0995675898851714	-0.00240622154307993	-0.00510171693097497	0.0211997513736735	0.0129877168119985	0.00720437175494605	-0.00375396923702745	-0.00915449580339711	-0.0142693385753238	-0.020270240236054
0.693997402597403	0.164994685519559	-0.111564124007863	0.247277505827506	0.0268716975332359	-0.00771268270693604	0.0443831010681123	0.0295487281667949	-0.00091527906482658	0.00957950741314995	-0.00747911429947623	-0.0216049833553106	-0.0451468881625109
0.312845353871903	0.0814960380343723	-0.0422633935212342	0.176679666207815	0.0189770243243055	0.00527500523240543	0.0478999496866339	0.0250337591843237	0.0213058287541389	0.0121260147783555	-0.0125137301082429	-0.0279328635708508	-0.0328699436559408
0.283455253321382	0.105511385544772	-0.0344929656902479	0.191227952132625	-0.00311511468161818	-0.0587264245264923	0.0147229405347463	-0.0102160263407382	-0.0278885931646595	-0.0309207696040553	-0.0583890218276906	-0.0693015226811916	-0.0569087072687535
0.744703395322626	0.156681849492828	-0.122767527030275	0.213409608340378	-0.00112977279131132	-0.0627961782756143	0.00831185528933509	-0.0112151460301126	-0.0205001006009549	-0.0319629755334628	-0.052213117036896	-0.0633447019054217	-0.0644155993402387
0.0287555405104181	0.00425594955036011	-0.00261349970422359	0.0208674820694852	-0.00352877081323506	-0.00184152747663298	0.00224782266428828	-0.000837146124932513	-0.000412142642416596	-0.00268514914493402	-0.0045929922438951	-0.00662116178782239	-0.00749145579095089
0.0236454278339638	-7.41397523268787e-05	-0.000659966634586399	0.0237843682636755	-0.00103841836482579	-0.000596107646148862	0.00709734266849426	0.00412519787321681	0.00103097022970777	-0.000817263005487325	-0.00365407552715303	-0.00397611247337336	-0.00572690648066035
0.916737484737485	0.0766472546981579	-0.170458328655679	0.0769768009768009	-0.00182393162393157	-0.022942796092796	0.00664524130839916	0.00191242368742373	-0.00310537240537245	-0.0123833638583638	-0.000724389499389466	-0.025389035964036	-0.031103601953602
0.311147145189406	0.0759697992479222	-0.041060210541557	0.174574662720536	0.000382518691508682	0.00404926280012036	0.0323629411444856	0.0151259684985036	0.00891933274383078	0.00221589074581452	-0.0033713672692644	-0.0261512995262263	-0.0332656980668486
0.899379731379731	0.0850357693879255	-0.16421640500722	0.0897960927960929	-0.00444383394383385	-0.0530788766788766	-0.00883888888888873	0.00878933288933303	-0.0132912476412476	-0.0287613553113552	-0.0305174297924297	-0.0313526556776555	-0.0348596153846154
0.373275200783784	0.081544085112989	-0.0516732505295664	0.204701311505483	-0.000660243101390678	0.0102295290080561	0.0560804675881116	0.03688843321299	0.0203291740703447	0.0047846429533327	-0.00147026878361323	-0.0199988142016384	-0.0175097578557151
0.58507370829784	0.168749812429394	-0.0886260904537551	0.260935496472077	-0.00486594397717099	-0.092059529654207	-0.00916890153220762	0.00513339229334708	-0.0484501416254202	-0.048462736815689	-0.0720400227947045	-0.11039653638357	-0.12117862207644
0.0237819505512391	0.0154875408303701	-0.000733363444373865	0.0225074897218808	0.000689362231293351	-0.00164627458672921	0.00812548870070853	0.00406321444657313	0.00341132534725817	-0.000478456177717933	-0.000533517615507191	-0.0022053402479095	-0.00534400303026491
0.0412235485775906	0.0260433552833538	-0.0036971897157542	0.0229967028480288	0.00683436477399189	0.00425069328348908	0.0146668488042318	0.0107170378378289	0.00690219055715235	0.00554252902874049	0.00330980779892947	-0.000368777211838547	0.000369437137077683
0.370708613235031	0.149304370475536	-0.047851904001005	0.229342018778106	0.0375121298489772	0.0425086696161354	0.0861890074903141	0.076619467428999	0.0416950059756039	0.0400103997325563	0.0187058850800306	0.0211374723970775	-0.00710592876302968
0.644578352099131	0.136525124614169	-0.1024983108535	0.218487431606976	-0.0329028857763835	-0.0303865028583031	0.0221955815118889	-0.00282557137383399	-0.0104374008927343	-0.0316446943173433	-0.0396117092683702	-0.0581352392855755	-0.0710941052927114
0.689172620898571	0.160357455260441	-0.111534992875328	0.197370878008581	0.0218127464232719	-0.0302518717512026	0.0268657529722184	0.0235316665007291	-0.0157410773999703	-0.00421956266396528	-0.036400414000172	-0.0527710913699518	-0.0707415713778181
0.183653640764625	0.0295739214739108	-0.0208496574747563	0.13367791062692	-0.0192791650704733	-0.00725816182059963	0.0284403550882391	0.0165864471540756	0.00623574639525615	-0.0132686634455365	-0.0154960392356122	-0.0271774060973	-0.0209910688928574
0.19897635497647	0.0315138232759044	-0.0250826062164302	0.134626840033037	-0.0174740768898821	-0.0154371448678321	0.0236808669826932	0.0155834018034277	0.000454154995578548	-0.0164556108788571	-0.0168192916056445	-0.0300360812298743	-0.0271815662158255
0.66474776356519	0.118673194405788	-0.106668759446405	0.22335864669122	-0.00739131003076454	0.00348742015228376	0.0486540953733149	0.0185785744589161	0.00544789083934305	-0.00195194493924034	-0.0150056822488246	-0.0278312930083124	-0.0439707923673274
0.942154578754579	0.0572195155283467	-0.177389399488627	0.0549736263736263	-0.018832783882784	-0.0201827838827839	-0.0141800061050062	-0.0137685592185591	-0.00491545399045401	-0.019507783882784	-0.0271996031746031	-0.0373669413919414	-0.0404455446600183
0.223802420862878	0.0664612647871904	-0.0262468007684798	0.185357874447758	0.00810088108662235	-0.00093446382734827	0.0480170075161555	0.0312895294558529	0.0191656999025651	0.00358320862963704	-0.00782421092766894	-0.013179220353421	-0.0230061092698115
0.0548355551221656	0.0347389847074751	-0.00240951226530361	0.0537319474669478	0.0149338791567666	0.0125889805275987	0.0257941855932324	0.0234567970791767	0.0186501372819992	0.0137614298421826	0.00796932105182042	0.00246247338591347	0.00186658320974589
0.00191849209921532	-2.87874232231334e-05	-0.000318304930782696	0.000875098152209317	0.00012801558573804	0.00025894722956485	0.000664285731955116	0.000410481240001666	0.000386379014293548	0.000193481407651445	-0.00040412992706159	2.01430234334199e-05	-0.000508233556553033
0.591673027156771	0.166196714590466	-0.0875142376456389	0.255477781047753	-0.01742792346181	-0.101014592749671	0.0106738167295873	-0.0196871156643281	-0.0703922660583656	-0.0592212581057404	-0.0666923025188931	-0.118413036246208	-0.121544570710477
0.573842985890377	0.119988731912098	-0.0880257425280108	0.211722055081125	0.0164921716014637	-0.00302148753171494	0.0545351980011425	0.0256580752224358	0.013171414134746	0.00673534203487436	-0.0240497535853758	-0.00968895633689104	-0.0210985899824522
0.386581668163887	0.0707378634106443	-0.0550067103625765	0.205028950244423	-0.0107068801918905	0.0081170049575352	0.0495795679122473	0.01950374345905	0.0134562544265938	-0.00129493761717769	-0.0202107771122233	-0.0282046338510195	-0.0419816798351862
0.732792882008968	0.152727300966144	-0.1174257210476	0.196499035354116	-0.00920870949074004	0.00276737675463312	0.0538948170441156	0.0273506964211486	0.0228584727108403	-0.0032206663680534	-0.0064475221149658	-0.0343556451339035	-0.037763540918162
0.546178710004901	0.131658466313926	-0.0830032812450142	0.259091294500398	-0.00178149082100698	0.00864417226728931	0.0769134310558951	0.0474572599036271	0.0255647961022306	0.00343134072314111	-0.00876600938807337	-0.0203597507629009	-0.0379837424176807
0.0199897064493093	0.00629932270563693	-0.00143225959785246	0.0162303279529758	0.00132336346647105	0.000510441123715212	0.00659451683575404	0.00555818923769148	0.00307752611141101	0.000916902295093131	-0.00264590644452014	-0.00343652668698957	-0.00322670931039654
0.795589497681805	0.148448060389708	-0.138197292958963	0.153095545053237	-0.0512125764130289	-0.0501486307798523	0.00801978931488101	-0.00569800856138913	-0.0177028073551175	-0.0506806035964407	-0.0590469856746205	-0.0728684557589437	-0.0843775544725534
0.572386575763418	0.149571760323596	-0.0874738318619639	0.238377253871	0.0200140499700368	0.00710712954254533	0.0677044768775454	0.0320201947937404	0.0307136985322269	0.013560589756291	-0.000246370302979582	-0.0142155393922569	-0.0203008803090999
0.0570108365014902	0.0343679237408716	-0.00332783991864222	0.0295471350000197	0.00514006431654349	0.00464224920729393	0.0209622456073238	0.0156049247631925	0.0101643409566156	0.00489115676191871	0.00573937959578856	-0.00304541472491912	-0.00235543485207015
0.0403245377732367	0.00551005466538838	-0.00342971899680083	0.0154242036643256	-0.00377050489349931	-0.000837829778518942	0.0103965091045551	0.00372092484464109	0.00184486682335653	-0.00230416733600913	-0.0029882602675767	-0.00397177960749928	-0.00615922687110741
0.373995298425971	0.149373153062214	-0.0487322715019369	0.231705543056419	0.0285206386950329	0.0343973322138957	0.0804814919349454	0.079192545515883	0.0542083867692015	0.0314589854544643	0.0352041354517565	0.00851695900146848	0.0063468891163766
0.070867925360754	0.0439808345938516	-0.00183319396830837	0.0706698131709076	0.0114027392481598	-0.0024422543391944	0.0292475453348022	0.0171364309221077	0.00884742908781398	0.00448024245448271	-0.000885320680025767	-0.00654606829423202	-0.0095859106526585
0.887210744810745	0.100887000813515	-0.163946990098704	0.0974471306471306	-0.00717939021762548	-0.0337677871650722	-0.00375451770451762	-0.00410467032967032	-0.0110982484303136	-0.0204735886913489	-0.0455207958707958	-0.0326054334554334	-0.0534070662997134
0.309817357499401	0.0731075297456599	-0.0420498681210978	0.172197477250862	-0.0174338371670268	-0.0103919286976153	0.0321265955370089	0.0228542395448669	0.0138195166868121	-0.0139128829323211	-0.0146247944583744	-0.0279775201770681	-0.0389650016457175
0.699434360938207	0.140588969445101	-0.109982392172807	0.217169485215639	-0.0206763512418935	-0.0280740495363762	0.0370392528411758	0.00922357469420287	-0.00116988644178462	-0.0243752003891349	-0.0159109635274229	-0.0268730033617457	-0.041505870167678
0.0898009118919069	0.0139160337215004	-0.00832934723999011	0.0573725972547769	0.00167004780797993	-0.00248599736693136	0.0200307961916411	0.0165510271006341	0.00638474694055596	-0.000407974779475725	-0.000129031876166044	-0.00369143409726351	-0.0126476472044066
0.325192087442741	0.0940208365569168	-0.037411186494953	0.216480500371036	0.0066672969536517	0.0196016510265575	0.0671976343874401	0.0488992422315022	0.0265429527858509	0.0131344739901046	0.00593964533543256	-0.0112220903130507	-0.0117786327702936
0.00100499282599836	0.000351322274783538	-3.29442259175107e-05	0.000671498155082513	0.000193292627526105	-5.72712667973186e-05	0.000273457264461173	0.000205351087825759	0.000147634122737528	6.80106803643932e-05	-2.19921854221544e-05	4.75780820849362e-05	-0.000187281072355879
0.18293773227309	0.0453208151458208	-0.0221994256663359	0.127350087391059	0.00119508407728458	-0.0115996791124963	0.0285004347480499	0.0193327141199977	0.00781371707317244	-0.00520229751760584	-0.0154220903837911	-0.0122165055435511	-0.022307986870504
0.023131595794866	0.00109472983673807	-0.000353631857351315	0.0106445733521794	-0.00089017221295622	-0.00203884559397465	0.0074501884666111	0.00414501072806048	0.00137200734020112	-0.00146450890346543	-0.00269905570597882	-0.00288977798022514	-0.00461323012752854
0.000882834202405565	-0.000155578702766107	-0.000119222735386581	0.000218117451709625	-0.000164623352705197	-9.55836577551822e-05	0.00037737287290905	0.000178985586910014	0.000183591874844341	-0.00013010350523019	-0.000276225172894527	-0.000129520496078067	-0.000110949678673713
0.793845552310937	0.148846218200279	-0.138096557861604	0.158187536822152	-0.0173329116961469	-0.0604205222392648	-0.00656383552345086	-0.0227958775252028	-0.0333249980348962	-0.0388767169677058	-0.0650011148784926	-0.0755703999502912	-0.0885230095117143
0.017999653272434	0.00238381925908412	-0.00135018835117357	0.0136555012197925	-0.00275544118229011	-0.00244280842208051	0.0010356307636659	-2.31223569890221e-06	-0.00162752667906493	-0.00259912480218531	-0.00269731143641138	-0.00396446242703004	-0.00523152847151967
0.288560667739909	0.0747247024938405	-0.032841100494408	0.202394664482386	0.00512547478390002	0.01217740845676	0.0641926027302261	0.0414755259048359	0.0329700088391422	0.00865144162032999	0.00644939813262985	-0.00636746356671314	-0.0201022478043221
0.766748094640402	0.146843377854708	-0.131449681560304	0.174298791806484	-0.00832210181057136	-0.0558581435885784	0.0171523157061602	-0.0114033104715796	-0.0209053555136599	-0.0320901226995749	-0.0585926471727799	-0.056326786373594	-0.0728079302173436
0.797844585329201	0.147339712062548	-0.137155151766415	0.155846074011459	0.0116173363635914	-0.0555175181305689	-0.00455316563778108	-0.0046942354681333	-0.0149319561712716	-0.0219500908834888	-0.0441330413223403	-0.0755010986930399	-0.0663783893291753
0.177569230538775	0.0308463486373792	-0.0200943999042698	0.132062200601663	-0.00472451451183417	-0.00177879975663189	0.0261465157296051	0.0165595368451333	-0.00193472119048288	-0.00325165713423303	-0.0289865346358592	-0.0218977193303828	-0.0280043941554937
0.319672943330085	0.0781895760922444	-0.0451343529620443	0.178874420471079	-0.00904892700153215	-0.00307616723554271	0.0429783591637873	0.0195559277114294	0.0126150504883396	-0.00606254711853743	-0.0293172828476843	-0.0248253666028396	-0.0468198154642577
0.653952271371824	0.114848909329186	-0.104409745535462	0.230671843402291	-0.00785654150921222	-0.00172621248588145	0.0366383526538027	0.0297060468989083	0.00102803994831768	-0.00479137699754684	-0.0145140541511984	-0.0331300552233587	-0.0459279540218723
0.812586016533533	0.107472527542018	-0.140809320764242	0.140472491917081	-0.000106787441860656	-0.00813459036772579	0.0253735378010213	0.00954915040840632	0.00975751792346291	-0.00412068890479322	-0.034555307806614	-0.0378801716802101	-0.0370878181507194
0.471874433042224	0.106667573637169	-0.0649424686344584	0.274713966316835	-0.00353494682758088	-0.0343459823827778	0.0467920075997948	0.0154923092464377	0.00279425430266456	-0.0189404646051793	-0.0367399891401268	-0.0487897729313265	-0.060271625694688
0.529250556966941	0.0898819080932246	-0.0787188821196987	0.220091445340994	-0.00956045009250872	0.0027448452723664	0.0490125842615513	0.0289945808195878	0.011816797270794	-0.0034078024100711	-0.0154668723925723	-0.0262573325529409	-0.0415081925386876
0.940529304029304	0.0581240576448422	-0.178145358513806	0.0567271062271063	0.00641770451770451	-0.0336401239785856	0.00218095238095239	-0.0137886446886447	-0.00594484126984118	-0.0136112097304405	-0.0266620129870131	-0.0378443833943833	-0.0442174557468674
0.531384889937039	0.117076600087106	-0.0797015874967043	0.237764724012225	0.00780193237517479	0.0209313148058647	0.0585349863179343	0.0456793958891669	0.0301701720325858	0.0143666235905198	-0.0059244540023331	-0.0115453104516441	-0.0268698464474856
0.282356054482987	0.103199075272252	-0.0326550616926469	0.192743267511981	-0.00865871779719779	-0.0566121691946464	0.00403558325068837	-0.00833967352975651	-0.0214901553200992	-0.0326354434959221	-0.0534301967642619	-0.0519273599554703	-0.0600365505252807
0.0688303669637158	0.00996061207356373	-0.00691917777562649	0.0409186242490265	-0.00581462610362031	-0.00872706281721963	0.00972725655795581	0.001888446224174	0.00144391527837383	-0.00727084446041997	-0.00936155235858995	-0.0119844172382206	-0.010974530563888
0.701765249067172	0.142497806481182	-0.11474026242775	0.216574189272266	-0.0139118824298448	-0.0188368161159237	0.0455118746076236	0.0212584297896564	0.0210780230327743	-0.0163743492728842	-0.0108484807851833	-0.0332343366457629	-0.0347964660195152
0.0501713900285917	0.00874167019130861	-0.00391258849206799	0.0366422950599109	-0.00219361721516523	-0.000903197436497173	0.0117329235297067	0.00680053950774114	0.00158502569497312	-0.0015484073258312	-0.00230486877264093	-0.00500485743949858	-0.00893648302595407
0.0667086007867382	0.0427258683064967	-0.000385115216021845	0.0676957149886942	0.00954932655290551	0.000362163422569853	0.0306667028381194	0.021806864495482	0.00922853146917368	0.00495574498773768	0.000717875855824834	-0.00637017423904375	-0.00857405605129611
0.7478784775054	0.158185452315743	-0.119939032388806	0.210693927867005	-0.00941426137964585	-0.0481828852843135	-0.00726500187846335	0.00734440068478548	-0.0207755510994918	-0.0287985733319797	-0.0442822502229405	-0.0478122544571936	-0.0701942727653521
0.337380293554036	0.147468590010451	-0.0438614696863067	0.215509472865385	0.0110732831995921	0.00536425327876139	0.0622492480584475	0.0285974723900654	0.0129861872107532	0.00821876823917672	-0.0159441860998409	-0.0113349424273732	-0.0415325968829438
0.56168993997193	0.104967383287926	-0.0873102184039048	0.224249155130288	0.0019600071435415	0.00273304412695163	0.0500096798799531	0.0329358572814837	0.0121817258774798	0.00234652563524651	-0.00830039548304973	-0.0294749733704756	-0.0534306980943605
0.679431105716828	0.15756233388144	-0.10929930170257	0.198669891838609	-0.0337916220713689	-0.0395759513197553	0.00906751309099352	-0.00799378106521698	-0.0240658526038798	-0.0366837866955622	-0.0308464341792186	-0.0669841603162985	-0.0727194681278619
NA	NA	NA	NA	NA	NA	NA	NA	NA	NA	NA	NA	NA
0.940424175824176	0.0583015644690524	-0.179931281144349	0.0561142857142857	-0.00821528599605514	-0.0524531275913628	0.000480311355311347	-0.0104523809523809	-0.0115243894993895	-0.0303342067937089	-0.0356812905420372	-0.0328238158272094	-0.0414731495000725
0.659572765634381	0.117494718406795	-0.1090239443164	0.227817832656217	-0.0125941342293361	-0.00129987701568701	0.0471302358357818	0.0309643619961315	0.0192923448739744	-0.0069470056225116	-0.0147424820808137	-0.0315084785117347	-0.0404629227907309
0.26707300829587	0.103393006182703	-0.0329501038355493	0.198921200070957	-0.0110650642259281	-0.0543541674948405	-0.00857697831787552	-0.01131026908003	-0.0367107529179565	-0.0327096158603843	-0.0637044558412384	-0.055914777021172	-0.070866491908334
0.0683482965075658	0.00807661927929325	-0.00295942892694949	0.0641928252851955	0.00329164627320147	0.00255351637396792	0.023755376546839	0.0151143252375627	0.00643099481651987	0.00292258132358469	-0.00379249787620484	-0.00732965484495215	-0.0130052416783896
0.584172396425835	0.166718336040937	-0.0916184840155115	0.261448181035919	-0.0580113086224622	-0.0898060257716256	0.0219642136377111	-0.012739655741495	-0.0458682223702399	-0.0739086671970438	-0.0997725155124826	-0.0859956168819536	-0.114768148504777
0.78100927960928	0.162839000769272	-0.130629728472566	0.196242002442002	-0.0199743980378596	-0.0768302821473992	-0.000524387364772005	-0.0214183799734704	-0.024687366858555	-0.0484023400926294	-0.0533652954536665	-0.0442930490015605	-0.0843505930983297
0.166956489049708	0.031499637272217	-0.0164861712236486	0.111710199664304	-0.00713262067894183	-0.00962465652514599	0.021823001855593	0.0193117749378983	0.00253246568850893	-0.00837863860204391	-0.0216463095631907	-0.0230679125634133	-0.0224081302362957
0.688628038628039	0.167192785987499	-0.106726463907921	0.246825135975136	0.00157821105887312	-0.0102491619565637	0.034958198571559	0.0199461986731218	-0.00510404835284706	-0.00433547544884527	-0.0349024629134107	-0.0458512171935289	-0.0539325990473873
0.894188766788767	0.0879857204420725	-0.163197894227038	0.0920112332112333	-0.0158721611721612	-0.0182154706404706	0.0212330280830281	0.007073814219968	-0.0203107641835554	-0.0170438159063159	-0.0140915057165057	-0.0336118283425977	-0.0343357352049659
0.0936278360203204	0.0131064956842854	-0.00958113635093365	0.0546977413685212	-0.00085887961369048	-0.00432640198579826	0.0107158461906018	0.00498143204416591	-0.00544187561404491	-0.00259264079974438	-0.0130406327573595	-0.0174908674052632	-0.0207329672854839
0.201164359945075	0.0856542198334937	-0.0200535147856461	0.160968446570231	-0.0460253689623961	-0.0133140831264075	0.0159040969146109	0.0119886705785137	-0.00971370713789887	-0.0296697260444018	-0.0349114120183944	-0.0354719027985854	-0.0437761869362727
0.91474822954823	0.0782248731042545	-0.16834403509411	0.0792517704517705	-0.0377918141687372	-0.0420823539708155	0.00025552503052495	-0.0180350122100122	-0.0251667943167942	-0.0399370840697764	-0.0216028388278388	-0.0263865440115439	-0.057224542602367
0.790227941716403	0.149608698092698	-0.136659034959121	0.15585075181229	-0.0130068095590556	-0.0651216752023825	-0.00211210811561502	-0.00274741187594063	-0.0195257711606485	-0.039064242380719	-0.0489212553163993	-0.0625161639854548	-0.0670646069559964
0.018105053255244	0.00504322991250536	-0.00165170322224881	0.0122074185271863	0.00146090668858725	0.00126280960707439	0.004317224745252	0.00326976340640057	0.00227515451812683	0.00136185814783082	0.000117629130034286	-0.00268454917331745	-0.00163685208654301
0.224414061190752	0.0633309212165375	-0.024464656859378	0.163813453141276	0.00581425651893175	0.00845529111627316	0.0490135969072869	0.0266870543182582	0.0184220162788731	0.00713477381760244	-0.00191051683755147	-0.0262144091380559	-0.0265574998724579
0.743088212642059	0.158567177943431	-0.123155937727926	0.21402332581948	-0.0172591551610783	-0.0575037183907094	0.00961536732498269	-0.0194679299333146	-0.030895944653637	-0.0373814367758939	-0.071368054029932	-0.064143823045284	-0.075624038541098
0.861566455766456	0.109120176901777	-0.153708261675941	0.112379026529026	-0.0356145232972157	-0.0187113497613499	0.0204022349445426	0.0121236820197345	-0.0199784896727205	-0.0271629365292828	-0.0269065365636717	-0.0472818669092545	-0.0282246253178479
0.537435784011575	0.129662065502283	-0.0802655788277737	0.267529342038845	-0.00603495000036158	0.0107611673142405	0.0658605480977821	0.040855839388774	0.0120190486827676	0.00236310865693945	-0.016022793826548	-0.0258111774853899	-0.0356399413186788
0.929038095238095	0.0685752799834096	-0.174982349618189	0.0649362637362637	-0.00211245421245421	-0.0217053113553113	-0.00523366910866918	-0.0159541208791208	-0.00814267399267399	-0.0119088827838827	-0.0239328893328893	-0.0318431068931069	-0.0350505494505495
0.297062950635614	0.0847510893805203	-0.0365814769269621	0.207274437693242	0.00951053961708015	0.0245142395472869	0.0665043622923208	0.0455607629686399	0.0307011726968421	0.0170123895821835	0.00556363565457679	-0.00140967243701101	-0.0151361158996003
0.268893465360147	0.106220135219594	-0.0333839199179365	0.197752230138605	-0.0106218145129784	-0.0500765410034014	0.00637831579176107	-0.0033813283705274	-0.0234931346564828	-0.0303491777581899	-0.0438764163133981	-0.0569402676109702	-0.0584544974162905
0.913344932844933	0.0797247627702948	-0.170711716330412	0.0806550671550671	-0.00824804639804644	-0.0219989621489622	0.0159812576312576	0.00978736263736268	-0.00340064102564097	-0.0151235042735044	-0.00587069597069612	-0.0297090218542143	-0.0384523878898879
0.389625572716888	0.086252829120614	-0.0524147512176759	0.270397065783671	-0.0122402608046498	-0.0110042565741873	0.0492906697257372	0.0288492992451639	0.00781898626430316	-0.0116222586894186	-0.02834868926297	-0.0351672904658229	-0.055565096167377
0.915532844932845	0.0775351752621494	-0.168062638511207	0.0781081807081807	-0.011179797979798	-0.0102603785103785	0.011352812998967	-0.00485317460317458	-0.000314133089133084	-0.0107200882450883	-0.0213997530247531	-0.0354830889005194	-0.0385658286158286
0.930363736263736	0.0661127929213622	-0.173861256877455	0.0667644688644689	-0.00163333333333326	-0.0313322344322344	-0.000102197802197779	-0.00832951770451773	-0.0239118814945738	-0.0164827838827839	-0.0173726777496007	-0.0401117138937963	-0.0433730910115526
0.648873434977565	0.134816098201277	-0.102781993761011	0.204359446398057	-0.000624103424737399	-0.0387398351799927	-0.00109021405694532	0.000372692110384598	-0.00961037661461928	-0.0196819693023651	-0.0152692396899795	-0.046669703520678	-0.0515132191261605
0.720339331234391	0.155749505111416	-0.119619942626623	0.199288859693449	-0.0132739320129542	0.00762668992393734	0.043829553940263	0.0232766576332213	0.0115497377727097	-0.0028236210445084	-0.00734005648209546	-0.0358488616494664	-0.0295509889118341
0.643115656188959	0.139693690165606	-0.0988879870827536	0.261431840758538	-0.00214755857516047	0.00418402649550598	0.0490841146724065	0.029225900544905	0.0181351298302103	0.00101823396017275	-0.0157466835632011	-0.0397927515081733	-0.041958920478011
0.212782260897363	0.044444300173774	-0.0235660325641552	0.146077456492409	-0.00721826592481953	-0.00942221226383083	0.0290339223942294	0.0169526811125439	0.00705528218930904	-0.00832023909432519	-0.0211588324646104	-0.0374440520368486	-0.0345635045874861
0.911636752136752	0.0793764668986827	-0.170499188282824	0.0819493284493285	-0.00767777777777767	-0.0198657231657232	0.0111081196581198	-0.00914587912087916	-0.00958755966255964	-0.0137717504717505	-0.0263545439603132	-0.0284038017538017	-0.0466215688157996
0.0723633637257366	0.0431766279416139	-0.00235423525300771	0.0698799229233747	0.00759515241504106	-0.00334173760809196	0.0272313945111725	0.0184448107674253	0.00961444995412658	0.00212670740347455	-0.00210531436072661	-0.00617280820359786	-0.0112241097795679
0.323087498185118	0.0601652241167673	-0.0413423993574796	0.240142335152788	-0.0139535732456557	-0.0459459548648085	0.0363364474412169	0.00860163830512589	-0.000661113277360403	-0.0299497640552321	-0.0275032767531846	-0.0441692147802452	-0.0581540098720946
NA	NA	NA	NA	NA	NA	NA	NA	NA	NA	NA	NA	NA
0.437335529037212	0.103444194750128	-0.0630084530940854	0.209873638882277	-0.00576017098019194	0.00323868901333696	0.0482457045279313	0.0325938841981086	0.0113758371680159	-0.00126074098342749	-0.0242495419762681	-0.0333453666264999	-0.0447125641313
0.0199611244396352	0.0136898963226752	-0.00193414003329333	0.0109603376733485	0.00150242560320665	0.00276327135606414	0.00669742209065383	0.0044664170956334	0.00273543045697295	0.00213284847963539	-0.000746058561360029	-0.00152346389352398	-0.00224162965428437
0.0468530758260646	0.00908076109439548	-0.00508692436879121	0.0295161215785894	0.00116709206858056	-0.0013812271941479	0.00800372803250025	0.00563752613800809	0.000656090190023349	-0.000107067562783669	-0.00463659821489186	-0.0093945083628495	-0.00883733930265028
0.277407304460321	0.102695456662655	-0.0339761806951974	0.196520126750439	-0.0029698825963439	-0.0582502387781232	0.00729826899390851	-0.00197270743030764	-0.015881115978706	-0.0306100606872335	-0.0538409368262533	-0.0627868825949214	-0.0650023506600903
NA	NA	NA	NA	NA	NA	NA	NA	NA	NA	NA	NA	NA
0.0359321276235428	0.00297967502618469	-0.00396270254520127	0.0223329242782077	-2.47677455939427e-05	-0.00214339434251281	0.00495188045356072	0.000742366798471755	-0.00266298699259242	-0.00108408104405337	-0.0056223673595062	-0.0046281633075136	-0.00791144916031226
0.490461444933767	0.105664826617523	-0.0709198919615907	0.265948194670808	-0.0087727297575878	-0.033641257192509	0.0437385936676001	0.0160692417571414	-0.00478331867192539	-0.0212069934750484	-0.0439138954445348	-0.047399986963258	-0.0631684519379195
0.575128063874946	0.147467856224962	-0.0876115998311081	0.238221677560089	0.00267927590867811	0.0180661681103186	0.0654753236027794	0.0393889957579917	0.0104500596259944	0.0103727220094983	0.00283484417997182	-0.0194575383466643	-0.0215759813903315
NA	NA	NA	NA	NA	NA	NA	NA	NA	NA	NA	NA	NA
0.0362621949679827	0.0275590904337285	-0.00141712428057907	0.0355289554867433	0.00890123932047906	0.00285936645648272	0.0188559974907556	0.00943766582917674	0.0159562742360562	0.00588030288848089	-0.000714410477385498	-0.00270793940049401	-0.00341425039956289
0.0192759083078156	0.0145511206806938	-0.00214736263669007	0.011025401368523	0.000238901970817763	0.000494039428914787	0.00635906611191019	0.00380560024324765	0.00302358881650107	0.000366470699866277	-0.000508213040779602	-0.00125132954578525	-0.00138949616462288
0.764669732404348	0.141883490316923	-0.130939455861139	0.171885701051086	-0.0187034081303312	-0.0545371575627164	0.0250445074943051	-0.0172022531733573	-0.0185215321796058	-0.0366202828465237	-0.0468871721256569	-0.0466069616994916	-0.0541947434196758
0.52272068729493	0.107921767119877	-0.0749629075910855	0.237536849484857	0.00623554242134594	0.0135879128105615	0.0611621555670981	0.0422265189289505	0.031270870443045	0.00991172761595371	-0.0161458827323927	-0.0128747285808651	-0.0357781414998715
0.508613636617541	0.156777340618496	-0.0733233055877104	0.278895798012554	-0.0229379084195392	-0.0563069124333434	0.0225781916522289	0.00965726642122933	-0.0216097916200141	-0.0396224104264413	-0.0587904100420873	-0.0749582373600431	-0.0910090212708096
0.422221883427073	0.130067808908196	-0.0565625489790721	0.276719690159987	-0.000679296149084685	-0.0584562050371241	0.0183937186199239	0.0148981096855959	-0.00901014325859512	-0.0295677505931043	-0.0474449778033679	-0.0612834992465336	-0.0826830914574687
0.103452567700921	0.0458856456979593	-0.00880020975986734	0.093347960381595	0.008895788412566	0.0115977306056682	0.0404639004691717	0.030996539518211	0.018901110491525	0.0102467595091171	0.00518423980706115	0.00340521119105359	-0.00564762580567167
0.915033943833944	0.0776524821070241	-0.170044799835108	0.0795916971916971	-0.0164070818070818	-0.0318537240537241	0.0110609279609279	-0.00997148962148975	-0.00837692307692317	-0.024130402930403	-0.0246482905982907	-0.0376017094017095	-0.0303343878343878
0.741614374941298	0.161172180999921	-0.120157641072913	0.218618103691181	-0.032393803811298	-0.0470791421750698	-0.00105761119222647	-0.00849070079916114	-0.0257327162884349	-0.0397364729931839	-0.0486858435514543	-0.0629612622103095	-0.0743626081946653
0.464802894684573	0.201053065608309	-0.0678052583723144	0.262583458902164	0.00377960390483878	-0.00578551755688195	0.0633113050684346	0.0466545042136881	0.0317127034873406	-0.00100295682602158	-0.00510045978597651	-0.00849067666378156	-0.0190440728903031
0.914679609279609	0.0786402950949164	-0.169213525205243	0.0780603174603174	0.0111537240537241	-0.0275818070818071	0.0130555555555555	0.00763705738705733	-0.00637194749694758	-0.00821404151404159	-0.0241054554419939	-0.0216156939905244	-0.0314369364546967
0.422437100803343	0.123475285423342	-0.0592332720247558	0.206464827876426	0.0218595541009825	0.0176500460493795	0.056264904938428	0.0435113809618821	0.0108245297285866	0.019754800075181	0.00708455491181298	-0.0196777065969345	-0.0226638781572323
0.311163147467703	0.065831686405568	-0.0382141868767225	0.248822486510815	-0.0103627283607597	-0.0407081595645175	0.0405064892676837	0.0155307458551041	-0.00580441658322323	-0.0255354439626386	-0.0306673274339505	-0.0413788987327044	-0.0498770840196135
0.570836269561721	0.147778680729867	-0.0855973241160181	0.2385649514395	0.0228496482719043	0.0184380980415046	0.0579186679440025	0.045910777461472	0.0419541131717437	0.0206438731567045	0.00887854400271582	-0.00693667837997891	-0.0289221411565543
0.0562249411642594	0.0355025549043752	-0.00320839820264034	0.0303505828580698	0.00854503211639001	0.00967091944365912	0.0240143376199365	0.0173033463261879	0.0114993676868997	0.00910797578002456	0.00570912277755348	0.0001242742982469	-0.00255602230326984
0.57105584767565	0.172959810187094	-0.0890365429544289	0.27201833229662	-0.0691816577445018	-0.0908371789425656	0.0251440625585286	-0.0244856664380615	-0.0445277073844883	-0.0800094183435337	-0.0652153191890431	-0.105444235973482	-0.0891219875164289
0.392048658945333	0.0673611810749579	-0.0544340282188905	0.205930855136444	0.000361817922673424	0.00377230159511338	0.0414621306673117	0.0282820776903107	0.00621119704120693	0.00206705975889337	-0.0253357614130293	-0.0239886997410095	-0.0408301811833665
0.286091621967685	0.109367581898501	-0.0347616281280063	0.209833131310829	-0.0100415123726436	0.0117813957220783	0.0492019850465947	0.0273982554126563	0.0120144787676583	0.000869941674717378	-0.00661572088442736	-0.0205982999248815	-0.0307010305504107
0.59685546210197	0.129257093684061	-0.0935780803065528	0.220345937263988	0.0103188648502988	0.00165724824233082	0.0493856656630001	0.0421971478299584	0.0161417289908712	0.00598805654631485	0.00376121025895304	-0.0156608528518902	-0.0262692255750394
0.928591941391941	0.0685113625198295	-0.1745401193272	0.0654849816849816	-0.00843076923076924	-0.0298880341880343	0.00233583638583634	-0.0170202491952494	-0.0164509324009324	-0.0191594017094018	-0.0383243696474467	-0.0435776239785856	-0.0516311666965514
NA	NA	NA	NA	NA	NA	NA	NA	NA	NA	NA	NA	NA
0.91626800976801	0.0766298567905199	-0.168241175757158	0.0769473748473748	-0.0039128205128206	-0.0307260073260074	0.0131640415140415	0.00146129426129415	-0.000672496947497048	-0.0173194139194139	-0.0202130536130536	-0.0444166617570465	-0.0416234188888036
0.915518559218559	0.0789161830631194	-0.170161699200418	0.078209645909646	-0.0144046793076205	-0.0327859068282145	0.0176084221334222	0.00049626676742065	-0.00307722832722834	-0.0235952930679174	-0.0262892246642247	-0.0262454927551082	-0.0339286767405546
0.24376093679133	0.0433722816352351	-0.0260601942149525	0.191982086567137	-0.0098074876499519	0.00090771065924522	0.0340632193638667	0.026181704167103	0.00324029673060819	-0.00444988849535335	-0.0210065534099158	-0.020745150450786	-0.0401047004336295
0.657325656731932	0.117006982678271	-0.105642750158016	0.228177884171609	0.00289244878810258	-0.00174239968590373	0.0476612533777514	0.0234369656375617	0.0144220050057818	0.000575024551099479	-0.0180058597116776	-0.0326086700151599	-0.0397368404688679
0.126383099023975	0.0219429107216052	-0.0111517334632244	0.093215383090346	0.0014793112273	-0.00435615237859592	0.0189153375069686	0.0134532127691787	0.0012024081956436	-0.00143842057564797	-0.0110815135649618	-0.0220307249620034	-0.0245957812729396
0.305476357170095	0.0718372229563668	-0.0399194292981593	0.17137877400379	-0.000917330545525175	-0.0127267138606861	0.02445547506908	0.0211388745863144	0.00510269947059278	-0.00682202220310563	-0.0273059864628611	-0.0301684041221627	-0.0395720934864226
0.0289904936024612	0.0196832978632803	-0.00210230738740259	0.015363948624735	0.00353214818133615	0.00314051032878784	0.0104445249683852	0.00506272106975961	0.0053044914596234	0.003336329255062	-4.65073595935436e-05	-0.00096557352880133	-0.00218490780206576
0.0354985111581907	0.00311918706673881	-0.00440486409674803	0.0228995888482728	-0.00406597685443161	-0.00248576100817584	0.00462532239509099	-0.00100870849147081	-3.72907698967806e-05	-0.00327586893130372	-0.00622469026421514	-0.00484515815151368	-0.00918167373348565
0.13941902575161	0.0284552952373205	-0.0137881844136019	0.112716328697474	-0.000839472567533389	0.00201515085251794	0.031490906638066	0.011420936902216	-0.0013694970749363	0.000587839142492275	-0.0121568773468032	-0.0123484885854578	-0.019324626246438
0.300508756857703	0.0866032715657359	-0.0347016956024119	0.198133411926577	0.0107819192472965	0.0323642278888828	0.071234213719472	0.0496966728269029	0.0347843966225398	0.0215730735680896	0.0108767301162335	-0.00832590188000176	-0.0172717985319805
0.886559340659341	0.103516383919725	-0.161339691304096	0.098703663003663	-0.0202273316427162	-0.0420373849497331	-0.000654964266502578	0.00313696581196587	-0.0189099300272377	-0.0311323582962246	-0.0440056454199791	-0.0369581457632362	-0.0402350244342551
0.737277171973326	0.159059777562788	-0.118857661518433	0.221127956231802	-0.0373077528052642	-0.0449016187939928	0.0112179273527231	-0.0133551050048758	-0.0311311163474207	-0.0411046857996286	-0.0525998667684754	-0.0800059397602282	-0.0708428675859586
0.0782763871175079	0.0161266908253819	-0.00743916873314027	0.0505069085946428	-0.00401497884318307	0.00118628139939556	0.0137541226421652	0.00306802256110257	-0.000754289287124912	-0.00141434872189376	-0.00932342106590243	-0.0115133575753269	-0.0154602265776384
0.141977936242156	0.0655445671697443	-0.0114613233284273	0.133985834832397	0.0098743776065606	-0.00743379112700826	0.0317891255719118	0.0151968255450348	0.00410437435031177	0.00122029323977615	-0.0093538226229779	-0.0186487362033053	-0.0240521448051317
0.405735612641794	0.0825956422103366	-0.0529745612752966	0.254291104795217	-0.00492120490329062	-0.0290472664375878	0.0449504810659059	0.0276222735281134	0.00475155177208075	-0.0169842356704392	-0.0236725835808301	-0.0393806657994162	-0.0525529758803323
0.60661671091511	0.136486313754604	-0.0946142172982652	0.224321054116059	0.0129882846980703	0.014450844249272	0.0483512128419167	0.0248433840881338	0.0272890932956206	0.0137195644736712	-0.0134884666292444	-0.0180725431332834	-0.0356809511096362
0.842443702903431	0.117325681133558	-0.147859946312477	0.128486394776666	0.0221762758357781	-0.0165989532086817	0.0301161872064587	0.0119528648450594	-0.0230537247192225	0.00278866131354827	-0.0122062181659467	-0.037844065487889	-0.0492612090649421
0.883441636141636	0.10566432159964	-0.163505193020899	0.0983070818070818	0.0127687263029368	-0.00794627594627595	0.0195250305250305	-0.00646785863708943	-0.0142001559300429	0.00241122517833037	-0.029506190503815	-0.027046864106429	-0.0350278832278834
0.943244322344322	0.0557426011703166	-0.177830977961854	0.054191575091575	-0.0224750915750915	-0.0266699633699633	-0.0084682539682539	-0.0127295787545787	-0.0204036463536463	-0.0245725274725275	-0.0310563200688201	-0.0510155628334777	-0.048402442002442
0.462954743728053	0.203933032854902	-0.0632281043452333	0.260355494657572	0.0327299515445278	0.0149189074103064	0.07652462021091	0.0530980104866375	0.0418476085369539	0.0238244294774171	0.00297713514049908	-0.0244995301131287	-0.020640781708172
0.796205020193482	0.147755531023058	-0.137713593018172	0.151402794214333	-0.0200262082965664	-0.0848449522001201	-0.00868944621580248	-0.0207663026163406	-0.0130624918157421	-0.0524355802483433	-0.0655004435360832	-0.0567270857435677	-0.0761403625043614
0.103512592125356	0.0264284565831755	-0.00999985095937274	0.0914708140459074	0.00718810567453088	0.0114244364620469	0.0423299980662678	0.0242612533879822	0.0171000260025528	0.00930627106828888	0.0043195817248157	-0.00353446220088101	-0.0128247532502617
0.767556889264582	0.142506318714137	-0.128341154332885	0.171890165967768	-0.0582192024052527	-0.0588939666402136	-0.00196168794533513	-0.00511280621055266	-0.040168217964352	-0.0585565845227332	-0.0763503047034322	-0.0752484109180904	-0.0761842011793569
0.89874652014652	0.0831879285217867	-0.164709382614776	0.0889523809523809	-0.0140768620268621	-0.0173924344885884	0.00666141081141081	0.00379749417249409	-0.00546402272940749	-0.0157346482577253	-0.0250369907869908	-0.0378499884730655	-0.0407507344402708
0.68085302570783	0.161431627361254	-0.111565607994675	0.203615560950147	-0.0205203085079618	-0.0460975389162668	0.0337656163106184	-0.0201037007440332	-0.0307697651630024	-0.0333089237121142	-0.0453844259522932	-0.0682102249378986	-0.0792794177887268
0.00472449294471784	0.00430909970788174	-0.000281603416245483	0.00346824302377779	0.00136702381249269	0.000522302721940518	0.00206388683594636	0.00122664365976469	0.00203147689321244	0.000944663267216603	0.00204967141412511	0.000856134622125227	0.000906016789242296
0.837131186485711	0.117951925139873	-0.147822719059836	0.130420203300972	-0.0244555787601037	-0.0355086713939655	0.0125131919990518	0.00649987646842853	-0.00696110902044156	-0.0299821250770347	-0.0199907931183949	-0.0543215300153261	-0.0582691961256441
0.00973787024813282	0.00502805935720094	-0.000895469067958645	0.00778503067856212	0.00104966753176721	-6.84850185982671e-05	0.00544973881326838	0.00365445695185588	0.00163902871118993	0.000490591256584471	-0.000516821256917238	-0.000112381601905609	-0.00167811830544501
0.78476452991453	0.163163423500377	-0.129906182648823	0.194360012210012	-0.0173378621378621	-0.0611608129050437	-0.0155143828393829	-0.00890793001618795	-0.04833809459771	-0.039249337521453	-0.0643251921671774	-0.071478866929953	-0.0898775689107405
0.523124134555148	0.109151065391721	-0.0743038268544103	0.235898847890085	-0.0148664344127888	0.0105608204476251	0.0585552254521726	0.0337983745337973	0.0173003903151281	-0.0021528069825818	-0.012724545733897	-0.0246797556832009	-0.0268188181722454
0.332103719466242	0.142865299465623	-0.0424800449630979	0.208738031870245	-0.0120548138090385	0.00246741572846521	0.0493584979808841	0.0273171845119652	0.0137698251485554	-0.00479369904028665	-0.0105138170737505	-0.0347891145748906	-0.0374614482549122
0.63844889490851	0.170854806260053	-0.0968221506915204	0.252283156373541	-0.0267142429097336	-0.0400768280360447	0.031575949781213	0.0196033037512134	-0.0131741670385394	-0.0333955354728891	-0.0486874532667315	-0.0529268118721381	-0.0631634327506628
0.606101721820994	0.139695597771866	-0.0904470980631517	0.243388815419543	0.00734566318689966	-0.0158500246534962	0.0465523949145917	0.0233167663825412	0.00522970633800701	-0.00425218073329825	-0.0319952463501795	-0.0436792169106224	-0.0582514197044194
0.888039682539683	0.101063622749651	-0.159510569483351	0.0952218559218558	0.00784815739815736	-0.0211329234867697	0.00594219498450266	-0.00254587912087922	0.0059195659041813	-0.00664238304430609	-0.0113169385832341	-0.0405576867576867	-0.0547579006979534
0.0933601663854605	0.0131649514711701	-0.00733633769993919	0.0682488204826558	0.0039313510048989	-0.00537316435773394	0.0264626525631977	0.0140219609025313	0.0101641685198099	-0.000720906676417513	-0.0017436207111015	-0.00847870990053616	-0.0127287396245713
0.573454793503842	0.152696565000027	-0.0880103941460859	0.242126449762695	0.00177252207861567	0.0127417293959479	0.0617366009901691	0.05240454771059	0.0374466020449229	0.00725712573728177	-0.00774131151224444	-0.0310634206452972	-0.0335231213073346
0.264099319710537	0.0417664665402556	-0.033578679682089	0.161949445741357	-0.0234133872680692	-0.0127964504733568	0.0341895607031584	0.00959444069940557	0.00534483068044761	-0.018104918870713	-0.0248040801150886	-0.0341552277201435	-0.0391668830683777
0.347735490166848	0.149630996794743	-0.0442036436311716	0.21152377142942	0.00122029163649795	0.0281364994403364	0.0628488722635728	0.0397661177275431	0.0152552558303315	0.0146783955384172	0.00642318812243997	-0.0250874486356388	-0.0285379911797929
0.328512074828984	0.109012439931486	-0.0382959233395917	0.222249367094783	0.0167250833562366	0.0364876160428674	0.0773610820117114	0.0581998163206986	0.0400481941321191	0.026606349699552	0.00868558602938496	0.00281550919744278	-0.00810853099833941
0.91363199023199	0.07918352990302	-0.170740289342429	0.0788039072039072	0.0118013431013431	-0.0188662393162393	0.00348714896214897	-0.00345852758352772	-0.0119097985347986	-0.00353244810744813	-0.0495696250079792	-0.0335179376179376	-0.0190310721329953
0.188534212934982	0.0276776505923565	-0.0208776028236788	0.154709821318976	-0.0101921828199937	-0.00296623264376819	0.0363889095408482	0.0175677222253718	0.00740475245578889	-0.00657920773188095	-0.0153762896260655	-0.0231673267438246	-0.0289045395083812
0.726154522794022	0.151629429717463	-0.119624495301806	0.197296381169575	0.0233444911407606	0.00280243584945006	0.0316694298558917	0.0279024104345991	0.0155317735286427	0.0130734634951053	-0.0131689365634737	-0.0207906954882542	-0.0230189499161355
0.29855109448364	0.0896555590898597	-0.0343474808499447	0.204675155891755	0.00837278422169574	0.0265757785510264	0.0683092720019015	0.0474925241897994	0.0333825917367015	0.0174742813863611	-0.000336674732449027	-0.00677438178184142	-0.015136392251125
0.444824524681163	0.104356975444524	-0.0656891472683446	0.208838462166876	-0.00693011804988697	-0.00256796786455693	0.0507678641142589	0.0425884633349999	0.00867597874671	-0.00474904295722195	-0.0140169547552145	-0.0153207193806137	-0.0414637129592504
0.0392540012101748	0.000354741497047957	-0.000946408585916367	0.0296795091392775	-0.000323022785883059	-0.000575598665260385	0.0152122696798185	0.00905011485227756	0.00371895456351556	-0.000449310725571722	-0.0033217000885526	-0.00590674864414174	-0.00782898529372492
0.286102838175001	0.102133522279899	-0.0371029417431119	0.197659863264509	-0.0128937035545796	-0.054918199562359	0.0200661130231891	-0.00306388839387267	-0.0295554013539673	-0.0339059515584693	-0.0393390354259757	-0.0644280236281628	-0.0650652453851567
0.267079917712503	0.0701500885347887	-0.0341082366981663	0.170015466030974	0.00689490759272893	0.0120686665499797	0.0560327830936539	0.0417372727612392	0.0168897972109139	0.00948178707135433	-0.00108982545436531	-0.0152496002895676	-0.016760757646609
0.305529358584255	0.110243337526912	-0.0395235825647759	0.176420038112471	0.02381360554586	0.0306038175689436	0.0847742386505596	0.0455237254753918	0.0365249842741286	0.0272087115574018	0.0229978818136064	-0.00316690818103171	-0.00724511516405507
0.0231140050660793	0.0145010058764898	-0.00229638697589252	0.0130193897968081	0.0035627350027399	-0.00078511293490582	0.00577372957866821	0.0034688760906156	0.00111576770459636	0.00138881103391704	-0.00134059458297207	-0.00190468623422418	-0.00290630755453535
0.503841720469695	0.156684737770783	-0.0728516298123857	0.278453426556019	-0.0241046663491086	-0.0539524669421778	0.00900723465154307	0.00579593321950567	-0.000932127588425091	-0.0390285666456432	-0.0514425707300634	-0.0733350638472648	-0.0771447365076841
0.728110167362775	0.150727180906624	-0.118931543547495	0.19566202698167	0.0129165305424946	-0.0110493590303065	0.0552436343910271	0.0289457109655028	0.014235039130808	0.000933585756094035	-0.0112798781651182	-0.0284524328090567	-0.0288150626322592
0.416288790009524	0.129027338531066	-0.0566918877453393	0.279023461106974	-0.015418251704013	-0.0600601027201069	0.0133654015907364	0.00197141459037942	-0.0238534422098815	-0.0377391772120599	-0.0663192447832418	-0.0565835111401777	-0.101706908737603
0.0399964445782759	0.0251089623274269	-0.00287766037821859	0.0214669821326668	0.00759992771741298	0.00530506854615163	0.015040535928334	0.0113645188353136	0.00691993208906135	0.0064524981317823	0.00291076992414178	-0.0019165622738151	-0.00156899650517535
0.78550463980464	0.161454369812646	-0.129473157599158	0.192223565323565	-0.00814083139083133	-0.063914443675982	0.017957142857143	-0.0153503120417593	-0.0390210820879788	-0.0360276375334067	-0.0582697463538366	-0.07990108500725	-0.0578601561144738
0.136786241458525	0.0647717211817415	-0.0115445021690678	0.131686782527737	0.0113361724567377	-0.00534681934419473	0.0373977647311929	0.0208796601239616	0.0082630458459223	0.0029946765562715	-0.00606787276022958	-0.0134947569137318	-0.0246028975757727
0.167631016334438	0.0285819560060612	-0.0199617913841718	0.109455330689073	-0.00484533791519032	-0.00937948278056569	0.0264831665873692	0.0126279692284378	-0.000526793018888444	-0.00711241034787802	-0.0137720894613496	-0.024974851671633	-0.023907620724482
0.00604551042429362	0.000176975179418219	-9.85909529796457e-05	0.00809504029921284	0.000322529915389514	0.000154790232589685	0.0018536147499004	0.00104272637816496	0.000239217283156581	0.000238660073989599	-0.000543640904325104	-0.000987451966138523	-0.00104295832702501
0.0556905541811415	0.0235448354352067	-0.00466852412452402	0.0546782942504109	0.00201347622225224	-0.000610518300110573	0.0177646517028642	0.0136755141264254	0.0025721884045851	0.000701478961070832	-0.00541868306962874	-0.00759308166887759	-0.00766972040722127
0.0348624627332286	0.00958088457563844	-0.00320489372049614	0.0230492071460548	-0.00243107746772577	0.00288244715689837	0.00919917325386687	0.00451492892854343	0.00126739668811084	0.000225684844586301	-0.00179639911438628	-0.00187606262926077	-0.00435180616740909
0.288753415595361	0.0751810105551518	-0.032395263695297	0.19957717686851	0.0114167647430078	0.0197503261449773	0.0654918239237418	0.0365241237553935	0.0275286094096984	0.0155835454439926	0.00251686781644966	-0.00823560387410371	-0.0243739531388787
0.887280463980464	0.101809585833273	-0.16194196923031	0.100044078144078	-0.00327291597291601	-0.0496194789231579	0.00799416331531722	0.00500314407814406	-0.0010990091105475	-0.0264461974480369	-0.0256150777697336	-0.0329414017355195	-0.0469769513943098
0.476884546753686	0.110175537421195	-0.0683658148565799	0.273194170965666	-0.00203761624571874	-0.032581494976525	0.0438122284558826	0.0197285855279478	0.00193104948041034	-0.0173095556111219	-0.0368318827418611	-0.0545474748146345	-0.0737680790236279
0.125719155780825	0.0201946106861207	-0.0116129097693345	0.0968536903010645	-0.00678390439400849	-0.00951372028517011	0.027372308353794	0.0102198248909328	0.00173195788625735	-0.00814881233958931	-0.0108215479603445	-0.0199720977005082	-0.0255045182832039
0.128289247830157	0.0206054463575893	-0.0125971207551385	0.0817377910977309	-0.00226113229971445	-0.00164640131871518	0.0150975943078949	0.0113050141911683	-0.00211604772957866	-0.0019537668092148	-0.00981311447387559	-0.018443396725189	-0.0261075283535904
0.460538151024368	0.195078780202723	-0.0633267777600137	0.267466389336633	0.015629624016246	0.00661883504402877	0.0604722037746214	0.0339849895078091	0.0245651270583688	0.0111242295301374	-0.0227447191785547	-0.0169739930862866	-0.0292411207340442
0.915534432234432	0.0782312986132361	-0.168869471317764	0.0785014652014652	-0.0100446886446888	-0.0192897435897438	0.00223992673992668	-0.00427380952380962	-0.00570686557032718	-0.0146672161172163	-0.0349286021419506	-0.00317731990231995	-0.0325658807004962
0.0932214280669699	0.0182552283554338	-0.00751236155125734	0.0718922628249618	-0.00868181246235036	-0.00547338317182886	0.0147044719735048	0.0123915813533103	0.00202417959374816	-0.00707759781708961	-0.010426279091077	-0.0144295549925051	-0.0246457824707986
0.0930764734897587	0.0174358493372403	-0.00888591775744675	0.0748117996003473	-0.00907968472035534	-0.0105014962438425	0.0135887327830641	0.0119356524761332	0.00388624405977755	-0.0097905904820989	-0.0158651168280068	-0.0152880678724257	-0.0168625433565239
0.213142960410281	0.0661955450401559	-0.0261020086550585	0.145399501952023	0.0113944655750067	0.00991774576215287	0.0571499193921313	0.0186261129423323	0.000222384831542105	0.0106561056685798	-0.00498636052582632	-0.0184380529926362	-0.0154124270501073
0.570768513993907	0.11792012528832	-0.088060768176786	0.216242980083448	0.00985570260137425	-0.00660204699025102	0.0600693201217439	0.0372506207419252	0.0179832018922288	0.00162682780556156	-0.0140913647074219	-0.0199255007924299	-0.0399358545426036
0.263109798373605	0.0592674272074746	-0.0332257226432988	0.167740330717352	0.00369219490930583	0.00326640267897899	0.0446926665443995	0.0372154519974926	0.0230241669149996	0.00347929879414238	-0.00382661543277968	-0.011089306225668	-0.0269629637617773
0.42197337693884	0.12131240897861	-0.060335532421845	0.202687196062501	-0.00544135059930451	-0.0122043953341981	0.0570515367192095	0.045266175648116	0.0390936898298609	-0.00882287296675133	0.00439460612620207	0.00025645969270105	-0.0254097084348291
0.567519287832249	0.145281037603616	-0.0857220986038912	0.233761170598209	0.0256431660617772	-0.00452499879616042	0.0678687999551861	0.0375299992073405	0.0329783905830159	0.0105590836328084	-0.00205189727755051	-0.0237111616161803	-0.0304487043085002
0.910055311355311	0.0810956591869446	-0.169250725947363	0.0817395604395604	-0.017985581085581	-0.0267916361416363	0.00401007326007319	-0.00901795704295716	-0.0223629074922062	-0.0223886086136087	-0.0325121087246087	-0.0439399461649462	-0.0458078643578643
0.090510654108395	0.0105913493583602	-0.00653796041461767	0.0669685577807453	0.000686966190608179	0.000492252531236623	0.0242877203876551	0.012804134140389	0.00612357089752222	0.000589609360922394	-0.00214624766132737	-0.0106585072351253	-0.0112917337684476
0.212542135551358	0.0417060634632065	-0.0251698927548362	0.14588100366311	0.00300216025195127	-0.00415283878071973	0.0303873097187132	0.0180966186360684	0.00435015157985086	-0.000575339264384245	-0.0196697159522786	-0.0241706744383274	-0.0361126175402207
0.0756813794269039	0.0146084882146897	-0.0052755760010272	0.0483678444831473	-0.00429444973260577	-0.00577755890576694	0.00789993406102076	0.00103502835562774	-1.53763449026456e-05	-0.00503600431918635	-0.00921035422513858	-0.0111731476200012	-0.0157301540381873
0.0071705565270079	0.000643568028693671	-0.000815395570548949	0.00641486552335554	-2.5339722213657e-05	3.46986937725105e-05	0.00253212262686382	0.00163982593847623	-0.000633402323843571	4.67948577942672e-06	-0.00151973041976306	-0.00111796312847826	-0.000899168271919047
0.576345694165633	0.170314082112296	-0.0844810805609431	0.267434786756953	-0.0156662459410756	-0.0653395396722041	-0.0136824696655392	-0.0133117032343811	-0.0641448320584784	-0.0405028928066399	-0.0721720831309294	-0.114962012065281	-0.103616204894868
0.0844581349084794	0.0138481734603484	-0.00783700736636132	0.0552478713634548	0.0032332810909854	-0.00494280991922691	0.021021234581423	0.0131790955826403	0.00545349430149028	-0.000854764414120746	-0.00167286107885922	-0.00428059088890226	-0.00827380487646853
0.30223282625896	0.119870847407558	-0.0346191553817901	0.210742036182342	0.00654885048272985	0.00718991816717807	0.0556719759774362	0.0300022159961805	0.0128079470638894	0.00686938432495399	-0.0126283536235325	-0.0229593313027972	-0.0331307795489914
0.0766662297874965	0.0147254270719825	-0.00756778524125092	0.049826584342023	-0.00382426353538014	-0.000243110583499628	0.012412762524601	0.00710117839173195	-0.0031916453301017	-0.00203368705943988	-0.00802170867840865	-0.0089519866188591	-0.0138548033607198
0.000988940506963519	0.00036486041246795	-1.68678842978311e-05	0.00068881490663704	0.000100194851096194	9.67312238645804e-05	0.000416141569915678	0.000227251629152274	-2.24693505841728e-05	9.84630374803869e-05	5.54374538424096e-05	-0.000155138433064387	-6.63383422482829e-05
0.00749992683826811	0.000824304496613695	-0.000590381891319899	0.00457722999398633	-0.000636342046675478	-0.000234605838445549	0.00326175435836555	0.00220454155027915	0.000808859541715469	-0.000435473942560514	-0.000906702038180464	-0.000836123502875072	-0.000570560085252035
0.785954029304029	0.164960529054226	-0.127608407795977	0.191912637362637	0.0105488602900369	-0.0786632450882451	0.00686509688149961	-0.00396701482278394	-0.00712024538443246	-0.0340571923991041	-0.0518395506648767	-0.0725477975237396	-0.0801631078111906
0.562447603450715	0.104897244615434	-0.0840925974677635	0.224046346247627	0.0107501189147526	0.00395076372012337	0.0518054822754668	0.0286541693217724	0.0201281066921087	0.00735044131743801	-0.0111581541971398	-0.0338595504759203	-0.0456938190105615
0.844029593960589	0.116001404061473	-0.145998953989816	0.125442078811083	-0.000185354866350296	-0.0297016738332319	0.016840244534249	0.00534729917551424	-0.0071763653515915	-0.014943514349791	-0.0268869117443423	-0.0114936264715676	-0.0416201583107692
0.942289377289377	0.0568609045388586	-0.177333078033762	0.054941391941392	-0.019551282051282	-0.0542201465201465	-0.0038606227106226	-0.0175003663003662	-0.0197077956231801	-0.0368857142857142	-0.0272979242979243	-0.0460901265401266	-0.0421504669538606
0.766065827335058	0.142809716703663	-0.130907702725796	0.1709154302962	0.000103717819715854	-0.0605525648199552	-0.00315883312230347	-0.0192483111954171	-0.0310745581305387	-0.0302244235001197	-0.0450337649725032	-0.0776467485420714	-0.06349186540758
0.212898202299282	0.065279249778508	-0.0246161146023401	0.143152431290125	0.0105356849145493	-0.00767881646943736	0.0302747127676696	0.0184508998922231	0.028916261122179	0.00142843422255595	-0.00848135709817371	-0.0108970482172451	-0.0319654476282416
0.528775772205445	0.110576296499999	-0.0769146084914072	0.240170327156673	0.00132325740562123	0.0120393784603157	0.0511699232585157	0.0351449385551776	0.0209499337665274	0.00668131793296844	-0.0142421663935649	-0.0264898884261598	-0.0383440427142304
0.336512733723089	0.109865118143094	-0.0438377280657605	0.209367191837917	0.018883552593013	0.0204266389404131	0.0467209827916691	0.0448243334224834	0.0206712639235684	0.0196550957667131	-0.0173740709083274	-0.0292437929227106	-0.0264436604517722
0.00166476539256124	8.26162266892741e-05	-3.64495127642551e-05	0.000664624805544495	0.000133288279440793	0.000242179983290202	0.000815236465433473	0.00020247733421993	0.00040447803458901	0.000187734131365498	0.000562771965097316	-7.92867379221527e-05	-0.000349964798804113
0.914292063492063	0.0787701652409238	-0.169640541487858	0.0805504273504274	-0.00600488400488397	-0.0171384615384615	-0.000720146520146514	0.0117142191142191	-0.00544280441780431	-0.0115716727716728	-0.0101757451698627	-0.0213032467532468	-0.0359913197913198
0.262838402100577	0.0610109900998466	-0.0331796891507674	0.165693176314695	-0.0112621133479825	0.0134075422718999	0.0449853612319496	0.0332183386653867	0.0109071204254527	0.00107271446195872	0.00198550780170792	-0.00398030341875033	-0.0257647675966066
0.563638864801428	0.112654865504268	-0.0825707047758858	0.212314931694474	0.0099413039847186	-0.00661147757095937	0.0325558309680878	0.0282009981912951	0.00067158976057613	0.00166491320687967	-0.0231551544370564	-0.033177579352518	-0.0384255511483704
0.0103456245694381	0.000358240462515208	-0.00010112634646379	0.00583454863656599	-3.54552987925898e-05	0.000234102074264164	0.00452018710383917	0.00314267897652042	0.00123087847188075	9.9323387735788e-05	-0.000465625725322695	-0.00147234227848972	-0.00193007304839447
0.304211509139018	0.102927000879384	-0.0387387211948381	0.174683837910051	0.0291525111644833	0.0385521207027243	0.0730621737421544	0.042018915203185	0.0364726579979204	0.0338523159336038	0.0221527344393165	0.0157675433307777	-0.0132054160212592
0.11959633475874	0.0224472576831368	-0.0126635881265621	0.081838882003534	-0.000258908500925373	-0.00346349896138488	0.0213177523399391	0.0110182799690166	0.00237024682475866	-0.00186120373115513	-0.0111846877593071	-0.0151658055424163	-0.0204237391259199
0.00189383805938661	0.00213858117963855	4.10375051069375e-05	0.000979468317728162	-0.000438023081376022	5.43489786194976e-05	0.00134960231666116	0.00108623244385214	0.000594716781794449	-0.000191837051378262	0.000137852692394706	-0.00013923170316635	0.000309886210493925
0.260389721416956	0.0589439422964372	-0.0324016496323049	0.165917012545798	0.0109368064637207	0.0173051108327129	0.0448337044633956	0.0274054724770612	0.0166297493352291	0.0141209586482168	-0.0046723783857559	-0.0116333752502727	-0.0208474601797862
0.883814285714286	0.104867110101323	-0.163462307321351	0.100734432234432	-0.0446487653372269	-0.0274727994227996	0.00160867772578299	-0.00962673523058144	-0.010674443291751	-0.0360607823800133	-0.0533891438689517	-0.0422452307025155	-0.0551088595148107
0.0134999825109582	0.0016986138962956	-0.00122860263874966	0.0139737640783436	-0.00110421234741077	-0.00257518535185344	0.00248446337460966	0.00133923828774635	0.000208675933053439	-0.0018396988496321	-0.00213136808852985	-0.00221062897449855	-0.00369358891747137
0.0137401278651582	0.0147308075320241	-0.000765917767793398	0.00869772690296178	0.00316725890411163	0.00446091344789428	0.00853498894239874	0.00786845025863578	0.00746342959227714	0.00381408617600296	0.00300843664498783	0.00202450502279789	0.000958098499356089
0.438465405284036	0.105625208864523	-0.0637331298491189	0.211173296627784	-0.00707252410671244	-0.0102639974276207	0.0537306634196718	0.0376575192929369	0.0250859047759671	-0.00866826076716654	-0.0133243197576169	-0.0263608735862457	-0.0287900164285299
0.343532435782366	0.151864233495973	-0.0456343018595225	0.216283809916518	0.0211387855385069	0.00458997930183963	0.0641355431178149	0.0405248800675462	0.0344934420685648	0.0128643824201732	-0.000709609602237704	-0.00979459787037068	-0.0155503141127406
0.401704305696765	0.0837164352180065	-0.0522004382633512	0.253471032820329	-0.00419636155767922	-0.00913725504103607	0.0506679168007926	0.0410827046887606	0.0193250843801739	-0.00666680829935762	-0.0293715433354069	-0.0421602365031983	-0.0512758430510853
0.942546886446886	0.0566429458376047	-0.178712586953605	0.0546838827838828	-0.00665457875457875	-0.0413852924852925	-0.00088168498168506	-0.0162570207570207	-0.0174404761904763	-0.0240199356199357	-0.0238625763125764	-0.0363165334665334	-0.037400851925852
0.0979564154498883	0.0246542377169946	-0.00741682726666655	0.0874106717481381	0.00550966811942273	0.0122534146055557	0.0366846754508662	0.0266958991829137	0.0203932249650632	0.00888154136248923	0.00854465539879784	-0.00165976094704205	-0.0061383840821167
0.885503846153846	0.103443377738494	-0.16136164680714	0.0986192307692308	-0.00373852258852247	-0.0318513307417094	0.0110243589743589	-0.00113050005550008	-0.0232266061453695	-0.017794926665116	-0.029729282469667	-0.0486174437011481	-0.0618279764679764
0.914071916971917	0.0792911912410971	-0.170156584875862	0.079425518925519	-0.00723852258852253	-0.0199779895318356	-0.00335056588710425	-0.00798382173382162	-0.0138231157731158	-0.0136082560601791	-0.0282187188879497	-0.0433442085692085	-0.0481039511824874
0.482365492329867	0.161143693253968	-0.0698850534476257	0.288280089178408	-0.0700580510615122	-0.0545551619688323	0.00444797117589102	0.00503825085798515	-0.0372591495422712	-0.0623066065151722	-0.0535074526259783	-0.0965770481505924	-0.108405398355835
0.655854951458798	0.180487004618318	-0.100832259676228	0.247756587002741	-0.0173489806255808	-0.0351616716953761	0.0349839003743208	0.0327457583190406	0.0096306057732588	-0.0262553261604784	-0.0165671021411623	-0.02753794011544	-0.0479476135136575
0.0136822343379727	9.8090296998244e-05	-0.000971142665262447	0.00888821668358386	-0.00259154063781999	-0.00265054069516628	0.00173765619243065	0.000746995392279223	-0.0001611679673813	-0.00262104066649314	-0.00170829800515158	-0.00352571178767253	-0.00405234315774107
0.565833897521988	0.117592987428318	-0.0882987164376156	0.215651731408564	0.0288092698408905	-0.0139143301023797	0.061356652933375	0.0436067591393716	0.0254994518851457	0.00744746986925537	-0.0157850756130359	-0.0247015437982491	-0.0355383648148992
0.794830957077111	0.147934351077146	-0.136576081421868	0.152302376256223	-0.0251219996676719	-0.062710174953748	-0.00520784439345812	-0.0103876577073589	-0.0193326581377116	-0.04391608731071	-0.0595182898521924	-0.0600881971501789	-0.0833779620930212
0.0130747285615702	0.00182794183061378	-0.00115904879668507	0.0131328984620076	0.000785679201926261	-0.00235596274200746	0.00213611064703778	0.00122470577384774	-0.00104832947580032	-0.000785141770040602	-0.000822191676557678	-0.00213399277516798	-0.00329595672002535
0.912647374847375	0.0801450089167548	-0.167092363146603	0.0792859584859585	-0.0193733821733821	-0.0332854419085187	0.0122788156288157	0.000339313464313595	-0.0204156680925912	-0.0263294120409504	-0.0445179079844238	-0.0414793864255402	-0.0337014957264957
0.797975576560192	0.14398695721733	-0.137055763322674	0.15328498510037	-0.0370292335869259	-0.0658747614432172	0.00510146409334755	-0.0227537476996587	-0.0361250200650742	-0.0514519975150716	-0.0426921419134833	-0.0809000062683667	-0.0823100717337846
0.298902513318488	0.118317826634664	-0.0353947701128939	0.211001418313526	0.00432945679711788	0.00135940832926401	0.0503851092348866	0.0362347639923413	0.0160318732155952	0.00284443256319095	-0.0170742545545788	-0.0193476629998247	-0.032850189670718
0.199181758833555	0.0305586498371365	-0.0215875032882836	0.129266580803098	-0.0104645500770496	-0.00798486784312952	0.0323272296329487	0.00950891321738115	0.00362659549261204	-0.00922470896008956	-0.0192285792363005	-0.0239693925646683	-0.0309197309514303
0.303548528301276	0.0599515721102347	-0.0355230591462834	0.238530894475692	0.0029585851732673	-0.0160276247583943	0.0396943223213898	0.0156640450297579	0.00711919860156873	-0.00653451979256348	-0.0242599147259041	-0.0514823979304425	-0.0537417527842111
0.0213993632089701	0.000112025924876264	-0.00254810840920716	0.0151988308016918	-0.00392251524192298	-0.00187377394005204	0.00299556932168542	0.00130141756176184	-0.000856888221376809	-0.00289814459098751	-0.00458112960379837	-0.0044378331843777	-0.00714044804029211
0.94113956043956	0.0579673971233549	-0.17922944956988	0.0564245421245422	0.00998058608058594	-0.0455592185592186	0.000274542124542032	-0.00613186029656632	-0.015956623931624	-0.0177893162393163	-0.0280875176105946	-0.0300892861160962	-0.0444902398883169
0.704768588889743	0.143432337561287	-0.111712812813912	0.218068041146887	0.0142963373928605	-0.00928305317330913	0.0464103218802315	0.024659339676888	0.00507499152133895	0.00250664210977569	-0.0151309472910561	-0.0211287692394003	-0.0259725155318241
0.0612323666327528	0.039998439404827	-0.00589835159284446	0.0401779559217113	0.00820078960198112	0.00299790002718322	0.0208743075664895	0.0178494628321642	0.00802208796243129	0.00559934481458216	-0.000162338506491368	-0.00139252551520583	-0.00453986376112931
0.106192164093236	0.0488833464343577	-0.00950539984551313	0.0945197996087154	0.0129640989381582	0.0111930651244581	0.0414574090002922	0.0322621655042418	0.0207263284645602	0.0120785820313081	0.000301006073849863	0.00171798024889686	-0.00231835444522928
0.116780666410095	0.0626966290871938	-0.00610302570116142	0.12916300859032	0.0120778390744124	-0.00979556869305814	0.0314800281342739	0.019799981680691	0.00860163657041987	0.00114113519067714	-0.00760094346360993	-0.0151429881688685	-0.0190252134185646
0.0181952987584354	0.00467203659206366	-0.00175652628928183	0.0136024308770994	-0.0024919967369949	-0.00241004250944713	0.00152469117408255	0.00257119524534272	0.000459286240386689	-0.00245101962322101	-0.00270020743999314	-0.00370207416115121	-0.00203570826884256
0.210523804921903	0.0448369063617792	-0.0215877295554213	0.167700096490231	0.000455715933407541	0.000875151847091776	0.0415181359048553	0.0268890991728243	0.013896983497608	0.000665433890249673	-0.0133092483262544	-0.0195816707438379	-0.028199853367858
0.912687912087912	0.0794069979067533	-0.169995225473411	0.0815428571428571	-0.0249649184149184	-0.0137192307692308	0.00202747252747248	-0.00809524087024094	-0.0120492673992674	-0.0193420745920746	-0.0247443306693307	-0.0402643934989312	-0.0435473526473527
0.193806528635513	0.0461428322594797	-0.0205168103029262	0.144240936107941	-0.0037970472613216	-0.00906163565995088	0.0351568339284527	0.0206039121230299	-0.00228506443128904	-0.00642934146063623	-0.0183039124048902	-0.018150117901356	-0.034653309633028
0.190897641656944	0.064479795992775	-0.0185832371400206	0.152707556926083	0.0188532095402502	0.0116890899602213	0.0539056168322862	0.0424056271570625	0.0262034679114296	0.0152711497502357	0.00731518249317198	0.00335847578828383	-0.00795757480412307
0.267232217999911	0.0928660176659433	-0.0303062620766902	0.18691505327404	-0.00572830342988001	-0.000384710667545807	0.0685579081281298	0.0385837353884006	0.0126497981381314	-0.00305650704871291	0.0123162084071861	-0.0224697105838398	-0.0223094674791225
0.450099861192086	0.106413066076815	-0.0642913299644258	0.205592370963864	0.0276328194075676	-0.0087228147199106	0.0490909900057127	0.032481876861153	0.0186041549489372	0.00945500234382846	-0.00533206438148448	-0.0253044991358146	-0.0366829163836438
0.194894764059759	0.0427678284978879	-0.0224548380711066	0.147906289265207	-0.0112481636513256	-0.00307254750667027	0.0253247616131622	0.0205345631182771	0.0117845394162254	-0.00716035557899794	-0.0189077024579782	-0.0220209587084293	-0.0350439475944626
0.928803663003663	0.0683293643197755	-0.175433220900932	0.064145054945055	-0.00842173382173383	-0.0392153487538103	0.000852202498356269	-0.0118959706959707	-0.013228356686049	-0.0238185412877721	-0.0296859085359086	-0.0319618437118437	-0.040773137973138
0.479114030000907	0.105088096397722	-0.0663062982160914	0.267064677614828	-0.00984495956484377	-0.0253166111670858	0.0486760338311082	0.0239425812902314	0.000714747965315732	-0.0175807853659648	-0.0462539046266798	-0.0541095685144219	-0.0661171273691695
0.845400206681202	0.115159644984263	-0.149454145140406	0.122586240205245	0.00337403019303484	-0.0193770798411188	0.0309473457663503	0.0183497491322153	0.00501022139406715	-0.00800152482404193	-0.0244524605322306	-0.0332798672983627	-0.0401696556083433
0.387173165988642	0.0858975327065871	-0.0501126049121938	0.266850458583544	0.00125775183396076	-0.0227794373600904	0.0511849217677234	0.0268087469548822	0.0139553196918701	-0.0107608427630648	-0.0287249990611849	-0.0379928947026827	-0.0502467371163567
0.941235164835165	0.0576616356852356	-0.179416323734913	0.0569186813186814	-0.00479358974358968	-0.043793339139493	-0.0135070263070263	-0.0144145057933519	-0.0254785714285714	-0.0242934644415413	-0.0421860056610056	-0.031372619047619	-0.0299505494505494
0.0983716757418941	0.0233528282340885	-0.00614307699058753	0.0882056735336795	0.00391112095416213	0.00728844244951192	0.034990054004194	0.026248975443208	0.0163428531937998	0.00559978170183702	0.00440534820366457	-0.00245979236268236	-0.00791398738843789
0.302437728671468	0.0908540463894831	-0.0371079091036169	0.20899967477198	0.0204087759995584	0.0118841768944552	0.0719353506440557	0.0490523914514164	0.0336998131614521	0.0161464764470068	0.0135099837143097	0.00468753569864394	-0.0092718663380057
0.0329248619320635	0.0044627915353845	-0.00357061102259441	0.022772677586227	-0.00044265639781127	-0.00044601111946093	0.00691428613580734	0.00495356478978297	0.00201217361719858	-0.000444333758636103	-0.000292006728740732	-0.00476144977098054	-0.00590152584632385
0.843909110597798	0.118459051226856	-0.148950002359462	0.122584601245913	0.0174469944083067	-0.0336990514262008	0.0204891208715869	0.0267104954497488	0.00646933646121539	-0.00812602850894706	-0.00337595729863527	-0.0164289472461596	-0.0481859019161316
0.780102075702076	0.165079147931938	-0.129796148339867	0.19928547008547	-0.028484975353739	-0.0636207365284289	-0.00033396852016776	-0.0263840113047098	-0.0537100163456075	-0.046052855941084	-0.0541854564437443	-0.0793005408140082	-0.0716187543511679
0.691374203574204	0.166161201665332	-0.107534811492558	0.247326101676102	-0.00910983279261257	0.00449482586292538	0.0340105822282294	0.010882711387406	0.0116868942520526	-0.00230750346484354	-0.0320447966563351	-0.0354100812355883	-0.0562079649180055
0.012644826463355	0.00126013519028913	-0.000775431432123006	0.0106103973033082	0.00192128416919754	0.00088943494124509	0.0061104864236456	0.00444277215603663	0.00294694548739224	0.00140535955522132	0.000141528446510553	-0.000424685901224346	-0.00142457024894531
0.654035742781206	0.113624460618707	-0.101081432088937	0.225026528281065	-0.0162102323991797	-0.00215006552057484	0.0332466461818207	0.0196724998077522	-8.47346680997729e-05	-0.00918014895987729	-0.0353068549160216	-0.0308144189847499	-0.0416643920838118
0.766070128589359	0.139831324776755	-0.130929671247149	0.167963021593791	-0.0323083843047958	-0.061279847316497	-0.00721758793709348	-0.0358707521666501	-0.0211374184343491	-0.0467941158106464	-0.0751087667742683	-0.0644381872716072	-0.0700563121508671
0.702740692640693	0.141277560535158	-0.111119328273022	0.212876218226218	0.000513786318462661	-0.0283141128090048	0.0326729692441797	0.0272950459565309	0.00816388113929922	-0.013900163245271	-0.00866700107823803	-0.0321885492588229	-0.0404427993292782
0.270776166754161	0.0719607820085137	-0.0348110757379248	0.172412927873424	-0.000432334423840997	0.0164279424620145	0.0509359619687594	0.0319894840484861	0.0225416322724149	0.00799780401908673	-0.0126253945000837	-0.0106131473386497	-0.0144412251960139
0.00950738311477706	0.0023351506726983	-0.00072971419300065	0.00529238610552411	0.000919577304168544	-0.000366275632608458	0.00277053788299618	0.00211251917152281	0.000242450522328975	0.000276650835780042	-0.00138306570692991	-0.00182143325185974	-0.00146431312810952
0.0931430554948357	0.0458574488292062	-0.00645372554077173	0.0722881590924096	0.0054416606855259	-0.0087879191790787	0.0326723745083941	0.0194411226931401	0.00706966187386467	-0.0016731292467764	-0.0040178521847916	-0.0049583324294603	-0.0132101748542115
0.683025074244838	0.13214821188519	-0.110434189198578	0.219834715379308	-0.0174810522062528	-0.00979016931951748	0.0425530796640117	0.024826477745701	0.0119044154129175	-0.0136356107628852	-0.0235226208701907	-0.0297903133782687	-0.0518949146407317
0.0701337415529733	0.0308402833706803	-0.00467942182471799	0.0636979716866138	0.0120181839305783	0.00230386241743606	0.0270998177015042	0.0108155590367726	0.00843689455371101	0.00716102317400717	0.00422466191275862	-0.00785988931379875	-0.0066237875844207
0.139332739774405	0.0382788838234113	-0.0134139490623776	0.118133639755249	0.00308378826738537	0.00571705919769239	0.0380004849524167	0.0177890137582278	0.00815017382586244	0.00440042373253888	-0.0101680425815801	-0.0111553525127268	-0.0271017511588973
0.842433946320145	0.116702148434798	-0.147732868495866	0.127131316195117	-0.00645645031188002	-0.020771368299875	0.0179365497515505	-0.0146996307990651	0.00467825723203796	-0.0136139093058776	-0.0300833362464583	-0.0290443976642685	-0.04380998731297
0.0184270532292826	0.00458853758870264	-0.00148939956611603	0.0134019510839963	-0.00151608247824373	0.00105983205542131	0.00463076341412442	0.00131816100633427	0.00145423080340014	-0.000228125211411207	-0.00114469071764697	-0.00145849902994539	-0.00375923021836397
0.0378122282991473	0.00106700584694626	-0.00029363872331678	0.0286894434862173	0.000807115730577498	0.00133128796527759	0.0158862695823131	0.0102910058098288	0.00436565800075194	0.00106920184792755	-0.00210187872068024	-0.00497829568234542	-0.00705023919105153
0.113549508070422	0.0193006416874587	-0.011134238499001	0.0766296753130258	-0.00978328187865582	-0.00752003079043682	0.023649231443335	0.00304288413546057	0.00260132524619136	-0.00865165633454633	-0.0159349025112099	-0.014191279204561	-0.0230606808542883
0.0182673693468142	0.000896209268774803	-0.0012296377937164	0.0130864681262934	-0.00454746080178406	-0.00150344566839555	0.0010747951759067	-0.00145641892832883	-0.00199523568432784	-0.0030254532350898	-0.00468302562919677	-0.0046505844965009	-0.00580134106116325
0.0758336991686626	0.0147022332910712	-0.00878990958327294	0.0541807453736089	-0.0109623164176958	-0.00832356546645845	0.0117571436259507	0.00262689760521083	0.000216654761926255	-0.00964294094207714	-0.00745147704573261	-0.0126925508624627	-0.0131846003447548
0.571448417096736	0.120328440698403	-0.0879314808449234	0.215059240931511	0.027387266956865	-0.0124520879847572	0.0551848349678056	0.0341632840164674	0.00871433035887881	0.00746758948605386	-0.0222893156748341	-0.0226469645287446	-0.0387548732001042
0.139329175987999	0.041014491092673	-0.01534733460492	0.118587999746898	0.000877878677154525	-0.00292968491225817	0.0301930154275081	0.0206649223655493	0.00884995964546562	-0.00102590311755182	-0.0101341307551694	-0.0152701465923356	-0.0240112967668463
0.0745217389000523	0.0446775287453848	-0.00650117100394106	0.0741436902413547	0.0118715716390623	0.00520342121873599	0.033743740736514	0.02822344969068	0.0215880229677337	0.00853749642889912	0.00315250320444055	0.000568899721577421	-0.00116905829782629
0.945431501831502	0.0537452523724878	-0.177099494733187	0.0515941391941392	-0.0133750915750915	-0.0318103479853479	-0.00613992673992669	-0.0172806166056165	-0.0239383893883893	-0.0225927197802197	-0.0282656435444897	-0.032038209013209	-0.0466926622522776
0.054130146319142	0.00408620010518183	-0.00441171452182421	0.0547157712345472	-0.00239868396740875	0.00221963450311933	0.0142169104799248	0.0083741195007719	0.00345519622926396	-8.95247321447065e-05	-0.00484094391090969	-0.00819617502458607	-0.011339241096193
0.564283893243509	0.145779398571833	-0.0856726242226468	0.240563705889385	0.0134889301759877	0.0103744847448771	0.0658370959263769	0.0374280492136492	0.0122879290555732	0.0119317074604324	-0.00368949223393999	-0.0274269556259535	-0.0343515832264087
0.0719543638233778	0.0112612001984053	-0.00639244302922702	0.0547244277736388	-0.00166943838547746	-0.0032409616045215	0.0190481155470619	0.0146082414630267	0.00187451588755146	-0.00245519999499948	-0.00318510573868029	-0.0117375093234664	-0.0126113216586051
0.930515384615385	0.0663143062771334	-0.173054898271163	0.0642128205128205	0.008732967032967	-0.0348936729936731	-0.0037009157509158	-0.00503702686202689	-0.0128926434676435	-0.013080352980353	-0.0403332417582418	-0.0425402153402153	-0.0528125566516255
0.571921770112576	0.118831615348838	-0.0852633777397891	0.211022159779342	-0.010398497476575	-2.09828347459418e-05	0.0509573891345878	0.0302367821817744	0.00671347501419661	-0.00520974015566045	-0.0333242817472241	-0.0298552107028606	-0.0463237580695498
0.562628544918412	0.106711169372704	-0.0850703116263107	0.223954281071907	0.00789138232762732	0.00179343306610258	0.0532101067834566	0.0255932694069926	0.0236114148713673	0.00484240769686495	-0.0138838836962251	-0.0248125366587646	-0.0367721437384576
0.224358618862175	0.0867921503341337	-0.0265884558197978	0.158484151235395	0.0157146581723331	-0.0290387855893559	0.0170576230326714	0.0151587582360199	-0.00473895235377869	-0.00666206370851141	-0.0289261416464144	-0.0277452760412686	-0.0512847327357184
0.557259588039306	0.130177235199192	-0.0838299872713871	0.259601691857268	0.028801020925834	0.00897260568106883	0.0646270144935691	0.0539347792296818	0.0126103770277777	0.0188868133034514	-0.005452367508055	-0.0144267331083133	-0.0424852857065415
0.201733020442547	0.0311979895296295	-0.024514064810208	0.135408645416594	-0.0173416649928015	-0.00997724407535353	0.0182810394616681	0.0060213256095388	-0.00314961991182758	-0.0136594545340775	-0.0205226913669309	-0.0354451929469245	-0.0372046139747002
0.413098298777549	0.11817340404983	-0.0559830683459034	0.201162017675408	0.0105132081604964	0.0102240359252436	0.0483259526287841	0.0255613528293881	0.0278804086887194	0.01036862204287	-0.00579822577930411	-0.0274384160035686	-0.0306814552387341
0.169520604245153	0.0680786888898855	-0.019327176121807	0.123778851796682	-0.00961062318892947	-0.0159521137506738	0.0182020452879379	-0.000119322031980562	0.0060543227213091	-0.0127813684698017	-0.0264098638273795	-0.0346004220371328	-0.0306418410580473
0.21808764075481	0.0822700474529764	-0.0236363559867178	0.157627842971595	-0.0182708074200439	-0.0248810257644862	0.000345101394217201	0.00271499744324458	-0.0237256844756473	-0.021575916592265	-0.0176516761169925	-0.0475022827171375	-0.0383993949664955
0.863841661116661	0.109578415554148	-0.156127262074325	0.111720670995671	-0.00514794927294937	-0.0322591806754899	0.00304487799781905	-0.010762144868706	-0.0013909543308791	-0.0187035649742197	-0.027654232733079	-0.0496265984462648	-0.056997858777723
0.319149034818222	0.0821435043752521	-0.0439122969508011	0.179456298957351	-0.00500207741545144	0.00607716969880828	0.0387543074012867	0.0227441721355978	0.00994286913327519	0.000537546141678391	-0.0298542191324454	-0.0218105162147948	-0.017421064373343
0.0456194846077738	0.0080302553884966	-0.00355152008841564	0.0372323803952784	-0.00220499097807852	-0.000448608060705923	0.0119858434147832	0.00666630337659658	0.00168325274546179	-0.00132679951939222	-0.00505727355300586	-0.00537193530509895	-0.00745904932433981
0.33770652690568	0.109360005515601	-0.0438429755847681	0.261849023110741	0.00395096905504372	-0.0204915374670132	0.0442474855074931	0.00602763299299741	0.00535016838220048	-0.00827028420598475	-0.0384637632248523	-0.0509364703902518	-0.0608054325901252
0.0714042158925289	0.0519442964630304	-0.00547696807775377	0.0695023559514345	0.0251947092989712	0.0285546563317975	0.0342385861220916	0.0138633906417996	0.0279165663335208	0.0268746828153844	0.0196814948148311	0.0110695370943416	0.000273485568655266
0.864686333111333	0.106389303834161	-0.155401597311505	0.10977428959929	-0.0053099432618664	-0.0258962675763282	0.0211725496725497	0.0111999805749806	-0.00495874680874686	-0.0156031054190974	-0.0357608135454289	-0.0386284084505238	-0.0447925401094632
0.693097646797647	0.166873618456308	-0.108646693652608	0.24611206016206	-0.021147896120973	-0.00164169505707956	0.0359363550351107	0.0338922629931324	0.00610638269473129	-0.0113947955890262	-0.0171970713625899	-0.0275870215357267	-0.0360284713361577
0.643001845376845	0.175429353811961	-0.0989978908166297	0.249248826173826	-0.0323409926243365	-0.0300010238649974	0.0335516953889241	0.0113787696027496	-0.0201977301514243	-0.031171008244667	-0.0492371489028101	-0.0525308461415224	-0.068682131851844
0.797284504811428	0.145582581193262	-0.136869324638429	0.155581185054262	-0.0163340262301802	-0.0731734438083959	-0.00513225011539498	-0.0160663227245789	-0.047655081062511	-0.044753735019288	-0.0515848006696455	-0.0629354391630437	-0.0847139353739234
0.279303312436877	0.054663364379665	-0.0362753985427266	0.166073033474068	-0.0151185944236167	-0.0163993646950865	0.038431116323598	0.0132534448984699	0.00239471973746719	-0.0157589795593516	-0.0162700707759648	-0.0360718826121347	-0.0387089444799723
0.656330390549621	0.170170936604343	-0.100976247145734	0.243692747423517	0.015801522308762	-0.0138420908715623	0.0554560910243602	0.0217317894892961	0.00699004371696677	0.000979715718599783	-0.0113443160089731	-0.0498132250704808	-0.0497882199009504
0.533047821452316	0.0902091213051232	-0.0787956411996487	0.220832742356931	-0.00641170038714367	-0.0127504249848892	0.0492987210078959	0.0307170041780513	0.0163069949486783	-0.00958106268601644	-0.0161970409309733	-0.0295334548351989	-0.0449907485996152
0.694591214341214	0.168036259392423	-0.11013755365997	0.246361044511045	0.0162488183775158	-0.000856707608630547	0.037607045167	0.0233124841410475	0.0227893012969936	0.00769605538444262	-0.00572008063580454	-0.0378197323114953	-0.0468284884934491
0.0926909195861314	0.0170994856589858	-0.0083877207823176	0.0746691336260202	-0.00658361133582645	0.0014422875218241	0.0188345694339364	0.00674852968507092	-0.00270537025860411	-0.00257066190700117	-0.0100673765161058	-0.0152187483559549	-0.0152047312922776
0.563888017513301	0.145041924444852	-0.0866498160380345	0.244634876259593	0.00302107064458734	0.00754152683567244	0.053581740743627	0.0308981111412602	0.0255399248789141	0.00528129874012995	-0.0105504621156577	-0.0331288468070859	-0.0407820798299362
0.866823942723943	0.106360090588814	-0.153893514556858	0.105862015762016	-0.0255586191586191	-0.0223973248973249	0.0225677239427239	0.00518606948606948	-0.00662474598051521	-0.023977972027972	-0.0244254995004994	-0.0368118328550124	-0.0506781685138972
0.286815275660008	0.103586129190398	-0.0349302124050144	0.194524479447783	-0.00635371612230845	-0.0702588478850528	0.0127673606139049	-0.0177462558315692	-0.0300017487085069	-0.0383062820036806	-0.044956436699536	-0.0705706721422688	-0.0522783018525328
0.649641505427704	0.140486704761555	-0.100387911033161	0.260167896281697	-0.0103637483669515	0.0139113475837757	0.050166728005529	0.0380439519002869	2.93734809484469e-05	0.00177379960841206	-0.0202788458015581	-0.0278270085056294	-0.0450762932407209
0.748232812059735	0.158482195912107	-0.12135512156949	0.213465051188128	-0.0177369980446904	-0.0471197712259805	0.0193182304874613	-0.000841084769930944	-0.0171685814185815	-0.0324283846353355	-0.0376777099787308	-0.0548742758275466	-0.0564826563268305
0.0152721097977105	-1.66868938396587e-05	-0.00165566185055745	0.0102702489501598	-0.00438100059546472	-0.00222302778963604	0.00285725503603269	9.94493872677263e-05	-0.00177770350925311	-0.00330201419255038	-0.00443068518786344	-0.00344507677519301	-0.00418472699640054
0.370790922909939	0.147639734864354	-0.0477259617453221	0.22898946414249	0.0460060820702388	0.0343583963532623	0.0979247876897751	0.0811853629691421	0.0511879908784139	0.0401822392117505	0.0347526063780831	0.0174041308051022	0.00692734297557956
0.0406231589980883	0.0260554129138167	-0.0034076059593805	0.0224900489441224	0.00223566580431526	0.0027521631462823	0.0129781450079632	0.00987685360194334	0.00996386991285048	0.00249391447529878	0.00125887244275473	-0.000591646902042636	-0.00379811913167388
0.335455432507829	0.114057656738292	-0.0405953112302764	0.204623716602952	0.0275478641899156	0.0167147025771892	0.0533311834940453	0.0325049088086383	0.0392760911485449	0.0221312833835524	-0.00462154368615791	-0.0321716982353749	-0.0287085384884181
0.926093406593407	0.0704664028858258	-0.175764580292462	0.0686245421245421	-0.0366231213231214	-0.0349074429169572	-0.0100637362637364	-0.0259321334648258	-0.0278668081918083	-0.0357652821200393	-0.0373401792651794	-0.0409367826617828	-0.0351448301698302
0.00674739533081005	0.000656897607845029	-0.000554912936234636	0.00606944901553523	-0.000692660169345851	7.73714897207775e-05	0.00216937748019959	0.00149099933244694	9.15835212446465e-05	-0.000307644339812537	-0.000874928478598695	-0.000965965586256278	-0.00177998309582033
0.223198822029335	0.0871370246508939	-0.0284191766646137	0.161033310419756	-0.00839265761810895	-0.0291062708342929	0.00499262308767315	-0.00141066716634106	-0.0192763979228214	-0.0187494642262009	-0.0265281717697712	-0.0536073005484479	-0.0446212700159975
0.00293360252019701	-0.000251397180158383	-0.000171122402494506	0.00117783439147175	-0.000538015144609191	-0.000374695737616131	0.000333459140308378	0.000101073375091116	-0.000153112918937998	-0.000456355441112661	-0.000349548371496784	-0.00103587938138287	-0.000875828447255707
0.335229746501564	0.113021615134663	-0.0402024225543327	0.205986406949992	0.0144186636962249	0.0130910858928313	0.0726849167553923	0.0412148758828642	0.0255056477104863	0.0137548747945281	-0.000437761764370492	-0.014092791342283	-0.022239801194567
0.0338827775073466	0.00379950070336637	-0.00216584509373127	0.0212806027207778	-0.00257024818899719	-0.000921139731357913	0.0040669115712232	0.00130401419510837	-0.000467284478753049	-0.00174569396017756	-0.00422978544973799	-0.00575239390205527	-0.00614511848866165
0.0592068540973024	0.0382567563334016	-0.0054344518944694	0.038717958593494	0.00496257433331861	-0.000805662952101965	0.0200609857163995	0.0144591762972708	0.0104550519771954	0.00207845569060832	-0.00372286097932194	0.000506982574939967	-0.00518745887912601
0.198029554334429	0.0858731287111502	-0.0200953977301923	0.159451017715169	-0.0346751408147853	-0.0286964956065482	0.0253510996333369	-0.00446165916712885	-0.0247039115127012	-0.0316858182106667	-0.0198142924407462	-0.0456108328654109	-0.0363188378742931
0.0363682470803108	0.00200661562274684	-0.00456649852777748	0.0208609269322373	-0.00317963344364832	-0.00290577898284992	0.00715399143857964	0.00427938226783499	-0.00131718700991057	-0.00304270621324912	-0.0041539661365862	-0.00794452706526788	-0.00741316329613486
0.844207789118875	0.115559384887007	-0.149725876657339	0.126138914177828	-0.000247607487640855	-0.0142065070675931	0.0422662035551176	0.00721700719631779	0.000278381573177944	-0.00722705727761697	-0.00244153870262465	-0.026021653032739	-0.0301809550015755
0.332790639946633	0.114266435806638	-0.0399659802670881	0.207324840234851	-0.00530750570418304	0.00867335109504636	0.0739610530092827	0.0355614542797555	0.0231682807070818	0.00168292269543163	-0.016438298963212	-0.0311583825120186	-0.0215156216512288
0.740356936226167	0.15924167405712	-0.122409109407098	0.215289583920353	-0.0206802646071877	-0.0554320483689261	0.0148239171085326	0.00332351801370023	-0.0276600006939819	-0.0380561564880569	-0.0439976335593547	-0.0449424453876942	-0.0804461256145705
0.201786044638891	0.0865563340953287	-0.0228071514602017	0.194863963296742	0.00266664959946783	-0.0452882683752721	0.0231251313677797	0.00648519557305202	0.00215515206113809	-0.0213108093879021	-0.0234058327559594	-0.0372870497283476	-0.0463053157218375
0.664225616186756	0.117564608894882	-0.108180276498481	0.230589951578812	-0.00804589103111975	-0.0105706969480044	0.0452853483941636	0.0406270143903092	0.0151566762191792	-0.00930829398956201	-0.011484848452686	-0.030853482806845	-0.0413184998833943
0.136074910580308	0.0385589420595538	-0.0135742219497376	0.116467635205361	-0.00274215240788692	0.00438531749084412	0.0339151311131238	0.023813706672987	0.0105454190407008	0.000821582541478599	-0.0126001825655515	-0.0192433286373154	-0.0236121967168354
0.843424570653077	0.117386811028959	-0.146917238743911	0.124972865244358	0.00361034998184329	-0.0154447171732239	0.00712884815034132	0.014481151082452	-0.0107499962832542	-0.00591718359569038	-0.00816130771566292	-0.0175428566154811	-0.0311120937069466
0.425474951900404	0.121492832114232	-0.0612998117294641	0.205851364569179	0.0205803062289986	0.0108560157785284	0.0572265570676023	0.0494535252456904	0.0198546283598112	0.0157181610037636	-0.0138758148277796	-0.0194937607060946	-0.022796279154876
0.585471762371258	0.168316330895695	-0.0893171126736823	0.259595783353833	-0.0139904250627241	-0.0837447370413089	-0.000651290491122669	-0.0351362332895484	-0.0580585735113492	-0.0488675810520165	-0.0669773808022058	-0.0857518676716628	-0.0969851698603549
0.136846436576976	0.0638261251578287	-0.0107526929444683	0.130717168715326	-0.00084302603375494	-0.0181483874246083	0.0323281150421551	0.00812755068009502	-0.000188981421782558	-0.0094957067291816	-0.0123423299880191	-0.0178212448210718	-0.0249981755649398
0.523418175961373	0.112876723062133	-0.0805054711752455	0.235736336357496	0.00300939533877742	0.0149420592808576	0.0585626083853744	0.0396749018486692	0.0198634304648859	0.00897572730981755	-0.00971145462885548	-0.0224692899936372	-0.0285879896966827
0.561901027071682	0.144223158117725	-0.0866768523421249	0.244543386942237	0.000867090377132729	0.00634427705876217	0.0407115899065696	0.0340273462183891	0.00439370788259952	0.00360568371794745	-0.0146136208796122	-0.0283483258389259	-0.0325656189533184
0.0977889885559624	0.0261185445792543	-0.00910144792556447	0.0902386807654015	0.0201708825028337	0.0104841346125318	0.0388050809354639	0.0274546547526915	0.0186785466745107	0.0153275085576828	0.00923765554946329	-0.0005656835578427	-0.00397497077416305
0.0231399903918783	0.0194659343062248	-0.000881421449415117	0.0152511433791232	0.00340164520022885	0.00458251386058471	0.0140122472084055	0.00926876087040863	0.00608910527158843	0.00399207953040678	0.00201837890045352	-0.000856903814336257	-0.00095746977931609
0.647828071928072	0.175444821307527	-0.100750501599263	0.241690792540793	0.0178611944286033	-0.0263069304352974	0.0491779853818881	0.0184047505049131	0.00700227255511554	-0.00422286800334704	-0.0479233722844196	-0.0328742146707627	-0.0449995162537274
0.0604378686120031	0.0041130001813746	-0.00360801437522819	0.0329231226386152	0.00220981427047691	0.00426136629583801	0.0148091220585065	0.0120393088445044	0.00385227883161458	0.00323559028315745	-0.00195081080354016	-0.00653092513909952	-0.00791816091811449
0.932442124542124	0.0644175284258671	-0.175246373156079	0.0637886446886448	-0.0110721611721611	-0.0451290209790209	0.00708736263736276	-0.0151483516483516	-0.0102929487179487	-0.028100591075591	-0.0287743589743589	-0.031099555999556	-0.0310104777363885
0.128542539984114	0.0758369812791087	-0.0117984333277522	0.110453313816769	0.0363942089303483	0.0283223659891052	0.0591087385000513	0.0443454025308773	0.0376863169791636	0.0323582874597268	0.0157878162708017	0.00459005970130438	0.00939923499085382
0.128435861665345	0.0570570849573537	-0.0157934398296332	0.111777318422759	0.00568087717044732	0.0163331365136158	0.0416054923702165	0.0330276358449836	0.0293298598843883	0.0110070068420316	0.00478647679189431	-0.0118353743524948	-0.0117595320043305
0.192646225814233	0.0312768718039569	-0.0218471479225475	0.13218703281672	-0.00246613342703897	-0.0166724371603722	0.0273805231613967	0.00496095324437196	0.00378762981350839	-0.0095692852937056	-0.0182878821449595	-0.0212615347329184	-0.0330235990341048
0.866949222999223	0.108721762430358	-0.157076161037492	0.109280447330447	-0.0038783063090756	-0.0224268568535537	0.0238084693084692	0.0128488455988456	-0.00895475357975362	-0.0131525815813147	-0.0175775280275281	-0.0347992814877431	-0.0324582148456495
0.765507015207015	0.142095978789513	-0.130146374415074	0.167448174048174	-0.0154876381155835	-0.0520521766840081	0.0138935391988687	-0.0141483038969576	-0.0405043625907899	-0.0337699073997958	-0.0425755788548376	-0.0613658884930874	-0.0815081622417008
0.337565499841072	0.114458600493737	-0.0438946302794511	0.259938591357419	-0.00181977117294491	-0.0150539495645921	0.02317198250147	0.017701173426011	0.00301082704458216	-0.00843686036876851	-0.0382694282591026	-0.0379553791699441	-0.0462612658416581
0.427282871542105	0.13267656011395	-0.0577300355022394	0.284283155268149	-0.0213083457923929	-0.0323440193512359	0.0367117165821865	-0.00156129031055691	-0.0201804378475122	-0.0268261825718144	-0.0364593777502411	-0.0826685497224964	-0.0924559801675122
0.567096269456113	0.149287655359987	-0.086419963299186	0.239067230734786	0.00801752658642252	0.00946291493798734	0.0741834395175185	0.0366157668903746	0.0325372606896593	0.00874022076220493	0.00463435499689724	-0.0196132182019539	-0.0202080429815954
0.133891470586677	0.0210916042615281	-0.0137666732431448	0.0993787247364461	-0.002399067513604	-0.0128499373126818	0.0206712366935305	0.0108473080532651	-0.0043738085346352	-0.00762450241314289	-0.0163089989817352	-0.0225168580464775	-0.0245270736420573
0.0589358602501303	0.0145628688130521	-0.00453690374534321	0.0486905888403239	0.00104739579992723	-0.00521194840924645	0.0156766692603371	0.00894253292198075	-0.00132751351140474	-0.00208227630465961	-0.00453804506203925	-0.00421994009714499	-0.0121654500504216
0.520101595942784	0.10802388216251	-0.0768228694325525	0.238901872105087	-0.00955745750934311	0.000397004467080575	0.056561171807918	0.0341899158390082	0.0172273522521951	-0.00458022652113133	-0.017344122584262	-0.0193851098836715	-0.0307488356501872
0.0386784817881087	0.0275679737153132	-0.00294976551658019	0.037961587106979	0.00935534419934953	0.00842176401022432	0.0267144675335637	0.0148523203702282	0.0107246595809296	0.00888855410478692	0.00573183945473268	0.0066394173716493	0.00439363847905518
0.644388028638029	0.173771484994146	-0.0989949836111154	0.248333338883339	-0.0186004091810653	-0.0255165463079431	0.0336768532749301	0.00981877879899729	0.00968081428775491	-0.0220584777445042	-0.0460852938004117	-0.0479459535472814	-0.060106241879449
0.112595461940518	0.0365368045798647	-0.00871565666324145	0.111204137507772	-0.00349954458831811	0.00229634546452767	0.0339654507753918	0.0192750122972378	0.0117404945078013	-0.000601599561895219	-0.00949477573807178	-0.0118192104246904	-0.0149047727141101
0.443423181668856	0.110612739625302	-0.0641502979516637	0.204784086201591	0.0195871528149957	0.00645319267590627	0.0574171565054292	0.0412839128334281	0.0233092189591432	0.013020172745451	0.000501334385407948	-0.0105119593396635	-0.0329664573365642
0.164150767451366	0.0304300216675711	-0.0187074161966919	0.113237053887465	-0.00237116722635042	-0.0122518727458857	0.03351530116806	0.0115675021040639	0.00476046962344245	-0.00731151998611804	-0.0110835619690758	-0.0208684426080986	-0.0249438928531068
0.31258045154588	0.0802617124363446	-0.0441243242329389	0.174217705174635	0.0100454660272549	0.0142928700189101	0.0477033938537703	0.0265777209151185	0.00479017760691458	0.0121691680230825	-0.0195428272211115	-0.0144241303041428	-0.0308681127806048
0.560741472933726	0.11309800904512	-0.0877121448562622	0.224630653271682	3.65158125970044e-05	-0.00201063786161526	0.0453516948852242	0.0103745264384995	0.00621471863772538	-0.000987061024509073	-0.0197865204671845	-0.0402815155124299	-0.0468660835825929
0.929159706959707	0.0672000431432885	-0.175187463291071	0.0635838827838826	0.00226575091575076	-0.0388789377289379	0.00984084249084227	-0.0111573870573871	-0.0280903259134029	-0.0183065934065936	-0.033963308913309	-0.0357021201021201	-0.0379868824551517
0.685548442782491	0.159223329906371	-0.110420565959293	0.200593236779777	-0.0399476770158438	-0.0439755065919307	0.00481506359907313	-0.00214306220887295	-0.0188323971402038	-0.0419615918038873	-0.0416068904831558	-0.0824672138963199	-0.0860700895807225
0.0756017511959848	0.0156065807900852	-0.00785383650612259	0.0485722250290871	-0.0107547900171193	-0.00724110320252899	0.00789651336176231	0.00171536640563566	-0.00101963438641862	-0.00899794660982411	-0.00664291647850673	-0.0121415900601276	-0.0142706767070018
0.56896711746889	0.116908768277924	-0.0845260910435423	0.221020335136984	0.00481909334800079	-0.0174533502680442	0.0498733606293926	0.0296665202860953	0.0108874571159093	-0.00631712846002164	-0.0201427872478858	-0.0335166640296474	-0.0393779310662385
0.40854457747139	0.133136677517319	-0.052035622392628	0.283228143388322	-0.0327475496717728	-0.0506552540552592	0.0206518909885451	0.0100297851103872	-0.0186381012469771	-0.041701401863516	-0.0650932107899811	-0.0658700603707917	-0.0634282164296012
0.928262637362637	0.0682532087248389	-0.174266805327317	0.0657117216117216	0.00374505494505495	-0.0297954767454768	-0.00775149572649581	-0.00369377289377282	-0.011574358974359	-0.0130252109002109	-0.0329474773090158	-0.0336621818352588	-0.0438772505272506
0.123887113171569	0.0532411106096109	-0.0106436382883815	0.107523248968947	0.0155059361971714	0.0147837040703328	0.0385309646446786	0.0318784367430331	0.0183273661884722	0.0151448201337521	0.00682789584958093	-0.00721783223344535	-0.0070645765298295
0.400272832881704	0.134209221037905	-0.0502513749102007	0.286995635866578	-0.0596240129005518	-0.0384867579494828	0.0350944282512296	-0.0176827236762317	-0.0392495348489672	-0.0490553854250173	-0.0403507967151713	-0.0858712760903173	-0.0884845632816708
0.457525672973692	0.19562924108884	-0.0622447505149333	0.259773413300305	-0.0205786362312566	0.00323269667363113	0.0570455497087572	0.0372473676238101	0.0231736452973516	-0.00867296977881271	0.00207532560260537	-0.0310364736453691	-0.0424412208737603
0.694095276945277	0.165360081910525	-0.1117151528179	0.251945443445444	-0.0200879579696321	0.00601900919593246	0.0503473099236109	0.00975171516517692	0.00811140355098172	-0.00703447438684979	-0.0296872620949523	-0.0325613486548535	-0.0477988839384913
0.0459371222428776	0.00829379407642394	-0.00312465760360437	0.0365857882652734	-0.000330474754119639	-0.00192938777232343	0.01307947207131	0.00925169259657679	0.00461364075696916	-0.00112993126322154	-0.0011400899803241	-0.0059724889745531	-0.00941907064015834
0.526991507224616	0.117427893188907	-0.0770874848507632	0.238590698201934	0.00603412678903981	0.0157114409748444	0.0587600330318373	0.0421309639875415	0.0164206394412781	0.0108727838819421	-0.00240245000511863	-0.0184444197972837	-0.0268853317640089
0.914663125763126	0.0784640665988592	-0.169825955597969	0.0803112332112331	0.00282136752136741	-0.0107964590964592	0.00401638639138635	0.00295482295482286	-0.00684954212454214	-0.0039875457875459	-0.0197323565323565	-0.0240025335775336	-0.0265193528693529
0.942718681318681	0.0567473013891024	-0.178807797309393	0.0543069597069598	-0.00132930402930409	-0.0559090328474944	-0.0107186507936508	-0.0179327170692556	-0.0150917582417582	-0.0286191684383993	-0.0369161838161838	-0.0306257819103972	-0.0370757631257631
0.00730671641197872	0.000947324901973787	-0.000723833169029774	0.00562816662537841	0.000600761139414914	0.000273978444169838	0.00214197778804861	0.00164109734423603	0.00156675756453947	0.000437369791792376	-0.000650643386347936	-0.000597738722680234	-0.000279682699455839
0.195343395616455	0.0467244842471364	-0.0205465475014207	0.161486871612621	-0.0110820537814651	-0.00579480260903467	0.0372077786632862	0.022905055441669	0.0109054298900345	-0.00843842819524987	-0.0147694576251086	-0.0232471443437986	-0.0312345375622352
0.337021232754447	0.111436086992013	-0.0408732513931282	0.2105487746626	0.017615657301932	0.011509100551792	0.0547294878864618	0.0271606881791863	0.0350413539738598	0.014562378926862	0.00831596473323942	-0.0246234120987825	-0.0305414446101948
0.896718681318681	0.0873669389547272	-0.164066826252066	0.0907120879120878	-0.0154504775139391	-0.0284759002479149	0.00741799333145476	0.00200326617826607	-0.00277206959706966	-0.0219631888809271	-0.0278926656676658	-0.0337095583903276	-0.0221470806970807
0.762032358666974	0.141794344824757	-0.129754863235513	0.171346855582828	-0.0353639438199332	-0.0798077617194705	0.00288413311173508	-0.0208186652243512	-0.0490140664902301	-0.0575858527697019	-0.059752878333845	-0.0694263594483775	-0.0880376053781788
0.696140537240537	0.164924922119355	-0.111154524718691	0.249101953601954	-0.0109889181795536	-0.0112169796015951	0.0438027389277389	0.0323757093271233	0.0016687464583639	-0.0111029488905744	-0.0250468579560784	-0.0397847307554055	-0.0569180403899777
0.576443476005925	0.170019281306278	-0.0844118934738982	0.267052677563984	-0.0613948332572311	-0.104596784888239	0.0139232585866327	-0.00908990537940002	-0.0471041969915922	-0.0829958090727353	-0.0513298345012153	-0.086853438695795	-0.102843976946467
0.689661597695133	0.132834593350433	-0.109402262181452	0.212369035922457	-0.00280362442929738	-0.00280087356757652	0.0482354134292773	0.0236400293883832	0.0165726316431319	-0.00280224899843695	-0.0154959948691596	-0.0275611966652604	-0.0417839888210465
0.408603201383844	0.0829995485697997	-0.0539459840655223	0.255123728594917	-0.00639606090639994	-0.00533731028661405	0.0511929294393095	0.0222067554872427	0.00782609942614432	-0.00586668559650699	-0.0247711205795614	-0.0434718339775461	-0.0550557039619964
0.271062445901551	0.109960520230757	-0.0295604766933761	0.196442071865502	-0.0142583852691813	-0.0559550538790998	0.0136250963385464	-0.00855814342720845	-0.0272499869455327	-0.0351067195741405	-0.0583157034200399	-0.0706380220466244	-0.0597073734581772
0.840036491060473	0.117157807104596	-0.14797157597768	0.127427367303385	0.0223766347026528	-0.0455186959588991	0.0164763294523476	0.00778154005371201	0.00363213106433635	-0.0115710306281231	-0.0275687210423934	-0.0498339107348157	-0.0232867502030398
0.00159893503344806	0.000375645403162575	-2.78056942684076e-05	0.000656651270419236	8.63273848813748e-05	0.000102992493556785	0.00079691894837743	0.000626256414523411	0.000290348177989243	9.46599392190799e-05	-1.04547455849692e-05	-0.000152048677305528	5.97836988517342e-05
0.0437560688597607	0.0062404602030262	-0.00289934813978615	0.0155100484436233	0.00274066684585845	-0.00087759527394702	0.00755668596038923	0.00496314902029514	0.00208163694894284	0.000931535785955714	-0.00128467968188398	-0.00504905299625	-0.00575589583689745
0.42177742893897	0.168199992419479	-0.0572610362740064	0.247402533874086	0.00428919858831345	0.0218473439021267	0.065645096859005	0.0514686640934358	0.0249960599648665	0.0130682712452201	0.00322716406603551	-0.00401416795091669	-0.0226401484578813
0.54488944956323	0.0994109415232658	-0.0841496714514158	0.231419872094474	-0.0191495544963695	-0.00318358953148679	0.0422162521932506	0.0252691200172971	0.00873178544894293	-0.0111665720139281	-0.0094543246056854	-0.0288774457097974	-0.0564141805106396
0.695287085137085	0.163675795376229	-0.109133720025698	0.244145088245088	0.00614691569114645	-0.00493654519714881	0.061832819103973	0.015635663695279	0.0174930949290053	0.000605185246998818	-0.00543515866278987	-0.018483132707162	-0.0423985700508758
0.685541386036211	0.161520643304357	-0.112087267760092	0.199832296001827	0.0119094409686927	-0.0409754342505722	0.0394454093265461	0.00261833919889376	-0.0116125639626975	-0.0145329966409397	-0.0523697613900898	-0.0343020226838829	-0.0681148981672545
0.299159128915712	0.0957886176938263	-0.0419196616342403	0.178440070003475	-0.00785339911542787	0.030331595941713	0.0431985393431987	0.0339347736924691	0.0278529147237174	0.0112390984131426	-0.00260832867351873	-0.0111493285482124	-0.0297569882607571
0.220597894589085	0.0434426592092511	-0.0233979680034925	0.198542998377618	-0.0085500078780075	0.00220784574591554	0.0488780577493382	0.0193249032529461	0.00266024193989517	-0.00317108106604597	-0.0232508596499808	-0.0306468816271678	-0.038389659742527
0.641868443421837	0.140304562941523	-0.0977403124914427	0.261241568788175	-0.0054424924848907	-0.00147715517263025	0.0555759832884298	0.0274714646326152	0.0157145941140163	-0.00345982382876053	-0.0307223793881953	-0.0406610741759497	-0.0516549833610013
0.237556313477832	0.0823431450247726	-0.0274753624477019	0.176814542659816	0.0131991095790625	0.0161715486909925	0.0651681501910171	0.0375246519469077	0.0340671253792491	0.0146853291350275	-0.00254904313488258	-0.00414681609923828	-0.0252950584932124
0.00838523986090879	0.000600114735487078	-0.000778182413657654	0.00587740032869558	-0.00132266921850858	0.000453602945215036	0.00168581159046405	0.000748113652947214	-0.000959878359125548	-0.000434533136646773	-0.00130352156812399	-0.00216151044430913	-0.0016462629975621
0.167889324538015	0.0678004074976349	-0.0170445345912319	0.12120497515959	-0.000440360969970521	-0.0221913287904061	0.0198396017336246	0.00427160819271319	-0.00077828022370055	-0.0113158448801883	-0.0276999630183819	-0.0266016938527514	-0.0320194538986344
0.201123582525874	0.0880282962525811	-0.0207421175151644	0.196575211034541	0.0103378273352766	-0.0379169336077091	0.0259551021942446	-0.00131123669093658	-0.00980159867055613	-0.0137895531362163	-0.0263232394007143	-0.0384409211912902	-0.045107037105044
0.442570853942766	0.103314152836244	-0.0620369534499015	0.21308627308614	-0.00235229468144454	-0.00264540373541416	0.0505464429534576	0.0276169795092466	0.0147603959541883	-0.00249884920842935	-0.0115139135114665	-0.0261849047721487	-0.0393941446173726
0.699871335929028	0.145958125938634	-0.111410272623449	0.212963523655831	-0.000761144793128499	-0.0131535846261337	0.0332768774198996	0.0254938295490333	-0.00215457185540235	-0.00695736470963115	-0.0105610285519037	-0.0190682383721489	-0.0405822218504837
0.0880301574269496	0.0165664563655455	-0.00506643854972087	0.0729880308023075	-0.0107372277476959	-0.0122188654203419	0.0149277260643761	0.0119136518589464	0.00361202558618626	-0.0114780465840189	-0.00938635152251356	-0.0172566426151996	-0.0203236761032475
0.188546005158289	0.0298360297554535	-0.0201734998389366	0.15079148004355	-0.00662338588688791	-0.00752985919175023	0.0355734166544723	0.0232995792400195	0.00824714288926851	-0.00707662253931907	-0.0146494180000575	-0.0228112216353386	-0.0293415320560522
0.0274346327531315	0.00539836782614082	-0.00256536878112424	0.0178700983305185	0.0021855608516654	-0.00145128466337501	0.00885536582488898	0.00544191981812315	0.001795682240421	0.000367138094145198	-0.00169669826535924	-0.00275780230761344	-0.00447639532916133
0.738246548323471	0.160649959062369	-0.119186327526591	0.216168347891425	-0.0156397401743555	-0.0398256134433256	0.0148143380124148	-0.00795907007410057	-0.0297323514092745	-0.0277326768088406	-0.0560696936309013	-0.0762867874219044	-0.0821850501743373
0.372529244675028	0.147454415233559	-0.0506610986075732	0.230732984715022	0.008826378846996	0.0578310633798237	0.10588594349323	0.0516920486915402	0.0605934595414407	0.0333287211134098	0.0394603417842584	-0.00296740097770248	0.000932355381293215
0.0027744513633063	-0.000366804255288594	-0.000273575969848076	0.00117922978254462	-0.000250975866454432	2.50838894747928e-05	0.000934167670490189	0.000159876537944891	0.00012643495047789	-0.00011294598848982	-0.000139352346539934	-0.000512648491823438	-0.000487681428038128
0.913980463980464	0.0782945762956201	-0.169893723881332	0.0799785103785104	-0.00547899877899882	-0.013678798978799	0.0198964590964591	-0.00756617826617823	-0.00411085517047061	-0.00957889887889884	-0.020641385637992	-0.0178631396381396	-0.0416459199907161
0.603979617512469	0.136468591699957	-0.0869449523151378	0.249910180890023	-0.00574202546588909	-0.0163659812328317	0.0372776078580592	0.0195901616202584	0.0043186338537986	-0.0110540033493605	-0.0384407817862507	-0.0430203192859869	-0.0659672252522003
0.883125702075702	0.104712424451654	-0.161741285278122	0.100439865689866	-0.0224585525585526	-0.040051035076035	-0.002319511044511	-0.00220492285492291	-0.00707066580319737	-0.0312547938172938	-0.0179597234035315	-0.0182659701409701	-0.0557877897319174
0.590381056466232	0.168625087270768	-0.0901836177538853	0.25863767153779	-0.00820369618776939	-0.0873702569757148	0.0150259854740588	-0.0187927702377937	-0.0336581386384919	-0.047786976581742	-0.0592458491022914	-0.0969792263914577	-0.0957518170865965
0.415572842494694	0.131481440792383	-0.0532993112568759	0.275497198852342	-0.00435308211409791	-0.0365328356543604	0.0415261285997809	-0.0301598821272874	-0.0258403206079885	-0.0204429588842291	-0.0371211852435998	-0.0580512982950379	-0.10146019996798
0.765541578506963	0.141440568860859	-0.125884158425012	0.169950912335528	-0.0320774423163563	-0.0473944219127554	0.00125328138427683	-0.0104002300900984	-0.0460494609065223	-0.0397359321145559	-0.0786373701518871	-0.077781897450639	-0.0866385529099615
0.0594637889571072	0.014916747531848	-0.00264599078882569	0.0469389943069569	-0.00164307784563848	-0.00346893656624963	0.0109677306416577	0.0083747813969544	0.000311014835942605	-0.00255600720594405	-0.00501668220729819	-0.00625943487593367	-0.0125235495721299
0.306391185329735	0.104874037694155	-0.0406443271227985	0.177051703587408	0.0093515978224733	0.00903171640109007	0.0613754552778684	0.0320900465522088	0.0213537189564643	0.00919165711178171	0.0125925490607274	-0.00448866601202436	-0.00347821258237013
0.295973383685886	0.0898394303197564	-0.0340480760736566	0.20449933842468	0.0135558851380295	0.0165535989795978	0.0742314248599905	0.0464807067031486	0.027437881706221	0.0150547420588136	0.00643998672406054	-0.00458072821870681	-0.0107147625393701
0.144678652735891	0.0233965609746004	-0.0145272027472534	0.0977229350586703	0.00268675280063743	-0.00400364729187488	0.0169526618295343	0.00859769512025843	-0.00268358754088918	-0.000658447245618726	-0.0103302344713924	-0.0158899472410772	-0.0197429112822177
0.0126110034803056	0.00215395528961824	-0.00113223894210309	0.0137128926923033	-0.000379161128773108	0.000494314232997712	0.00275999706359873	0.00281605470403914	0.000605009761262975	5.75765521123022e-05	-0.000590262886191385	-0.000513309297798517	-0.00224501537890631
0.117323041989662	0.0237857528873305	-0.0136440445169003	0.0841336501497602	0.00102538153641242	-0.000425162120186076	0.0242821930640692	0.0172915180456424	0.0093489880726618	0.000300109708113172	-0.00874401968774385	-0.016531502855771	-0.0162656338506325
0.195052140600172	0.0413377193206027	-0.0200791862962608	0.14665850589524	-0.0100160839454386	0.000249936762842323	0.0306700630967137	0.028785179281037	-0.000829855824229925	-0.00488307359129811	-0.0121925573997317	-0.021950872127226	-0.0309269093096605
0.113254634474243	0.0174009201668519	-0.00845578647472915	0.119767500194488	0.000413996180823425	-0.00363018856529912	0.0373482560280003	0.0179120276379039	0.0105902798177776	-0.00160809619223785	-0.00934553651314786	-0.0164192325225073	-0.0224603161709914
0.941476190476191	0.057416928536568	-0.179271386505877	0.0568827838827838	-0.0114567765567767	-0.0448902319902321	-0.00650863858363859	-0.0102589696628159	-0.0225257631257633	-0.0281735042735044	-0.0402449217449219	-0.0334794580419582	-0.040472693972694
0.0693294386999493	0.0102728061351019	-0.00546635695192906	0.0502200655676948	0.000572619663714774	-0.00373343709117592	0.0107656504383676	0.00569251725770593	-3.17523586222668e-06	-0.00158040871373057	-0.0112450891103053	-0.0109954534346998	-0.0159102327662932
0.0537033170011744	0.0128058662047393	-0.00376828351608062	0.0508891623286841	0.0056276877704369	0.00258286786109599	0.0252151823762137	0.012490154582457	0.0101886804424837	0.00410527781576644	-0.00135381807071859	0.000750276023545715	-0.00642090473111076
0.193975988042915	0.0824331769913287	-0.0168603691947217	0.187274861145259	0.00986250773562805	-0.0495944356746243	0.0216535302853194	0.0127383935910218	-0.00185010406533256	-0.0198659639694982	-0.0295399898194692	-0.03303836075424	-0.0379660245890914
0.94238315018315	0.0566933144264835	-0.178925876170617	0.0560014652014652	-0.0136968253968255	-0.0362942002442003	0.000325549450549412	-0.00192875457875463	-0.00610054945054939	-0.0249955128205129	-0.0129293956043957	-0.0346132672882674	-0.0361466104408412
0.442360915464971	0.106124996334958	-0.0626945451889245	0.201131089316633	-0.0100344788771584	0.0212623154142844	0.0601183610951462	0.0474503834809014	0.0133726071457164	0.005613918268563	0.00205627632673849	-0.0147325006771348	-0.0335447858663261
0.320863316999746	0.0636687063569689	-0.0403495704872844	0.241543943131462	-0.0020619953189755	-0.0314238128261751	0.0441612440354189	0.0195863969266848	0.00965057492920224	-0.0167429040725753	-0.0294960013493142	-0.0506906355775135	-0.0485968795971545
0.262832150553105	0.0627808258190823	-0.0364131896422633	0.1740390239022	0.00560753050148527	0.0123387592937709	0.0615375516839967	0.0293941405637638	0.0154243994581358	0.00897314489762807	-0.00745824004549178	-0.014584026699787	-0.0193607900118024
0.419327584515547	0.13279471117253	-0.05724169584458	0.279296878244482	-0.0169087686079312	-0.0616003360242373	0.0332031442902913	-0.0140370144116387	-0.0091986058840875	-0.0392545523160842	-0.0598160028826512	-0.0740187089943239	-0.0837059048151984
0.0460954709822634	0.0098311184007787	-0.00600418783643986	0.0300654061106767	0.00537799629748607	0.00250785083296443	0.00844946659583132	0.00669643850555861	2.94906577971779e-05	0.00394292356522525	-0.00357836421056119	-0.00444826109579897	-0.00855352222103987
0.00921812385592199	0.00343440185299296	-0.000145580063755672	0.0113976702641466	0.000466477136507338	-0.000601062262044845	0.00351734344196405	0.00240951067793571	0.0016158800668823	-6.72925627687535e-05	-0.000468791556033389	-0.000642723258317121	-0.00219471711033674
0.0367862110452837	0.0105747103534862	-0.00372337450212471	0.0228770317069643	-0.00321583878190454	0.000887961613591393	0.00906446685406395	0.00585810521867662	0.00320302025525918	-0.00116393858415657	-0.00226754257722032	-0.00434286917631269	-0.00644350638103076
0.0295909601893676	0.00311211451741182	-0.00114129461355979	0.0205109637251822	0.000842081650159431	-0.00109151388692325	0.00782457572810009	0.00467927713274583	0.00313942013663977	-0.000124716118381909	-0.0031954142211644	-0.00563660341663052	-0.00587327776522155
0.406955446630503	0.133629284601727	-0.0540520142065928	0.290457133431751	-0.0532986351808374	-0.0377895618694863	-0.00449456759620959	0.0145143420800181	-0.00192255561237503	-0.0455440985251619	-0.0546942408964043	-0.0778032469053564	-0.0977566131986733
0.198836604546911	0.0455474221252008	-0.0203442933759724	0.145335376195774	-0.00474243279343453	-0.0122215355365974	0.032982790024556	0.0166740790949627	-0.00022429460884682	-0.00848198416501594	-0.0215867986887141	-0.0272803146481526	-0.0362300170360903
0.914939194139194	0.0781412217414489	-0.168001120107484	0.0805479853479854	-0.0106345543345544	-0.0168201465201466	0.00820100732600726	0.00270674603174592	-0.00653745421245433	-0.0137273504273505	-0.0332076534576535	-0.0267741647241648	-0.0490897640569588
0.359967492693014	0.139471571007103	-0.043325469750449	0.227656264994895	0.0301749180485635	0.0317770471823005	0.064577585034128	0.0604696588385699	0.0391410726377375	0.030975982615432	0.0171810557172722	0.0132915193877537	-0.00969147115206503
0.94331978021978	0.0557876706512582	-0.17830554741249	0.0542186813186813	0.00161611721611721	-0.0395580189041728	-0.0121954212454212	-0.0107194139194138	-0.0178507714507714	-0.0189709508440278	-0.0172580586080585	-0.0378924654405424	-0.0445735531899498
0.0634083102963626	0.0351657080211959	-0.00470201142394645	0.0314933183128954	0.00941733119544259	0.000936678994830048	0.0253519499082708	0.0158345461124646	0.0095744679577791	0.00517700509513633	0.00508484843744866	0.000580856198488466	-0.000908712879869766
0.439268599762712	0.102909372880692	-0.0623147032591775	0.209775211314136	-0.00059072874953886	-0.0153057553121535	0.0504122115371469	0.035273356635363	0.0240047869452354	-0.00794824203084615	-0.0110905478311853	-0.0256844619545156	-0.0435323011532676
0.863769075369075	0.110065372913752	-0.155993211210405	0.110495820845821	0.000905710955711014	-0.0244437395937396	0.0108821456321457	0.00813899177745336	-0.00336181962172677	-0.0117690143190142	-0.0156004689754689	-0.0205269508269509	-0.0230193805817108
0.0478469081502666	0.00638086057591266	-0.004751533835882	0.028362569145293	-0.00564992545416422	-0.000603658538855266	0.00555712532373771	0.00301571512308058	0.00168399169034945	-0.00312679199650974	-0.00324235583135413	-0.00851451740491521	-0.00915788469024867
0.0153607337810083	0.00150729686769635	-0.000301323227571908	0.0119906267075434	8.52466265016116e-05	0.000125401709839369	0.00697345782271806	0.00265907241477189	0.00200304826189989	0.00010532416817049	-0.000850469693714365	-0.000963069338274124	-0.0024102676633078
0.302837218435515	0.0639753770470856	-0.035500631377143	0.245252963078291	-0.0106240138745986	-0.0281303427881396	0.0434480601608178	0.0208751784255317	0.00298135743844169	-0.0193771783313691	-0.0288684488817653	-0.0454794939945933	-0.0531483304299927
0.870574375624376	0.105212084955636	-0.156107280618724	0.106067382617383	-0.0140233505057035	-0.0481938228438229	0.00354375624375625	0.00757077089577096	-0.000690506715506745	-0.0311085866747632	-0.00727683150183156	-0.0260356280146333	-0.0429399986765372
0.0311892049197329	0.0041311421459586	-0.0019150532669539	0.0226533734241279	-0.0010688803223143	-0.00251066839808889	0.00738194565827415	0.00501579923487687	0.00281640637267183	-0.0017897743602016	-0.00285111394422723	-0.00414904353781976	-0.00533211850127277
0.687628524713777	0.15694509366411	-0.110827634400778	0.199572072273777	-0.00722272583913541	-0.0473828647424087	0.0304508216813612	0.00634968159147065	-0.0120256929266281	-0.0273027952907721	-0.0617912623771303	-0.0848443715788267	-0.0689617761381015
0.928780586080586	0.0674791800747213	-0.174868665129433	0.0672450549450551	-0.020547741147741	-0.0262074092574092	-0.00741056166056153	-0.0133796287046286	-0.0194966199147759	-0.0233775752025751	-0.0352798946222859	-0.0473027472527472	-0.046948611111111
0.112117045229997	0.0374105053971114	-0.00891774320366467	0.110509557425952	0.00473537889891476	0.00317892539743089	0.0339889522867058	0.0188832551481632	0.0121882265288188	0.00395715214817283	-0.00481505111832953	-0.00931109969915989	-0.0161463317287597
0.263479777983486	0.106052619016834	-0.0319599344426243	0.198566328693216	-0.0503943759003231	-0.0593048939997355	0.0221501102995826	-0.00821238437989569	-0.0329445645559447	-0.0548496349500293	-0.0451801996032292	-0.0617376260677898	-0.0756454325837884
0.421313101477885	0.166218594539064	-0.0551714601787875	0.246220495609393	0.0319791902804689	0.0172296664792595	0.068434426674552	0.0545864615460437	0.025659878275032	0.0246044283798642	0.00103698320620516	-0.0156380205411854	-0.0305125150706556
0.133081984587064	0.0188129841719568	-0.0129104309025582	0.122429654794935	-0.00117752744106925	0.00363989868675346	0.0320513688560924	0.0200667455496481	0.00957009834109063	0.00123118562284211	-0.00682512232526028	-0.0138645638640448	-0.0247466830601948
0.194837953869919	0.0859155405388564	-0.0183486293851905	0.195267093488621	0.00562654116212982	-0.0395158060691304	0.0266062078062347	0.00748672289614549	-0.0069200114937398	-0.0169446324535003	-0.0241011860106396	-0.0345331264239402	-0.0488973900325122
0.766433257767873	0.142337609948799	-0.127934451064967	0.168078952244337	-0.0185081797137231	-0.0605478506457946	0.00596604682696811	-0.0117071395995191	-0.0174340742112137	-0.0395280151797589	-0.0432844097618001	-0.0673214130273997	-0.0822578004854363
0.527012636822673	0.121029208478078	-0.080410848092658	0.239568462015971	0.0143524990157898	0.025373242771508	0.0730347912956232	0.0428213513292612	0.0341724955806949	0.0198628708936489	0.0032886983875523	-0.016130113477555	-0.0298637300970893
0.723057664935996	0.151849606234024	-0.117233032232949	0.197240937038024	-0.00505124430037551	-0.0110695145923859	0.0525950120878349	0.0326123171182583	0.0184002109851942	-0.00806037944638072	0.00305180015926454	-0.0211188070740909	-0.0312874055823007
0.0221051219321968	0.0156464234433434	-0.00283693321804166	0.0133122727147623	5.28499092546063e-05	0.00141005359837033	0.00766799118319197	0.00600525771583511	0.00316715505334311	0.000731451753812468	0.00124236488731047	0.000939562632072694	-0.00228740526031884
0.0129653203293901	0.000232766194664049	-0.001063044780973	0.00847627078132338	-0.00153383710028375	-0.0016434897323838	0.00213526976555238	0.000523276813830308	-0.0012104873656355	-0.00158866341633378	-0.00189829903624313	-0.00201582091929119	-0.00278884278099003
0.749349558561097	0.156110848572739	-0.122104936698238	0.214758316896778	-0.00740240419401517	-0.0753443116712347	0.0129286693007846	0.00279607489372313	-0.020153589039166	-0.041373357932625	-0.0478173366663507	-0.0632049809733544	-0.0687256669135289
0.00337714635723601	0.000428650247654886	-0.00014136635120468	0.00283693303335485	-0.000425099598972747	-4.08553448650296e-05	0.00122561557757083	0.000636078606940379	0.000829507408519452	-0.000232977471918889	-0.000128039655115618	-0.000361008727422789	-0.000428755657665021
0.844194528724167	0.116001943447928	-0.150073197658411	0.12654832841869	0.00274118556154757	-0.00846009648973445	0.0252330639227937	0.0198908192611814	-0.00860618809590086	-0.00285945546409339	-0.0181874163946979	-0.0165513968560348	-0.0376207989934173
0.000876099072130406	-8.89218510413235e-05	7.6255595535735e-05	0.000281143832479992	0.00020687604625975	0.000186065971860329	0.000582328128500026	0.00044716569434536	0.0002501733465055	0.000196471009060039	6.71311379211571e-05	-7.45673197665372e-05	-0.000180588232556499
0.337559646657698	0.117609136082199	-0.0413273262119532	0.206799217533922	0.026634689736808	0.0140475458732057	0.0586101244503	0.0618075533859009	0.0283002860416276	0.0203411178050069	-0.0093920154566709	-0.00617963355031809	-0.0248826965077376
0.265234347723105	0.0403234294258385	-0.0318863069994901	0.16193839868923	-0.0169028267154492	-0.00640770674474656	0.0307393083677978	0.0152799016329705	-0.00242167534127269	-0.0116552667300979	-0.0227973765020372	-0.0407077620502567	-0.0343525490542279
0.575977034991681	0.172888581734979	-0.0853465980681941	0.27085601530723	-0.0299076221726199	-0.104073849592234	0.00119657164301834	-0.0086705372434136	-0.0697928470943386	-0.066990735882427	-0.0849603314799787	-0.112856265404951	-0.0993726322070809
0.0614947301910663	0.0110818022869275	-0.00549970810600279	0.0408458383416253	-0.00820107352621244	0.000334053890530206	0.00997836578963191	0.00812747111250873	4.88241050613444e-05	-0.00393350981784112	-0.00746403919578958	-0.00812790977826807	-0.0112999605570746
0.652485403485404	0.170257798710857	-0.101339455646686	0.249390298590299	-0.000224341343607826	-0.0435497774668947	0.0180950256727077	0.012207125623576	-0.00334640706287992	-0.0218870594052513	-0.030874639845121	-0.0620029861535041	-0.0642869420611811
0.149023152748316	0.0223653956134664	-0.0177994774501434	0.101020157631084	-0.00991772924253526	-0.010987053095935	0.0186612349422259	0.00911861717540594	0.00252660744613339	-0.0104523911692352	-0.015548684256931	-0.0194469258971275	-0.0256589248527629
0.37108874226479	0.146878315404514	-0.0472791215603741	0.225406665802952	0.026898013110338	0.0422521732167366	0.0925215774930719	0.0573364321887542	0.0594513321143362	0.0345750931635373	0.0198957870469534	-0.0033760377539665	0.00795656903367714
0.651220514528207	0.171663848159651	-0.0996473523966512	0.245606835899144	0.0250601558572148	-0.0338638800475146	0.0408995730304333	0.0165701610527427	0.00753627366967713	-0.00440186209514992	-0.0176510699906047	-0.0403181956802772	-0.0515475260411729
0.0215324279414533	0.00655046367512026	-0.00176011288438324	0.0137964243209676	0.000743463408747255	0.00139270300481203	0.00628055022140285	0.00519427781913377	0.00221116420574198	0.00106808320677964	-0.000694224731733112	0.000417804293975893	-0.00186423392094434
0.213370395226786	0.0416751504174054	-0.02356824094894	0.141937530398363	0.0022506065889242	-0.00430000678949513	0.0272308260363056	0.0183653550511561	0.00490800978648812	-0.00102470010028546	-0.0128281322149139	-0.0278611419772189	-0.0300159512580861
0.545877983927639	0.132879833028896	-0.0813506339083531	0.262223498215949	-0.00246585813567246	0.0133541544548611	0.078556332092767	0.0548458035534363	0.0217448744671225	0.00544414815959438	0.00784817639684976	-0.0100937981315268	-0.0347774838535081
0.689696081696082	0.162365884246479	-0.109048872272496	0.246796775446775	-0.020205259599626	-0.0144105525947155	0.0311150024907617	0.0110091482552932	0.0119251472810795	-0.0173079060971707	-0.0216566435883893	-0.0362114842157755	-0.0480564581549873
0.689219685738413	0.155033326473763	-0.111611161850071	0.19381004988301	-0.0346547020245558	-0.0435772495774663	0.0314313288016768	0.0185380425693983	0.00784252794976426	-0.0391159758010111	-0.0365400949984698	-0.0436352324100373	-0.0462117959266831
0.576695077863302	0.169124000935623	-0.0863409066920632	0.271161058431355	-0.00339146964100989	-0.10375355007027	0.0184964505531809	-0.0368221639376359	-0.0445356623174035	-0.05357250985564	-0.0487828878185851	-0.114507660126122	-0.117385527077753
0.44618394347399	0.107147812591534	-0.0646009286573325	0.204597494953234	0.00254580390626691	-0.0015823951329893	0.0541534974387343	0.0412748848806017	0.0243398949069987	0.000481704386638804	-0.0156920079270029	-0.0249631024357034	-0.0381362377703509
0.530222912467465	0.086564162930528	-0.0800673877864562	0.220646090915706	-0.0045281945064598	-0.0167689606130579	0.0486081970010005	0.0303445658960232	0.0140489159887035	-0.0106485775597588	-0.019938840209151	-0.0353448709673664	-0.0433731470900293
0.0196895603728507	0.00663086944828113	-0.0014018034439997	0.013186529256867	-3.39837501289672e-05	-0.00121969610863542	0.00535777360451287	0.00359808498049862	0.00205720495943727	-0.000626839929382193	-0.000349269190997717	-0.00179468856670772	-0.0013326034317446
0.0385345447113645	0.0333484509971463	0.000385094588631965	0.0277898081559006	0.0096022151426899	0.00798446641080477	0.0267765337779917	0.0176339238317739	0.0131944686514629	0.00879334077674733	0.00502569424144432	0.00186232818241545	-0.000612027161404363
0.00119546447011584	-0.000223144700557178	-0.00021321636177802	0.000578131026899667	-0.000266947431671099	-0.000158443143283007	-2.28498767140795e-06	-5.14836902023458e-05	-5.638619737069e-05	-0.000212695287477053	-0.000308608226703593	-0.000502701158294778	-0.000448133615705771
0.181683098990194	0.0324751256974272	-0.0189215110631811	0.136487095229239	-0.00487910302119227	-0.0117577857438849	0.0228626507273524	0.00960538584595763	0.00458753355348548	-0.00831844438253862	-0.0153720032330197	-0.0323727702551257	-0.0253296224985802
0.519756762277475	0.0833779727894427	-0.0758172132218044	0.222696349042809	-0.00768569913519357	-0.0177123760159216	0.049727213700993	0.0271559870752973	0.00856799448796697	-0.0126990375755576	-0.0211245192432253	-0.040150327032369	-0.0449404175328992
0.225038621668448	0.0617230176322227	-0.026511975116697	0.188172194392662	-0.00353914023172061	0.000249845040628277	0.0495897517376764	0.0304972571312403	0.0111762517826004	-0.00164464759554617	-0.00540912309771169	-0.0165612733914111	-0.0220339472770429
0.507502952184762	0.0967305174565367	-0.072536640471416	0.250741468993225	-0.00656735127755215	0.00268541322531257	0.0554831229475344	0.0334445560192543	0.0134667705709646	-0.00194096902611973	-0.0143920074644609	-0.0260259029842836	-0.0449959178902587
0.656163846069651	0.115761955490268	-0.1041483786937	0.229453797397992	-0.0187892511169602	-0.0143159478418172	0.0374029485622768	0.0263065303967155	0.0113120986899036	-0.0165525994793887	-0.0181400265154728	-0.028651064891773	-0.0499442599804888
0.0919374507349249	0.0117761453617657	-0.00647274816303449	0.0674755399597338	0.00306719028100712	-0.00199637341306468	0.0248558715169083	0.0131106544061764	0.00586880146348602	0.000535408433971221	-0.000979096959617856	-0.0104912070961642	-0.0125983429322865
0.911275091575092	0.0811933374854852	-0.170839751620199	0.0831095238095237	-0.0190512820512821	-0.0228245421245422	0.00113452380952372	0.00187811355311351	0.000673626373626335	-0.0209379120879122	-0.025901202963703	-0.0338543396774167	-0.0368624332932027
0.795175204282897	0.147213912357642	-0.135734425085383	0.157282121724429	-0.0379785250049336	-0.0711682994508072	-0.000101805889791695	-0.0335093508624378	-0.021676720068849	-0.0545734122278704	-0.049657301541608	-0.0742384441360252	-0.0784835626513483
0.301884336816387	0.0615390248168261	-0.0357026764738546	0.24019261802753	-0.0048820227899059	-0.0216726113724259	0.0450850125232851	0.0139653824975682	0.00470767245688636	-0.0132773170811659	-0.0360896686784815	-0.0365820819732274	-0.0548680372441601
0.045420105723373	0.00928110670853387	-0.00489806646536538	0.0300658332526629	-0.00529147933649803	-0.0014584487499124	0.00704589086676562	0.00231488940014212	-3.93410724104024e-05	-0.00337496404320522	-0.00540093240464642	-0.00809931676605172	-0.0079950226294384
0.0252634087830974	0.0222091290802641	-0.00103045836909725	0.0171400657267536	0.00318864612511209	0.00498313365556363	0.0154440283677398	0.0108740984514991	0.00906418475395721	0.00408588989033786	0.00397407606636879	0.0010107722374042	-0.000180481524867836
0.782876862026862	0.165290732697051	-0.131168824049159	0.194246214896215	-0.00199415029415018	-0.054600474098551	0.0135814664361729	0.00162743759838901	-0.0276128593628594	-0.0282973121963506	-0.0390865096498193	-0.0566539946102163	-0.0611897748439684
0.748388621207852	0.154670474194941	-0.123533962111486	0.214247459378229	-0.0135424768333946	-0.0562516706568972	0.0122869961988741	-0.00243961047387153	-0.0228072300057117	-0.0348970737451459	-0.0548618169311359	-0.0494326515454194	-0.0641441873918329
0.300838032785107	0.0865054089124597	-0.0352848082275983	0.203822444872099	0.0102963901205295	0.0198155539657577	0.0739252991310592	0.0467881887235698	0.0315255805900843	0.0150559720431436	0.00956280973913876	-0.0128883902848976	-0.014862105200398
0.15352272534517	0.0676749911529222	-0.0161813692605529	0.125707767864535	-0.00382019698657549	-0.0265245932702614	0.0208779896709083	0.00892931197063321	-0.00372011832941752	-0.0151723951284184	-0.0178402688523653	-0.0286134054100351	-0.0353437035967831
0.916069108669109	0.077362853170066	-0.171087370530603	0.0787873015873016	0.00946605616605622	-0.0342713316597931	0.0166819597069597	0.00444749694749702	-0.000528174603174669	-0.0124026377468685	-0.0167532661782661	-0.0229661005661005	-0.0329281718281718
0.30378909667897	0.0719650847240831	-0.0402857397372713	0.171608004338222	-0.0122427514259812	0.00420287884657677	0.0411205452605282	0.0263125967784709	-0.00261269670606867	-0.00401993628970221	-0.0231343387844024	-0.0346234997049568	-0.0429623471077093
0.00353902277640693	0.000135378721179332	-0.000503846181886231	0.00265775100781327	0.000169179211925543	0.000726524805243695	0.00176634426054386	0.0011799194433254	0.000857293057622663	0.000447852008584619	-0.000254920090829328	-0.000307791024372167	-0.000509850985714028
0.0275974310890852	0.00470976498874925	-0.0026720923948674	0.0227982295100135	-0.00492255090233838	0.00029451306765577	0.00684249520365018	0.00224452686629559	0.00276830866268106	-0.0023140189173413	-0.00431270450553491	-0.00724001722474829	-0.00422956497408117
0.320573746243042	0.0626463314737447	-0.0381823989778906	0.239580010051666	-0.00984751426486441	-0.0248609572961924	0.0342447707449252	0.0209083912445662	0.00631820428189644	-0.0173542357805284	-0.0272502485651908	-0.0319733711197436	-0.0519709994690135
0.179419459504525	0.0408741230001871	-0.0217982972395384	0.128236586448942	-0.0145460561534966	-0.00867120549959163	0.0321503845608708	0.0173062771871364	0.00178862156382517	-0.0116086308265441	-0.0176255599117861	-0.0184842849925497	-0.0326102861166335
0.140169576827244	0.0640788233117313	-0.0130026844231124	0.13421588901903	0.00538947304674914	-0.0140208145695849	0.0324157278007072	0.0258908740756062	0.00500692082351117	-0.00431567076141787	-0.0114181351827022	-0.0179966854098283	-0.0267725299775328
0.0560050928556958	0.0331646305970972	-0.00364619392227148	0.0301733798836964	0.00556162835976816	0.00468731574226695	0.026129659504819	0.0170266665671204	0.0102350731319011	0.00512447205101756	0.00498581689020717	0.00165000498310607	-0.00108486874905227
0.0818362377382178	0.0136194438060723	-0.00803420162610749	0.0513392919199382	-0.00809453931887662	-0.0145943490416508	0.00716513855222149	-0.00118049483597252	0.00015608067908579	-0.0113444441802637	-0.0117465139165983	-0.0145163749181079	-0.0131470867002944
0.264336309011223	0.105527296716135	-0.0329686802362317	0.199646185895296	-0.0407261524410167	-0.0547694987962203	0.0127991944561797	0.00150343876112941	-0.0453044951892126	-0.0477478256186185	-0.0603787272384533	-0.068823422926292	-0.0612814831411832
0.262645783991435	0.0963891504318378	-0.0293839653590574	0.187825672906701	0.0377417035052695	0.00725738840372953	0.058407768031125	0.0374092822153939	0.0248906187273614	0.0224995459544995	0.00175082695127693	-0.0149165554883001	-0.0134290178399027
0.406980862481511	0.0838026553940061	-0.0552785266829396	0.255968450293879	-0.0104285822002098	-0.0220942951410199	0.0465539951285616	0.0311548035200848	0.00269848868676448	-0.0162614386706149	-0.0258275714890849	-0.0481711385682125	-0.0527052003740921
0.641705051511378	0.135384670375665	-0.10292343969522	0.216953559453434	-0.00828348693881586	-0.0359004225062369	0.0299246899807709	-0.0304704678510659	-0.0207369382387083	-0.0220919547225263	-0.0547873021447738	-0.0698400787704442	-0.0713387992323459
0.372377684241036	0.151149513124231	-0.0466140137973116	0.228217230494379	0.0469488679141405	0.0470670979189977	0.0910796938746839	0.061539535296099	0.0687776213417676	0.0470079829165691	0.0249172727269061	0.00463642674183223	0.0112353426513751
0.656006939641555	0.174994975089674	-0.101439834179712	0.244755636671021	-0.00899440644825256	-0.0275182973891058	0.0480883162024129	0.0194000916684617	0.0070863203663597	-0.0182563519186792	-0.0153981063918834	-0.0445748243952854	-0.0436176316034785
0.131463802420268	0.0775185201062557	-0.0119078473526553	0.110998130631496	0.0329551124563508	0.0203837331588168	0.0601754689556648	0.0423115097584356	0.0395403118227524	0.0266694228075838	0.0219638638541126	0.0174679182007318	0.0107652195156882
0.109086195093229	0.013709208483957	-0.0117622727868798	0.108229680335732	-0.00379738726351138	-0.00416331292767236	0.0237856018837249	0.0135821661569852	0.00461756114228236	-0.00398035009559186	-0.00828088894874213	-0.0175437985777239	-0.0229129946469196
0.404822801858528	0.0804541321037026	-0.0526644935939153	0.255346250157305	-0.0112099460541922	-0.00905735190803086	0.0588929095674323	0.0257546525933818	1.54191594923803e-05	-0.0101336489811115	-0.0220469793667352	-0.0392967867477534	-0.0448805611293256
0.782646336996337	0.163222427783385	-0.127226146469063	0.195825457875458	-0.0381163475413476	-0.0551591460575623	0.00749016261516267	-0.0144842060654278	-0.0188294714064481	-0.046637746799455	-0.0431100522717605	-0.0658407859297565	-0.0706602643086285
0.118635245332015	0.0170142063375441	-0.00896711801494869	0.118898323014776	-0.00150465355141703	-0.000346840955848846	0.0337957474019772	0.0221331071908318	0.00561725963698709	-0.000925747253632939	-0.00591512476025553	-0.0124640121657452	-0.0182458933082743
0.915862393162393	0.0769839993573537	-0.16966739098493	0.0800313797313797	-0.0246781205973514	-0.00372136752136742	0.00181478350709108	0.0107595127095127	-0.00568286884056113	-0.0141997440593594	-0.0189785255594078	-0.0233396214896214	-0.0232330891330891
0.797441607964685	0.146556861978748	-0.137320688317704	0.154707781534705	-0.00840496363867405	-0.0615077557058327	-0.0177766097039089	-0.0387765700817324	-0.0312258685155438	-0.0349563596722533	-0.0656292568693921	-0.0791640930308214	-0.0787544573273549
0.0758063405320468	0.0151293579106948	-0.00712489782940476	0.050581822974171	-0.0112264666432709	-0.00544472863639825	0.00893604024715106	0.00545845503431849	0.00390964786199136	-0.00833559763983459	-0.0117965909889245	-0.00783512286559848	-0.0147686337636112
0.449412704928266	0.111658954642434	-0.0667811138824856	0.210972699168078	0.0273685009755269	-0.00386464817624743	0.0674813179072303	0.0357720852414934	0.0275074654378781	0.0117519263996397	-0.0120353191030033	-0.0222964700202701	-0.0300163836875206
0.929238095238095	0.0673263555073176	-0.17457342493327	0.0641978021978021	0.000159340659340534	-0.0333685624317205	-0.00149963369963391	-0.00468618048618052	-0.0256856084086854	-0.01660461088619	-0.0188397435897437	-0.0357054148842612	-0.0444353300545609
0.457862991394852	0.193843400793035	-0.0613374998924225	0.264145948684677	0.00455155577293365	-0.00615034564733896	0.049832894881934	0.0319100149651823	0.0206425557132422	-0.000799394937202658	-0.0127235632530209	-0.0267349231666668	-0.0458689969923958
0.0252849126593444	0.0186617153408009	-0.00151797816372847	0.0131319360081499	0.00395623202612562	0.00333672056690523	0.00712999775206462	0.00672715631593203	0.00514437647861113	0.00364647629651542	0.00266925832666162	0.0018884045127444	-0.00207934565083265
0.525058150748749	0.117009900765499	-0.0774564627725267	0.235575307262109	0.00565809525209915	0.0145691056398141	0.0597823483704524	0.0504852152065914	0.0286797627347639	0.0101136004459567	-0.00437412993873532	-0.022335688890848	-0.0284119548531253
0.24276948811373	0.0427901260440759	-0.0272422036850148	0.192662101321241	-0.00117097117714215	-0.00255643686168164	0.0427499106373758	0.0233307914722349	0.00499245218976821	-0.00186370401941188	-0.0140913915927849	-0.0200159821009168	-0.0330865345336958
0.913356166056166	0.0788009647601299	-0.171168261139429	0.0784899877899877	0.00562332112332109	-0.0316280053280054	0.0165426101676102	-0.00736767399267413	-0.0126923298923299	-0.0130023421023421	-0.0234542513042514	-0.031159781884782	-0.0510567152932538
0.385943640303854	0.0881145836982222	-0.0532422056973177	0.268569535160711	-0.00107642709976502	-0.0106859825359535	0.0483504400066785	0.0306161390441439	0.013630303379278	-0.00588120481785925	-0.0316562629002626	-0.0340089060935595	-0.0521269106702888
0.330624577480891	0.108965252140647	-0.0432428976360354	0.260902567177721	-0.0131071248554667	-0.00621114039569037	0.0148566586751176	0.000294958189017092	-0.00071391038255092	-0.00965913262557855	-0.0387953299562285	-0.0387225201788798	-0.0811448016294052
0.107028963202448	0.0474338579729863	-0.00903789543074823	0.095514650012375	0.0222556582540769	0.0155253900268539	0.0441991758088522	0.0275838210058179	0.018950960696562	0.0188905241404654	0.0129921942186159	0.000617632899850604	-0.0017771001514061
0.488074533810625	0.15210485532955	-0.0665350997831679	0.281566129401884	-0.0113868662988112	-0.0437875089519347	0.00631204980331629	0.00754558040503062	-0.0212636175286064	-0.027587187625373	-0.066600063498516	-0.0702661044371272	-0.0940831007998377
0.0360383118489052	0.012011453192083	-0.00333997714987235	0.0255149098400235	0.00024419273038094	0.00146885699632165	0.0144805449419254	0.0065357041897892	0.0017570896766942	0.000856524863351298	0.000280139808621349	-0.00290909809885293	-0.00472763635071845
0.941140659340659	0.0576231165215907	-0.178995084884756	0.0571157509157509	-0.0167626373626375	-0.0366389776889777	-0.0052619047619048	-0.0223185193012116	-0.0237891636141637	-0.0267008075258076	-0.0405254578754579	-0.0325271894771896	-0.0401784082988537
0.00283931934119915	-0.000229496188747918	-0.000130977094716431	0.000948250866293879	0.000289043179298381	-0.000472936901831855	0.000480643542161357	0.000307815108905659	-0.000265786320590529	-9.19468612667366e-05	-0.000449557151304362	-0.000683783656098095	-0.000955967535934977
0.368420929459489	0.146708195664588	-0.046991046104693	0.231423611164693	0.0435719022026983	0.0442859680903275	0.0756884295117548	0.0658417358954321	0.0522587117047067	0.0439289351465129	0.0415921516251762	-0.00725312367288594	-0.000558015353017305
0.928236996336996	0.0684769954653884	-0.173603644530479	0.066275824175824	-0.0182087912087913	-0.0205932844932846	-0.00291871184371184	-0.00793956043956057	-0.0186197552447552	-0.019401037851038	-0.0328567737817739	-0.0429198013524937	-0.0417898212898214
0.0561516318564523	0.0335618646768874	-0.0046940391787304	0.0541181034395417	0.0109164880809252	0.0105542756802048	0.0285770714211736	0.0218141072903126	0.0163123790046137	0.010735381880565	0.0118066686419892	0.00208497906462145	0.00310237322592564
0.106702894552094	0.0168467324308099	-0.00998900856294246	0.0691603724209338	0.00179809238770091	-0.0150570017692333	0.00871544910516478	-0.00048306237194172	-0.00457132980460638	-0.00662945469076617	-0.00552264329857471	-0.0173233074522417	-0.0274941610801163
0.943140293040293	0.0558572446700177	-0.178305043269504	0.0554238095238095	0.00669945054945043	-0.0451772893772895	-0.0060032967032968	-0.01126336996337	-0.022477238146469	-0.0192389194139195	-0.0302940170940172	-0.0460546748573066	-0.0352064723361104
0.649897991776951	0.142455681322388	-0.0998252636935792	0.251525573546614	0.00603181203372316	0.0136890958463356	0.0501113091785038	0.0326993352100521	0.0164291804752629	0.00986045394002943	-0.0201434410940246	-0.0297632163699092	-0.0469202243391066
0.20198337774718	0.0329617142580387	-0.0242443410607694	0.13573299810849	-0.0103915235247725	-0.0148613013044094	0.0290137818732101	0.00572316013761598	-0.0122293807753512	-0.0126264124145909	-0.0194636789542801	-0.0273144082134801	-0.0378135239973958
0.0279603575782081	0.00482186785367151	-0.00191809449092433	0.0178326707849123	0.001010858408685	0.00221517835735279	0.0079671277976111	0.00388391152894456	0.00232970805149475	0.00161301838301889	-0.000819811943079399	-0.00249219433236412	-0.00247710683849249
0.0511957110782116	0.00791143324166495	-0.00547793262239049	0.031074927010298	-0.00502707507881285	-0.00713230629808523	0.0065072216656224	0.00429843412382495	-0.000103263554931114	-0.00607969068844904	-0.00509865085562527	-0.00710586173004956	-0.0122397172035711
0.00348763612940803	0.000424800584054237	-0.000340546970250107	0.00318571558004668	0.000511699242398224	-0.00012893352301623	0.00112500741063906	0.000828922941781356	0.00105909526017351	0.000191382859690997	-0.000192664328412036	-0.000281914608487451	-0.00073687884778855
0.197136336014562	0.0434205363440721	-0.0210559691385124	0.146333585428048	-0.00612114742215775	-0.0044029984360679	0.0293604577958889	0.0189099165191788	0.00344769080954568	-0.00526207292911282	-0.0128422007091821	-0.0288069838599944	-0.0344238614258598
0.91072905982906	0.0811563512160409	-0.170035842511737	0.084065811965812	-0.00911825396825394	-0.0316142246642247	0.00293440170940173	-0.0035233211233211	-0.0166079418947066	-0.0203662393162394	-0.0173153869634639	-0.0272680513930514	-0.0316564185814185
0.574838956500798	0.11788055054314	-0.088364922539188	0.215510864791862	0.0024685807560143	-0.0155007540296207	0.0641944672459793	0.0424119821812543	0.0273312684893652	-0.00651608663680325	-0.0128715418486849	-0.0270578836654565	-0.0490739528409458
0.224809213429491	0.0480973226575251	-0.0238762253980975	0.198241331282484	-0.0107582985628507	0.000379678419897639	0.0462649790481434	0.0319011623743387	0.0076273262540856	-0.00518931007147652	-0.0137972393028673	-0.0275837428336469	-0.0325087848559452
0.930388278388278	0.0661707896890363	-0.174308459022718	0.0658424908424909	-0.00469853479853466	-0.0375619278157738	0.00262591575091575	-0.00958763736263724	-0.0194095848595848	-0.0211302313071543	-0.0239786796536795	-0.0302402208902207	-0.0347239674855059
0.0942315705155292	0.0448183080945492	-0.0058680165751884	0.0727855678750811	0.0150053707409427	-0.0048613480772292	0.0325845618656151	0.0164423257248149	0.0107147062247657	0.00507201133185674	-0.00275245064852381	-0.00718529789523378	-0.00827770637191967
0.865250763125763	0.10872134327777	-0.155124514770603	0.109562606837607	0.00221635074327386	-0.0190434704184703	0.0261276853488392	-0.0072963208360266	-0.00579210693152987	-0.00841355983759828	-0.0241716158276113	-0.0329662881001801	-0.0488717115356659
0.113954151007032	0.0175395693062276	-0.0128471310992915	0.0758590452566626	-0.0114231824154504	-0.00781265251835882	0.0134931108436806	0.0167595509351637	0.00279191761677119	-0.00961791746690462	-0.00942751332788941	-0.0201798350887863	-0.0176634968491032
0.695711987585065	0.140793649912678	-0.111841636509376	0.218501077128	-0.00124537368830369	-0.00448134357637819	0.0345822095044618	0.0150251588280998	0.00674935977798841	-0.002863358632341	-0.029028847825743	-0.0383689047163849	-0.0476088734055256
0.422021266584021	0.130428491339456	-0.0555752790068014	0.27504451497285	0.00181282316293124	-0.0487688081807278	0.0273196668798199	0.00790583142258855	-0.00926498484395533	-0.0234779925088983	-0.0453162353568382	-0.0474058441694509	-0.0731664128250801
0.599113511201775	0.137166388405698	-0.0947737425470982	0.226368519360631	0.000347731056455247	0.0125983764137578	0.0673943111475388	0.0452629329637626	0.0226365261613022	0.00647305373510654	-0.00971308134494264	-0.023213882033338	-0.0151153352982141
0.528861229821404	0.0887317676450285	-0.0774366259018228	0.220072678528851	-0.00803193736406782	-0.00208425987196226	0.0513973030801452	0.0265445456195831	0.0155047350431524	-0.00505809861801498	-0.0149247806966478	-0.0354732029493131	-0.0458008058396598
0.0492619265618273	0.00838564945545016	-0.00504098719117556	0.0306836779053912	-0.00265157220547992	-0.00175113792404458	0.00683475334361523	0.00401340095772564	0.000903909637430776	-0.00220135506476225	-0.0032050956144424	-0.0099248597439499	-0.00911302487638069
0.302155054057901	0.0970275021926946	-0.0412658155965289	0.177380572742682	-0.0145579760563773	0.0212430112122168	0.065140832104503	0.034164479871838	0.0160386400033932	0.0033425175779197	0.0152748637084047	0.00842171992595053	-0.0240033302636963
0.888108547008547	0.102014850390706	-0.159953441555194	0.0961735042735042	0.00340810300810301	-0.017601221001221	0.0138260073260073	0.0046230513076666	-0.019791938077006	-0.00709655899655903	-0.0318146477117125	-0.0263561494061494	-0.0442772858551705
0.780737484737485	0.164296567289256	-0.130886707918166	0.198052258852259	-0.0232805305805307	-0.0435833903765257	0.0124248173051578	-0.00688120351870358	-0.0257096752467154	-0.0334319604785283	-0.0610142707993895	-0.0812438009071583	-0.0706256865113579
0.13929314644915	0.0405463416908384	-0.0144529627318826	0.117634556103299	0.0023097278850987	0.00427527369910952	0.0303069004420381	0.0167017405660954	0.0074024076639557	0.00329250079210411	-0.0102856970896124	-0.0118016912011727	-0.0225980952217323
0.11816049954139	0.0225752125902445	-0.0121133775139339	0.0832935503987073	0.000931838888752562	-0.00122307148431014	0.0219444351526115	0.0099291183880696	0.00563152890194256	-0.000145616297778789	-0.00604490097851738	-0.0143895528609666	-0.0173472608440084
0.00407878467490398	0.000915654066720486	-0.000167530721846455	0.00190878320617806	-0.000233255257458136	-1.00487014265543e-05	0.00147297837210972	0.00114534989606676	0.000536844250482765	-0.000121651979442345	-0.000193471873855143	-0.000473691057018547	-0.000624782739092011
0.281268869436205	0.101457591859294	-0.0351129552636724	0.191097177175897	0.00681326845753227	-0.0662527308684014	0.00497720521029826	-0.0192142019101427	-0.0196719144582262	-0.0297197312054346	-0.0574511919513053	-0.0485820346917335	-0.0604620594425166
0.769807200064892	0.142342854531824	-0.131380636738682	0.169334619226927	-0.025293949865461	-0.0673395496389245	-0.000115720911818329	-0.00752630083591632	-0.0293058532733679	-0.0463167497521927	-0.0541777548845649	-0.058087955830288	-0.0873708414750098
0.126532789708026	0.058420851295431	-0.0111636813070552	0.105185137358808	0.011325934540376	0.0117461804329947	0.0395615796612996	0.0301083175159945	0.0229557277778999	0.0115360574866854	0.00817469487229208	-0.00257552154599401	-0.0109174436908789
0.335108025880029	0.107831047391993	-0.0383591971195217	0.218198662539665	0.015422251406583	0.0342762058691145	0.0803432075978151	0.0518449417731054	0.0331104232041989	0.0248492286378488	0.0123468041413304	0.000858841574038038	-0.00824835966261606
0.404961271994678	0.0838698264135695	-0.052142358552352	0.255206771352123	-0.0138925550529694	-0.0138685303656189	0.0560598154978623	0.0335422693113632	0.00754392855808689	-0.0138805427092942	-0.0307921518696621	-0.0522941905025743	-0.0522446160528108
0.65539168337484	0.116704635575045	-0.105706372794557	0.229698487565331	0.000626609404791756	-0.0019137017211539	0.0421152869235895	0.0289566628973346	0.0105215262134599	-0.000643546158181074	-0.015063217573554	-0.0340069770845846	-0.0503074366131169
0.198900926003957	0.0316789332141277	-0.0240050969373506	0.138650041070429	-0.0128293048432201	-0.0071791388580438	0.0286584475586367	0.0109596480692159	-0.000546006058774362	-0.010004221850632	-0.0169726013171864	-0.0277494178765744	-0.0351517254944849
0.318536271008968	0.0642779857458202	-0.0395751463769975	0.237346120348921	0.0048066963788384	-0.0237534231651911	0.0436389674176223	0.0172493538742624	9.52806195131939e-05	-0.00947336339317639	-0.0368933146214115	-0.0397396765183038	-0.0646175639821648
0.0123796008767047	0.00179280332820591	-0.000821278283176614	0.0102459283819871	0.0009074725827994	0.000499551654269643	0.0050434769360793	0.00270304962191349	0.00168395874768021	0.000703512118534521	0.000107819616906851	-0.00145964443957635	-0.0016896592044354
0.409148615503543	0.0820020075273366	-0.055455047824086	0.256562769229355	-0.0142378690475679	-0.0127273534257027	0.057625344826728	0.0347677726806115	0.00113077566647252	-0.0134826112366354	-0.0297747248491334	-0.0377544193958798	-0.0520279835332861
0.412530933867884	0.161864645642147	-0.0530274137587884	0.251742712374667	-0.0104558377706576	0.0299052915443973	0.0706310290672237	0.0414670126711674	0.0235822155789848	0.00972472688686987	-0.0180722637046322	-0.0341640056674102	-0.026998945139012
0.864978385503385	0.109861485761113	-0.154178001271443	0.10760445942946	-0.00438278110778101	-0.0251490739317661	0.00527253024753027	-0.00132940926594771	-0.0269893121835429	-0.0147659275197736	-0.0501020481403965	-0.0245666028416027	-0.0649904042643679
0.486575222130188	0.10269318035217	-0.06903425376759	0.266570242280013	-0.00741353748418211	-0.0246280796594474	0.054839333709615	0.0176535943731153	-0.00336351544197622	-0.0160208085718148	-0.0312804241261244	-0.0441988980023525	-0.0684359832870257
0.508047373434684	0.152482788438924	-0.0709559725930516	0.276195359630721	-0.0749015597587924	-0.0618420163216657	0.0216835472007988	0.00807640220201844	-0.0058257959146073	-0.068371788040229	-0.0604816499363359	-0.074644672467155	-0.0906959725301018
0.800020838136223	0.14540482703113	-0.135991141267924	0.154880749165365	-0.00711417027641736	-0.0715071803985684	0.019198365535922	-0.0180337808128941	-0.01698252056704	-0.0393106753374929	-0.0416400879611722	-0.0584327871003674	-0.081649945715292
0.0113135625344349	0.00240498640965535	-0.00112147238792208	0.00664589726813526	-0.000260080832569043	0.000573096056158805	0.00390073979264338	0.00327025044118501	0.00171938098596157	0.000156507611794882	-0.000265276623175222	-0.00139232215445216	-0.00142262971499774
0.0446790875945391	0.0269333824813342	-0.00442526529764282	0.0241100577137535	0.0028650799075475	0.00210301035875028	0.0132040933898083	0.00919939415153013	0.00578412968577779	0.00248404513314889	0.00212236147526128	0.00109795810278012	-0.0027811268334005
0.227136427100622	0.0662866565897104	-0.0290736635575499	0.17260879327782	-0.00566081591757689	0.00985282378343988	0.0518133901042342	0.0335016175854187	0.0101993376834734	0.0020960039329315	-0.00939874814953567	-0.018651734230553	-0.0382069581635174
0.178983956437224	0.0301698957429507	-0.0194489662795804	0.134274600283944	-0.00489869725063752	-0.00503025243056887	0.0262341648853101	0.00807572407868487	-0.00790821966343597	-0.00496447484060319	-0.0223771576089773	-0.0235743569996637	-0.0293820454715154
0.686101141121464	0.13245981303564	-0.109188846352389	0.211425874036117	-0.0114479220951149	0.0133343706590997	0.0494341413436823	0.0302122659911649	0.0125527492147545	0.000943224281992339	-0.0165659600735725	-0.0218680447669254	-0.0377365172154674
0.126294113125925	0.0763797201051397	-0.0099889622493735	0.109839075176381	0.0393765307025629	0.0243951860882801	0.0554255986674373	0.0441175201450553	0.0389138006302629	0.0318858583954215	0.0192451963202294	0.0249734672349954	0.0138318599922534
0.134989891643303	0.0205301857528452	-0.0102719439228525	0.11896566497932	-0.000417728194398587	0.00048655677804893	0.0316943388443931	0.023929627914367	0.00659646292720861	3.44142918251855e-05	-0.00869073628440334	-0.00809802275992855	-0.0248677546614193
0.579437929495284	0.167790347537337	-0.084521296616041	0.266977487440722	-0.0142427560709286	-0.0958459441388126	0.00198372544222947	-0.0102158450639211	-0.0349001518796623	-0.0550443501048706	-0.0815505262683077	-0.0882333485448156	-0.097315684878054
0.575021593210579	0.146095257675234	-0.0899566468430394	0.245752873499182	0.0328186822527268	0.00915994011499621	0.0709260380457857	0.0397796602919913	0.0250819510745182	0.0209893111838615	-0.0100850381525999	-0.0122645336592051	-0.0187377423061094
0.887253113553114	0.10365161223612	-0.162213053681966	0.0977932234432235	0.0166699633699634	-0.0153521978021978	0.0131358974358974	0.00124935897435907	-0.00744975974879825	0.000658882783882819	-0.0220700674049975	-0.0303028030792737	-0.0390614631544793
0.180163442578282	0.0860119065557347	-0.0165261841237573	0.191688424582025	0.00502956714554295	-0.0473242211961822	0.0150809062990865	0.00994652505144061	0.000666987792938889	-0.0211473270253196	-0.0252185603399298	-0.0298218665905758	-0.0383319552152748
0.780883638583639	0.165303254277583	-0.128790938017641	0.19669072039072	-0.0255912346200808	-0.0741470331378025	0.00655094161942271	-0.0263356101163794	-0.040528827369212	-0.0498691338789417	-0.0539218343410711	-0.0572826660377719	-0.0862112438145988
0.364155129630586	0.137912758755831	-0.0461247007671237	0.226667845421156	0.00427453675755179	0.0333209486683778	0.0755746591051823	0.0541296274193399	0.0323096279750894	0.0187977427129648	-0.0044842522193082	-0.00694861525572726	-0.0253119582969466
0.484384839848915	0.105716632297782	-0.0691392629010141	0.266451177778192	-0.00358917429947525	-0.0370464267642141	0.0463858646042387	0.0154594893141087	0.00772601290118446	-0.0203178005318447	-0.0389352358163231	-0.055506363619705	-0.0645853476861781
0.283628807866243	0.103343319286534	-0.0352235734100095	0.194780636337854	-0.036761003745786	-0.0645130180984737	0.0157818415776201	-0.00553031842031076	-0.0194163336789953	-0.0506370109221299	-0.0465615401059502	-0.047542008876392	-0.0598253437013973
0.659581458006416	0.117147395211217	-0.105913841116634	0.223838918349254	-0.00043640386789412	-0.0089119068217336	0.0449281116222084	0.0280891704249363	0.0202094432521582	-0.00467415534481386	-0.0113484699323196	-0.0290291454909835	-0.0384279233080662
0.891950183150183	0.0888158172566575	-0.163831336976495	0.094829304029304	-0.004101098901099	-0.0126120879120879	0.00860604395604392	0.0006458791208791	0.00243994082840238	-0.00835659340659345	-0.0257472291289985	-0.0399350711254558	-0.0356858752358752
0.146532826466781	0.0678293955058777	-0.0127162501099052	0.121884027788987	-0.00256268964144557	-0.0161262316105932	0.0122887185898878	0.011369981257647	-0.00248374815615621	-0.00934446062601937	-0.0252909941986557	-0.0304593255588998	-0.0335284318838887
0.88790293040293	0.102545856246087	-0.160069193491101	0.0945908424908424	-0.014035172343996	-0.0291372405372405	0.0164669635919635	0.00479412531912526	-0.0119815083037547	-0.0215862064406183	-0.0367648539494694	-0.0256134885413732	-0.0344083298112144
0.123787417798332	0.0178798588660457	-0.0124348559874363	0.0787810655535926	-0.00770110252319584	-0.000169599429032705	0.0150137446143144	0.00862763733599213	-0.000660549701817989	-0.00393535097611426	-0.0134498731831071	-0.0179219232569352	-0.0237109905252814
0.296180294653515	0.0922411472868908	-0.0354706164354345	0.204482012641234	0.0214784296329446	0.0294051597984632	0.0690250780944838	0.0506015042176137	0.0391071504511279	0.0254417947157039	0.00701981413783798	-0.0103495377090496	-0.00527516803366107
0.0481313901400775	0.00889081297994162	-0.00441474730100083	0.0378292551363984	-0.00232180009898671	0.00244639815441389	0.0119001336211512	0.00629688864720056	0.00489503617024262	6.22990277135901e-05	-0.00274878761455569	-0.00746597331406315	-0.00643934783230903
0.887677167277167	0.101686424625554	-0.160777964910887	0.0934627594627596	-0.00329206349206335	-0.0371661991283794	0.000750210046363997	0.00499254794350967	-0.00270594016010184	-0.0202291313102213	-0.0388600621769143	-0.0434515460827617	-0.0518188089688089
0.337320995161823	0.113799568175314	-0.0425710822296684	0.213612193237334	0.0134668904867899	0.00891777705569757	0.0616335978707278	0.0411348752631915	0.0316326761698097	0.0111923337712437	0.00519735380238634	-0.0107656623880186	-0.0318515349219292
0.0291495545349657	0.0204820752345765	-0.00256914716506644	0.0158169812885364	0.00494003192718814	0.000938125519183691	0.0101485661588751	0.0067859644405612	0.00459832848208023	0.00293907872318591	0.00157395932687585	-0.00320780982688655	-0.00450575869029606
0.174182784470193	0.0273545885880785	-0.0185848925798167	0.122570395359823	-0.00963605635302639	-0.00614954018581032	0.0272391209480335	0.0144732494152642	0.000964705029154411	-0.00789279826941836	-0.0122773779068445	-0.0235651259978223	-0.0249421293977186
0.127107572703429	0.0224233998628556	-0.0111676275138557	0.095455654502942	-0.00685764920132673	-0.00790596552415426	0.0150222140646362	0.00856516488102443	0.00170898610031467	-0.00738180736274049	-0.0144027024342995	-0.021442782435069	-0.0241691211635663
0.190220039527505	0.0623575649321271	-0.0198938288252613	0.154648117491682	0.0161739845127894	0.0212311941719818	0.0518186684617884	0.0416704171449264	0.0323705907356078	0.0187025893423856	0.00629125293244856	-0.00170823913942389	-0.00979715507027931
0.596262213448899	0.166114538925693	-0.0893115099804902	0.257927163840479	-0.0174543212557643	-0.115024983325598	0.00799028811091895	-0.0138622478346306	-0.0331499637918857	-0.066239652290681	-0.0653335724231124	-0.0816082550273347	-0.10616396328084
0.201073028615681	0.0860995013912007	-0.021415163066927	0.190505137499666	0.00760461286351305	-0.043167736383719	0.0266973610417379	0.0155488192258923	0.00242055021711424	-0.017781561760103	-0.0264954297458472	-0.0346799998564584	-0.0432300263630579
0.421124617930325	0.126610112543787	-0.0612790727892655	0.205202075064278	0.00705054023041501	0.00753320864322571	0.0752285739004336	0.0618794122620079	0.0250004648791357	0.00729187443682039	0.00710136271464817	-0.0185693295599026	-0.018315108380052
0.186709473366723	0.0266126191736565	-0.0205471988650894	0.151199429016377	-0.0091591975043426	-0.0029638851955491	0.0276115696416895	0.0166945579636719	0.00729022454744377	-0.00606154134994585	-0.0113899266281207	-0.0232636642155572	-0.0288330350247259
0.894979365079365	0.0888705136076713	-0.163512895569102	0.0942990231990232	-0.0080724053724055	-0.0152232613540307	0.0149639851601389	-0.00105024420024424	-0.0181601537351538	-0.0116478333632182	-0.0219429875679876	-0.022274236874237	-0.0407730809411806
0.409898612331076	0.0871183951177276	-0.0561023567300705	0.262684580695666	-0.0021688462433454	-0.00300892410051296	0.0623788048150878	0.0326080492206081	0.00679863012223653	-0.00258888517192918	-0.0260069217287708	-0.0398898187480382	-0.0592739993040861
0.0428153747338914	0.00737845400905796	-0.0041336836146967	0.0261582781056429	-0.00487303423930295	-0.00698046190685336	0.00170713679534953	0.00163608785763406	-0.00528162101122402	-0.00592674807307816	-0.00439752783648829	-0.00998505758552895	-0.012320599660307
0.0351523491773415	0.00981904371421949	-0.0021949403359616	0.0217191804942289	-0.000858953632903586	-0.000139038789328062	0.00873102994655914	0.00357890920443104	0.00115761797687313	-0.000498996211115828	-0.00180213476898922	-0.00373356118125942	-0.00308214802281528
0.305152103098601	0.10910372523177	-0.0418935922800954	0.179565694647436	0.0424430721737038	0.0315120836058563	0.068524154841739	0.0669775197574694	0.0399165479595335	0.0369775778897801	0.0217607691635471	0.0181867585153276	-0.00895793690940372
0.88416043956044	0.105614830168046	-0.161837051904477	0.099128205128205	0.021098901098901	-0.0417169766554264	0.013255586080586	-0.0039457664130742	-0.0112075245267554	-0.0103090377782626	-0.0277709681793691	-0.0370358605070145	-0.0387420570938284
0.144315419789165	0.0619227045231483	-0.0154066485087792	0.131647664718618	0.0147519042181623	-0.000122709742275157	0.036118019644813	0.0406108057093073	0.0203241788090879	0.00731459723794359	-0.0138296500575049	-0.00171686162989299	-0.0116607962716476
0.128041031304134	0.0535927173663971	-0.0134290012195188	0.085618495895186	0.00293612772361199	-0.00268771892364403	0.0266965387723825	0.0107428405061293	0.00901995859107382	0.000124204399983979	-0.00585416351178866	-0.0250026126142399	-0.0190674366402719
0.421048616008614	0.125088237693197	-0.0565143794143927	0.277252333125147	0.0150791325096337	-0.0583892899639234	0.0468482984667814	-0.00634198539342362	-0.0195339961163377	-0.0216550787271449	-0.0362178639129049	-0.0622243838115591	-0.0667117021383316
0.530579393620327	0.0852325817717728	-0.0782812879496532	0.21857949338568	-0.00637956059599232	-0.0109297481418485	0.0502166481723622	0.0259597267269173	0.0100910943039317	-0.00865465436892043	-0.0280201868411531	-0.0364472487144675	-0.0454292281892615
0.485027987519569	0.105097564998874	-0.0686835667948441	0.266273346106646	-0.0139133082714918	-0.0213859121978401	0.0484800061382903	0.0147369324783617	0.00191061276508908	-0.0176496102346659	-0.0351591126643562	-0.0544001054629186	-0.0684452465710295
0.40393589380528	0.0768707221283623	-0.0551379498109313	0.207543725009066	-0.0061483879981043	-0.00115325022453583	0.0573476945534062	0.0343923344490857	0.0153135832615557	-0.00365081911132004	-0.0112286739515594	-0.0196516383566359	-0.0389776967416638
0.275661395810416	0.0539196665323178	-0.0348143500278573	0.165889032726946	-0.0153345534456327	-0.0119819666785924	0.0275023017142788	0.0149053622529804	-0.00312068302315038	-0.0136582600621126	-0.0162414090474412	-0.035090007613819	-0.0442821704713327
0.694841680541681	0.166339489659624	-0.109731606592449	0.245434021534021	0.0189967660148059	-0.0201918021395397	0.0458177549700174	0.0340851615704556	0.0185298193259731	-0.000597518062366964	-0.0298494474542552	-0.0245591000692551	-0.0460027562435452
0.10197981118015	0.0531937101513193	-0.00921268919607104	0.0947473648150491	0.0224537008521873	0.0152946503519208	0.0475087427155439	0.0444323784003755	0.0266530877321374	0.0188741756020541	0.0138738086428006	0.0112854081725549	0.00248032504141427
0.655851459851304	0.137680161861692	-0.104195027973594	0.20791137831869	-0.00693411443444214	-0.0145244524994167	0.0246023539115388	0.0118214086647979	-0.00821658023662608	-0.0107292834669295	-0.0317825552784297	-0.0572749518127752	-0.0656331492071363
0.507610157042329	0.157578090287583	-0.0710035849125959	0.275214047835114	-0.0313097380032755	-0.0628214603399251	0.0211570192687797	-0.0178504252483364	-0.0225020016832496	-0.0470655991716003	-0.0639014124008156	-0.0667964983793461	-0.0841747268519033
0.52041065867321	0.10578912076814	-0.0761173575111733	0.233765928722882	0.0118428398142231	0.00998278850525458	0.0533627965536699	0.0380976373155633	0.0171789758661587	0.0109128141597389	-0.0109439239862182	-0.0263162966651345	-0.0348307321730045
0.109897516219369	0.0187165776513391	-0.0105680244313735	0.0737636896646437	-0.00202462284084085	-0.0120067387771929	0.023745649506457	0.00663409528819132	0.00234772622601061	-0.00701568080901689	-0.0137467775010264	-0.0220896110951748	-0.0196715767732227
0.0410387834640769	0.0333825242802179	-0.00197336623314527	0.0317371794568381	0.00502956203366876	0.00576080574984508	0.0182643905570864	0.0165228663308933	0.0102080766951998	0.00539518389175692	0.00242696035679188	-0.00123034752135488	-0.000610921794848403
0.00500638649359671	0.000610990900108631	-0.000164444861902331	0.00318042415492258	0.000831121220646597	0.000626241068498014	0.00297616673764884	0.00208130522437188	0.00144241320379359	0.000728681144572306	4.38852583009497e-05	-0.000546750200895142	-0.000297602319838331
0.0175311227187758	0.00357100639455552	-0.00192805980327407	0.0114377563846661	-0.00110240113657941	-0.00204191202022605	0.0014319435260518	0.000642685429755908	0.00032347031262623	-0.00157215657840273	-0.00175450049455415	-0.00353105988185706	-0.00483346470898049
0.0186742673357097	0.00418928346895478	-0.00238044411045507	0.0144438848507295	-0.000744087736898283	-0.000464543218250246	0.0024261104638735	0.00379139053251094	7.54917370699923e-06	-0.000604315477574266	-0.00185455948338593	-0.00213080751412293	-0.00247344766456678
0.198786694511227	0.0304744091546141	-0.0232698785405844	0.135540994969673	-0.0194617383238063	-0.015162869256309	0.0307462548123137	0.0125318084958772	-0.00764720196805652	-0.0173123037900577	-0.0144937229132911	-0.0290970594370573	-0.0341681771359585
0.796339795674411	0.147953129446408	-0.136955221949545	0.15451606513145	-0.0465825013536327	-0.0704313524319985	0.00575049928703775	-0.0165857142351575	-0.0327521903957334	-0.0585069268928157	-0.0447094274335399	-0.0728332777715658	-0.0848395505589018
0.174693415711821	0.0847493392380385	-0.0124113143259271	0.185811004612719	0.00648151210719372	-0.0360854411855644	0.0309499255484528	0.0121652723296805	-0.00217873493084789	-0.0148019645391854	-0.0212183958629275	-0.0379376024384244	-0.0340980800646515
0.916787423687424	0.0759995603254935	-0.16903270392787	0.0780433455433455	-0.0176684676434677	-0.0330460669672209	0.0191688034188034	0.00197749472749476	-0.00751404983904991	-0.0253572673053443	-0.0367266970209278	-0.0407624245637405	-0.0308150016650017
0.1528845605508	0.0697688946338501	-0.0158162336497173	0.127074167077793	-0.0151544190234422	-0.02371672157576	0.0205869749620107	0.00255983490777473	-0.0098147187298846	-0.0194355702996011	-0.0185588050799068	-0.0375422036355535	-0.0398641172201389
0.76270660279891	0.143108512233341	-0.127328744152065	0.17188875739645	-0.074217930575215	-0.0449897799968609	-0.00197010322165125	-0.0224125572429961	-0.0465864895968247	-0.059603855286038	-0.0788880668544898	-0.092416166468855	-0.074308677263061
0.743291133652672	0.162682173480696	-0.120701795684847	0.214607767446229	-0.0537592919900611	-0.0565811948735025	0.00325920895343979	-0.00747468452236555	-0.0213152728556009	-0.0551702434317819	-0.0380862517202837	-0.0529316096617886	-0.0676945823035908
0.727366419568952	0.151872282087473	-0.117217131552287	0.196029665264089	0.00172867186976777	-0.0106739781365783	0.0534566446217594	0.0353368858988332	0.00893925831646702	-0.00447265313340528	-0.0199736086545915	-0.0278072083706035	-0.040500349637801
0.555925698816412	0.129190825662187	-0.0793019486625866	0.255587900982482	0.00455268298924927	0.00439647830710876	0.0688375638936625	0.0442594625319905	0.0425369004731918	0.00447458064817896	-0.00571428462095236	-0.0133059996585765	-0.0366631621243838
0.0650001522858994	0.0107185984931376	-0.00509535127522018	0.0510020580520917	0.0020436059437742	0.00171990704687668	0.0161566889888511	0.010496054614816	0.00739119333003278	0.00188175649532545	-0.00242356470151074	-0.00714433530732732	-0.0103688752868231
0.0454683127720275	0.00638750685822394	-0.00412545917297395	0.0151483623677336	-0.00111929209597239	-0.00151574658271757	0.00764390477005997	0.00223214617770705	0.0040312440416309	-0.00131751933934498	-0.00351549998214504	-0.00615720495328279	-0.00917196413444814
0.0559982454577297	0.0268324864767514	-0.00392660678753203	0.0550607924599531	0.00237826854370569	0.00416217485797362	0.0197194610748506	0.0134796792748947	0.00595909725157642	0.00327022170083965	-0.00348993316115079	-0.00467924293295991	-0.00934102888089514
0.839479809280714	0.118627123739533	-0.150015064034952	0.129142290841386	0.00832887596116938	-0.00646923225090634	0.0400099084801574	0.00596948294677835	-0.0118788475790171	0.000929821855131574	-0.00693577724999195	-0.0357635198009633	-0.012008550863415
0.0443520202958246	0.00888771593406668	-0.00402919918893175	0.0278567932414734	-0.00324578969834603	-0.00103090967785136	0.00783526084076254	0.00473584134081247	0.00059344319941361	-0.0021383496880987	-0.00492846243325877	-0.00886473300851785	-0.00872260554703614
0.189392985673793	0.0629192166416898	-0.0194658568480384	0.157902997007515	0.0189315941907633	0.0115410929022695	0.0617160326487669	0.0407047859313459	0.0270280993070933	0.0152363435465164	0.00377656925494468	-0.00189167790889871	-0.012618664525783
0.545763531602689	0.133220627512317	-0.0810182950016951	0.256732439093282	0.0226776088843283	0.00436422793278213	0.0784265704960674	0.0554407327098639	0.0333654630431527	0.0135209184085552	0.00025489999272188	-0.0215732183308467	-0.0206658726451453
0.124396169226042	0.0513909366539058	-0.0117537531398357	0.105679098424755	0.000931913364366571	0.00756486915684443	0.0389117831335294	0.0275964773156632	0.0138021539108483	0.0042483912606055	0.00579719023161199	-0.00254950452163638	-0.00832464368119334
0.369381406288339	0.080763834388668	-0.0509981463284758	0.202408861137509	-0.00125767706578328	0.0101321886554324	0.0555906917471216	0.0339890295588619	0.0239206951960642	0.00443725579482451	-0.00596767049368813	-0.00729191001224516	-0.0216322978987915
0.601531800346812	0.137329930569321	-0.0942912976160696	0.224336624825735	0.0168832132509487	0.0114359989372451	0.056942145347153	0.0477234971821255	0.0373052090821391	0.0141596060940968	-0.013172849731653	-0.00928607321345964	-0.0345925776146355
0.942315018315018	0.0566624165783269	-0.176814731831861	0.0562490842490844	-0.0177227494727494	-0.0279098901098901	-0.00322271062271062	-0.00894620315581851	-0.0157730214230214	-0.0228163197913197	-0.0321699633699633	-0.0288605366855367	-0.0432385586635587
0.220726518557883	0.0860471121315526	-0.027011987314109	0.16278256301878	0.0248639259280274	0.0111841564995221	0.0610383753826859	0.0432167527103024	0.0239410071749945	0.0180240412137748	0.0115890457265862	-0.000967560534710948	-0.010953607780441
0.530280784432389	0.116596448236319	-0.0792121539443507	0.235010645671735	0.00901827951715739	0.00486645682876874	0.0644552641091999	0.0368852663697447	0.0209759692648203	0.00694236817296312	-0.00906486477374091	-0.0178175378768469	-0.0246247866584942
0.00201771884898644	0.0020664402735403	-6.00831710183859e-05	0.00087805577398178	0.000180701091289692	0.000248644704768516	0.000876983276591673	0.000434895616126655	0.000754332456970741	0.000214672898029104	-0.000149499069801205	-0.000165932715862362	-0.000172646802442205
0.574280942276589	0.11694612171827	-0.0877639232381936	0.214545381415595	0.00502363465264566	-0.00973259740618715	0.0700564366387418	0.03666985622151	0.0196316892179668	-0.00235448137677075	-0.0290934801080825	-0.0227587374673986	-0.0379520110327007
0.109424895735483	0.0352613936881314	-0.0082371979252891	0.107463487319522	-0.00332712287388801	-0.00159152103145149	0.0290389265398898	0.0174250164380673	0.0102771307391804	-0.00245932195266975	-0.00694541966964923	-0.0121375263461882	-0.0134883761310383
0.202495935039585	0.0426070996849226	-0.021746491845422	0.149490752535541	-0.0153751026906595	-0.00237078694206555	0.0277705578060946	0.0189815996790595	0.00719122192854033	-0.00887294481636253	-0.0192499598790484	-0.0230399921297567	-0.0355813506631427
0.00619222961416543	0.000184874472076219	-0.000279276543234905	0.00202163532967043	0.000122290091783779	-0.000225651137357953	0.00159404698736472	0.00100793658414061	0.00031049265168845	-5.16805227870872e-05	-0.000593181347068192	-0.000708315352855292	-0.00140054187286683
0.369680219501799	0.148041933349702	-0.0482506043987604	0.228085302992864	0.0317571112781274	0.0434218814336464	0.0767352130914868	0.0721997120508275	0.0530622663757218	0.0375894963558869	0.0278426091744373	0.0195349203687646	0.0105745439356746
0.725944039956254	0.151278275887248	-0.116518542191183	0.193264018651804	0.00234771200787787	0.00715997934745527	0.0327666090888077	0.0250988046810863	0.0147377826346282	0.00475384567766657	-0.0129799660945635	-0.0368569344504243	-0.0237278626400699
0.889780280830281	0.0996100046897114	-0.162879019613222	0.0943955433455433	0.000983821733821721	-0.0295413530913531	0.00979847374847376	-0.000702533577533582	-0.0141271926734984	-0.0142787656787657	-0.0306348972608588	-0.0426649638320453	-0.0504421553182866
0.199182884657486	0.0866156395589693	-0.0195178258438394	0.194458985262697	0.0119276012861286	-0.0391171374638944	0.0233819129486595	0.0135593437143589	-0.00898228502877141	-0.0135947680888829	-0.0239730076246365	-0.0343453796550689	-0.0480953263964972
0.650175380602304	0.169254520172999	-0.103623372300228	0.24046027263335	0.0117570698281106	-0.0348514734352781	0.0327647511474793	0.0200253651365261	-0.0095032109367057	-0.0115472018035837	-0.0383563038034992	-0.0381789521002884	-0.0643960921115123
0.268716355777694	0.105602444935693	-0.0313706013382485	0.195074486370982	-0.00390656566430236	-0.0537497617295676	0.0188701392582032	-0.0244101205565818	-0.0197377855513765	-0.028828163696935	-0.0394241519429989	-0.0493413911496959	-0.0609114203014116
0.00474602339578764	0.00109132347099892	-0.000324227415853306	0.00212260597719969	0.000976090087499406	0.000880751106679287	0.00254216657657957	0.00195945463799588	0.00167683310944523	0.000928420597089347	0.000798621210771741	-0.000124610676329808	0.000209072656614771
0.216528978606384	0.0398087500155807	-0.0238802207964642	0.144396978178517	-0.00974870806783323	0.00156973338692654	0.0269002746506768	0.0138784842044301	-0.00290889498572225	-0.00408948734045336	-0.0183348925777399	-0.0258237538547463	-0.0324776193859071
0.00808950853666481	0.00878581874234283	-0.000637225680587701	0.0037659072356071	0.00099654072457166	0.00116631592718529	0.00502510025269117	0.00388850772255944	0.0031396331426506	0.00108142832587847	0.00114313876106643	-6.15886058772629e-05	-0.000123886498884635
0.347198613936087	0.126179891487861	-0.0434480260940509	0.210654708283873	0.0496726385191572	0.0187542430185617	0.0645213361226668	0.0454444659162045	0.0250767980646309	0.0342134407688594	0.0070967989203613	-0.00709261496144992	-0.0116205479719347
0.457813182189886	0.197197704611376	-0.0647640879668112	0.265576583780097	0.00302207418393713	-0.00262736044478962	0.058814713679799	0.0536043549436299	0.0104938766852679	0.000197356869573728	-0.0187498858500838	-0.0217435585245253	-0.0428201358247171
0.424472108863928	0.133956498501573	-0.0544069004352064	0.276531449125516	-0.0148302596665029	-0.0556998336266467	0.0359463817333487	0.00936663783477515	-0.0257228832281748	-0.0352650466465748	-0.0453959811291756	-0.0894652545693358	-0.086353426443504
0.528527565893295	0.0903004146673888	-0.0796563147019506	0.221637625888045	-0.0195394202019561	-0.00279714821192989	0.0480227211060695	0.0377427757619964	0.0110140176461226	-0.0111682842069429	-0.0128967635880686	-0.024175813685823	-0.0431734154754198
0.381413508840491	0.0964767018430035	-0.0528473975082193	0.209448744690036	0.018597456602184	0.0153384667336554	0.0592511127702128	0.0427217854863438	0.0333063048279807	0.0169679616679197	-0.000697830476080963	-0.00784765537809501	-0.016868444561273
0.174835185830263	0.08351522171347	-0.0142225625345114	0.190978862691023	-0.00185369906704563	-0.0374504885078125	0.0273416554227033	0.00977608305610025	-0.00189910900986626	-0.0196520937874291	-0.0269210934362559	-0.036045315489829	-0.0381800375940779
0.0531565484379926	0.0098697752071274	-0.00465658439804956	0.0390717427560606	0.00135780273841603	0.00104831475077177	0.00503136342606524	0.00245504586706907	0.00221976689165669	0.0012030587445939	-0.00459289622820315	-0.00458305221617921	-0.00841709686282999
0.00866630702364686	0.0030903050598171	-0.00110530900265626	0.0101077831097981	0.000171879736570187	-0.000181946200246389	0.00198313435568329	0.00101674549104483	0.000592484491631504	-5.03323183810231e-06	-0.0013209486974418	-0.00171041896203722	-0.000404441285165532
0.785399084249084	0.162518715376933	-0.128473011583273	0.191631684981685	-0.0188281551781552	-0.0541044028105471	0.00329270864881737	-0.0128050854575289	-0.02223452870076	-0.0364662789943512	-0.0538885570948203	-0.056255024575726	-0.0663646286832165
0.843402541274713	0.118725437186154	-0.148388050652398	0.127868154695983	0.0164153323046989	-0.0453276657229145	0.0394867139145421	0.0151438802524776	0.00594754965999311	-0.0144561667091078	-0.0157114545836264	-0.031875306854544	-0.0460188518495078
0.222695703751807	0.0836800457429997	-0.0254802822128339	0.16301982671487	-0.00229596921564867	0.0251873647372134	0.0595482144852996	0.0403372243091571	0.0354174374649584	0.0114456977607823	0.0223508720445556	-0.00828163833026427	-0.0141086725409766
0.927525274725275	0.0691975558564508	-0.174287811281549	0.0671413919413918	-0.0183333333333334	-0.0505342490842492	-0.0014727106227107	-0.00808516483516497	-0.0206116665134765	-0.0344337912087913	-0.0399675903533371	-0.0341480047730048	-0.0538113258536336
0.680577345129547	0.158365919465106	-0.112973166244199	0.203561187250673	0.00901516727258067	-0.0531000054829499	0.0291708731611225	0.00461108915988306	-0.0168262912989857	-0.0220424191051846	-0.0452763595572266	-0.0851563650370845	-0.0860193361603426
0.747403709965248	0.156327673268744	-0.121351557444528	0.211845374283836	-0.0246527470258784	-0.0501407100692168	0.0167526458584151	-0.00367392292189561	-0.0196362189155741	-0.0373967285475476	-0.0444955171720265	-0.0548360145259466	-0.0876833583940335
0.202217947472848	0.0530543174475706	-0.0222842707777347	0.133731378511572	0.00804208257079156	-0.0114321042939436	0.0328373616115012	0.0173018714617758	0.00559864076308406	-0.00169501086157603	-0.0144412875699874	-0.0260328646055568	-0.0279096674695088
0.0433608235215021	0.00761059699406783	-0.00492921729340613	0.0286100914708602	-0.00612780407713105	-0.00480722245081293	0.00241607667616853	-0.0010111511219681	-0.000426729837278858	-0.00546751326397199	-0.00465743036233274	-0.011787730033043	-0.0106448432201109
0.931145787545787	0.065376626105346	-0.174970524920904	0.0658798534798536	-0.00776089466089458	-0.0315959262959262	-0.00048711843711835	-0.0124333333333333	-0.0119322331514639	-0.0196784104784103	-0.0317915334665334	-0.0221977106227106	-0.0349394628875398
0.22812710005112	0.0453688981707424	-0.0235636384360073	0.191209346170635	-0.00300449027308319	-0.00204981251213218	0.0514825481624778	0.0266433864037423	0.00117872848929559	-0.0025271513926077	-0.0221258374025469	-0.0287075463637722	-0.0411891805297881
0.29614692220411	0.0882345878272077	-0.0373456963928608	0.205812348352302	0.0175747073004198	0.0237427553587384	0.0666461685282421	0.0510406708825251	0.034612472046904	0.0206587313295791	0.00097853413383181	-0.000642472203561728	-0.0158154936935645
0.888104884004884	0.102466400694837	-0.163445907166277	0.0994042735042735	0.0110092796092797	-0.0301514306332179	0.0188033577533578	-0.00375237339332357	-0.0190986756832909	-0.00957107551196912	-0.025370004995005	-0.0275488577661653	-0.0290470245691965
0.723135108586537	0.148839914400687	-0.115421489661997	0.198719891968463	-0.00232599001845024	-0.000716521554512295	0.028385013712539	0.0157088042693511	0.00185302472349436	-0.00152125578648132	-0.0315939856546816	-0.0592268363825187	-0.0558229704313247
0.18224101346943	0.0336081772025238	-0.0195189598222612	0.13686734318959	-0.00487772406725501	-0.018519241589331	0.0219441425230081	0.0216353454745157	-0.00420536211360389	-0.011698482828293	-0.0190875502943146	-0.025902488586481	-0.0342508957941179
0.00260181826859268	4.18898832337845e-07	-1.95596088823197e-05	0.00121844582713263	-0.000191659506590413	-0.00022433020224809	0.000435755935931864	0.000323429745454131	0.000217186184101156	-0.000207994854419251	-0.000297891497117883	-0.000467906714635227	-0.000534721944557346
0.416276638586471	0.164391270149981	-0.0546358643264695	0.247716834314708	0.0128743445647933	0.0179589223005497	0.0691352222916692	0.0569797763463727	0.0269092317374434	0.0154166334326715	-0.00268025629787727	-0.0105595458584613	-0.0247818926207568
0.116519974872678	0.0646840110880238	-0.00835276918179244	0.129364220601439	0.0134409586776617	-0.0138523723050676	0.0305792529771371	0.0221572285102124	0.00868383472727773	-0.00020570681370298	-0.00674333779106469	-0.0146702506261564	-0.0183527159671846
0.20075046568092	0.0447889606831059	-0.0198671668550303	0.162629242165442	-0.00155375059126672	-0.00428766433623173	0.0332381211272487	0.0189271704683376	0.0028687475774378	-0.00292070746374923	-0.0205219156015066	-0.0231688598916446	-0.0360063701530048
0.222993033309842	0.0464943920136864	-0.0241946741648208	0.201363800152068	-0.00955233690809365	-0.00236947234149706	0.044575718020447	0.0227921295188677	0.0100248557108065	-0.00596090462479537	-0.0178587115759387	-0.0195498259127606	-0.0371715251587847
0.687237385780851	0.156119795666153	-0.11621676510909	0.20278826378326	-0.0368869431544354	-0.0301793595492998	0.0237489124564821	-0.000190353471604565	-0.0148406575487752	-0.0335331513518676	-0.0603577343141775	-0.0641240215679548	-0.068009623818
0.00341025319935662	1.93079037267216e-05	-0.000349133190117667	0.00201194793638287	0.000373655650099996	0.000358138979319402	0.00187626093845421	0.000821365994978843	0.000690763963501801	0.000365897314709699	3.10122068139301e-05	-0.000261294268596611	-0.000139690212928256
0.552986579489578	0.0998170392957954	-0.0810109816528494	0.23231493947364	-0.00491552656984606	0.00442293432627994	0.0513799714113344	0.0308175490699648	0.0147837744764052	-0.000246296121783063	-0.014279823118436	-0.0341936046710294	-0.0478493447301778
0.687941311046657	0.153743865148552	-0.111353159029666	0.199941035109603	-0.0114556746591935	-0.031274878218906	0.0120170864669594	0.000504553814513864	-0.0451125271350281	-0.0213652764390497	-0.0398680214396046	-0.0483457532112264	-0.0696062519205718
0.701865750702289	0.146050330772844	-0.116149192622804	0.222145787759249	0.00334859582665481	-0.0106101838282323	0.0645899802686001	0.0113904367116173	0.0039162358532685	-0.0036307940007887	-0.0138948107124606	-0.0338885637503761	-0.0307349801380203
0.138608343764939	0.0395169557258399	-0.0145843408987423	0.120349502930955	-0.0129026519401625	-0.00047886500669439	0.0303150214408527	0.024396690499989	0.00608504041190569	-0.00669075847342848	-0.00282526131983135	-0.0161183089267169	-0.022717597168208
0.366123913725609	0.0789244161468751	-0.0506433739497741	0.203975399026082	-0.002073238963053	0.0133116873451668	0.0587554996459869	0.0395719079075866	0.016472330751365	0.00561922419105687	-0.00514880076779739	-0.0240096767051751	-0.0300955916005551
0.10605076646618	0.0479545862758936	-0.00930331161385994	0.0940863748695031	0.0100941051018311	0.0106350923147141	0.0387557699693303	0.037810269137615	0.0279204380427655	0.0103645987082726	0.0106428167324591	-0.000303886824962185	0.000636382631655358
0.0173556699891932	0.00313247216234646	-0.00164910254748794	0.0108066097227729	0.00145620949078987	-0.00196046307226264	0.00183476650512037	-0.000295466093954172	-0.000160758549617432	-0.000252126790736384	-0.00285668993901022	-0.00230641995418024	-0.00363792451966154
0.913189499389499	0.0801644768620022	-0.170850443299566	0.0816053724053724	0.00980280830280822	0.00132588522588517	0.0153777167277167	-0.00144615384615399	-0.00681298146298148	0.00556434676434669	-0.0137992979242979	-0.0161748168498169	-0.0209954822954824
0.373226282370391	0.146895859184485	-0.0474145528906099	0.228826235639043	0.046282824811017	0.0298329638846715	0.100091609089946	0.0634514495660088	0.0412254834843933	0.0380578943478442	0.0344051159700745	0.00453470256190169	0.00439340601865756
0.408568216210185	0.130511687040242	-0.0514753479341825	0.279306890418853	-0.00501073445446565	-0.0690728019876579	0.039540502244865	-0.0144208735555154	-0.00588785424501648	-0.0370417682210618	-0.0460504763571749	-0.0882251523325216	-0.0813264549002424
0.897151282051282	0.0849441605558865	-0.164973753780294	0.0905410256410255	0.00103369963369948	-0.0113520146520147	0.0049145909645909	-0.0066339133089135	-0.00168360805860823	-0.00515915750915763	-0.0129481268731271	-0.0329825175892484	-0.0311870714755331
0.263752603065092	0.106548073531243	-0.0292589807166057	0.194075446164599	-0.000859415445394696	-0.0656742731199045	0.00259538322971475	-0.00394919678436234	-0.029723789093631	-0.0332668442826496	-0.0417151355747726	-0.0444962474392966	-0.0558859339579051
0.0718900047400085	0.0121065483254882	-0.00591040462858895	0.0516494243910495	-0.00959628559916657	-0.00852446298967606	0.00662321817840375	0.00675711201848228	0.00392085267780452	-0.00906037429442132	-0.00843691414960877	-0.0101716042803349	-0.0157888701356189
0.236548756969182	0.0789183221293088	-0.0274764840844683	0.176352278206809	0.00132951879723706	0.00487581435420575	0.0402369392774181	0.03525756804959	0.0261684933407294	0.00310266657572142	0.00692971233862116	-0.0154446207453035	-0.0135953245523805
0.471248548125916	0.203375193062632	-0.0670415589967853	0.264098415625847	0.0223752557548433	0.00298299399504098	0.0755752557261448	0.0360544834567994	0.0336098525910299	0.0126791248749422	-0.00321182428014455	-0.00809988027279873	-0.0156957359965006
0.0728379045446104	0.0525064964162516	-0.00473209428648486	0.0664659171474787	0.0266799189831262	0.0167109066568214	0.0386821662316456	0.0369903337493972	0.0213790530184377	0.0216954128199738	0.00440293579939732	0.0132338479653148	-0.00634441741341658
0.197808942220723	0.0324264556747914	-0.021325731339205	0.133063494079817	-0.0054287663425269	-0.00747412653379689	0.0311497570463881	0.0123077511737965	0.00293225821191201	-0.0064514464381619	-0.0195160094610743	-0.0281984689200126	-0.0263309785774415
