# Supplementary material for: Measuring re-identification risk using a synthetic estimator to enable data sharing
Source: PLoS One. 2022 Jun 17;17(6):e0269097. doi: 10.1371/journal.pone.0269097 (PMC9205507; doi:10.1371/journal.pone.0269097)
Supplement: S3 File — (ZIP) [file pone.0269097.s003.zip › tx/tx.vineCopula.1.14.csv]

risk_act	entropy_est	ital_est	hypo_est	g_err	g_vine_err	ave4	ave5	ave6	ave7
0.102689014174371	0.0242045843454105	-0.010252576381896	0.0775866304914542	0.00106493149672576	-0.00352155888911566	-0.00122831369619494	-0.00459618439063791	-0.0106704282604572	-0.0110579148896347
0.564978628742535	0.115664399012927	-0.0754991911043374	0.213798761000227	-0.0181563355583625	-0.00734974599141491	-0.0127530407748887	-0.0192139250452922	-0.0313065101637374	-0.0499344243387823
0.298983027159623	0.087127053186897	-0.0356126561757587	0.198077857222152	0.0113192451254655	0.0175035844071935	0.0144114147663295	0.00211788471158664	-0.00909147502835933	-0.0155048582553258
0.695065630797774	0.167722203588875	-0.0960760321300146	0.23637620593692	0.0107558893487465	-0.0126266759806609	-0.000935393315957267	-0.0217328850222058	-0.0368616423641595	-0.0277081283936299
0.0582919898459305	0.0147519816077831	-0.00411846213192563	0.0451204380137338	-0.00463513626122372	0.000300416614666191	-0.00216735982327877	-0.0096072798774248	-0.00533881613505676	-0.0101742855183396
0.133875293421251	0.063297199947376	-0.00995754661522462	0.119972068948588	0.00180388736273637	-0.0126888873475446	-0.00544249999240412	-0.00915364234206889	-0.0148560591503678	-0.0221361285401338
0.176590381468516	0.0839129669634671	-0.0150387237139556	0.173267574639498	0.00969069747281143	-0.043879710699875	-0.0170945066135318	-0.0279023511707988	-0.0348621558652243	-0.0397246730328768
0.696797109636395	0.142222014640604	-0.100182750021936	0.214599995639281	-0.0330851512620752	-0.0255424739818478	-0.0293138126219615	-0.0230210388321093	-0.050121826551414	-0.0436351085223621
0.0610196515772833	0.00530451733974597	-0.00357931517638177	0.0321603553546898	-0.000918191405730275	0.00260742266531156	0.000844615629790643	-0.0040798660138109	-0.00537795503420688	-0.00829927088328034
0.0433329248407991	0.00666136863960944	-0.00296150803937058	0.0154348144338747	-0.00105791163447409	-0.000874578362316233	-0.000966244998395163	-0.00404696359500176	-0.00357429920973942	-0.00543006162819362
0.567141536168924	0.103154624679831	-0.0745599458341715	0.217250789641648	-0.00149210606828354	-0.00811345620545301	-0.00480278113686827	-0.0180075513298672	-0.0334924537428638	-0.0420715525274845
0.0430026112531252	0.00547532012668614	-0.0024217048452854	0.0141450210278814	4.91936106342614e-05	-0.00077066399392775	-0.000360735191646748	-0.00372240147519402	-0.0068647466127569	-0.00770022026553953
0.215647821741212	0.0633716828653427	-0.0214652154333407	0.132032791256506	-0.00834216880170782	0.00454183595138027	-0.00190016642516377	-0.000592811155171652	-0.0135889638249994	-0.020506223452657
0.720225237269199	0.149659305843884	-0.0998051545700471	0.193687425533837	-0.0128394159363235	-0.00145792595708449	-0.00714867094670402	-0.0277821643398454	-0.0411618135042559	-0.0470400483465209
0.180958452961219	0.0856726012375987	-0.0149059911557982	0.17654663095611	0.00869206845715281	-0.0387905575516096	-0.0150492445472284	-0.0240523667708884	-0.0317327304219076	-0.0375542389718454
0.150777645962143	0.070277116879339	-0.0137568418081581	0.115330822395274	-0.00177635562253528	-0.00770064386492686	-0.00473849974373106	-0.0135551329480808	-0.0206017354592102	-0.0323313266623143
0.198425293857155	0.0309956871275894	-0.0202096796197287	0.122199103795078	-0.0134482238035659	-0.00851038547636834	-0.0109793046399671	-0.0195499578514548	-0.024800034313296	-0.0307979665863085
0.532134902744316	0.0886360175839603	-0.0712331818736023	0.211509688422215	-0.00100002091318074	-0.0101475481540199	-0.00557378453360036	-0.0108615713716289	-0.0337355627159215	-0.0463070218683701
0.212541697134198	0.0457385176828075	-0.0217781403730796	0.158780353054503	-0.00318443041792218	-0.00575820093367885	-0.0044713156758005	-0.00878175774109163	-0.0187982494420981	-0.0271104881923321
0.782490192743764	0.161324954972068	-0.111809724563081	0.191045861678005	-0.0245682551575409	-0.0658879076885733	-0.0452280814230571	-0.0357095828391881	-0.054017968897165	-0.0706148089389076
0.655553445388706	0.115964342086114	-0.0890096991916419	0.218066510845536	-0.00836680113504529	-0.00906151306524439	-0.00871415710014489	-0.0191488104389166	-0.031324767086175	-0.0460267672678043
0.14251969768251	0.0284579977768473	-0.012621281129723	0.105671622798474	0.00193240468761863	-0.000735295250418516	0.000598554718600042	-0.00931628636283699	-0.0142681959938452	-0.02681549541064
0.0723981936590784	0.0114925947289208	-0.00590775070512974	0.0506515242459501	-0.00245123773340986	-0.00300000819529345	-0.00272562296435165	-0.00239626073475151	-0.0066765134640021	-0.0133336202241143
0.944474149659864	0.0547914019837005	-0.149600332547023	0.0540972789115646	-0.00563809523809522	-0.0428072574251146	-0.0242226763316049	-0.0245179808286952	-0.032551418422847	-0.0328278911564627
0.0739296571884011	0.051761363634676	-0.00515116561965495	0.0643653129266313	0.0124979114147891	0.0273761300368308	0.01993702072581	0.0132956629459202	0.0133755506873248	0.00697680850980632
0.842257097547644	0.116794536410265	-0.126528931403288	0.12460548748637	-0.0022237118856866	-0.0261997616295936	-0.0142117367576401	-0.0278291471250505	-0.0347047469220788	-0.0480880311856677
0.406442677792879	0.0821572193412914	-0.0492033345430135	0.240643103609807	-0.00659264500543921	-0.0242477151557679	-0.0154201800806036	-0.02908946016363	-0.0477247581216652	-0.0610126908457572
0.191588429013436	0.0322102461151173	-0.0205504891912162	0.1430193635933	-0.00305741308927909	-0.00683879095887793	-0.00494810202407853	-0.0135413350016407	-0.0224512376088634	-0.0293420951864943
0.0734303004218869	0.0432886330389831	-0.00605950903706713	0.0668161767988127	-0.000150651917668526	0.0204475318350198	0.0101484399586756	0.0051709745103484	0.000253610495925136	-0.00626166172993861
0.269964536772494	0.093443486480211	-0.0285712787041807	0.177499448642777	0.0340937489582797	-0.00667648370819141	0.0137086326250442	0.00902948526165087	-0.0135741721751874	-0.0112840936759981
0.282907008323892	0.102389771425584	-0.0316013087224505	0.180852307856383	-0.036421419933048	-0.0503949806071041	-0.0434082002700761	-0.0516904377733517	-0.0501354303303722	-0.0606718080202174
0.0674481616390052	0.0432149048567752	-0.00242959256961719	0.0632701218705206	0.0124496969281278	0.000814960009988111	0.00663232846905798	-0.00194135688946957	-0.00515856182199402	-0.00892302471549397
0.305375578707608	0.0894603578634602	-0.0351895505187497	0.202741771812157	0.019915470957895	0.022178594046271	0.021047032502083	0.010580714632786	-0.00103770651777757	-0.0084006835650357
0.127751748260549	0.0567983924980784	-0.0119926083938834	0.0996504074888142	0.002243730400839	0.0203748250095598	0.0113092777051994	0.00658504193651183	-0.00389680323367431	0.00206897003351339
0.0566791784351164	0.0109454171041768	-0.00571883420166014	0.0379169978473394	-0.00141041891329106	-0.00178855745689468	-0.00159948818509287	-0.00416627219513662	-0.00483315603888271	-0.00919301708289189
0.0370083147389943	0.00987695813146083	-0.00186818727207749	0.0327412258923064	-0.00444533514256969	0.000962715606617918	-0.00174130976797589	-0.00266742790181021	-0.00769345348617305	-0.00731436996070144
0.0575995630959193	0.00355563357719917	-0.00404584174464773	0.029958567941401	4.6347052814727e-05	-0.000173639575804185	-6.36462614947292e-05	-0.00535941181925659	-0.00819847590028734	-0.00575651236120836
0.60834943567488	0.137794223784225	-0.0814003120268393	0.233694713033555	-0.00108134655976355	-0.0309570992665094	-0.0160192229131364	-0.0345005197170973	-0.0455745267471064	-0.0589662566259048
0.141472790255996	0.0636405581110801	-0.0124212874818675	0.121514372820776	0.0130858494125916	-0.0163880122810629	-0.00165108143423562	-0.00782091501329263	-0.0132035198388168	-0.0194212799573462
0.780175453514739	0.165462729543201	-0.11124273939045	0.195057879818594	-0.0560316683316684	-0.066588585756349	-0.0613101270440087	-0.0610191672906901	-0.0740999275570753	-0.0908495614465842
0.930481632653061	0.0660478689429349	-0.144544834740339	0.0643993197278911	-0.033742748917749	-0.0335367346938775	-0.0336397418058133	-0.0370801456480029	-0.0452147998617923	-0.0492389630852342
0.688428909255886	0.15829836105267	-0.0964416161429588	0.192392630604199	0.0193399185326103	-0.0266143803103868	-0.00363723088888823	-0.0261008019339617	-0.0546172122419908	-0.0621970198830237
0.0665574641696385	0.0109470335026469	-0.00518272429230024	0.04811956308228	0.00139678025932193	-0.00307792714220766	-0.000840573441442866	-0.00419985112272923	-0.00434787731682539	-0.00786863237716415
0.474761419032552	0.106400735214373	-0.0614249313851823	0.260268857091538	-0.00452251596116493	-0.0299697920789808	-0.0172461540200728	-0.0355397453762735	-0.0456854658043368	-0.0529497516775678
0.588721196199829	0.16707125507719	-0.0794223318926102	0.24874767064761	0.0104142264155452	-0.0604506294896265	-0.0250182015370406	-0.0940616003773453	-0.0819397409930038	-0.125070896333758
0.292812391412065	0.10900805402334	-0.030701684544896	0.191803258340428	-0.00762325151499832	0.0127792167361558	0.00257798261057879	-0.00756887117529165	-0.024000763948094	-0.0309016543770725
0.646409863622842	0.135262201442587	-0.0896683293799754	0.20811094272737	-0.014496399355403	-0.0453579898452801	-0.0299271946003415	-0.0522350228534569	-0.0598931049019378	-0.0769855098020755
0.643435483727291	0.141310341778914	-0.0851975400131496	0.248724782197261	-0.00014182767512616	0.00390246622981572	0.00188031927734478	-0.00835606290739943	-0.0308198292262732	-0.0543188057851733
0.227124021163017	0.10195063125275	-0.024378367412175	0.158036971233262	0.0406870042677518	0.0445774638070969	0.0426322340374244	0.0255294086341565	0.0151379295448564	0.00168703492679806
0.477417955862011	0.10407665158022	-0.0596578004546356	0.256217292887025	-0.0158211462544613	-0.0265557330912549	-0.0211884396728581	-0.0496267085847722	-0.0509737792332372	-0.0671328635503567
0.653038852472193	0.137010119952563	-0.0879040544861726	0.198155257718372	-0.0815625846993258	-0.0323255702642662	-0.056944077481796	-0.0254234045719903	-0.0334561704988448	-0.0573821136586786
0.887706349206349	0.102274980681323	-0.137237295224459	0.0956412698412699	-0.01441910430839	-0.0399073826966684	-0.0271632435025292	-0.0344195186641091	-0.0326735433088706	-0.0430936221257238
0.467268591688855	0.201234001094113	-0.057054519019843	0.246457065986803	0.0290391009378415	0.0116026904402626	0.020320895689052	-0.000760037304375127	-0.0077439521456264	-0.040113063289469
0.888499149659864	0.101769582579172	-0.135897100489946	0.0946416666666666	0.00362768739197306	-0.0391705725913982	-0.0177714425997126	-0.0284889957264958	-0.0318583049573652	-0.0359127123868196
0.817587343931401	0.10658732182051	-0.12083244831341	0.136600473013559	0.000634254708054671	-0.0131915440963155	-0.00627864469413042	-0.0144003214767315	-0.0224152181224221	-0.0363274533336803
0.415961496585658	0.11630977129898	-0.0513712248475438	0.19588489782798	0.000162367678626318	0.00645581989897936	0.00330909378880284	-0.0110733228928857	-0.0268958626276247	-0.0345348503969163
0.79920350681065	0.144490128476132	-0.114815442583794	0.149451502465788	-0.0110059539783279	-0.0711918967883833	-0.0410989253833557	-0.0510645912959259	-0.0794921143550333	-0.0774527034787373
NA	NA	NA	NA	NA	NA	NA	NA	NA	NA
0.651678924646782	0.169321915814266	-0.0890515478515802	0.237231001141715	0.0116874022802594	-0.0125720967927583	-0.000442347256249365	-0.0336988563195428	-0.031422325299674	-0.0420277091579148
0.0567506254524226	0.0333080897280548	-0.00279252569985669	0.027468699198955	0.0112573801290278	0.0103333176311613	0.0107953488800945	0.00238740348159871	0.00173624392682288	-0.00224931326421396
0.0420511792270055	0.0121478224969676	-0.00364535417816803	0.0262778047321015	0.00183435017125003	0.00185080500860663	0.00184257758992833	-0.00182400756617133	-0.00445928200679442	-0.00646495502987256
0.0353691046168527	0.00998613767906507	-0.00344683911275315	0.0215812631294709	0.00129307495618487	0.00160214410813975	0.00144760953216231	-0.00137783016840384	-0.00197245179245067	-0.00343961459263293
0.89870589569161	0.0840677159661085	-0.138375797819801	0.0889321995464852	-0.00375884353741496	-0.0145869872191301	-0.00917291537827258	-0.0189985052645766	-0.0198346913007627	-0.0261469104308391
0.542920241097543	0.134439895222005	-0.0706913061582281	0.253525260295474	0.00324318355633257	0.00413744386647985	0.00369031371140627	-0.0198992844963334	-0.0282518000576312	-0.0415867335980959
0.0726559878938464	0.0421339480827728	-0.00367904416689749	0.0646228223837579	0.0109268363156669	-0.00043039579955037	0.00524822025805827	-0.00163038012205102	-0.00659907754035907	-0.011244948258456
0.663988946139123	0.119223290975838	-0.0921327396952425	0.215954417639955	-0.000745410556567183	-0.00548450558594193	-0.00311495807125461	-0.0152355017039739	-0.0265434986115186	-0.036198014320326
0.127296337011307	0.0211129782436868	-0.013291221907123	0.0767615237081871	-0.00850129716655174	-0.00589988633367315	-0.00720059175011245	-0.0155179491225629	-0.0173394007726797	-0.0233015136589536
0.720429646106948	0.152345894445837	-0.100816371806565	0.194774768526038	-0.0208205294299745	0.00393879816021081	-0.00844086563488189	-0.0270436335684767	-0.0343231748867331	-0.0468861409524141
0.495683600799098	0.0960893382680688	-0.0630428188428339	0.248223962561296	0.000228292779592632	-0.00069809436659235	-0.000234900793499859	-0.0171876948460102	-0.0343809609664307	-0.0500427348429228
0.0207913615720176	0.00576458947623126	-0.000951087060975266	0.0139640380956933	0.00169630266411934	0.00181039013034106	0.0017533463972302	-0.000958965738274295	-0.00286518483727573	-0.00233247466405959
0.0416799056268267	0.00784950089490929	-0.00388073129713702	0.0265554402101623	-0.00592656522490622	-0.00403773283938309	-0.00498214903214466	-0.00876403480308773	-0.00823445305428378	-0.00748095058978481
0.190532070605687	0.0663777210826972	-0.0200789844084391	0.147897266194169	0.0210117540290896	0.0199973221903686	0.0205045381097291	0.0116558090737821	0.00512908197029013	-0.0111082340028852
0.425535202879059	0.132728762776936	-0.0550834728691653	0.265237752646468	0.00222098953826838	-0.0567198777369419	-0.0272494440993368	-0.0313424479228909	-0.0695330097753755	-0.0719481986207995
0.267947808326194	0.107482230606379	-0.0311785524060076	0.187685213677673	-0.0438270608117799	-0.0657470513394908	-0.0547870560756354	-0.0543440392252682	-0.0447093351967844	-0.053323042825737
0.184403309248102	0.0498236185615682	-0.0183930526813525	0.13892728483901	0.0135365079354559	0.0233417802725552	0.0184391441040055	0.0034995205320015	-0.00454604502938555	-0.0185540649937234
0.0303523572737711	0.00573230046014176	-0.00329833655384031	0.0202680818713153	0.00245335645451983	0.00368444569408021	0.00306890107430002	-0.000315667749850534	-0.00163040780063434	-0.00403590858645227
0.319524136029637	0.0809504188329131	-0.0400074696363992	0.165326511908759	0.00400698683470019	0.00025777728962173	0.00213238206216099	-0.0117009539068066	-0.0304313287360444	-0.021163799627889
0.649184880199166	0.171833891409237	-0.0846020777575657	0.237857080221366	0.0120862274280342	-0.0321695006910926	-0.0100416366315291	-0.038860708959506	-0.0690589456670522	-0.072902760661806
0.0439818361486564	0.0291070431884773	-0.00361749399994797	0.0213775670351722	0.00545383074803751	0.00372989899333831	0.00459186487068791	0.00445476343355373	0.000762595839167754	-0.00248391170860116
0.0370133100884544	0.0100882552121451	-0.00169703561616529	0.0333058190563685	0.000882025673731905	-0.000118188380946911	0.000381918646392497	-0.00126258539943005	-0.00595564282740194	-0.00608455159794949
0.327218313301832	0.0627023984260424	-0.0366130577186097	0.226283310938659	-0.00351813535942319	-0.0038433044010765	-0.00368071988024987	-0.0233748542362531	-0.0391592963870077	-0.0520656296472592
0.078273048613762	0.0154229527039281	-0.00757992360627073	0.0474862012459575	-0.000849318724460382	-0.00619105680419367	-0.00352018776432703	-0.0129184262322895	-0.00992056578415659	-0.0142015447076118
0.238398922466719	0.0766812121262592	-0.0239544558977315	0.164305162191713	-0.00250166627550974	0.0138368947302755	0.00566761422738288	-0.0144818721809676	-0.0274208636468676	-0.0266215336790435
0.0101806366345554	0.00330017779734305	-0.000579141474851167	0.00538598601243027	0.000637916137729047	0.00108488240081561	0.000861399269272331	0.000259653833460482	-0.000100541160732149	-0.0020617833592017
0.488281651774521	0.10346434719694	-0.0616385550795014	0.251790115415596	-0.00902395962360431	-0.0132106137139894	-0.0111172866687969	-0.0333966283150569	-0.0518122123406911	-0.0647182290881742
0.699537392765964	0.144424607383536	-0.100373757740828	0.212528037042323	-0.00615026221873849	-0.0033460739325788	-0.00474816807565859	-0.0242716406790279	-0.0326005628117557	-0.0359915077727666
0.540857779067583	0.129629640984772	-0.0708313007321792	0.254224902536527	0.00495435105363717	-0.00275066411856206	0.0011018434675375	-0.0193209591438559	-0.0276447443773199	-0.0355423195550981
0.0166582771471258	0.00427533091893196	-0.00116225213576553	0.0110896306121769	-0.000888073855013171	-0.000241409802032605	-0.000564741828522886	-0.00127694774473964	-0.00299048238362039	-0.00227191044885441
0.109723342361664	0.0200143261696433	-0.0106719737779376	0.0699302849322446	-0.000788137896986896	-0.00661277183339153	-0.0037004548651892	-0.0120964614879856	-0.0139814085400163	-0.0206555186899105
0.116082099741757	0.0650195418803535	-0.00607197179230076	0.113627674370658	0.0119873000682477	-0.0109471498456367	0.000520075111305515	-0.00794263710756495	-0.0153784164117891	-0.0211933979481244
0.571932414327779	0.117929381206355	-0.073762310024195	0.201242628951923	0.0275899997803283	-0.00384227757476341	0.0118738611027824	-0.0145516618887417	-0.0215486767224743	-0.0480269353282333
0.764896810332525	0.145033492938591	-0.112714037234224	0.173278928214643	-0.0592414204220926	-0.0661482365162153	-0.0626948284691539	-0.057292801928709	-0.0740412201641915	-0.087654574140987
0.88516768707483	0.104478992784538	-0.136169324279346	0.0957608843537415	0.0101192176870748	-0.0372925736961451	-0.0135866780045352	-0.0221480720337863	-0.0234608405483405	-0.0421224111623548
0.031790602191134	0.00336061806966063	-0.00283889604264187	0.0195386764893661	-0.00116092394353067	-0.00209031122763106	-0.00162561758558086	-0.00547491718562953	-0.00734038934856948	-0.00783374041762074
0.461353738431137	0.198995783793259	-0.0563569898234072	0.251389369651257	0.0110092308890257	0.00831729364346395	0.00966326226624481	0.0022892903458453	-0.0214648795744458	-0.023972491614965
0.0871975447343084	0.0439502099737584	-0.00515601078928481	0.0631159175888119	0.00552509455490917	-0.00518458472826132	0.000170254913323925	-0.00385136945267438	-0.00587554104595275	-0.0127152037840702
0.072967660459376	0.0518200611816545	-0.00624323178706002	0.0624055794772227	0.00838459947485859	0.0334586887796803	0.0209216441272694	0.00921966931824193	0.0123123591324295	0.00311191596233464
0.0898869388998117	0.0138323331892263	-0.00915974326516955	0.0558568463293189	-0.00561385542705334	-0.000908862094501958	-0.00326135876077766	-0.00443293785170502	-0.00869027719638948	-0.0120163603216092
0.486564078007602	0.105102957328963	-0.0600169714330118	0.247450198527678	-0.0112015425305182	-0.035972657196123	-0.0235870998633206	-0.0417600524023743	-0.0487696849831093	-0.0701636112313759
0.0798230269163084	0.0119683602829922	-0.00739936753369198	0.0468670147175122	-0.0062024713541252	-0.00473135021201505	-0.00546691078307013	-0.00993156852547773	-0.014923252064174	-0.0163367666161313
0.784289115646258	0.162635834389859	-0.112443551887394	0.190934693877551	-0.02080644871002	-0.0829738927738928	-0.0518901707419565	-0.0463785691256756	-0.0660525846505944	-0.0689278218936943
0.056303647575877	0.034830810097921	-0.00271363383667695	0.0273110272862637	0.0117885902252966	0.00547617814086344	0.00863238418308004	0.00121943141569961	-0.00140419387584626	-0.00105998008258034
0.00522142026879344	0.000829846094909586	-0.000313646058887719	0.00177417532374429	0.00156165678371753	0.000370210633249565	0.000965933708483549	-0.000433328906616233	0.000116733458699812	-0.000696123483972332
0.0243720207292572	-0.000150000500878891	-0.00115667125660719	0.0220851616575711	-0.00113462625756423	-0.000338634730795963	-0.000736630494180098	-0.00225766155345525	-0.00407213215188427	-0.00570236592139593
0.0107105224873525	0.00192586001991751	-0.000384243104307005	0.0102311538624413	-0.000809024546128492	-0.000657483354360255	-0.000733253950244372	-0.000258721805043641	-0.00165305918844035	-0.00139097389797309
0.839279883631774	0.118421711608838	-0.125283672922451	0.125515118984657	0.00894069622696325	-0.0451537277327235	-0.0181065157528801	-0.0202508995206474	-0.0490715659224062	-0.04912403571195
0.0578179936850205	0.00411629583360785	-0.00303311323573248	0.0306149738823842	0.00340758388443693	0.0031206689827454	0.00326412643359116	-0.00140338090519195	-0.00654111919390243	-0.0067470958144458
0.0738695722087571	0.0149053954436916	-0.00592475313805481	0.0464260522667361	-0.0040930907100237	-0.00404508662500325	-0.00406908866751347	-0.00696131286075712	-0.00972238169644646	-0.0147359163432253
0.0155338737165441	0.00173322607927279	-0.00130316523463164	0.0104862550289531	-0.00254521955512622	-0.00263210982328458	-0.0025886646892054	-0.00257285412147184	-0.00396397926084275	-0.00376026350559696
0.3683737032033	0.146136556482606	-0.0435966511457259	0.215370907836529	0.0453318173017344	0.0408220156847212	0.0430769164932278	0.0211578336291048	0.00155669608392411	0.00429152748937278
0.00169609966414215	0.00277450077878033	-5.92901868268648e-06	0.00079622450436384	0.000386444363950388	0.000418408652206864	0.000402426508078626	-0.000214962188700363	-0.000100616523614183	-1.83137968348456e-05
0.889233503401361	0.10187386446234	-0.136077857816194	0.0931569727891157	0.00833554421768712	-0.0193248273551845	-0.00549464156874868	-0.0172090264893836	-0.0165339885371398	-0.0352989132016444
0.491222515653344	0.106694834331513	-0.0628065099193706	0.250025603583309	-0.00906344186002045	-0.0115142785411101	-0.0102888602005653	-0.0325439093371276	-0.0459453312947968	-0.0614212137490443
0.10395278337622	0.0215935666219957	-0.009705961082682	0.0772543310695009	0.00255521712913857	-0.00443085081854155	-0.000937816844701483	-0.00588600726284316	-0.00693523891607331	-0.015363028520067
0.0448386946808255	0.00905058438835488	-0.00414784186707812	0.0274431918339268	-0.000823971770787503	-0.00404795851282945	-0.00243596514180848	-0.00500645310280366	-0.00420912104954514	-0.0100961200172377
0.141094902339033	0.064996845048501	-0.0103727316248397	0.117444972828654	0.00958898640921027	-0.0162635860401244	-0.00333729981545708	-0.0113880713598597	-0.015609718426449	-0.0207519721389962
0.0586890746149941	0.0382624594197904	-0.00406205482489564	0.0348916592858505	0.00322664513191781	0.00266497106567968	0.00294580809879874	0.00213299584160676	-0.00136973385915964	0.000267609499787116
0.896821428571429	0.0851911812421772	-0.137830223987981	0.0894670068027211	-0.00767151618223039	-0.0243991353884211	-0.0160353257853257	-0.0261967845646417	-0.0296465702947845	-0.0333380207619177
0.0162991651460053	0.0014872279592573	-0.00155124026641402	0.0105307575951859	-0.00123090341184392	-0.00137796926987659	-0.00130443634086025	-0.00277807489505984	-0.00415612592234484	-0.00385416484101815
0.00902675867259558	0.00295141742033952	-9.49226231313476e-05	0.00528228127220967	-0.000638142441546979	-8.81920430223782e-05	-0.000363167242284679	-0.000902439711697754	-0.00101925707573019	-0.0017148919169235
0.336188104973959	0.113904316711257	-0.0379587982044966	0.199280733718703	0.012617109828676	0.00156430812576702	0.00709070897722147	0.0103251120277291	-0.0323932302465583	-0.017578592012734
0.0070982844955401	0.00887931984049435	-0.000317813461165922	0.00332604868525749	0.00216419647180716	0.00314056018917564	0.0026523783304914	0.0015912100537619	0.00133696971166464	0.000392106646136154
0.505398559224975	0.156227020274264	-0.0646536498814306	0.264496376305333	-0.0186953393939563	-0.057365126925442	-0.0380302331596992	-0.043937791052909	-0.0648420442092672	-0.101581580098108
0.00444039902651625	0.000868177900084471	-0.000199939287497539	0.00152777590919697	-0.000237615565608728	-0.000145336634492963	-0.000191476100050846	-0.00041069667877231	-0.000309353444750669	-0.00126945082072354
0.106994333516686	0.0217696597496849	-0.0114841323162703	0.0767131080837349	0.000542098233851637	-0.00377792819222324	-0.0016179149791858	-0.00468535613402575	-0.0119409336181362	-0.0196419528342658
0.0244279430739123	0.00390910939231026	-0.00241139927179134	0.0142443458359707	0.00181026799099085	0.00276463638034674	0.0022874521856688	-0.00168998190503184	-0.00100400061566261	-0.00245263035737039
0.0148642718701776	0.00207518014377993	-0.000622340545530843	0.0106607237304695	-0.00118082832420045	-0.00161875041776108	-0.00139978937098077	-0.00187784063759218	-0.00275182288622511	-0.00356741443195516
0.0215552170653152	0.0011244411001771	-0.00169074629808644	0.0138720860350032	0.000228502060429903	7.08320984764005e-05	0.000149667079453152	-0.00290985985995351	-0.00326623360671093	-0.00505113779815514
0.00456583207931853	0.00304466448773572	-0.000177074429787889	0.00367111334500924	0.000208729170695528	-0.000418937851697021	-0.000105104340500747	-0.00100666171531643	0.000113255720520861	-0.00037793943416597
0.687491104926819	0.166389396859696	-0.0911350550895543	0.240616718202432	-0.0207749858877532	-0.00273966134116521	-0.0117573236144592	-0.0323352712176352	-0.0532302762976824	-0.0521509056627388
0.601998727631478	0.139582951467088	-0.0814026807908788	0.243227393866072	-0.0145324999697229	-0.0208045939614905	-0.0176685469656067	-0.0292885933427319	-0.0488460510222504	-0.0636189376249139
0.421601755678512	0.167929442261286	-0.0518759650618447	0.238970526698498	0.02455494807209	0.0311377945112303	0.0278463712916601	-0.00437477324842417	-0.014731545084957	-0.0307738014496713
0.490088308242601	0.103943478941381	-0.0628173604656654	0.254397642949064	0.00138865320871961	-0.0356071085964553	-0.0171092276938678	-0.0408067883267973	-0.0500414061376296	-0.0631622694392128
0.0910207796091519	0.0452839160613264	-0.00619847380391948	0.0673774877941371	0.00951530843065619	-0.00373648561722684	0.00288941140671468	-0.00237682870348405	-0.00834613670501157	-0.00952204428150946
0.153603087955214	0.0219539498354162	-0.0154313793734936	0.0930092620865344	-0.0136268405885297	-0.0112932788210988	-0.0124600597048142	-0.0147041169900036	-0.0277889177260647	-0.0350522657179086
0.91391201814059	0.079146925251813	-0.14374669242989	0.0805879818594105	-0.00911320861678011	-0.00681218820861673	-0.00796269841269837	-0.0225866012955298	-0.0119350312386026	-0.025388474025974
0.745206214024071	0.162387466424599	-0.105469688277885	0.210006030873888	-0.00844927770642068	-0.0630696595353881	-0.0357594686209044	-0.0351993359311955	-0.0626049394388679	-0.0731250982849858
0.648983769088819	0.138031140305077	-0.0920060003382749	0.203907264589573	0.00285871067271559	-0.0291261618255838	-0.0131337255764341	-0.0410178172841803	-0.033953834756671	-0.0625899057881185
0.914121201814059	0.0783189348307003	-0.143990322471435	0.0792692743764173	-0.0233451401772831	-0.00919762856191431	-0.0162713843695987	-0.0201983405483406	-0.0388966029068971	-0.0390838956678242
0.0181624542838227	0.00211132866304399	-0.0015785240612067	0.0125554449968228	-0.00304596794548777	-0.00445495383701354	-0.00375046089125066	-0.00196857117398253	-0.0044731892368806	-0.00590758997504584
0.0583723482662888	0.00533740327947047	-0.00366723644336999	0.031944907289866	0.00113873422877078	0.00472655625713963	0.0029326452429552	-0.00112003767832226	-0.0038172467389261	-0.00673042680489908
0.105068048230919	0.0213931177795496	-0.0110014901752306	0.0756694378450557	0.000270533377559265	-0.000811906272029511	-0.00027068644723513	-0.00464495776566662	-0.0115460250072403	-0.0148535417947494
0.571442554099483	0.120360199944628	-0.0762876223784929	0.207247776274077	0.0272200299092309	-0.00269220429074546	0.0122639128092428	-0.0105570643645306	-0.0266491144733305	-0.0400358601169746
0.266321149396294	0.107137878493387	-0.0297899386271627	0.18846045398893	-0.0429869712639322	-0.0695856375121616	-0.0562863043880469	-0.0505776149899298	-0.0511522268904772	-0.0726187949979192
0.0405692402529433	0.0257699393177339	-0.00283837764365713	0.0209065950737849	0.00292109660365424	0.00401681154319603	0.00346895407342514	0.00291936602506009	4.73631201848776e-05	-0.00206591534213624
0.368059080901758	0.143918924720998	-0.0419347640585457	0.217662339371148	0.0244846396900754	0.0438202733544533	0.0341524565222643	0.0277435491547868	0.00243076498613065	0.0133647053242335
0.665781276573321	0.118203402690186	-0.0923459865364687	0.215285575622103	-0.0155901161458326	-0.0021761551062045	-0.0088831356260185	-0.0130550052618462	-0.0203885199228512	-0.0387211194620171
0.926834013605442	0.0692768667029406	-0.14716703081733	0.0677374149659864	-0.0159078231292517	-0.035869006390435	-0.0258884147598434	-0.0353380720470006	-0.0466830215419501	-0.0451159142444856
0.0409931627197836	0.00833356916160519	-0.00380081505467393	0.0266274438850645	-0.00416270957013842	-0.000420647685685151	-0.00229167862791178	-0.00695270477474506	-0.00804736526764767	-0.0057096245944438
0.241206347492457	0.0797222484253496	-0.027529445008592	0.16963293028443	0.003239615311003	0.0107441781614626	0.00699189673623279	0.00268478514362819	-0.0083262144597484	-0.0216261697553048
0.127665080602805	0.0551150440855331	-0.0147139762543831	0.0816444638302178	0.00866715954974803	-0.0047675757450401	0.00194979190235398	-0.0139094327063712	-0.0122079262715297	-0.0181456865520289
0.198902876786887	0.0488767577540546	-0.0197900263945867	0.150670057401053	0.000712086088133002	0.00363016570413696	0.002171125896135	-0.00719127939277389	-0.016161575856988	-0.0222593043803119
0.941125510204082	0.0582249108355805	-0.15041524427292	0.056493537414966	0.00168639455782316	-0.0371326530612245	-0.0177231292517006	-0.023580045351474	-0.0288188234384663	-0.0419847656311942
0.0365457922669639	0.00910578307801724	-0.0030111365097435	0.0201629232840288	-0.00283553817802119	0.0003690480889623	-0.00123324504452944	-0.00284249348191498	-0.00458056864364514	-0.00544282606213642
0.217385298404398	0.0689959404884255	-0.0237188310616504	0.136206956928278	-0.0120722950322763	0.00109256641401123	-0.00548986430913254	-0.00555315516966129	-0.0162103342273494	-0.0229392973678428
0.334371037727931	0.147470324193487	-0.0370246760080289	0.204070707605774	0.00806488308182435	0.00477104437743819	0.00641796372963127	-0.0193476129103217	-0.0186572954136354	-0.0347506173256747
0.00535244356328813	0.00284986328015362	-0.000694750873854383	0.00357629533497982	0.00129367927921209	0.000998737013511827	0.00114620814636196	-0.000794092332719892	0.000523825475447212	-0.000241281860789849
0.369918008582962	0.146930421965791	-0.0418210954849234	0.216441461764807	0.0456839199104865	0.0377339743239003	0.0417089471171934	0.0258209391238112	-0.00279822683105213	-0.0102641271112265
0.76420291533863	0.140958653016302	-0.113435690467404	0.165986954315526	-0.0391084046685891	-0.0726190527513215	-0.0558637287099554	-0.0467187523583513	-0.0696093138790179	-0.0821044670241885
0.020553569453285	0.00567434389280385	-0.000642516434081673	0.0133686692199024	-0.000882580269067228	0.00112204758241486	0.000119733656673816	0.000428397083927723	-0.00369991249955019	-0.00420556724788363
0.317462996757463	0.110288980572708	-0.0377141753758952	0.249008976624154	-0.00686713655497612	-0.0272103476209463	-0.0170387420879612	-0.0545989197524246	-0.064397758907112	-0.0785963315684242
0.409747945630333	0.132463452925498	-0.0509134632107377	0.271604512567699	-0.0428821040957262	-0.042993627878374	-0.0429378659870501	-0.066859916265166	-0.0716461940177632	-0.0887567468865143
0.73831546310832	0.163724873629292	-0.105300944018217	0.216646441653585	-0.0788482913911485	-0.0686353335991493	-0.0737418124951489	-0.0509815406648699	-0.0714757143682919	-0.0799327346997024
0.14635808234619	0.0578247934263107	-0.0143574430883084	0.121229476752596	0.0106634721580557	0.00901121302877234	0.00983734259341404	-0.00437201277434293	-0.00209748465913576	-0.00994087856809925
0.144627785587094	0.022082752589848	-0.0144048177491482	0.0911233178391251	-0.00255948621567981	-0.00961759787357089	-0.00608854204462536	-0.0163678395958492	-0.0175231601577488	-0.0221222771709225
0.843143902829197	0.118729619775465	-0.126977019141706	0.127517723639572	-0.00358089084118496	-0.0124717372963171	-0.00802631406875109	-0.0166245434187662	-0.0366720606804862	-0.0240423453464693
0.0398855731662014	0.00685644134379737	-0.00312777253809086	0.0293480002840915	0.00175858999148803	-0.00125702053842027	0.000250784726533879	-0.00257638526353895	-0.00546860596241615	-0.00685705054190649
0.00500011171392019	0.000770307501362658	-0.00035011572916191	0.00205940504553301	0.000158104558161932	0.00145320073594911	0.000805652647055519	2.16813037570577e-05	-0.000175113547375645	-0.000635981323482056
0.509726812071247	0.156355195875628	-0.0641479245435965	0.262589986442226	-0.00278386209398407	-0.0618185869971419	-0.032301224545563	-0.0593001500179791	-0.075101960432398	-0.0770945125360196
0.608865536558273	0.141882548032837	-0.0800079414403898	0.236423084344634	-0.00991118536101876	-0.0311210727849501	-0.0205161290729844	-0.0317513792310525	-0.0424788328211486	-0.0485985330144746
0.569716410912175	0.149155428534915	-0.0742584231574999	0.226627595081831	0.00759430292462349	0.0169453566700718	0.0122698297973477	-0.0152904214464266	0.00176010644425728	-0.0301471436009874
0.296341825524698	0.108199882626603	-0.0315888598782219	0.195309630126285	0.0021866208461247	0.00486883290378398	0.00352772687495434	-0.0119361773419062	-0.0254767239095143	-0.0296638019499455
0.528086459037237	0.117863779630106	-0.0702025046748329	0.223571813642464	-0.00214095616913557	0.00658149895849813	0.00222027139468128	0.0053467142805057	-0.0160926587654454	-0.025791209392213
0.572755376857896	0.14602689891828	-0.0754479799821103	0.232082061893829	0.017107382915408	-0.00171207996660117	0.00769765147440338	-0.0103569494776008	-0.0250475547513636	-0.0371146308636543
0.22531391144293	0.0878519501286938	-0.026277503140076	0.152421197674528	0.0105702718804915	-0.0341888386664546	-0.0118092833929815	-0.0200388021827093	-0.0335415242020172	-0.0376136384153915
0.469048436224562	0.198446270603667	-0.0574494280267241	0.246961676747353	0.0269523303885487	0.00776241084971879	0.0173573706191338	-0.00290691479142757	-0.011836852232415	-0.0105706817139273
0.648010603868587	0.142391465066964	-0.0880221937890944	0.243997219260665	-0.00176499621537063	0.00543857574498341	0.00183678976480639	-0.024476505537499	-0.034178715355227	-0.0396003180566368
0.362998646260856	0.136970509379766	-0.041146035541723	0.217033420896454	0.0137945074133619	0.0278911622456454	0.0208428348295037	0.00610421378125348	0.00385658125596988	-0.0249776729067002
0.547577358037682	0.134673322815562	-0.0719747590498943	0.244942205731882	0.00627839741201774	0.00870902097875537	0.0074937091953865	0.000100180456163668	-0.0149664070144627	-0.0379141193387683
0.0468592274658843	0.00869537030457808	-0.00561180411513598	0.0306835671191964	-0.00264351913491011	-0.00442046951171643	-0.00353199432331327	-0.005081048018956	-0.00562941547447553	-0.00785056000299828
0.195570459868373	0.0857331254716491	-0.0169894763346911	0.178028213802224	0.00928673743349465	-0.0385062428051035	-0.0146097526858044	-0.0280809919048675	-0.0404080630603785	-0.040529867978526
0.142980374748413	0.0261925335484329	-0.013245807836077	0.102614234886813	-0.00885108092479703	-0.00899902828137406	-0.00892505460308554	-0.0139528974564034	-0.0177324415901381	-0.0274093711987619
0.288895127122186	0.0765660576245147	-0.0328836960583375	0.19144297423721	0.0131175731802142	0.00927355090708865	0.0111955620436514	-0.000130718180366862	-0.00731337060649534	-0.0161181254842366
0.644286094461095	0.178566456063713	-0.0913801961594894	0.246418389150532	-0.023747648733153	-0.0284998772342092	-0.0261237629836811	-0.0304898142380338	-0.0567163839071392	-0.0680285441568931
0.419172225178239	0.114461041000394	-0.0527607400642415	0.198376443919693	0.0113905506343153	0.00220729535606123	0.00679892299518831	-0.0233390878972106	-0.0315828361559438	-0.0357441939204861
0.571945732185525	0.146240102646706	-0.075243746924933	0.231115102218166	-0.0206979648704082	-0.00333762411693117	-0.0120177944936697	-0.0106917157774779	-0.0310480542223988	-0.0311284514208832
0.784214512471655	0.162326628000771	-0.113534979532208	0.190495011337869	-0.0144216295609152	-0.0678799863564862	-0.0411508079587006	-0.0463472619353305	-0.0640402753581416	-0.069334426989726
0.696616124946482	0.138828386061398	-0.0969966274115308	0.208021351862423	-0.0207803614336177	-0.0118352686162291	-0.0163078150249234	-0.0315694814544699	-0.0396091422532338	-0.0537285370622386
0.0224974999214247	0.00117042512642587	-0.00210979202858695	0.0152200237933978	-0.00366750368554209	-0.000832650655812946	-0.00225007717067752	-0.0032875432726651	-0.00459219801314996	-0.00397859768096823
0.840444061284187	0.117110281645092	-0.123965244804001	0.125180428511731	0.0119765169471051	-0.0319804812134644	-0.0100019821331797	-0.0256856796132812	-0.0401744820305745	-0.0593709709473208
0.642241864484722	0.174863811309295	-0.0885365512263538	0.245227863406435	-0.00732460244495292	-0.0420473952862417	-0.0246859988655973	-0.0337531074222778	-0.0473061820890214	-0.0667438412875202
0.0145981118155409	0.0141640666718553	-0.000344762086457243	0.00706115169320954	0.0012620932804871	0.00295286935595051	0.00210748131821881	0.00257308250798227	0.00093357330186484	0.00085421541865428
0.57779675159144	0.1665491886806	-0.076703297263952	0.257102804640506	-0.00187732452379819	-0.0801312844603737	-0.0410043044920859	-0.0721729204415733	-0.105092365174132	-0.108604697374844
0.725680241763165	0.151517841884526	-0.103574058563624	0.191661525992889	-0.0027766970505283	-0.012945035401305	-0.00786086622591664	-0.0221318507566072	-0.0248604998865792	-0.0489234786731799
0.913001587301587	0.0792044334095163	-0.141666184345249	0.0799841269841269	-0.0196899092970522	-0.0288818023246595	-0.0242858558108558	-0.0225688050045194	-0.0271293864865294	-0.0297997861265719
0.887030442176871	0.103465079897114	-0.137029431135626	0.0967171768707484	-0.00414336734693876	-0.0339555524929473	-0.0190494599199431	-0.0196702668780675	-0.0366587501502711	-0.0291167558960088
0.124478931263431	0.0544022731019419	-0.0123481098211234	0.0796483789220963	0.00044937781879073	-0.0013799039474017	-0.000465263064305485	-0.00781453209534992	-0.0118085045589463	-0.0150929549458868
0.348561014425592	0.126641564504632	-0.0392399183354818	0.20086808427317	0.0491566177194496	0.0190710821383125	0.0341138499288811	0.0103684677946361	-0.012664916249107	-0.0109694063053866
0.0577843728244503	0.0370969119179407	-0.00352888475546787	0.0319082581997857	0.0105651185197311	0.00597218574839912	0.00826865213406513	0.000436775461927094	-0.00237071598520387	-0.00277934571567467
0.336424734708858	0.115112363384635	-0.0353723974213579	0.196277079472178	-0.00414629844740033	0.033074014200023	0.0144638578763113	-0.00469134976975105	-0.0220470340746724	-0.0252651702349854
0.111304481667829	0.0347458412756581	-0.0088717716507966	0.0974340027450867	0.00706623403234571	0.0028488006871102	0.00495751735972796	-5.02020800632469e-05	-0.0107647923297885	-0.0157097294301315
0.193780066233577	0.0313895607641289	-0.0216753591036154	0.124202592276482	-0.00839372598458216	-0.00580999292811574	-0.00710185945634895	-0.0201766541663007	-0.0241026890784089	-0.037927069703169
0.291196160331442	0.0724442296725391	-0.0322777734959678	0.191405648912681	0.00561909743292693	0.0108723942812393	0.0082457458570831	0.00162914949564402	-0.0119872431162861	-0.0164572746713463
0.596006126525464	0.138294590186879	-0.0787140776731112	0.241446266319786	-0.0173668721024389	-0.0124316803106933	-0.0148992762065661	-0.0442506939770062	-0.0497771222278827	-0.0723239309824143
0.940359183673469	0.0584862408897802	-0.1506200951418	0.0566884353741496	-0.021649433106576	-0.0521768707482994	-0.0369131519274376	-0.0244406613228042	-0.0422887471655329	-0.0560202834863549
0.131889007582234	0.0206568567825448	-0.00919204395945381	0.109280610217893	-0.00215939433148515	0.00230437643768408	7.24910530994771e-05	-0.00218044635819381	-0.0134360093552024	-0.0197593009593601
0.196423427952962	0.0315075506599125	-0.0188490362767358	0.121849701180014	-0.00873213508242371	-0.00522847897564038	-0.00698030702903205	-0.0149422069786541	-0.0287839207838283	-0.0220953270429891
0.226348130174718	0.0645353748558949	-0.0232405469652748	0.172136202189588	-3.2158740847138e-05	0.003179519382735	0.00157368032094393	-0.0103842485341781	-0.0147204022837766	-0.0262735884276841
0.444033028921248	0.107395859598296	-0.0557647772306525	0.193217394261911	0.00559305170036922	0.00733802762735292	0.0064655396638611	-0.0138672130053101	-0.0245599856810671	-0.0356945701910052
0.886629761904762	0.102464296382773	-0.137159118920395	0.097270238095238	-0.0352552514945373	-0.0406544167084083	-0.0379548341014728	-0.0281081987923375	-0.0410773821416679	-0.0445885121062208
0.301557775399388	0.088021805787499	-0.0319783840926287	0.19382635985038	0.0136753114725763	0.0251810616716407	0.0194281865721085	0.00555655001329675	-0.00173631754816339	-0.0170855121412912
0.148249714610274	0.0685967884171022	-0.0143842174594568	0.118227041213063	-0.0102812411449238	-0.0155507821183523	-0.012916011631638	-0.0130613728126913	-0.031102918267043	-0.0419650372811196
0.69798635332921	0.167703198895734	-0.0960907982844033	0.237152762317048	0.0186744840710177	0.00840697282593572	0.0135407284484766	-0.0137677248705886	-0.0266310993845552	-0.037649690950562
0.266248792786336	0.0940704999198799	-0.0286161026248314	0.177362952813806	0.00864753411719515	0.00137067413246084	0.00500910412482797	0.00534710794493154	-0.0315892182765995	-0.0331888852248196
0.29692831545155	0.0891118332662298	-0.0343258229582653	0.19426924287236	0.0149980455022857	0.0200781771129962	0.0175381113076409	0.00908959758275019	-0.00176240735232691	-0.0154440845734194
0.844690783609481	0.118349992262888	-0.125751734275248	0.123938808227254	0.00714475624748734	-0.0183336058665891	-0.00559442480955086	-0.0241213309994796	-0.0301888154003688	-0.0314132028569004
0.113206391389222	0.0363075474555478	-0.0112457023492788	0.103329486796759	0.00415429678526344	0.00182895194471762	0.00299162436499054	-0.00114553212277062	-0.012979211188503	-0.0153584742674693
0.721093046305462	0.150581769950822	-0.101312579603785	0.193353614176912	-0.0319912720063192	-0.0105307354929028	-0.021261003749611	-0.0303586293696312	-0.0257041412780493	-0.046161963750578
0.0106043952324509	0.00321604897520235	-0.000897107596823519	0.006295968366162	0.000607950148115963	0.000235547572054771	0.000421748860085367	-0.000325420029531899	-0.00113262901270151	-0.00101750891262856
0.687177250428469	0.133559035791763	-0.09780155023878	0.206733813808929	-0.00632041504862924	0.00645324671988545	6.64158356280531e-05	-0.0124166117899689	-0.0252625663838937	-0.0346852902832144
0.123436947386974	0.0543361222331982	-0.012603895651485	0.102921584346632	0.0027641125291825	0.0191637988353933	0.0109639556822879	-0.000368365214474711	-0.0066911843716649	-0.0133830821624572
0.940982993197279	0.0580156299938945	-0.151577557162276	0.0557789115646259	-0.00162142857142855	-0.0463008503401361	-0.0239611394557824	-0.0379673939156082	-0.0326392978403482	-0.0374173597352694
0.172307817007705	0.0679300105598501	-0.0165754084073412	0.114151974447531	-0.0187422555830262	-0.033751862876497	-0.0262470592297616	-0.01601949054139	-0.0308436187628585	-0.0284397772662121
0.07442685241008	0.0406792992058058	-0.00576740125152625	0.0662173045921807	0.0110578479064943	0.00299250617888379	0.00702517704268901	0.00601036730030698	0.00178365326626365	-0.00206266439553635
0.0395868244169648	0.0260051807251425	-0.00247120242883459	0.0213768781727166	0.00426906574299028	0.00391802499253962	0.00409354536776495	0.00204009933648825	0.00049539186734502	-0.000955006301297225
0.916207369614512	0.0768957849607689	-0.141820313981238	0.0769212018140589	-0.0154601886209028	-0.0374602603745461	-0.0264602244977244	-0.0153990695812124	-0.0237056305855675	-0.0208606734535306
0.795932094492809	0.145758360205174	-0.115470433751149	0.153537355105212	-0.0599016913723025	-0.0639122347214959	-0.0619069630468992	-0.0743778141287066	-0.0860491887471553	-0.0765698425048633
0.929298639455782	0.0676680753218368	-0.147487479253889	0.0652013605442178	-0.00289625850340136	-0.034670068027211	-0.0187831632653062	-0.0282073281876853	-0.0517323953823954	-0.0494328669346527
0.766974552828124	0.141207401462088	-0.109957211144447	0.159157141667856	-0.00760576685621595	-0.0709679075709114	-0.0392868372135637	-0.0655178737220308	-0.0638499434397886	-0.0652768803339073
0.25872121230396	0.0811360183495317	-0.0254956302206946	0.171860114429511	-0.00849191540543126	0.0100425854234902	0.000775335009029487	-0.00344447372956985	-0.0119409079342318	-0.0235839723150069
0.882631065759637	0.105553145106035	-0.139059177936994	0.098707029478458	-0.00986806962878395	-0.0128893166357453	-0.0113786931322646	-0.0244395998842428	-0.032530744553066	-0.0379728474256836
0.721168103373203	0.148578848084838	-0.0984728973947473	0.19164341748689	-0.0279238985074752	0.0102028219036681	-0.00886053830190359	-0.0339319026983286	-0.0328953282477258	-0.0511463063944243
0.304304856624559	0.120627491645159	-0.0362978131077537	0.210288071257834	-0.00066396709043326	0.012980017496662	0.00615802520311437	-0.00179881652165365	-0.0130355623114479	-0.0220464685586429
0.192190624665885	0.0306458229068357	-0.0201781780301477	0.143864900919157	-0.0102601583347672	-0.00310268925454288	-0.00668142379465506	-0.0101595029570474	-0.0208632782483395	-0.0298482891809305
0.141375702374315	0.0657566421059336	-0.0122865327116098	0.121781232570773	0.0140700645672898	-0.0110594537424774	0.0015053054124062	-0.0117464852617906	-0.0180387047756237	-0.0278178362721204
0.168009146430573	0.0649424493076899	-0.0167134358290602	0.115267327590459	-0.0335789303168142	-0.0207543175849036	-0.0271666239508589	-0.0289859714068957	-0.0307399251047773	-0.035141863193971
0.29713927656516	0.0942841762502064	-0.0339968287801105	0.166089561675799	-0.00458957197805215	0.0186785280853325	0.00704447805364017	-0.0138429014084958	-0.0253889447972152	-0.0343560977471267
0.944534353741497	0.0545428343371867	-0.150011506276349	0.0532037414965987	-0.00878702329416614	-0.0357284580498867	-0.0222577406720265	-0.0268586245104102	-0.0378914270253556	-0.0339543905551424
0.679535233650485	0.133227461596171	-0.0951005773182718	0.211286125218389	-0.0128788457666785	0.00696850797033122	-0.0029551688981736	-0.0210296084025999	-0.0377349328032613	-0.0435331404850577
0.572674303780319	0.170325350239246	-0.0751077580826076	0.256365439085511	-0.00591404354077951	-0.0846271017058153	-0.0452705726232974	-0.0678475688372685	-0.0966957585834027	-0.119385184770637
0.941437755102041	0.0578144937597138	-0.1498562363414	0.0548479591836735	-0.00215918367346946	-0.0421708616780045	-0.0221650226757369	-0.0289223407544836	-0.0315273242630386	-0.0376735028860029
0.122937923963199	0.0528738653053966	-0.0122240159955748	0.078530547011672	-0.0131249214691448	-0.00301247082770988	-0.00806869614842737	-0.0193565845242997	-0.0140282229279588	-0.0120169894491038
0.0522047197761016	0.00227804523311514	-0.00422998059798185	0.0490480518130566	-0.00129514421436568	-0.00450897950085078	-0.00290206185760823	-0.00614647424476567	-0.00828436505241158	-0.0107012440185951
0.686822667114682	0.159664670471848	-0.0978547229755459	0.196581049872264	-0.0415060709610622	-0.0234531607356414	-0.0324796158483518	-0.0405329415720344	-0.0680947425037026	-0.0628342073269994
0.0676460195290546	0.0123905520098012	-0.00720051903099055	0.0401458221052323	-0.00187134077434517	-0.00420048348627081	-0.00303591213030799	-0.00559133596407757	-0.00817149021549777	-0.0107886829868325
0.94402380952381	0.0550875814646602	-0.149059271809062	0.0540333333333332	-0.00534523809523813	-0.0336034580498867	-0.0194743480725624	-0.0391858102215246	-0.0411442166960025	-0.0311423185941044
0.0393482650885085	0.00807955489550068	-0.00290913325506996	0.0296714950381078	0.000357772496552319	-0.000297554971107859	3.01087627222266e-05	-0.00349000506849215	-0.00518049730549848	-0.00582913861570696
0.00545600787466969	0.000310166525389254	-4.34187447861164e-05	0.00239275969771121	4.52589587230778e-06	-0.00024705093679705	-0.000121262520462371	-0.000138757790260956	-0.000459740593563056	-0.000876076838071757
0.496032088308658	0.158021681754303	-0.0633986418115086	0.274352833188065	-0.0239289344946851	-0.0475879525408099	-0.0357584435177475	-0.0652508588526321	-0.0826747657298406	-0.0994120214989972
0.574348388416095	0.146584176468161	-0.0766673987946403	0.228547330151052	0.0293548232661837	0.0164527549205515	0.0229037890933675	-0.00285628094027257	-0.0309404164631299	-0.0113921746296674
0.22067838638924	0.0412115766746314	-0.0245950589865124	0.137848002767655	-0.00194561353508987	-0.0104266706081458	-0.00618614207161786	-0.0139627525412036	-0.0228290204100382	-0.0342318900908045
0.863523938363224	0.109393634986826	-0.132524915246912	0.109699975817833	-0.00155449391877971	-0.021278565023114	-0.0114165294709468	-0.0256921567108626	-0.0224024552828125	-0.0546581274222363
0.121426739430705	0.0562472002117771	-0.011762256590785	0.096924615189612	0.0180338819880523	0.0242949887871542	0.0211644353876032	-0.00168606982350951	-0.00523068810245811	-0.00142680605734571
0.220243381090258	0.0814096704613118	-0.0230968921935216	0.153253712805738	-0.0047350429098223	0.0246840037173831	0.00997448040378038	-0.00393449806496785	-0.0192997817227105	-0.0254173754883085
0.341415307393185	0.124974079428997	-0.0383333128444898	0.19982149733518	0.013672867002162	0.00368057676513639	0.00867672188364921	0.0127093562243945	-0.0121737653450907	-0.0109915036097349
0.112678398978776	0.0188633288755005	-0.012075435467975	0.0732743609087996	0.000269742330346906	-0.0130993770675149	-0.00641481736858401	-0.0163337171026177	-0.0192863935299604	-0.0201859949615077
0.154158914147967	0.0230722119341599	-0.0161377301807731	0.0957465093326491	-0.00215912485988543	-0.0148669552801677	-0.0085130400700266	-0.0100503048720522	-0.0194089279575352	-0.0268028331601094
0.699451829519687	0.163277808621273	-0.0943258669131501	0.233847552051123	0.0301561143221857	-0.0234683522826381	0.00334388101977379	-0.0142125057472997	-0.0259493514376953	-0.0298636510143256
0.861401651721295	0.111781478609134	-0.131130289836756	0.110690865285508	0.0109369537208823	-0.0183822639661926	-0.00372265512265513	-0.0259689467278753	-0.0416724998336402	-0.0485279807494092
0.14111508849247	0.0636288472966259	-0.0105701417480421	0.117827264871927	0.00345126552973771	-0.0119123485026968	-0.00423054148647953	-0.00747343579662069	-0.0155985614928987	-0.0220179673240807
0.172086436143087	0.0675605726695177	-0.0189883464484135	0.117701034758529	-0.0166265464377212	-0.0213906306644022	-0.0190085885510617	-0.0243669281759718	-0.0321942293448271	-0.0294798636473136
0.294200656061318	0.0947079898134093	-0.0364675943801288	0.166548367134918	-0.015143733414184	0.00176458676811009	-0.00668957332303693	0.00927485907855669	-0.000665608527864736	-0.0211565926452188
0.588228049615957	0.164290307337067	-0.0796586427599952	0.246477273468184	-0.00406999538601038	-0.108455402638436	-0.0562626990122234	-0.0723047609426496	-0.0892865458335532	-0.0980095951149959
0.490510053144149	0.0953508243756507	-0.0626034377958697	0.246138651939588	-1.67003259216036e-06	0.0118462201544204	0.00592227506091414	-0.0243781236362051	-0.031938211065572	-0.0432681947879351
0.56196271212382	0.106234537160495	-0.0723923684829436	0.209050376904954	-6.74193715550775e-05	-0.0036918245047981	-0.00187962193817659	-0.0260120201268619	-0.032933298440649	-0.0447870559374213
0.410531470378162	0.114792529693341	-0.0531015278892678	0.194950142225954	0.00500466896251273	0.0125905181972046	0.00879759357985865	-0.0196679235282629	-0.0157250837640137	-0.0394826484935282
0.777474603174603	0.166389009613836	-0.111742170419807	0.193480498866213	-0.0132020303109588	-0.0927821134219318	-0.0529920718664453	-0.0476452654488368	-0.0840093634829452	-0.0795781655014682
0.0762019869264954	0.0101233031612006	-0.0065907642201725	0.0499322236532495	-0.00442178580808143	-0.00989836440981595	-0.00716007510894869	-0.00908590011659831	-0.0171645341247156	-0.015954017520786
0.421002985477308	0.133623397539635	-0.0561041669339908	0.269078896621983	-0.0430997782581116	-0.0611683034682367	-0.0521340408631741	-0.0513688643190728	-0.0412599154906844	-0.0747457616515065
0.529488715852737	0.0878904236913031	-0.0686049740812788	0.208429466679017	0.000724351267796242	0.00334917788707689	0.00203676457743662	-0.013813685445704	-0.0366746523593426	-0.0415863012883662
0.0660211482939331	0.0431305104860542	-0.00100076640864551	0.0621070596849746	0.0129209372019839	-0.00149137858042686	0.0057147793107785	0.00170160665458551	-0.00206975229407161	-0.00944213956073661
0.0333406659830744	0.0049568653535968	-0.0032558795210213	0.0222012903401052	-0.00157069480126815	-0.000869616170390553	-0.00122015548582936	-0.00406324574750713	-0.00674221206072645	-0.00836903692184476
0.687364781061073	0.161011476319085	-0.0968641253094342	0.189385210127862	-0.0154303266042388	-0.0361777041759168	-0.0258040153900778	-0.0185622883289173	-0.0567114296806903	-0.048598527353152
0.599567160035461	0.134511883759156	-0.0841632370990979	0.215708978745378	0.0275754571583524	0.0116244986139915	0.019599977886172	-0.00756236484338502	-0.0301814415641631	-0.0233377270822411
0.0144616662089713	0.00222722529223159	-0.00108540666117596	0.0106341783094106	0.000146667828360172	0.000938856555854673	0.000542762192107422	0.00181750237411679	-0.000380045256018828	-0.000766294788341648
0.175301370921577	0.0860550961531947	-0.0156090915486902	0.17514334346376	0.0183655160168237	-0.0409428593964395	-0.0112886716898079	-0.0226122824462494	-0.030259427902819	-0.0418604444116206
0.915210997732426	0.0777090823866933	-0.14137557460875	0.0782651927437641	-0.0112868480725623	-0.0219249433106576	-0.01660589569161	-0.0151000850340136	-0.0253051432694289	-0.0385661453275949
0.885280158730159	0.104506378368604	-0.138526838427401	0.0960320861678006	-0.00914569160997725	-0.0249212660355516	-0.0170334788227644	-0.0132435549044791	-0.0366813869662084	-0.0347826900632047
0.410050799195655	0.131370265596477	-0.0477270288030505	0.266980417214979	0.00970932809977509	-0.0502962505135622	-0.0202934612068936	-0.0365678741154107	-0.0793326136948746	-0.0685678613747455
0.442073541192951	0.109196496295225	-0.0560375444267456	0.192325908332929	0.0277533710643993	0.0112747808160319	0.0195140759402156	-0.0205466336995936	-0.00926146234585018	-0.0344872369885628
0.181088844867489	0.0458618142806307	-0.0182677013237439	0.13828301557908	0.0146304876405672	0.0143979304167909	0.0145142090286791	0.00971472955239469	-0.00680578951338101	-0.0141622346654008
0.917806575963719	0.076575666537173	-0.142608901073087	0.0786696145124717	-0.0104934807256235	-0.0194882086167799	-0.0149908446712017	-0.0218738917828203	-0.028054081632653	-0.0427304782519068
0.928742857142857	0.0676746079843871	-0.146000215106991	0.0659809523809525	-0.0115936147186146	-0.0458882807668521	-0.0287409477427334	-0.0391022108843537	-0.0482514957264957	-0.0522254447046271
0.199198130189364	0.0321266909027766	-0.0208872179380452	0.12310424942245	-0.010427426313258	-0.0168875359737928	-0.0136574811435254	-0.0202877863177051	-0.023746312723776	-0.0310084616255882
0.794977396016682	0.146331576185935	-0.117826815687683	0.152916648034505	-0.0251781571394355	-0.0647051971554609	-0.0449416771474481	-0.0681933040791333	-0.0833619592062067	-0.0746691989291964
0.569146242279306	0.111648156991979	-0.0733490678467143	0.205929885164678	-0.0139190151048518	-0.0272541485498586	-0.0205865818273553	-0.0223261604786386	-0.0408280078236731	-0.0505782026831966
0.927306802721088	0.069542462738322	-0.14778263347927	0.0677408163265306	-0.0154986394557821	-0.022944418469142	-0.0192215289624621	-0.032594670047506	-0.0223130102040815	-0.0396286848072561
0.409450919181941	0.0816454179838502	-0.0489571828633629	0.244694353552325	-0.0138472762578664	-0.0160104888723757	-0.014928882565121	-0.0217051512713849	-0.0413603636205705	-0.0493561872989153
0.531955174811083	0.115062529982354	-0.0695338541797095	0.223660677194055	0.00482209434178493	0.00927275635522806	0.00704742534850644	-0.00110728021225859	-0.0191734419398899	-0.0264537554194894
0.424541259031792	0.119685692945741	-0.0516707044675107	0.197500343316352	0.0271407831925561	-0.004612635293056	0.0112640739497501	-0.0184328687210344	-0.0123966781790904	-0.0192735629988227
0.601482225097023	0.136974060429425	-0.0790894321497668	0.241058522250867	-0.0111547221024973	-0.0209150610086721	-0.0160348915555848	-0.0367712609632728	-0.0434718317217133	-0.0634317268314114
0.943723469387755	0.0552652910411424	-0.150065725792367	0.0535146258503402	-0.0116816326530612	-0.0493794990723562	-0.0305305658627087	-0.0292514293530324	-0.030995565347351	-0.0399250154607297
0.868860595753453	0.10768901179224	-0.131068978344921	0.104222459286745	-0.0164422182975755	-0.00704062366205227	-0.0117414209798139	-0.0253976691958836	-0.0267615301365303	-0.0315423902428105
0.940737755102041	0.0581282627317833	-0.149696993897572	0.0555479591836735	-0.0289401927437642	-0.048730993609565	-0.0388355931766646	-0.032581179138322	-0.0474569521748094	-0.0561199122306266
0.650497244818673	0.174062753301322	-0.0861270117486629	0.237572823208538	0.0138878924506173	-0.0434304989269662	-0.0147713032381744	-0.0376871741442888	-0.050050707269653	-0.0664749339690877
0.886941836734694	0.10239248264118	-0.136600685490423	0.0962438775510205	-0.0347194186765615	-0.0450248777016633	-0.0398721481891123	-0.0297991078132885	-0.0324847483865341	-0.0479852253547106
0.0614818887821784	0.0404187103912204	-0.00450905948714037	0.0365635288459867	0.0115916297324713	0.00711102786696786	0.00935132879971957	0.00066735914876577	0.00114560691358892	-0.00323270428089471
0.144775742774797	0.0558699020030834	-0.0148892383457449	0.120555609685035	0.00539500071528118	0.00380247436242051	0.00459873753885084	0.00239381371279282	-0.0101082646278997	-0.0105325726909738
0.777402891156463	0.16387518526582	-0.110027394445963	0.193711394557823	-0.0295268461801357	-0.0794712099525124	-0.054499028066324	-0.0600156830616299	-0.0797675938092515	-0.100405702437594
0.276994688274046	0.053119658453507	-0.0332436170725548	0.162228233837498	-0.0233169104304669	-0.0113670051325545	-0.0173419577815107	-0.0288597298776228	-0.0440559818839066	-0.0345378469661718
0.0030622576045918	0.000624782897489894	-0.000234021981956426	0.00217932423208853	0.000557862609205594	0.000117077707917624	0.000337470158561609	0.000197818842703062	8.92765987753107e-05	-7.0000345029362e-05
0.779633900226757	0.163601621669507	-0.112232696285658	0.19347358276644	-0.0389274923538303	-0.0645503042592328	-0.0517388983065316	-0.0638401061747805	-0.088358507219412	-0.0801879380190305
0.942601020408163	0.0564530874878501	-0.149919462964962	0.0553275510204082	-0.00992006802721079	-0.0443182539682538	-0.0271191609977324	-0.0414053754568322	-0.0365075745682888	-0.0512683738880166
0.0751730492299802	0.0438261306739137	-0.00671649595621292	0.0683044050805721	0.00758299549944301	0.0168303392053294	0.0122066673523862	-0.00194924556086241	0.00161598047757172	-0.00249871952669301
0.491596801857928	0.16069505778578	-0.0618250912413265	0.271768070878031	-0.017681651364814	-0.0573504945487988	-0.0375160729568064	-0.0625409905520942	-0.066529968804327	-0.106736308623191
0.0118787162023766	0.00176906488029226	-0.000105127594595952	0.00828102228116764	0.00105405645169316	0.0011543117302837	0.00110418409098843	-1.26815050080515e-05	-0.00128235863529138	-0.000555028939034755
0.0608748824455	0.0388547818149825	-0.00449509251498432	0.0361789628916408	0.00819388293811769	0.00873719940493285	0.00846554117152527	0.00222715188118081	-0.00290307660943207	-0.00717621668857549
0.276743007963468	0.0547074981522205	-0.0323829575205937	0.159423471124699	-0.0107023674593278	-0.00152958057422303	-0.00611597401677544	-0.0125807338652028	-0.0321989345499344	-0.0404558567771141
0.942311224489796	0.0569456919246987	-0.149453930393813	0.054641156462585	0.00060804988662122	-0.0375588435374151	-0.018475396825397	-0.0213728741496599	-0.0353612395540968	-0.0307811224489796
0.0349916248021455	0.0104788383625668	-0.00198354527257812	0.0193643863993347	0.0015672828117525	-0.000549948802429964	0.000508667004661269	-0.00369460902227418	-0.00442812168867576	-0.0038728160034607
0.322416743125167	0.0625074141632495	-0.0372745293516666	0.227866208093657	-0.0132527012273877	-0.0313831694115144	-0.0223179353194511	-0.03032600717735	-0.0416924175627009	-0.0479610462397679
0.298519975494789	0.0980801711223597	-0.0358531266357136	0.165078545011257	0.0101289990906686	0.0177822970796819	0.0139556480851752	0.00153030884029465	-0.0076873966416513	-0.02026617276601
0.698972231736517	0.141485054492915	-0.0989893833400695	0.207245455338312	0.0246766514535312	-0.017091829173333	0.00379241114009909	-0.00126795434236116	-0.0218943578406878	-0.0381514222011132
0.84187786611148	0.120017477777307	-0.126204508475038	0.126454106677636	0.00557654019649823	-0.0436355346334338	-0.0190294972184678	-0.0323055466419692	-0.0177837995687785	-0.0600255916288338
0.765948437277009	0.14184940500492	-0.108328899998174	0.165150492364778	-0.0308229000537769	-0.0379540224437217	-0.0343884612487493	-0.0483152770953799	-0.0756051654934685	-0.0769259818637706
0.224486182303294	0.0650905144706764	-0.0256835608841321	0.159344957320828	0.0120295461697355	0.00216830355218989	0.0070989248609627	-0.0080803548042428	-0.0203031328300092	-0.032152722017087
0.688391832503322	0.15719387081777	-0.0968454378609133	0.191552301045716	-0.018540632718564	-0.0499355899489856	-0.0342381113337747	-0.0157935550023862	-0.0397706076468408	-0.0567359007623477
0.0755691708831515	0.045434167164337	-0.00785135340183982	0.0703685520634101	0.00755430101419466	0.00626269728855064	0.00690849915137265	0.0129368471351156	-0.00841562101493343	0.00475343168234055
0.266853941090641	0.0738622153433526	-0.0324327540362289	0.162049612675945	0.0121916516721089	0.013870893780722	0.0130312727264155	-0.00386000441315615	-0.0103135439584899	-0.0178893734987578
0.587072106769477	0.163424781222042	-0.0799115020610254	0.249389259483318	-0.00709103603916539	-0.0923244508835909	-0.0497077434613782	-0.0872423107941883	-0.0885737507085036	-0.0942573422216563
0.942977210884354	0.0561742590066743	-0.150231842632845	0.0540942176870749	-0.000947619047619086	-0.0427986394557823	-0.0218731292517007	-0.0237512471655329	-0.0351869171555261	-0.0336191326530613
0.896705328798186	0.0854606240025362	-0.137550885756775	0.0885089569160997	-0.00758877551020409	-0.013332037208823	-0.0104604063595136	-0.0248945231355946	-0.0215717667253382	-0.0312524505256648
0.296643824113541	0.096597289001295	-0.0334425065756017	0.165313964504539	0.0178640617269832	0.0148279024028954	0.0163459820649393	0.00533181164752616	-0.0204198024206003	-0.0176649157597581
0.722082944237114	0.151589188943141	-0.0993295584121272	0.19033355830796	0.0133508553339093	-0.00148722702248949	0.00593181415570998	-0.00964526699917934	-0.0166907791915564	-0.0176137867905327
0.778216836734694	0.162830932905456	-0.11034181903191	0.19489268707483	-0.0342725159760875	-0.0706139315112915	-0.0524432237436895	-0.0692800704149866	-0.0845115308517592	-0.0877961089160078
0.797268740386598	0.148015143409456	-0.115996173374877	0.151214098203384	-0.0129493779047627	-0.0709636257231858	-0.0419565018139743	-0.0618128294390493	-0.0580434964888893	-0.0865191247484418
0.0421034714722258	0.0125336451390962	-0.00307390893867798	0.0257754270070484	0.00464607742031977	-0.0023346631455837	0.00115570713736803	0.00106237669997345	-0.0018140759825131	-0.00357196970988208
0.281908900775525	0.106053052785861	-0.0318490863241573	0.179789138674578	-0.0233922164041146	-0.0572752748332719	-0.0403337456186932	-0.0399217956539659	-0.0622967890698193	-0.0753546037917482
0.784101927437642	0.163437716612899	-0.109926118020919	0.18940283446712	-0.0224869175310903	-0.0561399416060129	-0.0393134295685517	-0.0458583530869713	-0.079639016645498	-0.0781563575333847
0.650797355653094	0.117644751065347	-0.0908089866603661	0.216406335893455	-0.0193619621407635	0.00496086667768214	-0.00720054773154066	-0.0155302907572319	-0.0313847624011836	-0.0375584784490655
0.296160698568485	0.0919807410125705	-0.0354918212334255	0.168461817016523	-0.0045056756858779	0.00212788035714456	-0.00118889766436669	0.00556970235199528	-0.0142022838752874	-0.0255603586396624
0.202775129160263	0.0513215620813098	-0.0215570030756933	0.155806424665396	-0.00625874593806119	0.00151621422002521	-0.00237126585901798	-0.0101409294248092	-0.0219612322653189	-0.0339219058156868
0.424881909157279	0.12513243637787	-0.0550795503334411	0.199601871692901	0.0319933700475434	-0.00220887176491957	0.0148922491413119	0.00993588916221577	-0.0190826572225395	-0.034882323202712
0.690467980828695	0.168159905958238	-0.0954841688939482	0.243156849103278	0.0114098667205809	0.000392425233496585	0.00590114597703872	-0.0137536697561494	-0.0589951804914413	-0.0535253847681318
0.0876099048749818	0.0440895588065345	-0.00492126629596872	0.063562175857323	0.0104508792271343	-0.00445876514043148	0.00299605704335142	-0.00339318777670522	-0.00771242345067956	-0.00889773586427184
0.682359440870351	0.158802157374682	-0.0962268306952507	0.198322843813266	-0.0281954273300119	-0.0336149563953869	-0.0309051918626995	-0.0535992196709818	-0.0570083903067855	-0.0502188528418153
0.2796704052922	0.104963512971911	-0.0321737159838708	0.176910389438072	-0.0262843816036267	-0.0551987656536617	-0.0407415736286442	-0.0466217008379359	-0.0633388743053684	-0.05775266373013
0.19783183722793	0.0318871377762011	-0.0218086664879069	0.12549006156646	-0.0104542023669496	-0.00415740597866979	-0.00730580417280968	-0.0289745133111313	-0.027946229710971	-0.037013685780031
0.863635603483818	0.108441924402024	-0.133453499177449	0.10871269583591	-0.0044881235827664	-0.0272890209113947	-0.0158885722470805	-0.0165905392088745	-0.0269999845392702	-0.0429820624051283
0.111879735413405	0.0178915892656372	-0.00781537968174111	0.108817932089206	-0.000560045583832602	0.000149097039969195	-0.00020547427193171	-0.00845336929216688	-0.0104579855836004	-0.0203272581010024
0.282624071798112	0.103634039069262	-0.0323313743684099	0.179356689156585	-0.0113418725155627	-0.066900246399322	-0.0391210594574424	-0.0450599171748242	-0.0516162999129617	-0.0643616205222902
0.572459008557212	0.167402713471466	-0.0760814482442665	0.254869230801773	-0.0079710851721787	-0.0904111256284347	-0.0491911054003067	-0.0759450216048256	-0.0779010145562725	-0.112010778787108
0.70210399441828	0.141688014287851	-0.0963385724425404	0.207970155241584	-0.00975463633005658	-0.0159896366973977	-0.0128721365137271	-0.0166784444277651	-0.0334736445745315	-0.0383094755385972
0.0601692380025641	0.015081093168743	-0.0045499041580361	0.0455417227706638	-0.000128339913877437	-0.00528038713881009	-0.00270436352634376	-0.00696403256787426	-0.00571035234924479	-0.0102441044367678
0.0335742269382114	0.0108252185261039	-0.001497630583475	0.0197424453985591	0.00345980356570448	0.00350093670059334	0.00348037013314891	0.00142248819486489	-0.0016555325110366	-0.00408799388498815
0.151885968196101	0.0693535855772848	-0.0124722663469963	0.114904130732142	-0.0155658893053482	-0.0205438864529078	-0.018054887879128	-0.0226651844677675	-0.0376212608033367	-0.0330102840728342
0.0154151583023909	0.001565514530166	-0.000481851127048473	0.0103745505200295	0.000499553520193948	0.000365678289486212	0.00043261590484008	-0.000337536211916834	-0.00120165505754084	-0.000667539927262538
0.570677554040296	0.119166259387433	-0.0737530024425823	0.203265919153177	0.0203103819537932	-0.0105553459873748	0.00487751798320923	-0.00533262216794927	-0.0287021000358461	-0.0368648712925378
0.66183230649578	0.119311500631108	-0.0905639052904882	0.213635497129167	0.00463876066068669	-0.0130281799821521	-0.00419470966073265	-0.0205829617896004	-0.0226957993261647	-0.0471627627693042
0.538933587910198	0.134477690727611	-0.0711545419728065	0.252630381453772	-0.0090548045564488	0.0102525193280602	0.000598857385805673	-0.012061520202852	-0.0219832856780587	-0.0439844860701183
0.585142747851068	0.162508130278573	-0.0781985275414414	0.247959550316602	-0.00545167784764788	-0.0894247830253672	-0.0474382304365075	-0.0836883256342339	-0.0916113898380715	-0.116015108746146
0.00100562081804355	-6.8015088380011e-05	5.0288570836019e-05	0.000451221442117597	0.0001580987111013	-4.14027802554544e-05	5.83479654229226e-05	1.19466641283011e-05	-0.000137281125266332	-0.000218776846913533
0.427275255237138	0.129565919878972	-0.0535690015567265	0.262794516557006	-0.0211215737652574	-0.0556452998636834	-0.0383834368144704	-0.0633787343257828	-0.0837366898702258	-0.0752755292923022
0.610473877617462	0.135970412640162	-0.0798913178565381	0.229849410998684	0.00729480889342493	-0.030523985767468	-0.0116145884370216	-0.0234605684314266	-0.0388017574961954	-0.0590252093117802
0.0391747918644732	0.000397899000199591	-0.00122082062488349	0.0284526263590407	0.00152136518190159	-0.00042612211873589	0.000547621531582845	-0.00230159168775814	-0.00568632327901215	-0.00856336886820866
0.767303893725322	0.139449762820865	-0.111219968426378	0.168345147709433	-0.0423385940199905	-0.0649007256619449	-0.0536196598409677	-0.0664769519868155	-0.0775262588365903	-0.078793354853391
0.10882793593647	0.0145569223638608	-0.00988268040089849	0.0957556239555474	-0.000519107940298344	-0.000226174635951745	-0.000372641288125045	-0.0109646879679622	-0.0157869585902653	-0.0208399114830929
0.108163084227808	0.0172704899742772	-0.0103125191117476	0.0697993546542787	-0.00397196817467768	-0.0114003403604112	-0.00768615426754442	-0.0116978988204467	-0.0174423122831723	-0.0251603125496803
0.570160690241254	0.142281833857439	-0.0739753014929802	0.224567046307911	-0.0201854285241856	-0.000140379496001319	-0.0101629040100935	-0.00622458708631357	-0.0272186448309477	-0.036736987523054
0.0225934657618496	0.00120975679731413	-0.00189580097929047	0.0153362505969154	-0.00122598913488052	-0.00349150304918991	-0.00235874609203521	-0.0037814004634062	-0.00384982341287966	-0.00567635888169996
0.342573967307447	0.123712662467211	-0.0388948791263902	0.199431118169803	0.0408793518421842	0.014166260203107	0.0275228060226456	0.00462327560630593	-0.0249768397223347	-0.0305667724264079
0.0420830657518313	0.0283577675677855	-0.00280898567696503	0.0221975479409357	0.00407623546619352	0.00457706894198708	0.00432665220409029	0.00472093616952941	-0.00167824634010218	-0.00201013075293948
0.928925850340136	0.0677713108941075	-0.146376067862668	0.0672646258503401	-0.0326361111111112	-0.0423706039991755	-0.0375033575551433	-0.0450919419865849	-0.0353329571222429	-0.05459644836158
0.215300334894904	0.0396654927123687	-0.0212994203455699	0.131746591131037	-0.00781000464519868	-0.0124700698228156	-0.0101400372340071	-0.0212852569122407	-0.0232894821798652	-0.0387017058921806
0.943723469387755	0.0555540045281441	-0.148951254141678	0.0546574829931973	-0.0079278344671202	-0.053185817963549	-0.0305568262153346	-0.0183921768707483	-0.0315127987092273	-0.0451298764727336
0.858876857864358	0.111509034010562	-0.130663137575652	0.109104434652649	-0.00304998711605853	-0.0235396740164597	-0.0132948305662591	-0.0278321102916691	-0.0514583675388326	-0.0557190064662229
0.251017078455534	0.0440679666622232	-0.0291617261065186	0.184015448795474	-0.0129154048630755	-0.00671018989960828	-0.00981279738134189	-0.0186235970584155	-0.0252654338801966	-0.0379385606658668
0.656915577869597	0.113743011852219	-0.0894640244768533	0.216139814357224	-0.0103014231214293	-0.00851693469044235	-0.00940917890593584	-0.019331127485244	-0.0331060941811262	-0.0466414257620646
0.24753732545627	0.0430616420220203	-0.026396029239945	0.179604337390343	-0.00327990866743041	-0.00948448006014935	-0.00638219436378989	-0.00982740767130666	-0.0282208846910233	-0.0379166060147234
0.917560884353742	0.0764696320761568	-0.142889411921123	0.0762248299319728	-0.00703877551020415	-0.00811020408163277	-0.00757448979591846	-0.0207764764996907	-0.0282644236715666	-0.0222917800453515
0.941213945578231	0.0579297733535218	-0.150740772461526	0.0559289115646258	-0.0138014893836323	-0.0446200680272109	-0.0292107787054217	-0.0347379046454461	-0.032536649659864	-0.0550459930942074
0.70011972670187	0.145237863046782	-0.100029625218143	0.212341157651872	0.012669296400984	-0.0195010648881179	-0.00341588424356687	-0.01298742419911	-0.0161677448373619	-0.0351223258193767
0.596035234619473	0.131515132278633	-0.0811555876072023	0.216288344842378	-0.00137030570018482	0.00457500126810595	0.00160234778396062	-0.0182110903862094	-0.0277740582111545	-0.0388508683552141
0.0713860652219025	0.0525836013959992	-0.00504811237510913	0.0632503342052906	0.0306211374915132	0.021897108043475	0.0262591227674941	0.00049907649055432	0.0118233660922036	0.00920000072288203
0.428153331668555	0.132663240591859	-0.0524655307306158	0.263855128572077	-0.00645132754211375	-0.0532095503684978	-0.0298304389553057	-0.0564055305094653	-0.0573033635235775	-0.0785455806056486
0.744388383045526	0.15720060421846	-0.104346998800858	0.206976242804814	-0.00976706168420005	-0.0370961958676244	-0.0234316287759122	-0.04021253252894	-0.065776462954269	-0.0752649246323988
0.911994671201814	0.0794361584810003	-0.142342946871436	0.0801719954648528	-0.0142009637188207	-0.026037358276644	-0.0201191609977324	-0.0234379874094158	-0.0293990311276026	-0.0559652958152957
0.373929663422387	0.146735931114641	-0.0419230671571964	0.21673856680864	0.0314427897750157	0.0379962688416006	0.0347195293083081	0.00582866010166844	0.0122627084711113	-0.000294001064257365
0.10451873246824	0.0219839141208309	-0.010851533073812	0.0766325737982582	-0.00175271785405681	0.00524275498227646	0.00174501856410983	-0.00887178209805124	-0.0143244517952583	-0.0156930874962692
0.196826081094231	0.0419123055880353	-0.0210264079797295	0.13689876990309	-0.00754528193093229	-0.0113029299570726	-0.00942410594400245	-0.0214094870620993	-0.0251976750395365	-0.0323312068564284
0.227779153990278	0.0955643503565517	-0.0233526562789818	0.15728596942982	0.00935380943838807	0.0291370995749696	0.0192454545066789	0.00082927067081251	0.0119321769961589	0.0106034651065626
0.422967838646344	0.134203467960705	-0.0523866082842375	0.264238858527805	-1.56700183889802e-05	-0.0397499038654254	-0.0198827869419072	-0.0593405278264265	-0.078745455546127	-0.0737269764751622
0.424613275013305	0.122467553348054	-0.055279226086298	0.197506910201441	0.0240041768821779	-0.00615121814340824	0.00892647936938479	-0.00715585757197673	-0.0143892849874837	-0.0333156420473422
0.578719836738032	0.147294111054849	-0.074023128256513	0.228193842439933	0.0197286404873813	0.0135189347696824	0.0166237876285318	-0.0084795749948422	-0.0200758159981005	-0.0279853948540183
0.306163263105979	0.117272822678684	-0.0336847119240488	0.204123477106215	-0.00347590230271916	0.00132462242057046	-0.00107563994107435	-0.00687266293463606	-0.0198940426831125	-0.0343807677324778
0.562453389066852	0.106740113840654	-0.0732350036936311	0.214497773883035	0.00381609353659107	-0.000467181051990395	0.00167445624230034	-0.0122598603111154	-0.0278958790121179	-0.0411017208384985
0.138178001611374	0.0220556898571454	-0.0122040023178217	0.112720786015762	-6.54969850915621e-05	0.00655221315025506	0.00324335808258175	-0.00539732122276465	-0.015253607593542	-0.0245105742612955
0.559888499972652	0.106182457835602	-0.0747887087222461	0.215984606756472	-0.000352280401847871	-0.00774287892286241	-0.00404757966235514	-0.0175229874742098	-0.0275668011959646	-0.0383002471322818
0.651597275343704	0.175673102809261	-0.088921113679497	0.238179255268541	0.0136381550502829	-0.0391110594636579	-0.0127364522066875	-0.0319566164902962	-0.0471316478880095	-0.0626019423886024
0.887006405895692	0.10419873032178	-0.137316264253976	0.0964412131519273	0.0162864512471654	-0.0352742987171559	-0.00949392373499525	-0.0286802870740371	-0.0229773732220162	-0.0358227473914974
0.780545124716553	0.16573919647171	-0.109401928670832	0.192940589569161	-0.0424000164450519	-0.0692056124314527	-0.0558028144382523	-0.0749166784579286	-0.0873643430987662	-0.0780630953644516
0.884599263038549	0.104512827748254	-0.137362964564697	0.0963912131519274	0.00695113378684808	-0.0422345858205876	-0.0176417260168698	-0.0407147561516921	-0.036136666023298	-0.040641218768209
0.0295072294564762	0.00478848399955891	-0.00239641472143046	0.0200937582637238	-0.00560521260863289	-0.00246142314407197	-0.00403331787635243	-0.00316281409060168	-0.00545842790750813	-0.00341325301197959
0.914822108843537	0.078096008169522	-0.143539461198066	0.078558843537415	-0.00506553287981859	-0.0160852040816326	-0.0105753684807256	-0.0214095364019734	-0.0387216081865821	-0.0286348139016372
0.884961451247166	0.10435489375809	-0.135534540484476	0.0972242630385488	-0.0342039270253556	-0.0349230813187746	-0.0345635041720651	-0.0271160363906696	-0.0429643129687772	-0.034149706560946
0.602685307808241	0.137500460012122	-0.0771232126555725	0.241870660033441	-0.0115126648116481	-0.023942220703791	-0.0177274427577195	-0.0283043946043908	-0.0464769547181183	-0.0633526696028754
0.724376993399001	0.15170547228514	-0.10436142326659	0.197741853695933	-0.0147165716401646	0.00277146232361436	-0.00597255465827506	0.00221722440745242	-0.0334547798923369	-0.034956551258101
0.346648103375853	0.149549499385265	-0.0383909481562679	0.202273442577008	-0.00968819836286111	-0.00222944158572885	-0.00595881997429498	-0.0113710953004707	-0.0134509341017482	-0.028017944781836
0.693236152339724	0.165728113401753	-0.0958593813217624	0.244040378272521	-0.0403813677044859	-0.0126888034817657	-0.0265350855931258	-0.038034777406457	-0.0503270396861772	-0.0628153571389776
0.365813387342827	0.14045038653768	-0.0421555483699762	0.217480381210505	0.0071279042450762	0.0317788395445761	0.0194533718948261	0.0150450655696895	-0.000321342831857752	-0.0115978064275751
0.69929558873666	0.144890814147396	-0.100187493697054	0.212008152759939	0.00727989862966572	-0.0268180432712468	-0.00976907232079061	-0.0215212310449677	-0.0224650298760161	-0.0325469522829827
0.400251054731638	0.079935388388216	-0.0498438546637866	0.197500864766867	-0.0100356166448557	0.00681218078634249	-0.00161171792925663	-0.0124589441294101	-0.0308774385271633	-0.0371064708844298
0.147540381291308	0.0219068332715566	-0.0126666642809982	0.0898560484680821	-0.00930606205451071	-0.00175888983277536	-0.00553247594364303	-0.0163453968841858	-0.0207263305852039	-0.0312145463379914
0.942951700680272	0.0563707251291791	-0.149574419580525	0.055143537414966	-0.012472335600907	-0.0456931352727571	-0.029082735436832	-0.0254649196042053	-0.0380698979591838	-0.0324481322249179
0.223051371858483	0.0451260182768211	-0.0228098709269188	0.182159367616622	-0.0182926107728211	-0.00506390707321194	-0.0116782589230165	-0.011677349382347	-0.0273758735017167	-0.0465353596002381
0.302563960056187	0.0875450632738858	-0.0324553838777207	0.191483526552516	0.00928446767584429	0.0219484081626338	0.0156164379192391	0.00730462008301425	-0.0055194922406066	-0.0177814289665861
0.72521547048761	0.154593670139671	-0.102242682301628	0.193813832093867	0.0135832126170883	0.00941167569536328	0.0114974441562258	-0.00277029959432851	-0.025595356508372	-0.0317279554874592
0.0598366508561491	0.0393181497170964	-0.00432114035858294	0.0372822046264763	0.00728404339936511	0.00879683914637534	0.00804044127287023	0.0027614824949004	-0.00594949033442067	0.00112859891244786
0.943840136054422	0.0552445440214304	-0.148752758450036	0.054826530612245	-0.0092448979591836	-0.0483085034013605	-0.028776700680272	-0.0312753220985363	-0.0379651927437641	-0.0389917711560148
0.331804385563549	0.107483689244112	-0.0402718211620438	0.211446498190002	0.0162825350989802	0.0225740927437167	0.0194283139213485	0.00760100256135099	-0.00183430865296436	-0.0150273757376179
0.305491705193638	0.108661574623359	-0.0344312057144869	0.166612140190989	0.0294940404524652	0.0419491801973721	0.0357216103249187	0.0137321983967774	0.0112640350924331	0.00193044473439585
0.221720826284903	0.0593199609675124	-0.0228918678138359	0.172688257750018	0.0085525415196053	0.00509502370278306	0.00682378261119418	-0.00900575483350552	-0.0233084425041868	-0.0305968858994992
0.259245439989812	0.0625859418054467	-0.0307848470857612	0.156360212166768	0.0204890119701412	0.0191904324992639	0.0198397222347025	-0.00928632050856656	-0.0130319662737629	-0.0259961545826781
0.4677558018725	0.203507315019668	-0.0603065716602639	0.250187186329774	0.0274325784720832	0.00391555034742763	0.0156740644097554	-0.0124699450793687	-0.0131054204382192	-0.0297073837993024
0.941181972789116	0.0577891085574121	-0.149070020450013	0.0554132653061225	0.000203741496598631	-0.0483896666825239	-0.0240929625929626	-0.0375329081632653	-0.0423721097407187	-0.0421195861678004
0.138462950994314	0.0208810739178173	-0.0105969097909012	0.112661045106884	0.00119285656673551	0.000505839302076594	0.000849347934406053	-0.012811072805072	-0.0186646945554212	-0.0172958651526862
0.91699977324263	0.0766559078118972	-0.140900183473547	0.0750478458049886	0.00788424036281177	-0.00610011337868477	0.0008920634920635	-0.0110267367553082	-0.0252062512883942	-0.0431510487528345
0.0827586236831033	0.0149679173554817	-0.00874879952148468	0.0499202589403391	-0.00785249370692111	-0.0128048332106765	-0.0103286634587988	-0.0108785002710197	-0.0138623474718411	-0.0150190886464966
0.03780962434678	0.0297872873672192	-0.00232427378930791	0.034364796669586	0.00978977304578904	0.0123183744554807	0.0110540737506349	0.00830282069515531	-0.00174533885449962	0.00140011806824696
0.166484210686805	0.0277896400732746	-0.0173887671960755	0.104528424505953	-0.00537472052663665	-0.0113764297024461	-0.0083755751145414	-0.0150667010783329	-0.0220301541166326	-0.0279235031408314
0.590985618243199	0.164818460652589	-0.0795428410195462	0.249954186000177	-0.00859946059928929	-0.114979232942536	-0.0617893467709126	-0.0773674694878445	-0.0939318284327832	-0.088806420310683
0.0582568685968986	0.0043826015817062	-0.00419741276874612	0.0305414450899325	0.00174345380830889	-0.000845034162909056	0.000449209822699921	-0.00364492344054469	-0.00472009149944796	-0.00944543003264135
0.0738630632498684	0.0114939405882215	-0.00591139337181253	0.0497004119545777	-0.00860511602644908	-0.00292124412228	-0.00576318007436454	-0.00621851483669457	-0.0140089272293252	-0.0132142548116493
0.0309610137297502	0.00384111055497926	-0.00224948156926783	0.0212627064462433	0.000361668679894667	0.000770656356633082	0.000566162518263875	-0.00174927785462786	-0.00461613925594949	-0.00448433666834782
0.662753399250757	0.120428998567153	-0.0924568992300007	0.217541560551346	0.000656474820262876	0.00467466365562574	0.00266556923794425	-0.00881029872867178	-0.0139581797651964	-0.0334744566200282
0.0559025734527524	0.0261135026510178	-0.00471757395967822	0.0514053963682715	0.00061864684037051	-0.000298072013146494	0.000160287413612008	0.000250786482549899	-0.00926111472508385	-0.00469098092920967
0.544550426188755	0.133208663270414	-0.0694637805723174	0.253354278630235	0.012733428541948	0.00504370673714216	0.00888856763954515	-0.00775340838257033	-0.0198677638592248	-0.0414659704666708
0.234380993937842	0.078107888518517	-0.0255271661550872	0.164584786669957	0.017205445034482	-0.00672139072790018	0.00524202715329089	-0.014847147299746	-0.0203643105643964	-0.0110182653787322
0.895683786848073	0.0874779153895129	-0.137823666945026	0.0901685941043083	-0.0130319882498454	-0.0264120922728066	-0.019722040261326	-0.0248440476190477	-0.0366303713151929	-0.0326419180026324
NA	NA	NA	NA	NA	NA	NA	NA	NA	NA
0.129228226800687	0.0753284818522443	-0.0111046042841294	0.10648162668447	0.0366136068261576	0.00755781736341485	0.0220857120947862	0.0204111815749914	0.0121032291979142	0.0136727162745761
0.838650661430073	0.118542430710886	-0.124119149918849	0.126037155514887	-0.022375819959931	-0.0421722627708916	-0.0322740413654113	-0.0282639151406483	-0.055440742614849	-0.0389172529329483
0.893083333333333	0.0889029917648589	-0.138863856863972	0.0938880952380953	-0.0400350340136055	-0.0109374149659864	-0.025486224489796	-0.0219455164874808	-0.01856880282416	-0.0353287234590806
0.896474376417234	0.0860947194781161	-0.137635353770677	0.0882331065759636	-0.0111628117913832	-0.0204529478458051	-0.0158078798185941	-0.0211569444444445	-0.0271806992036786	-0.035291804029304
0.94290306122449	0.0562463544167183	-0.150354266390335	0.0546207482993198	-0.00808998660070082	-0.0414106782106781	-0.0247503324056895	-0.0365450083646511	-0.0215775510204081	-0.0359515042497185
0.400434583927956	0.085370375840438	-0.0472183005639983	0.240838876463457	-0.00471616461649776	-0.00257721168437391	-0.00364668815043584	-0.0273480638201937	-0.0335053198514387	-0.0556605308471428
0.178552187555283	0.0429853249429072	-0.0195141000734092	0.121212855176678	-0.00980757848780078	-0.00857268185320459	-0.00919013017050269	-0.0157605367089433	-0.0284350224410755	-0.0288241701128179
0.107301080902136	0.0155937306981363	-0.00912208833476676	0.0688329692617752	0.00063887599967119	-0.0152188912699437	-0.00729000763513626	-0.0104697787726808	-0.0204172094719394	-0.0243925110968218
0.69046222463907	0.132438045401636	-0.0960196028366683	0.208228001087584	-0.00772414109440189	0.020289623658831	0.00628274128221462	-0.0207881434337047	-0.0343439075805319	-0.044403513604213
0.139944870417951	0.0637211253661309	-0.0114294158219063	0.119230210659761	0.00477651643328469	-0.0166092616601105	-0.00591637261341291	-0.0156936043227096	-0.0129472621152905	-0.022853193914609
0.0307154433749134	0.00548254502009727	-0.00240183508549444	0.0219040858828704	-0.000792539723947695	-0.000202728303764749	-0.000497634013856222	-0.00465035671578483	-0.00255985193846859	-0.00427888358842242
0.64336703750159	0.134747135862844	-0.0891978206740432	0.208555528507038	-0.0215885491103622	-0.0176859633397928	-0.0196372562250775	-0.0393564072576239	-0.0529453328162152	-0.0745982403908727
0.930569727891156	0.0663607448398824	-0.146195675246239	0.064858843537415	-0.0193971088435374	-0.0256851473922902	-0.0225411281179138	-0.0237265306122449	-0.0294104776176205	-0.0533749345892203
0.0356284611040084	0.011747534481344	-0.00280619423585645	0.0247318113640432	0.00587385076515931	0.00227770352474074	0.00407577714495002	-0.00103654865884397	-0.000671922045493052	-0.00070177077750911
0.487129937308513	0.10552241724632	-0.0581789786702373	0.246018763913263	-0.010424489285337	-0.0350822142559745	-0.0227533517706558	-0.0331593481301867	-0.0516285287314287	-0.0592432576908847
0.864590818903319	0.106926422993686	-0.132271745792986	0.108540473613688	0.00470339878375592	-0.0157321425539912	-0.00551437188511761	-0.0195798059678416	-0.0352678239732281	-0.0480764301175015
0.0420398116432995	0.00747530727895811	-0.00448509169753514	0.0264672541753327	-0.00615754024898636	-0.00730168068226691	-0.00672961046562663	-0.00686005605043064	-0.00846931201764548	-0.00984988397600837
0.76957894446823	0.143311200429168	-0.112488755146806	0.165633022136594	-0.0119271273494497	-0.0600190564553563	-0.0359730919024031	-0.0459512480735457	-0.0662907856359538	-0.0780793108343345
0.448255036744975	0.108800822945575	-0.0575291264541747	0.196249263677529	0.0195729927471135	0.0119097544902503	0.0157413736186819	-0.00825593358358401	-0.0145142796926208	-0.023416349069516
0.782974716553288	0.163572264774456	-0.111830146928206	0.190704195011338	-0.039228712953713	-0.0719588482528333	-0.0555937806032731	-0.0567035840021607	-0.0768232183089693	-0.0870433949718111
0.741732679225536	0.157823006026669	-0.103445805483966	0.211622082679226	-0.0572711437372151	-0.0526644194274446	-0.0549677815823298	-0.0525061297288953	-0.0857486355398496	-0.083130193335462
0.0472403177210237	0.00937108777319812	-0.00400495158728835	0.0286137264118396	-0.00210813286857548	-0.00446173281854391	-0.00328493284355969	-0.00522544465443942	-0.00828659927535874	-0.00952046540261219
0.0936656426220051	0.0115766899085658	-0.00523937269060752	0.060324455782385	-0.000548425505312089	-0.00198117386859611	-0.0012647996869541	-0.00501038296911693	-0.0104244931031126	-0.0114943378324776
0.897892176870748	0.0865144978634638	-0.139209070396729	0.0904744897959183	-0.00231513605442168	-0.00739200680272112	-0.00485357142857146	-0.0184198773448773	-0.0233050865800865	-0.0437362801454827
0.758814776493348	0.142729094393412	-0.111520011908284	0.166671054342483	-0.0103565159163899	-0.0485165138592548	-0.0294365148878224	-0.061676294012001	-0.0856257235551958	-0.078458273665051
0.942352380952381	0.0566190194984094	-0.149594724499961	0.0543714285714286	0.00224285714285721	-0.0604070872183986	-0.0290821150377707	-0.0326644557823129	-0.0432651727241012	-0.0366848922902495
0.841805658277297	0.11631716525083	-0.124195249792909	0.1244518247159	0.00730443457103114	-0.0178307201202158	-0.00526314277459228	-0.0213227295309922	-0.0137523063654366	-0.0480454964095195
0.6067456332684	0.135203408103482	-0.0822068536961702	0.217293503086337	0.0162857453909828	0.00879706839206862	0.0125414068915257	-0.00413081330714538	-0.021570056001374	-0.0256456288770188
0.469707355099852	0.200187000836787	-0.0589752243734399	0.247076249866611	0.0268828763156334	-0.00515554753281194	0.0108636643914107	0.00418333056114384	-0.0132805192726169	-0.0217066712834825
0.930124829931973	0.0667968059342778	-0.145653440070369	0.0644704081632653	-0.0112942176870748	-0.0417766079158937	-0.0265354128014842	-0.028696201814059	-0.0329455278848135	-0.0469865235954522
0.0358900363061955	0.0115245374730108	-0.003052626906433	0.0228678266804193	-0.000566490089234477	0.0022797945267974	0.000856652218781465	-0.00129696057299201	-0.000970601545382921	-0.00265088665788642
0.0681238757034177	0.0334486694212097	-0.00445387088679444	0.0600672453012486	0.00578534221122877	0.0111582585200921	0.00847180036566046	-0.00298000924540044	-0.00301360927135524	-0.00826878551047243
0.0565171415545322	0.0248827758324141	-0.00396174526953458	0.0510944874527425	0.00339827261069259	0.00145341713494662	0.0024258448728196	-0.00249932532555404	-0.00499184165787532	-0.00830230212101511
0.108397083627189	0.0153781125480617	-0.010006507683569	0.0947933161844032	-0.00320309609040727	-0.00399579849531385	-0.00359944729286056	-0.00689611112474059	-0.0142225985292986	-0.0192793642478616
0.0298400671808972	0.00221403374915719	-0.00254686213499543	0.0194470832002784	-0.00110731918188268	-0.000627484867147782	-0.00086740202451523	-0.00321627335708809	-0.00506387794019872	-0.00600790646167406
0.0324855972123141	0.00622729036403465	-0.00347730428894873	0.0233117546088497	0.00368841840993492	-0.000890246733138769	0.00139908583839807	-0.00217309388585155	-0.00484054243206168	-0.00505860616415771
0.252824263791343	0.0818749199702953	-0.026912628796219	0.168098498847545	-0.000640264653346878	0.00825215901623888	0.003805947181446	-0.0080776836693946	-0.0126255641177859	-0.0202456272734366
0.324865467245872	0.0976510949695596	-0.0384328158156932	0.208533933482284	0.0201989202868982	0.0292161912110808	0.0247075557489895	0.0111314870144272	-0.0018232051568049	-0.01628751632533
0.527140146011422	0.119368806236516	-0.0672004494967431	0.226374469373194	0.0114310241623961	0.0298612550833104	0.0206461396228532	0.00585097649803035	-0.0140662116026925	-0.0267507728260233
0.898293424036281	0.0850131758398066	-0.138180962866129	0.0894637188208617	-0.022356535924393	-0.027481426509998	-0.0249189812171955	-0.0240367681921253	-0.0269420643840288	-0.0347576255912825
0.109708326047335	0.0366456882774484	-0.0088824430441421	0.103896073213724	0.00437142196614569	-0.00169936804193391	0.0013360269621059	0.00137953989484764	-0.010486631101689	-0.0164939114344519
0.220009004084204	0.0429861454748932	-0.0232252739690907	0.135527383469748	-0.0147801295492413	-0.018452589599049	-0.0166163595741452	-0.022941002494287	-0.0243515749694788	-0.0381349625884844
0.886539058956916	0.104155533098382	-0.136410341231602	0.0964942743764172	-0.0149037113679972	-0.0452874252731396	-0.0300955683205684	-0.0304861214182642	-0.0228850397431086	-0.0335472588919017
0.94171156462585	0.057388668141005	-0.149776555358718	0.05476462585034	-0.00967585034013607	-0.0506731023988544	-0.0301744763694952	-0.0304768707482993	-0.0326129535147393	-0.0415209750566893
0.0276966559233519	0.00750757626906658	-0.00121758350024295	0.0191084352994797	0.00257623113634419	-0.00201048542246451	0.000282872856939842	-0.000783562116747662	-0.00404132750339214	-0.00524763465000976
0.487154571079454	0.106670073956653	-0.0641252421276658	0.249782834254626	-0.0118133455691087	-0.0266360681997092	-0.019224706884409	-0.0306535409324163	-0.0553253287942871	-0.0633767040799974
0.33875416136586	0.116871915782327	-0.0397403219151644	0.201307294470372	0.0238313294044019	0.0015559616112325	0.0126936455078172	-0.00990550595998396	-0.0107460028485349	-0.0201886976042049
0.769213225266797	0.140274384820378	-0.109686232315157	0.162868864072436	-0.0198800491175491	-0.0421732274611476	-0.0310266382893484	-0.0620401482935871	-0.0585572806217005	-0.0668196976010057
0.94275306122449	0.0563040949296071	-0.148342742905707	0.0545802721088435	-0.011243537414966	-0.0542360995913517	-0.0327398185031588	-0.0312231694892409	-0.0329568306693306	-0.0578446803196803
0.39110345865694	0.0700127204586079	-0.0486278747846408	0.199593836845302	0.00543199006730621	-0.00309476505339545	0.00116861250695538	-0.0163604023005788	-0.0263806352777812	-0.0422679736593647
0.793055310958882	0.14801924854592	-0.114693855668148	0.152805016808588	-0.0437278570169326	-0.0516587916387623	-0.0476933243278475	-0.0694845361050581	-0.0870571785298536	-0.0967721461378304
0.866450760152546	0.109189497133642	-0.129819858772879	0.106070668418883	0.00948654143475569	-0.0177247397443826	-0.00411909915481345	-0.00625174071959789	-0.0148549872746301	-0.0271798817688397
0.00220894643135633	0.0031144207772959	-0.000224343746049275	0.00132257379431875	-0.000780907740527293	0.000206141666383852	-0.00028738303707172	-0.000628130635905954	-0.000224946214475044	-0.000279261042814931
0.0443555017622386	0.00768197817366204	-0.00426687626707749	0.0265287265408436	-0.0033089078062231	-0.00613452497156855	-0.00472171638889582	-0.00743245813121653	-0.00939836476864304	-0.0110359727478788
0.566243330816439	0.142124328560845	-0.0769065316013592	0.231131693434672	-0.00368009371619393	0.010587668904944	0.00345378759437498	-0.0136058805518289	-0.038594855310645	-0.0513406974081558
0.196063741168554	0.0313336345382845	-0.0209864594369719	0.125699510700726	-0.00769822508789855	-0.0141497378863804	-0.0109239814871395	-0.0202205020168012	-0.0246400294450818	-0.0293319993915905
0.587332947206985	0.168272207073979	-0.0790605145882169	0.247982367240472	-0.0302078260731062	-0.0941182282320128	-0.0621630271525595	-0.0827420222517475	-0.0803173245546412	-0.111713597746784
0.886532823129252	0.103256638272879	-0.137387238247741	0.0975100340136055	-0.016750284635999	-0.0229232117089261	-0.0198367481724626	-0.0120702947845805	-0.0383176880847884	-0.0459828995961244
0.664173285498103	0.118928980255051	-0.0925016709047186	0.216269626351952	0.0018976584431013	0.00452185731161459	0.003209757877358	-0.0156974806457987	-0.0329991934405558	-0.0463070527109125
0.214512824506522	0.0724057518006098	-0.0250608242721284	0.13669170149585	0.0117064473604221	-0.00959870340513061	0.00105387197764575	0.00829601928870791	-0.00748936214287019	-0.0199864330643963
0.0341377450649038	0.0319041263390414	0.000509463136463294	0.0246936717089934	0.00898407096282803	0.0105731314787637	0.00977860122079589	0.00657594993121634	0.00254160286662768	-0.000613887207373119
0.525009013210813	0.110449398294649	-0.0671319729684754	0.222846807397151	-0.00568244990380706	0.00717630677573455	0.000746928435963801	-0.00636454418712651	-0.0219740857933931	-0.0445628429878205
0.300140338828344	0.105541824574922	-0.0342473849587568	0.161454813189061	0.0388473702491863	0.0149548642544202	0.0269011172518032	0.0166940012206755	7.35977632189133e-05	-0.0234229846043227
0.699375015064301	0.139768804729258	-0.0965913114170327	0.213069944737802	-0.0102884892884892	-0.0146394464843753	-0.0124639678864322	-0.0286876810508946	-0.0363168980740092	-0.0545620466261754
0.299620367314548	0.0964413488592248	-0.0350672154138554	0.164351167963004	0.0180727131898233	0.0326785093316351	0.0253756112607292	-0.00637635846620116	-0.0111499511946296	-0.0167598018269583
0.864739607812822	0.110692122905638	-0.132620862681033	0.106596106472892	-0.0210484830645545	-0.0217257922632923	-0.0213871376639234	-0.0209346423417852	-0.0313365617715619	-0.0335768342243657
0.120353150993213	0.0246282856030703	-0.0116824811945005	0.0796980788906537	-8.19156059119475e-05	0.00567607651803692	0.00279708045606249	-0.00818775080904988	-0.0124863063900973	-0.0153348069018992
0.0407171623389422	0.00668761003996278	-0.00495840157760477	0.0248395317506204	-0.0102394158475185	-0.00479202914837977	-0.00751572249794916	-0.00788292274284638	-0.0103503667245574	-0.0122272995964719
0.943136734693877	0.0559845291246428	-0.149456632229867	0.0533632653061226	-0.0130776077097504	-0.0452999520320948	-0.0291887798709226	-0.0396020100697621	-0.0405937925170068	-0.0482030612244897
0.641786766711346	0.145774741163601	-0.0854241452567081	0.254008873362865	-0.00852365703489089	-0.0110195858529892	-0.00977162144394006	-0.0262309320633141	-0.0329299303395411	-0.0417281706909025
0.312655776511773	0.0831254215936382	-0.0395582201288174	0.16265163796087	0.0210848268910127	0.00783869621072131	0.014461761550867	0.00044264053321047	-0.0143137565282552	-0.0335180783312305
0.197708555818171	0.0866299689141076	-0.0184117474587374	0.174679660461671	-0.0013833465133726	-0.0461511613504828	-0.0237672539319277	-0.0298205210114701	-0.0401051039873608	-0.0438946334480063
0.458032612253873	0.200396294883049	-0.0587771925630546	0.251538665515977	0.0152004968618141	-0.0020159102237528	0.00659229331903066	-0.0209983517706996	-0.0262580162398594	-0.0294394070615112
0.0053339509837266	0.000412867976908874	2.58779833977544e-05	0.00246522940333069	0.000819943156851997	-0.000252415079232132	0.000283764038809932	-2.23341105605283e-05	-0.000782782386753125	-0.000483045022970026
0.109811258466578	0.0656199092721892	-0.00508508485442502	0.114822052524845	0.00893216347680542	-0.0149410142891552	-0.00300442540617486	-0.00704022183389266	-0.0181152286812584	-0.0196092207303437
0.701332489534275	0.143991987710852	-0.098215932788204	0.209813490675991	0.0162279961944588	-0.0229135997224718	-0.00334280176400648	-0.00723482654027763	-0.0222136373469473	-0.0310764179736955
0.0128823249567045	0.00195741860894817	-0.00128824676842062	0.00940514205093241	0.000395981371316268	-0.000385880919105505	5.05022610538218e-06	-0.00126202146636232	-0.00139272228978332	-0.00168092696651033
0.698900005153577	0.165692894615372	-0.0967919176826647	0.238638770356628	0.0167865672007977	-0.0144387473524256	0.00117390992418609	-0.00759378308709069	-0.0223693177987059	-0.0433958283291518
0.91525283446712	0.0776805966921886	-0.141046571090212	0.0790328798185942	-0.0145031746031745	-0.0275113121005978	-0.0210072433518861	-0.0166606575963718	-0.033650419025419	-0.026700574722896
0.784676303854875	0.164454439650867	-0.111614961290679	0.190952267573696	-0.0103919037311894	-0.0531631349817562	-0.0317775193564728	-0.0475082735931448	-0.0529462972806184	-0.070203192968551
0.347113504532463	0.14802024132321	-0.0401891114280201	0.202541549785497	0.0374445376388884	0.0116549254697648	0.0245497315543266	-0.0215044138185598	-0.0244377012656455	-0.0370187463580956
0.787202891156463	0.161206977402478	-0.110478932834841	0.188682823129252	-0.028179936583884	-0.0556065081743653	-0.0418932223791246	-0.048007902461684	-0.0602531147424005	-0.0924922007312604
0.811118040392081	0.109449367223027	-0.121364870366403	0.14111847785158	0.000407330665433081	-0.0125272137583972	-0.00605994154648204	-0.0207436326569589	-0.0262720970025455	-0.0165885631233179
0.695713316841888	0.163293535230087	-0.094963172380282	0.241339064110493	-0.0065649573115959	-0.00573495310154049	-0.00614995520656814	-0.0268731499829106	-0.044592316211425	-0.0502985066284732
0.54142515543538	0.13164994827322	-0.0686640056202886	0.252538887664377	0.0151111824913992	-0.000849884134830003	0.00713064917828454	-0.0205019502089716	-0.0316409540454812	-0.0384726259526831
0.456482335332639	0.191631754979439	-0.0590830060686599	0.252381908756605	-0.0153559960853588	0.01229055376752	-0.00153272115891939	-0.0129230277235552	-0.0256919110097306	-0.0504921595928582
0.34193995525223	0.127277399042919	-0.0388037311741508	0.198884093197001	0.0290670035879817	0.018069331940212	0.0235681677640969	0.0171413466478552	-0.00525045605775265	0.00379634023025532
0.0618351548274215	0.011055896186958	-0.003292733260043	0.0443170973989093	-0.00913880011473265	-0.00690575504659621	-0.00802227758066443	-0.00439359016901416	-0.00974760828154299	-0.0137194494961853
0.428719029758018	0.121943717088062	-0.0553122194859504	0.197250809254656	0.0219748853108513	0.0103676381830591	0.0161712617469552	-0.0206542229804192	-0.00767176866098596	-0.0213707687694411
0.0199111839455163	0.0069997416406778	-0.00117513235663642	0.0137607870314791	0.00244696861076251	0.000930423415975178	0.00168869601336885	0.000449899879184337	-0.00151499577366439	-0.000555847662481495
0.895825623582766	0.086820797433943	-0.137097578618188	0.0906600907029478	-0.0169625283446712	-0.018797052154195	-0.0178797902494331	-0.0226504484602699	-0.0363430598229968	-0.0447549363531451
0.0259327857950862	0.0223321047579914	-0.00164146986211429	0.0171559672596738	0.00389308217440205	0.00554642188026467	0.00471975202733336	0.00331587711218359	0.00165344313857705	-0.000757667064766935
0.00134753617000068	-4.71139905247155e-05	-0.000136556722442837	0.000448018681656274	-5.24930864264851e-05	0.00015261403651839	5.00604750459524e-05	-0.000125552069716603	-0.000470202535677252	-0.000121943832113262
0.150668078618123	0.0223791037746009	-0.015280183540144	0.0940386441499199	-0.00644689301168616	-0.0058776487949693	-0.00616227090332774	-0.0168158327576279	-0.0260645467190176	-0.0272225110560766
0.038769083024741	0.00577904302525775	-0.00259070697293196	0.0142770885462443	0.00149762356485039	-0.00106005619468202	0.000218783685084184	-0.00287274462858965	-0.00171237742477977	-0.0069288397149005
0.361000527936522	0.137482281334946	-0.0398383287600452	0.214220450933376	0.0182627570073458	0.0370872183378165	0.0276749876725811	0.00798027826716119	0.0137783155228103	-0.00466462006135954
0.414728290193843	0.111361768609845	-0.050235190553974	0.192997276150059	-0.0223477217085143	0.0150656734624823	-0.00364102412301598	-0.023975904328575	-0.0386739487116158	-0.0401842065395778
0.532206815245082	0.11569859558838	-0.067224584914013	0.223646013582406	0.00372462389170714	0.0167179804540407	0.0102213021728739	-0.00236967545029265	-0.0126508927234543	-0.0352901186906553
0.333266601171925	0.110140771376827	-0.0362544841190723	0.206916978401292	0.0265233312111026	0.0372647093988479	0.0318940203049752	0.0166481054875655	0.00689631946938585	-0.0117046820431991
0.205908642423568	0.0849096326517544	-0.0244898497760864	0.155141216727775	-0.0108199559125105	-0.0227341030818913	-0.0167770294972009	-0.0249528679357797	-0.0360444760482685	-0.039722550594073
0.198720983687623	0.0290278865078255	-0.0189269709302673	0.122225067192348	-0.0129206638652784	-0.0204206657311069	-0.0166706647981927	-0.0232398139234352	-0.0303077011074249	-0.0341251797883141
0.797271603793032	0.148002847072912	-0.115642668950136	0.150735260770975	0.00520250559799429	-0.0414367243867244	-0.0181171093943651	-0.0409565896113689	-0.0622988458756315	-0.0740295278295409
0.0906753849877853	0.0107004844837828	-0.00599429095378207	0.0609968901576852	0.00125426802645318	-0.00251994583163798	-0.0006328389025924	-0.00540378195811114	-0.0107433530478727	-0.013599750498534
0.942191156462585	0.0567924882320618	-0.150234499833735	0.0559040816326531	-0.0126103741496598	-0.0479173469387755	-0.0302638605442177	-0.0351081349206349	-0.0410088512677799	-0.0307986394557823
0.506574488759764	0.0982099706003287	-0.062042509289561	0.238713995996647	-0.00811495252710942	-0.0077037583654464	-0.00790935544627791	-0.0163850921887763	-0.0299452677464294	-0.0479592304620152
0.508389832571344	0.156702471073445	-0.066639433385249	0.262550217130507	-0.0219388623768514	-0.0706387834963218	-0.0462888229365866	-0.0523598555418308	-0.0743239896720264	-0.085565978016623
0.042274514430968	0.00793058011336391	-0.00423059998052184	0.026629912148054	-0.0017045767979318	-0.00592755109969858	-0.00381606394881519	-0.00685189570100504	-0.010255550672357	-0.0102816913932862
0.533116026255384	0.0875412339646833	-0.0690206377201874	0.212243622080502	-0.00480523383460429	-0.000373583997715254	-0.00258940891615977	-0.0234806139660255	-0.0329160714943968	-0.0488720711456506
0.18040795129495	0.0447765317695475	-0.0193093958466351	0.12014271517449	-0.000607226940588373	-0.00883045691214387	-0.00471884192636612	-0.0108043320264535	-0.0188331071354375	-0.0274903116172888
0.00377185084850403	0.000336627380779115	-0.000277630961934698	0.00232116922239368	0.000181134497932877	6.37464448902136e-05	0.000122440471411545	-0.000396210706806445	-0.000794318887578244	-0.000765942548224984
0.123951259917153	0.0568018320514786	-0.0116485304771807	0.0993665125530583	0.00690385973909791	0.0167160491177249	0.0118099544284114	0.00371267696266001	0.0024443228154859	0.00251666608103501
0.371644914681317	0.14890882908981	-0.0419520370586132	0.215774357129866	0.0461717430848353	0.030463120032338	0.0383174315585866	0.0294747272407408	0.0197217996129702	0.00658502351073648
0.226666367020348	0.0628870149640743	-0.0238890299562829	0.156172207294229	-0.00709702638853837	-0.0110983504619789	-0.00909768842525863	-0.0117088916505649	-0.01352261036074	-0.0266277969562317
0.816860945686783	0.108842992272271	-0.12081648126104	0.136276914072505	-0.00487718936374126	-0.0335129659839218	-0.0191950776738316	-0.0285206706806331	-0.0453010791644167	-0.0486631954719767
0.0661437496343981	0.0325978067565389	-0.00516109074420012	0.0605404366746883	-0.00307056350945534	0.0107847753449213	0.00385710591773296	0.00462585315687135	-0.00374909677161642	-0.00313512921198864
0.930224829931973	0.0669833921335162	-0.14616866798401	0.0650370748299319	-0.00621462585034016	-0.0325428571428572	-0.0193787414965987	-0.026365306122449	-0.03311676716141	-0.0340941326530612
0.521070674060812	0.109793199344319	-0.0710735628482574	0.228519909868716	-0.00284808625656607	0.0135927565774536	0.00537233516044378	-0.0109339092132302	-0.0231280614744356	-0.0326531503708472
0.301402730381739	0.0985001322156419	-0.0381403385577392	0.168988064074885	0.0332237181798195	0.0222745981542919	0.0277491581670557	0.00223734690471938	-0.00885465890801684	-0.00940576089644968
0.795578346256918	0.145128125960692	-0.116555007494665	0.15156746031746	-0.0406889687471396	-0.0518091631488812	-0.0462490659480104	-0.0622222842234674	-0.0723495182968263	-0.077608903683927
0.78064716553288	0.164092344571399	-0.112105083880526	0.193843310657597	-0.0244093957396477	-0.055364590171733	-0.0398869929556904	-0.0500381453833476	-0.0683440260568746	-0.0719076680451428
0.0846668138921842	0.0140400639306183	-0.00927976783569859	0.0499622001108172	-0.0086062514368633	-0.00518706911899897	-0.00689666027793114	-0.0110086494970095	-0.0166928272860415	-0.0251681031542865
0.375155211697423	0.080646667835639	-0.0468590637215735	0.190584548145052	0.00169520948971519	0.0150893385254695	0.00839227400759229	-0.014659946728402	-0.0212790232075409	-0.034547297153846
0.264928236650428	0.0940178221235062	-0.0308784628674081	0.183489423068193	0.0107932266861805	0.0250305182526334	0.017911872469407	0.0049733463649716	-0.00413338093747628	-0.026420719094429
0.108112329851971	0.0181673380614654	-0.0105633385474869	0.070915154369662	-0.0039470130614791	-0.00457977002337724	-0.00426339154242818	-0.0111322438730755	-0.0171556104259304	-0.0269732487896912
0.92755	0.068755271590345	-0.148084463735105	0.067745238095238	-0.0383758503401362	-0.0344171768707484	-0.0363965136054423	-0.0183604978354979	-0.0329029478458052	-0.0616392187177902
0.381207009063578	0.0921292668888179	-0.0447977194205228	0.189070724834703	0.0132631609882363	0.000878565676209198	0.00707086333222273	-0.0102416460967862	-0.0137556560187164	-0.0257233179993456
0.106485782774714	0.0548124385585312	-0.00977856665978874	0.0783878566836547	-0.00230632514986634	0.00102014268769832	-0.000643091231084011	-0.00872550825198823	-0.0213065401332971	-0.0145672620907474
0.338831799545707	0.1084127177512	-0.0398282116899519	0.243730363089868	-0.00110650644352323	-0.040051020623767	-0.0205787635336451	-0.0291244634848124	-0.0404970504331876	-0.0576208011088809
0.28815252654905	0.108471820336967	-0.0301596079155488	0.189309834508892	-0.0104849695586465	0.0177265155151885	0.00362077297827101	-0.00664329088614152	-0.024405979396608	-0.0315104107878409
0.701004050711194	0.163818267089571	-0.0942617194373102	0.231832065553494	0.0142276348046272	0.00603636446400846	0.0101319996343179	-0.00131361626968807	-0.0387921847063376	-0.0405729458792474
0.28321637705875	0.103316108989115	-0.0301958932941135	0.177976364252879	0.00266590281654833	-0.0652792630684074	-0.0313066801259295	-0.0414455826374631	-0.0542827427553013	-0.0590936349486245
0.406537596343119	0.0846786272432546	-0.0498874108106996	0.243947740030747	-0.0083735934251648	-0.0139474805936187	-0.0111605370093918	-0.0297609721447406	-0.0346985318978675	-0.0483725110468859
0.419970160038206	0.123658375200564	-0.0542867130084074	0.198412684636015	0.00168794593436533	-0.016809351596968	-0.00756070283130134	-0.00248231587654385	-0.0107939687008958	-0.0353883445498747
0.688171212905226	0.158960414367734	-0.0962934810632554	0.193422367863259	-0.0217974479713297	-0.0255298567821199	-0.0236636523767249	-0.0220657065618495	-0.0527856989583089	-0.0634687705827256
0.305358060099902	0.108336536587076	-0.0369120589493989	0.170549760463883	0.0140635328904947	0.0206404774898425	0.0173520051901686	0.0228015142693268	-0.00954915356143488	-0.00657104683338278
0.197040812952899	0.0858075044347142	-0.0182744504030065	0.176377701868541	0.0126971706063524	-0.0403120179658197	-0.0138074236797337	-0.0252300192412706	-0.0333061594368113	-0.042735350334827
0.0232724808921927	0.0150713030919793	-0.00222997741208823	0.0123650753139115	0.00065728518114886	3.99572540513288e-05	0.000348621217600095	0.000493530498560983	-0.0015227304963967	-0.00293698934408083
0.798689362621505	0.147045275046257	-0.116297142424158	0.148737631812632	-0.00347899969555066	-0.0742374870955537	-0.0388582433955522	-0.0607117185825379	-0.0793050625473708	-0.0798671385233776
0.684390450772299	0.15925542531986	-0.0945866179442273	0.193010887249285	-0.0380179834736852	-0.0344184845159555	-0.0362182339948204	-0.0488057639807495	-0.0609368208951647	-0.0691435433976506
0.719625020110252	0.149062142391438	-0.102398468890022	0.199496649886418	0.00189298700612872	0.00269484022990907	0.00229391361801889	-0.0227121101329311	-0.0182657913916056	-0.0398650421542467
0.304899888608662	0.121307895791623	-0.0324261712631926	0.203619306831409	0.00478679615532684	0.0112013296074673	0.00799406288139709	-0.0074088662266969	-0.0140279105294781	-0.0286531649723999
0.0744371759404861	0.0157997061430223	-0.00759002608426648	0.0487805967297133	-0.00308758721588903	-0.0116509978030294	-0.0073692925094592	-0.00685545749082707	-0.0104862023327426	-0.0139447644440176
0.150881175385124	0.0223951740779925	-0.0146525567446152	0.0924254253603633	-0.00792487967566308	-0.00610347291501442	-0.00701417629533874	-0.0145214272108385	-0.0247027072737209	-0.0239233391985322
0.0600054319504867	0.0140476996430964	-0.00511215452133985	0.0459031592128989	-0.00751657969819742	-0.00612263769495727	-0.00681960869657734	-0.00620904546830087	-0.00498389044002017	-0.00811817826747974
0.786556689342404	0.162433376272423	-0.111757166018398	0.187638548752834	0.000150793650793624	-0.0603576161933306	-0.0301034112712685	-0.0460589560241346	-0.0628021747218701	-0.0865573726524717
0.421349501642876	0.168657184961127	-0.0513454969227977	0.234782289786159	0.0118229349513926	0.0196172232132801	0.0157200790823364	-8.22103223258042e-06	-0.00893809251842409	-0.021194824630634
0.506202400281404	0.10038670623385	-0.0639413344171601	0.24252271729396	-0.00555436652101404	-0.000308527759629196	-0.00293144714032167	-0.020691366413911	-0.0319074232274408	-0.038957745365531
0.689273701298701	0.165856773177007	-0.0964730625298595	0.243332421150278	0.00453662123046406	-0.00644739605632461	-0.000955387412930331	-0.0265476080745454	-0.0426850630267425	-0.0502226766400334
0.0297817738719358	0.00500170384311992	-0.00228493696028759	0.0212674890595608	-0.000718834986798905	-0.0025371760625386	-0.00162800552466875	-0.004627835117857	-0.00458297895618155	-0.00491918111174564
0.651489600478886	0.172548514266781	-0.0893859977946013	0.233863182452468	-0.0171903306832487	-0.0199299719384748	-0.0185601513108617	-0.0333219747790665	-0.0249475553798804	-0.0460444674030556
0.00106904362142501	0.00025438449827374	-0.000195219705222643	0.000836378525885416	0.000221597094203262	0.000111633716200894	0.000166615405202078	-6.01295098811351e-05	-0.000138500479944533	-0.000244811084169054
0.505552936698102	0.155496774417252	-0.0644303594067296	0.258468299674221	-0.0605564516968011	-0.0505937963466666	-0.0555751240217339	-0.040911456257725	-0.0604558973417056	-0.0732146062142395
0.661533513805473	0.11804919945681	-0.0916163530924778	0.21014056687575	-0.00256181217830009	0.00211716882187674	-0.000222321678211679	0.00236903540711431	-0.0168715983620626	-0.0391698556897339
0.305481176872926	0.072853699938473	-0.037153560088646	0.164138475860929	0.00546527641485212	-0.00053580521133717	0.00246473560175747	-0.0197449687277149	-0.0352289476899787	-0.0451195897541635
0.522343926471357	0.10739416429992	-0.066091562181209	0.22524597933712	-0.00518353094508017	9.61970995994044e-05	-0.00254366692274033	-0.0103169063545201	-0.0217062968940801	-0.0408793197281986
0.645612587820309	0.13763509453157	-0.0901855398903163	0.202000240955087	-0.023256770438954	-0.05490639371891	-0.039081582078932	-0.0375141734192457	-0.0676921303205352	-0.0836188949591498
0.600777030832709	0.138218051486417	-0.0813310526297483	0.244617415197451	-0.00693776715705141	-0.0235198574423002	-0.0152288122996758	-0.0332553541167658	-0.0451814450670347	-0.0635857589937968
0.533056059465813	0.0881633381793239	-0.0698130297008258	0.210001854721449	-0.00871103231715564	-0.000308968569372126	-0.00451000044326388	-0.0360831524497379	-0.0270764881838902	-0.0518589481719258
0.123334885347499	0.0236439713166877	-0.0126647964606349	0.080610452085644	0.00229910428575687	0.00438796464426407	0.00334353446501047	-0.00889298996009154	-0.0112658765340721	-0.0160801009687569
0.65512919818277	0.174959607447595	-0.0868731155164986	0.234069441273013	-0.00912319684283969	-0.025715372911525	-0.0174192848771824	-0.0329366602005174	-0.0299517153565974	-0.0597829605021638
0.302600581180795	0.106244449353167	-0.0337177444289671	0.166415722552327	-0.00523970852770977	0.0292273032011757	0.0119937973367329	0.0212820077650625	0.00666293974520976	-0.0105445035285148
0.069063343644404	0.00723557877397642	-0.00318805855252163	0.0580083518907801	0.00256034256264745	-0.000994669612461724	0.000782836475092863	-0.00400918090297431	-0.0090732366974101	-0.0148272393877273
0.641448882268525	0.176213975661776	-0.0866627373667211	0.237743974874332	-0.00786111646810173	-0.0306119915535541	-0.0192365540108279	-0.0479330504989637	-0.0532951603612752	-0.075416057107643
0.447872144212551	0.108848722318134	-0.0548906764770146	0.192561872220435	0.0335297883738741	-0.000115861335663103	0.0167069635191055	0.0113167170918604	-0.0078516571903231	-0.0259075208397314
0.0292619904739846	0.0204745584038878	-0.00177807042297436	0.0143742897628243	0.00122648259843287	0.00309725914375446	0.00216187087109367	0.000460191673857493	-0.00087734990923248	-0.00285681072299725
0.422340442583816	0.132259464361039	-0.0500476892994791	0.262258316480777	-0.020532943859156	-0.0755054155371051	-0.0480191796981305	-0.0401929585806758	-0.0631910017887916	-0.102625134618533
0.037236620020175	0.0115560725346389	-0.00286082236273605	0.0228327415305566	0.0018063713437668	0.00301182887022782	0.00240910010699731	0.000167400833527689	-0.0024691651067018	-0.00436673069068181
0.745987676609105	0.158697454795485	-0.104748209041467	0.210329330193616	-0.00580673317112401	-0.0337924701751716	-0.0197996016731478	-0.0462080945312863	-0.0613223062009739	-0.0781707444362852
0.226002258269994	0.0658645549306976	-0.0254587500092879	0.159481581388585	-0.000549267897390349	0.00606675817814437	0.00275874514037702	-0.0184350193302326	-0.0233554648270179	-0.0170511662090865
0.886833219954648	0.102903037537278	-0.137131978640575	0.0956715419501135	0.0133871882086168	-0.0362928805321663	-0.0114528461617747	-0.0324572849769278	-0.0314428864068017	-0.038055365319305
0.406135957420533	0.133069768113223	-0.0504911790392193	0.270478522872605	-0.0754541519116384	-0.0485510728372429	-0.0620026123744407	-0.0572733582603331	-0.0588875355213078	-0.0927637732106552
0.785463378684807	0.163604825437806	-0.111285023351995	0.190720294784581	-0.00362173362351936	-0.0653150048031813	-0.0344683692133503	-0.0395691681888374	-0.0730503460972169	-0.0805378763507532
0.14634239649921	0.0587182222505806	-0.0152244189378367	0.122783498339142	0.00631458128181089	0.00233882223104656	0.00432670175642871	0.00758223269533684	-0.014509440733216	-0.0106128990840821
0.582571051275417	0.1677607187988	-0.0781379078347125	0.24761854127489	-0.0524399392525191	-0.0992556695657052	-0.0758478044091121	-0.0845193663584978	-0.0925297163162523	-0.0839565894709315
0.941887755102041	0.0569179270915077	-0.149263444830095	0.0543979591836735	-0.0204492063492063	-0.0438428571428572	-0.0321460317460318	-0.0285580229294515	-0.0397546245421245	-0.0495105622552051
0.306331637891895	0.117975361856821	-0.0339396085207254	0.199949465561676	0.0164049055922618	2.95834909142534e-05	0.00821724454158801	-0.010717277763919	-0.0243262943331495	-0.0304412047940618
0.644993617214448	0.135882289476227	-0.0905849136751774	0.202966337014519	-0.00409809922037074	-0.0185656468428456	-0.0113318730316081	-0.0258777948617868	-0.0483196427299921	-0.0681410044587915
0.221166167432758	0.0855786404589542	-0.0231945282932915	0.149079390875299	-0.0201338952176439	-0.0187126312425394	-0.0194232632300916	-0.0225684850654048	-0.0466425805027638	-0.0492335948602031
0.0254900881265812	0.0054451957972523	-0.00192878456155733	0.0161578362104664	0.00225664865547533	0.00131097611263511	0.00178381238405522	-0.00085195381422367	-0.00155208318205605	-0.00161535785549986
0.865001680065966	0.108833890784978	-0.130934725855648	0.105773891981035	0.00775688002473718	-0.0186617140795713	-0.00545241702741706	-0.0199182493842832	-0.0318968228200371	-0.0429312254039146
0.898854308390023	0.0841200709862493	-0.138372497769312	0.0868266439909297	-0.0126778911564626	-0.0111229488765203	-0.0119004200164914	-0.0165347747490605	-0.0173197072768501	-0.0370479275684632
0.201773552754814	0.0861698118846697	-0.019049860455432	0.176579167176899	0.00719527313268115	-0.04167314431735	-0.0172389355923344	-0.0298939621557278	-0.0375292614301252	-0.0480659101999149
0.0526266723197286	0.0315874773680938	-0.004000869262586	0.0486069753604045	0.0122763015848187	0.00745585136568812	0.00986607647525342	0.00789332046003013	0.00145197338890538	-0.00117432493891494
0.092098078832539	0.0441893246961953	-0.00572043126977088	0.0655890155299159	0.0124729515469171	-0.00889855361011065	0.00178719896840325	-0.00238441673452104	-0.00797556303594861	-0.0125021001492075
0.403419632556248	0.0835000641227956	-0.0481482642292755	0.239379986523498	-0.00422296834407415	-0.0106689099929475	-0.00744593916851083	-0.0272605895253931	-0.0412911658658079	-0.055549756362559
0.0260405313721396	0.0219332456916388	-0.000995010391921684	0.0160220149510471	0.00425178369098043	0.00587868829083462	0.00506523599090752	0.00203763082611848	0.00114897471144174	-0.0021062306720478
0.384837624921627	0.0934630789239504	-0.0468302503013092	0.191811965739029	0.00223041430646675	0.00606609356760479	0.00414825393703577	-0.0107899918749826	-0.00750210489703595	-0.017347758259204
0.494322878317034	0.0959329932393239	-0.0599412087438951	0.244082483198202	-0.00443657479919157	-0.00499434466965293	-0.00471545973442228	-0.0131103737786957	-0.0310315062483168	-0.0440829919601712
0.577836036213037	0.164702886305074	-0.0763898550963279	0.258277775277107	-0.0450651765195791	-0.0901663476768282	-0.0676157620982036	-0.0966731226062521	-0.12552145044988	-0.125928983906619
0.0367248046168955	0.00281024168121013	-0.0032403452224549	0.021429600287109	-0.00824838121698345	-0.00298793485760858	-0.00561815803729602	-0.00657035752780079	-0.00480547639658591	-0.00929292556094075
0.576791297261164	0.120080320565369	-0.0766633089041895	0.206200547798539	0.011412013399509	-0.00736042091313804	0.00202579624318544	-0.0162813265619809	-0.0140550796156905	-0.0298656808582464
0.0273499501708877	0.00453204019849597	-0.00244312944523785	0.0161122517056511	0.00208546605563534	0.0017608350430224	0.00192315054932887	0.0028693211453611	-0.00171459304382902	-0.00336116652137792
0.423179033824659	0.130984001901171	-0.0533252244011587	0.262522717864552	-0.0071015667480871	-0.0523513169917108	-0.0297264418698989	-0.0482089754168563	-0.0672056229581608	-0.0800704732808599
0.8640241857349	0.110996817872006	-0.132237284687219	0.110112208822923	-0.0143786165981544	-0.0283843330339129	-0.0213814748160337	-0.0409205347232133	-0.036991458343244	-0.0457039643887858
0.492361081070325	0.103681805885456	-0.0606706359858908	0.251552575025132	-0.0102910246495338	-0.0315735976240935	-0.0209323111368137	-0.0360445048294459	-0.0563687324160604	-0.0600834721580108
0.941759183673469	0.0571195357285219	-0.148737947186276	0.0550979591836736	-0.0316770047412903	-0.0321145124716553	-0.0318957586064728	-0.0407799152236652	-0.034148044217687	-0.049831351981352
0.302915296888501	0.119891046006033	-0.031973840185767	0.199272803845139	0.00980551750727221	0.00891683813470112	0.00936117782098667	-0.0125515807423833	-0.00951651314193896	-0.0301890530487933
0.0135209332332195	0.000228569794109941	-0.00161681523671147	0.00888080799305465	-0.00112054635139092	-0.00108759732813235	-0.00110407183976163	-0.00194794488100224	-0.00325099615311221	-0.0034097245875654
0.0830360315771076	0.0141743052698916	-0.00974971626694834	0.0512838575871157	-0.00200079528258952	-0.0120840872509144	-0.00704244126675196	-0.0112256898876432	-0.015513619018483	-0.0155159444239528
0.528679139120718	0.115438328530585	-0.0672443392622552	0.22404951436865	0.00538564253319607	0.0103975827463839	0.00789161263978999	0.00444593206832933	-0.0179549693552977	-0.0303631819477913
0.423731939141991	0.132850463458211	-0.0499836176359044	0.258467161588506	-0.045610380360871	-0.0520079783302642	-0.0488091793455676	-0.0491972673217498	-0.074170600002447	-0.0835246795934583
0.116841972787137	0.0628084296355382	-0.00644662854654272	0.116178150879096	0.00505557969220848	-0.0100114393521957	-0.00247792982999359	-0.00507095021001491	-0.014619947393027	-0.0144820010493338
0.301359554750309	0.0889117600761009	-0.0317948373222225	0.192114490369755	0.0193547175251206	0.0287155037368811	0.0240351106310008	0.000261330044881103	-0.00681154352010016	-0.0168383731813657
0.577524742833174	0.168310676258378	-0.0764843915324165	0.258081450249106	-0.0500284890715953	-0.0901317788602785	-0.0700801339659368	-0.0534858509113448	-0.104396599188639	-0.135307281095976
0.0712788452772234	0.0121889044359382	-0.00476534405596228	0.0486470631790419	0.00443605442083235	0.00147787117491531	0.00295696279787383	-0.00312855075212388	-0.00514279258171857	-0.00771680212894538
0.687850995144702	0.159128561152606	-0.100221664835695	0.193858860713725	0.0216829216510679	-0.0298790395431984	-0.0040980589460653	-0.0445681937452793	-0.0479204530947592	-0.0707605116010019
0.645037443315491	0.133443033047215	-0.0891881529818648	0.204666027925339	-0.0207995320329272	-0.0254796557925027	-0.0231395939127149	-0.0302317307283348	-0.0433861546759757	-0.046029047639446
0.314345604504983	0.0820581342053117	-0.0367455653124484	0.162651696826688	0.0106765977399457	-0.000275623441362283	0.00520048714929167	-0.0206348417269966	-0.0126133457078865	-0.0329759877685857
0.468318579661498	0.200632231575849	-0.0587774244571487	0.250749583128093	0.0360467025586276	0.00628129184342796	0.0211639972010277	0.00650548171944221	-0.021500247556952	-0.040661276226949
0.0281889661597323	0.020192365367746	-0.00130201607515355	0.0135819037690658	0.00217217161003423	-0.00155150712629773	0.000310332241868251	0.00185064686370514	-0.00124196538556741	-0.00129496420496333
0.00491058284489532	0.0075040356960064	8.47067555479787e-06	0.000793683901816803	0.00220701197602724	0.00185009216875991	0.00202855207239357	0.00133081346980357	0.00105718772003236	0.000536510898206023
0.584856819630157	0.16388214081366	-0.0750258629187295	0.24710130247548	0.00159686402267523	-0.0927655060567989	-0.0455843210170618	-0.0700904009535556	-0.107834457325943	-0.109899634161636
0.796217022263451	0.14588566023784	-0.115427635724294	0.14927253817611	-0.0278372987073617	-0.044272407074718	-0.0360548528910398	-0.0598155609244496	-0.0666022299138795	-0.071447102430209
0.488931603835525	0.157768010136329	-0.0605939959644226	0.268386793317404	-0.0102007075903586	-0.0553943244543286	-0.0327975160223436	-0.0689025737548378	-0.0828706628867608	-0.102720719530087
0.928732993197279	0.0676801101533084	-0.146713950585998	0.0648860544217688	-0.0321546150278293	-0.0425746444032158	-0.0373646297155226	-0.0248129818594104	-0.0396188079691185	-0.049033151768866
0.31544243382591	0.110343918697067	-0.0361698411160392	0.250480098181632	-0.00755559727340466	-0.0351528581057854	-0.0213542276895951	-0.0238712829224318	-0.0372848427792241	-0.0771957883877687
0.00312663295756467	-0.000488519308012579	-0.000299015560509814	0.000882051354998923	-0.000727456366426131	-0.000715019083241215	-0.000721237724833673	-0.000831513974786519	-0.000835574190912215	-0.00130367067275707
0.697484737088308	0.135998013066552	-0.0966842664414874	0.209227055880627	-0.00670305632223966	-0.0166075253754191	-0.0116552908488293	-0.0258341623801513	-0.0370608517124994	-0.043634475489793
0.332622778861889	0.105820467499621	-0.0397280427995093	0.243754223593264	-0.00554822018380358	-0.0144146827100426	-0.00998145144692314	-0.0430328483631678	-0.0571410272457576	-0.0731958464673703
0.145124135729905	0.0616569405151606	-0.0134325369481892	0.119862972401101	0.023987967018751	0.00395819034709446	0.0139730786829227	-0.00385249652828809	-0.00294780113508042	-0.00994545629158977
0.587768481345501	0.170093553434439	-0.081128673676635	0.252128110158234	-0.00443248980252087	-0.0774518052461564	-0.0409421475243387	-0.0663063081889724	-0.102965781620065	-0.12266138493328
0.124911258103184	0.0609978090633136	-0.011883041734658	0.100301207924236	0.00233205305507177	0.0226506709875204	0.0124913620212961	0.0043584501706259	-5.65704366180669e-05	-0.0033330629317823
0.151042416552303	0.0227670336932936	-0.0146552974204532	0.0922592902361436	-0.0111429816528729	-0.0152335376600086	-0.0131882596564407	-0.0152214925980284	-0.0240795609921656	-0.0263182930769612
0.648360793175079	0.173953537926904	-0.0854876565184296	0.241548050362336	-0.0168552527853415	-0.027289491809229	-0.0220723722972852	-0.0348978696210828	-0.0450923294201864	-0.059204468231399
0.606671497684068	0.134465057006989	-0.0825092156744143	0.213934970067633	0.0203170207521015	-0.00385967277861354	0.00822867398674398	0.00383154443995282	-0.00761564465016851	-0.0314946957992146
0.410157855788653	0.0853136536376678	-0.0483793357166752	0.247767491953369	-0.0174468009865546	-0.00790651993427077	-0.0126766604604127	-0.0296009735703632	-0.0386589529910135	-0.0597828279070119
0.220172710159315	0.0833857965391513	-0.0250149104253496	0.149506127892746	-0.0241805325060912	-0.0238887221759598	-0.0240346273410255	-0.025186413833627	-0.043687092746016	-0.0447771419418657
0.571007703737365	0.14783058510013	-0.0764277491216679	0.227715473085811	0.026399212043531	0.00783789555768855	0.0171185538006098	-0.00589397054412033	-0.00571728834917695	-0.0192142246127379
0.114665654600234	0.0621185838998117	-0.00750471591972295	0.118739060658381	0.0115540029115406	-0.0106219148303037	0.00046604404061848	-0.00914220830150647	-0.0180151001605307	-0.0207485207980834
0.568310967890776	0.148600224656222	-0.0737875398720571	0.227154597496218	0.024563739021409	0.0123200971918686	0.0184419181066388	-0.00046884038775874	-0.0169989683328673	-0.0277411728503011
0.234246871842701	0.0767373704372505	-0.0257005364351306	0.165781329415607	0.0210461720152518	0.0150064486106812	0.0180263103129665	0.00422977732140981	-0.0136455539900355	-0.0370201724706481
0.0558286174878928	0.0334903555777496	-0.00325124656267011	0.0466504874226305	0.0115694889097827	0.0113132511156982	0.0114413700127404	0.0130618836128413	0.00205703906944266	0.00238563040542415
0.69745648141541	0.138234668893177	-0.0993415032870965	0.211044025220811	-0.00784045784980647	-0.0189206246891762	-0.0133805412694913	-0.0259935244610595	-0.0428871830423035	-0.0592269511892817
0.0471661724268082	0.00930361157172746	-0.00574554872153395	0.0293766836124592	-0.00392989454427177	-0.00495393115050616	-0.00444191284738897	-0.00293874586974421	-0.00671778915246399	-0.00959346972823867
0.0127799584245043	0.00184154647033071	-0.000662563543049754	0.0086180986532431	0.000191894880502195	0.00161221701638345	0.000902055948442823	-0.000117214542530501	-0.00120729365942138	-0.000903408672703023
0.816581923067403	0.107435723733047	-0.121200882168133	0.137863759821137	0.00998593407545389	-0.0210943483405429	-0.00555420713254451	-0.0162295903133595	-0.0268296493803551	-0.0305866861537812
0.583807773302803	0.169801864413526	-0.0778050629123749	0.250583414546615	-0.0159492124714036	-0.0989283848921423	-0.0574387986817729	-0.0851536344455052	-0.0944214184175486	-0.119073673532713
0.00399202301341667	0.00292987066500806	8.68732018771707e-05	0.00366084172182592	0.000796828350298289	0.000561612515125623	0.000679220432711956	0.000161644635601051	9.88176785692635e-05	-0.00100023782224023
0.762925606139892	0.14382556704817	-0.110569463028686	0.162899730428302	0.00713741300716086	-0.0363237493087739	-0.0145931681508065	-0.0519757751681311	-0.053356133153605	-0.0597435302340639
0.866683858998145	0.108419936222149	-0.130845108421385	0.105403320489035	-0.0170172502101072	-0.0258941197691197	-0.0214556849896135	-0.0185193310657595	-0.050163148289005	-0.0446759422625894
0.768606677449535	0.141659261733943	-0.111297302579281	0.162825801975802	-0.0095217389753105	-0.0511405094091373	-0.0303311241922239	-0.0534180006684761	-0.0361249516509994	-0.0637966316434226
0.410744550830893	0.157487827511814	-0.0507321048086784	0.237682920228069	-0.00638976324322954	0.0190904331923132	0.00635033497454185	0.00614713559966362	-0.0142340626811012	-0.0303250939037429
0.690445994400116	0.155000675941974	-0.0964387817282084	0.188877842614587	-0.0123009593484846	-0.0212433000278941	-0.0167721296881893	-0.0402332293369063	-0.0448799396672306	-0.0574428464758502
0.348725636821927	0.125250567544393	-0.0388656108982823	0.199773675697446	0.0150754874401893	0.00368302945505417	0.00937925844762172	0.0101061656983834	-0.00679846959843738	-0.0102332924682491
0.30039480486313	0.0877824129650781	-0.0328970755198639	0.194004654154028	0.0189385288342262	0.0218002783460232	0.0203694035901247	8.7779088476958e-05	0.000510753596355773	-0.0123221175587537
0.915433333333333	0.0774144373964207	-0.142836121696854	0.0774095238095237	0.00561292517006795	-0.00494969593898176	0.000331614615543097	-0.0241657584479015	-0.023374717311167	-0.0248291666666668
0.463749669514	0.205469761250685	-0.0592819054559612	0.247681440059656	0.0379232239850083	0.00311110219672162	0.020517163090865	0.0152366019510576	-0.0221278675106089	-0.026629095631058
0.195876959503158	0.0853384054791809	-0.0193121682458074	0.178810549753145	0.013647287499853	-0.031754131216652	-0.00905342185839952	-0.0267952758130016	-0.0297961626775821	-0.043559650720724
0.345209718598195	0.125289694631246	-0.0384870652935008	0.200591092821959	0.0228807381620621	0.00493863831303748	0.0139096882375498	0.00641990610452386	-0.00313429248192282	-0.0121704581491095
0.405976658789932	0.133356501569449	-0.05087904360007	0.267497201929045	-0.0555281977573823	-0.0446043776046395	-0.0500662876810109	-0.0555344845303371	-0.0666618705413601	-0.0792914717338201
0.942692517006803	0.0565594833014679	-0.149753044376549	0.0538789115646258	0.00426581632653045	-0.0375339569160998	-0.0166340702947847	-0.0331706400742116	-0.040243962585034	-0.0510350570064856
0.110535931817691	0.0357495026173994	-0.00901427781265936	0.101238353638582	-0.00172507863001992	0.00224249862031284	0.000258709995146461	-0.00768339235819605	-0.0122833426017606	-0.0183034925615051
0.439889522379785	0.107620258070723	-0.054565744440036	0.190424146253014	-0.00217412543979967	0.00949212053978549	0.00365899754999288	-0.0129009034672467	-0.00944662742827906	-0.0274485185591196
0.123424003583387	0.0241382303302184	-0.0132697903575613	0.0806324160252513	-0.00254151896005141	-0.00470742932067819	-0.00362447414036481	-0.0067272100603596	-0.0158290425166949	-0.0171641569656533
0.519650056614138	0.109976761553628	-0.068329751260907	0.225679987389477	0.00125192082734371	0.0212879913870522	0.0112699561071979	-0.00753988477001444	-0.0215132209101876	-0.030022446067447
0.419877089692067	0.123535820090668	-0.0525731275716826	0.195209608667361	0.0246750108677498	0.0199557387344033	0.0223153748010765	0.0156866774390899	-0.0044518068882673	-0.0212453206806311
0.168495571226855	0.0287922017603205	-0.0167932917825034	0.10405793742412	-0.0121527625167632	-0.0072982852857173	-0.00972552390124026	-0.00805477476778091	-0.0208066111893368	-0.0240639064717933
0.30416756380415	0.0649613627698728	-0.0352287376170228	0.227410232003442	-0.0126802013522445	-0.0240767226417983	-0.0183784619970214	-0.0343433446520893	-0.0348127218848511	-0.0449315580649402
0.782747448979592	0.162173841638096	-0.110364423848814	0.19365731292517	-0.0380459752329453	-0.0751835533465013	-0.0566147642897233	-0.0454817624138436	-0.0826929192602242	-0.0882376676722175
0.301870651743787	0.0636020260834774	-0.0340644095267897	0.226470539242826	-0.0042337990933487	-0.0189233860946754	-0.0115785925940121	-0.0301760769087774	-0.042594869944213	-0.0514772848026064
0.199023824324176	0.0324884938938464	-0.0224493078483009	0.126690099582069	-0.00277226913980005	-0.000809742259576751	-0.0017910056996884	-0.0144683437576531	-0.028699254612218	-0.030674548077806
0.437519911564321	0.101827045166395	-0.0564435226126675	0.197278134469748	-0.000605315396569828	-0.00951331892489859	-0.00505931716073421	-0.0152878732059276	-0.0271487485991266	-0.0299243636582179
0.127644500490873	0.0225379484180954	-0.0107060472559551	0.0898414690648978	-0.00777416218758704	-0.0114570192605378	-0.00961559072406243	-0.0147376112012855	-0.0188223438605286	-0.0275436583969774
0.18762686095818	0.030211952532719	-0.0192276942643836	0.143565998307878	-0.00326641273785	-0.00240161458515187	-0.00283401366150093	-0.00997228906346631	-0.0253485719681571	-0.0309513973896297
0.134743837902437	0.0738126649713076	-0.015034796026883	0.108299778520697	0.0294928418364035	0.00927764581050255	0.019385243823453	0.0181164401559883	0.01651014724403	0.0036548951690937
0.423872319727508	0.169003270067929	-0.0518679095454014	0.23885374512896	0.0231800707653323	0.0127822143202934	0.0179811425428128	0.000640065824151992	-0.0147297326717348	-0.0117229942751651
0.467570695425348	0.201762868427633	-0.0562840448804739	0.243379913489547	0.0279965796035592	0.00805320340199622	0.0180248915027777	0.00559654069974075	-0.000869336886216987	-0.0173514736929415
0.886368253968254	0.102870427221687	-0.137029792477381	0.0964609977324263	0.00514912131519285	-0.039492697381983	-0.0171717880333951	-0.0251756839449065	-0.0358379936333507	-0.0400810745743518
0.685421779014636	0.166784803780461	-0.0965280178470409	0.242349989692847	-0.0117297171082886	0.00195731827696111	-0.00488619941566371	-0.0361454786625729	-0.0500474030346405	-0.052111752667416
0.0340715292692847	0.0061054533328386	-0.00338792105971359	0.0238318532496125	0.0021649878315242	0.000906724424976108	0.00153585612825016	-0.00530181538795033	-0.00349951799862431	-0.00625522061794647
0.83965076144677	0.118662048207654	-0.126287936499659	0.124230994892129	0.0191814329461389	-0.0422506429145084	-0.0115346049841848	-0.0104881929694954	-0.0199685948038889	-0.0285578139451094
0.581282373783113	0.174368584328936	-0.075381214692648	0.259828135945254	0.0115938432797034	-0.100779041513931	-0.044592599117114	-0.0791459403330167	-0.0841428380399282	-0.0855472928251991
0.741123778998779	0.160597754584395	-0.104178407095257	0.211890846851561	-0.0396512887905746	-0.0568134565830996	-0.048232372686837	-0.055500515397604	-0.0673217887271657	-0.0800823601919695
0.0502332613999659	0.00355862153095552	-0.00412217203150321	0.0492363620142685	-0.000576535494352541	0.000155740715885748	-0.000210397389233397	-0.0053419205965942	-0.00744954246103464	-0.0107390545658885
0.138300005131035	0.0203080624471578	-0.0108098746119256	0.111012760897814	-0.00055036464236799	0.0044133241714813	0.00193147976455665	-0.00648784087302481	-0.0144210545215308	-0.0250286804975179
0.569138952084593	0.116317437966384	-0.0754487563237262	0.204148483564644	-0.00194364646021838	-0.0108816850490419	-0.00641266575463006	-0.0273210617106981	-0.0326365792504962	-0.0352255795113453
0.30648276652507	0.107570740973048	-0.0372757765505096	0.171189182078659	0.0331388627698392	0.0220843082612878	0.0276115855155635	-0.00355683177421878	-0.0048929503265685	-0.00473708626756081
0.0761341779345447	0.017306046854458	-0.00713347169569578	0.0492562944118917	-0.00270253549801489	-0.00514985058043141	-0.00392619303922315	-0.00696144269585815	-0.00743444470049151	-0.00826590940962045
0.78567806122449	0.160407812362047	-0.112318857402204	0.190198129251701	-0.0271660564736305	-0.0795469333754796	-0.0533564949245551	-0.0658755554521739	-0.0640778922984971	-0.0830781003910581
0.913245238095238	0.0796906066691931	-0.142956664274566	0.0797785714285715	0.0036197278911565	-0.047123469387755	-0.0217518707482993	-0.0355909428223504	-0.0262748479694908	-0.0308036302982732
0.0680510157909416	0.00845816606214611	-0.00304219318802899	0.0588695812865023	-0.000750993159647509	0.00193938623091763	0.000594196535635069	-0.00417929623649385	-0.00758768369936057	-0.0117823991340013
0.322565342919511	0.0638527924118555	-0.0374524545197354	0.227738207047443	-0.00677353446971546	-0.0299463891187455	-0.0183599617942304	-0.0245977195373531	-0.0372636758264382	-0.0572112437378767
0.263256190767655	0.0425960050497027	-0.0297037311825427	0.151632426118307	-0.0113657185199791	-0.0112361743361332	-0.0113009464280561	-0.0233545542066948	-0.0291815758042855	-0.0327136908712538
0.0416938385172812	0.00147854493851794	-0.00145527382304128	0.0268668144527286	0.00169958552594419	0.000488026387581192	0.00109380595676269	-0.00399078070764504	-0.00383244010434985	-0.00754501674694109
0.690567465471037	0.166791318621693	-0.0956213502877081	0.23969858276644	-0.015835859976535	-0.00480141328637562	-0.0103186366314553	-0.0241313346435329	-0.0284423051097562	-0.0362583728442917
0.0618831662604284	0.00540851913799639	-0.00334808403119252	0.0310718716805436	0.0014110634406946	-0.000199864379336653	0.000605599530678978	-0.00223753363487061	-0.00626462453877473	-0.0094454843360926
0.465306548769543	0.20266935375534	-0.0591531894655531	0.247821807863472	0.0235193996041868	0.00495710724472082	0.0142382534244538	0.0072335579459602	-0.0280943084163517	-0.0215382382376126
0.748153523460666	0.158623267184171	-0.10659168124302	0.209259463552321	-0.00902689220189956	-0.0457617727044197	-0.0273943324531597	-0.0489334222684737	-0.0552086554027093	-0.0723038794307249
0.896754988662132	0.0861072818550805	-0.138527831640215	0.0889592970521542	-0.0127893424036282	-0.00415058235415378	-0.00846996237889097	-0.0153451368076368	-0.0308576350237064	-0.0356525801579373
0.00505695308658145	0.000289178423881949	-0.000144547753645227	0.00578034259778235	0.000179519857625893	-0.00040517350329758	-0.000112826822835844	-0.000508722675530995	-0.000491007846456355	-0.000637490606911975
0.306447800438182	0.104853575967185	-0.0384615957463048	0.169472958431499	0.00497609443955277	0.0181223219420285	0.0115492081907906	0.0161535104835573	-0.00565474831742524	-0.00536318047775231
0.0413811825467384	0.0344899714150957	-0.0022482073130769	0.029437592317094	0.00441863548117227	0.00436072532544822	0.00438968040331025	0.00053049278283808	-0.00097668562241858	-0.00378003591688493
0.596693553361	0.139317773030234	-0.0799359899172902	0.242266990856687	-0.0231447374415595	-0.0156240708146475	-0.0193844041281035	-0.0379178672280119	-0.0481573655258559	-0.0614768749576774
0.00336703033395948	0.000610954428330223	-0.000102404646146392	0.00219200130442058	0.000732694933830459	0.000116840354038448	0.000424767643934453	-0.000501279290016169	-0.000187841560100251	-0.000482466117028938
0.0394530738488853	0.0110965200968901	-0.00279894628673987	0.0248674333561213	0.0038788023121812	0.00290695007950589	0.00339287619584355	-0.00114139264576923	-0.0025831704404302	-0.00399934512178066
0.0128631152754555	0.00134134286543414	-0.000690518631628062	0.0090315202668152	0.00156322637081799	0.000593061562790572	0.00107814396680428	-0.000416091231937962	-0.000531456467486865	-0.0013544418068481
0.86550601680066	0.10739598126063	-0.131281963002404	0.105195003607504	-0.0068816204966835	-0.0232254656058228	-0.0150535430512532	-0.0194330729844385	-0.0237546238712263	-0.0583541789274291
0.0157719384957823	0.00167872877756633	-0.00060051710236673	0.0100386183717492	0.00112208712100151	0.00164944256614561	0.00138576484357356	-0.000525490470608989	-0.00204602560799517	-0.00236737259747782
0.869617985982272	0.106965142024874	-0.128398082723845	0.103213306534735	0.0127269480519481	-0.0103409899206892	0.00119297906562943	-0.0278602355971219	-0.0276357668475316	-0.0504378442509994
0.0212564834772466	0.0158183717758269	-0.00174539568020862	0.0124691244297605	0.000886051376579371	0.00363357672872051	0.00225981405264994	0.000511160942505858	0.000902003592953043	-0.00256252692628127
0.108319182732749	0.0112550363864001	-0.00805302550121255	0.0935415257401344	-0.00348901896668707	-0.00492207276744581	-0.00420554586706645	-0.0100023298207039	-0.0163589626513434	-0.0231074960580816
0.562357096016106	0.112899176253462	-0.0734846738132102	0.206766501814635	-0.00882606359471505	-0.0227342414995992	-0.0157801525471571	-0.0305606161400187	-0.0249876414468704	-0.0422403904790289
0.596869661214579	0.130554089106137	-0.0807258537045398	0.218107059626632	0.00504781803585497	-0.00583227108011264	-0.000392226522128891	-0.0172028084582537	-0.024154099997337	-0.0430524470359103
0.298018537662141	0.0942157490392367	-0.035279634246514	0.16865801148689	0.00914671969383835	0.0196407767527925	0.0143937482233154	-0.00563614390478645	-0.00367059637038364	-0.0237616283456433
0.558523143691099	0.103928631259136	-0.0739474360128768	0.21328372304507	0.000164973407905666	0.014426169144875	0.00729557127639036	-0.00831863986461168	-0.0297651476077139	-0.0517766667875849
0.0954876932413046	0.0124041745679527	-0.00724556273493386	0.0625567320274011	0.000751121979517946	-0.00100358054894162	-0.000126229284711829	-0.00809789400937036	-0.00949662514141396	-0.0140026297885972
0.332834311692318	0.109735754017145	-0.0374608218379669	0.241388721387947	-0.00278091887125831	-0.0140661227310934	-0.00842352080117581	-0.0341070040305251	-0.0422021130513196	-0.0756725768296365
0.766869916591345	0.142170265809365	-0.109708178205525	0.16509869812727	-0.043827516746792	-0.0410790188400428	-0.0424532677934174	-0.050832221470166	-0.071786801767059	-0.0709756344754912
0.0102727113122665	0.00318341014079515	-0.00026605695414373	0.00538941140919481	0.00201672042260891	0.000302487545568719	0.00115960398408881	4.07800305529497e-06	-0.000906884240205293	-0.000673479514841854
0.40615167467231	0.0830526123728773	-0.0506957117953376	0.244431219672298	-0.0081737798944771	-0.00296694861532693	-0.00557036425490204	-0.025496184524572	-0.0465965092818824	-0.0537338839801764
0.0925355482113952	0.0178140433146108	-0.00746971702920372	0.0695013691781242	-0.00483881789892565	-0.00364742680522351	-0.00424312235207458	-0.0143063882597534	-0.0127905601395524	-0.0235161829043253
0.032153290628272	0.0050471072867156	-0.00320036152484929	0.0228872827978156	-0.000191347735148568	-0.00371541056106845	-0.00195337914810851	-0.00379863324773926	-0.00325923601486077	-0.00662290662743474
0.00408332844185818	0.00110984081845304	-0.000226458295374485	0.00177247657370207	-0.000208372210343682	0.000202798496330876	-2.78685700640276e-06	0.000156666025968866	-0.000492444881120534	-0.000468480350627396
0.41952957160363	0.122336149942049	-0.0528928473665423	0.19542991125556	0.0246174319747159	0.0197239164485355	0.0221706742116257	-0.00820846965213834	-0.0250146980155225	-0.0238764416835721
0.0424543714989174	0.00238303773442724	-0.000525670937842213	0.028065553996087	0.000886893090902487	0.000290419707730756	0.000588656399316621	-0.00260409994576519	-0.00491882769613331	-0.00837136593322401
0.0604726256148887	0.0406432624998114	-0.00422263547646806	0.0358001860456914	0.00750003999732714	0.00207413221187952	0.00478708610460332	-0.00251058857792277	-0.000187936435645353	-0.000571528724738625
0.914339795918367	0.0771616329535117	-0.140956077142586	0.0769697278911565	-0.000622845804988725	-0.0256861471861471	-0.013154496495568	-0.0101779696493982	-0.0231900773829344	-0.0344989201624706
0.698623033117676	0.140681083586587	-0.0996544529214241	0.210105321860679	-0.00667710222300832	-0.0298011843328996	-0.018239143277954	-0.0245970415260292	-0.0235478546868639	-0.0347931211786188
0.131325028191966	0.0226761762538023	-0.0115735146470614	0.0918793798283609	-0.000597163070327006	-0.0114029263268397	-0.00600004469858337	-0.0157579211815257	-0.0206973893343922	-0.0196932337581088
0.130952786744511	0.0219488544513212	-0.0127108640052957	0.0916672739904117	-0.00465412235508833	-0.0071828559930571	-0.00591848917407273	-0.0123253356812982	-0.0206878133211206	-0.0268225468605633
0.414250658871482	0.111846337318156	-0.0534191578307852	0.193336403691418	-0.0102365190183917	0.0169421723004515	0.00335282664102993	-0.0208984091365292	-0.0287023431791668	-0.0540685529469696
0.322537768987941	0.107113443952599	-0.0349502762197791	0.248136973976448	-0.0394397624324576	-0.00780719882469805	-0.0236234806285778	-0.0280616561657838	-0.0593635551339576	-0.0736454758815732
0.301999723964406	0.117974467153024	-0.0332144891514015	0.199788976745801	0.00661143977713702	0.0055307572280181	0.00607109850257759	-0.00592052317807029	-0.0211974001722217	-0.0279767923592698
0.657913352580021	0.11675750949133	-0.0919374169510687	0.222443802169991	-0.0120429448577909	-0.020306197553007	-0.0161745712053989	-0.0213472231080649	-0.0321057162573868	-0.0483861272543455
0.0623453543825993	0.00552587537173128	-0.00336572931425292	0.0317204697430454	0.00237140636296468	-0.00258310719954839	-0.000105850418291857	-0.00209075245237016	-0.0037558836417301	-0.0105746356927488
0.45858998051325	0.198587019838282	-0.0576665324317795	0.249300343448503	0.0336432870870531	0.00292833487911198	0.0182858109830825	-0.0182830870994412	-0.0194175260387765	-0.0366146367652928
0.320657419785873	0.0629917125077289	-0.0377103267506264	0.224055242927388	-0.0129549364965655	-0.0281051566932425	-0.020530046594904	-0.0249558214482453	-0.0443548419501746	-0.0569536638097368
0.604567365058045	0.138098851388823	-0.0814124219419206	0.233137834504298	-0.0100497140582508	-0.0175639371367597	-0.0138068255975052	-0.0380939810741749	-0.0498725525909575	-0.0572621140674072
0.0422162523863611	0.0290098822220514	-0.00312550504148412	0.0213464272287346	0.00240887470546599	0.00552121356451803	0.00396504413499201	0.00363652657193175	0.00187083654891021	-0.00110343366306071
0.274676675394087	0.0552155510006895	-0.0309516207838805	0.160814945573607	-0.0138266746773215	-0.0104219925115029	-0.0121243335944122	-0.0202780549573446	-0.0285280982823868	-0.0355871210427348
0.0414536924977797	0.00488839874606837	-0.00272184949111613	0.0137438238087238	-0.00283466234239451	-0.000896613112584203	-0.00186563772748936	-0.00376037213676664	-0.00453366845246508	-0.00451970419883887
0.260258630089445	0.0615925857683122	-0.028698042992044	0.157667731077262	0.0142815660230834	0.00560326711084658	0.00994241656696498	0.00370107990171137	-0.0193210198117885	-0.01348179925748
0.284925361265296	0.103829888418537	-0.0295268714649615	0.178129633189985	-0.0201623071033241	-0.0492400494741355	-0.0347011782887298	-0.0504929002035437	-0.0509228157267088	-0.0713530278860365
0.600042601848904	0.135363946013225	-0.0833171908291912	0.212956561034191	0.0318741843498582	0.00517499271000654	0.0185245885299323	-0.0020945292829837	-0.00367257549188182	-0.0279823594608339
0.53316720627931	0.0896635936772318	-0.0689381738070133	0.208271175392206	0.00197042775986378	-0.00220795356013437	-0.00011876290013535	-0.017609729363293	-0.029577823346486	-0.0415191023624762
0.302684146990019	0.116748621460192	-0.0354274201776004	0.200408783945267	0.00594981418210427	0.00551390730547513	0.00573186074378973	-0.0101136795583814	-0.0203337592141649	-0.0258965548895302
0.687223640854834	0.16086263962495	-0.0970294898179624	0.192413634478528	-0.00232592235080586	-0.0472085207882824	-0.0247672215695441	-0.0331947222185932	-0.0576960789092131	-0.0551179146318171
0.767736760065332	0.143798464751623	-0.11041921255251	0.166892039706325	0.00409347238433055	-0.047296734012547	-0.0216016308141083	-0.0389323757755343	-0.0494548226226128	-0.0640749779725112
0.0293397767760547	0.0200825653537676	-0.00221034969187098	0.0147877701964631	0.00493378516011049	0.00364626466660545	0.00429002491335797	0.00200592342234578	0.000779659668146148	-0.000999310208866417
0.650358976809094	0.133933539707921	-0.0898710494441894	0.200930780185694	-0.00522780219917085	-0.0115493514353185	-0.0083885768172447	-0.0308082369834172	-0.041415857840586	-0.0525446627158451
0.462775535270092	0.199185399776553	-0.0570662212206315	0.255889810336683	0.0233774183487261	-0.013551536375724	0.00491294098650108	-0.00668853771076533	-0.0219113293856621	-0.0287347091893215
NA	NA	NA	NA	NA	NA	NA	NA	NA	NA
0.816211921318697	0.107328565078123	-0.121014455803668	0.13478818333855	-0.00172407464156499	-0.0210826438137012	-0.0114033592276331	-0.0232128757214375	-0.0176261823239828	-0.0458483889082878
0.911941609977324	0.0810088136729044	-0.143836214177552	0.0807726757369615	-0.0116176149247578	-0.0272181405895691	-0.0194178777571634	-0.0260566326530612	-0.0337542388167388	-0.0273355545248403
0.142083423799493	0.0263432703646643	-0.0130874891248564	0.104477516249062	-0.0142844873957144	-0.00333776499186073	-0.00881112619378757	-0.0154660692187514	-0.020393231933952	-0.0223712028964604
0.019560495287906	0.0140604395335764	-0.00212594361532531	0.0104295485295597	0.00217301744235267	0.00029365827400378	0.00123333785817822	-3.18578625125715e-05	-0.000965292173739821	-0.00100177903964276
0.940550680272109	0.0584033123999971	-0.151147402238761	0.0568778911564626	-0.00192448979591842	-0.0378517779839208	-0.0198881338899196	-0.0337218099360956	-0.0485883317079746	-0.048012914466486
0.231163270813446	0.10064304372487	-0.0234563418177599	0.154998890586824	0.032584330903604	0.0301245957255508	0.0313544633145774	0.00735377451194699	0.0178253419045395	0.0113467908516607
0.169828367468115	0.0661893186058704	-0.0159676785507285	0.110839249156774	-0.00132538306484609	-0.019879149649604	-0.010602266357225	-0.0208113235424179	-0.0309300666729211	-0.0297600921408055
0.565869940763868	0.114180585765418	-0.0724829761152879	0.206285007858938	0.00229897612355956	-0.0160952147897806	-0.00689811933311058	-0.030067176457363	-0.0369161490223071	-0.0444612681590359
0.537494181833327	0.128638858006047	-0.0710461364481605	0.252721476318045	0.00292754927068783	0.00527289401205688	0.00410022164137236	-0.0154921573495547	-0.0254549548196578	-0.0381074657124942
0.687114057665206	0.157111031950286	-0.0968345046937246	0.190308981036651	0.0276222529472856	-0.0476347839202945	-0.0100062654865045	-0.0378037788464161	-0.0601908134834248	-0.0585145926510631
0.745179391243677	0.157315178906666	-0.104124468963921	0.208284894470609	-0.0180451636365502	-0.0496923538923606	-0.0338687587644554	-0.0435354465848274	-0.0760543542969333	-0.0682199556278721
0.19740754841316	0.0497786060828619	-0.0211010935099786	0.152911914457309	0.000592056445440164	-0.00571358542891962	-0.00256076449173973	-0.010282496250515	-0.0156055116236524	-0.0274273158494652
0.285676173084343	0.105721258092839	-0.0340308802803044	0.180800076549413	-0.0150694053230317	-0.0611568236535203	-0.038113114488276	-0.0502186341161703	-0.0481232568882476	-0.06710997193441
0.406920636340988	0.082956240846631	-0.0520275361833021	0.247218813645877	-0.0132192388824748	-0.0172564725013147	-0.0152378556918947	-0.0311596740247458	-0.0390227678225298	-0.0619650979381053
0.744541457352172	0.160364636246933	-0.103670540534843	0.212720447409733	-0.0185765365586794	-0.0602361417196005	-0.0394063391391399	-0.0684582125168843	-0.0687878106428741	-0.0760385898464321
0.654044679758175	0.117481407102291	-0.0930450370740875	0.223191603006679	-0.0234469796015572	-0.00799548859387544	-0.0157212340977163	-0.0153213567647299	-0.0367100942394749	-0.0352786931956426
0.761595547309833	0.14345137006123	-0.10996468970246	0.166561935683364	-0.0326754821880292	-0.0690857354296154	-0.0508806088088223	-0.0800567732961044	-0.0610709051612867	-0.100170323627438
0.563527484420342	0.142857907719821	-0.07445069165384	0.228998667998668	0.00771455893152928	0.0164308741707436	0.0120727165511365	-0.0122214595836666	-0.0200243375579112	-0.0293736350343394
0.143392259535575	0.0599086849125735	-0.0155839844177707	0.120785033603176	0.00470355798007982	0.00174618237788887	0.00322487017898435	0.00246964039404785	-0.0128191599072491	-0.00782704931606182
0.308708967127566	0.0648411678756475	-0.0354128310822336	0.231659176416354	-0.0154054816183568	-0.0328143873988659	-0.0241099345086114	-0.0335815142269498	-0.0472322709114645	-0.049168938825088
0.368753988784377	0.146780327217991	-0.0438789993453566	0.217459380076482	0.0455172997566258	0.0314069588464643	0.0384621293015451	0.032463074975563	-0.00351370109746552	0.00277983842558793
0.492066624096538	0.162836188153576	-0.061985030551918	0.270774750243408	-0.0138971051134438	-0.0582472595205344	-0.0360721823169892	-0.0762087240022432	-0.0668294119351754	-0.07760202974424
0.290802506060155	0.104105513960187	-0.0324859324856808	0.179767020539643	0.00280487741993352	-0.054901903342758	-0.0260485129614122	-0.0433664049412686	-0.0531380935805985	-0.0591371040926293
0.0179624308243702	0.00671894336319185	-0.000535914456626069	0.0119799474745335	0.000721098526459032	-0.000506245687339677	0.000107426419559676	-1.13616624657538e-05	-0.00022475258948575	-0.0039765598783939
0.212938368052799	0.0438624809534226	-0.0233428577702039	0.136044403228914	0.00445890050325681	-0.0104479517136444	-0.00299452560519381	-0.014236035475271	-0.027197307113173	-0.0365103108966747
0.794775700886415	0.149581044676227	-0.11769323281515	0.152490749330035	-0.0807027648312423	-0.0838953547114921	-0.0822990597713672	-0.0576160053947351	-0.0699126927705822	-0.0839631332583566
0.763636897626183	0.143343285468732	-0.109875481713595	0.166621660482375	-0.0401868434597493	-0.0487759766657742	-0.0444814100627617	-0.0768689368593347	-0.0739951960265178	-0.0915372316564553
0.0428400507299891	0.0118682100820616	-0.00423073649788844	0.025941925359705	0.00775264665166462	-0.000367956509803473	0.00369234507093057	-0.000785728247298792	-0.00395687232114013	-0.00468360844519973
0.435506514738115	0.103827821983369	-0.0539095959425057	0.196680233993816	-0.00351678116023191	-0.0133503745148939	-0.00843357783756288	-0.0150683409949782	-0.0272539196886202	-0.0515086805778969
0.448825991878945	0.109701401225594	-0.0589315554491948	0.198963171541633	0.0255925764022742	0.00562877622437652	0.0156106763133254	-0.00171125793396776	-0.0158641081654989	-0.0490601406736266
0.722411699033769	0.148446563195521	-0.101173011707152	0.187631319831423	-0.00427577647004496	0.0121729477076	0.00394858561877753	-0.0153849165976486	-0.0275883550608692	-0.0439619337207674
0.00672397554699786	0.000918552790497316	-0.000793768660969657	0.00588656606827082	0.000636075707123373	-0.00041920281255072	0.000108436447286326	-0.00112485113075338	-0.000210508386602025	-0.00140835494319412
0.453232535986011	0.197733087882125	-0.056290282909627	0.248444131859601	-0.00807745162529205	0.0138345588388413	0.00287855360677458	-0.0169104483539873	-0.0350976741519771	-0.0388403945958624
0.766467347731633	0.141468719455543	-0.111077360435939	0.166509132930561	-0.0122476211653845	-0.0435634085180975	-0.027905514841741	-0.0386406526744956	-0.0467919424466544	-0.0653497321163993
0.64673403382332	0.174001758396642	-0.0875655137944892	0.235610245706674	-0.00438809003027574	-0.0401570023364943	-0.022272546183385	-0.0283132570398029	-0.0369964566638479	-0.0387750696938868
0.420118540236807	0.122334978241858	-0.050294650050495	0.191587882664515	0.0203340817328638	0.000409037269046342	0.0103715595009551	-0.022086461443345	-0.00445697817784679	-0.0274491757951763
0.228308996311497	0.102251080528899	-0.0232311516413329	0.157713750960496	0.035282177096915	0.0377868575291389	0.036534517313027	0.0291927246685345	0.0144120807810767	-0.00501109612715078
0.00114067748913682	-0.000184001123194308	-0.000171719283849741	0.000587708118580063	-4.62262286179914e-05	-3.96695836291797e-05	-4.29479061235857e-05	-0.000139461313197282	-0.000232619974862737	-0.000282941715700467
0.665734750920366	0.12187006850408	-0.0912412718330321	0.215163757713857	0.00699367194015954	0.0145030135985414	0.0107483427693505	-0.0241302963945705	-0.0263627251395008	-0.0429368194899137
0.113477868436525	0.0613623208057585	-0.00730295613235739	0.117364496372206	0.00724453592171286	-0.0113951064504534	-0.0020752852643703	-0.0104669699378055	-0.014385347708207	-0.0223638254652044
0.0724852858899337	0.0442391119345982	-0.00466999580984603	0.0670749726334016	0.0119510712427271	0.016919240345172	0.0144351557939496	0.00711345637100744	-0.00409230881731353	-0.0102494879033363
0.228814829967543	0.0642512598618673	-0.0251818093215139	0.158129733588826	0.0125878048418569	0.00508733706347161	0.00883757095266427	-0.0171965964084329	-0.030482749655958	-0.028863790049047
0.167312088415798	0.0291654422587292	-0.0160126020313285	0.102387333837393	-0.00377546458426425	-0.0105924378405782	-0.00718395121242124	-0.0181016033608149	-0.0187572503250176	-0.0238852125943403
0.171508826391084	0.069206430039326	-0.0165477214812526	0.113318791286321	-0.00772923641370166	-0.0149207758109148	-0.0113250061123082	-0.0184288016312802	-0.0385995194570773	-0.0447660988233291
0.636690217089167	0.140531797332623	-0.0841206566094092	0.252560907976244	-0.00318571319215943	-0.0140052745139531	-0.00859549385305625	-0.0324185161275334	-0.0386310696306494	-0.0441243782892389
0.0755346193095462	0.0155458951899275	-0.00600463720796388	0.0464029553582615	-0.00350284858892386	0.000602262305893497	-0.00145029314151518	-0.00919139379127272	-0.0117914026727889	-0.0154360478391302
0.264291817139565	0.0936703258839156	-0.0282058296420493	0.178795323709123	0.0344671038852822	0.00512260199528891	0.0197948529402855	-0.00254898727605124	-0.00333232813359724	-0.0272996904482213
0.00845061157462427	0.00187144412885617	-7.90249676843758e-05	0.00513127381888934	0.000828754521671256	1.24261644367154e-05	0.000420590343053986	-8.03318978937623e-07	-0.000724094170549363	-0.000450757825713488
0.0917275460181192	0.0151352968105933	-0.00789688342496177	0.0538128614963126	-0.00201816352634188	0.00141238640888332	-0.000302888558729286	-0.00257782486106112	-0.00351594765265775	-0.0120832822169758
0.0105216021400745	0.00456806686695347	-0.00125111805797166	0.00741967054111828	-0.000401065827814547	-0.00114769077750744	-0.000774378302660996	-0.001167017593899	-0.000351694751489502	-0.00173200140137257
0.0961263122680746	0.024666629573592	-0.00823515293071503	0.0829341781799703	0.00799702481246098	0.0072093790215088	0.00760320191698488	0.00442629506790326	-0.000868200918241607	-0.0068033154630226
0.446001092438685	0.107088411852845	-0.0562033788490341	0.195286233289417	-0.0114462939701969	0.00758261417528022	-0.00193183989745832	-0.0170013740000693	-0.0059311348611269	-0.0457967112440144
0.64628232107007	0.139344743540515	-0.0899088633885819	0.211041209149049	-0.00270818687727181	-0.0221787602636627	-0.0124434735704673	-0.0349625580806249	-0.0624870916229823	-0.074046944797594
0.568398117919381	0.11795814004342	-0.0770692239409808	0.206056370449393	0.0261630602024198	-0.0106234982751759	0.00776978096362191	-0.0159248496673495	-0.0234514144685175	-0.0308617958476847
0.486358794995362	0.106640901859425	-0.0639508020890504	0.252839983753041	-0.0104983408810831	-0.0211978500420468	-0.015848095461565	-0.0443303973792637	-0.0530487327966506	-0.0674070383434965
0.0426770904407756	0.00608090816785527	-0.00299008824110273	0.0149172157759408	-0.000437652989363067	-0.000622709293779999	-0.000530181141571537	-0.00247352269404634	-0.0047378052056095	-0.00669142685039682
0.581257013735314	0.169351586050081	-0.0771256282740407	0.247615391478519	-0.0517529426988563	-0.0495838503979252	-0.0506683965483908	-0.0730262760636798	-0.0735414545937905	-0.0884219548347774
0.2983382689938	0.0918251202269036	-0.0333460130860842	0.195521144206552	0.0227671618763321	0.0171375287523498	0.0199523453143409	0.00597180806007563	-0.00287803358860361	-0.00842776996223388
0.137542824669732	0.0211155048303758	-0.0120850333994288	0.113143217619194	0.00317197050953694	-0.00175069942407016	0.000710635542733373	-0.011720896568091	-0.0189912812291688	-0.0191552621413086
0.896548866213152	0.0874383009646379	-0.1366079554018	0.0886654195011338	-0.0193467687074829	-0.019483560090703	-0.0194151643990929	-0.0242199031127602	-0.0249172825190682	-0.0436085225238421
0.412407977098153	0.0828082374589182	-0.0506332773756602	0.245644601383033	-0.00496875548677517	-0.0246292788813103	-0.0147990171840428	-0.0295792151837047	-0.0411040687975348	-0.0549016320390396
0.78459410430839	0.162350818089639	-0.110785251058007	0.188553514739229	0.00364888920603212	-0.0658686754882726	-0.0311098931411202	-0.0527304623236241	-0.0695865367645976	-0.0918607654135961
0.28457460898412	0.105581571861342	-0.0350245320484285	0.182967695932466	-0.0101391479599289	-0.0555403903847002	-0.0328397691723146	-0.0602367099748859	-0.0578046320759253	-0.0649464552529311
0.191436705929095	0.0625660506386366	-0.0183148390568252	0.145307588211239	0.017014555324371	0.0258982098341351	0.0214563825792531	0.00727967056410114	-0.00574165004868071	-0.0135311082159602
0.782092006802721	0.167006082651574	-0.113135162176786	0.191365136054422	0.00507715419501142	-0.0723421168401485	-0.0336324813225686	-0.0405543712006946	-0.0572249116170118	-0.0884455431308212
0.35165464418275	0.148655924089788	-0.0417384168636272	0.203099494919074	0.019790597639622	0.00473029735156277	0.0122604474955924	0.00253843021603273	-0.0161071218398068	-0.0231306291172479
0.333799781509086	0.111503074420069	-0.0390991501596938	0.243054030742868	-0.0585831781185396	-0.0335902569532688	-0.0460867175359042	-0.0492110883454409	-0.0342974005669041	-0.0618114243027604
0.022303731779796	0.00821496334938064	-0.00178530372116305	0.0176580589798479	0.000534480380450536	0.00183016634670776	0.00118232336357914	-0.00040287113160957	-0.000999267935249286	-0.00167639746260641
0.796818285286142	0.148384434732596	-0.116147493320867	0.151423377812664	-0.0257247074785119	-0.0270163863655323	-0.026370546922022	-0.0444832165633257	-0.047140479908954	-0.0786913858709779
0.762302265591551	0.142785191614438	-0.111475736799377	0.167459693877551	-0.0185442361835574	-0.0643524123988751	-0.0414483242912163	-0.039699719904334	-0.0346413676734529	-0.0572550617733228
0.045053674804612	0.00687010597321076	-0.00495291286511205	0.0272010633939387	-0.000667823440495582	0.00117956997591108	0.000255873267707749	-0.00314650944258115	-0.00646619691123591	-0.00891094153147744
0.120204188076485	0.0199942763936529	-0.0108876072857717	0.0742998886488611	-0.00447131560091334	-0.00891077458114183	-0.00669104509102758	-0.0141571839671689	-0.0133804216262199	-0.0203663974370903
0.915413605442177	0.0776972033936518	-0.142033514951911	0.0771340136054421	0.0022928571428571	-0.0263307823129252	-0.012018962585034	-0.0143631160506161	-0.0246870851370851	-0.0276745934620934
0.842624126177277	0.11625362173246	-0.126019327591214	0.121547426079989	0.00930282940682114	-0.0245520173337399	-0.00762459396345938	-0.013488546793502	-0.0140616158701241	-0.0418330380440729
0.69506340841698	0.141233585572235	-0.096774457226918	0.208867945942946	-0.0083819818468478	-0.0164123620870259	-0.0123971719669369	-0.00852391949486142	-0.0375116207267834	-0.0455383776633662
0.409437913658175	0.134971236971682	-0.0486843407546494	0.270020199061309	-0.0330038768632087	-0.0534018952929111	-0.0432028860780599	-0.0597470997254831	-0.0572353728169061	-0.0995219723911794
0.372982151974026	0.0804966877275269	-0.0449534564523567	0.192895967984158	-0.00370525219243212	0.0181981007134644	0.00724642426051614	-0.00376981130420684	-0.0218664769820039	-0.0275805948002408
0.380705693150513	0.0929614080156025	-0.0483684398387004	0.195309419054068	0.000226053239299528	0.0169990121489468	0.00861253269412315	-0.00705169006216666	-0.016024218683846	-0.0294312584948985
0.0621606622666819	0.0105900360924928	-0.00456007451944454	0.0452291567951033	-0.00307306988766425	-0.00670397339710242	-0.00488852164238333	-0.00953954924397035	-0.0115118614408185	-0.0162986680505977
0.0907542240496316	0.0111300618819967	-0.00688664657357875	0.0606585042344741	-0.00195661762826678	-0.00226800682191339	-0.00211231222509009	-0.00652245706788157	-0.0105316282317411	-0.0138980585897103
0.268664692942939	0.107006334405044	-0.028569457754037	0.186685763006516	-0.00797917841237494	-0.0478345748903255	-0.0279068766513502	-0.0396633582486765	-0.0674798442781083	-0.0628773541368718
0.899326077097506	0.0837635927522294	-0.137126192770018	0.0860548752834467	-0.00254784580498879	-0.0107498299319728	-0.00664883786848081	-0.0259070165945168	-0.0327140434961866	-0.0425301990094284
0.0358662576638701	0.0100957169992552	-0.00305826868890254	0.0209117866174793	-0.000405761629426897	-0.00175812955426666	-0.00108194559184678	-0.000513890439848654	-0.00163599317143451	-0.00383508981010419
0.695817388167388	0.165999131484071	-0.0946183935101322	0.235456761492476	-0.00202853639260725	-0.00121695676875899	-0.00162274658068318	-0.00888664793239113	-0.0328127062084188	-0.0402428235485706
0.035156811668513	0.00924683349842814	-0.00185637208230637	0.0304681089340719	-0.00324310488879087	-0.00425042244337464	-0.00374676366608275	-0.00335181300749124	-0.00630647282148006	-0.0082560687159415
0.84153990325734	0.117940285186017	-0.126065798503264	0.124058117769252	0.014521774747195	-0.0278874739406252	-0.00668284959671517	-0.0154381825515754	-0.037154977072414	-0.0503204139214214
0.138790989323117	0.0645076367505788	-0.010850980433723	0.118521677516454	0.0047018344862173	-0.0106637296973036	-0.00298094760554313	-0.00992764467792606	-0.0139968429300944	-0.017433245662683
0.779818424036281	0.168795082572218	-0.113288541967535	0.196057766439909	-0.0384198464234179	-0.0718344742559029	-0.0551271603396605	-0.0538603813055284	-0.0800244226325054	-0.0773537778646688
0.332258801091619	0.145425336134948	-0.0383311566368728	0.201278852637002	-0.0203203457121125	-0.0106898732929535	-0.015505109502533	-0.023009980764069	-0.0268017498270288	-0.0280040271443883
0.0522805613242242	0.0111216958426627	-0.00470472239540655	0.0373781956306532	-0.0063939438571211	-0.00439438188191441	-0.00539416286951776	-0.00323735596789215	-0.00830719682523944	-0.00684266527436356
0.899601700680272	0.0838776754901454	-0.136533393143959	0.0858792517006803	-0.0204043650793649	-0.0123988487702772	-0.0164016069248211	-0.0243242325135181	-0.0230946601018028	-0.0391482503607502
0.222425984119239	0.0840195287070352	-0.0245712835896	0.147280786245882	0.00167000881094792	-0.02915733697283	-0.013743664080941	-0.0378234420616213	-0.0280328109706907	-0.0432128444801293
0.722329299260084	0.151539431472815	-0.100926398795804	0.19521923197059	-0.0180993230327536	0.010556600554387	-0.00377136123918331	-0.0386128180754259	-0.0274205194030206	-0.0491440507138476
0.0271923498628071	0.00471985988222958	-0.00187695791324743	0.0187963842392701	-0.00400270098302321	-0.00292519207016641	-0.00346394652659481	-0.00503281490305646	-0.00477025351624838	-0.00518190327685273
0.266775995667293	0.0737476334381669	-0.030672879508004	0.161493938782362	0.0114246145558126	0.0156664912900326	0.0135455529229226	-0.00343857391164065	-0.00755468434932283	-0.0150580233508026
0.600947659242435	0.132005554386044	-0.0831154283967492	0.220433227745025	0.0135237291623803	0.00693804528167585	0.010230887222028	-0.031883802276231	-0.0425975890561134	-0.0431467689417342
0.530692823239715	0.115230190145146	-0.068798180221661	0.223644596483419	0.0107809851845012	0.0192100540384511	0.0149955196114762	-0.00270463730449932	-0.0161074333483006	-0.0273313722472378
0.135026952448961	0.0213926485494954	-0.0114363442180194	0.110695842957272	-0.00317097543135636	0.00126050511595638	-0.000955235157699991	-0.00416435523002476	-0.0125686143364969	-0.0200477208571576
0.0536889455223011	0.00460572246002076	-0.00374654818424019	0.0490431484253182	-0.00213478335954768	-0.00257066096630064	-0.00235272216292416	-0.00400989816180908	-0.00807697670100789	-0.0108464792243241
0.0405863790540375	0.0108342562173909	-0.00328831114571987	0.024177529194549	0.000716368014158253	0.00344809031013825	0.00208222916214825	-0.000865775277625769	-0.00421390395889645	-0.00516975836959799
0.224899262489714	0.0573602427112014	-0.0248908240359781	0.17443367723363	-0.00408445899904145	-0.00635428858119494	-0.00521937379011819	-0.0130363404519906	-0.0289213166981976	-0.0296618234056346
0.244114855654697	0.0438853028975201	-0.0257909717708905	0.180994281537638	0.000413204571626052	0.00320380730623124	0.00180850593892865	-0.0238175411105545	-0.0299103465085709	-0.0444430022997957
0.327167972439918	0.0638724006103435	-0.0385171693695875	0.226981975675324	-0.0130236775179638	-0.0134588061507857	-0.0132412418343748	-0.0314554793547057	-0.0382543421205239	-0.0621738237804121
0.0512102429829936	0.012204576188828	-0.00229158824450883	0.0463675606054525	0.00560968900981923	0.00440096455076757	0.0050053267802934	0.00315879487506317	-0.0013026738118647	-0.00597373952282806
0.127385199748122	0.0548640557823359	-0.0127646866556181	0.0999723709001858	0.00138654571382679	0.0101047182937922	0.00574563200380951	0.00904965100360899	0.00179499497321373	-0.0113409616976561
0.00396394631463294	0.000173085475759101	4.33489810518061e-05	0.00168205155377593	7.75322202615017e-06	4.1759060050283e-05	2.47561410382166e-05	-0.000271420669500482	-0.000773426415084832	-0.000854166027077379
0.179616088389216	0.0449977457392621	-0.0179383240109609	0.117742475620066	0.0002626603443939	-0.00037235355458709	-5.4846605096609e-05	-0.0103762715843962	-0.0142752045861149	-0.0230296196291836
0.112202973595344	0.0188292784542796	-0.00772883778257702	0.108785105004415	0.00373845228785033	0.00649157657966573	0.00511501443375803	-0.00336855287042888	-0.0128377701194673	-0.0177136687854804
0.010456019435983	0.00487518536819819	-0.000728751882115141	0.00708578822991866	-0.000885738159250686	-1.10431603769882e-05	-0.000448390659813837	-0.000776138076983148	-0.000116481226993714	-0.00266554590874607
0.651808935905364	0.17389157782376	-0.0882505366969074	0.234300247768105	0.0197192780725344	-0.0435598941091588	-0.0119203080183122	-0.0203606294962793	-0.0354866243227038	-0.0477957837060463
0.290238351869752	0.079154130846416	-0.0327741717483862	0.192604958019178	0.0180226726272071	0.0214355844016363	0.0197291285144217	0.00618295735701968	-0.00661657592036424	-0.0178222730715276
0.0707886808179491	0.0329675999467946	-0.00521874943678088	0.060700385752442	0.0110113193753094	0.00693310380393536	0.0089722115896224	0.00629911792766992	0.00171914243492921	7.86927837311685e-05
0.119307923855792	0.051889558155014	-0.0109238858465925	0.0770605919797225	-0.0158295247542243	-0.00246174160026774	-0.00914563317724601	-0.00697394968957671	-0.0112269046632377	-0.0147553784805272
0.163378213454605	0.0292940463219006	-0.0157657097861579	0.103189682426078	-0.00261828561844987	-0.00137089239902463	-0.00199458900873725	-0.0169944324526033	-0.019151984465208	-0.0303065602144367
0.225847294298108	0.0445641712798429	-0.0230956441732275	0.180424649257111	-0.00232867864427322	-0.00810382117558467	-0.00521624990992894	-0.0194103941972887	-0.0236187746585453	-0.0410109128602529
0.426786881616571	0.130423543518005	-0.0512288606230649	0.259769492206543	-0.00218755992214914	-0.0482885455203392	-0.0252380527212442	-0.0358901186072056	-0.0721504560652739	-0.0780144215623901
0.162517568949893	0.0284946382019713	-0.0164398839750877	0.104644442235683	-0.00960758583998761	-0.0140369174627859	-0.0118222516513868	-0.0171371969597282	-0.0177146703763643	-0.0266081833982217
0.572995628223072	0.163482432718006	-0.0755928689218342	0.251599625332896	-0.0592071694572173	-0.0811084810031959	-0.0701578252302065	-0.0864539856592806	-0.0878485252054958	-0.10365480966989
0.140025702848377	0.0637373078509831	-0.0123657852148248	0.119580738291779	0.00715971602211241	-0.0164877887658667	-0.00466403637187715	-0.0114682277562489	-0.0141118041529386	-0.0224743011725546
0.592385163205929	0.160889662790602	-0.0774265227144999	0.24960905685972	-0.035023273128445	-0.0986776987626615	-0.0668504859455532	-0.0726157672413099	-0.0736151525971991	-0.090822438728739
0.783195238095238	0.162108129509763	-0.112322096332591	0.190028571428571	-0.0091607142857143	-0.0471791581434439	-0.0281699362145791	-0.0292631819124012	-0.0725787841895693	-0.0627498816969588
0.409337075918752	0.131657610490847	-0.0540235596954559	0.274214949514013	-0.0479114667317783	-0.0573337025925318	-0.0526225846621551	-0.0591420780751877	-0.077361976540237	-0.0761513672275536
0.53031180495097	0.0868437489276772	-0.0682046676193127	0.20629252423109	8.35176334219589e-05	-0.00342792039566608	-0.00167220138112212	-0.0274411839223938	-0.0357195077793709	-0.04134472653281
0.415334844723346	0.165926463105526	-0.0492334678921419	0.23646600366465	0.0232361205862906	0.0162797327070673	0.019757926646679	0.00836464873892229	-0.010520131049532	-0.0221447873331609
0.223351066325663	0.086302454017655	-0.0231774814381513	0.147858585350953	-0.00825941589750534	-0.0331347422406733	-0.0206970790690893	-0.0416924160311357	-0.0320029836206145	-0.0648294081464458
0.797667533656819	0.145880555593233	-0.117180947590936	0.1507056574378	-0.0437832559498544	-0.062367523314757	-0.0530753896323057	-0.0625124775784947	-0.0611551427871919	-0.0780994233424568
0.526529280369382	0.109662177633986	-0.0681953649756504	0.226508380520453	-0.0048236969528046	0.01800327836279	0.00658979070499266	-0.0160379421079928	-0.032896170367543	-0.0407321690126222
0.700413043504115	0.14454855910298	-0.0994578670217613	0.210993821059893	0.0104122448862995	-0.0177612819808117	-0.00367451854725609	-0.0152057181250944	-0.0343590305965858	-0.0344684087154515
0.233073170800358	0.0780437583990479	-0.0241055961950004	0.161055605330396	0.00985887033444705	0.00838345716282385	0.00912116374863545	0.00704679945169709	-0.0174382070778951	-0.0221398811569419
0.0182326171672218	0.00556764092499487	-0.00172621506507151	0.0133213187362477	-0.000464251686355856	-0.00104747245457667	-0.000755862070466261	-0.00134224177406106	-0.00240524004486498	-0.00325493417559755
0.217073372277085	0.0435945483618378	-0.0232156871670201	0.137782201815412	0.000468776803153909	-0.012250505826739	-0.00589086451179255	-0.0219817446396312	-0.0308764807616074	-0.024873260270435
0.488349299664703	0.105041622330336	-0.0636780333446034	0.25283516668079	-0.00754763602287017	-0.0215469444740349	-0.0145472902484526	-0.0401134699638205	-0.0515835492758304	-0.0631909852824057
0.841965861822584	0.118045088189367	-0.125595564751965	0.124493383693804	0.00397115631800504	-0.00634975562719253	-0.00118929965459369	-0.010067222518378	-0.0293639059183868	-0.0285986344071427
0.941503401360544	0.0575838509365718	-0.150757328606955	0.0549965986394558	0.00172040816326524	-0.0415535714285715	-0.0199165816326531	-0.0291993317198674	-0.0447689472292413	-0.0359913059163058
0.335251580044293	0.108906328685351	-0.0374222120530105	0.206595333136025	0.0251423950464646	0.0263951637761765	0.0257687794113206	0.00460189144601902	-0.00634632287730824	-0.010651278770817
0.65178007461726	0.143263510076861	-0.0892604933908281	0.248758020620836	-0.00266666565382956	0.000351951876321532	-0.00115735688875396	-0.00916273559752301	-0.0320489139533866	-0.0417900180147357
0.218397727078878	0.0835216093640837	-0.0232511051934988	0.153398276707255	0.00497864944298909	0.018907299670156	0.0119429745565726	0.0174671167363405	-0.000824268315188587	-0.0185141379494323
0.485497238810756	0.10504089822837	-0.0602082234417729	0.250056990203187	-0.012623377259619	-0.0338754661582562	-0.0232494217089376	-0.045403073962748	-0.0466669719745872	-0.0661965813451993
0.0536829450454359	0.0106335113746769	-0.00475826723857322	0.0364884555776361	-0.000570182800754798	0.00221349649839579	0.000821656848820497	-0.00613100618489241	-0.00823570025861006	-0.0114021884610428
0.477101411638857	0.105573495764201	-0.0600765930331455	0.257711763657607	-0.000837965493018178	-0.0210832569537914	-0.0109606112234048	-0.0416251838877283	-0.0413537478044123	-0.0615237772979952
0.125782393977973	0.0540643641785496	-0.0141175635294988	0.0806960469182	-0.0048218430266698	0.000653495301090712	-0.00208417386278954	-0.00909044079027549	-0.01648713576067	-0.0157696417721095
0.0209508466431832	0.000825931561849631	-0.00168593665180624	0.0136303722322169	-0.00278026599755741	-0.0023223251699996	-0.00255129558377851	-0.00147346751656888	-0.00462938347519581	-0.00467975641864835
0.688981657454501	0.135291061791512	-0.0975108511618996	0.206615195206296	-0.0217977578962067	0.0121602698868872	-0.00481874400465976	-0.0139702722040137	-0.0251465594904628	-0.0513149719480565
0.104288355511129	0.0223837566878034	-0.00822668670413489	0.0738640299642202	-0.005449464134299	-0.00308377947086502	-0.00426662180258201	-0.00632502014713286	-0.0111688195740832	-0.012226743365188
0.689228212165705	0.156377996497854	-0.0987178058669179	0.191630623895715	0.026093613769797	-0.0413736610064568	-0.00764002361832994	-0.0338781350093338	-0.0470056439846188	-0.0656739176989979
0.141824834353414	0.063348956948151	-0.0128895509917066	0.120988382721557	0.00997261219883852	-0.00252717189841328	0.00372272015021261	-0.0105886508229375	-0.0156756053887669	-0.0242811303683312
0.422376174204379	0.125875309779282	-0.0584139664334871	0.202764800442888	0.0367551793779564	-0.00146728081587683	0.0176439492810398	0.00653061624143403	-0.014431838927568	-0.0329800298491317
0.555878779747576	0.134696369199047	-0.0742263472218537	0.249263853809344	0.00574590620656812	0.0106271242494053	0.00818651522798675	-0.0145395805735227	-0.01418903919341	-0.024169924766724
0.865093926509998	0.108831841697264	-0.132617663265309	0.108721039476397	-0.0160092893217894	-0.0326865186400901	-0.0243479039809398	-0.0187093226684614	-0.0331205560371002	-0.040493185584257
0.56716467425849	0.146611624645796	-0.0750848242956204	0.22438939310272	0.0261667607086461	0.00460291077221264	0.0153848357404294	-0.00832016663022694	-0.023683394942855	-0.0320810475855171
0.943738775510204	0.0553104361779074	-0.148983099413721	0.0551183673469388	-0.0114768707482994	-0.0437831351188495	-0.0276300029335744	-0.0311398242630386	-0.038257993197279	-0.0450721655328797
0.140289025822002	0.0650523865026235	-0.0109497854581183	0.120224586982683	0.00954855688522613	-0.0115046590122778	-0.000978051063525831	-0.0097318292446241	-0.014695259968278	-0.024277013626747
0.718698368372733	0.154492948257348	-0.101398546163708	0.191995586947309	-0.00316066150012184	0.00887345778565285	0.0028563981427655	-9.6839375919533e-05	-0.0162176869072719	-0.0399202578273223
0.120367994318264	0.0614584855410805	-0.00847693585948057	0.116960636010987	0.00437838024938919	-0.00900653842408471	-0.00231407908734776	-0.00835800830287338	-0.0122947389817975	-0.0211547997007381
0.00339839923208616	0.000524169471973723	-0.000313168642918004	0.00295869246761768	0.000397157914371858	0.000646018435800982	0.00052158817508642	0.000140674423980324	-0.00054168121537698	-0.000353840547072295
0.0716871914883818	0.0117285233683483	-0.00635818005919457	0.0494431796338558	0.00336207700964837	-0.00242595355834253	0.000468061725652918	-0.00430706091732745	-0.00864895114027393	-0.00994905606217497
0.200409313218991	0.0318812306784871	-0.0219691156139974	0.127153969552567	-0.00596182637297571	-0.0129278244869576	-0.00944482542996666	-0.0154267076682948	-0.0253864690470537	-0.0359011859010869
0.574444924331529	0.170713947004917	-0.0753928670651559	0.255712024185793	-0.0665123029704701	-0.0970874194745989	-0.0817998612225345	-0.083141209916025	-0.091795955879271	-0.105555747862918
0.568717755821872	0.1431933325316	-0.0755666795768865	0.227376064643377	0.00508007505124286	0.000969293421526185	0.00302468423638458	-0.00431868092951238	-0.0413976995434244	-0.0379431751592028
0.113573004754211	0.0368581170684309	-0.0105423462474696	0.103179140189252	0.00119603830060543	0.00103779186776977	0.0011169150841876	-0.00144043169435083	-0.0127085376051943	-0.0172453661067189
0.609880348969531	0.131586445871088	-0.078945940513594	0.230756823381927	-0.0153258466158969	-0.0165843719619941	-0.0159551092889455	-0.0380660058021605	-0.0387346088135261	-0.0470491261549122
0.0681803773428732	0.00874653664621459	-0.00274825387823051	0.0585400496334403	0.00137292044970279	-0.00105946816890261	0.00015672614040009	-0.00614577567048259	-0.00845387443649151	-0.0128259531781558
0.890592403628118	0.100134928174784	-0.136764799073523	0.0923885487528345	-0.016558171904512	-0.0138179138321994	-0.0151880428683557	-0.0219577063809206	-0.0235963693052978	-0.0343577667013315
0.594267432163321	0.132996032858642	-0.0817926517491886	0.22384521826238	0.00126017695538272	0.000349305272818068	0.000804741114100449	-0.0212105803387682	-0.0217801317760533	-0.0438959319264743
0.0232350764056393	0.00723175241318089	-0.00164634515769174	0.016687895316647	0.00332304003231792	0.00227753267381859	0.00280028635306825	-0.00152160373221263	-0.0027022405080751	-0.00196490401158064
0.864150115955473	0.108318517445006	-0.131717144482347	0.105522333024119	-0.000992973098330241	-0.0283253599971459	-0.014659166547738	-0.0392889186210617	-0.016930280682347	-0.0380028478581814
0.415591785967235	0.114393217937283	-0.0503922310619383	0.193447533859456	0.0144839673804876	-0.00351836363543717	0.0054828018725252	0.00492349637225736	-0.0348377584565022	-0.0219045514298981
0.265240177614231	0.0908089947225236	-0.0281874262571377	0.176726668807419	0.0155785854859702	0.0124505757820891	0.0140145806340297	-0.00146936077690807	-0.00241765821878481	-0.0197551649678411
0.895877551020408	0.0874388372900653	-0.138048654383811	0.0905129251700681	-0.0162095204748566	-0.0171181405895691	-0.0166638305322128	-0.0211604591836734	-0.0241434523809524	-0.0306159677623963
0.694284921824208	0.136786747835283	-0.0951793767042778	0.210044670012527	-0.0189648929955983	-0.0119673736455691	-0.0154661333205837	-0.0265434679521921	-0.0338358103998064	-0.0645925147592602
0.202760819739766	0.0836404237171083	-0.0207221027110444	0.177539633401578	0.00130411531226035	-0.0434655404503191	-0.0210807125690294	-0.0274178436546025	-0.0383409017077496	-0.0453559176752031
0.738868166753881	0.160320318619829	-0.104200109108642	0.214303601953602	-0.0460678961911104	-0.064844384145512	-0.0554561401683111	-0.0615702245825946	-0.0705094823826966	-0.0858114468178646
0.0656331856908979	0.0103768756906089	-0.00633033929093039	0.0382768428711862	-0.00172564594583033	-0.00412628523688368	-0.00292596559135701	-0.00873841016418166	-0.00797688249932468	-0.00961384720910931
0.107578374351371	0.0193618394344113	-0.00937019888570947	0.0779390038407013	-0.00733954399834867	-0.000480245179217409	-0.00390989458878303	-0.0107929435374312	-0.0175070397361604	-0.0220072376126143
0.654214166008079	0.115319563975673	-0.0912695856327412	0.21857844852025	0.00240639500616846	-0.00353241588992359	-0.000563010441877565	-0.0168692778951118	-0.0308727631739457	-0.0486691563407293
0.412242990393275	0.0856352458275585	-0.0509885818208612	0.247918196043535	-0.0157384102439906	-0.0142985514745239	-0.0150184808592573	-0.0346197604745077	-0.0438534900581252	-0.055432794638401
0.0950194280657109	0.0133799415556859	-0.00989010515412979	0.0503516893953509	-0.00947669001658409	-0.0135582498248793	-0.0115174699207317	-0.00804390263159754	-0.0177463188294239	-0.0204927475643787
0.31855368630809	0.0977359998104537	-0.0359210135726749	0.204704923688484	0.0198360855611653	0.0321444148745704	0.0259902502178678	0.000852752965041503	0.0014764187145051	-0.0138891802232931
0.020276162332045	0.00110362826924617	-0.00132446363521694	0.0142134762828103	-0.00102923456152701	-0.00165453641340385	-0.00134188548746543	-0.00251087787002276	-0.00448497698595708	-0.00510558054349177
0.047338003311895	0.00687414701800143	-0.00433746277939476	0.0277906454017349	-0.00486271155396353	-0.0035625640084892	-0.00421263778122637	-0.0040223810191421	-0.00727803431740588	-0.012042022833051
0.016542000833368	0.00562792555839503	-0.000471793699007038	0.0117216863660211	0.000661954929393666	8.31641559882468e-05	0.000372559542690956	0.00176966916046388	-0.00144256320175324	-0.00116182846440617
0.300441632912158	0.0886663067600836	-0.033616823770817	0.19775587337568	0.0132352851153154	0.0154909132869522	0.0143630992011338	0.00713947663870301	-0.00711044376778769	-0.0124550055884234
0.0237824244664433	0.00488844649324402	-0.00240259338699048	0.0159182083904476	-0.00304751829479074	-0.00389597447914984	-0.00347174638697029	-0.0035300806929255	-0.00535584795559853	-0.00703507113727907
0.424461521965219	0.134008250223088	-0.0546553267038823	0.265628431735013	-0.00886173627626474	-0.061159578031493	-0.0350106571538789	-0.0429314453180054	-0.0666984567418383	-0.0729175001620658
0.927889795918367	0.0692745403734701	-0.146417174553442	0.0671102040816326	-0.0166886054421769	-0.0364039321789322	-0.0265462688105546	-0.0295904761904762	-0.0376143269428983	-0.0473839102307591
0.225619043570107	0.085531787101173	-0.0280956176528301	0.153483342270732	-0.00133633445552184	-0.0187174306332891	-0.0100268825444055	-0.0245984998280881	-0.035750776643192	-0.0447938698130997
0.288764948958364	0.105087546746311	-0.0327544712293152	0.179819868818815	-0.00466667202391635	-0.060151134945669	-0.0324089034847927	-0.0397367812324093	-0.0520067599884837	-0.062843429165325
0.367814672487773	0.148269671956905	-0.0444892284731614	0.215243796149917	0.0120194623760519	0.041521931838447	0.0267706971072495	0.0185088233688248	0.0132695036177556	0.0110668822114014
0.0410423983501924	0.0328701792020755	-0.00172256136353375	0.0290806069042114	0.00036621638976185	0.00205001786998224	0.00120811712987205	-0.00017673700449776	0.00102033921307509	-0.00518812552255914
0.913022335600907	0.0785462841775574	-0.142489365913045	0.079177664399093	-0.0418307787278284	-0.0229967841682126	-0.0324137814480204	-0.0307992468199401	-0.0323951530612244	-0.0401966075591075
0.121327514401732	0.0241159881143585	-0.0121453112570058	0.0798983691789773	0.00104231177343742	-0.0076914824956235	-0.00332458536109304	-0.00306788745203876	-0.0162066044339087	-0.0149711133819865
0.313746216528883	0.0771361544699576	-0.0372702883852173	0.162506898021361	0.00441879234710973	-0.00116129293637324	0.00162874970536825	-0.00809253562027823	-0.0177787367009556	-0.0277731229014127
0.175816263751079	0.0841794231502013	-0.0159847978212463	0.176233029810377	0.00167527343951709	-0.04367833902192	-0.0210015327912015	-0.021975841664129	-0.031607574746392	-0.0405542493393955
0.795796448789306	0.145165287521494	-0.114256871336963	0.15013672993673	-0.0435288848415567	-0.0807070473177616	-0.0621179660796591	-0.0575151060988743	-0.0778048920583445	-0.105547491264001
0.0340151745982373	0.0325621356568927	0.000838436616729117	0.0233657457616173	0.00911523488782261	0.0101265319684808	0.00962088342815172	0.0051580521451165	0.00169033862770734	9.96492004953914e-05
0.359797605561045	0.136556746750424	-0.0410103667462733	0.215955389107506	-0.00923764433876673	0.0406624573472019	0.0157124065042176	0.00415723091023645	0.0050539363077084	-0.0226995909432691
0.345382144130755	0.12153478106385	-0.0381262422912101	0.196675024355363	0.0435279677003937	0.0158184472930451	0.0296732074967194	0.00122767802715656	-0.013612729772911	-0.0123287848763249
0.940875850340136	0.0580923637168993	-0.149505130952087	0.0552193877551022	-0.0239625850340136	-0.0464971928864786	-0.035229888960246	-0.0361903453689167	-0.0284945316588173	-0.0430454658590217
0.13989086670242	0.0648685551247326	-0.0105410231114283	0.119531488912668	0.00934276272461593	-0.0174976427745323	-0.00407744002495816	-0.0101522365788529	-0.0156524332219582	-0.0154622177812693
0.0730916536062137	0.00831348212694999	-0.00308968157708692	0.0568809642469619	0.0028527445241923	-0.000724720992133429	0.00106401176602944	-0.00697656355481084	-0.0100191443863942	-0.0143104553538724
0.0555675487048837	0.0329740764543561	-0.00439137314301147	0.0501974544948072	0.00984269698409086	0.00911799691646448	0.00948034695027768	0.0054703792040048	0.00458394290433251	-0.000884472214990564
0.884257086167801	0.104231162599999	-0.136555604041087	0.0959714852607709	0.0130830498866212	-0.023127097505669	-0.00502202380952388	-0.0204050999807357	-0.0407579250430603	-0.0365757005072224
0.895473015873016	0.087207719031049	-0.137131431226739	0.0906079365079365	-0.00988520408163263	-0.0249493171511029	-0.0174172606163677	-0.0368809496059496	-0.0379308931148217	-0.0506527306027306
0.424397275108454	0.132118851891906	-0.0530337254624004	0.266355831807627	-0.0513894635355575	-0.0630237373358253	-0.0572066004356914	-0.0548726389026595	-0.0789435125871416	-0.0748967834915055
0.84535413743586	0.117966952453663	-0.124942028970973	0.122742863182569	0.0169567969378893	-0.00945367725178659	0.00375155984305131	-0.0228568236152271	-0.033619047096817	-0.0293676472769289
0.347981469728732	0.124535247863391	-0.0417896940687196	0.20109089655231	0.0254170669970121	0.00913308173173488	0.0172750743643735	0.0167020512317405	-0.0144290893184611	-0.0141968000763847
0.799058915291058	0.148686999812977	-0.116091575391687	0.146692847232133	-0.0501865630815352	-0.086849317447401	-0.0685179402644681	-0.0335139211096623	-0.0573907902963051	-0.0773942823067201
0.865733665739023	0.108428295734394	-0.134064692566471	0.107392864873222	0.0161889533085962	-0.0275229876216221	-0.00566701715651297	-0.0175941658294005	-0.0324664081949796	-0.0271633853175888
0.143701537827422	0.0596893703338701	-0.0133670322851062	0.121469936619739	0.00598238109477689	0.0233104744766327	0.0146464277857048	0.0026030142207237	-0.000775136662904269	-0.0139049151913908
0.470588128463536	0.106451390598477	-0.0591029157710073	0.257228826458293	-0.0156520074072537	-0.00630681697878699	-0.0109794121930203	-0.032582013659874	-0.0505252139920873	-0.072211659831591
0.349912975125062	0.153196691027457	-0.0397651325003117	0.202044105147916	0.0201008937994145	0.00015525570791558	0.0101280747536651	0.00134794111110248	-0.0115720229722766	-0.0293731963675718
0.0741778625272436	0.045779031519692	-0.00465979252515232	0.0655710034001191	0.00520634036834453	0.0185518260937308	0.0118790832310377	0.000162243308350532	0.00440848146749664	-0.00996844504775486
0.116946631757356	0.0221973562452439	-0.0128820512096275	0.0793247730001256	0.00165494777158791	-0.00356630184697584	-0.000955677037693975	-0.00599062598353631	-0.00722737010066231	-0.0150625183513227
0.426862532152918	0.13240504308848	-0.0533826241291229	0.263649140042143	0.00387998939326384	-0.0613489411654035	-0.0287344758860699	-0.0669132259093455	-0.0671059052685254	-0.0797327809520278
0.508396218272348	0.155704269168588	-0.0676435505845434	0.267952393343779	-0.00880914809339389	-0.0614292631382988	-0.0351192056158464	-0.0607135129692319	-0.0564076104225155	-0.071021405648385
0.0233047815821256	0.0044934255983174	-0.00201472056668351	0.0136185247844447	0.0029515759321248	0.000491572734181996	0.0017215743331534	-6.55247591483006e-05	-0.00103782365880196	-0.00277626405633787
0.343870561221132	0.122033119924494	-0.0376665035804514	0.198196296844961	0.0396146664081772	0.0128949623206483	0.0262548143644127	-0.00700387145184661	-0.0138554604379387	-0.019640342864488
0.261101826793704	0.0911729358408526	-0.0292192817182067	0.177814280605607	0.030597001585692	0.0122757536391366	0.0214363776124143	0.00580192592836209	-0.00242277477328134	-0.00402345517249231
0.539712898092742	0.128258834073265	-0.07251773890027	0.257633588753745	-0.00484928746426039	-0.000455785406185072	-0.00265253643522279	-0.0198574617508758	-0.0280597004438976	-0.0403042593526265
0.0224054947989933	0.00482699907743544	-0.00199181357470931	0.0163505630034266	-0.00268485737330725	-0.00193065222839469	-0.00230775480085097	-0.00259674657639415	-0.00437405996355929	-0.0060258658922602
0.665021084608546	0.117936243582454	-0.0932966340796324	0.216562372410625	0.00267526339211244	0.00961039433112632	0.00614282886161932	-0.0106840352225182	-0.0325443018947328	-0.0394262171663157
0.00232961036886551	0.000293318557806948	-0.00016464721759822	0.000894817295916435	0.000663187182295886	0.000184563223948209	0.000423875203122047	0.000190086656322583	-0.000245962669097028	-0.000662892175396161
0.571625686619145	0.152167276785826	-0.0761873675669748	0.228247280889536	0.0354743175157126	8.85672402061166e-05	0.0177814423779593	-0.00767145655755785	-0.0126215794870274	-0.0224515446989241
0.0728680469405237	0.0507912209730375	-0.00527896686028068	0.0629315101453602	0.0153988445341579	0.029262301853763	0.0223305731939604	0.0145144222707888	0.0157010967553982	0.00231420953509399
0.0522596771723193	0.00499036374969457	-0.00311031316308305	0.0486959463058009	0.000724354641794017	-0.000437950865142221	0.000143201888325901	-0.00442261815583152	-0.00822396279231985	-0.0095318257643854
0.614968400932007	0.138660709521622	-0.0815907726579836	0.233625345797454	-0.013347223217884	-0.0288715203093821	-0.021109371763633	-0.033042638041051	-0.0433382703793449	-0.0561504493202359
0.236480932777869	0.0759397450522073	-0.0243618031889232	0.163762542224855	0.00702708642206087	-0.00583243979001397	0.00059732331602344	-0.00164462782749517	-0.00677893492432	-0.0297613377241727
0.00995415642635633	-0.000567233383574199	-0.000560008839303081	0.00559365435853383	-0.00146106403262853	-0.00195273273079425	-0.00170689838171139	-0.00273011380170066	-0.00276134190117592	-0.00266009695702949
