# Supplementary material for: Measuring re-identification risk using a synthetic estimator to enable data sharing
Source: PLoS One. 2022 Jun 17;17(6):e0269097. doi: 10.1371/journal.pone.0269097 (PMC9205507; doi:10.1371/journal.pone.0269097)
Supplement: S3 File — (ZIP) [file pone.0269097.s003.zip › tx/tx.vineCopula.1.15.csv]

risk_act	entropy_est	ital_est	hypo_est	g_err	g_vine_err	ave4	ave5	ave6	ave7
0.166327286350242	0.0295059012593277	-0.0148499815631221	0.0969112655935243	0.00340703249341837	-0.00727305787014151	-0.00193301268836157	-0.0103537860620284	-0.0182619911281301	-0.0316638875521187
0.198156859312259	0.0855151265047102	-0.0196822876910646	0.161056793228021	0.00357644649385688	-0.0387791246787227	-0.0176013390924329	-0.0298182194002773	-0.0355345951112789	-0.0420454870667305
0.346002919712539	0.125462074450043	-0.0359224848596273	0.187404124012744	0.0270130942056402	0.00824056182550664	0.0176268280155734	-0.00687428078239	0.0145434494812819	-0.0291894832173141
0.220022403988843	0.0715089584897883	-0.024498165809118	0.131019052957131	-0.012144154207596	-0.00712159909602503	-0.00963287665181051	-0.011218497959873	-0.0168687056000513	-0.0226361763575486
0.843904036377566	0.117289979720366	-0.103297693013091	0.121272577379048	0.0175550112414817	-0.0313562260397555	-0.00690060739913689	-0.0344807513809868	-0.016075219638749	-0.0338777348087642
0.227991870537542	0.067578938728193	-0.0233926369673698	0.149796625483268	0.0130837588486904	-0.00584751705213177	0.00361812089827931	-0.00950700287304865	-0.0100205880406797	-0.0248533563180909
0.422880294083187	0.121925769398035	-0.0470863104142369	0.185619891526909	0.0271429854384978	-0.0105054195181749	0.00831878296016147	0.00153088414089203	-0.0152667641608337	-0.0195939946739848
0.423653054141679	0.1226448749593	-0.0487244159790113	0.186956489917375	0.00430213113482486	-0.000967283107996264	0.0016674240134143	-0.0011346352489191	-0.0334550535517544	-0.016101708453309
0.0529218571678832	0.0119734375097195	-0.00367331973156513	0.0438977905435823	0.0078553489715469	0.00605095309568924	0.00695315103361807	0.00423034760432634	-0.00155372839140261	-0.00393711661566584
0.415056912692236	0.114803504518782	-0.0476219846861981	0.185646460398222	-0.015124180977076	-0.00747697768713068	-0.0113005793321033	-0.0196470599289991	-0.0312695079782037	-0.0505642979585336
0.446509588600016	0.110360384133622	-0.0491728217464142	0.182464920003297	0.0166048343689438	-0.00382221427822704	0.00639131004535837	-0.00157672917208945	-0.0114990710735336	-0.0282950873106688
0.794817935767936	0.148766256455915	-0.0979369188351467	0.146468952158952	-0.0088014335990807	-0.0527820732026554	-0.030791753400868	-0.0521765867490643	-0.0574329718089502	-0.0851730951281696
0.687534628526189	0.158794581296472	-0.0827071535974497	0.184842499040946	-0.0148288891130965	-0.0430238797524308	-0.0289263844327637	-0.0253852130972766	-0.04322330567176	-0.0549012606935954
0.662132379323463	0.11934126712101	-0.0777664199892224	0.203254508603425	-0.0143582689268474	0.00110547154084317	-0.00662639869300219	-0.0175744443449446	-0.0211648061320955	-0.0330707565890898
0.497714162369738	0.0946397937375337	-0.0556854692883255	0.233069317970584	-0.00386826914842303	0.0056436097858869	0.000887670318731937	-0.0124857339432752	-0.0220038148780068	-0.0432471331459801
0.467519603619202	0.199311587527673	-0.0523001667838011	0.235501029821431	0.0411121944256088	0.00207048514508285	0.0215913397853458	-0.00531787537857775	-0.0140359046363465	-0.00757325119130098
0.0399362102715543	0.0262768497814439	-0.00247533015052038	0.0184954721497677	0.00479539294253621	0.00460195625859851	0.00469867460056736	0.00139911265412254	0.000449621800964251	-0.000690346558750068
0.764115918525919	0.145227086690732	-0.0951345679144896	0.161768131498132	-0.00571815942227705	-0.0462204125828306	-0.0259692860025538	-0.046632158543479	-0.0512250058618956	-0.0605587687133704
0.425227517730828	0.121554004141419	-0.0465120634610693	0.183038660830095	0.0241440723860575	0.00511460618900922	0.0146293392875333	-0.0134720187648735	-0.0118346685334401	-0.021296251728382
0.77060994967995	0.142000932685631	-0.0942004926906849	0.159911015150427	-0.0126392109108094	-0.05942174244719	-0.0360304766789997	-0.0674356181479855	-0.0655845644732949	-0.0840962407330126
0.0388369014588096	0.0110003647571549	-0.00286546048339797	0.0215800183295301	-0.00238398602643297	-0.00103121552157661	-0.00170760077400479	-0.0013887934612378	-0.00264445387665306	-0.00334113055956557
0.458087275081004	0.200087887558937	-0.0508908421393683	0.237513306598326	-0.00885606477664741	0.0123526063297665	0.00174827077655954	-0.0305509303307234	-0.018888614214828	-0.0481567287617005
0.403429519513839	0.0847237009991449	-0.0455958855597575	0.229485319318897	-0.0151808132849439	-0.00344340876755805	-0.00931211102625096	-0.0291476666075678	-0.0447051785733434	-0.0528433453069241
0.185536766958394	0.0290938257714793	-0.0196337027967968	0.133742991834351	-0.00081260622966034	-0.0053704639753745	-0.00309153510251742	-0.012244746740166	-0.0231903442867378	-0.0296284423753631
0.152212920784456	0.0702894032914758	-0.0149168052510232	0.106556463635663	-0.014598922154693	-0.0233281094939389	-0.0189635158243159	-0.025829052611547	-0.0254998800494453	-0.0385501641761523
0.894315767195767	0.0880935474944537	-0.11460763826546	0.0898175661375661	-0.0211897287897288	-0.0158265737771001	-0.0185081512834144	-0.0318823226664403	-0.0326422355422357	-0.047298835978836
0.656126066233388	0.11780885332737	-0.0791796436932442	0.211271211303889	-0.0224542555117292	0.00133720612862565	-0.0105585246915517	-0.0271046005126333	-0.0267838288225629	-0.0441060904442145
0.344550745648711	0.151930537837866	-0.0339004908351709	0.187240845963683	0.0247164757969868	0.00711992367331216	0.0159181997351495	-0.0040108862140521	-0.0131977286722296	-0.0237814234283049
0.284423877859931	0.106015520025515	-0.0299338770530806	0.1709363859488	-0.0117570247628335	-0.0468820076336662	-0.0293195161982499	-0.0492601057994672	-0.0657008957738894	-0.0636114506814769
0.130433174570615	0.0752870705293943	-0.011319888878735	0.095944836711293	0.0227434145692036	0.01793922874652	0.0203413216578618	0.0233720290025152	-0.00186968434498408	0.00552044543870178
0.0581728408470497	0.0381073597428777	-0.00459324979170644	0.032479502356862	0.00891115940389082	0.010012029445802	0.00946159442484639	-0.00119808521486917	0.000517230664619249	-0.00382939626374604
0.190817936125424	0.0327067553602256	-0.0184215012812205	0.131102604318852	-0.00333417572745864	-0.00322968571940641	-0.00328193072343252	-0.0124403334977451	-0.0197470675145879	-0.0253052202405032
0.436132710694827	0.103485919547138	-0.0493906444874406	0.190136711266629	-0.000930323190290683	-0.0021971053937791	-0.00156371429203489	-0.0176719812038234	-0.0140632552517818	-0.0393206337569482
0.123644852286159	0.0182524036950049	-0.01056621231146	0.0689738908899429	-0.00337213094572181	-0.00773879723284437	-0.00555546408928309	-0.0129034760209451	-0.0195131816206425	-0.0258117343476389
0.686061438191438	0.16275745612278	-0.0831807717587406	0.234701534391534	-0.0290896652711496	-0.00334241613506325	-0.0162160407031064	-0.0364768145389545	-0.0383640277779456	-0.051616826737063
0.123540421514557	0.0553845602422753	-0.0121859724109814	0.0941395247730677	-0.000402083365965852	0.0192600755570623	0.00942899609554822	0.0058078927499871	-0.00934040142877827	-0.0098010193660245
0.88878164021164	0.102000095993605	-0.113354517785775	0.0922583597883598	0.0118069312169313	-0.0232787830687831	-0.00573592592592587	-0.0168348988212224	-0.0381696530736778	-0.032102720403951
0.459422843196367	0.196066746118794	-0.0524899805076028	0.23743008016281	1.11675023581337e-05	-0.00711834102546888	-0.00355358676155537	0.00998473098886626	-0.0168906647023576	-0.0294237052468568
0.783621375661376	0.16385059737199	-0.0918301883564326	0.188418624338624	-0.0433247346793786	-0.0567026317297008	-0.0500136832045397	-0.0494873681391073	-0.0768868593649412	-0.0833384730111002
0.797050653790654	0.15017341638492	-0.0946619285922106	0.145178985458986	-0.0254301714367503	-0.0479879191361685	-0.0367090452864595	-0.0402273197673655	-0.0733885230570824	-0.0565049097262713
0.568146425880169	0.113249942650904	-0.062606217697338	0.197071658062979	-0.017174003693558	-0.0153644150681655	-0.0162692093808617	-0.0230860599053228	-0.0454573940315857	-0.0495998728976143
0.092300165808276	0.0130540409438254	-0.00817142823031028	0.0467282503969576	-0.0127066794506645	-0.00359200981398286	-0.00814934463232367	-0.0131171921062913	-0.0159221441061123	-0.0176473912867431
0.546769710369209	0.130775334890303	-0.0638494659097864	0.242479817257161	0.0033725676555838	0.00724891312361775	0.00531074038960078	-0.0122063150018684	-0.0262224712008517	-0.0434662309574331
0.423650695421135	0.131216860944114	-0.0476208242408053	0.247289669072682	-0.0591234485716634	-0.0458419916705591	-0.0524827201211112	-0.0430460948448765	-0.078267409983106	-0.0862224871209903
0.700016824841825	0.143488939313964	-0.0846525391003723	0.197523502238502	0.0277573576357336	-0.0232814355136096	0.002237961061062	-0.00329304483710247	-0.0238652268869433	-0.0436959751650404
0.043968673786236	0.0282382286131838	-0.00324176123367535	0.0207450533556456	0.00568796361558185	0.00496888449074109	0.00532842405316147	0.00163922645576664	-0.000673673685877188	-0.0047533147616837
0.22724045273063	0.0441835794373121	-0.0213525137727971	0.167155720612514	-0.00166939510926281	0.000409165021419799	-0.000630115043921492	-0.0183614119925626	-0.026755336324721	-0.0390443808168859
0.645867740777741	0.171989777650451	-0.0754093394555074	0.230095972545973	-0.030021878189773	-0.0287745426468987	-0.0293982104183358	-0.0345062768118979	-0.0458748445573646	-0.0743452528929914
0.941425079365079	0.0573699616992743	-0.122923616393548	0.0554638095238096	-0.0120044973544974	-0.0267950793650793	-0.0193997883597883	-0.0325029437229437	-0.052293553951495	-0.0368939174659764
0.81624402705011	0.105504325873728	-0.101239909717609	0.134858125728885	-0.000912400114953527	-0.0153632045392873	-0.00813780232712036	-0.00935722987703125	-0.0256153371143147	-0.032335449422314
0.799799857919858	0.145946246865263	-0.096467964280525	0.145839077219077	-0.0168425935691415	-0.0773335095035683	-0.047088051536355	-0.0246769138130295	-0.06223491998535	-0.0927229852106359
0.574090925751102	0.115860416123091	-0.0633937397131887	0.190045099299412	-0.00221738607302058	-0.0233594396705348	-0.0127884128717777	-0.0138137269986629	-0.0270139594016628	-0.036746197937036
0.723379367120912	0.149450722078898	-0.0851911026785396	0.190003744192726	0.000816793769567892	-0.023047388800528	-0.01111529751548	-0.0189324658638533	-0.040735624624593	-0.0500857019049474
0.569162405896248	0.142512907446472	-0.0673151251808662	0.222075089070659	0.0103671209224666	0.000826163315700068	0.00559664211908339	-0.00647778369391339	-0.0359815654289284	-0.0411411742346062
0.0563888162198827	0.0337419551139242	-0.00211127068010453	0.024012070496781	0.00707975513967813	0.0121990466191251	0.00963940087940159	0.00152073683456484	0.000409932154353435	-0.00277011063422585
0.00889749501721091	0.0032473510860769	-0.00137871285675906	0.00882046044448594	-0.00100849014728856	-0.00171380159623208	-0.00136114587176032	-0.0020998443713603	-0.00127922056737859	-0.00228556139724557
0.115999486626291	0.0640866517805199	-0.00680459767078093	0.104591534146681	0.00412251499167589	-0.00894182746627981	-0.00240965623730197	-0.00909300935944854	-0.0128703803710507	-0.0193280046951208
0.3998514329464	0.0767646646119771	-0.0458433169872323	0.188428429835681	-0.00561087123640636	0.00205041952654589	-0.00178022585493021	-0.0124342085168977	-0.0275803615853585	-0.0424745282088094
0.149115193994522	0.0682659989158037	-0.013417202264274	0.107872420811946	-0.0270920004041637	-0.0166594239509753	-0.0218757121775695	-0.0310235348014295	-0.0302853362158279	-0.0276903654700635
0.558883474579892	0.104805243774352	-0.067913848151047	0.20849635885832	-0.00547863476032084	0.0056921954156145	0.000106780327646772	-0.0152923525201563	-0.0255439833501593	-0.0427069039430806
0.940872063492064	0.058250351245291	-0.123537535770317	0.0569279365079365	-0.015336507936508	-0.0430473015873016	-0.0291919047619048	-0.0256293506493508	-0.0285664021164022	-0.0449170071288647
0.119800413138899	0.0626555673501073	-0.0096216123772928	0.107212534693387	0.0136756001133048	-0.00861900969204528	0.00252829521062975	-0.00952300735280323	-0.0163401488374905	-0.023999684661449
0.0735790257651421	0.0558715832110542	-0.00448124891614292	0.0571730902513557	0.0305971722994477	0.00684478626690831	0.018720979283178	0.0109489476445256	0.00744279771732879	0.00754716604051435
0.201683104636207	0.0855460319455915	-0.0203310362804686	0.163604204581584	0.00866251499871748	-0.042424073622831	-0.0168807793120568	-0.0236623592130185	-0.0344745701522981	-0.0472162438065825
0.166523208944735	0.0293226088476056	-0.014118101223218	0.0940382693205544	-0.0101719228221533	-0.00653155805259445	-0.00835174043737386	-0.0157426444672467	-0.0163180577952156	-0.0283796319999891
0.489084692113022	0.105134325630081	-0.0552789459685688	0.238583957118723	-0.00878426934721199	-0.0182242956558926	-0.0135042825015523	-0.035235375088457	-0.0493139189387675	-0.0703093717696112
0.814693970519442	0.106776960590135	-0.102116242476131	0.133667427211367	0.0132193628138911	-0.00884285940833118	0.00218825170278003	-0.0287911633266351	-0.0407316330370247	-0.0405990650209209
0.595222016139977	0.13058189435285	-0.0696346467752909	0.205506837261335	0.000941569759442151	-0.00154311123200257	-0.000300770736280209	-0.0231502104564678	-0.03445427424141	-0.0400346603138404
0.102114783519765	0.0235208773294135	-0.0106040181458173	0.0711888232045724	-0.00408188150215838	0.00165127714369007	-0.00121530217923416	-0.00441116798649926	-0.0116840669014776	-0.0129362535294884
0.911680211640212	0.0806512908374839	-0.119550060600735	0.0799508994708994	-0.0172933525733526	-0.0186523809523811	-0.0179728667628668	-0.00101608465608483	-0.0327996777296778	-0.0275901700443807
0.0713565186008399	0.011511610842713	-0.0057652574661613	0.0469554409574812	0.000776204780421424	0.00166012765636972	0.00121816621839557	-0.00320526217045168	-0.0075012566200519	-0.00837269025912095
0.72403590572542	0.152764618233229	-0.0866004153068007	0.186438471125799	0.0154556269737773	-0.00644383549155991	0.00450589574110871	-0.0173935182218731	-0.0292833829390261	-0.0366979670224032
0.26780167934796	0.0749730620360945	-0.0278584545544363	0.149619404934432	0.014966448669103	0.0157798443649573	0.0153731465170301	-0.00119029554544686	-0.0016552358990134	-0.00782025188570912
0.382183319780776	0.091656225867356	-0.0399450917303109	0.181939141516188	-0.00225422677065901	0.0150894612351382	0.00641761723223955	-0.00797141094654369	-0.0102108357139581	-0.0300651500702053
0.841862224942813	0.118476913595417	-0.104128642610986	0.121414600454012	0.00884460045401225	-0.0219866512864501	-0.0065710254162189	-0.0117002850308733	-0.0372879329013112	-0.0500218648726002
0.177521834709485	0.031262359786851	-0.0178802890433699	0.118843168651222	0.00246598599226056	0.00492323642666448	0.00369461120946252	-0.0195229101889286	-0.0244088883770245	-0.0234353374306901
0.646466481225846	0.133773515581129	-0.0771566621409366	0.201243624955271	-0.027853033280938	-0.0354012831871224	-0.0316271582340302	-0.0449123104301898	-0.0431906239575321	-0.0637912836387046
0.00159612839532402	0.00036850814340665	-5.23547892911664e-05	0.000396452382408677	-4.14045888288371e-05	0.000288370483244876	0.00012348294720802	4.63726808334389e-05	8.06925803717724e-05	-0.000246784510674168
0.817405156158758	0.109147879725059	-0.100670152983343	0.135276536092346	0.00305579814837265	0.0102836269100249	0.00666971252919879	-0.0293296429736861	-0.018203060311771	-0.0306934184520204
0.0224564243137166	0.0155715787852023	-0.00238482252009893	0.0126833665939773	0.00048130966111385	0.00060568563840856	0.000543497649761207	-0.00263904782098407	-0.000582679772601458	-0.00185562555435072
0.689710096200096	0.16428072423717	-0.0798757449001386	0.231646835016835	-0.0341262606217312	-0.0111172689837395	-0.0226217648027354	-0.0300781997882806	-0.0480907979067506	-0.057376029951971
0.643708120920474	0.140569248036495	-0.0738867728165513	0.241043221070868	-0.00433882038440858	-0.0014870058099592	-0.00291291309718389	-0.0212805758847368	-0.025168229685536	-0.0460727857471988
0.718912811136641	0.152898194122934	-0.0858914380449906	0.191147219812801	0.00739056137651395	0.00215002165686462	0.00477029151668928	-0.0151734637800532	-0.0403906540012655	-0.0461806382846456
0.166733907952456	0.0288164099085767	-0.0146866634710124	0.095945691767047	-0.0147277807848003	-0.00100658317484761	-0.00786718197982395	-0.0132731803753514	-0.0157187146772592	-0.0229636646645622
0.414007192282818	0.113633729945466	-0.0466539417372879	0.188596066094821	0.0126457146826635	-0.00318303263440706	0.00473134102412825	-0.0212094945659819	-0.0307387520794808	-0.0237841709051778
0.529595379861697	0.115013658083554	-0.0601084550185912	0.213535769846294	0.010132079294113	0.0136309472672866	0.0118815132806999	0.00329939193969786	-0.0131866548936237	-0.0320600646541016
0.0168930020444999	0.00385247099866859	-0.00154671344679156	0.011473261752097	-0.00124942388759297	0.000833837285145817	-0.000207793301223575	-0.00271065069920137	-0.00389567055437737	-0.00220071108191002
0.198245203456549	0.0456877847969176	-0.019407715404804	0.12867937487478	0.000167823386027582	-0.0100522661809601	-0.00494222139746628	-0.0150315312954543	-0.0198164361691264	-0.0335214614191974
0.604944934180753	0.137756437488493	-0.0720234653955569	0.204332430567226	0.0329530822126274	0.00362336850523681	0.0182882253589322	-0.00011364033222494	-0.00566256004173449	-0.0337885960886578
0.11336380321342	0.0181461310482136	-0.00948668595329381	0.0641295450756092	-0.00948723093786505	-0.0134925355791953	-0.0114898832585302	-0.0168826704512717	-0.0199635851459659	-0.023356759347515
0.742683781033781	0.161336065317026	-0.0882806867030799	0.206220663410663	-0.0261777385577386	-0.0510857815387228	-0.0386317600482308	-0.0628267197154697	-0.0707268889036112	-0.0918177457046473
0.942248571428571	0.0567103103966003	-0.12144935388443	0.0533069841269842	-0.0138317134717135	-0.0451355555555555	-0.0294836345136346	-0.0299866696266696	-0.0334459361009362	-0.0435968518518518
0.0207795865880615	0.007067285150963	-0.00135404329400699	0.0127979438850687	-0.000386043932607386	0.00102501585446227	0.00031948596092744	0.000502928016930273	-0.000818872838163277	0.000412189919582941
0.885508306878307	0.103233758866521	-0.113070241100701	0.0956694708994709	3.14814814815767e-05	-0.0415776107982145	-0.0207730646583665	-0.0294917612942612	-0.0489613132956941	-0.0454922496022495
0.111361560372565	0.0187577841028588	-0.00924327174480594	0.0630719036385175	-0.00309123257536285	-0.00679206446779802	-0.00494164852158044	-0.0170307681902488	-0.0186519935714224	-0.0177864339029987
0.19788836703804	0.0837599995135527	-0.0186729406538078	0.162000907405252	0.00992111621567901	-0.0372430069357507	-0.0136609453600358	-0.0265010686091682	-0.0340438725599529	-0.0371106074914451
0.0712749360194775	0.0518741014219462	-0.00489359712946916	0.0584889730567253	0.0310907283556369	0.0239979897913408	0.0275443590734889	0.0157212292976801	0.00730143745682788	-0.0029922988398349
0.685772167997111	0.13560109555248	-0.0805682256549147	0.198006923957634	-0.00402168917626178	0.00777875687924601	0.00187853385149206	-0.00919322308705006	-0.023231267038014	-0.0385894292131408
0.723789382697955	0.155324713481032	-0.089184884544152	0.188621970938463	-0.0156009252517934	-0.00122967370038196	-0.00841529947608766	0.00180546489574762	-0.0234865305656665	-0.0249077726022909
0.864199273689274	0.10999487340316	-0.108273611396149	0.105692154882155	0.0117410966810967	-0.0283269721019721	-0.00829293771043771	-0.0154654641654642	-0.0372660345748737	-0.0448933225815579
0.284065699856691	0.105929697924116	-0.0311264665192174	0.170160280203599	0.0151332847910201	-0.0574598331335966	-0.0211632741712882	-0.0282179953772306	-0.0497807860894151	-0.0596112897844921
0.548389903930034	0.135546629427488	-0.065024153306484	0.235098519367801	0.0334812465507551	0.0186187567409484	0.0260500016458518	0.00465794681873977	-0.00914791850192609	-0.0173572831300068
0.00291024716911974	-0.000419696004424994	-0.000330052639501954	0.00112890042531795	-0.000259838168939081	-0.000381342276020694	-0.000320590222479888	-0.00051984517115446	-0.000681213295386139	-0.000693129347361052
0.864230615680616	0.108604757597573	-0.107744328843432	0.104500495430495	-0.0029669648869648	-0.0277640644540644	-0.0153655146705146	-0.0235327494899321	-0.0372214292243704	-0.0337166209716209
0.256166296882052	0.0626685019135111	-0.0289450971788297	0.148864182665266	0.0110672926030101	0.0139996613638432	0.0125334769834267	-0.00220321569117471	-0.0124030633419896	-0.012205455581341
0.171839547874184	0.0666653271077036	-0.0175976878187757	0.104207325463193	-0.00552024204540394	-0.0142474224839685	-0.0098838322646862	-0.0216478687229616	-0.0313764737917889	-0.0315013937950329
0.0018320205917285	0.000422889244892122	-5.71153550010118e-05	0.0004435700412845	-0.000292200893978302	-0.000181115944023964	-0.000236658419001133	-0.000203098463180721	-0.000127613872927364	-0.000204413883779333
0.779441164021164	0.164168481056025	-0.094236573887401	0.191576613756614	-0.0242901739001739	-0.0421962822357095	-0.0332432280679417	-0.060785874237848	-0.0704142725476807	-0.0859996686466428
0.00466219112258203	0.000718684120035453	-0.000383382420229345	0.00314017240736575	0.000330936324090062	-0.000147260615030629	9.18378545297161e-05	-0.000258015569627205	-0.000756647153656558	-0.00105910538525653
0.542418437525208	0.130258475270591	-0.0644548146106573	0.243644508287149	0.00564765473363926	0.00147337730999642	0.00356051602181784	-0.0143450600878851	-0.0271955383521102	-0.0378570761312685
0.138998881258647	0.0436597059145988	-0.0134224782148627	0.102275855595877	0.00332376528660133	-0.0145897489206525	-0.00563299181702559	-0.00282201222130884	-0.0146029273818017	-0.0245762183436681
0.0338694244716472	0.00330490463225602	-0.00200851065420576	0.0181803141279317	0.00313286375905119	-0.0032287337901322	-4.79350155405053e-05	-0.00315817862707492	-0.00486669553651287	-0.00657328457548535
0.217731564151686	0.0461126238798044	-0.0230974901584038	0.155324492411386	0.00113018673928339	-0.000786291267347555	0.000171947735967903	-0.0106029071173204	-0.0187373359273353	-0.0314075951323946
0.267585497801682	0.0782638801921989	-0.0293171349613584	0.15154559384458	0.0251087432280651	0.00269276245282724	0.0139007528404461	0.00322825495892637	-0.00754109763978339	-0.0106911990229698
0.0752827661818159	0.0155911530662312	-0.00597205481480383	0.0445682156218432	-0.00604370828807585	-0.0104825907973443	-0.00826314954271007	-0.00359293336325757	-0.0137550983400122	-0.0136184583110392
0.193628551767224	0.0872444159341685	-0.0175560806693994	0.160287133971249	0.0141360133805614	-0.0289449144324967	-0.00740445052596767	-0.0205031200878597	-0.0315093407477468	-0.0396799460143857
0.719394689557046	0.151226851881834	-0.0864356156241968	0.191649096765563	0.0034393957241442	-0.00435003961793601	-0.000455321946895904	-0.0248425967894488	-0.0293124635615192	-0.048035512138956
0.3116261396891	0.113561321997506	-0.0349992094834921	0.231574867480112	-0.0508499292195405	-0.0123632777642511	-0.0316066034918958	-0.0391058256844377	-0.0354210621167981	-0.0452276193057574
0.943173968253968	0.0560799369579437	-0.121299137207172	0.0540704761904761	-0.0166908994708995	-0.0545222847522847	-0.0356065921115921	-0.0491722581122581	-0.0391325132275133	-0.0530542183742184
0.224683971809221	0.0647093206435343	-0.0220197142476863	0.147511158936992	0.0071491290141103	-0.00391642524194388	0.00161635188608322	-0.0115264323995796	-0.019786712030926	-0.0270806081035494
0.0133219833329399	0.000419900883708319	-0.000274445351862829	0.00855550673858128	-0.000633098422140096	-0.000955796844894793	-0.000794447633517444	-0.0016872595765613	-0.00193357541107251	-0.00319226680477339
0.687900230880231	0.165910114904325	-0.0847408890328202	0.234443367003367	-0.0241855056080607	-0.0111654007430477	-0.0176754531755542	-0.0289763097494553	-0.0411239974501236	-0.0488726566921041
0.21152341342563	0.0416447905412095	-0.0224684467415865	0.12850940246445	0.00166531228817096	-0.00633148836022621	-0.00233308803602764	-0.0200727531685138	-0.0242805784319139	-0.0330543926670787
0.141342036553138	0.0630097926804952	-0.0122338353061553	0.107642426239527	0.00766251450245412	-0.0120659922808135	-0.00220173888917971	-0.0099536707949815	-0.0175056344973193	-0.0237050795498062
0.40658789097035	0.0853268345744244	-0.0452936002555338	0.227831155104348	-0.010193460472318	-0.00892122805390666	-0.00955734426311233	-0.0228720960980394	-0.0376918443179323	-0.0528305143668332
0.324460619439986	0.0598791327963403	-0.0336245765596101	0.209598711162174	-0.0164364512222429	-0.0322569220798231	-0.024346686651033	-0.0292014604925808	-0.0332103491942268	-0.0504781780933994
0.193076641425396	0.0670693666362286	-0.0187136489430556	0.136600006381272	0.0302476450616544	0.0206867294945864	0.0254671872781204	0.0072159142869119	-0.00496645946630606	0.00182602735643486
0.0075616137798046	0.000895116767168284	-0.000239145083110798	0.00388796704631023	9.93368319421534e-05	0.000272045931731252	0.000185691381836703	-0.000177464277582286	-0.000452707114954826	-0.000670079190952705
0.213939887447794	0.0679343965564403	-0.0240774600515475	0.126388279344324	0.00563666208855226	0.00142675449153554	0.0035317082900439	-0.00350973977453123	-0.00858250376212344	-0.00339429785384862
0.00353775018651559	0.000150400491914232	-0.00014475896222068	0.00194970721781561	-0.000590462881614311	0.000339966907779832	-0.000125247986917239	7.73211173874687e-05	0.00031321766838786	-0.000110142331831264
0.640974762089762	0.177193516298889	-0.0778409567722723	0.232904622229622	-0.0127121942648568	-0.0355684063866417	-0.0241403003257492	-0.0356794471371945	-0.0674130477149225	-0.0739496833138718
0.167315036900676	0.0666390283490599	-0.014368077326266	0.102885946709602	-0.00493984573350842	-0.030516827398454	-0.0177283365659812	-0.0185766147364235	-0.0275522225504261	-0.0429304718970059
0.662160449640945	0.117649582166721	-0.0808282216692869	0.207593970753475	0.00065490517994693	-0.00196310486555062	-0.000654099842801847	-0.0126036140471629	-0.0316064323969649	-0.0443452367089954
0.10227761882577	0.0211275350325917	-0.00933992768360924	0.0679333398918654	0.00379542397253031	-0.00212655565115748	0.000834434160686418	-0.0071307094212967	-0.0147802162859564	-0.0148639387150866
0.506768767572354	0.155110930583991	-0.0564047747929958	0.247817865599343	-0.047872633033942	-0.0533365458675166	-0.0506045894507293	-0.0500959156723293	-0.0652944733411521	-0.0832038110557274
0.12557081065332	0.0210247741545284	-0.0105986539419944	0.0836400233002241	-0.0124462447371047	-0.0132332589834421	-0.0128397518602734	-0.0148472701325845	-0.0174870338759343	-0.0296250174340168
0.536871126140801	0.131990958253276	-0.0616891241295827	0.236859349543359	0.0028322206357132	0.0126967793022036	0.00776449996895834	-0.0145462552713195	-0.0238939326707235	-0.0378947773934518
0.070049747477362	0.0516831545757101	-0.00431276502543272	0.0569265162887191	0.0131384555341727	0.0238774374989618	0.0185079465165673	0.0108205453939417	0.00989273080066913	0.00110054202744739
0.667006414348752	0.118761879255975	-0.0796419748170231	0.209823766581429	-0.0149692073179398	0.00347109903810228	-0.00574905413991877	-0.0123882740776723	-0.0263574073527062	-0.0379576124843568
0.337423231038202	0.107157958714424	-0.0366717371867394	0.224485516597035	-0.0411876593309848	-0.0209715926537901	-0.0310796259923875	-0.0397961103228407	-0.0481359540084892	-0.0640557027611734
0.0188623228285447	0.00441567998902636	-0.00224045782655178	0.0133430569060223	0.000173921551596002	0.00111184297180307	0.000642882261699538	-0.00284472908931641	-0.00203517756377193	-0.00461367315247892
0.178759373872413	0.0309215883467422	-0.0176780800609492	0.118627965464909	-0.0112879701749737	-0.0090920785595198	-0.0101900243672467	-0.0238105588423636	-0.0185397965387381	-0.0294329445714786
0.604756663748948	0.135893350641056	-0.0713752293764724	0.223975867162406	-0.0150797468226108	-0.0215087277037486	-0.0182942372631797	-0.0339781855114191	-0.0437862284490634	-0.058945269572854
0.112356903303011	0.0637811468975734	-0.00694488792563894	0.108534846018937	0.0109371209632994	-0.0129486046574604	-0.00100574184708049	-0.00916653348598816	-0.0143492377284101	-0.0172407871101695
0.567179509504192	0.117389243366904	-0.0648673027410811	0.199343241674225	-0.00338389932165217	-0.00745565484199928	-0.00541977708182573	-0.0264819346015851	-0.0318468119211627	-0.0451169268345154
0.0533096256559733	0.00458511475264291	-0.00393003868410138	0.0440358933283683	-0.000270076204231202	-0.000542376067994121	-0.000406226136112665	-0.00332270529222656	-0.00806831264927904	-0.00968449971926446
0.313734333013608	0.0803945138173945	-0.0344540972239468	0.157508383512253	0.00240050619462684	-0.020789097378991	-0.0091942955921821	-0.0217976771785151	-0.0158673063231648	-0.0422298737344752
0.422830958720906	0.12311984250038	-0.0486383313563607	0.184403868276011	0.0258294266950985	-0.00564063975902485	0.0100943934680368	-0.0171219990361969	-0.0362393034383693	-0.0341934329292939
0.687601309231112	0.13319668423985	-0.0815530532444401	0.197687657410349	0.00179944375486196	0.0148269152780299	0.00831317951644595	0.000862769647525519	-0.0127268003599914	-0.0352328400194469
0.0151281567774023	0.00262608147156774	-0.000702019707161506	0.0100773259199491	-0.00133492611286594	-0.00116680766769274	-0.00125086689027934	-0.00182784104723024	-0.00285349146498631	-0.00308954421724142
0.767716796536796	0.140354808122019	-0.0923133794871193	0.157352826432827	0.0181714949301907	-0.0512882956142086	-0.0165584003420089	-0.0403371983157214	-0.0492905591044389	-0.0593281232709419
0.550552346773396	0.13575897289432	-0.0642529765786826	0.232864379580172	0.00925965402789364	0.0097597162020413	0.00950968511496753	0.00349343872828256	-0.0102192785883938	-0.0181637586359097
0.0235369774250352	0.00427888322750585	-0.00226081701177351	0.0138222043404998	-0.000962041865394336	0.00310567702255365	0.00107181757857966	0.000428125666370884	-0.00182766365713026	-0.00338268667326084
0.228235541405842	0.0645003245809857	-0.0224279072089842	0.161187843062292	0.0052348935604096	0.00168110244442266	0.00345799800241611	-0.0128644197357784	-0.0177484532646148	-0.0269470685528256
0.782862169312169	0.162257816380023	-0.0934118973279002	0.188155608465609	-0.0294756039843656	-0.0791559744011292	-0.0543157891927474	-0.0516300108595108	-0.0680182528141725	-0.0795590696704391
0.700498654863655	0.141038532745847	-0.0829818704094272	0.19928907000407	-0.0115160096813295	-0.0036885715967846	-0.00760229063905704	-0.00594258973282202	-0.0286790464409432	-0.0468032464088088
0.844476851949793	0.117038367284589	-0.104325713216387	0.119483888790948	0.0129653952474541	-0.0226069784899197	-0.00482079162123283	-0.0161556229935642	-0.0337175923804363	-0.0502195118824531
0.474703996499973	0.107394025063704	-0.05282326720499	0.241164786899016	-0.0104158128753974	-0.0312872679076259	-0.0208515403915117	-0.0363111046928988	-0.0540561162234734	-0.0757085111202842
0.889172698412698	0.100477488625853	-0.111678514061009	0.0910850793650794	-0.0146944166944166	-0.0565967372540235	-0.0356455769742201	-0.0438741356791357	-0.0480784656084656	-0.0494207551707552
0.585357037198067	0.168026723492273	-0.0698482381153075	0.239942583790965	-0.021748803102728	-0.0779889976586526	-0.0498689003806904	-0.0657570274956055	-0.0833436892587519	-0.0953492216481716
0.693724766714767	0.165351491869757	-0.0807651140666601	0.233775762385762	-0.0189419820702175	-0.00526525368127839	-0.0121036178757479	-0.0181324417876586	-0.031032908042848	-0.0389983907948872
0.528245240302906	0.118357020268661	-0.0619702853432407	0.214694101561513	0.000823859515621472	0.0185990819338062	0.00971147072471379	0.00810052542678963	-0.0143726558968887	-0.0264676245895811
0.459466722793835	0.200425341096879	-0.051467798881347	0.237730650668616	0.0227109932563737	0.00271303552256147	0.0127120143894676	-0.000689476340601403	-0.0216877068247821	-0.0387770769691307
0.45918142487114	0.199242592314525	-0.0514472491681157	0.238639034886966	0.0168057797154305	0.00561513632508498	0.0112104580202577	-0.0137273352820994	-0.0253586946210399	-0.0506805141253032
0.914782962962963	0.0786973976725573	-0.11637763830931	0.0790837037037037	0.0044102116402116	-0.0313777777777778	-0.0134837830687832	-0.016784523809524	-0.0297598704998705	-0.0405905215155217
0.287059551350421	0.102663049073151	-0.0310911082730373	0.171681783499322	-0.00523831580252598	-0.0561815843686361	-0.030709950085581	-0.0481842530473908	-0.0516878481588987	-0.0664017569264905
0.761730985680986	0.140509903900309	-0.0936095481199348	0.167477161596573	-0.045864443600202	-0.0572295467829574	-0.0515469951915798	-0.0856865547583058	-0.061972034439005	-0.102950487280508
0.486150495327338	0.105333963354064	-0.0575206342215185	0.235049792693322	-0.0117085198366729	-0.0364833230216339	-0.0240959214291534	-0.0429781890972821	-0.056716334648721	-0.0633032957744064
0.941813015873016	0.0573220916963632	-0.123619204347582	0.0552536507936507	-0.011738888888889	-0.0418247619047619	-0.0267818253968254	-0.0344430254930256	-0.0360517038517038	-0.0402457551707552
0.0483275224303185	0.00888502325378458	-0.00299745033523142	0.0323690581245674	-0.000777975936938742	-0.00133031853211577	-0.00105414723452726	-0.00495329826214472	-0.00351268916398716	-0.00749504827483918
0.865073944203944	0.110558078499346	-0.109732713996503	0.106086796536796	0.00671950715950709	-0.0270624188768461	-0.0101714558586695	-0.0226133308351212	-0.024304837219311	-0.0433944743412239
0.783078465608466	0.16200839843619	-0.0947472676351038	0.191044074074074	-0.0338338111126346	-0.07550887300942	-0.0546713420610273	-0.0569026119815876	-0.0818217456170817	-0.0746201869051714
0.798473987123987	0.149791062016131	-0.0999444074427971	0.148111393421393	-0.0340178031989798	-0.0469377123521928	-0.0404777577755864	-0.0298294122308496	-0.0554528155794825	-0.0580360917704571
0.00143196848876545	-1.71423260358807e-05	-1.42023881474556e-07	0.000761923838804674	-0.000112996133304247	-1.05518628855297e-06	-5.70256597963999e-05	-0.000139121625769	-0.000300125055079375	-0.000363836406180844
0.571793517505647	0.117424140262041	-0.0628008564060898	0.192732161855698	0.0165739356292627	0.00639121700026701	0.0114825763147648	-0.0096868621932682	-0.021614917994434	-0.0354817992176999
0.0267039956865866	0.00774927509505836	-0.00144696069774454	0.0164490847796891	0.000261026774161822	0.00169417373958342	0.000977600256872622	-0.00120766247583311	-0.000820516720252677	-0.00192415466958172
0.652735861959391	0.143298533380112	-0.0778517451441363	0.241146254442725	0.00463723301375851	0.00945181018328067	0.00704452159851965	-0.0109971554152503	-0.0270328772821532	-0.0356299103259031
0.682391155422049	0.157783366517591	-0.0816889309210055	0.189196502962452	-0.0485606881989455	-0.0403552320599693	-0.0444579601294575	-0.0768459229724867	-0.0663601517474868	-0.0688607869061229
0.0540372342677752	0.0259139683331788	-0.00419547590524777	0.0456560050324332	0.000406439231363492	-0.00080402269979607	-0.000198791734216289	-0.00430041737641811	-0.00739372160007146	-0.00938352709274805
0.198975342110363	0.0867828587731281	-0.0187557427899461	0.160577425626392	-0.00231455518760651	-0.0464130309630509	-0.0243637930753287	-0.0288966937880312	-0.0324211315629065	-0.0437218490773666
0.31252488018583	0.08341139456267	-0.033958742163291	0.154196609472205	0.00189444999653549	-0.00929086484093244	-0.00369820742219845	-0.012450933877499	-0.0106717795002339	-0.0285853812214767
0.687665080748109	0.154713954991905	-0.0822041101890847	0.190082073597261	-0.0358872749369739	-0.0215552344717614	-0.0287212547043677	-0.0474492535111992	-0.0748043899955245	-0.0863932271702158
0.659291530659456	0.115373053713947	-0.0772875129249908	0.21156389613597	-0.0133569757418364	0.00825050148206086	-0.00255323712988775	-0.0121393955931022	-0.0258613463647533	-0.0386835607061619
0.0636442370666189	0.0106919284687246	-0.00469134955030941	0.0341156611220523	-0.00560056178386111	-0.00385946952299501	-0.00473001565342807	-0.00586408928236222	-0.00910196936154092	-0.0100001224396679
0.167830127695916	0.0292237901360616	-0.0172337678573848	0.0987379467772736	-0.00950132078551877	-0.00859985405333413	-0.00905058741942646	-0.0116473042865959	-0.0224289328940471	-0.0212056400643431
0.00399684662522807	0.00017659729713418	-9.23396807476092e-05	0.00136475771456394	7.15721408797521e-05	-0.000124086510294533	-2.625718470739e-05	-0.000413116934408227	-0.000558823808052545	-0.00105146649042816
0.346404282607095	0.125946439227262	-0.0356521647116376	0.189209225032297	0.0386467833605231	0.00867382617392842	0.0236603047672257	0.02052882434411	-0.00475513820722845	-0.0135045694503889
0.0740189089259934	0.0542111438000101	-0.00563681298085281	0.0574414029620315	0.0183875379564387	0.0123201223399313	0.015353830148185	0.00836377257291521	0.0107699813898963	0.012216513134663
0.128260577058176	0.0743286155885887	-0.0119148209680372	0.0947594975059765	0.0310622938222481	0.0203866570553654	0.0257244754388068	0.0229236535467676	-0.00801305298130962	0.00739461226361351
0.138327555710151	0.0400877076266194	-0.0125435405700857	0.103816426162619	0.0022657646022648	-0.00708258564938644	-0.00240841052356083	-0.00314931546928021	-0.0161123183756304	-0.023870887348732
0.207711985110009	0.0561569547235915	-0.0211571566777677	0.122197299803657	-0.0151238796143084	0.0114594697811458	-0.00183220491658131	-0.0175515972103072	-0.0185538314216339	-0.0254007643024172
0.104491778543154	0.0487472597282054	-0.00903284168820137	0.0796696666008243	0.011964273666423	0.00981901622685556	0.0108916449466393	0.0130024638377999	0.00953313764342684	0.00556066226833284
0.59962483886585	0.135678101509379	-0.0744396832923067	0.2095379679361	0.0103290578284383	0.0055151289106008	0.00792209336951955	-0.00396375176540686	-0.00927266391114812	-0.0220154159093976
0.679644000754348	0.156897930766789	-0.0834352523926175	0.188920416050785	-0.0576199385323621	-0.0389135075789441	-0.0482667230556532	-0.0564813496015423	-0.0721240417012318	-0.0628956011795392
0.274562427616873	0.0570828560327477	-0.030829881625567	0.150485466376493	-0.0106529039929628	-0.0154391593762492	-0.013046031684606	-0.0227045525149059	-0.0308133481552018	-0.0404227817989478
0.485687591116603	0.102481124446896	-0.0568783751292095	0.239014102797586	-0.022314930489723	-0.0404540751691908	-0.0313845028294569	-0.0399613776261844	-0.0552104772660895	-0.0754388375199189
0.205599956673063	0.0533550236084065	-0.0209374431476664	0.119105812112153	-0.00715058367379007	0.00729401150225231	7.17139142311085e-05	-0.0129541068564833	-0.0226920187722671	-0.0347187035021082
0.0248212119411571	0.00603906412833996	-0.00068536749661181	0.0152378036914011	-2.50105486370583e-06	0.000832801652596159	0.000415150298866226	0.0002568855108812	-0.00273392456513881	-0.00352742828482701
0.0406429011355711	0.00754230864429369	-0.00322585534650261	0.027820491524053	-0.00417304633957948	-0.00410825536822036	-0.00414065085389992	-0.00552742054122103	-0.00591341937888474	-0.00902062657141107
0.485737231380757	0.103720042548341	-0.0566774864976167	0.238055920787453	-0.0112626422632849	-0.0243767293769218	-0.0178196858201033	-0.0455869766354188	-0.0436915430648618	-0.0589216520087517
0.781400052910053	0.163907060719758	-0.0970037092723146	0.189744708994709	-0.0172310106560106	-0.0726751530627382	-0.0449530818593744	-0.0442748293616715	-0.0681300247330106	-0.0856418163971105
0.229197881724877	0.100508135593358	-0.0211064863142258	0.14480819601435	0.0287864346592942	0.0215940996672453	0.0251902671632698	0.0292406090225727	0.00863967789214093	0.0111602184056475
0.742092458282458	0.159622216987407	-0.0888397004067901	0.208505319495319	-0.0289461497761497	-0.0552494322150432	-0.0420977909955965	-0.0531583238722063	-0.0693936159718048	-0.0788362035920732
0.601445954948521	0.134744281825386	-0.0711471310676689	0.204718135289599	0.0222533922193133	-0.00663299881388646	0.00781019670271343	-0.00390530112457022	-0.016449982394997	-0.0349469286783936
0.269259448806323	0.077915415193931	-0.0283791049956847	0.153935766683479	0.0113681059940336	0.0134261932616948	0.0123971496278642	0.00404967977029902	-0.0111827221996365	-0.0172830879263293
0.00317482912642348	0.000647880406451728	-5.28767266855315e-05	0.00256007194247521	0.000488720315336854	0.00024301998381091	0.000365870149573882	0.000465414596866701	9.17418388225047e-05	-0.000583841990794785
0.00479346980748457	0.00317947882775204	-0.000351354978690922	0.00373209237605663	-0.000136374826180597	-0.000603425709568812	-0.000369900267874704	0.000373339759192403	-0.000744668613252774	0.000315853324660433
0.92741746031746	0.0689034121511851	-0.122171034520836	0.063915873015873	0.00236698412698411	-0.0419974218374218	-0.0198152188552189	-0.027389963924964	-0.0307059015059015	-0.0545173307248307
0.560730486844468	0.116826775976798	-0.0670522793676464	0.201629332554113	0.00013958074210485	-0.0124051347763331	-0.00613277701711412	-0.0206300464993496	-0.0226168895448468	-0.0510927678612321
0.0453047179453256	0.00886536183495965	-0.00351938535334183	0.0246250906904015	-0.00128576082015589	-0.00355765288641621	-0.00242170685328606	-0.00534627487886134	-0.00753786896427453	-0.0071418871928408
0.056954507262539	0.0371549113268737	-0.00342737674242369	0.0310619424105627	0.0101311372915099	3.32266794756605e-05	0.00508218198549277	0.000848150085005044	-0.00289574831340126	-0.00544810553281645
0.0645504822383847	0.00967306810571796	-0.00640273045113354	0.0371001568183043	-0.000961799649497788	-0.00414693353110445	-0.00255436659030112	-0.00378173073956156	-0.010757842248373	-0.012228826338428
0.196393837491939	0.0417657808685159	-0.019751931223959	0.128183655094894	-0.0073075281568048	-0.012906051541741	-0.0101067898492729	-0.0156425767742245	-0.0258900343044282	-0.0308530935280607
0.887107037037037	0.103145992605864	-0.113547197738625	0.0944218518518517	0.0201251851851851	-0.0411509583009583	-0.0105128865578865	-0.0207862172336943	-0.0379605132687567	-0.0412614970262127
0.276624991867516	0.0580461809328854	-0.0290337491884375	0.148457643599758	-0.014246666351174	-0.0208536213467297	-0.0175501438489519	-0.0174201701288755	-0.029230644382182	-0.045923971475082
0.49105999688798	0.157627091091266	-0.0596810934171951	0.259417874246733	-0.00733561867050114	-0.0693549977675791	-0.0383453082190401	-0.050199022977661	-0.0670934090038958	-0.0731986902273848
0.19494208125796	0.0862655977782214	-0.0173910297463545	0.160965622671188	0.0108263289500774	-0.0400609999481872	-0.0146173354990549	-0.023068920813528	-0.0330895905777329	-0.0479948209758308
0.498593303126897	0.0976035621819128	-0.0581075465244201	0.234422106983003	-0.00217322818727361	-0.0039548885921285	-0.00306405838970103	-0.0159779728247176	-0.0334374455255004	-0.0500622400081501
0.128553531277799	0.0223997458650322	-0.0132566855032882	0.0866806240250252	-0.0117800034539757	-0.00241769286274479	-0.00709884815836026	-0.0105742649953373	-0.0153164206020403	-0.0199851645944688
0.56938659303056	0.115037856274697	-0.0649764539866038	0.191697177868877	-0.00881458552424874	-0.00928856731564054	-0.0090515764199447	-0.019959984233174	-0.0297408313378162	-0.0359483728373459
0.229422035735963	0.102466687210348	-0.023314207655669	0.146900512003697	0.0518418194551986	0.024690212305228	0.0382660158802133	0.0216539272178937	0.0189326414390437	-0.0021341251815867
0.196155095444666	0.0427038550671826	-0.0191480013570963	0.128859538072481	-0.00680630045988731	-0.00766653516135915	-0.00723641781062323	-0.0190506731588998	-0.0200679185113622	-0.0390649397758356
0.053930952464682	0.0314960434429663	-0.00333372185392521	0.0438014771237905	0.0134262006025596	0.0085940888264337	0.0110101447144967	0.00555381835462804	0.00538930424600026	-0.00253917753956615
0.778837671957672	0.164342416817441	-0.0918937170380398	0.187006772486772	-0.0369170126170127	-0.0742595513745514	-0.0555882819957821	-0.0669911167212064	-0.0754853039629385	-0.0949320000209629
0.941308571428571	0.0576558520280434	-0.124476953560399	0.055224761904762	0.00488253968253971	-0.0487238322788323	-0.0219206462981463	-0.0351040618640619	-0.0405197354497355	-0.0427998744447273
0.941160952380952	0.0576662284135799	-0.122024791261462	0.0544168253968255	-0.00869428571428565	-0.035835873015873	-0.0222650793650794	-0.0298460317460316	-0.0359931289081288	-0.0339334902134901
0.565372981439668	0.113364518216872	-0.0653544869061077	0.201127802324212	-0.00102474716691492	-0.0207480782534065	-0.0108864127101607	-0.0255384880286977	-0.0411122853312795	-0.0539428287431782
0.0902855120348509	0.0167928667054983	-0.00731884022940461	0.0638940417446452	-0.00979100879589694	-0.0160940724575728	-0.0129425406267349	-0.0105695912105699	-0.0163502963303241	-0.0163592096806821
0.368332360164476	0.0798269264124715	-0.0403307878431686	0.180630810231711	-0.00267114152246911	0.0130049942402166	0.00516692635887372	-0.0155747906397165	-0.0108193315244621	-0.0279421833167353
0.0564532545007394	0.0103051936956857	-0.00481491791528241	0.0345060755641389	-0.0028259528588616	0.00213180095405476	-0.000347075952403422	-0.00460972417397604	-0.00684945840168208	-0.0096805805230698
0.42182650413603	0.131320165947846	-0.048906125010763	0.251866962322207	-0.0130941902307149	-0.0508714631992548	-0.0319828267149849	-0.0499515867358875	-0.0696270981284628	-0.0706323573562904
0.0410007319293903	0.0248296493908855	-0.00338700655430676	0.0196672977832687	0.00366633286560716	0.00407147905058178	0.00386890595809447	0.00112938547076562	2.23608883909224e-05	-0.0053619153774636
0.864775002405002	0.107588242307754	-0.108391475388494	0.10564341029341	-0.0188048100048099	-0.0363438538498538	-0.0275743319273319	-0.0267326993703464	-0.0487024235949235	-0.0391389837089297
0.586480969680692	0.166008353758176	-0.0680497288707812	0.240234779495774	-0.0634477043727992	-0.0905690333403335	-0.0770083688565664	-0.0711825406209505	-0.0859146959723858	-0.091836922712707
0.816200437962301	0.106246603385011	-0.100401834440289	0.13368664149419	-0.00988879775066076	-0.0105338526957156	-0.0102113252231881	-0.0183804569881094	-0.0220765505969429	-0.0382948336056439
0.747610333740334	0.157408481953349	-0.0902926761667844	0.206312629222629	-0.0136469326969327	-0.049498513971281	-0.0315727233341069	-0.0418519176282963	-0.0709824894930335	-0.0747706614331982
0.42652386592855	0.12300044953764	-0.0476874033442284	0.183701634943102	0.0235507243723438	0.00654365416483316	0.0150471892685884	0.00721895873973116	-0.032380799115468	-0.0248063113494931
0.57168404065382	0.121156595247545	-0.0659027280653505	0.197358694970835	0.0123057220277525	-0.00716077345185584	0.00257247428794838	-0.0193101101692622	-0.0182014642970656	-0.0411920726606955
0.930502857142857	0.0667236195801629	-0.120550334251115	0.0639860317460319	-0.00312539682539681	-0.042520505050505	-0.0228229509379509	-0.0252421164021164	-0.0202762800162799	-0.0395920597920597
0.07031148168761	0.0320474122579704	-0.00485079294656762	0.0541175381162178	-0.000342279599930467	0.0128483404022608	0.00625303040116518	0.00292369385087002	0.000577426340254844	-0.00124853333240839
0.13059444749128	0.0214906194852707	-0.0102655369038259	0.0828217056496722	-0.00557007771499521	-0.0180310229835036	-0.0118005503492494	-0.0103240920229335	-0.0205709869199275	-0.0277213059915428
0.943362857142857	0.0558626278325859	-0.122204454978881	0.0539704761904761	-0.024083924963925	-0.0552524514991182	-0.0396681882315215	-0.0284181318681318	-0.0446486593036592	-0.0540272447922447
0.768408876678877	0.141477386975138	-0.094522602186037	0.158883196433196	-0.0190004618148736	-0.0354366843611662	-0.0272185730880199	-0.0427642937774063	-0.0566332105930657	-0.0766390959042716
0.942552063492063	0.0565345219513397	-0.12176624252851	0.0539146031746032	-0.00526243386243375	-0.0454403703703704	-0.0253514021164021	-0.028275582010582	-0.0245726984126984	-0.0489026504976504
0.0401702838951193	0.0116918070476172	-0.00301499509610555	0.0226432898721415	-0.000144144339818318	-0.00185015456201602	-0.000997149450917167	-0.00221073046093013	-0.00352945898488358	-0.00612757042488431
0.126650028482937	0.0197921927844154	-0.0102352704750773	0.0689583355258448	-0.00279912962027559	-0.00592814475600741	-0.00436363718814151	-0.0106344913383535	-0.0210327038570027	-0.0201646139507077
0.91458962962963	0.0779488776136871	-0.1170577288556	0.0777659259259259	0.00195481481481474	-0.0109075661375662	-0.00447637566137571	-0.0188818662818663	-0.027648648018648	-0.0294462962962964
0.381872553153102	0.0904723971779813	-0.0411846360041684	0.182671668587635	0.00473508633346631	0.00579164480010519	0.00526336556678575	-0.00686062102662915	-0.0118766026287874	-0.0266143396312012
0.406979407764611	0.0847638068748125	-0.0444640165964045	0.226454410579833	-0.0126203877200654	-0.0110112489273191	-0.0118158183236923	-0.0288515448484689	-0.0465447292342914	-0.052200771179547
0.29832737540982	0.0900025807085483	-0.0319529406831933	0.182017056613956	0.0108789834871248	0.0238971250515851	0.017388054269355	0.00169465075814634	-0.00234750610550294	-0.0203279684303275
0.00694411918569704	0.00146931092815185	-0.000233772341392012	0.00408501292397094	0.000715304356761442	-0.000153814290433899	0.000280745033163771	0.000537183678451539	0.000605826939105996	0.000336447208731242
0.194173221586855	0.0834071934848225	-0.0162995196757414	0.161374064661531	0.00314744798490679	-0.0332952292260209	-0.0150738906205571	-0.0250662549662133	-0.0352564556186246	-0.0387778496475251
0.150011555839837	0.0679912219020198	-0.0130740390456281	0.107256785694874	-0.0326887299108198	-0.0291875903970825	-0.0309381601539512	-0.0177810576180955	-0.0371486027543445	-0.0287327436816302
0.472862855830098	0.107562455917306	-0.0550721734047169	0.244247190865972	0.000441931490298586	-0.0262381927484084	-0.0128981306290549	-0.0369529272313054	-0.0396631562135384	-0.0666169797070414
0.65938586932217	0.118195571988727	-0.077955781325158	0.204610724454424	0.00123508616317003	0.0120968066049254	0.00666594638404772	-0.0199866795590364	-0.0288518798988723	-0.0395678910171182
0.698874670514671	0.164730523911778	-0.0841476425006549	0.232060885040885	0.0241785139811456	-0.00281345871992944	0.0106825276306081	0.00416500556174704	-0.0340497509280802	-0.0414458870290934
0.574669236915132	0.14743568736735	-0.0643685757633896	0.212341982976088	0.0297137038359158	0.0117872286309036	0.0207504662334097	0.00702375838977409	0.0066928745144248	-0.0231437688244813
0.7638670999371	0.140733339163402	-0.0928134134539379	0.162512264271676	-0.0690054446934788	-0.07805713338898	-0.0735312890412294	-0.0679068934443957	-0.0825207861584614	-0.087849783208522
0.176034675465034	0.0838257918322814	-0.0160412108286096	0.161911639504671	0.00843020681692586	-0.0431364155229122	-0.0173531043529932	-0.0271938735699519	-0.0312149176964821	-0.0491415690797695
0.0377755707070018	0.0292104286468231	-0.00212096947930993	0.0303347955761012	0.00814862558915024	0.00280711361882128	0.00547786960398576	0.00612068334333665	0.00217271921832957	0.00359395632654643
0.019537550737815	0.0062392414565384	-0.000632103220843932	0.0130011101495624	-0.00134496108529341	0.000872581302988222	-0.00023618989115259	-0.0014065878623476	-0.00272690033124144	-0.00178138587249919
0.609196717502098	0.135879670157617	-0.0698912996978389	0.221715505568949	-0.00681533362997866	-0.019371851859283	-0.0130935927446308	-0.0328643075365465	-0.0357549847371965	-0.0557892713914142
0.0915690769155228	0.0436419036259503	-0.00502411396420897	0.0586051779490462	0.0125907748465708	-1.2123571090164e-05	0.0062893256377403	-0.00473728489136704	-0.00610827610625723	-0.0136537696637395
0.276266727010508	0.0566382062348633	-0.0293806655535052	0.148297230400516	-0.0122582349308697	-0.0109950676775972	-0.0116266513042335	-0.028016082803678	-0.0367919870640342	-0.0383948941957371
0.220977282142524	0.084865742816848	-0.0231440736017319	0.139307291208881	-0.0182416215567835	-0.0335638408187862	-0.0259027311877848	-0.044202565399818	-0.0457011663340973	-0.0377723545870654
0.703559661264661	0.141482377680179	-0.0839694530960038	0.199994935249935	0.015860725541515	-0.0219823464259052	-0.00306081044219519	-0.0150946509009187	-0.0367019507078943	-0.0504970855395337
0.940911746031746	0.0581262075111901	-0.12402350548672	0.0560660317460318	-5.55555555554754e-05	-0.0430244444444444	-0.0215399999999999	-0.0258662169312169	-0.0372502897268497	-0.0452112265512266
0.0220402044968506	0.0152774502382542	-0.00193931573302745	0.0121428995090861	0.00252455630103184	0.00242818816691643	0.00247637223397413	0.00013699791149769	-0.00196639164705473	-0.00227293255452136
0.302179907556039	0.0735456261384235	-0.0322690853220587	0.150305301929715	-0.00623703459125535	-0.0192153994240418	-0.0127262170076486	-0.0189040147693465	-0.0287394363137284	-0.0448483955843018
0.106850013086922	0.0541367326230831	-0.011241241036892	0.0746135565448369	-0.0149069681240413	0.00101089526398276	-0.00694803643002927	-0.0149466843256215	-0.0206727562081001	-0.0228947151260914
0.220137901811522	0.0881511288922751	-0.0209058736505305	0.141783996686683	0.0122831006836995	0.0206692039973099	0.0164761523405047	0.0107710698637471	-0.00234718414931184	-0.00423663247796058
0.840284988976165	0.117222314911765	-0.103947426822181	0.125520824469648	-0.00611017416135062	-0.0292868877962996	-0.0176985309788251	-0.00883414297031937	-0.0496891076161522	-0.0539726145383203
0.00287421812397576	0.000352727066823246	-7.26425955744465e-05	0.00190288774612814	0.000153628865357574	-0.000158826970867148	-2.59905275478735e-06	-0.000248782383868949	-0.000940039922257174	-0.0005024764718596
0.799591332001332	0.145427177217437	-0.0973983412590316	0.14608380989381	0.00107415479944906	-0.075116413895894	-0.0370211295482225	-0.0520853026071317	-0.0661005878131788	-0.0866148416676202
0.885194444444444	0.104357244332738	-0.112666593458095	0.0935300000000001	0.00797751322751328	-0.044851117031117	-0.0184368019018019	-0.0259038272076506	-0.0253196192696192	-0.028632774064473
0.886351534391534	0.103211350922349	-0.11395461930713	0.0953843386243386	0.0121989417989419	-0.0455112537536996	-0.0166561559773789	-0.0196995707778062	-0.0322662265437558	-0.0341116557174798
0.388666409631514	0.0729210935122898	-0.0424920781920428	0.184597015394455	-0.0047765484406409	-0.00272036478774706	-0.00374845661419398	-0.0145847423299815	-0.019478204814354	-0.0373467131825944
0.942359682539682	0.0569489936922607	-0.122480026660069	0.0544403174603175	-0.000951534391534392	-0.0370122222222221	-0.0189818783068783	-0.0378801827801827	-0.0414322222222222	-0.0466330062530063
0.885649947089947	0.104062624050822	-0.11330710617568	0.093430052910053	0.0106706878306878	-0.0234602212602213	-0.0063947667147668	-0.0141310606060605	-0.0312619885669885	-0.032326625759861
0.489063521141312	0.104314064890391	-0.0561313177180509	0.237605580114043	-0.0100406952282994	-0.0355462199829741	-0.0227934576056367	-0.0363109034046273	-0.0530597215514153	-0.0573789806711399
0.0325219829601966	0.0035360839761108	-0.00302889378661477	0.0197402171055601	-0.00104306513366174	0.00283764857970167	0.000897291723019965	-0.00390837347956735	-0.00644601945268616	-0.00717772539488648
0.511664857420212	0.155603788857548	-0.0564894131082814	0.246615363761916	-0.0171094078322526	-0.0630157630496837	-0.0400625854409682	-0.056500937153026	-0.0649212028951273	-0.110034593844565
0.100467375707386	0.0232449061649473	-0.0100993224004416	0.0781724590302775	0.00569664453555559	0.0109809428746045	0.00833879370508006	0.0023392859112161	-0.00237172018084907	-0.00941578122093903
0.0722695138194197	0.0520581988074206	-0.00670824294922601	0.0600460053783356	0.00873639204790867	0.0271717845952194	0.017954088321564	0.0176585802017269	0.0103878225383555	-0.000712576659012434
0.725864538574803	0.153844921079293	-0.0890135235344719	0.188676698706434	0.0134512080859436	-0.0257427965377064	-0.00614579422588135	-0.00920907834985019	-0.0288575503192654	-0.0188766678443766
0.0155001181664768	0.00163171834458661	-0.000662819337680068	0.0107887596701764	0.00112612461503722	0.000382735717724205	0.000754430166380712	0.000237583129384319	-0.0018733427956319	-0.00221380250546877
0.0450935393321888	0.00951513141085689	-0.00403508563215674	0.0263693624296495	-0.00221558576568381	0.000216208059215052	-0.000999688853234378	-0.00306582536915765	-0.00482931384808382	-0.00780388537691958
0.138138740438056	0.0199867665112725	-0.0108333619055603	0.0994678037877244	0.000517877338284262	-0.00533075431798369	-0.0024064384898497	-0.00901668473811729	-0.0213446162829589	-0.0163005261755396
0.744165067155067	0.158619023582952	-0.0903905865194775	0.205248266178266	-0.00812329136324352	-0.0439988313651437	-0.0260610613641936	-0.0426576219452395	-0.0567021201191985	-0.0727963514252059
0.0422411821077871	0.0131543489170197	-0.00285217439426954	0.0236074174431331	0.00103850212779808	0.00253813191591392	0.001788317021856	0.000776966277786596	-0.00134389581516536	-0.00494226140504591
0.798335165945166	0.147007191391294	-0.0982514994700284	0.14559531024531	-0.0137394564694565	-0.0728303216603721	-0.0432848890649143	-0.0328157119402784	-0.0648793199427483	-0.0703818781583837
0.00611633124744847	0.000124974736595547	-0.000427357517437941	0.00681064284892184	0.000206998000631897	7.22098497436627e-05	0.00013960392518778	-0.000690017181471201	-0.0012219840730457	-0.00139869533820917
0.0276989613237911	0.00769087958682087	-0.00167678954486332	0.0184096068422657	0.00196300519753157	0.00159161425076856	0.00177730972415006	-0.000701351444505643	-0.00364580731142807	-0.00398946248647275
0.684766175068538	0.158462805127107	-0.0847074661700024	0.187480595010368	-0.0185340352537092	-0.0359768930370046	-0.0272554641453568	-0.0415768301425825	-0.0391394538763816	-0.0642569227370442
0.21415301193228	0.043470511933067	-0.0205305704226296	0.148330388927549	0.00262518546239249	0.00105641392953515	0.00184079969596382	-0.0122777872219348	-0.0205825935160271	-0.0331170774325132
0.266060127715022	0.105548445373628	-0.0267119130649666	0.171010765630041	-0.0311083979526569	-0.0533423664573029	-0.0422253822049799	-0.0392178703363114	-0.051551545303284	-0.0627729304789467
0.337955742836396	0.10980775104519	-0.0366559998788077	0.222827736415666	0.00316299102810008	-0.0397255117400773	-0.0182812603559886	-0.0238175043525992	-0.0620023111568254	-0.0631292924396267
0.304655575777536	0.110746961707908	-0.0347044727138852	0.15856250023831	0.0187186437064269	0.0277698435039734	0.0232442436052002	0.0029035055198055	0.0127025750771494	0.0144654574669364
0.286230325319858	0.104818766707065	-0.0294076925281976	0.169001389983349	-0.0120083324373936	-0.0581688801293329	-0.0350886062833632	-0.0534374323810932	-0.0699326829676687	-0.0568405451077316
0.0627841525367212	0.00534702538874468	-0.00362149477761862	0.0298689996101583	0.00175137318105474	0.000823209329493715	0.00128729125527423	-0.0034999441675363	-0.00529983723226605	-0.00524893531695643
0.565027778419391	0.105745571434643	-0.0634440280750479	0.201371808570687	-0.00877462206485324	0.00535927379258727	-0.00170767413613304	-0.0152941445877459	-0.0307145334819862	-0.0381175567088754
0.0601957965682927	0.0399644378054204	-0.00391015574526405	0.0331623467192554	0.00438990379127694	6.32483191591801e-05	0.00222657605521806	0.00172858466962767	0.000324324617511564	-0.00680209363922145
0.102755298931383	0.0265526661132263	-0.0103196808117685	0.0802108061049844	0.0100096322086538	0.0120595358402442	0.011034584024449	0.00318068320977985	-0.00158997147144505	-0.00406789259537081
0.0347904866345446	0.0101679526540672	-0.00305570066230703	0.0192811333986397	-0.00220200557358662	0.000634799481934227	-0.000783603045826191	-0.00270499662579514	-0.00202868345161446	-0.00367481968689894
0.506365605009343	0.160565085116416	-0.061537817894688	0.251260276438445	-0.0185641094770552	-0.0400434194011883	-0.0293037644391217	-0.0636936348008163	-0.0590092019813659	-0.0880771609162001
0.932284126984127	0.0647134054114845	-0.119850041822616	0.0634492063492064	0.00276476190476194	-0.0230685714285714	-0.0101519047619048	-0.0370878545202075	-0.035146787077445	-0.0365822823472824
0.103087385532375	0.0182547787388058	-0.00759658643525357	0.068006417362356	-0.00117864920169755	-0.00219485204737709	-0.00168675062453733	-0.00991443339574706	-0.0128469240758411	-0.0174470980992872
0.0188142565870927	0.000182154362270558	0.000200030285243954	0.00764275005560717	0.000162104201742574	0.000277022760582252	0.000219563481162414	-0.00168218734274327	-0.00305565119617188	-0.00431042031603219
0.320929552388597	0.0636614865346674	-0.0359349718465901	0.210323514868289	-0.00318313556269284	-0.00367525923317047	-0.00342919739793168	-0.0288548005499271	-0.0397397132406611	-0.046626778269906
0.471600182777358	0.105317313396132	-0.052956887353048	0.245279521188068	0.0044977820064343	-0.0297016207399494	-0.0126019193667575	-0.0334865511039218	-0.0495139027561418	-0.0616065635756936
0.424200685346646	0.12839805683617	-0.0489125686676158	0.245349573845001	-0.0359559658068468	-0.0607948543354375	-0.0483754100711422	-0.0475542197270176	-0.064901925789219	-0.0714370199976644
0.109381954825524	0.0171743230204144	-0.0100472636346128	0.0635359938102481	-0.00619341339616572	-0.00323123237850068	-0.0047123228873332	-0.01125888121159	-0.0161286584438707	-0.01696056660842
0.0322371256956098	0.00299149938024048	-0.00298013221601555	0.0183776336615845	-0.00272190077237481	-0.00240080572127491	-0.00256135324682486	-0.00403124401013195	-0.00609259689005785	-0.00595190016980988
0.861313662818663	0.109233449184261	-0.109867175025937	0.108203357938358	-7.0673411555755e-05	-0.0291857913918441	-0.0146282324017	-0.0384906375106375	-0.032477429052429	-0.0476648604219043
0.237638542093185	0.0816774800673851	-0.0261845086527402	0.15837230946072	0.00980723616879969	0.0156824933754549	0.0127448647721273	-0.00606630275263012	-0.0105990391719656	-0.0252658919925464
0.0597422015043881	0.0376302242660895	-0.002743034935181	0.0325828207676365	0.00727494656365169	-0.000395211769663305	0.00343986739699419	0.000594964607590898	-0.00166577825672122	-0.00523563031800584
0.19485916530064	0.0475444488553661	-0.0181675723105046	0.142301836908136	-0.00104756169803599	-3.91224965561876e-05	-0.00054334209729609	-0.0160077336236554	-0.01682974096687	-0.0248033648413269
0.574106145777495	0.168529123972313	-0.0689147110010216	0.245277874009621	-0.0308171716463704	-0.104429421828506	-0.0676232967374382	-0.0853647193067178	-0.120796546588789	-0.0998290511523642
0.662244733939951	0.120070671791058	-0.0797785344184404	0.208016769610965	-0.00630546441734403	0.00612488200882932	-9.02912042572979e-05	-0.00986878690704118	-0.02050941042129	-0.0300505383322227
0.237602541975365	0.078391768656206	-0.0263442061559143	0.158364303312803	0.0222258815358645	0.00337816921176759	0.0128020253738161	-0.00535166655513225	-0.0221082958359768	-0.0155955294025779
0.30041112108008	0.0912263805371556	-0.0312524156544937	0.182142515114595	0.0203828024201341	0.0160440844758531	0.0182134434479936	0.00452183081388247	-0.000251596771588147	-0.0195266215449924
0.0264850374856543	0.0214069012236113	-0.00141608401001831	0.0164993663754623	0.00565918496458495	0.00519844223066366	0.0054288135976243	0.00262915136300468	0.000520917268395697	-0.00259177588006514
0.138881030716412	0.0644758078290094	-0.0104341799566849	0.106093510092557	0.00283875495689057	-0.00673097079346285	-0.00194610791828614	-0.0129549750921628	-0.0203602579818235	-0.0209022587093503
0.317806917154783	0.0805207955557086	-0.0346684852376522	0.15645883845023	-0.0117210248881334	0.00436650942132211	-0.00367725773340566	-0.0183881372685262	-0.0272327012925765	-0.0281191827003774
0.887869047619048	0.102212909301642	-0.112055588183788	0.0938998412698412	0.0167284126984127	-0.0453151687287601	-0.0142933780151737	-0.0265841821141821	-0.0455390891407068	-0.0269709240759241
0.00180441444389166	-6.193651171264e-05	-0.000226998483314686	0.000869225545423924	0.000112600531489162	2.89477254506315e-05	7.07741284698968e-05	-0.000177520059630922	-0.000392163486977371	-0.000398889251563712
0.35958658024581	0.139612055603489	-0.0374846638927701	0.200043146843382	0.00119071858421321	0.0411955813646744	0.0211931499744438	0.0129801341082222	-0.0126381197971813	-0.016490015236425
0.317478696509701	0.0613290796718423	-0.0332926349157414	0.204646312639851	-0.00248257340031355	-0.0128138550362862	-0.00764821421829986	-0.027500758210154	-0.0413552956804898	-0.0545943698133118
0.765797687127687	0.141944444704141	-0.0923318541435419	0.16274213009213	-0.0179485200287525	-0.065715072134962	-0.0418317960818572	-0.0725009897869114	-0.0713972751163946	-0.0825218150442711
0.346822869820825	0.154458669024722	-0.0363014181899301	0.193554606315603	0.0382434268944596	-0.00130977058756693	0.0184668281534464	0.00828116033623572	-0.00911232258994354	-0.0210487252011463
0.00576121881475245	0.000128697180475386	-0.000118333378125538	0.0020984833512764	-0.000152145567431283	0.000341675982958804	9.47652077637612e-05	-0.000228005211863239	-0.000792315624145484	-0.00126203701670122
0.224236304505519	0.0621482311544478	-0.023261028602575	0.161785595455215	-0.000522050232474147	0.000924026425162539	0.000200988096344196	-0.0073646044640836	-0.0190828395551186	-0.0261567864212255
0.490397284276346	0.107440154642597	-0.0577968409631667	0.240936882167232	-0.018901282661037	-0.0238403624336871	-0.0213708225473621	-0.0357610152041776	-0.0531437793882091	-0.0591961706885749
0.575509035988473	0.168136963156828	-0.0650726363414482	0.243130380812849	-0.0302129099897159	-0.0932276522155033	-0.0617202811026096	-0.063534122695272	-0.108933944667371	-0.0905395759318546
0.119388084601456	0.0245146844435159	-0.0105322407597348	0.0709507261777399	0.00534713389302208	-0.00584811798576207	-0.000250492046369996	-0.0038821870354543	-0.00878169980706134	-0.0144883339830601
0.863165221260221	0.110085182667525	-0.108507690897591	0.104351392496393	-0.0199164722097075	-0.0163275576567681	-0.0181220149332377	-0.0252613231648526	-0.0428885113281149	-0.0428620481313704
0.40272226755719	0.0773795395715799	-0.0449100523020439	0.189555192650957	-0.00376988291640068	-0.00076209933344229	-0.00226599112492148	-0.0150167010598479	-0.0323042680850235	-0.0467947334685522
0.941532063492064	0.057622646086435	-0.122968941331018	0.0550234920634921	-0.0125884656084657	-0.0359850793650793	-0.0242867724867725	-0.0345122584822585	-0.0408707551707551	-0.0485038289780395
0.336221886260372	0.112528775700522	-0.0355583825599867	0.187770443238572	0.0178688216560283	0.0127184082718668	0.0152936149639475	0.00260208099787046	-0.0114752926634928	-0.0397130041310571
0.137026883441599	0.0382870215932916	-0.0125449511335553	0.101890277285537	-0.00823202815216253	0.00678810816237213	-0.000721959994895188	-0.0167808840652674	-0.0123749276310921	-0.0187748499760227
0.746295148555149	0.159089273723101	-0.0906811687976303	0.20134336996337	-0.0143085076035077	-0.0595050903889139	-0.0369067989962109	-0.0532201245976246	-0.0683891245110746	-0.0776441556663021
0.306274289482991	0.12061295905783	-0.0314620977468936	0.191505766432401	0.00253165524263665	0.0151848736337242	0.00885826443818044	0.00358595118558325	-0.0185542821019436	-0.0273895545538675
0.0722252712537252	0.0439223481681577	-0.0025677366491164	0.0564085380365333	0.0108284954178165	-0.00125586011176583	0.00478631765302533	-0.00180822199304638	-0.00390516719875018	-0.00864792165243815
0.0678264511602566	0.0433288169932923	-0.0027219441975882	0.0560979579526024	0.0119792750843955	0.000119604928581735	0.0060494400064886	-0.000319415849660193	-0.00534810341420161	-0.00740516854385581
0.193569953181986	0.0309912724794933	-0.018284370398377	0.114503731472903	-0.0137692909546211	0.000386448051547028	-0.00669142145153706	-0.0221414362436187	-0.0290698165843669	-0.0313151600675831
0.297188823723253	0.0907917764027664	-0.0312037142570759	0.180851146520004	0.0128403413778425	0.0237568684574614	0.018298604917652	0.00878308591097321	-0.00361068323848213	-0.0165487654196842
0.894493544973545	0.0882946187075543	-0.113770119072114	0.0907820105820106	0.0043698412698413	-0.0330059375918199	-0.0143180481609892	-0.0199625156325156	-0.0315092562992563	-0.0440235077885078
0.609302679657305	0.136855272198329	-0.0693743459448338	0.219918010749639	-0.000149808244327199	-0.026833633420318	-0.0134917208323225	-0.0343674868456452	-0.0435116233086371	-0.0538680973741685
0.127913098863125	0.0769846095508486	-0.0118860894849916	0.0985211610052786	0.0266815804845415	0.0373577395197169	0.0320196600021292	0.0232758189826042	0.0162243708796374	0.00586386627408081
0.0400505342236935	0.0323649569993655	-0.00141329958087079	0.0257226128847014	0.00461398917381573	0.00603414866921761	0.00532406892151668	0.00168694058360582	0.000655323823317337	-0.00222604074264506
0.101915972581074	0.0452661399187697	-0.00822704993831494	0.0791334741019855	0.0154571788182552	0.00892819588108912	0.0121926873496721	0.0115108979304937	0.00133904240247099	-0.000175680870766443
0.186016220225178	0.0330561412846017	-0.0165402932709616	0.131241556538644	-0.0034021889325565	-0.00276102489282049	-0.00308160691268849	-0.0112787618545068	-0.0223773137768988	-0.0260746445092256
0.845164599496364	0.116261170192102	-0.102469738626183	0.117752341340577	-0.00311184817361299	-0.032912783421586	-0.0180123157975994	-0.0163262228729876	-0.02105267322618	-0.0258212926180573
0.389323432163654	0.0832399879324305	-0.0410921905866413	0.232384721039083	-0.0159776678492642	0.00321834782499031	-0.00637966001213697	-0.0296313903151067	-0.0327001294329382	-0.0511431719003387
0.649842749102749	0.177746518468956	-0.0803676159472416	0.2295236001036	-0.001726531564616	-0.0159371762551827	-0.00883185390989938	-0.0229395691773141	-0.0375081830849729	-0.0428203876052233
0.467489050180106	0.199251767447188	-0.0513072962667475	0.233429970952215	0.0282841971421425	0.00807236480684165	0.0181782809744921	0.00861837077919503	-0.00431129276567549	-0.0174025201291533
0.941224444444444	0.0576650817637147	-0.123268308613548	0.05554	-0.00144767195767193	-0.033801701475912	-0.017624686716792	-0.0459145075295075	-0.0353584981684982	-0.0277507179857179
0.0763262758177512	0.0156244698343448	-0.00606022095614116	0.0451417932291301	-0.00345116240303889	0.00153890573085942	-0.000956128336089726	-0.0068478896106325	-0.0137846442526362	-0.0130662056237971
0.0556721969983752	0.0277992644819748	-0.00368639297234938	0.0463908509521722	-0.00138732903879981	0.00311605247211334	0.000864361716656763	-0.00167872965987816	-0.00577950057252805	-0.00477737990465293
0.695954935064935	0.166871269447704	-0.0809001164192323	0.224766440596441	0.0174598161098162	-0.00817435300609215	0.00464273155186201	-0.0194227935902485	-0.0431476095988634	-0.0277092776227827
0.130792029335229	0.0539745979403179	-0.0120406868182818	0.0720848080689491	-0.00423728440720531	-0.00495617210673249	-0.00459672825696888	-0.0114110065759938	-0.0148956570739986	-0.0320057562012061
0.323412649824219	0.062683535625643	-0.0353567207108424	0.208497314952494	0.00631720480663278	-0.0304084322996218	-0.0120456137464945	-0.03508256891334	-0.048601158283926	-0.0513761384514182
0.94389873015873	0.0551876850523736	-0.122378084267396	0.0528346031746032	-0.00350317460317462	-0.0380274603174603	-0.0207653174603174	-0.0238112962962963	-0.0254780952380952	-0.0435544913419913
0.929124126984127	0.0672800513079369	-0.12051129999869	0.0645647619047619	-0.0223301587301589	-0.0362870370370372	-0.0293085978835981	-0.0247951851851853	-0.0285590933140933	-0.0577282852332852
0.662866485437507	0.1203232157765	-0.078671422042848	0.204833110522089	0.000312648652345371	0.00249241247608878	0.00140253056421713	-0.0195455484097544	-0.0189731712489076	-0.0428626904624378
0.197952509214647	0.083959172537972	-0.0171678210413103	0.135148717127686	-0.00527941157841755	-0.0207145130811019	-0.0129969623297597	-0.0230632497686164	-0.0288353305373815	-0.0521494555076019
0.110433182412074	0.0333303209604957	-0.00994055505635517	0.0938228022186079	-3.09302835090897e-05	0.00593485061535159	0.00295196016592125	-0.00952878484347676	-0.00738464263685235	-0.0179007005498855
0.143399962348239	0.057513125989881	-0.0119327796420289	0.108418164181516	0.0137485072431644	0.00646677514822006	0.0101076411956922	-0.0104744785144223	0.00563683886267174	-0.0199323904381608
0.692064771524772	0.166636108757495	-0.0836698051168523	0.231949090909091	0.0171480394092778	-0.0180249734086576	-0.000438466999689857	-0.0105010162352268	-0.0382543892287623	-0.0224263645150916
0.78502417989418	0.161007446258108	-0.0933818034720703	0.183962486772487	-0.0155412857621682	-0.0714968192093425	-0.0435190524857554	-0.0441712989407108	-0.0532052443743048	-0.0665603575901224
0.104188709733642	0.0479714693653061	-0.0076393563436966	0.0793582502663386	0.022646309232953	0.0126606732851967	0.0176534912590748	0.0120808729130776	0.00403343988979055	0.00152609386345622
0.810231362649953	0.108505918415027	-0.0994495521125275	0.137754091155501	-0.0215820229156135	-0.0121380874610897	-0.0168600551883517	-0.028094743887452	-0.0439659744874336	-0.0494060152196057
0.943556507936508	0.0554710754269114	-0.122145321193562	0.0540657142857144	-0.0184901587301587	-0.0398733333333333	-0.0291817460317459	-0.0402207048507048	-0.0417273063973064	-0.0445751097440571
0.567334157452684	0.142544429983894	-0.0683090757641389	0.217714869076343	-0.011845734024884	-0.00109064410477766	-0.00646818906483082	-0.012252863064746	-0.0157002976345262	-0.0266708992344775
0.270602349842318	0.0760445445726385	-0.0286382471802618	0.15109084889525	0.0179946511403479	0.0209770049378897	0.0194858280391188	0.00870803973401557	-0.0032161771056326	-0.0186652656042259
0.816032707799621	0.107433254187617	-0.100427487335499	0.135142547432476	0.00440768699077354	-0.0128925296770902	-0.00424242134315833	-0.021104592250453	-0.0242544786105097	-0.0390694742582116
0.653311359794889	0.140007652605216	-0.0782532404094933	0.239456268872739	-0.00786465883716869	-0.0127488386249686	-0.0103067487310686	-0.0118103649200243	-0.0292152916923205	-0.0441331830259133
0.504706238243206	0.157441749811783	-0.0599729778133495	0.251072342604711	-0.0216835732827518	-0.0558449412009573	-0.0387642572418546	-0.0649326683709938	-0.0614919710566638	-0.0768727827243192
0.216082525806508	0.0680871777197516	-0.0234327184090489	0.129014454806925	-0.0175838796562956	0.00163148291185122	-0.00797619837222219	-0.00510635389415801	-0.0206075910817727	-0.0267516240075723
0.930879682539683	0.0659610987074548	-0.119729809011917	0.0615869841269842	0.00391365079365069	-0.0284788648388649	-0.0122826070226071	-0.0287475569849254	-0.0308091711991711	-0.0478565297665298
0.196768868617127	0.0301988972263575	-0.0194357690279278	0.117114323360961	-0.00638321616716253	-0.0138071725260748	-0.0100951943466187	-0.0247744380156989	-0.0230866668060064	-0.0386919280580126
0.655062426684879	0.137692367020561	-0.0793861158509462	0.195347183047295	0.00417490015067234	-0.0275392782584282	-0.0116821890538779	-0.0336144737315872	-0.0408239692906407	-0.065753324406389
0.0407545499397427	0.00755447943342766	-0.0027240439408102	0.0233759735979255	-0.00315591835392019	-0.0024157087475036	-0.00278581355071189	-0.00496344171557287	-0.00572283023578932	-0.00923889484647537
0.344610849109126	0.14880801098387	-0.0362311293021995	0.190780948436109	0.0269553307422354	-0.00471447606632913	0.0111204273379532	-0.00419521744623508	-0.018688306233077	-0.0409120365064712
0.942374920634921	0.0566792827030773	-0.122724822429903	0.0543361904761904	-0.0107304761904763	-0.0298414814814816	-0.0202859788359789	-0.030401575091575	-0.0378486111818465	-0.0352374482924483
0.0253975253753503	0.0165622759843455	-0.000939848161420492	0.0200347035122608	0.00187390477175409	0.000734849272559037	0.00130437702215656	0.000177947521142821	-0.001567652026056	-0.000539548247696319
0.914013439153439	0.0784249208615234	-0.116604562936188	0.0787865608465608	-0.000296719576719617	-0.0316153372553374	-0.0159560284160285	-0.0179485185185186	-0.0244765808265809	-0.0430051607651608
0.0423863690205559	0.0122537608881523	-0.00219958492368775	0.0236529787763655	0.00151162488910721	-0.000681368481200512	0.000415128203953348	1.63412395867285e-05	-0.00233286523562849	-0.00682642397722421
0.0943972322915459	0.0112870300254888	-0.00562938882698988	0.0556532702283481	0.00258268521555063	-0.000159125879493502	0.00121177966802856	-0.00580453544943212	-0.00989356909122667	-0.0128609491098981
0.138667725436006	0.0629615554626057	-0.0115734575821749	0.108252529681916	0.00705305224789043	-0.0137275628988924	-0.00333725532550097	-0.012962590285898	-0.0222586386028233	-0.0283970162879984
0.0359889158450074	0.0124941971118381	-0.00313790404476411	0.0207785976542277	0.00485457980935443	-0.00275647141827607	0.00104905419553918	-0.00142958397981799	-0.0032909255425421	-0.00216900240499143
0.147789077561499	0.0272877253286181	-0.0145841174858594	0.0983191580184486	-0.00707291399907919	0.00284257714535416	-0.00211516842686252	-0.0122716409833769	-0.0173216116240478	-0.0244268811326602
0.813329797186008	0.107728963622204	-0.096700442118985	0.135980867704657	-0.000799850096060761	-0.0290345742312308	-0.0149172121636457	-0.0123878567774885	-0.0265265063047758	-0.0375484181347759
0.30644410604225	0.10819323038452	-0.0329405069416402	0.156158642855094	-0.00246235763569053	0.0241669296782064	0.0108522860212579	0.0040680304309792	0.0198841004468298	-0.0048053486738604
0.237838024695856	0.0825172776190107	-0.0235741071532233	0.156904236224669	0.0147469663958304	0.00436840020819909	0.00955768330201473	0.0025683283516886	0.00703583087346887	-0.0103150225612648
0.0128500068891545	0.000621397136532805	-4.74391716851173e-05	0.00821803167646086	0.000234012359199662	0.000382815118752567	0.000308413738976113	-0.00121247841920963	-0.00147797503657643	-0.00201772871758474
0.912948465608466	0.0797338557972854	-0.116527709047039	0.0771493121693122	0.00294719576719571	-0.0261285377585377	-0.011590670995671	-0.0252036243386243	-0.0352184635734636	-0.0349510437710439
0.508596274223923	0.0997666965172126	-0.0566963667001035	0.228381189399858	0.00190856357541913	0.00220900173812766	0.00205878265677339	-0.0192629560386742	-0.0336868524221949	-0.0421812628025178
0.763435917415917	0.144274315549035	-0.0943719796014193	0.164762729122729	-0.0404174771923791	-0.0492572515513604	-0.0448373643718698	-0.0634934722480669	-0.0737172342637632	-0.0822351374027113
0.941743174603175	0.0571627513534139	-0.123022987261934	0.0543679365079365	-0.00989460317460311	-0.0353607936507936	-0.0226276984126983	-0.0295573376623377	-0.0327569312169311	-0.0364732155752743
0.0934058870392153	0.0150053842449285	-0.00754175801475734	0.0473417466785758	-0.00463591970581249	-0.0102364422931164	-0.00743618099946443	-0.00965844522261715	-0.0116040443693669	-0.016400791378877
0.689657192253811	0.15733754265436	-0.0813793118153024	0.183423947166139	0.00254204172187011	-0.035921619171685	-0.0166897887249075	-0.014262491048135	-0.0427823761678816	-0.0553006726072407
0.0402046550255557	0.00655558338690855	-0.00294284474711336	0.0274948671085681	0.000906613988114195	-0.000720580279095141	9.3016854509527e-05	-0.00303969162243978	-0.00587684806434326	-0.00665427239323403
0.929001904761905	0.0679021564349527	-0.121114744899747	0.0640869841269842	-0.0180220634920634	-0.035259692159692	-0.0266408778258778	-0.0230184920634919	-0.0351861285011285	-0.0529291919191918
0.3746884674668	0.0825412378892968	-0.0410132156660902	0.179327206681322	0.00368054560640974	0.0153180679247391	0.00949930676557442	-0.00841036025392611	-0.0169267712421357	-0.0281165079689112
0.585534393306143	0.168019659101226	-0.069272180182445	0.236567322015572	-0.0102813736472102	-0.0722142442454194	-0.0412478089463147	-0.0667918870038892	-0.0758358760437076	-0.0947611091185471
0.696561539201539	0.165764765623578	-0.0824153447130413	0.228470004810005	0.013257470089823	0.00167038631933369	0.00746392820457831	-0.0321795614535128	-0.0189538150202624	-0.0287421319608026
0.112424940635191	0.0340025491348309	-0.0118456222911637	0.0959706757863738	-0.00187146216962492	-0.00464493400927742	-0.00325819808945116	-0.00932700468857381	-0.0168962790867876	-0.0205091945744391
0.813423307066395	0.110550338347963	-0.100906439310086	0.135282297568621	-0.00390253532351803	-0.0144469097599976	-0.00917472254175777	-0.0174787718035251	-0.031072036612616	-0.0297498001539175
0.379003715343188	0.0908396114063275	-0.0396763265053671	0.182283348204488	0.0078333276155943	0.00869176891694545	0.00826254826626988	-0.0020714404091623	-0.00875708491930599	-0.0327883241074964
0.550779563597966	0.133658506700027	-0.0638535715369136	0.234025325456335	0.0218573996165514	0.00745601656776895	0.0146567080921602	0.00650970587244526	-0.0230258595231609	-0.0282012363764435
0.497567565849823	0.157769581491097	-0.0616749684992405	0.251470574580812	-0.0210001365095818	-0.0618443260243837	-0.0414222312669827	-0.048955398954399	-0.084947640239281	-0.0873433227505933
0.885655767195767	0.104225638107066	-0.113069049639071	0.0942197883597883	-0.0175943915343916	-0.0372494945794947	-0.0274219430569431	-0.0289966982616054	-0.0329764117364117	-0.035499349891719
0.320114008244076	0.062833249489926	-0.0328358321242282	0.205838977915887	-0.000428226907765339	-0.0238969872472487	-0.012162607077507	-0.0226921595952653	-0.0459402046770456	-0.0531134471324752
0.184645629000049	0.048461054834207	-0.0195515999566647	0.132003323150842	0.0087065382527281	0.0190685313245184	0.0138875347886232	0.00444626951012012	-0.00633274669463491	-0.0150673887305615
0.00468711494409729	0.00101272603781241	-6.07291924900437e-05	0.00146232180688846	-9.08535261857045e-05	0.0020852956859089	0.000997221079861596	0.000370774754975926	0.000470467695002476	0.000336834749208257
0.88772544973545	0.102207066816156	-0.111172808879565	0.0923589947089947	-0.00870656084656085	-0.0424414855514856	-0.0255740231990232	-0.0133633108283185	-0.0272622629657924	-0.0320529911379758
0.0904404941221153	0.0193093016362155	-0.00677580053198666	0.0646190829438026	-0.00354854649259922	-0.00353569610029228	-0.00354212129644575	-0.00954639543826359	-0.0114151527766214	-0.0224300892576819
0.00583849848828247	0.00371513762155358	-0.000257551609868818	0.00279266020372511	-7.75288523033818e-05	0.000211267765152669	6.68694564246435e-05	0.000250118320320424	-0.000605864578848024	-0.000548257134679401
0.418118955113121	0.114991061059165	-0.0444553259623435	0.18285970900846	-0.0181900032626305	-0.00261464360655611	-0.0104023234345933	-0.027140875884111	-0.0179637058335218	-0.0455315338197155
0.647049998149998	0.174828455868528	-0.0775958708041529	0.22800397972398	0.0167821251624192	-0.0493923104083166	-0.0163050926229487	-0.0371662890243538	-0.0351343228172938	-0.0595706607162134
0.610655825240478	0.136909795472099	-0.073204453035202	0.223373730258489	-0.0214914351723517	-0.00885255934587237	-0.0151719972591121	-0.035508059310431	-0.0410971520457551	-0.0554019139227401
0.3347461935933	0.109010533244901	-0.0380944796711771	0.227469106188928	-0.0110451058580592	-0.0171734651268056	-0.0141092854924324	-0.0388897551803203	-0.0486814321123517	-0.0684369317538364
0.777946402116402	0.167449424513894	-0.0970876056490501	0.19031835978836	-0.00747240098709678	-0.0775192972135078	-0.0424958491003022	-0.050488382544124	-0.057363965908819	-0.0640131598017234
0.385854805537753	0.0872929246795716	-0.0423330756538621	0.234419908604712	-0.00891265836981109	-0.0181440807026093	-0.0135283695362102	-0.0237324906818284	-0.0371829793924343	-0.0609836964234168
0.169158050122987	0.0253332657186966	-0.0172979057335494	0.107648388775011	-0.0040854113233961	-0.0132679045833646	-0.00867665795338032	-0.0136541865018645	-0.0233502333576571	-0.0241364546717878
0.254408328209276	0.0608011872707042	-0.027137112319118	0.148719923892676	0.0116217917561304	0.0137279093703083	0.0126748505632193	-0.00783012563685043	-0.0130154794155481	-0.012053871175375
0.0341089345600426	0.00349645207004686	-0.0025105611340597	0.0186366660417442	0.0013156452444321	-0.00335441440407885	-0.00101938457982337	-0.00409592611497563	-0.00285578812396264	-0.00561444097095486
0.345920740111938	0.149596455620691	-0.0354696764963514	0.189522987206853	0.0387374498675897	0.00474563442760573	0.0217415421475977	-0.0124250434309167	-0.00871795872549513	-0.0343230348052176
0.778792645502645	0.166388643137812	-0.0962061617491892	0.190567354497355	-0.0280129282802967	-0.0603229882862236	-0.0441679582832601	-0.0744396921379274	-0.0763244536573151	-0.090131010397755
0.888400264550265	0.102468578185286	-0.112551907437447	0.0927089417989417	-0.00717083842083832	-0.0306903797074385	-0.0189306090641385	-0.015995167055167	-0.0326066475294572	-0.0354787974987975
0.570537761330873	0.118160242283211	-0.0646641823082801	0.192193512319224	0.0196943593845439	-0.0128317205139089	0.00343131943531749	-0.010754213160584	-0.0185859216719142	-0.0367680814568615
0.131443705405322	0.0217055445473335	-0.0110780619382668	0.0853156410341716	-0.00604014225564814	-0.00465138125017012	-0.00534576175290913	-0.0165185574480019	-0.0174875072078553	-0.0298001931457614
0.813065597631605	0.108982004667771	-0.101965279928438	0.140202005135998	-0.002523981469989	-0.01953699831669	-0.0110304898933394	-0.0127502709648079	-0.0386413191323267	-0.053048951130133
0.147763050222202	0.0241526979100307	-0.0135814894526333	0.0873389772027324	-0.00826514184676747	-0.00561105247898272	-0.00693809716287511	-0.0165339811088303	-0.0187833359005781	-0.0253569626033154
0.132640200306733	0.0786900235163372	-0.0124872669280478	0.0982285309232243	0.043687049556349	0.0230909972873187	0.0333890234218339	0.0245841948378381	0.0196112017663284	0.00571160782997643
0.312664358969534	0.113260889759419	-0.0347361877789109	0.228139990636077	0.00850955139979309	-0.0277563384068898	-0.00962339350354835	-0.0371896701492527	-0.0460480202640667	-0.071857439030615
0.122909254293565	0.0183696197548205	-0.0107813968833798	0.0679511530093264	-0.00502095974835073	-0.00293268031535636	-0.00397682003185354	-0.0148711730169277	-0.0183079206390004	-0.0229937063609029
0.239213244374503	0.079892561401456	-0.0245607973028532	0.156644144765533	-0.00481998934317768	0.0135828958783802	0.00438145326760123	-0.00129715405149458	-0.0161195171375454	-0.0215783109577217
0.914135767195767	0.0787580081887952	-0.116857247331669	0.078535343915344	-0.0135346031746032	-0.0216966907166907	-0.0176156469456469	-0.0143533068783069	-0.0409198234336469	-0.0334764682539682
0.614234263794441	0.137076401214107	-0.0712361503095117	0.222948493317728	-0.0116396174822719	-0.0235719066151688	-0.0176057620487203	-0.0241026951471434	-0.0367248827044506	-0.0574819562363806
0.915105925925926	0.0780313853311559	-0.117448800950679	0.0770585185185185	0.000196161616161539	-0.0195651322751323	-0.0096844853294854	-0.013575925925926	-0.0223682030932031	-0.031664452029452
0.27005819370364	0.0726621324144006	-0.0279557740372829	0.150049836457353	0.00237185649515065	0.0208077591623066	0.0115898078287286	0.00310596068045044	-0.0112249893637494	-0.0190887374576411
0.439048220008652	0.106212004785162	-0.0487799223452658	0.181466927054642	-0.000988246336138698	-0.0100518752848644	-0.00552006081050155	-0.00785175577793651	-0.0214150216624113	-0.0250031067322415
0.142310311962541	0.0586583979772279	-0.0153186019545179	0.110705940330316	0.00691564705174322	0.00284323698453112	0.00487944201813717	0.00478549332008499	-0.0148044878318395	-0.00977738804971418
0.151160873105123	0.0238866176612099	-0.0137079313381663	0.0874931434773076	-0.00929056432614805	-0.0170365698371489	-0.0131635670816485	-0.0141643077619312	-0.0221603227375607	-0.0265552985936334
0.573752751348815	0.119461707080214	-0.0672010692014154	0.196275938944952	0.021352667473841	-0.00561216534366404	0.00787025106508854	-0.0171485090589958	-0.0231884755505106	-0.0399808798390449
0.577529927016186	0.170962147794376	-0.0690659902566984	0.245760198271498	-0.0581518926169233	-0.087366448666673	-0.0727591706417982	-0.0627377345619768	-0.0895184233572381	-0.100947396876745
0.639985948517713	0.138678019330127	-0.0764804292432159	0.245646749894985	-0.0201629013733657	-0.00155528087026469	-0.0108590911218153	-0.020354577146915	-0.0372029622941282	-0.0473392932378051
0.145840059627252	0.067457500851877	-0.0123301433026067	0.106492477692746	-0.00330530830692627	-0.0174615654880405	-0.0103834368974834	-0.0283805032319711	-0.0205327808712097	-0.03024753965705
0.575655447099461	0.169323032968141	-0.067600755906718	0.243648700838371	-0.00806902468740422	-0.084755065250187	-0.0464120449687956	-0.0655020485690427	-0.0982337252467896	-0.107283662359273
0.53229603719906	0.115057893416978	-0.0626542428561224	0.212671022641684	0.00170131345148583	0.00418131136288058	0.00294131240718321	-0.00887927666483257	-0.0146709667563325	-0.0321246267257044
0.815946358825064	0.107449620141138	-0.100394360156741	0.133445595016302	0.00472612979742482	-0.0400252031581186	-0.017649536680347	-0.017180433793368	-0.0289527189386544	-0.0491573499798784
0.723014131073996	0.149831246519079	-0.0856429045793023	0.18953117157637	-0.0201817497882711	-0.0029519031298918	-0.0115668264590815	-0.0226053373198571	-0.0260282179126328	-0.0496956849023287
0.180753206837449	0.0851816814529706	-0.016634605584077	0.163260887319044	0.00306835863770305	-0.0392994022777197	-0.0181155218200083	-0.0248935907323228	-0.0389583909854649	-0.0431342635541376
0.915233862433862	0.0774851031891752	-0.116347159868889	0.0761172486772487	-0.0116427513227513	-0.0140433862433862	-0.0128430687830687	-0.0171072486772486	-0.0225078134828135	-0.03585582010582
0.185667887000417	0.050416615620951	-0.0204004907119196	0.131756056136152	0.0118680558975532	0.0101057650474326	0.0109869104724929	0.00929101836106125	-0.00698546605499492	-0.0137043814029558
0.114750068045075	0.0356093096246961	-0.0106122680368099	0.0964038109889137	-0.000361429665062113	-0.00102344020501377	-0.000692434935037942	-0.00828343231494522	-0.0150035528927923	-0.0171156497755855
0.269533313898788	0.0954119595895939	-0.0284780745983736	0.170999059577618	0.0278069694981532	0.0208773036333965	0.0243421365657748	0.00149440273052531	-0.0087249169267995	0.000358320641186571
0.0926530243546605	0.0456496102101663	-0.00577911928055595	0.0584238732590582	0.00947239194527816	-0.00480401617511364	0.00233418788508226	-0.00482756584883823	-0.00735878852432262	-0.0129932691550528
0.896792063492064	0.0862590236656062	-0.113258758478295	0.0869812698412699	0.00150857142857141	-0.0205007407407408	-0.00949608465608465	-0.0184096488696489	-0.0397698316498317	-0.0326853406832819
0.0553699631163378	0.0276548224992248	-0.00440116159894593	0.0470313416056108	0.003190326388161	0.00220937749507968	0.00269985194162033	-0.000716213934475025	-0.00634535001462682	-0.00688259002067359
0.425968943873463	0.163793609564951	-0.0478224139223953	0.224637922146654	0.0183844849459611	0.0143939690447044	0.0163892269953327	0.0115558397668903	-0.00899173544493315	-0.0105501649959249
0.926133968253968	0.0704409799757141	-0.121445097582632	0.065088253968254	-0.00101142857142844	-0.026445468975469	-0.0137284487734487	-0.0268962830687831	-0.0251675661375661	-0.0501084005809005
0.176662772006204	0.0858624846378588	-0.0161097006099022	0.161549682638955	0.00670745854069291	-0.0497637176981716	-0.0215281295787393	-0.0291503187778233	-0.032590159777132	-0.0381272294497955
0.267043178155807	0.0425858191243618	-0.0281498654655015	0.145312347464059	-0.0104310055103926	-0.00532154747373453	-0.00787627649206357	-0.0182117460380295	-0.0358663651349681	-0.0430041581112472
0.224839215693761	0.0858434040531832	-0.0261422223216541	0.141937299791051	-0.00966378633477374	-0.0218723984730342	-0.015768092403904	-0.0249260407201856	-0.0318023561327542	-0.0620380807834589
0.240207690294435	0.0802138098500144	-0.0243005242958401	0.156798509553786	0.0132172017010956	0.0136620331762781	0.0134396174386869	0.00813374352896737	-0.016171960613073	-0.0217790074510051
0.696545012025012	0.165521045153866	-0.0823967458072126	0.22742430976431	0.0276327402227403	-0.00728413586413579	0.0101743021793023	-0.0253400719945688	-0.0290341138332676	-0.0425656460219699
0.298715344052172	0.0915584847828739	-0.0323984246670273	0.186425766068731	0.0156493742861424	0.0252394672301565	0.0204444207581495	0.00854523962961329	-0.0015397768603051	-0.0199638608366195
0.307036377374883	0.104652288526623	-0.0325938329254726	0.154663010000785	0.0304101796765555	0.0114048974592776	0.0209075385679166	0.0100347505695186	-0.00946455923617079	0.000378166012774961
0.145752063437217	0.0297489918360664	-0.0131459631908774	0.0974869160343767	0.00241264936625632	-0.00128284339021864	0.000564902988018839	-0.0118535134162041	-0.02240023813744	-0.0202071516477633
0.490834415251209	0.159122672832128	-0.0562698614622036	0.25608665609125	-0.0666139234977671	-0.0594017748574593	-0.0630078491776132	-0.0446241482397198	-0.080697489543363	-0.0795961740241035
0.717529329581812	0.151236693525371	-0.0898726156936657	0.19513423893544	-0.0349731921202652	-0.00146481073977656	-0.0182190014300209	-0.0199379101723355	-0.0273466115179516	-0.044499410820439
0.143670127401816	0.0589626940970184	-0.0149585032355321	0.112983406471131	0.0221883903140024	0.00299378108163928	0.0125910856978209	-0.00867804528104366	-0.00653510050350581	-0.0120011423559146
0.312168334043678	0.0797513394133543	-0.0346232667272733	0.155314770863684	0.00755897350708751	-0.0152671804345073	-0.00385410346370985	-0.00142339710041839	-0.0117343945524092	-0.0436119633171956
0.0200142314788482	0.00699027539396513	-0.00150150076711598	0.0127645550584915	-0.000690162683661521	0.00344371040903254	0.00137677386268551	0.000752038744117531	-0.000940407930304862	-0.00101323509965926
0.264999976823183	0.0925308112758563	-0.0253947490184493	0.166249484409146	0.0194179671743617	0.0177738375476283	0.018595902360995	-0.000768483741027726	-0.000535185227471979	-0.0249334174489801
0.104977844173776	0.0516186559410945	-0.00979925799380348	0.0718210440982635	-0.00111319685474594	-0.00176640337735978	-0.00143980011605287	-0.0155511434114784	-0.0123837302126956	-0.0193025383235437
0.887287777777778	0.102712925125572	-0.111954782407899	0.0925477777777778	0.0220009956709957	-0.0384970910228503	-0.00824804767592735	-0.0317153174603174	-0.039698649082754	-0.0366079100529101
0.701134858474858	0.14371392345155	-0.0838703997471618	0.200788316128316	0.0173343646114235	-0.0130816305954158	0.00212636700800384	-0.005862534205616	-0.0261560989840528	-0.0383734429792097
0.915714391534392	0.0770013207128367	-0.116262077271524	0.0763078306878306	-0.00666391534391542	-0.0153137037037038	-0.0109888095238097	-0.0114060582010583	-0.0302209536759538	-0.0331624867724868
0.11217606532752	0.0192344848749688	-0.00916996521437621	0.0638322634850266	-0.00232076508242299	-0.00881478427320695	-0.00556777467781497	-0.0140737555171761	-0.0184481927954662	-0.0197627891558412
0.0343707930804487	0.0317508505009478	-0.000425270026095791	0.0223530803738922	0.00826306949681282	0.00804989316543739	0.00815648133112511	0.00588696850020199	0.00206003716890994	-5.95035758584883e-05
0.898466137566138	0.0859637462530953	-0.116151056829184	0.0881516402116402	-0.00468687830687831	-0.00398030118030124	-0.00433358974358977	-0.024045972915973	-0.0365545646945646	-0.033876851851852
0.699241564546564	0.141747448043397	-0.0829753209726507	0.199145967920968	0.0117017698675594	-0.0146534686616085	-0.0014758493970245	-0.0221158636362019	-0.0240918361255055	-0.0504655405195825
0.33685083328107	0.110597480207946	-0.0323550788549146	0.195053521837353	0.0257622807992693	0.0287708796138486	0.0272665802065589	0.0156151997655523	-0.00436990944115867	-0.0196769400550935
0.928338412698413	0.068376045018895	-0.121165659405986	0.0650838095238095	-0.0111361904761906	-0.0436285028032397	-0.0273823466397152	-0.0273172486772487	-0.0292927344877346	-0.0467157559107559
0.864201907166907	0.109280590241385	-0.108647266473156	0.105505192400192	0.00743237854737855	-0.0290261252255369	-0.0107968733390792	-0.0331746811003467	-0.0350843674843675	-0.0347109644059644
0.543152479124705	0.131867346969431	-0.0625290978641431	0.238319536993565	0.0325721322984157	-0.00127876928277548	0.0156466815078201	-0.0136326025444858	-0.0247286069349719	-0.0379807452350883
0.0168567483795808	0.00376898052773508	-0.00170496907962686	0.010882027878369	-0.000779473055926606	-0.0025155927197965	-0.00164753288786155	-0.00262139368614579	-0.00314564106364545	-0.00315259542453463
0.196847176695155	0.0521709552795807	-0.0179883491606764	0.142759413468131	0.000121997329558254	0.00636062917285912	0.00324131325120869	-0.00794510933660844	-0.0187661954766127	-0.0253702697329717
0.417773239674605	0.117444250588809	-0.0463189277101214	0.18409806122082	0.00638469070089959	-0.00267615501968826	0.00185426784060566	-0.0171865136686996	-0.0259709593018896	-0.0336185816444348
0.721515619020041	0.151513057166125	-0.0847841475145732	0.190011658264079	-0.00980114281637434	0.00392442967853734	-0.0029383565689185	-0.0346159221787694	-0.0212725808716874	-0.0394355377544476
0.191586196858704	0.0682127772806466	-0.0192932422999471	0.135411423129953	0.0259476419698738	0.020487054455701	0.0232173482127874	0.00289574431888165	0.00549686880579975	-0.0107936571968382
0.0343764092155648	0.00252569556432996	-0.00301134137736686	0.018154023717696	-0.00247890085598358	-0.00394452628019317	-0.00321171356808838	-0.00693146560861968	-0.00750944973685234	-0.00943600322836517
0.476641710940915	0.105093623375276	-0.0514149586940038	0.239941399762912	-0.00429447867729005	-0.032580124612487	-0.0184373016448885	-0.038525114206258	-0.0424952120176383	-0.0655617761831532
0.31284302437964	0.109548696419115	-0.0343475684650349	0.231883199663937	-0.024171964787178	-0.00883068134434795	-0.016501323065763	-0.0192977943199252	-0.0511439926888315	-0.0656976289473933
0.406415463227483	0.0855422882092514	-0.0470620266308414	0.230527638233807	-0.0116078165319061	-0.00993030386627086	-0.0107690601990885	-0.0217468525145129	-0.0525798338840698	-0.0564763082752288
0.0559664233005251	0.0275218887997922	-0.00412971401261848	0.046745023932481	0.00306221332023129	0.00338613184413743	0.00322417258218436	-0.00155968508373183	-0.00705156821716169	-0.00895102686384848
0.0223723905657084	0.0152866563566533	-0.00222296721342712	0.0122524729895926	-0.00134765926213177	0.00226727648807401	0.000459808612971124	0.000925040168878608	-0.000852473344536593	-0.00251657457537426
0.896099259259259	0.0870016148167172	-0.114304889068215	0.0893096296296296	-0.00792275132275133	-0.0148802304827382	-0.0114014909027448	-0.0252874090724091	-0.0265981529581529	-0.0312868526843527
0.347301121061446	0.126417717806404	-0.0347227743145345	0.187025511522031	0.0357716698835175	0.00504561291007261	0.020408641396795	0.00822473174922139	-0.00798289081772235	-0.0183716488172799
0.654569577459577	0.173110894408146	-0.0747091114251888	0.223563332593333	-0.000938652959424857	-0.0217217706031938	-0.0113302117813093	-0.0187218579553743	-0.034721266146965	-0.0564858381275831
0.00102549846867166	0.000140512340163229	-8.293983508929e-05	0.000669720601421246	-9.49546618271048e-05	8.57180197975894e-05	-4.61832101475781e-06	-8.77313004223888e-05	-0.000105261350483654	-0.000183652904485432
0.089616823078696	0.0443213372183559	-0.00562371336555578	0.0577028203888026	0.0131726711414594	-0.00222770672659052	0.00547248220743443	-0.00361428721865438	-0.00521805338671054	-0.0112248478247798
0.270296726137606	0.0770557178481119	-0.029846829360205	0.150009640976104	0.0086087327844625	0.0120457568473009	0.0103272448158817	0.00364334041135717	-0.00241021472585717	-0.0175826528452845
0.0464492393787361	0.00761106957124611	-0.00464741713050683	0.0326257135013691	-0.00337548974554339	0.000793043161580673	-0.00129122329198136	-0.00381606757418123	-0.00577384916151657	-0.00995061111012515
0.375833133702442	0.0819692699440269	-0.0425656521768175	0.18274499440134	-0.00348429444210219	0.0122867352863339	0.00440122042211588	-0.00880544877932754	-0.0211942723361916	-0.0260037851931713
0.138418656889878	0.0218061545650233	-0.012179675465732	0.10129944763917	-0.000577124859699879	-0.00410883877013268	-0.0023429818149163	-0.00904994141327398	-0.0153251390002755	-0.0191637709737566
0.693847147667148	0.167738930907621	-0.0828424440558574	0.230713602693603	0.00578923708100176	-0.00484700484700473	0.00047111611699846	-0.0128852733698667	-0.0176123262685027	-0.0473285290069597
0.374668924134887	0.0834376303618151	-0.0409963250799826	0.18283230723537	-0.00381399321169662	0.0132086179168049	0.00469731235255416	-0.0035422129745854	-0.0112323960408193	-0.0328070372405733
0.783312222222222	0.162715121940721	-0.0960001552987909	0.190616666666667	0.0028371620164036	-0.0672883797683796	-0.032225608875988	-0.0567205230934642	-0.0505596005382347	-0.080724952816237
0.551244498292214	0.136259922218424	-0.0645874424171141	0.232994805236502	0.00426019155814639	0.0166377296813603	0.0104489606197533	-0.000356542718529251	-0.0239151692307523	-0.0191686342872663
0.942915238095238	0.0562018663562476	-0.12227579802611	0.0545069841269841	-0.000653015873016027	-0.0441079365079365	-0.0223804761904762	-0.0275138888888888	-0.0308364141414141	-0.0312496296296297
0.782434021164021	0.163476612597465	-0.0968197281668118	0.192250423280423	-0.0305247910420429	-0.0924281194450545	-0.0614764552435486	-0.0584091903984999	-0.0743245686662996	-0.0877227772294212
0.492567857716435	0.156954380061883	-0.0567113205283786	0.256197401455078	-0.0220405080431678	-0.0642588948022376	-0.0431497014227026	-0.0516498236226415	-0.0693409201040014	-0.0840949310399542
0.199874436028711	0.0496716402756115	-0.0196432810555223	0.137855479684118	-0.000676788394507077	-0.000200041203905904	-0.000438414799206477	-0.00783231586401725	-0.0191312277809341	-0.0286364682403785
0.114293697041866	0.0188995755552353	-0.0103794489470406	0.0648935929270283	-0.00536735088062958	-0.00633780804050528	-0.00585257946056743	-0.0106997780517223	-0.0186113323423935	-0.0209142120421586
0.0334097787085501	0.00651200138257288	-0.00280600715389679	0.0216216508453706	-0.00109875165092986	0.00194037067359457	0.000420809511332353	-0.00308773679026678	-0.00478924693283949	-0.00328462387513853
0.383097015333928	0.0949043128434142	-0.0426276473642476	0.187299906152933	0.00761565860914409	0.0135206339301778	0.010568146269661	0.00912934495180706	-0.0177063717479669	-0.0273331830393315
0.00930846589879909	-0.000170275233587305	-0.000486512663169299	0.00539644753311419	-0.0017457181503911	-0.00290926986897949	-0.00232749400968529	-0.00213821890384984	-0.00277353860015712	-0.00318243363432056
0.424899512283949	0.131015873933082	-0.0463233493090665	0.243820960173192	-0.00127638059358648	-0.0395418419368809	-0.0204091112652336	-0.0413787051156042	-0.0585878205429987	-0.0839411544742069
0.817742738079537	0.107150962197294	-0.0988173404930789	0.133265502568704	-0.000745655902455011	-0.0390782166750158	-0.0199119362887353	-0.00887483771737207	-0.0269064384578195	-0.0419417003491017
0.273533932958151	0.0561824737837082	-0.0301401582875152	0.150426872969666	-0.0109229470650935	-0.00564174260217959	-0.00828234483363655	-0.016351959138501	-0.0284147223453285	-0.0364849235870374
0.0343723017217446	0.0313949818261934	-0.000126414451857196	0.0213375937224861	0.00900928292100111	0.00892618703589287	0.00896773497844699	0.00492729423576298	0.00290862902208661	0.000194577063464804
0.290579734231084	0.109086032850551	-0.0278994348517748	0.181367627809901	0.00157432586566181	0.0142078252150552	0.00789107554035851	-0.00746327318011925	-0.024360765996256	-0.0298356668248358
0.133668655113285	0.0201453099370595	-0.0105956994911167	0.100334383903009	0.00436129917463571	-0.00267935928730376	0.000840969943665976	-0.00663854127845381	-0.0200789484483855	-0.0158656647063004
0.0206304465808102	0.00574732931252505	-0.00150260951292834	0.0131164137592848	0.000183818376040756	0.00172517337301145	0.000954495874526104	-0.00107758131002361	-0.00341869070713323	-0.00310099354709435
0.169325182084026	0.0672720636869125	-0.0163659447480352	0.105633661512393	-0.00148951368786426	-0.0290239054509046	-0.0152567095693844	-0.0266849913800144	-0.0264789802775502	-0.040056636971693
0.686402365365174	0.159437177486548	-0.0828237859160312	0.185126803326559	-0.00715729431309498	-0.0323784424102528	-0.0197678683616739	-0.0546224052628825	-0.0425581804590773	-0.0452715235690744
0.885894074074074	0.10380636248753	-0.113981463932065	0.0963173544973545	-0.0157496296296297	-0.0466459259259259	-0.0311977777777778	-0.0364920297295297	-0.0377824616696002	-0.0513037510675362
0.0542668524826706	0.00366293119579508	-0.00482645511643342	0.0446377686936994	-0.00412124509518582	-0.00245995872689816	-0.003290601911042	-0.00448667541131271	-0.00817168775024936	-0.0099258406384003
0.531727723174878	0.0875837689547685	-0.0621737406398444	0.20117698764234	-0.00442868851753131	-0.00926223507218549	-0.00684546179485834	-0.0146697067650612	-0.0374551025897184	-0.0456075329384251
0.0383081855033459	0.00649138232173326	-0.00261481097250902	0.0269929986893734	-0.00264980290678596	-0.00489357076267508	-0.00377168683473052	-0.00617818369130802	-0.00656868711215864	-0.00803059016934408
0.290378362514453	0.079195555957449	-0.0315802254243523	0.182817516091235	0.012345865202972	0.0223955527139558	0.0173707089584639	0.00479884902436567	-0.00154940621535493	-0.0179145189721967
0.404889534712114	0.0844437891451388	-0.0441457521691889	0.224726856862701	-0.0106290645939435	-0.019989002880024	-0.0153090337369837	-0.0229355090646178	-0.0449883534466301	-0.0531225221782543
0.142693438444424	0.0618999943693203	-0.0139040686790671	0.114810918389335	0.0127430415103893	0.0156252456750764	0.0141841435927329	-0.00792633330294515	-0.00128387567897811	-0.0122897317183049
0.0619025659797002	0.0112318028317253	-0.00525633867833337	0.0421599233395916	-0.00231151589222433	-0.00669611958130038	-0.00450381773676236	-0.00928044157082398	-0.00674776813990887	-0.0162729354535957
0.105050862235078	0.0221160382187779	-0.0111269958560271	0.0729612185967424	0.000329196774322138	-0.00254116179402158	-0.00110598250984972	-0.00478792778971865	-0.0098212835420174	-0.0138739319780103
0.383444160872357	0.0856758156077007	-0.0437500068881587	0.237480872065209	-0.00494740384671699	-0.00888542255847785	-0.00691641320259739	-0.0276002384361241	-0.0371340271450569	-0.0488186734030328
0.412418837327345	0.0841753274189433	-0.0444392709467207	0.228158813274085	-0.0120049164541923	-0.0118584041168708	-0.0119316602855316	-0.0318130456958103	-0.0448982454353113	-0.054397092274829
0.527315684336434	0.115909344051969	-0.0602521427908724	0.21069928561736	0.00503108414454456	0.0285666885368642	0.0167988863407044	-0.000491421723173291	-0.0206122215338501	-0.0385578140801084
0.468269952409005	0.105302782905613	-0.0542081327677317	0.242086824809679	0.00155362344685045	-0.0205120053922681	-0.00947919097270883	-0.0285752123702225	-0.054220505682376	-0.0685730429485375
0.641774112336465	0.133912163369568	-0.0741564907640209	0.242034997812645	-0.0270802114334467	-0.002526060999544	-0.0148031362164953	-0.0197080419149885	-0.0405384678845818	-0.0425868059991531
0.796503275243275	0.148019568824883	-0.0985476591761678	0.147081929181929	-0.0159154220917439	-0.0629758762458553	-0.0394456491687996	-0.0515711386971174	-0.0509624427752484	-0.0681973551403876
0.46940293734177	0.107915560636896	-0.0565188536097466	0.245417680442006	-0.00353374576179549	-0.024719202441507	-0.0141264741016512	-0.0379406773758931	-0.0493053458495645	-0.0649465758875515
0.926659682539683	0.0693642376992664	-0.122403482738807	0.066695873015873	-0.00407449735449739	-0.0401933333333333	-0.0221339153439154	-0.0325611158919054	-0.0424025637325638	-0.0461026119251119
0.029161388270745	0.0211934341211466	-0.00216647211720444	0.0148026763645102	0.00655292736523829	0.00260428285022781	0.00457860510773305	0.000105561518642282	0.00028092739604739	-0.00269104548048734
0.656452094738767	0.118066609580432	-0.0797415367636138	0.213610483423812	-0.00281234463506908	0.00394025886771832	0.00056395711632462	-0.0146936168604855	-0.0378594967111677	-0.0320292468228166
0.557894347337833	0.104149498354765	-0.0628973092896974	0.200910968759433	0.0046962704714566	0.010960108719611	0.00782818959553377	-0.0136591992742074	-0.0200429799058522	-0.0359766310861315
0.148063136366725	0.0688174067202273	-0.0139396859994687	0.108174775848881	-0.00463355737348173	-0.0169243671941957	-0.0107789622838387	-0.0257217954060647	-0.0245080976970604	-0.0306713114482823
0.210145248332537	0.0456032223070839	-0.019992326503981	0.150090738924827	0.0028739519428212	0.00417653192556747	0.00352524193419432	-0.00468180697830142	-0.017969215991608	-0.0239041110964309
0.841919159750924	0.117181174051206	-0.102542665775176	0.117225919614155	0.00430708363531906	-0.0300920627898645	-0.0128924895772727	-0.00569160366808963	-0.031216310557634	-0.0365768794277617
0.800906587486587	0.146735236348111	-0.0952637389124021	0.144462734302734	-0.0257678371547937	-0.0521295514942574	-0.0389486943245255	-0.0552288263148821	-0.0552483196301463	-0.0788604700884993
0.0112477841282218	0.0125677306062372	-0.000197159980414202	0.00454492770367783	0.00390333138288859	0.00369333486847309	0.00379833312568084	0.00284313513303527	0.00199670786509494	0.000945502733462035
0.422023595505913	0.129380950121126	-0.0469294629970803	0.245467938795674	-0.0126897416242501	-0.0590955610017332	-0.0358926513129916	-0.0675745319879023	-0.0833185267705731	-0.0666949716911741
0.387946052282374	0.0872670540724162	-0.0455870323392789	0.237990087350017	-0.00982409826639219	-0.0201877859978867	-0.0150059421321395	-0.0283687745957013	-0.0391855607711791	-0.043414003486606
0.00550564723901805	0.000100903218042256	-0.000455847026895172	0.00245967839726397	9.87351562997466e-05	0.000192795093394853	0.000145765124847299	1.94635952336314e-05	-0.000736575041907554	-0.000719142428254093
0.691661818181818	0.165430499662599	-0.0831187006419036	0.232535430495431	0.0148555133755134	-0.00197746840002844	0.00643902248774242	-0.0239819007489671	-0.0406212125286234	-0.049161048514939
0.0106980694883426	0.0044950873505178	-0.00074978995668409	0.00684990839697934	0.000831689712273553	-9.48219039023264e-05	0.000368433904185613	-0.000413322949411422	0.000495021441668271	-0.00145626917285822
0.00930417419490712	0.00466353025125778	-0.000548758753942743	0.00676023352902396	0.00171790993808229	0.0017012422174692	0.00170957607777575	-2.56598344536649e-05	-0.00040088575248814	-0.000219593463880837
0.224982827224547	0.0659076138879825	-0.02377541931509	0.149165354611139	-0.00508747485476221	-0.00246211530650609	-0.00377479508063414	-0.00185399009745438	-0.0235317758693201	-0.0204448713063166
0.200347200550399	0.0447238340562592	-0.0192691668055553	0.129028769871338	-0.00228389076425509	-0.015047828016745	-0.00866585939050002	-0.0162230623387432	-0.0253874895728603	-0.0412589426091664
0.466978291951096	0.196823572461316	-0.0534056337117935	0.234957196250646	0.047649204607719	0.00824628519876502	0.027947744903242	-0.00963229338484767	-0.0125405003155274	-0.0164305283573755
0.890419470899471	0.0994484616349773	-0.1107427504862	0.0911449735449736	-0.0182951515151515	-0.0311952070931018	-0.0247451793041267	-0.0321322322122322	-0.040497205109705	-0.0361557863835511
0.931088571428571	0.065760114147441	-0.119104753576166	0.0630447619047618	-0.0162344444444446	-0.036656507936508	-0.0264454761904762	-0.0277772955747956	-0.038877380952381	-0.0405190252340253
0.129567326718896	0.0780147875542463	-0.0123925507438035	0.0993179519418916	0.0285938937244043	0.0188111179316836	0.023702505828044	0.0080438875271158	0.00979994565819731	0.0128103697798156
0.228808069949558	0.0680814907738135	-0.0236382576205087	0.150919661571898	-0.000840206255480452	0.000130118331273771	-0.000355043962103341	-0.00273396009271495	-0.0231788328309301	-0.0245642463522488
0.184257910851237	0.0446297303943823	-0.0171691967253726	0.130366179009786	0.0111096629590434	0.00964278273616109	0.0103762228476023	-0.0001066422845869	-0.00448741076378911	-0.011796114830732
0.0237835647743893	0.0166723935228492	-0.000798312993721784	0.0192772092561886	-0.000702600900746229	-0.0012474951930768	-0.000975048046911512	0.000578908110078477	-0.00052428240296756	-0.00409911353540838
0.0719360381329856	0.0237886314560351	-0.00661144968630938	0.0603945014617581	0.00575482440823173	0.00503753626951957	0.00539618033887565	-0.00527074066155271	-0.00281207647554717	-0.00785108598161632
0.768100888000888	0.141945994512708	-0.0941855448686156	0.159896777296777	-0.0189173320143909	-0.0553530170004521	-0.0371351745074215	-0.0466274719434024	-0.0709297824664574	-0.0747846021423478
0.941826666666667	0.0574736958770526	-0.122262501800703	0.0545822222222223	-0.00370825396825392	-0.053096227106227	-0.0284022405372404	-0.0272612698412698	-0.0375844161394161	-0.0359302889702888
0.576605462707269	0.166142820585519	-0.0667977490948676	0.245108466065483	-0.0381092031623591	-0.122885263117271	-0.0804972331398149	-0.0677832475475162	-0.107942797081083	-0.122533180606545
0.780851587301587	0.162703328782389	-0.0954675897380578	0.187099523809524	-0.00172212380212389	-0.0771072319490687	-0.0394146778755963	-0.0557778508362388	-0.0681065211971887	-0.0785102131888196
0.129224215831329	0.0766078458153536	-0.0104695242939935	0.0986905463539869	0.0436122070384035	0.0177970576347462	0.0307046323365749	0.0232347803239483	0.0211821131622354	-0.00177976213588502
0.895142962962963	0.0878518838203027	-0.113776636192096	0.0894525925925925	-0.0207442857142857	-0.0139156613756614	-0.0173299735449736	-0.0418300061050061	-0.0348824570853982	-0.0324439417989417
0.596436963681728	0.133862747881822	-0.0707612405328354	0.211455697432935	0.00643208125422368	-0.00260544765532356	0.00191331679945006	-0.00911939116607097	-0.0272004476325384	-0.0394339473883276
0.930316190476191	0.0663819008827656	-0.120991875091933	0.0651504761904762	-0.0140194708994709	-0.0357785484885486	-0.0248990096940097	-0.0280872222222223	-0.0291667887667888	-0.0409496344396345
0.0476302282232316	0.00918106654602976	-0.0047039339837088	0.0276478531969676	-0.000334766369543188	-0.00719166005331987	-0.00376321321143153	-0.00588040513119555	-0.0088230525650701	-0.00704380825585559
0.00703260340160719	0.000413884211670675	-0.000277960501186415	0.00246089340234879	-0.000237294784784709	0.00041236226059552	8.75337379054051e-05	-0.000311637709038176	-0.00101258618821495	-0.00125762178883171
0.110650881477364	0.0183766536296782	-0.00913693353817938	0.0644783863573514	-0.00158595100709676	-0.0147367398525053	-0.00816134542980104	-0.0114904061983527	-0.0162859416666231	-0.0240170818682193
0.206705882130782	0.0564743855054814	-0.0213006187408044	0.119498901137195	-0.000852727592091318	-0.00156580212043428	-0.0012092648562628	-0.0149662064499838	-0.0175152674020224	-0.0188384426477271
0.269523150942885	0.0775792469967142	-0.0307316344085718	0.152874311019628	0.0192535941507508	0.0264744059207429	0.0228640000357468	-0.000456756475627873	-0.00152581722602063	-0.0164408375929508
0.915656402116402	0.0783433002667882	-0.116546029106855	0.0772102645502646	-0.000530976430976438	0.000152592592592593	-0.000189191919191978	-0.0227205916305916	-0.0283377248677249	-0.0173635137085136
0.304107492917285	0.107849224851126	-0.0328510729565183	0.156806863303375	0.0321447205253595	0.0324741887699435	0.0323094546476515	0.0244026129238883	-0.00991198181980951	0.00621955909586791
0.11043670545807	0.0140693043858038	-0.0108005324232707	0.090611790341863	-0.00510816504186515	-0.00595195673736562	-0.00553006088961538	-0.00840051284108745	-0.017476745664974	-0.021033226608339
0.457114509650231	0.197713318184741	-0.0489308316425784	0.232735128781314	0.0228881764553987	0.00300320200678289	0.0129456892310908	-0.0124759180164937	-0.0352190321677126	-0.0373088337331199
0.794783541273541	0.150449254000129	-0.0974148749733446	0.147059431309431	-0.0468597947101044	-0.0673139547694254	-0.0570868747397648	-0.0532099162778413	-0.0601425933737116	-0.0647448044803979
0.0427757918394864	0.0281149213976715	-0.00271326731177708	0.0209940430609522	0.00581137883690173	0.00577260670455412	0.00579199277072792	0.0046792198315366	0.000705106675548066	-0.00214028411795013
0.00487517997311719	0.00754348402216932	4.02957430569555e-05	0.000813700632289991	0.00175098545224288	0.00224681718770617	0.00199890131997453	0.0015815118034365	0.00115583719547994	0.000595583309973379
0.0196187470632934	0.00444119048971863	-0.0018263189145827	0.013328841295602	-0.00119869991485968	-0.00212170752417641	-0.00166020371951804	-0.00226494945374664	-0.00384897486005665	-0.00401997305098683
0.181513498760178	0.0459083069982257	-0.0171278513378653	0.112808592069693	-0.0104717263147104	0.00461666502482208	-0.00292753064494414	-0.0144574397986735	-0.0192082127865968	-0.0218071499021798
0.0907810605602007	0.0145270647818679	-0.00719136421623633	0.0507478714787297	0.00164384461272529	-0.00169372521080931	-2.49402990420144e-05	-0.00531417512540881	-0.00529317342914282	-0.0140657906358955
0.118531582164909	0.0176427770462948	-0.0103748442186593	0.102489468414846	-0.000988157818803723	0.000814463512683619	-8.68471530600518e-05	-0.00896754570343467	-0.0187696931886688	-0.0225390468861952
0.182161980892651	0.0455956280542709	-0.0153697879899656	0.126781777703649	0.0115462616052107	0.0158695385872977	0.0137079000962542	0.00387984065119268	-0.00608502045041859	-0.0153390570762971
0.845343491737021	0.115252889201349	-0.102984900529272	0.118558201384672	0.0205260320725026	-0.0356337544372839	-0.00755386118239065	-0.0370384234719529	-0.0335546679681974	-0.0331341627326921
0.421676448302633	0.128794877977703	-0.0499389245277006	0.250939853943452	-0.00854519824662348	-0.0501409126490684	-0.0293430554478459	-0.0325356574576669	-0.063295509660948	-0.0732578562697381
0.106256663680026	0.0488273555880299	-0.00981807564329247	0.0795971237362082	0.013194505148713	0.0143697000734821	0.0137821026110975	0.0130639758401195	-0.000490145030898739	0.000230080073343394
0.888695026455026	0.101368954921037	-0.112965443829117	0.0944027513227514	0.00226941798941804	-0.0384864787064786	-0.0181085303585302	-0.0294355318353143	-0.0232309090909091	-0.037902314413981
0.575652082478925	0.147810305051594	-0.0676698527827103	0.216035794205794	0.0181324841279146	0.00477846747965949	0.011455475803787	0.000645220234608002	-0.0132032484676029	-0.0397735759122332
0.0242798524137625	0.00601416840663877	-0.00105896969739452	0.0156212860631253	-0.000204502511053181	-0.000563069679404903	-0.000383786095229044	-0.00133355255395122	-0.00168294473129304	-0.00366558357052876
0.0458897175826058	0.00846538668001375	-0.00529166857427513	0.027705017219108	-0.00343601334043812	-0.00219461527602881	-0.00281531430823347	-0.00600759063664228	-0.00988757223287393	-0.0107168063822409
0.942349841269841	0.0566380873188195	-0.123693613883593	0.0542057142857144	-0.00218095238095239	-0.0428556450956451	-0.0225182987382988	-0.0279893861693861	-0.0329690043290043	-0.0448166178864708
0.505100588702752	0.155378038066101	-0.058116369104974	0.251743692927784	-0.0300703964377296	-0.052050365613517	-0.0410603810256233	-0.0498638392310499	-0.0620542051375091	-0.070089418053361
0.00238853508902556	0.000298292288294018	-5.89779290941644e-05	0.000668135159033166	0.000183530017582409	0.000109681776929194	0.000146605897255801	-0.000363694470385544	0.000262356791117949	-0.000190000225899508
0.00392850494964257	0.00105576033878575	-8.26217349986051e-06	0.00207665576765206	0.00029947018712242	3.12563874645937e-05	0.000165363287293507	0.000180131205376684	-0.000158173258276688	-0.00052232948042872
0.224960387316844	0.0436509089412627	-0.0227373452602965	0.16470418623392	-0.00744784312902355	0.0045959017890369	-0.00142597066999334	-0.017260549124459	-0.0259466618325	-0.037272897983173
0.565444830798258	0.146157488184391	-0.0638732478955616	0.216002902818887	-0.0222483677751047	0.00136383461192313	-0.0104422665815909	-0.0077306959111858	-0.0250096678266669	-0.0475233413188236
0.65333168862361	0.136067303942544	-0.0789136111298673	0.193433062424519	0.00316979824629859	-0.0315347035425847	-0.0141824526481431	-0.0245650657631498	-0.0504907762153575	-0.0493804992446766
0.798409547489548	0.148673697464381	-0.0972270326186423	0.149003266363266	-0.0288878637049226	-0.0658617867057089	-0.0473748252053158	-0.0649369912982906	-0.0535180305298417	-0.0840373120160329
0.532113885625498	0.089924874454866	-0.0621625270343553	0.201639398288158	-0.00750066929351856	-0.00188370949520145	-0.00469218939436	-0.0131423778666842	-0.0310247461290452	-0.0388020085124399
0.0433409222492898	0.00871993265628504	-0.00426175457759891	0.0252772206723646	-0.00141573726598446	-0.00512040588401343	-0.00326807157499895	-0.0072038591861412	-0.00958750362105664	-0.00752045418499882
0.101586250321443	0.0221230518717228	-0.0066404695348998	0.0674274972592274	-0.00420512944131608	-0.00444322563139331	-0.0043241775363547	-0.00648454337730842	-0.0105079746561388	-0.0165726607230214
0.068854571963515	0.00789196881577613	-0.00320166113516554	0.0533131169148171	0.00185307841220585	0.00169423244287531	0.00177365542754059	-0.00476387399614721	-0.00986235909121478	-0.0126061668733731
0.941889523809524	0.057244029476141	-0.121192847524632	0.0542882539682539	-0.0093428571428571	-0.0369969841269842	-0.0231699206349206	-0.025272178932179	-0.0458633465608466	-0.0434298316498317
0.431583028469409	0.103454208362039	-0.0489643561101931	0.18506963720244	0.00453570914426948	-0.00278498438420499	0.000875362380032219	-0.0222796608893676	-0.0257742849002214	-0.0307258847434996
0.422634293541859	0.161479793388429	-0.0470233025014263	0.223108793097251	0.0307075869564738	0.0147459983168771	0.0227267926366754	-0.00516113056781059	-0.0140921987844222	-0.020064471115306
0.564695924116819	0.142409191320655	-0.0662189742602764	0.218752890771996	-0.020353580960033	-0.00682550323042441	-0.0135895420952287	-0.0207093012897376	-0.034941500814201	-0.0514316524271129
0.699091017686018	0.144243841156243	-0.0846164929992628	0.201935844340844	0.0161479862660135	-0.0196037327304235	-0.00172787323220502	-0.0211923722874436	-0.028021946530943	-0.051237279931539
0.138786786816055	0.042258245258379	-0.0137763116513615	0.103895922822398	-0.0028835387351652	0.00304448049968833	8.04708822615685e-05	-0.0163458120089505	-0.0134269255370561	-0.0246569504472496
0.39913609026326	0.0838639133694337	-0.0456049453046435	0.227931470186754	-0.00492483595379445	-0.0112355716442433	-0.00808020379901886	-0.0303578625986786	-0.0385983469530274	-0.0533929635475112
0.376396413917025	0.150909738433209	-0.039975454128426	0.207464369865282	0.0360392129787142	0.0343942397883337	0.0352167263835239	0.0273824685028683	0.0165964234678785	0.0123427623169226
0.51839336940431	0.109507367410823	-0.0605708476831908	0.213856334342236	-0.000647188108809704	0.0185534428676216	0.0089531273794059	-0.00614227618349061	-0.0255010614305224	-0.0374710766734468
0.796427333037333	0.147754049401956	-0.0987069316561536	0.144486211936212	-0.0179279400055125	-0.0863467086909192	-0.0521373243482158	-0.0506801911242829	-0.0752837645869961	-0.073538562364766
0.129964271025048	0.0741488259678028	-0.0121075451378683	0.0951724828736444	0.0361726947015729	0.0198033326724957	0.0279880136870343	0.0157320546145476	0.0130218540403767	0.00971250487495268
0.0293904846444889	0.00489442551110351	-0.00193720464923723	0.0185853228704814	-0.00312404631792037	-0.000494107048913419	-0.0018090766834169	-0.00408522085826104	-0.00542649490084876	-0.00567891461725113
0.228288201073063	0.098439481572048	-0.0228801159955693	0.148204497980021	0.039567159163879	0.0128551935007293	0.0262111763323042	0.00710859808569594	0.0105578104331096	0.0093417413560217
0.00472063125393897	0.00305477488524051	-0.000184215094156263	0.00260789057471557	0.000642099526049691	0.000319701660475074	0.000480900593262383	0.000275040978773005	0.00087707476664118	-0.000406342403569156
0.721986583768862	0.154444481602541	-0.0867603751131937	0.187500733358455	0.0124517534282833	0.0111763564499605	0.0118140549391219	-0.0146795081989251	-0.0248105772862379	-0.0458722958111557
0.601998622614131	0.137959355289829	-0.0682757313095176	0.233057415639555	-0.00966920628259227	-0.0271257110456675	-0.0183974586641299	-0.0331409984971109	-0.0511012141372451	-0.0598959104422938
0.101191818796668	0.0212426800441063	-0.00958033186817579	0.0696738209239867	-0.00154343645381716	-0.00319146222579583	-0.0023674493398065	-0.00977750393920569	-0.00652779163600037	-0.0162976041085417
0.268344601454661	0.106986490019685	-0.0271795977840878	0.173281297010039	-0.00608664904268769	-0.0593981731124399	-0.0327424110775638	-0.0449825945526671	-0.0638750124151085	-0.0593351759255636
0.0298238473067686	0.00547388188008992	-0.00213294495194696	0.0206081623085305	0.00123342956414205	-0.00137925117359756	-7.29108047277591e-05	-0.00265002897823007	-0.00461623758847191	-0.00619397642568816
0.438061008365071	0.107722405948776	-0.0491505266842466	0.187645630167224	0.00499666816033795	0.00596771658829898	0.00548219237431846	-0.00359841249655146	-0.0253904721719252	-0.0294330647759197
0.798947269027269	0.144739944585074	-0.0965092452435707	0.142214568394568	-0.0217501316433825	-0.0719876404032844	-0.0468688860233334	-0.0494465862797639	-0.0598846442708495	-0.0638171927341665
0.127671849433103	0.073392066987845	-0.0128592238367854	0.100166961738175	0.0129196054769184	0.0207074638952261	0.0168135346860722	0.0133606634942527	0.00190066579606302	-0.00640686307865998
0.313324794217977	0.11174367015919	-0.0345264751856744	0.229080264460195	-0.0411905588600593	-0.0249284052919812	-0.0330594820760202	-0.0544936931442481	-0.0499169120933468	-0.0777646478147963
0.00209615148512569	0.000278425280103078	-0.000200508308545995	0.000811441136494275	0.000375198078216553	-0.000133370291621377	0.000120913893297588	4.31899285738948e-05	0.000130251992250224	-0.000158997957045735
0.84189172533349	0.116607596358149	-0.103652312064774	0.122120338158573	-0.0119367662185308	-0.0288470781288428	-0.0203919221736868	-0.0192342206792749	-0.029912244215594	-0.0221340553781729
0.646440160950161	0.173759683510186	-0.0793643755227899	0.22892841047841	0.00201232238329563	-0.0363729354114306	-0.0171803065140675	-0.0284505978176407	-0.0220519063427548	-0.0584349372935619
0.596458377961544	0.131424378142866	-0.0712554922345037	0.209186076128536	-0.0187755433139185	-0.000351492709775636	-0.00956351801184707	-0.0245715108659106	-0.0386522459952323	-0.0413251925785953
0.0120241003135479	0.00118253816979728	-0.000467222408505892	0.00734341693747395	0.00150788947347476	0.00156795907747136	0.00153792427547306	0.000596933800929277	-0.000807051046119221	-0.00144978261655005
0.299980539444306	0.0946026845516204	-0.0339205067527192	0.159995903105497	0.023586758035201	0.015546276224213	0.019566517129707	-0.00786145127233473	-0.00900024696084467	-0.0244235523545837
0.577789563988988	0.166341589271049	-0.0698750967223575	0.248923669313658	-0.0629717678074143	-0.0977858756333495	-0.0803788217203819	-0.0827407674409428	-0.0864945307121588	-0.10382075597691
0.00717224403524055	0.00104750894297993	-0.000317886149221555	0.00393588165876033	0.00127002129235506	-0.000418453383334552	0.000425783954510253	0.00054437724193139	-0.000469305428143046	-0.00108770286743265
0.541917322029879	0.134574076609277	-0.0611966289237899	0.239320914534611	-0.0150588193815079	-0.00657465590845385	-0.0108167376449809	-0.00990973693217312	-0.0167790396719064	-0.0434898691780215
0.135713357676086	0.0626042149452327	-0.0102546554122321	0.107397108042875	0.00807717693446	-0.0176214731224204	-0.00477214809398022	-0.0120034324725639	-0.0134189246523281	-0.0209961954734683
0.0400813495911607	0.0263414915824654	-0.00272164872353428	0.0198014947323232	0.00616032278571046	0.00525072400828665	0.00570552339699856	0.000510375517024084	-0.000930287341231233	-0.00292355294601434
0.196282916179214	0.0852589341872094	-0.017058075808395	0.160479303089828	0.00863672862484632	-0.040488920226913	-0.0159260958010333	-0.0227705731169134	-0.0348909299736013	-0.041581386239831
0.0665829486344946	0.043567935089909	-0.00145212988795031	0.0553358920148038	0.0142339873157647	0.00018650520750664	0.00721024626163567	-0.000328039673702166	-0.00659708295575386	-0.00886292830508055
0.769353530543531	0.141323002265102	-0.0958902660365907	0.162698964978377	-0.0378333408713418	-0.0479511716419614	-0.0428922562566516	-0.0418030479099512	-0.0651388658909663	-0.0693692694162278
0.69759708994709	0.164585484661515	-0.0839573175225069	0.228513174603175	0.000636835963600535	-0.00502698533435386	-0.00219507468537672	-0.0245461700477352	-0.0385254342837029	-0.0388602190690369
0.319083098956276	0.0984379646681334	-0.033253663148831	0.194939399213692	0.00581905552466716	0.0256250768220995	0.0157220661733833	0.00798601916369107	-0.00229642538839753	-0.0105287208864165
0.678320502010629	0.134575078470237	-0.0835921402081669	0.205294904277929	-0.00820786645446436	-0.0071924730678945	-0.00770016976117938	-0.0182540121846302	-0.0339498975710149	-0.0403105565520459
0.0262021338591556	0.00470761275441204	-0.00226539948414449	0.0182030777290786	-0.00311948222808393	-0.0027064758970844	-0.00291297906258417	-0.00467893937781861	-0.00369768738303519	-0.00623770452924702
0.00555672428374794	0.000428611947843607	-0.000260551786405076	0.00196301652708831	0.000571308753528462	0.000627591679927529	0.000599450216727996	-0.000214283439924929	-0.000591422460131964	-0.000950535000640864
0.000812717308795622	-8.52240783524166e-05	-7.09891204385416e-05	0.0002017395972215	-0.000231393886138537	-0.000161365980443851	-0.000196379933291194	-0.000156313969702583	-0.000116031363393883	-3.52989328169773e-05
0.0575893349922602	0.0127912021242403	-0.00358798980679685	0.0390709565967355	0.000525286107953257	0.00087219535368524	0.000698740730819249	-0.00949693080223416	-0.00540686497333891	-0.0109950021009634
0.0169564438867569	0.000884124610161657	-0.00143548597149115	0.0103863283293016	-0.00367725186656307	-0.00508838224287742	-0.00438281705472024	-0.00331455838740575	-0.00575469253729317	-0.00506273585916095
0.330538422241412	0.147500252913732	-0.033861448872	0.190681847523691	-0.0132812947693742	-0.00420092940747924	-0.00874111208842671	-0.0149103405071283	-0.0283738834044994	-0.0490730414025705
0.89676962962963	0.0861873138339908	-0.113603562718654	0.0891440211640212	-0.0216118518518518	-0.0224314285714284	-0.0220216402116401	-0.0170725252525251	-0.0233444252044251	-0.0303572224072224
0.700744726569727	0.140509951963875	-0.0837875050031212	0.203221632256632	-0.00315815162044408	-0.0103861614755929	-0.00677215654801855	-0.0238499528897906	-0.0361043454458858	-0.0508243982020968
0.603800847046291	0.13584481609187	-0.0693106496181006	0.201854450366536	0.0295804759709066	0.0122619514350647	0.0209212137029856	-6.12171947045326e-06	-0.0080813946343995	-0.023780928442063
0.265775978563408	0.104714251467896	-0.0275432902257934	0.17283259366291	-0.0439642007198235	-0.0622986380966176	-0.0531314194082206	-0.0620883882726226	-0.0588353748214696	-0.0665894824718802
0.104647762675261	0.0224510292170019	-0.00967504537765561	0.0719586941422773	0.00383996934510553	-0.00481602352250315	-0.000488027088698814	-0.00877151204681928	-0.0121233275027827	-0.0138382919195611
0.377165388790355	0.151869065649219	-0.0414515880636177	0.207542548796541	0.0240296257451135	0.0427939222019527	0.0334117739735331	0.0196764029964404	0.0220258457021071	0.0153054739578423
0.181606984861075	0.048218313437509	-0.0174619958463884	0.131179963418555	0.00677519438023982	0.0205259960791917	0.0136505952297158	0.000359933762775988	0.000992120645071259	-0.00820935725888891
0.723193812668103	0.15217825764316	-0.0852988281318428	0.185449090471643	0.0244658118032867	-0.00327218338121005	0.0105968142110383	-0.00122657721894748	-0.0182629418149737	-0.0167186361587932
0.111952323993278	0.061995881836217	-0.00741989583723064	0.105443140018156	0.0103576126308146	-0.00281388305010845	0.00377186479035309	-0.00656541406882456	-0.0146994862701978	-0.0226223500414848
0.00484169808051408	0.00130150218406616	-0.000347485077322626	0.00224112924087622	0.00103222473743776	0.000747372723916066	0.000889798730676912	0.000117129546997549	-1.1430497626223e-06	-0.000954887544738965
0.104437161758538	0.0471478957957535	-0.00904699547656498	0.0802830151507119	0.0102929043188026	0.0168282609731255	0.013560582645964	0.00948655407722832	-0.000723231626041931	-0.00958213794773305
0.379997710602114	0.0933141625692966	-0.0432923753032613	0.182210427464397	0.0111424292183604	0.00453100022083197	0.00783671471959618	-0.00550175139158265	-0.0109772528990324	-0.0150340686359492
0.942655238095238	0.0562314586425811	-0.123335289087275	0.0545003174603175	-0.0201996825396825	-0.017524126984127	-0.0188619047619047	-0.0407868988201342	-0.0418577122333005	-0.0368852741702742
0.0652810071334117	0.0121751770293021	-0.00535020086461436	0.0369699256405316	-0.00370961547099113	-0.00317344942308077	-0.00344153244703595	-0.0056289356471934	-0.0051720280515946	-0.00999240624031185
0.239632290013642	0.0428975243943746	-0.0252149960460609	0.165593323332059	0.0028123317313703	-0.0096369776236078	-0.00341232294611876	-0.0212274891750109	-0.0220425982347771	-0.0309660942176441
0.930585396825397	0.0662439079229917	-0.12072150297181	0.0640146031746033	-0.0236542857142856	-0.0355944829244829	-0.0296243843193842	-0.032892126022126	-0.0350963492063491	-0.0422120418470417
0.783977301587302	0.16264249563038	-0.0950637585092857	0.186520476190476	-0.0122350308950309	-0.0835084488605076	-0.0478717398777693	-0.0505224774016833	-0.0762003174782833	-0.0726844592787872
0.11251885173881	0.0368930031153727	-0.0105657868940758	0.0939490753716283	0.000486774938291634	0.0051858662669112	0.00283632060260142	-0.00408668634432775	-0.00929808863196475	-0.0183283049220811
0.569215529596212	0.113564886402339	-0.0660885605753038	0.201503520398429	0.0136697838473817	-0.0106364386655364	0.0015166725909227	-0.026912893728727	-0.0440240682430224	-0.0538577996475077
0.942049841269841	0.0571244270357283	-0.122244410241989	0.0540612698412698	-0.0191612169312169	-0.0180342857142857	-0.0185977513227513	-0.0359678520522018	-0.0338933068783069	-0.0368673015873016
0.0113524729090483	0.00450673541207271	-0.00111554955457646	0.00684624880437122	0.000704663483085056	7.24337895645858e-05	0.000388548636324822	0.000370323859528655	-0.00049600217402156	-0.00121661549598936
0.315621047551994	0.0626675564276554	-0.0331491574159405	0.204003798211896	-0.0136696807869958	-0.0313960036603799	-0.0225328422236878	-0.0294896188804576	-0.030887121136579	-0.0544098289648786
0.684551624258913	0.136916741424973	-0.0788608220421634	0.196917322350034	0.00594664444487525	0.00335756981874058	0.00465210713180786	-0.00981819037435649	-0.0318071170478585	-0.0330330853180015
0.656686325486233	0.117071577422221	-0.0806332610937169	0.21371612761622	-0.00302348900606142	-0.00830036898409314	-0.00566192899507734	-0.0219094605566025	-0.026477554234125	-0.0393199057183115
0.104839061955626	0.013330498640673	-0.00984251537639527	0.0901284510324639	-0.00218156683696749	-0.00684470035018393	-0.00451313359357572	-0.00882358680811135	-0.0155049538857652	-0.0217603680035598
0.802131658341658	0.144660941795782	-0.0985520301210625	0.147427071817072	0.0154865601695633	-0.0414919903293588	-0.0130027150798978	-0.0505731083753583	-0.0611805853786737	-0.0717778391707803
0.64745932551109	0.139505596353214	-0.0785134194327359	0.236562492670728	-0.00854135851512328	-0.00317293391462181	-0.00585714621487254	-0.0141360503039972	-0.0363573452184708	-0.0466755832167526
0.842798216489393	0.116706644937384	-0.10224506836824	0.12150303707186	0.00337792958675309	-0.0360707426474456	-0.0163464065303462	-0.0349067220937682	-0.0483523527132197	-0.0503896096835843
0.650222676974442	0.142922811995616	-0.0785913954047815	0.238344845873081	0.00163654693889992	0.00455639040697864	0.00309646867293933	-0.0159419319515564	-0.0345695257549661	-0.0478124549624208
0.796034166574167	0.146715070068477	-0.0985141669240506	0.145180879120879	-0.00563432168560318	-0.046556010853076	-0.0260951662693396	-0.0567802332013245	-0.0631259649957412	-0.0678353987222277
0.886928042328042	0.102989603580595	-0.113251247832417	0.0951697354497356	0.00355220298220305	-0.0229126647426647	-0.00968023088023084	-0.0224606758056757	-0.0216042328042327	-0.0384121836644881
0.0137815996658691	-0.000106787436704218	-0.000311616880077055	0.00791124001375589	-0.000123243583757969	0.000352612430619261	0.000114684423430647	-0.0013762348815354	-0.0023178632427011	-0.00353403284508964
0.421261573159009	0.165693831197181	-0.0466931863875538	0.225390240157421	-0.0199437082815319	0.0190746897665271	-0.00043450925750238	-0.00902128141631514	-0.0106081921888283	-0.027613780317165
0.285718863980521	0.104744892329364	-0.0310065001391227	0.171084550426693	-0.0137926365098767	-0.0705741470366515	-0.0421833917732641	-0.0426737241588226	-0.0560258307583678	-0.0632411396074917
0.139228649842231	0.0644966166690891	-0.010199403468246	0.106283506247592	0.0135155085169715	-0.0140330331616506	-0.00025876232233954	-0.0103709127316441	-0.0188679746732914	-0.0257558011538965
0.793885262885263	0.148050520829628	-0.0983637877194758	0.149576334036334	-0.0394813610718113	-0.0811827893524837	-0.0603320752121475	-0.043015492248778	-0.0747436232377419	-0.080746376640509
0.48886225387623	0.161026554837443	-0.0574595896096025	0.256922443309197	-0.0553528463560017	-0.0461811173685323	-0.050766981862267	-0.0528466306407966	-0.080255419171559	-0.10521947993004
0.369831001253391	0.145698452100849	-0.0400387833583221	0.205965689259243	0.0211943103076618	0.0369476241087755	0.0290709672082186	0.00465403970557149	0.0243350373882659	-0.0103152360134187
0.0254000044796351	0.0214496454274185	-0.00100662534983458	0.0151480384285169	0.004361045677286	0.00470084586285356	0.00453094577006978	0.00252748432610157	0.00176648277093845	-0.000489828432715108
0.128748799637183	0.0541641766952956	-0.0127237798909579	0.0734305789448554	-0.0196594964508372	-0.0099086784681261	-0.0147840874594816	-0.0137762930341752	-0.0185308391927006	-0.0171923429520985
0.701366447811448	0.145307929472089	-0.0852530517031209	0.201813651348651	0.00194054482554484	-0.00653205130438883	-0.00229575323942199	-0.0289418491688511	-0.0281462457462605	-0.0464984728176141
0.817697079872561	0.107843813055211	-0.100122488862097	0.133484524565885	0.0021855743691952	-0.0262168105122919	-0.0120156180715483	-0.0147704498359311	-0.0178331348594845	-0.0493880116096693
0.10373458393179	0.0529184253282671	-0.00808499623193705	0.0694427761671919	-0.0255237590113332	0.00187853871720041	-0.0118226101470664	-0.0165931559708595	-0.0121464762153061	-0.011723738542188
0.317190533727843	0.1090419185843	-0.0360297126588889	0.230901894354425	0.00784670821904471	-0.0241904779379579	-0.00817188485945658	-0.0362131980303439	-0.0406784930066122	-0.0585701900700697
0.943125079365079	0.0562607129314139	-0.122776444630722	0.0532304761904762	-0.00754144300144299	-0.0441973544973545	-0.0258693987493988	-0.0288700366300367	-0.0286560699096226	-0.0444204497354498
0.573238560721929	0.145827110854886	-0.0659936096553169	0.210467572143027	-0.00975537228357037	0.00534839215654948	-0.0022034900635105	-0.0187096859466581	-0.00935845763215404	-0.0180700650872193
0.941895238095238	0.0570251037354399	-0.1227362814094	0.0541936507936509	-7.30158730157804e-05	-0.0298371428571428	-0.0149550793650793	-0.0384205544455544	-0.033054104044104	-0.041165543160543
0.568482717347928	0.114460946986466	-0.0661026930275775	0.200913610690306	0.0133112415802813	-0.014430577523142	-0.000559667971430367	-0.0251995080132652	-0.0458067850683985	-0.0438700614937514
0.0197136893302477	0.00630971628973016	-0.00103272578773853	0.0117331662851462	-0.001192483927475	0.00083652476428385	-0.000177979581595576	-0.00164185653016684	-0.00242338352175718	-0.00342754721224319
0.137725533181295	0.0213801762688664	-0.010364888576621	0.100099418668061	0.00149902024243914	-0.00149710390205987	9.5817018963551e-07	-0.00858822780614779	-0.0124370053127683	-0.0227193752181709
0.594757122035446	0.139067431227984	-0.0699049597854629	0.231135374357051	-0.0135809368120587	-0.0208868764061004	-0.0172339066090796	-0.028200087587668	-0.0417763546687056	-0.0653286439237512
0.148682718509737	0.0221987155428964	-0.013848524147401	0.0855086029888876	-0.00106081904462152	-0.0156530486824517	-0.00835693386353661	-0.0161289422871244	-0.0195420903923579	-0.0261049054973577
0.214254506509311	0.0429492491067897	-0.0197728866213606	0.124246798689252	-0.00567020300128596	-0.00970319690158561	-0.00768669995143578	-0.0307443262872867	-0.024879760378331	-0.0313821677013441
0.0721531179962124	0.0207481824426584	-0.00789919541664916	0.0614176958026419	0.00235326330758855	-0.00243674988256125	-4.1743287486351e-05	-0.00595305853180467	-0.00624877350894751	-0.0130666251395007
0.207367186640938	0.056175271130897	-0.0203315764264597	0.119644421479363	-0.00092242761321798	0.00775642681313465	0.00341699959995834	-0.0160508340002928	-0.0264576035672237	-0.0248514322696851
0.306883698758176	0.0703889419447458	-0.0333896763026834	0.154143375011189	-0.00371799027558478	-0.00554832259136012	-0.00463315643347245	-0.0270419647548589	-0.0383329159134922	-0.0270698639085072
0.743144301994302	0.158286678575483	-0.0896737270612937	0.201058660968661	-0.0162669387274307	-0.0540686703225299	-0.0351678045249803	-0.0389678285820932	-0.071420271767816	-0.0804366035663769
0.0355331202670292	0.0110650046341499	-0.00357662151674759	0.0202711416340695	0.00364193165020116	-1.62234473113226e-06	0.00182015465273501	-0.0015669213924351	-0.00100204584868321	-0.00569208514029353
0.0401664989964688	0.00984343236080895	-0.00271081428173634	0.0220967320921006	-0.00164446390202981	0.00269016329512184	0.000522849696546014	-0.00329079873622395	-0.00590464053145211	-0.00685527955624481
0.643157801827802	0.178456603945148	-0.0769664289507702	0.234084853294853	-0.0218312968512968	-0.0338840177495936	-0.0278576573004452	-0.0412587095734034	-0.0568269290897966	-0.0663415532758312
0.767066836126836	0.142995377603242	-0.093180710151498	0.160722283642284	-0.0080746190786698	-0.0687526565447335	-0.0384136378117016	-0.0466971939399906	-0.0709186751511418	-0.0707087630368509
0.942721904761905	0.0564924744717316	-0.122889976264867	0.0549669841269842	-0.0033752380952381	-0.05322199004699	-0.028298614071114	-0.0167552380952382	-0.0278709523809524	-0.0412011309061309
0.0673329427522486	0.0420923412797502	-0.00208708364016208	0.0550966900059516	0.0116145755910902	-0.00131943209235526	0.00514757174936749	-0.00182854224983306	-0.00508114471809727	-0.00846652166905704
0.505176467904376	0.155583665444695	-0.0563659334342562	0.248915193226691	-0.0466052134727776	-0.0510320704266004	-0.048818641949689	-0.0402635000765464	-0.0860998749272572	-0.0962425623398284
0.276176632545496	0.0590214208659545	-0.0273825577346307	0.147255381489997	-0.016294710066202	-0.01775373074288	-0.017024220404541	-0.019084624009737	-0.0256987290240501	-0.0350404456081816
0.862500745550746	0.111559120219833	-0.110939693273621	0.106199254449254	0.00014251563251555	-0.0393183076183077	-0.0195878959928961	-0.0300570131712039	-0.0357434512052235	-0.0479939648369061
0.69286392015392	0.166047427530206	-0.081343457127709	0.231769951899952	0.00536323565323571	-0.0136199759499759	-0.00412837014837009	-0.0274464858586155	-0.0453134905726081	-0.0506808519403837
0.190754000244029	0.0673931294948349	-0.0180879870839556	0.134669265053655	0.0197712709984583	0.0124780463244517	0.016124658661455	0.0130977625265751	2.48180233642925e-05	-0.0106581799031347
0.00962593726261635	0.00369160091626944	-0.00137382616576848	0.00927399321384336	0.002506548462463	0.00171026585447123	0.00210840715846712	-0.000726456271111692	5.07526827967994e-06	-0.00230742715589841
0.585432876301604	0.166289209863905	-0.0701076361723951	0.239234385428754	-0.0178462906798209	-0.0833901218298042	-0.0506182062548125	-0.0849441283390341	-0.0899363584057528	-0.0843422064472085
0.0769084888333693	0.0446031248618541	-0.00620572818063328	0.0620366197908419	0.00587575263738223	0.00501241123908165	0.00544408193823194	0.00204293208359459	0.00218418609356212	-0.00736786293034539
0.567254032669085	0.149766246117739	-0.0681607463972327	0.215207832481015	0.0154256052790441	0.0130608572197894	0.0142432312494168	0.00177493302081377	-0.00684721268722044	-0.041576259728173
0.60452782930358	0.136975158831212	-0.0710877338867691	0.204975828872641	0.00810659128803559	0.0032641368983205	0.0056853640931781	-0.00378894057611767	-0.0173998477068485	-0.0265467928314954
0.326108243970122	0.0613746881308563	-0.0344146997828675	0.208579075958741	-0.00966293568854326	-0.0321212398213382	-0.0208920877549407	-0.0312346523949643	-0.0336369779171641	-0.0592619174592007
0.566722587276271	0.145303530981723	-0.0648695096219131	0.21817821204137	-0.0182913920759554	-0.0044297037155302	-0.0113605478957428	-0.00322207120966567	-0.0254881050234347	-0.0206973076246313
0.30829793427442	0.0757730241190262	-0.0333721471478031	0.153542935470352	-0.00804795110235895	-0.00115651044200921	-0.00460223077218408	-0.0223210661710189	-0.0295735447140195	-0.0413205586168919
0.0571925924386842	0.00466604551470812	-0.00310377878018387	0.0288694731651946	0.00176823543291389	0.00144961763258038	0.00160892653274714	-0.00116530120380588	-0.00411477072760654	-0.00836810977725722
0.0614272408985571	0.0356077263307535	-0.00335762746314815	0.0238147609700156	0.00352267716793576	0.0094774663922808	0.00650007178010827	-0.00171494915645196	0.00127585372287973	-0.00861024327994271
0.50651166318624	0.154526342709128	-0.0599619975664079	0.253322700250834	0.00426291307557103	-0.0517614394425136	-0.0237492631834713	-0.0548852227816509	-0.0639123629565526	-0.0871610476774879
0.00730422126499821	0.000702663812751978	-0.000837069737408724	0.00561058635273919	-0.0001565420659522	-0.000635140159157098	-0.000395841112554649	-0.000864416474327536	-0.000939843383140283	-0.0018688091139847
0.0328503479017444	0.00669539441021966	-0.00301990326245254	0.0223848389260426	-0.00156173377520388	-0.00123236258040225	-0.00139704817780307	-0.00274573597617162	-0.00364161650723929	-0.00553468166044056
0.213153203083978	0.0674262167565733	-0.0215985353349369	0.12399697871105	-0.00519873534232709	-0.00633230272674198	-0.00576551903453454	-0.00835049736471724	-0.00941445809699801	-0.0260726970608817
0.655385852900683	0.11655265357077	-0.0787397815230209	0.210166970572141	-0.00227632561463942	0.00467496388101585	0.00119931913318827	-0.0104949987608425	-0.0274083181059679	-0.045791466647044
0.814795837703225	0.105831437024438	-0.100130128001297	0.137243347425372	0.00227510986772261	-0.0127297193771067	-0.00522730475469202	-0.0200769393084004	-0.0482194218951211	-0.0531048283227418
0.930931746031746	0.0660025402885633	-0.120155917970342	0.0632904761904761	-0.000996190476190595	-0.0285532659932661	-0.0147747282347284	-0.0383617474241159	-0.0291874410774411	-0.0433246825396826
0.889117566137566	0.101785627973336	-0.112105975522646	0.0917402116402117	0.0134991005291005	-0.0231772486772486	-0.00483907407407402	-0.0253962569804922	-0.0276645351271821	-0.0305578643578643
0.746793825803826	0.157029884561431	-0.0897182118989215	0.203153899063899	-0.0143259903059902	-0.0465429644480168	-0.0304344773770036	-0.0596602626930867	-0.0644623045169486	-0.0687948002784649
0.000857144416493814	-2.95494975334203e-05	5.47419505910482e-06	0.00016157143375496	-1.5229514772407e-05	-0.000164624014943073	-8.99267648577402e-05	4.11196051666072e-05	-0.000191405478872601	-0.000335789565674444
0.028321392458319	0.00473116661932939	-0.00197605252234494	0.0174172074713471	-0.00279953256344852	-0.00239542014283969	-0.0025974763531441	-0.00501825247881854	-0.00765385151753881	-0.00647189695990129
0.0575834099997844	0.0103316501381624	-0.00404248126195649	0.0416107058983052	-0.00585440873794579	-0.00772272703045578	-0.00678856788420078	-0.00900982154514555	-0.00909941038713908	-0.0132074226741852
0.229094696888442	0.100493413136392	-0.0240391232729188	0.147709789510323	0.0453229721077876	0.0204774438530014	0.0329002079803945	0.00219944929089871	0.0125771163898597	0.00052627468658839
0.00956395457075708	0.00269322877841878	-0.000727345747023515	0.00485576983430827	-3.58484400429567e-05	-0.000161441887821936	-9.86451639324471e-05	-0.00168937075183308	-0.00113520011012835	-0.00217593392273022
0.64276915568092	0.141317574648449	-0.0735047652128826	0.240297838066073	-0.00612586593145414	0.00453382860466078	-0.000796018663396625	-0.0135886154713556	-0.0331031030381523	-0.0449533775875739
0.648554158825923	0.141068040626875	-0.077135621742883	0.235068804137039	-0.0110389254862784	-0.00420452808629279	-0.00762172678628559	-0.00846418279633443	-0.0300648583219417	-0.0435570285542494
0.747342307692308	0.15619147474505	-0.0896787401608604	0.201460231990232	-0.0222429327068837	-0.0546017754179136	-0.0384223540623986	-0.0361939155595231	-0.0606770858591922	-0.0629940759587651
0.00194974383141408	0.000427782414638525	4.67735469723818e-05	0.000665092782300911	0.000345219474584544	-5.62925739988876e-05	0.000144463450292828	-1.86068055735764e-05	1.7424025934752e-05	-0.000402559838622533
0.442038027738491	0.108471907968901	-0.0493645374542237	0.185069275704627	0.0174448019947344	0.00232662240399717	0.00988571219936579	-0.00711766648898332	-0.00336025003659052	-0.0235207989350174
0.13477936887965	0.0633405143644578	-0.0121071984031687	0.110027174934047	0.00587679107599637	-0.0157871797509383	-0.00495519433747099	-0.00433309526074338	-0.016293395618747	-0.0229416397619738
0.722168549164792	0.158255963254213	-0.088370874434286	0.19248480906739	-0.00928982417655866	0.00471250958421632	-0.00228865729617111	-0.0154321923572731	-0.0113479890789094	-0.0351733879839617
0.886914603174603	0.102723883300698	-0.112794529647519	0.0953209523809523	0.00759571428571415	-0.0103697354497355	-0.00138701058201074	-0.0190888095238096	-0.0191109228734229	-0.0268766492766493
0.332939362105062	0.108104463032169	-0.0321270058095388	0.19399117527212	0.0292304387108775	0.0309734421765835	0.0301019404437305	0.0116389015170066	-0.00677119843415219	-0.0112471544246847
0.418688213062517	0.162002393994443	-0.0444064167867441	0.221067876051502	0.0215124777642509	0.02580246070683	0.0236574692355405	0.000626956059593065	-0.0155181213772116	-0.0268690843839678
0.529014756165678	0.0888066263767834	-0.0639461097691364	0.2043491627828	-0.00581767379961973	0.00610428228019166	0.000143304240285969	-0.0198300646452707	-0.0299008365156144	-0.0396716543057469
0.043040981694075	0.0341275557747429	-0.00234584873825916	0.0296412152478049	0.00998945131319393	0.00661979551000305	0.00830462341159849	0.00350262220525546	0.000553668793839328	-0.000693532435013605
0.576086139556174	0.169360658833395	-0.0704219862494605	0.246843863876925	-0.025648467231054	-0.100055692951384	-0.0628520800912189	-0.0747773303020409	-0.102293738665562	-0.0924602236557328
0.467051933762447	0.204541287540908	-0.0543211495886513	0.237376133711874	-0.00437190013163818	0.00589729835422542	0.000762699111293619	0.000468755854530101	-0.0147540005818793	-0.00930613641375566
0.603793195399496	0.137277218069683	-0.069925197634377	0.220441622375321	-0.00892517203498155	-0.0252090334146644	-0.017067102724823	-0.026282463417998	-0.0443325475179311	-0.0643678077621932
0.284253102627578	0.102733637695502	-0.029100119707689	0.167906188752717	-0.0260541316626026	-0.0583469188316157	-0.0422005252471091	-0.0528705819029378	-0.0529426485673905	-0.0682308112997744
0.100793553500425	0.0278848011583944	-0.00917063640387615	0.0758895646132726	0.00916321272015845	0.0105799612386131	0.00987158697938575	0.00199491927594818	0.000519801262520589	-0.00374363230754503
0.927819682539682	0.0693788885163866	-0.122428244085909	0.0662692063492064	-0.0179389947089946	-0.0543239342139341	-0.0361314644614643	-0.0248141330891332	-0.0436939153439153	-0.0514949137028549
0.122776686189785	0.0237655185886515	-0.0132304052690204	0.0731108974721006	0.000624814499708221	-0.00236233818550508	-0.000868761842898427	-0.00647447054196282	-0.0122983209560641	-0.0142668366442128
0.107207432169829	0.0203550706747009	-0.00892620814282788	0.0702403797552676	-0.00802010270451484	-0.0129030061212052	-0.01046155441286	-0.00920234870110487	-0.0203283373073587	-0.0200373536000592
0.00193162177262336	0.00206361603786446	-2.42396088402958e-05	0.000601757575658891	0.000297263303953378	0.000221050501632531	0.000259156902792955	-0.000251677489027193	-0.000151193713017016	-0.000456100689874159
0.245601569423901	0.0459396664876807	-0.0261259022548076	0.166864817194732	-0.00409998809137466	-0.00839406297067902	-0.00624702553102685	-0.0159056990288541	-0.020012029147951	-0.024227408267328
0.19629414613271	0.0877151392582172	-0.0192128926032123	0.162814757039392	0.0111375792036233	-0.0375115123907558	-0.0131869665935663	-0.0249594114241525	-0.0353062550498202	-0.0456632635058735
0.575431522677529	0.167563105902285	-0.069054583453344	0.248078996471738	-0.0651598790927677	-0.0984557481199048	-0.0818078136063362	-0.104622719594656	-0.0896479586170086	-0.0998584616447077
0.436051479930784	0.106386175309443	-0.0501323214563302	0.18948908936794	0.00869423940527958	0.00372824804858485	0.00621124372693221	-0.0151744955725304	-0.0185666104666595	-0.0241478376020103
0.781586243386243	0.165662219631102	-0.0944694019923719	0.19130708994709	-0.02938	-0.0510446161738732	-0.0402123080869367	-0.0567852572455173	-0.0633920167953437	-0.0877102867682166
0.798488402708403	0.150429894675836	-0.0984310312617218	0.146515198135198	-0.016088903611009	-0.0613027688173341	-0.0386958362141715	-0.0572009178683948	-0.0659356576827385	-0.0478412554240867
0.407191759495287	0.134214732894222	-0.0465372283663575	0.25742308543713	-0.0125463725355121	-0.0558775694867262	-0.0342119710111191	-0.0480439308353459	-0.0646051339465627	-0.0775685221016126
0.886795026455026	0.10337420258973	-0.112124566230915	0.0926164021164021	0.00323497354497371	-0.0314420634920635	-0.0141035449735449	-0.0188533390943039	-0.0350204288040821	-0.0361846549398662
0.586918490240563	0.166048085521131	-0.0704064929874434	0.237997751217584	0.00635830848158436	-0.114948177204092	-0.0542949343612538	-0.0892747526351649	-0.0762049249429781	-0.0961193349428807
0.74667013024013	0.158428919643561	-0.0911315501311782	0.200940980870981	-0.00960914230681897	-0.0593141294537942	-0.0344616358803066	-0.0492623482167662	-0.0612498854374355	-0.0714125767115225
0.315375664922376	0.081546318806048	-0.0346294434520365	0.155775714399476	-0.00251481009745425	-0.0231591576497924	-0.0128369838736233	-0.0219593559166911	-0.0278717642856945	-0.0282309401354706
0.885395343915344	0.105250103387312	-0.112165841070107	0.092845291005291	0.0146253968253968	-0.0307043261332774	-0.00803946465394034	-0.0166202848916936	-0.0280137866569561	-0.0243502184255273
0.798609900839901	0.147915345801164	-0.0967614664161217	0.145160902430903	-0.011036567256273	-0.0539967064456681	-0.0325166368509706	-0.0389550991225835	-0.0876449032379401	-0.098325760014042
0.127850115516632	0.0758844503968348	-0.0102332607838958	0.0980329405237874	0.0366429417221413	0.0236653001777301	0.0301541209499357	0.0204270491264989	0.00893357965851146	0.0147337769055488
0.660668297952478	0.12014577293091	-0.0797316559493277	0.205103133578954	0.00355468756744914	-0.00108057392865635	0.00123705681939634	-0.0136057242208174	-0.023039193594575	-0.0444055567114365
0.470246291446398	0.105898408566683	-0.0538118387043068	0.245236188591798	-0.0130110780765827	-0.0250805114611185	-0.0190457947688506	-0.0341595054014552	-0.0541537757425657	-0.0641303348008703
0.703220655455655	0.142539390166101	-0.0856756818759296	0.204457016502017	-0.0035093965241918	-0.0110209860754152	-0.00726519129980352	-0.0225132844183056	-0.0373994665802501	-0.0344621840836109
0.00512026489175901	-1.15423289685059e-05	-0.000339576137638022	0.00500554283128839	-0.000348148180001165	-9.15129021821651e-05	-0.000219830541091665	-0.000443500031855966	-0.000785864410052653	-0.00100476651905086
0.367100528481558	0.0790091748713495	-0.0402815912998092	0.179138818462481	0.00486571835850302	0.0175407368027986	0.0112032275806508	-0.00628676219624241	-0.0197798374243475	-0.0297013866860261
0.185857336902922	0.0485783612521327	-0.0165081124087035	0.128540095758614	0.00786609988911557	0.0150252175303011	0.0114456587097083	0.00693550135957707	-0.00420737779896313	-0.0117219456944676
0.508080654361184	0.0972199787687132	-0.058193906648163	0.229453765162648	0.000341784652986954	-0.00586309451048572	-0.00276065492874933	-0.017202605962431	-0.0239890528796106	-0.0463465607223409
0.0347720319902502	0.0115760442659543	-0.00209476907689201	0.0208695965205918	0.000947788564879253	-0.0010606148336807	-5.64131344007249e-05	0.00051046753273927	-0.000720738842922196	-0.00387675715950138
0.798699786509787	0.14669350797585	-0.0977978548013503	0.145588688718689	-0.0419004612346718	-0.0677084127900537	-0.0548044370123627	-0.0471111261678386	-0.0632362437095012	-0.0550174827660787
0.14498104101187	0.0622766308888255	-0.0150420698695447	0.111604016858626	0.00794357208596361	0.0196812772263789	0.0138124246561712	0.00659141097518873	-0.00627569388214266	-0.007658193117378
0.598213249207677	0.129276616960232	-0.0717981758864116	0.21319778275471	-0.000948401325355341	-0.00613584242191079	-0.00354212187363312	-0.0273712939767805	-0.0138698111574822	-0.0376194292587454
0.00999446116136312	0.0033277015151919	-0.000754777707505332	0.00912251181422229	0.000416581628543021	-0.00056159921395333	-7.25087927051539e-05	-0.00158366250116047	-0.00162826147755519	-0.000916863757162508
0.0215619748400779	0.00183324234746503	-0.00179716784848583	0.0137112432813541	0.000410105071964317	-0.000499365441698565	-4.46301848671254e-05	-0.00277172269456953	-0.00210875172488241	-0.00392452983396325
0.413002380637164	0.159797944518357	-0.045708873328665	0.225782590879855	0.0131086464310122	0.009969851444801	0.0115392489379066	0.00183058971982197	-0.00644316962602237	-0.0290557591981323
0.249052555043068	0.0441545278389763	-0.0239992296670307	0.163320928668471	-0.0150902142178323	-0.00680684906790363	-0.010948531642868	-0.0232409889910038	-0.0318019806664129	-0.0385943423031289
0.795268436008436	0.149309969770058	-0.0981801244545697	0.148534315314315	-0.00383197099197108	-0.046205188705305	-0.0250185798486381	-0.0611131361509012	-0.0516701136452641	-0.0730149451772161
0.004731035465365	0.00343459572300573	1.33702923177416e-05	0.00295595540886842	-0.000117505185035196	-0.0003204653009025	-0.000218985242968848	-0.00011938816713817	4.46137900984135e-05	-0.000482741659954722
0.79640087024087	0.148662365969093	-0.0978251978039637	0.144735012395013	-0.00183165441804567	-0.0653186667404296	-0.0335751605792377	-0.0619429498904853	-0.0653923613771848	-0.0838065673825903
0.217674327589637	0.0434390800246273	-0.0207403552638914	0.126772410070909	0.000694744823178106	-0.0145070317812853	-0.00690614347905358	-0.0155329595445983	-0.0208786048837394	-0.0320818982421271
0.112680529098213	0.0180294344119157	-0.00974907176268412	0.0655196743473401	-0.00145980179661064	-0.00651310510309078	-0.0039864534498507	-0.0123732246746958	-0.023817307692957	-0.0193657182720935
0.689071126394876	0.157019767090375	-0.0853159606875914	0.186953144078373	-0.0129383469879513	-0.0493692924253918	-0.0311538197066715	-0.0395664356139318	-0.048222151748269	-0.0658609213222208
0.531657665686809	0.0895453451649371	-0.0612674972262263	0.200121158810085	-0.000951081520488062	-0.00111098199273429	-0.00103103175661123	-0.012541727729818	-0.0259671248474026	-0.0397363185884364
0.565399787054247	0.104489086287363	-0.0648586370468958	0.205756834208943	0.00174675801041102	0.0101040142975949	0.00592538615400295	-0.0201063449376591	-0.0247930838173248	-0.0397376911205862
0.0229381107506641	0.00756639000248528	-0.00148876403167372	0.015534653946183	0.00174207599553474	0.0026533144437658	0.00219769521965027	-0.00138689152411299	-0.00186105378622614	-0.000589350077017783
0.19789504004102	0.0852062322996943	-0.0185489428295017	0.16015335990667	0.00544526186574371	-0.0440415102160871	-0.0192981241751717	-0.0287112898281348	-0.041584585757779	-0.0427645800789312
0.863855007215007	0.108907159511969	-0.107645189659966	0.105493881673882	-0.004772784992785	-0.0319247883788802	-0.0183487866858326	-0.020381902889279	-0.0237070295644515	-0.0499616601916602
0.530600358999862	0.115231104017087	-0.0610557411731422	0.21110325334448	0.00700912681209176	0.010730512245446	0.00886981952876886	-0.00367183421359296	-0.0134479291805375	-0.0336715908856969
0.186676952362866	0.0282901951934271	-0.0162304910306212	0.128461614316343	-0.00171805249343571	-0.00101370147674629	-0.001365876985091	-0.0103240706721236	-0.0184048567696908	-0.0317338440788994
0.817927638514898	0.106623505834454	-0.0985861820114703	0.134185793978535	0.0103708800036206	-0.0129558395730989	-0.00129247978473912	-0.0209891068613662	-0.0327982482755076	-0.0428749244570832
0.337101580939456	0.111367618046357	-0.0407868408589885	0.229189584191717	-0.00924394747259594	-0.0238308792517485	-0.0165374133621722	-0.0428489929087826	-0.0466832253896156	-0.0593827632378879
0.0424898121396926	0.0019663498808317	-0.000780482305410113	0.0259603776840118	0.00193740114582321	0.00032744621940179	0.0011324236826125	-0.0016462438652293	-0.0057174707776155	-0.00651025666795352
0.0742370369370973	0.00758626855170517	-0.00431952020452513	0.0513308715372048	0.00213268187486509	-0.00103591276463555	0.000548384555114773	-0.00607374728414356	-0.0100546930424958	-0.0143471968832068
0.172800348546628	0.0253097101740291	-0.0162310026008307	0.106451759505366	-0.014676158882701	-0.00125647194963696	-0.00796631541616899	-0.0140949147360557	-0.0238065112329704	-0.0336091536826164
0.475829143949318	0.105753898712552	-0.0521123758690933	0.242609004048867	0.00989514522178542	-0.043462671438828	-0.0167837631085213	-0.0392854119574539	-0.0583702730666095	-0.0610977553491093
0.412249191842711	0.111570327226621	-0.0451976809580315	0.184518727355743	-0.0117776493005055	-0.00179695330316559	-0.00678730130183558	-0.025170342603345	-0.0273981078645168	-0.0279198457403856
0.0629008210259439	0.0351943224993685	-0.00368539352214405	0.0256633641855691	0.010325695860461	0.00445946600911178	0.00739258093478641	0.00158238358475501	0.00218028733611535	-0.00536053742689145
0.575693234328608	0.117788337202897	-0.0641450839831048	0.196093803674095	0.0313955091528558	0.00494133037686684	0.0181684197648614	-0.0143273699430114	-0.0339282494920016	-0.023166191988732
0.897966031746032	0.0856188607047642	-0.113914285137789	0.0864206349206349	-0.00605989417989417	-0.0271002645502645	-0.0165800793650793	-0.0194918710918711	-0.0179204671254671	-0.0357063249613018
0.795014333444333	0.148231884405429	-0.097733856770187	0.148225147075147	-0.0158124319703519	-0.0585372280523053	-0.0371748300113286	-0.0501465569890067	-0.0552413851346536	-0.0628626322935475
0.517695286835253	0.106244936309673	-0.0589603600421878	0.211448871861029	-0.0054197889845512	0.00522824963199164	-9.57696762797777e-05	-0.0139573121395974	-0.0290479547122636	-0.0284365280111362
0.914775132275132	0.0783508789750992	-0.118451511470675	0.07764708994709	0.00209375661375655	-0.0102643386243387	-0.00408529100529109	-0.0219437980099823	-0.0284631398231399	-0.0285722833381502
0.0648112415477869	0.0114183146267578	-0.00699016232662378	0.0380158676832178	-0.00144037771835066	-0.00510979140997065	-0.00327508456416066	-0.00486720408326147	-0.00918758531961911	-0.0138058676237569
0.76193609020609	0.144230228161821	-0.0948678147000102	0.162445952195952	-0.00829320231763564	-0.045700487145896	-0.0269968447317658	-0.0431260268820203	-0.0653690007381464	-0.0678911055365966
0.500828408951276	0.159286639064657	-0.0584293722620595	0.248644601583655	-0.0646984776148205	-0.0525081003704108	-0.0586032889926157	-0.0389736538749623	-0.0897126483552997	-0.0973904754311116
0.285696131555253	0.102919965128697	-0.0302621545800894	0.169724762198323	-0.0402187417337013	-0.055049944949198	-0.0476343433414496	-0.0483595475716138	-0.0509587956520766	-0.056824758363639
0.0576150896723383	0.0351149159896247	-0.00308931423807472	0.0250041199668212	0.00866225514171363	0.00716532089130088	0.00791378801650726	0.00413976977716451	-0.00135180319515929	-0.00160500383769657
0.265998892517597	0.105496935329957	-0.0267074973177459	0.170200569017134	-0.024619722266917	-0.051621284473437	-0.038120503370177	-0.0375803089883006	-0.0476813647090505	-0.0642239020676831
0.26842670123176	0.072276643805585	-0.0276588520491614	0.14829535208337	0.00547341241869082	0.0251371218952304	0.0153052671569606	-0.0027482009551007	-0.00593266273739906	-0.0228617874009936
0.0422770791098673	0.0120699512704041	-0.00279057449082737	0.0251606286108584	0.00128827659926001	0.0019998756123777	0.00164407610581885	-0.00370451313686465	-0.00610000718036125	-0.00543987259327314
0.939080952380952	0.0598195969588944	-0.12294272468203	0.0552523809523808	-0.0327046031746032	-0.0381437806637808	-0.035424191919192	-0.0393481734931735	-0.0367390392648288	-0.0409183597883599
0.199718555769818	0.0867960735652903	-0.0187938866410521	0.163984026031325	0.00550597136428352	-0.046473115927009	-0.0204835722813627	-0.0299389755209507	-0.0341165499679076	-0.043328536375077
0.86504886002886	0.110083026234921	-0.110163045770086	0.104593362193362	-0.00181928330928327	-0.0184371139971141	-0.0101281986531987	-0.0169450282451754	-0.0207886147186147	-0.0305596459967049
0.26653989030989	0.104918028633767	-0.0264588451148948	0.171021366388864	-0.0364063291541988	-0.0590920808290854	-0.0477492049916421	-0.0546258746743601	-0.0536807904978799	-0.0806824306708769
0.269897918098499	0.0781245236619816	-0.0287267232499791	0.150064370106034	0.00552308556370001	0.0167637555883631	0.0111434205760315	0.00523670395466524	-0.00478726235155363	-0.0212893146363059
0.304760938621211	0.0623109185108173	-0.0312731465059196	0.210372761187266	-0.00776140335027919	-0.0264831888917821	-0.0171222961210307	-0.0273878033558004	-0.0421939386607064	-0.0550052816133392
0.486038765988082	0.161203331647986	-0.0548064392376668	0.257661421204613	-0.0117765131423151	-0.0643848534724356	-0.0380806833073754	-0.0424088202536508	-0.0743736712731406	-0.0792399386952156
NA	NA	NA	NA	NA	NA	NA	NA	NA	NA
0.89716582010582	0.0864945965255588	-0.113858758160614	0.0886430687830687	-0.00989852332852337	-0.0382630279884641	-0.0240807756584938	-0.0280536554186555	-0.0240148989898989	-0.0324535248036565
0.781743333333333	0.165338104571997	-0.0959102478015567	0.188854761904762	0.0118619023569023	-0.0724233479936611	-0.0302807228183793	-0.0598062797969144	-0.0609123892008623	-0.0666950676447735
0.142149207412272	0.0650634680731849	-0.0123863045518997	0.10945212145409	0.00510867253883809	-0.0149595310411881	-0.00492542925117498	-0.0153843380550377	-0.0191298440235626	-0.021675265776672
0.66666951985178	0.118580647039083	-0.0801747669844571	0.206291964589705	0.00225394992002526	0.00795037676122656	0.00510216334062596	-0.00704446233137579	-0.0172967075569964	-0.0407058182471062
0.0722329699868521	0.0349552314277434	-0.00631994337367874	0.0575185796822187	0.00419097105905461	0.0197569585332562	0.0119739647961554	0.00489316804506629	-0.00323843416854641	-0.00237631704572665
0.041663552136989	0.0082797839832455	-0.0038708477016698	0.0245134038472184	-0.00357795916161882	-0.00581586281905168	-0.00469691099033525	-0.00512238353551241	-0.00851739295798848	-0.0101940985906249
0.408368985117614	0.136286341873991	-0.0467593799353215	0.258234321407885	-0.0441457636139181	-0.0566680818326806	-0.0504069227232993	-0.0584001557080917	-0.0850428634079222	-0.0993284983570737
0.00142562583745968	-4.10222544589109e-06	6.68856069474207e-06	0.000797661052681745	-0.000209445549304779	2.54595694521497e-06	-0.000103449796179782	-0.000183847894524168	-0.000216116272063546	-0.000361646877708704
0.0728543926996143	0.0503958438561259	-0.00570821931322645	0.0563849837385785	0.00106468198232948	0.00921398601041071	0.00513933399637009	0.0104042224085988	0.00757561987032492	0.00662920108875537
0.264527697307399	0.0942766255884919	-0.0268372191285185	0.166513786515222	0.0306746574605427	-0.00580203177512739	0.0124363128427076	-0.000329315303727651	-0.0178049866181607	-0.0122914672584235
0.336862688483128	0.109000671374066	-0.0385807566387286	0.228097585506124	-0.00692984785042589	-0.0222571741008789	-0.0145935109756524	-0.0531368853801182	-0.0406077726730771	-0.0614682086523609
0.0716711995961031	0.0516681203906116	-0.00498650413280656	0.0550773675775047	0.0159048557133241	0.0231072487079814	0.0195060522106527	0.0201175683353419	0.00553592940040711	0.00854546962149817
0.321061986663777	0.0627176722065944	-0.0332828697082978	0.205243013571398	-0.0148200345699865	-0.022772385668911	-0.0187962101194488	-0.0233059957390668	-0.0502814102073157	-0.0651419622906075
0.441460610768523	0.107665598121778	-0.0510398403886228	0.185207089131623	0.0230648029035315	0.00317068262189257	0.013117742762712	-0.00314160814212627	-0.0223563102501755	-0.0360653242180972
0.531595413537358	0.0894609250833315	-0.0595565492575884	0.199159531308905	-0.00810332270887759	0.000635811361165084	-0.00373375567385625	-0.0183318317329918	-0.0339525452131274	-0.0362297098099561
0.784963439153439	0.161178187178749	-0.0948318228180336	0.187232116402116	-0.0296607539731225	-0.0631579996157191	-0.0464093767944208	-0.0584328287290052	-0.0619882113379884	-0.0761560756111402
0.723916667812446	0.155026745730104	-0.0873364564081912	0.189519816613375	-0.00133463119546817	-0.000373255626360702	-0.000853943410914493	0.00695982282926522	-0.0300957074035502	-0.0326100490506189
0.193821329017358	0.0321117712836579	-0.0175939930107432	0.112599250551204	-0.00426529225588879	-0.0225972925779633	-0.0134312924169261	-0.0174055134587072	-0.0224782934618283	-0.0332492076821146
0.508241972983081	0.155187869243934	-0.0580863459205563	0.251794994532635	-0.0331258226575709	-0.056353295515625	-0.0447395590865979	-0.049159621491792	-0.0918363434039384	-0.0766047720794121
0.940911111111111	0.0578869898758556	-0.124156131484557	0.0549644444444445	-0.0131244444444444	-0.037724126984127	-0.0254242857142857	-0.0320584656084655	-0.0323695276945277	-0.0391251635401635
0.81716535972057	0.106431656717474	-0.0989135200692667	0.136592566914198	0.00704458736937674	-0.0265981687633795	-0.00977679069700144	-0.0237409081590599	-0.0304213871713804	-0.0336760525998656
0.146078653472694	0.0273397492504612	-0.0108778167565576	0.0951013536909141	-0.0016999468855729	-0.000635255944211016	-0.00116760141489197	-0.0154438821257627	-0.0139618658808099	-0.0212217866523265
0.424419766348661	0.123223759139457	-0.0478112023319895	0.185530107640958	0.00677606890452265	0.00122138098706243	0.00399872494579251	-0.00879566641797774	-0.0173950394426146	-0.0124824150608988
0.180662497711752	0.0492709875152806	-0.0162696674383501	0.126059151008392	0.017632660255211	0.0187051290238372	0.0181688946395241	0.00611151758903195	-0.00659577819712706	-0.010789831585858
0.456733787522881	0.203038913094621	-0.0521794400083577	0.237961657005071	0.00745352916901526	-0.00238891367530303	0.00253230774685614	-0.000840014706665337	-0.0147403654155148	-0.0267218963021756
0.0946237307336884	0.0124427351623364	-0.00730502936695554	0.0586311445543269	-0.000132269053931863	-0.000784851758392976	-0.00045856040616242	-0.00462559432290943	-0.0112214497532312	-0.0156093141819789
0.33956568297105	0.108957284760878	-0.0375758935451643	0.229239727726119	-0.0161273307107475	-0.0102937291806215	-0.0132105299456845	-0.0457202372476447	-0.0487666991630785	-0.0459921656699379
0.227171828534785	0.0979345142576562	-0.0228447843651585	0.148279392355729	0.0278922579243754	0.04208960351997	0.0349909307221727	-1.76148167274626e-07	0.00795164680729274	0.00358545297002918
0.423945701224034	0.122445288145223	-0.0475453645482889	0.181745901904142	0.0088123675847509	0.00376317442481172	0.00628777100478134	0.0180870118309452	-0.00911177205538999	-0.0283254091035126
0.48948049083876	0.157732497114252	-0.0552784598893427	0.25541636340624	-0.0119187432059896	-0.0405164122593362	-0.0262175777326629	-0.0540954081530535	-0.054939819236135	-0.0715119627928297
0.865675625300625	0.109167748927978	-0.108938587255589	0.102748713323713	-0.0127040711627554	-0.0258222390572391	-0.0192631551099972	-0.0271754086654087	-0.0380194202420673	-0.0377518762525507
0.565074071509387	0.144406379894439	-0.0665263736602567	0.218873819727916	-0.00618280578262198	0.0080734289647918	0.000945311591084907	-0.0129657369297733	-0.015238737866396	-0.0375629083170387
0.599981854416392	0.136484986394763	-0.0730247686881853	0.20997531631186	-0.00283946137726299	-0.000570789895443791	-0.00170512563635339	-0.0158511570598977	-0.0204802107169365	-0.0429703236740159
0.128787835470397	0.0568813349597469	-0.0122288424533908	0.0937316567090049	0.00903667285366608	0.00870389280711575	0.00887028283039093	0.00529772155337022	-0.00196210425366133	-0.0120361020482876
0.0621002688203904	0.0151326767551282	-0.00451829321271472	0.0423033702357816	-0.00105030127438324	-0.00521319777978184	-0.00313174952708254	-0.00516236972072791	-0.0103118732950775	-0.011278332512767
0.0278517546229136	0.00552383745704695	-0.00163193219113107	0.015728104264767	-0.000453236933991508	0.0024621501857712	0.00100445662588984	-0.00105907705845505	-0.00291026530610469	-0.00311161945502022
0.120000278957585	0.0232129551306241	-0.0109351217989811	0.07159136770555	0.00395968789093397	-0.00108444007214117	0.00143762390939639	-0.00921545146446447	-0.0126267285368206	-0.0154211256618397
0.705514329374329	0.144236852582825	-0.0846465427900517	0.202852972212972	-0.00508628459897964	-0.00215915303478775	-0.0036227188168837	-0.0188218443266054	-0.0306615307749555	-0.0266030983871649
0.317030525106945	0.0821414417768351	-0.0346104617679619	0.157819828357132	-0.00350449655124341	-0.00870643392064407	-0.00610546523594374	-0.00879956196381104	-0.0249829364776705	-0.0310952794514355
0.202509620921266	0.0874987187997403	-0.0179535572223857	0.160545453159642	0.0102237629181564	-0.0471779058772645	-0.0184770714795541	-0.0292477917377614	-0.0364386614681186	-0.0383765776651346
0.78337455026455	0.165174739232904	-0.093540552398001	0.187696560846561	-0.00405531024531025	-0.0692294034522982	-0.0366423568488042	-0.0671848354103566	-0.0600827428649832	-0.0863307848131564
0.76656843970844	0.144595525197273	-0.0923575891237879	0.159845945165945	-0.0576551481667608	-0.043047662265271	-0.0503514052160159	-0.0406020639196258	-0.0598503179033653	-0.090187092986298
0.763672511562512	0.141470980791015	-0.0925990783266359	0.161091915731327	-0.0579239381920552	-0.0428606372895538	-0.0503922877408045	-0.0547825113209797	-0.0697761222709281	-0.0942161118939646
0.386069896948985	0.0903089934277466	-0.0410225627912708	0.182365532287724	0.0103049945482629	0.00662645356993247	0.00846572405909773	-0.0125337083873522	-0.0070493107934741	-0.0238434171488986
0.643412500338723	0.13702866058995	-0.0781755031073755	0.198132450368287	-0.00964807962107295	-0.0197730073228518	-0.0147105434719623	-0.0421963670751784	-0.0602776981074399	-0.0615482413881301
0.188576825494694	0.0325148085222911	-0.018534553208432	0.132780926312119	-0.00587299387082013	-0.00518035808101625	-0.00552667597591819	-0.00943257528746572	-0.0194610556850395	-0.0320866438880641
0.598492842388012	0.137881999145094	-0.0712180649181604	0.20294324130744	-0.0125520469757263	0.00581984760710508	-0.00336609968431067	-0.00666783135747473	-0.00716382045371	-0.0236832681439231
0.05318113514622	0.0320368352629845	-0.00462922585837344	0.0464945138384994	0.00714939861397328	0.00938839140807243	0.00826889501102285	0.00448547406750888	-0.00210656729729931	-0.00101804842460123
0.89857291005291	0.0852868963286864	-0.112945530445602	0.0849204232804233	0.00145788359788357	-0.0112369552669553	-0.00488953583453589	-0.0186479209461563	-0.0266195138195138	-0.0293705616605617
0.131051332821437	0.0770972464097959	-0.0114093897536289	0.0980411215811071	0.0288206100894046	0.0199736823478643	0.0243971462186345	0.0271241209094913	0.00999670907779338	0.0071518145552551
0.549265454903542	0.133340784280968	-0.0650493249310192	0.236739587809736	0.0388076810176358	0.0189766236068158	0.0288921523122259	0.00256697330958078	-0.0228623691544526	-0.0292263972902886
0.0770246659985275	0.0155166615548845	-0.00710156519960108	0.0451180740053253	-0.0026508341603262	-0.0052058195160558	-0.003928326838191	-0.00448486994549081	-0.00936913835074689	-0.0169825938452485
0.653518109818745	0.115438902558949	-0.0770198315100744	0.206465077364443	-0.00198187023837548	-0.00316858289228261	-0.00257522656532905	-0.0195693658208209	-0.0311292243676204	-0.0416029734247625
0.454441719971134	0.197033104231146	-0.050344834092434	0.237693544308018	0.00646911369508774	-0.00363762468534212	0.00141574450487281	-0.0146474139418117	-0.0275798157054294	-0.0348500816218394
0.142379848397015	0.0280646320335088	-0.0134834054502649	0.100288631574228	0.000519256477227753	-0.0041280165518742	-0.00180438003732322	-0.0101621212097244	-0.0175580325824781	-0.0262164964656181
0.88554037037037	0.1042060408765	-0.112960376163515	0.0935262962962963	-0.00732392496392498	-0.0206628959928961	-0.0139934104784105	-0.00790862433862438	-0.0448501483134456	-0.0383517691821771
0.690871447811448	0.165478084648404	-0.0824296134611979	0.234622732082732	-0.0114808167208322	-0.0173819329146945	-0.0144313748177634	-0.0156105138568176	-0.0298945778347389	-0.0570145441758104
0.16876584625468	0.067322444982369	-0.0151467871238875	0.103998270845963	-0.0039239917056903	-0.0193707421817784	-0.0116473669437344	-0.015288904668695	-0.030584370270592	-0.0359117169571959
0.220399010295927	0.0857863715681146	-0.0221221844761484	0.139198971388313	5.17827199129628e-05	-0.0277695706400761	-0.0138588939600816	-0.0430744373907306	-0.0351464642250975	-0.0510182741170474
0.345511610288681	0.129468397433391	-0.0354199810912468	0.189661060599058	0.0555044681801798	0.00624543351267265	0.0308749508464262	0.0127451476377907	0.00385414653259764	-0.00952892211544243
0.0347103286245005	0.0103949866655449	-0.00264470491426427	0.0189244551909514	-0.00138257789736031	-0.00069305250938953	-0.00103781520337492	0.00143430084372776	-0.00398128162747432	-0.00438749765892251
0.194824932984296	0.0873210132789028	-0.0189943350256704	0.163221994523517	0.0045857095549775	-0.0370050360727918	-0.0162096632589072	-0.029607584486369	-0.0353591833739221	-0.040990868400528
NA	NA	NA	NA	NA	NA	NA	NA	NA	NA
0.0955931567561769	0.0119280057053639	-0.00695757188591598	0.0560530304282486	-0.00354699549849199	-0.00189627399038247	-0.00272163474443723	-0.00495597117681801	-0.00805947071230212	-0.011836315652312
0.817771107881564	0.107890149429261	-0.0985747810133891	0.132397083303469	0.00650962120416476	-0.0440719660584751	-0.0187811724271552	-0.0117442742522306	-0.0119597830952395	-0.0359636691825616
0.00563442313943763	0.000168367380506252	-0.000347247924943438	0.00252680939413672	0.000629955924944945	-0.000202034714127396	0.000213960605408774	-0.000337464493343242	-0.000830487000813106	-0.000913882952245841
0.575693054604569	0.168934050943887	-0.070334964687388	0.246129458243008	-0.0508160971787402	-0.110224063988498	-0.080520080583619	-0.082761327696859	-0.0856039624667412	-0.0997138721939664
0.30789258167195	0.107822223172897	-0.0358579670754631	0.159271702856461	0.0272871625300657	0.0083172278092144	0.0178021951696401	0.0256084057551367	0.0131525903302772	-0.00783924360206467
0.611028330164349	0.134769253568042	-0.0716892548143615	0.223511194493999	-0.0035223937226232	-0.0171235263785237	-0.0103229600505734	-0.0306455642852781	-0.0382426702263331	-0.0498992785786692
0.10621410171827	0.0208212626761022	-0.0098989879740944	0.0710188897955576	-0.00483712234351032	-0.00336782844275366	-0.00410247539313199	-0.00732883235962833	-0.00976726260300348	-0.0133248608681624
0.238389757429506	0.0805002495068887	-0.0247909696105057	0.156724821473028	0.0291068827190547	-0.00508008877253829	0.0120133969732582	-0.00903133873825177	-0.0236117391061049	-0.0178572882733107
0.5483180591374	0.134694846254818	-0.0636560575911516	0.231908302648962	0.0259039264661495	0.00590904786380542	0.0159064871649774	0.00290233838147558	-0.0160111363124688	-0.035632645735288
0.0880452026716893	0.015406019484535	-0.00689676244211562	0.0492169047878269	0.00329498202060037	0.00104742935198518	0.00217120568629278	-0.00149927327654753	-0.00805266278956548	-0.0115434722634265
0.0599059519358182	0.0108875350240926	-0.00423253063384039	0.0420334816150085	-0.00587527507102976	-0.00800868019103053	-0.00694197763103015	-0.00421339888353221	-0.0128443670933019	-0.0138778194961326
0.929620952380952	0.0675357144594761	-0.118994924575059	0.0637568253968253	-0.0206235978835979	-0.0239476190476191	-0.0222856084656085	-0.0283514814814816	-0.0363359523809526	-0.0420965271275566
0.450008887509024	0.107012226719715	-0.0484223688607334	0.18372982327621	0.0208215165628506	-0.000983636643173247	0.00991893995983867	-0.0126946511103497	-0.0183529768696965	-0.0315595230572497
0.287391969126259	0.104119836574617	-0.0306502271372218	0.172495359119585	-0.0324931563243852	-0.0684541342686157	-0.0504736452965004	-0.0459538082576392	-0.0499990366067283	-0.0581938231426937
0.699963439523439	0.138198525563646	-0.0840736119219955	0.206422698042698	-0.0259389401665872	-0.0124964763117857	-0.0192177082391864	-0.029650209445011	-0.0473996254444319	-0.0505075060994759
0.701308785843786	0.144694063734597	-0.0867108882376421	0.204847494172494	-0.00764215534459811	-0.0161036731138691	-0.0118729142292335	-0.020760760466628	-0.0252140339003695	-0.0378755456644411
0.0402395048801444	0.00705056002209038	-0.00289320706534409	0.0268029446165086	0.000879429051074118	-0.00222397542552878	-0.000672273187227332	-0.0043909085907032	-0.00489289835551037	-0.00601048884742952
0.665286128989117	0.120149828800226	-0.0776132491612369	0.204840531017543	-0.00560769288273921	0.0135841033702492	0.00398820524375498	-0.00890265962195835	-0.0359013446301286	-0.0419208752896267
0.146488526801998	0.0663370194169117	-0.0133529093356053	0.105892675378515	0.00177701073963174	-0.0142947044969941	-0.0062588468786812	-0.0181687534134693	-0.0201157208444701	-0.0298206151226016
0.00389011616519752	0.00123470268508839	6.58517385195684e-05	0.00179916543347796	0.000622415868675953	0.000263418306038191	0.000442917087357073	0.00014810808988916	-0.000296190718444286	-0.00103520890583048
0.0435714635596584	0.0345870280368087	-0.0026058215109345	0.0304084110223029	0.00439407177004988	0.00172540023037566	0.00305973600021277	0.0019376574199331	-0.00306479652720647	-0.00097346352939217
0.434686233997872	0.10407039783217	-0.0487047752502827	0.18615432203144	-0.00288165438681903	-0.000370300416588365	-0.00162597740170373	-0.00397797384689474	-0.0209493147019869	-0.0375015961646688
0.029092845288287	0.0204325110263256	-0.00209208201862599	0.0142312747077459	0.00293642568074406	0.00166935146008272	0.00230288857041339	0.001259987578589	-0.000241834390200958	-0.000772198784782564
0.0226529826363217	0.0186855396504898	-0.000543939954237366	0.0131432682941149	0.00333065515039523	0.00448982328427373	0.00391023921733448	0.00303960723561022	0.000610105150561355	-0.00143589587853719
0.0200843599185957	0.00762799097231964	-0.00140338077215953	0.0130388273136	0.00156223407946683	0.00353114170761936	0.00254668789354309	0.00109521769958813	3.85754924728948e-05	-0.001454621667666
0.686225706258832	0.1352255285144	-0.0835465398290455	0.201517998237366	-0.0016329941090879	-0.000444920602808985	-0.00103895735594839	-0.0126811848891302	-0.0129920391498378	-0.0322170355910603
0.643639998704999	0.173233738534795	-0.0759163210660615	0.232487418322418	-0.0122384305251346	-0.014200606615077	-0.0132195185701058	-0.038426983830801	-0.0635759723098921	-0.0624020108631939
0.404585191883825	0.0764950712016524	-0.0436540722397833	0.185821495816255	0.00158069718309756	0.00156010704851556	0.00157040211580656	-0.0270955118965202	-0.0325607370998967	-0.0473612052749113
0.0283838059011569	0.0046138263650329	-0.00209377567384128	0.0185041500688472	-0.00173919076899405	-0.00132525636119895	-0.0015322235650965	-0.00270977037813378	-0.00369351052294854	-0.00709841160611301
0.797500637510637	0.145684083399206	-0.0967824431963779	0.144424338994339	-0.0455206092431247	-0.0550960173424466	-0.0503083132927857	-0.0524702014845274	-0.0694909413500037	-0.0779571287500203
0.419979778148794	0.166496478180732	-0.0444540776435513	0.220826989272325	0.0121198541363988	0.0209018810724901	0.0165108676044444	0.00467325829178145	0.00260124897345115	-0.0188122012535631
0.465641184566417	0.201966308468101	-0.0501532308345685	0.231590676242941	0.0415793999502014	-0.00294866507576774	0.0193153674372168	-0.000796856486629638	-0.00700523560158106	-0.0173731045317151
0.0251772283949559	0.00583807929051668	-0.00225231808389006	0.0158196993958705	0.0012993796027253	0.00460105909768643	0.00295021935020586	0.00200592192256994	0.000751612603222575	-0.00255730708066378
0.0604226808298091	0.0392870579153968	-0.00399369068837702	0.0323073621768111	0.00513422596313695	0.0059785311038506	0.00555637853349378	0.00191505305049029	-0.00078646903980438	-0.00212378766201812
0.940600952380952	0.0584128956683976	-0.123173068649962	0.0551546031746033	-0.018028962148962	-0.00788095238095232	-0.0129549572649571	-0.0432429629629628	-0.0454820390720391	-0.0377367748917748
0.326646865551522	0.0626278943936449	-0.0309520377437567	0.202979033479095	-0.00839755820516058	-0.0148371038638017	-0.0116173310344811	-0.0322798640604656	-0.0394373321591717	-0.04960255814812
0.214027119253611	0.0412987738667411	-0.0217767966243076	0.129306113407714	-0.00670921312224446	-0.00690417538178165	-0.00680669425201305	-0.0201798512272678	-0.0282293696910784	-0.0312717471203014
0.572243054721107	0.148745455249501	-0.0664038842578245	0.214265474396834	0.0152815605287919	0.00284522224678108	0.00906339138778645	0.00559478003796055	-0.00982101549057024	-0.0194964067893506
0.481509443592496	0.10291837220991	-0.0533078676183851	0.232636073106391	-0.00391378672504683	-0.0406412182969537	-0.0222775025110002	-0.0335102380990158	-0.0427720057341193	-0.0702018814235408
0.817141741362888	0.104531004739859	-0.102780873284534	0.135169739865435	-0.0160247917329973	-0.025650806214716	-0.0208377989738567	-0.0168780316466784	-0.0266886722098191	-0.0406839539651008
0.0524395331164432	0.0245758334113162	-0.00259547250994768	0.0458272510578055	0.00165422370638137	0.00085581477453775	0.00125501924045957	-0.00248842693202349	-0.00406520589490998	-0.00810669169684876
0.0147184779934896	0.00193261184865008	-0.00115400236115219	0.00976634443605107	0.00354102640649434	0.000839074096433627	0.00219005025146398	0.000348876734046835	-0.000608702974801617	-0.00118703737283971
0.941019682539682	0.0578740735231772	-0.122520681078928	0.0552469841269841	-0.00529222222222225	-0.0612449206349206	-0.0332685714285714	-0.0307063312613312	-0.0340042857142856	-0.039037735042735
0.642872956302956	0.174032009016974	-0.0762840586864063	0.231503657453657	-0.0297723419167537	-0.0414041269297151	-0.0355882344232343	-0.0404903534388649	-0.0526169363341166	-0.0735386461404117
0.0771133377459921	0.0155433828288802	-0.00756717932162744	0.0463223481758114	-0.00554283593476979	-0.00393245225531394	-0.00473764409504186	-0.00750129051969367	-0.0112234627074247	-0.0146439468897359
0.679470146465548	0.133344115160387	-0.0822997160785167	0.204475150395401	-0.0197026252712743	0.000933367560114196	-0.00938462885558011	-0.0147589766449727	-0.0351509550156301	-0.0423451981495757
0.943287619047619	0.0557984179406575	-0.122931905678824	0.0535346031746031	-0.00515111111111122	-0.0390517460317462	-0.0221014285714287	-0.0200366666666667	-0.0288640283790286	-0.0504458520151625
0.143913290666072	0.0301375011436473	-0.0130046898681733	0.0973286840581407	0.00376875573481933	-0.00187447097290777	0.000947142380955779	-0.0125787177256578	-0.0184385154365302	-0.0192429478505207
0.942367619047619	0.056497599886192	-0.123178936957271	0.0542768253968254	0.0011079365079365	-0.050653492063492	-0.0247727777777778	-0.0291570634920634	-0.0496525345025345	-0.0381047619047619
0.263915735363318	0.106383184824572	-0.0271968663873867	0.172525858734005	-0.00197914420061879	-0.0493397127001707	-0.0256594284503948	-0.0438087311086106	-0.0654928026767611	-0.0580873555839833
0.725515567673496	0.154268362476323	-0.0860717820907337	0.189180897952382	-0.00262217070009885	-0.00424090187980397	-0.00343153628995141	-0.00646139507826915	-0.0199634635141882	-0.0168733824873544
0.420259975650318	0.123167539541692	-0.0479037493012232	0.186656650075197	0.0266010833434538	-0.00364061873076943	0.0114802323063422	-0.00912332831970747	-0.0222783081991701	-0.037652814752946
0.887659153439153	0.102363881292769	-0.111568315660666	0.0921986243386244	0.0241452910052911	-0.0316459717842071	-0.00375034038945798	-0.0187289379528853	-0.0182226588226588	-0.0384143147700602
0.267996791832648	0.105203039644105	-0.0279255228192988	0.174098893480503	-0.0374217818959058	-0.0568353723137935	-0.0471285771048497	-0.041161657029868	-0.0564657661685155	-0.0719091572427292
0.198855460369318	0.0847741638699689	-0.0199491732220673	0.139057763606474	-0.00261315482897964	-0.0214710505923732	-0.0120421027106764	-0.0208594290161344	-0.0279266136903484	-0.032761705413028
0.511663950513566	0.0994876928439193	-0.0574676677631995	0.229846278938212	0.00135302090464173	-0.00522118174352126	-0.00193408041943977	-0.0201017063495068	-0.0342230013838635	-0.0427340777155794
0.782643015873016	0.163917966057675	-0.0936926719883556	0.187436984126984	-0.0103260302442655	-0.0861334095534095	-0.0482297198988375	-0.0584893158730507	-0.0781016665924126	-0.0910449600091267
0.232940579802441	0.0804571079341233	-0.0265837326227249	0.158234294740088	0.0119689136353165	-0.00590607200752982	0.00303142081389335	-0.0139172556699025	-0.0131730384428506	-0.0158819669700097
0.642353468426015	0.138014008620312	-0.0777406473639481	0.202379911867053	-0.0104705405388886	-0.0336428440059028	-0.0220566922723957	-0.0484776467336365	-0.0422084275844034	-0.0642850145683755
0.0274328350200564	0.0181704581701614	-0.00162432010054809	0.0115402496429404	0.00460684197857609	0.00165659464724336	0.00313171831290972	3.95275424209911e-05	-0.000816179806176955	-0.00432041533840645
0.0229161590237847	0.00704278265785411	-0.00168615657794974	0.0156663731294481	0.00360734302214166	0.000527704809997431	0.00206752391606954	0.000857506010969365	-0.00216365677347588	-0.00249733779911745
0.608457305275601	0.136615465369544	-0.0696713637024032	0.223009715228262	-0.00247197234377972	-0.0160928354306313	-0.00928240388720558	-0.0240115373020248	-0.0483316523876939	-0.0412843896861986
0.0753430878650496	0.0161197822221333	-0.0052881053952835	0.0449950221559644	-0.00677273057389269	-0.00533276732525738	-0.00605274894957504	-0.00480238911409599	-0.0139350150351288	-0.0130147785474024
0.0110155808327006	0.00172944208472767	-0.00100818050726985	0.00964424993491405	6.40989964212236e-05	-7.98851301679303e-05	-7.89306687335421e-06	-0.00158796036025076	-0.00150019950959315	-0.00175551715802221
0.359178562337351	0.139306352404786	-0.0380594715832237	0.204126355151334	0.0159888548067381	0.0382146255324801	0.0271017401696091	0.00904344521668377	-0.0111071819694415	-0.0138272097169028
0.200262565590888	0.0859157802944689	-0.0187874659783344	0.160951102621679	0.00509354431384842	-0.0464943168770872	-0.0207003862816194	-0.0254838625001005	-0.0310791459867691	-0.0414453918648417
0.0526962617682303	0.0107974546270186	-0.00456836914460884	0.0340149077896458	-0.000881807227046359	-0.00248822327153523	-0.00168501524929079	-0.0050149205578075	-0.0034798011809874	-0.00808439203476628
0.570643083317668	0.147061742077203	-0.0683137603412304	0.217401729647144	0.0307312029142386	0.0183214173502193	0.0245263101322289	-0.00615075777786855	-0.00792863478355843	-0.0264955989114884
0.205403551315592	0.0548615320219235	-0.0207685989892502	0.121694971155677	-0.00265166639777376	-0.00458690207136014	-0.00361928423456695	-0.00479174683721584	-0.0220029813428062	-0.0239936546238328
0.0459282734485823	0.00923002519363809	-0.00374009392134737	0.0274373609326226	-0.00501592013693935	-0.00195667458379026	-0.00348629736036481	-0.00448948160261572	-0.00636816544331485	-0.00888424535762909
0.77763582010582	0.164105764981421	-0.0953860358359072	0.19300671957672	-0.044242823935324	-0.0710184399199361	-0.05763063192763	-0.0699310511226844	-0.0770875813723028	-0.0801768042927711
0.940651746031746	0.0585930211269317	-0.124125253382258	0.0563260317460317	-0.0286266666666667	-0.0407185714285715	-0.0346726190476191	-0.0324660308210309	-0.0334542857142857	-0.0363342718392718
0.471203330172384	0.105484174431468	-0.0532280047219993	0.24441091898486	-0.0105183425667695	-0.0244690955842823	-0.0174937190755259	-0.0337372888134637	-0.0555961798488604	-0.0647991680456392
0.488320269526189	0.106400903708171	-0.0576695824236944	0.241560240023624	-0.0052154323039163	-0.0360811933972066	-0.0206483128505615	-0.0384004972523709	-0.0513424048114754	-0.0625474138523893
0.0632588383216815	0.00572747982722027	-0.00376224514478013	0.0303185282666424	0.00121277134192134	0.00127968594026762	0.00124622864109447	-0.00424744160953584	-0.00543313915845636	-0.00952323958813622
0.305657877082438	0.106188317274148	-0.0327561538355737	0.158785354649717	0.0343895068526547	0.0254918441707132	0.0299406755116839	0.0157390255289991	-0.000109607812850965	-0.0101096295727067
0.11141333412219	0.0175177712473767	-0.00650754030853874	0.0959681170663015	-0.0031240603820632	0.00523549227217039	0.0010557159450536	-0.00626332237596648	-0.0155714775835563	-0.0190655613113742
0.545981783450811	0.130832066596177	-0.0618852658817588	0.236467027607412	0.00216717566633562	-0.00303764952259067	-0.000435236928127525	-0.0140063887444574	-0.0121274550024258	-0.0408911793139825
0.273437087197897	0.0556367525226651	-0.0311778739809996	0.150096347378387	-0.0263617593615999	0.00467204264468457	-0.0108448583584577	-0.0177106563278411	-0.0308735885514015	-0.0430557230495307
0.173438067777488	0.0674209493916998	-0.0162249917399302	0.105428455778064	-0.0100690230674773	-0.026087415342852	-0.0180782192051647	-0.0177818123976242	-0.0304346314368024	-0.0321122070981582
0.569386041832837	0.149183115816839	-0.0666334457011325	0.213590935250393	-0.00402731387122757	0.0106483519126263	0.00331051902069934	-0.00740385424239753	-0.0115810378318119	-0.0219156269298418
0.684173644528166	0.158527803272443	-0.0816825770121211	0.180813969884512	-0.0296355654929774	-0.0346608293251296	-0.0321481974090535	-0.0253303442766538	-0.0311549367270599	-0.0476392810893655
0.862979341029341	0.109499206992826	-0.107116014594858	0.105928278018278	-0.00750671587671581	-0.0194618511118511	-0.0134842834942834	-0.0393358809708809	-0.0549476609434373	-0.0614940923947901
0.577027627581032	0.163826930995265	-0.0676942378440683	0.244386814882822	-0.0443493542396013	-0.0775956243921185	-0.0609724893158599	-0.070291214417868	-0.108993460512153	-0.0852647126717131
NA	NA	NA	NA	NA	NA	NA	NA	NA	NA
0.0223610135025412	0.00495725147708428	-0.00235734278577169	0.0157011876263764	-0.00146111778090123	-0.0028262467988814	-0.00214368228989131	-0.00321148708310664	-0.00523512926892548	-0.00584912128891241
0.426930219301186	0.125676491320783	-0.048976793405447	0.186792137121046	-0.00212522103539958	-0.00183994229220591	-0.00198258166380272	-0.00620493930417287	-0.00828665786910143	-0.0266268236811164
0.929209523809524	0.0670676858698763	-0.120280101086399	0.0639015873015872	-0.00135174603174604	-0.0309336630036631	-0.0161427045177046	-0.0223530466317309	-0.0395577248677249	-0.040641966921967
0.4264219846669	0.129298117501983	-0.0480569439901209	0.246134014576298	-0.00508014742324309	-0.0507717734978336	-0.0279259604605383	-0.0455970837479852	-0.0791873758934116	-0.0889554464332763
0.0614363080768148	0.0350281296878064	-0.00344991888619005	0.0253775982231908	0.00885316941828495	0.00395296550156037	0.00640306745992266	0.00530000551412235	-0.000544998105466064	-0.00368779430679118
0.0525318476557343	0.0100990523756818	-0.00436823576120004	0.0335808290126784	-0.00783365104957261	0.000367198561476365	-0.00373322624404812	-0.0043117397943584	-0.00685414398807836	-0.00812205474100348
