# Supplementary material for: Measuring re-identification risk using a synthetic estimator to enable data sharing
Source: PLoS One. 2022 Jun 17;17(6):e0269097. doi: 10.1371/journal.pone.0269097 (PMC9205507; doi:10.1371/journal.pone.0269097)
Supplement: S3 File — (ZIP) [file pone.0269097.s003.zip › tx/tx.vineCopula.1.16.csv]

risk_act	entropy_est	ital_est	hypo_est	g_err	g_vine_err	ave4	ave5	ave6	ave7
0.0345333396460737	0.00351556649188477	-0.00261669577691891	0.0196005666093235	0.000371841893007457	-0.00135664944156449	-0.000492403774278519	-0.00301971714908406	-0.00709401966713836	-0.00532293398562773
0.101601928125123	0.0205693274614622	-0.00846235685813691	0.0668416085975069	-0.00107871416511141	0.00275447974625129	0.000837882790569941	-0.00397148678379874	-0.0121306852834144	-0.0174276750046087
0.0133940627410381	0.000358953634488592	-0.000250067348611405	0.00728403489885568	0.000414051292080851	-0.000118121054178898	0.000147965118950977	-0.0014842579915381	-0.00210001250069418	-0.00279868126845459
0.0135676884035231	0.00282647508459669	-0.00148709178741332	0.00936118033351147	-0.000749119756965642	8.55014364933484e-05	-0.000331809160236148	-0.000929519333103831	-0.00281787771228657	-0.00393268988279129
0.885496974206349	0.102798154618618	-0.0907754607525691	0.0941342757936509	-0.0182268391330891	-0.0382959462047456	-0.0282613926689174	-0.0334157680130542	-0.0468998489357864	-0.0546221864940615
0.194223135580169	0.0322420099327403	-0.0181825185007452	0.115956294513794	-0.00738360129698629	-0.00526764804135349	-0.00632562466916989	-0.0178209058182859	-0.030212128006482	-0.024538682803968
0.219636643524007	0.0826996353735089	-0.022140509203752	0.141515413441053	-0.00919063480577115	0.0043617457401032	-0.00241444453283396	0.00132970051747475	-0.00580575062584732	-0.00488548718189052
0.763066524447774	0.1425839108431	-0.0755002925582067	0.160912494205141	-0.0287811620568973	-0.0566742405493257	-0.0427277013031114	-0.0736146937356977	-0.0876691961984001	-0.0890336224463727
0.0220300608590048	0.0149992846547244	-0.00204561923944689	0.0116852725052855	0.000663874618349245	-0.00111827966269524	-0.000227202522172999	1.16613672302979e-05	-0.000267932579303364	-0.00199427758697859
0.898981944444444	0.0849583396081512	-0.0896490916571376	0.0854451388888889	-0.0292006448412698	-0.00553824404761905	-0.0173694444444444	-0.0141586061507937	-0.0375480727605728	-0.0326103622072372
0.139229147955179	0.0653411231623434	-0.0102395778181917	0.106382851357119	0.00712674543796099	-0.010386219102894	-0.00162973683246653	-0.016722994725011	-0.0177023465800598	-0.0218647486345176
0.699447483245921	0.142262295700881	-0.0703816319287524	0.194189867944556	0.00230862376612218	-0.016838908354717	-0.00726514229429742	-0.0131909950510697	-0.0302567644688704	-0.0433171868607981
0.221180568269962	0.0840569343028314	-0.02228760982098	0.138388523420372	-0.0249042879377808	-0.0140385865841517	-0.0194714372609663	-0.0240714354059863	-0.0367039445433985	-0.0439570835869673
0.54332122067518	0.132074390062518	-0.0553843818476243	0.236131525190066	0.00993686897507473	0.00753714348786438	0.00873700623146956	-0.018948991015571	-0.0321969235894036	-0.0368223902175757
0.00228105652854165	1.44298655234496e-06	-0.000106124850184573	0.00121915168540177	-6.8039986720482e-05	-3.73128684306944e-05	-5.2676427575588e-05	-0.000309392133514383	-0.000420897900196483	-0.000675484521218189
0.221653640202855	0.0859352293418465	-0.0208819649996365	0.135798139094829	-0.0186360303999882	-0.0170276454421519	-0.01783183792107	-0.0353105128774107	-0.0470253002559019	-0.0478282035152258
0.287135384642195	0.10827807568643	-0.0284456503107052	0.180507431993397	-0.00036666136005653	0.00959798452361987	0.00461566158178167	-0.012360075179237	-0.0223252366794546	-0.0355641188961742
0.929477678571429	0.0675328365189946	-0.0957953700715057	0.0625223214285714	-0.00201011904761905	-0.0466346052844215	-0.0243223621660204	-0.0310846027236653	-0.0397573322510822	-0.053583137001887
0.124224596198929	0.0201187325488165	-0.0109261985031374	0.0699411942560654	-0.00664051305057245	-0.00914057225535234	-0.00789054265296239	-0.0109135852238678	-0.0231176274957537	-0.0231653579760598
0.641810299920982	0.137276347999178	-0.0661091280605539	0.194676877265071	-0.0336958756012267	-0.044169931410411	-0.0389329035058188	-0.0435819746378507	-0.0699516032450626	-0.0630160621259059
0.648885166400321	0.134686481215252	-0.066398968040811	0.190182601474464	-0.00188360383830322	-0.0396571781595191	-0.0207703909989111	-0.0331438492792916	-0.039448112923879	-0.0840709296475128
0.766457867132867	0.143217428528815	-0.0773729318276762	0.158011766358641	-0.0214949704957206	-0.0625222514096886	-0.0420086109527046	-0.0502871776608375	-0.07051230854561	-0.0682246393301831
0.651717750223633	0.141282273421091	-0.0666576825379044	0.23118507715732	-0.0102990125720729	-0.0040521444752144	-0.00717557852364359	-0.0150146437606102	-0.0339480053142751	-0.0468667328850167
0.00136918292306526	4.89128831186619e-05	5.61925681169548e-05	0.00100661468539279	-1.23874657882652e-06	-2.03208185035105e-05	-1.07797825411686e-05	-9.05923361454481e-05	-0.000227622151618945	-0.000329436049018556
0.423549658670571	0.131595713834433	-0.04475513248978	0.242641623815018	-0.000971892992012224	-0.065464812007736	-0.0332183524998741	-0.0475056765654922	-0.0604851758256069	-0.0711253063285714
0.133925692732345	0.0644948420181586	-0.00907215985066435	0.107398636458459	0.00531928502764464	-0.0111737965530492	-0.00292725576270225	-0.0082574292551568	-0.0138345759834423	-0.0229504097084291
0.455479224199856	0.197330558910294	-0.0472700588279748	0.231523919928762	-0.00525405765380044	0.00123174039326923	-0.00201115863026563	-0.0194932714901676	-0.0234947343813451	-0.0402474801196117
0.795314388736264	0.1487232924888	-0.0788794797086725	0.145193772893773	-0.0202716002747253	-0.0423742535242535	-0.0313229268994895	-0.0514919192394345	-0.0712012264134795	-0.0907296599435995
0.565235579595657	0.111913907668889	-0.0550913023504808	0.194691244654439	-0.00376094150303852	-0.017266291791572	-0.0105136166473053	-0.0220357255936254	-0.0369440482591447	-0.0464846748570386
0.765762777847153	0.142153374632532	-0.0777565434884925	0.15935153492341	-0.0312924856312338	-0.0568427351379558	-0.0440676103845948	-0.0406371153271095	-0.0615381251744579	-0.0556146777016614
0.780768650793651	0.164184607896648	-0.0769102860470267	0.184412599206349	-0.0117384695165945	-0.0911302050380175	-0.051434337277306	-0.0598178097669874	-0.0510327659656823	-0.0786608464676311
0.700231491078366	0.143333162308222	-0.0703012928093939	0.196613165306915	-0.0158939577235629	-0.0163810712366841	-0.0161375144801235	-0.0194303812265912	-0.0357464155181692	-0.0400300944801524
0.123381540987315	0.023550390162992	-0.0110265823722459	0.0726840719260896	-0.001127310630319	-0.00478586267904629	-0.00295658665468265	-0.00519176563838727	-0.0115511142160861	-0.0141023467115317
0.0228608683443012	0.00141290079117433	6.42626300876928e-05	0.00905137508790277	-0.000560310428581942	8.74706719449676e-05	-0.000236419878318486	-0.00149541964246833	-0.00358351454890441	-0.00519556174362936
0.0710466122377592	0.0244161938504215	-0.0056822874005745	0.0580415661501025	-0.00277558447928421	-0.00131945781279479	-0.0020475211460395	-0.00331071216623227	-0.0069425218008015	-0.013097827321584
0.180846638857867	0.032677658994953	-0.0160036655404427	0.116775892089612	-0.0108277762306539	-0.0108593835986245	-0.0108435799146392	-0.0201715857491271	-0.0247414290896612	-0.0275548567034838
0.0237642008475685	0.00581473125178441	-0.00188005607354046	0.0146115832068412	-0.00189335019788303	-0.00112398811108414	-0.00150866915448359	-0.0046611289778494	-0.00420383818726608	-0.00462012258333692
0.722280134925401	0.153603163673128	-0.0731344802506368	0.184131960475114	0.0104237858159472	0.00407729517495681	0.00725054049545204	-0.0140017344352018	-0.0146893185892608	-0.0235642879631016
0.0565691387979741	0.0106978608582745	-0.00472515870311292	0.0341855824781707	-0.00434701941849515	-0.0029504255561494	-0.00364872248732227	-0.00537586761303103	-0.00841924197372871	-0.00751790886275695
0.787194444444444	0.16099798474794	-0.079023348712278	0.180163888888889	-0.0195152054542679	-0.0602757042660641	-0.039895454860166	-0.048889933998247	-0.0583510097388314	-0.0723336377736014
0.897937896825397	0.0850958843280497	-0.0913604688333489	0.0853121031746031	-0.013026736111111	-0.0129898899711399	-0.0130083130411255	-0.0206351481851482	-0.0320204591415529	-0.037403107716909
0.73600041971917	0.160780541965708	-0.0780021537720834	0.208125473137973	-0.027096059944957	-0.0629806986690211	-0.0450383793069891	-0.0551144090960681	-0.0693189492389575	-0.0858306325989235
0.693143623737374	0.167661754494135	-0.0701324521296829	0.227952507215007	-0.0198751475558373	-0.0183107161197086	-0.0190929318377729	-0.0299997004416002	-0.0349556220302424	-0.0478773732275525
0.418327201943927	0.133363487028119	-0.0436760701519499	0.242359618996258	-0.0442253020686077	-0.0497373009801029	-0.0469813015243553	-0.0565418058612868	-0.0598477423095587	-0.0700160010597959
0.327886540940635	0.109144300871428	-0.0343702676725511	0.197306155403826	0.0162668868701668	0.0316804020927743	0.0239736444814705	0.0172475273213254	0.000135429752943617	-0.0116527227159028
0.530802529032187	0.115031178361549	-0.0530476346876986	0.208420188849131	0.00469335200843402	0.0139595125706592	0.00932643228954666	-0.0027695508302078	-0.0138528233060574	-0.0189353727393576
0.782149801587302	0.163693744441296	-0.0803118795062652	0.184748115079365	-0.0263899333305583	-0.0799117911760719	-0.0531508622533151	-0.0599894637072486	-0.0514432485049672	-0.075068689736401
0.797823540001665	0.148563794857947	-0.0813093899954466	0.145405329045954	0.00281371198246205	-0.0743832004156404	-0.0357847442165892	-0.0359666871833232	-0.0585695299068748	-0.0642596055389398
0.150680969548626	0.0692655774124368	-0.0127095805301238	0.104581404353058	-0.00979592313984484	-0.0190079087789095	-0.0144019159593772	-0.0291852893990616	-0.0214972392236403	-0.0342693262090379
0.281459566783659	0.10301453380515	-0.0280946944406104	0.166895047754193	-0.00764272295988122	-0.0644684953285283	-0.0360556091442047	-0.0419833651303584	-0.0688102911756625	-0.0769697206937315
0.1122054600045	0.0186946140591598	-0.00927792803616806	0.0649698555254978	-0.00867582579659815	-0.0102900854965261	-0.00948295564656214	-0.00705909502223652	-0.0180760939866588	-0.0216818989366973
0.00750436981865871	0.00890464762803795	-0.000427813651916362	0.00303531183363335	0.00191914715164848	0.00140164576261453	0.00166039645713151	0.00128207797348991	0.000224312248158871	0.00026463512356707
0.416563047486724	0.132819450001723	-0.0466380192659605	0.244030777153883	-0.0085213579305336	-0.0436846171916773	-0.0261029875611055	-0.0380566701654825	-0.0591680911938652	-0.0764551267342008
0.350042385322449	0.152223173207393	-0.031940623880025	0.185995859454082	0.024036584206679	-0.000881021098997292	0.0115777815538409	0.00654832665365079	-0.00897441117910447	-0.0304802992060041
0.153148369425794	0.0697998171734581	-0.0121857360439551	0.104653816937317	0.00281455360965019	-0.0197783244850309	-0.00848188543769038	-0.0231682915073297	-0.0345300046542828	-0.0433020268890553
0.550629279661365	0.13532457393383	-0.0580929571502731	0.231056650829713	0.0170139777994911	0.00804739517790898	0.0125306864887	0.000398273733078436	-0.0142921627997902	-0.030280134141495
0.287802680824674	0.0777311311130087	-0.0285257443711875	0.176568864876634	0.00974080753153006	0.0145986798166298	0.0121697436740799	0.00307693448748159	-0.0103560558310082	-0.0184753509380949
0.0405046216208751	0.0326422324003096	-0.00191703304789005	0.027590452563057	0.00767803277383124	0.00609706713946827	0.00688754995664975	-0.000132371836613708	-0.00382895238277008	-0.00482892104357904
0.193470853528518	0.0877715952705723	-0.0185823585590141	0.158255477720925	0.0173320994191703	-0.0376684981512405	-0.0101681993660351	-0.024107845035833	-0.0302075588020188	-0.0380628235368975
0.0108546386446291	0.00454738367724224	-0.000947747397134399	0.00645096991931446	0.000320936418154387	0.000260910588969954	0.000290923503562171	0.000648762350862097	0.000928719908073505	-0.0010395224802314
0.843463179998106	0.117860088639712	-0.0836060662183977	0.119474297108121	0.00213532288789631	-0.0329904470110643	-0.015427562061584	-0.0144499616683949	-0.0239570188521246	-0.0207433289188345
0.530961013356394	0.119154192541627	-0.0537341112551749	0.209018285687427	0.0138197857849693	0.0248020778574699	0.0193109318212196	0.000483981358670227	-0.0123065815059632	-0.0253436297560886
0.896894047619048	0.0860613588266547	-0.0901857046545664	0.0858059523809525	0.000239732142857219	-0.0158928571428572	-0.00782656249999991	-0.0171363095238094	-0.021861412239721	-0.0271202660187034
0.863355451839827	0.107537171798906	-0.087025277565677	0.102434577922078	0.0017194583194583	-0.0371684904488433	-0.0177245160646925	-0.0244254976843183	-0.0210814232642359	-0.0499401496088453
0.00547704794830099	0.000746160353090536	-0.000500487016953343	0.00211554917883995	0.000359367465400414	-0.000445214309752668	-4.29234221761268e-05	-0.000989674381783363	-0.000638652137060583	-0.000570059605582244
0.0609330866232302	0.0389490435075548	-0.0042831457470103	0.0346426498682685	0.0104694289562557	0.0057381627375688	0.00810379584691225	0.00393187713263037	-0.0026188276109466	-0.00413214800488482
0.202367377651578	0.0835458084721321	-0.0178882006375872	0.160097147917387	0.0030184161203532	-0.0403365817210505	-0.0186590828003486	-0.0252803495075141	-0.0340946880157502	-0.0441001323201007
0.415309583310456	0.115607596371805	-0.0421561418794071	0.18255968679879	-0.0144570294342802	-0.00437776261718786	-0.00941739602573399	-0.00510252953586932	-0.0255969943524532	-0.0409408500649354
0.00374262480270977	0.000227370914030124	-0.000130341332388113	0.00198178477610287	-2.55485054883268e-05	-0.000209744542506152	-0.00011764652399724	-0.000332722443469144	-0.000343441844668343	-0.000818675470896287
0.884715029761905	0.104942714126648	-0.0903086846604949	0.0934370535714284	-0.00278401078088586	-0.0296484397546898	-0.0162162252677878	-0.0351337338927413	-0.0199122157356534	-0.0482435643349707
0.791178382381507	0.149749190652111	-0.0802259629336298	0.147478922813298	-0.00767416947936705	-0.0462693019806991	-0.0269717357300331	-0.0636205927976341	-0.0779608147938767	-0.0809282386135121
0.0261857484137228	0.00485308201719778	-0.00300728619413161	0.0163967793146471	0.00166579884902849	0.00197775015540538	0.00182177450221694	0.000374769217870611	-0.00157735438194443	-0.00218146380040325
0.683131008339179	0.156780549118555	-0.0697186510884263	0.184913260392723	-0.0221699620310377	-0.0433499855101604	-0.0327599737705991	-0.0477118700527578	-0.0430228622210063	-0.072062994815289
0.0102979395659041	0.000347148302571525	-0.000489591147565416	0.00561652271623357	0.000288713326403315	0.000310596567877942	0.000299654947140628	-0.00067832313305888	-0.00146741498814462	-0.00230049524292976
0.380636368300515	0.0910946946639023	-0.0379094435794596	0.180739305809304	0.00652435748295116	0.0223069840957311	0.0144156707893411	-0.00819241273197885	-0.0222474979189265	-0.0205650524797679
0.888529464285714	0.101964703014367	-0.0901633212097122	0.0904872023809523	-0.000449523046398115	-0.0289608112373737	-0.014705167141886	-0.0179074666652792	-0.0302018217620771	-0.0241796626984128
0.680533600019978	0.135897164760983	-0.0715734489887513	0.20178371123951	-0.00937175627616715	-0.011601453674572	-0.0104866049753696	-0.0083564718409207	-0.0328655230700089	-0.0406786981095081
0.0259782866061565	0.0184267839777772	-0.000895818965956356	0.0111030256222726	0.00217670134212723	0.0037778226536264	0.00297726199787682	0.00233683785140011	-0.00145769590388158	-0.00368982623108186
0.122614617446385	0.018984874732733	-0.00971632238614863	0.0678747303775811	-0.00261550917668266	-0.00158376720492553	-0.0020996381908041	-0.0140272332502108	-0.0160327109862731	-0.0227691841241711
0.0451537306834708	0.00855825765424296	-0.00405765113253714	0.0256372840991332	-0.00666623151825099	-0.00456177997847025	-0.00561400574836061	-0.00547881719407491	-0.00635902737660768	-0.00751827420429985
0.124730114423058	0.0535094558469406	-0.0103658958205795	0.0705732976159739	-0.0151547664313574	-0.00119540076365575	-0.0081750835975066	-0.0110317292837194	-0.0201396351874791	-0.0140293308648004
0.00543049633884003	0.00022869058932638	-0.000151599832336174	0.00211169450573919	-0.000227677666207269	0.000453704470759261	0.000113013402275996	-9.87475727821123e-05	-0.000742373978306284	-0.000945570117342607
0.0620376647334421	0.0399012432252677	-0.00480148989666029	0.0344469362713195	0.0064637336530243	0.00886820845661183	0.00766597105481807	0.00250411307413753	-0.00406754111390815	-0.00152529512272773
0.369392359540141	0.147919735964077	-0.0338515832799764	0.196856285570584	0.0394009871762322	0.0487322714548772	0.0440666293155547	0.0302409700728922	0.00400620026864379	-0.00146587156305567
0.0705635667399773	0.0443108789475677	-0.00250103612978529	0.0565369101074588	0.0111233957421013	-0.00234428919006101	0.00438955327602014	-0.000333308515555894	-0.00514969678261019	-0.00925285531988849
0.508751855275592	0.097957878648589	-0.0503170648564213	0.226166349220851	0.0111137455474618	-0.00460786897293974	0.00325293828726103	-0.0195169971463525	-0.0271489217878291	-0.040811793794125
0.572357803362982	0.117163568177214	-0.0538860021207558	0.190214338635886	0.0291264957464858	-0.0131726139438219	0.00797694090133205	-0.00678962617911305	-0.011364037567691	-0.0266853163171744
0.00488685444716056	0.00293284551994157	-0.00021340308616354	0.00349590305666671	-0.000460535509705535	0.000258792906836148	-0.000100871301434694	-0.000274835630061599	-0.000579878908476938	-0.00101684958617734
0.0355297083240308	0.00945704842639886	-0.0016226776976824	0.0281879146267598	0.000906029855769354	-0.00358727212325698	-0.00134062113374381	-0.00446102782924822	-0.00570937655077121	-0.00751623043469517
0.382667936876826	0.0898644900333065	-0.0363683410698379	0.178627000694659	-0.00174530298352005	0.013587168668103	0.0059209328422915	-0.00478198378104894	-0.0128979448318646	-0.0265966368206292
0.0129515144928676	0.00148621914375517	-0.0013267067311849	0.0104968134358977	-0.000701456330686547	-0.00141569205486348	-0.00105857419277501	-0.00137866041522291	-0.00269344653053872	-0.00291741698993517
0.342020321450345	0.124241945151414	-0.0345658829223217	0.18712763477439	0.0485408520645083	0.00819167663856779	0.0283662643515381	0.00370406907399773	-0.00803257544219965	-0.0147021873428608
0.914937797619048	0.0781062206924797	-0.0930131467897339	0.076728869047619	-0.0152310994560994	-0.0173613095238094	-0.0162962044899544	-0.0158423205266955	-0.018309623015873	-0.046964236111111
0.312985351269872	0.0799527020954839	-0.0318610009299606	0.15410487936791	0.025474994659279	-0.0134932613348204	0.00599086666222926	-0.0225795097381216	-0.0155034635749906	-0.0224730860411699
0.841124977922404	0.119262581568839	-0.0852164598719484	0.122456844421918	0.012678607381181	-0.0316462920249685	-0.0094838423218937	-0.0261163698637963	-0.0185653163314154	-0.04280219804195
0.182060056737775	0.046043774755305	-0.0147594332460533	0.108811968925391	-0.0105453073289545	-0.0101623680013389	-0.0103538376651467	-0.0142905900456371	-0.0219879768687029	-0.0302926978330752
0.584590204681603	0.166010773304193	-0.0602328297067748	0.231028769965826	-0.00296882124155651	-0.102878422382408	-0.0529236218119825	-0.0595578637392696	-0.0771345053044544	-0.111314717696698
0.695905304591242	0.144724175798618	-0.0753944899491696	0.200740393460706	-0.00632404904145123	-0.0111101317751465	-0.00871709040829893	-0.0130548363463241	-0.0311202624128811	-0.0501149345177647
0.736765781440781	0.163165949544755	-0.0762867080411912	0.205788385225885	-0.0196829784798535	-0.0689235162324868	-0.0443032473561701	-0.0566908110425114	-0.063552826101116	-0.101122518136979
0.0270519729661422	0.00784885905665967	-0.00133575924286299	0.0176227123692123	-0.000176150799892288	0.00260195092565554	0.00121290006288163	-0.000797260998255125	-0.00181753092458085	-0.00398043111232189
0.338058673810076	0.145985685515451	-0.0300023091458019	0.187624916638338	0.00377754521071932	0.00195812836288123	0.0028678367868003	-0.0130110674083969	-0.01761200612717	-0.0309963486179296
0.198285562349113	0.0330406193339368	-0.0184105868984463	0.114334683251063	-0.0054764270691785	-0.00292617116844529	-0.0042012991188119	-0.0176329419404221	-0.0173434624264346	-0.0302826985576939
0.221178151392373	0.0856168516463848	-0.0201326860178802	0.135803507071073	-0.00191671266822374	-0.0229066021134982	-0.0124116573908609	-0.0345568761237881	-0.0411146898762252	-0.0478821055342199
0.927952678571429	0.0687017922314052	-0.0961931381317584	0.065213988095238	-0.0213703373015873	-0.0451916285103786	-0.0332809829059829	-0.0295104662698412	-0.036959356962482	-0.036912150523088
0.372465278930919	0.149565081837072	-0.0366388520002723	0.20174133450314	0.0439342174282046	0.0373329800722577	0.0406335987502312	0.0279892280959914	0.0139142809969734	-0.00143910770122829
0.197886494031566	0.0321884911505448	-0.0181708266235839	0.113917284325295	-0.0114723600553993	-0.00739048153143601	-0.00943142079341766	-0.0162809138887229	-0.0267936325790658	-0.0353269917938731
0.865325067640693	0.108673472607036	-0.0849522900677011	0.10020009469697	-0.0284762842850304	-0.0156963203463204	-0.0220863023156753	-0.0149892770424019	-0.0321605832467505	-0.0386678874944499
0.0176569073777804	0.0019534480710086	-0.00146156540320382	0.0117851769047413	-0.000802041507645544	-0.00358608209480002	-0.00219406180122278	-0.00238550281515998	-0.00395089388756578	-0.00359853545434043
0.0116832769481425	0.0124244374890858	-1.55453383130031e-05	0.00395572075354168	0.00254701471728654	0.00396113710691677	0.00325407591210166	0.00332050101267455	0.000667161588253494	0.000452090862881829
0.0248320940535176	0.0173880490726643	-0.0011481965912003	0.0213875175441342	0.00107220319584889	0.00457443629129106	0.00282331974356998	0.00029514502814881	-0.000678022337628321	-0.000312843319562058
0.520198132864072	0.0837994944812869	-0.0525854258100859	0.201229015438927	-0.00667867511126952	-0.00793977192316886	-0.00730922351721919	-0.0166135993731568	-0.0300584034836481	-0.0400645193325345
0.264824070859986	0.0752357399755483	-0.0275085130793383	0.147092575462919	0.00437866837221051	0.00684460887146715	0.00561163862183883	0.00335511481215717	-0.0136996814275305	-0.0252952534062295
0.524287787008149	0.082701605584751	-0.0499730720037356	0.197851766628532	-0.00410369257101073	-0.0127050320037312	-0.00840436228737096	-0.0248096740504747	-0.0400192666837478	-0.0482571344409308
0.931163392857143	0.0656820305005464	-0.0958826013795947	0.0636699404761905	-0.00287529761904759	-0.0415017248011492	-0.0221885112100985	-0.0156628720238096	-0.0331603602994229	-0.0320354910714286
0.418313492341463	0.132096965676371	-0.0482391894370615	0.247354853323248	-0.034957704257588	-0.0530196850468457	-0.0439886946522169	-0.0414442412771852	-0.0572004404865174	-0.0744588831344121
0.305784746146402	0.10846332783061	-0.0317823049140097	0.155110828931462	0.0383415443725658	0.0227602130681057	0.0305508787203357	0.00818729400310447	0.00449523734059737	-9.710310193356e-05
0.0203070687586672	0.00636254677350371	-0.000397463749953905	0.0123221003392867	0.00085062114009667	0.00156368619471944	0.00120715366740805	-0.000268391192033299	-0.00374546447962873	-0.00330447899877929
0.0563690101769616	0.0108072104315737	-0.00436084931014092	0.0341989584891618	-0.000989849502574518	-0.00122280178002661	-0.00110632564130057	-0.00459052841464277	-0.00436510011205436	-0.00994684733092662
0.14740581815042	0.0683358030779132	-0.0131089950618591	0.10721373862026	-0.00171303678201526	-0.014154977270518	-0.00793400702626659	-0.0191197012005746	-0.0244167837425896	-0.0361143031800017
0.643813121947497	0.175700372068675	-0.0663717424241521	0.226660092338217	-0.0320406521916264	-0.0379519607176843	-0.0349963064546553	-0.049678389340418	-0.0480580170529332	-0.0658035748682957
0.78149880952381	0.16344513383473	-0.0780266515272408	0.18714494047619	-0.0473741280953187	-0.0747751253152917	-0.0610746267053053	-0.0734498186526559	-0.0701796449724985	-0.0860930167541412
0.686507668942019	0.158570380467157	-0.0700540497543809	0.182662298422606	-0.0259888468939692	-0.0487834899993468	-0.037386168446658	-0.0421484951261545	-0.0686067287904653	-0.0687491710206786
0.304536282594963	0.108720541325976	-0.0314736177214596	0.157043222707858	0.0298659686414804	0.0182079247375068	0.0240369466894936	0.00675482805283745	0.000967224248304699	0.00799548491905394
0.517542683205715	0.110708771471548	-0.0527066620645747	0.210445229557318	-0.00553204348819436	0.017628329083348	0.00604814279757682	-0.00710447219555721	-0.0170546523954832	-0.0393455371071501
0.335350271692898	0.116454484141671	-0.0322184087986251	0.187168295102288	0.00697209710045615	0.00540182595702443	0.00618696152874032	-0.0102296603051049	-0.0214206010291794	-0.0213479715452087
0.646734618853369	0.175185527603783	-0.0654057226765171	0.225515678765679	-0.0138756311085499	-0.0413734077145406	-0.0276245194115453	-0.0314908787895773	-0.0493712396558327	-0.0658207986030638
0.491893427992166	0.104684671734346	-0.0484442073337228	0.231066632481201	-0.00714519846950051	-0.0388399204701969	-0.0229925594698487	-0.03850186867747	-0.0403166590290286	-0.0675180064110322
0.418539838235688	0.120903582259686	-0.041652687762869	0.180646636322574	0.0195123479439485	0.0126557032450771	0.0160840255945128	0.00126073974028651	-0.0120127393033339	-0.0256101945254312
0.144362458715497	0.0594655312016889	-0.0144786631217322	0.108834851136324	0.0237024484097126	0.00455485699388822	0.0141286527018004	-0.00176254179784233	-0.0091531129457893	-0.0172327989841856
0.0352889477185361	0.0106915610479754	-0.0022819968893447	0.0188907188291602	-0.000567285907054078	0.0025125702193067	0.000972642156126309	-0.00136095369276644	-0.0017957925409907	-0.00376825171887835
0.888712996031746	0.101647439104305	-0.0890585252939785	0.0917286706349207	-0.0131984623015873	-0.0390143132908758	-0.0261063877962315	-0.0219772005772005	-0.0127059151785714	-0.0246172485500611
0.65338767968143	0.172345488650029	-0.0660218895580337	0.218365310037185	0.00598868658620733	-0.0293750387400401	-0.0116931760769164	-0.0299737508158223	-0.0475920405646243	-0.0554215176477035
0.318478535308686	0.0970018007151082	-0.0293334314524116	0.188576843418661	0.0153388674261746	0.0232134739292415	0.019276170677708	0.00389414813673006	-0.0113585614246283	-0.0156998007772196
0.32146534299229	0.0632487145934854	-0.0329767539438111	0.207953333515962	-0.0080358234260276	-0.0286489266925969	-0.0183423750593122	-0.0338183728038647	-0.0428897922829205	-0.0518678074681894
0.094425157437222	0.0178867537172709	-0.00729304724913372	0.0643883587660974	0.00404321126586894	-0.0122862356999399	-0.00412151221703549	-0.00464452970031851	-0.0186293796588555	-0.0171823256468986
0.0759743234514285	0.0176351751772456	-0.00454376736722527	0.0444867890850082	-0.00328596625337449	-0.00444532912594429	-0.0038656476896594	-0.00595415029366723	-0.00905724400974746	-0.0156631485757877
0.0514861198907436	0.00233442351002177	-0.0043162615824222	0.0431826366221153	-0.00278521591263385	-0.000816134804706409	-0.00180067535867013	-0.00598968409473623	-0.00929465258033516	-0.0106528408092347
0.867279094516595	0.108876623461114	-0.0869019731305997	0.102136530483405	-0.00460801316738824	-0.0222381673881674	-0.0134230902777778	-0.0293199679067834	-0.0241167528651905	-0.0262542625777001
0.116955812870492	0.0184569303497339	-0.00943532675695331	0.0994222996920527	-0.00246822135562344	0.000853232493915446	-0.000807494430853997	-0.00739905650932964	-0.0122765297667222	-0.0215086086673874
0.686000491117664	0.135386771305606	-0.0707257569642243	0.196051698637026	0.00946780470748698	0.0158483081357593	0.0126580564216231	-0.00575098648341976	-0.0277462341319975	-0.0346251437554449
0.0517201340710666	0.00241204768582058	-0.00473162944068641	0.0441085083052797	0.000417730199180837	-0.002142512878785	-0.000862391339802079	-0.00694991597419901	-0.00790451660797137	-0.0108844356895993
NA	NA	NA	NA	NA	NA	NA	NA	NA	NA
NA	NA	NA	NA	NA	NA	NA	NA	NA	NA
0.423793992908591	0.124033816095818	-0.0403440788044789	0.179233208323591	0.00449345681990754	-0.0135618054736195	-0.00453417432685593	-0.001613364056817	-0.00637544059161438	-0.0339897202288688
0.226540403662831	0.0626366947292978	-0.022589715491873	0.158486516626635	0.00305652073815499	-0.00260138549389299	0.000227567622130997	-0.00584657884082193	-0.018055418166742	-0.0262556680320968
0.0229103131788688	0.00137661307671588	-0.00198410193151765	0.0133883451231681	-0.000294678499396968	-0.000892563620514167	-0.000593621059955567	-0.0035965000742238	-0.00391118166334076	-0.0036139034906064
0.766545651223776	0.143107122732018	-0.0777247763691131	0.158520897505273	-0.00638228864659274	-0.0543409291418122	-0.0303616088942025	-0.0726972788450899	-0.0598319131792162	-0.0589286729873905
0.796467847430347	0.149408928909371	-0.0815426969921734	0.148153283522033	-0.0256470034915186	-0.0643506249877573	-0.044998814239638	-0.0426502744060528	-0.0621486507158618	-0.0789953816974061
0.0702116354751101	0.0329272493940809	-0.00504257369156308	0.0542166988377217	-0.00109618216104275	0.0168383440574127	0.00787108094818499	0.000250759842869944	-0.00379561024014104	-0.00894284999144293
0.0178788607870629	0.00724134205736905	-0.000741457674148644	0.0113918413225722	0.00147238729089152	0.00366231516388641	0.00256735122738896	-0.00100941286071606	-0.000722379849384041	-0.00117555150431442
0.00176250452334754	-5.86946496337901e-05	-8.98916095968877e-07	0.000824657653117557	0.000135476189573299	0.000180506343330439	0.000157991266451869	-0.000105480069919484	-0.000328567014351681	-0.000315205578941819
0.693571347402597	0.163284484226128	-0.0706853319246314	0.227515557359307	-0.02395264492452	0.00409793895850874	-0.00992735298300562	-0.0262115701617084	-0.0423785687154076	-0.0443417475135998
0.642024492868243	0.172726197069503	-0.0659956029303476	0.227116754426129	-0.00812067739740063	-0.0496583455520961	-0.0288895114747484	-0.044622159870168	-0.046073255773797	-0.0772045382645401
0.20262655260645	0.0426038698145371	-0.0177728423016721	0.126516233794669	-0.00402377121087985	-0.00352248287557688	-0.00377312704322835	-0.0129750473240809	-0.0259265624299891	-0.0391454759039488
0.0911100624666652	0.0149580069016485	-0.00868646502245014	0.0505358262199249	0.00122256233161717	-0.000735690239839229	0.000243436045888973	-0.00201979318367673	-0.00763944771167098	-0.0128333437230592
0.0185989808840988	0.00717702420869657	-0.00101675918594774	0.0119611589759686	-9.1437765868594e-05	0.00235820969166688	0.00113338596289914	0.000127252586884483	-0.00166967027387873	-0.00104702114908064
0.140272310840391	0.0654605308373225	-0.0113427272260494	0.107042909341512	0.0106991621988568	-0.0108614389746133	-8.11383878782379e-05	-0.011528232780756	-0.0162302196696278	-0.0241132088287377
0.141402207299444	0.0643880044711497	-0.0114022010599943	0.107252893301549	0.00668041133151487	-0.0159475591734082	-0.00463357392094668	-0.0100893003394297	-0.0188005456898453	-0.0244845020587773
0.658811491822376	0.118874755181926	-0.0670856083892161	0.199215866236232	0.00638009297454922	0.00696961581292443	0.00667485439373683	-0.014640083982528	-0.0308439226552123	-0.0356880443777493
0.0345978390777882	0.00313922985406957	-0.00267508154184967	0.0193485150647792	-0.00165366809868561	-0.00185848130554944	-0.00175607470211753	-0.00481252420930488	-0.00628746596906832	-0.00771850435406034
0.0378042584495559	0.0113682271785118	-0.0029306826578254	0.0308637993018194	-0.00395667049896493	0.00141496191304374	-0.0012708542929606	-0.00237047546405433	-0.00500338632269098	-0.00796170558516682
0.103927579440034	0.0233762669668957	-0.00912920835534606	0.0693191914355766	0.00122806655836587	-5.61662910830985e-05	0.000585950133641391	-0.00480451509971909	-0.00984417203035338	-0.0153937137340755
0.226258375874853	0.0826688545937467	-0.0223564243345666	0.139579143618695	-0.0219351434768893	-0.0313877521563099	-0.0266614478165996	-0.0251349546890003	-0.0327387269397061	-0.0442369576875421
0.0575174069312838	0.0107793249219842	-0.00469217381272808	0.0411936840342432	-0.00288183266320552	-0.00647239842947395	-0.00467711554633973	-0.00970600637685841	-0.0115680622573734	-0.0133582374445339
0.0349256855562203	0.0102993110352805	-0.00307617504225299	0.0195145503001776	0.00215319034342606	-4.16838507544467e-05	0.00105575324633581	-0.00188055425749754	-0.00213717831145792	-0.00524988773517958
0.265025822577758	0.0409885750024471	-0.0243947740579163	0.139014484189442	-0.00591012067999347	-0.0177196436782359	-0.0118148821791147	-0.0134593240436158	-0.0289995783920159	-0.0365152185873026
0.40333302493969	0.0803172318457813	-0.0406169118558399	0.185702076958944	-0.00164689651911731	0.000114670098954883	-0.000766113210081243	-0.0149028957522938	-0.0321368896071333	-0.0408248175471804
0.0347901830842043	0.01073637696623	-0.00310886274322187	0.0198691841328228	0.00262347869493489	-0.00122428198775908	0.000699598353587905	-0.00313043322996783	-0.000396216226063763	-0.00702868670527388
0.372793332503157	0.084877830217137	-0.039471278395281	0.181389298432802	0.0030975945257305	0.00532926875390161	0.00421343163981608	-0.012361019539462	-0.0210842628987335	-0.0350634505075108
0.328348737227094	0.106551069922199	-0.031042803491708	0.192331867311872	0.0216589521665341	0.0295955370033597	0.0256272445849469	0.00575314668115828	0.00176890023678528	-0.00546227122215875
0.306173276273902	0.0644030469453087	-0.0298493785253836	0.206374279473009	-0.00531912225928644	-0.0178378756571868	-0.0115784989582366	-0.0263890462967509	-0.0345760791529097	-0.0549474874463274
0.288431153876395	0.102505522444838	-0.0270483392759432	0.166209751160821	-0.00854718487581069	-0.0635266028995314	-0.036036893887671	-0.0480258971138695	-0.0525569498090605	-0.0620189905674162
0.722509535536426	0.152753321926268	-0.0733405485001429	0.188756662603669	-0.00166818660757728	-0.0018291488871307	-0.00174866774735394	-0.00591763416138869	-0.0390349565360699	-0.0405241292844153
0.0712097280340029	0.0437501564437534	-0.0022231323096598	0.0566479774600409	0.0123717750830593	-0.00224703622501285	0.00506236942902322	0.00238237723293307	-0.00525660909204105	-0.00828192074935237
0.290785814326051	0.102021310060759	-0.0285889625009562	0.168559062144345	-0.0180567494136537	-0.0633376427587541	-0.0406971960862039	-0.050571569433521	-0.0568236957526401	-0.0690908945163095
0.00952179922801983	-0.000221681391737581	-0.000934824713051011	0.00626039521674519	-0.00179852155716131	-0.0018842421753752	-0.00184138186626826	-0.00264526121027673	-0.0034109391717921	-0.00365824418317024
0.0646219453850402	0.00990863124278302	-0.00656691028746182	0.0357671724836446	0.000119757879578422	8.10063812829304e-05	0.000100382130430676	-0.00588195450319237	-0.00636457278052423	-0.0106097091406089
0.439324156836814	0.10346842764272	-0.0439491308656986	0.187071669203144	-0.00746454650424994	3.50667984367337e-05	-0.0037147398529066	-0.0127048036309017	-0.0290541538967722	-0.0390310314389723
0.696162838203463	0.166304152477094	-0.072417878868306	0.224955762987013	0.0132618077007057	-0.0151969759385782	-0.000967584118936271	-0.0269771929209743	-0.0290098546836792	-0.0360047179966044
0.401131149569497	0.0764425858770279	-0.0390706957803475	0.184073038659935	0.00318600419009918	-0.00183137414152929	0.000677315024284975	-0.025285515802597	-0.0309338421645072	-0.0483220073796046
0.0833705509533228	0.0141189187365882	-0.00706968398265864	0.0458661918370527	-0.00303784857366954	-0.00351530042052431	-0.00327657449709692	-0.0109418741024126	-0.0188385230007202	-0.0181222940453936
0.813567156227219	0.109014137293873	-0.082225650481583	0.133483330438892	0.00663719532400719	-0.0144242226493593	-0.0038935136626761	-0.0211202597209479	-0.0239086886400621	-0.0366254758997853
0.0571557261245255	0.0337708874766695	-0.00285402455283135	0.0248790415611871	0.0110395843089457	0.00671175278942922	0.00887566854918746	0.00627294575471499	0.00051246034214604	-0.000164663084633539
0.267962814922877	0.0455643131125035	-0.0273848804670946	0.144596013701851	-0.00632852091227681	-0.00688749852401366	-0.00660800971814524	-0.0180654209878569	-0.0287889453323494	-0.0447718965042718
0.403413509255259	0.132845707206287	-0.0441595684741797	0.249452767345242	-0.0476076235378689	-0.0543877172938492	-0.0509976704158591	-0.0486307156892087	-0.0686751116913789	-0.0857743304965561
0.679970843479814	0.132983605540321	-0.0670837308862307	0.198317664945199	-0.0252734663712383	0.00424179735474628	-0.010515834508246	-0.0199329707518697	-0.03496506174529	-0.0431363524883387
0.0388819451470499	0.0118394639067667	-0.00207509066745311	0.0216122077626499	-0.000623625349885762	0.00254080242388627	0.000958588537000253	-0.00067871306682097	-0.00233499295916709	-0.00702883566858181
0.942266369047619	0.0566290264768475	-0.0963351459627864	0.0539002976190476	-0.0123476190476191	-0.049552719951617	-0.030950169499618	-0.0379599843321884	-0.0374271757756134	-0.0439512973137973
0.0230491720718878	0.0075183839865718	-0.00169446686125159	0.0149826066507203	-0.00071513217294996	-0.000751536652403954	-0.000733334412676957	0.000173098746070532	-0.00120475971485407	-0.0022092914898509
0.88946691468254	0.10150854648449	-0.0898826818096783	0.091943501984127	-0.00292977161727159	-0.0409288325603543	-0.0219293020888129	-0.00648611111111108	-0.0375065518729282	-0.0500288295905483
0.602231016624465	0.136017894136423	-0.0630130271213516	0.202167449511795	0.0166762045397034	0.0076949395174658	0.0121855720285846	-0.00403373031245025	-0.0163680282994616	-0.0154308680624095
0.314053653223579	0.0813898833143829	-0.0284693385787963	0.149123670704641	0.00763996188690735	0.00332343278389136	0.00548169733539933	-0.0271529854801857	-0.0192274193128532	-0.0297913304109867
0.0257880799977526	0.00460922788521711	-0.00143339943768319	0.0166112880595161	-0.00049130220512145	-0.00357140922801123	-0.00203135571656634	-0.00226377520518571	-0.00517014780638317	-0.00563854649170527
0.685464581514727	0.158091985147158	-0.0691605651947558	0.183328358101227	-0.0322900134801087	-0.0285109563776715	-0.0304004849288901	-0.0378993650663859	-0.0506703996598368	-0.0569567960398605
0.942900892857143	0.0562453209972043	-0.0977868114670136	0.0541824404761905	-0.0102258928571429	-0.0393727153361345	-0.0247993040966387	-0.0311815499655573	-0.0375020041727279	-0.0378999684343434
0.889477380952381	0.101405632010031	-0.090169830115989	0.0909913690476191	0.00570342261904766	-0.0366061909513475	-0.01545138416615	-0.0263620180830199	-0.0226616887580352	-0.0406926297274506
0.914002876984127	0.0785452379753926	-0.0933224696957279	0.0757679563492064	0.0105783730158729	-0.0243556412337662	-0.00688863410894658	-0.0169434378121879	-0.0209978106962482	-0.0362128968253969
0.651610254920733	0.141064199027048	-0.0662575310463349	0.23448632246022	-0.00839775636622564	0.0118350785497007	0.00171866109173746	-0.0210343219573009	-0.0321258831924527	-0.0333768638871459
0.422777924069084	0.125670015534613	-0.0429738855498579	0.180533761215065	0.0105537435689257	0.0124710971370603	0.011512420352993	-0.000858325595116671	-0.0126646532397533	-0.0149914640477324
0.334807238711673	0.109481354172859	-0.0369682683635583	0.223278209337353	-0.0172938633749933	-0.0121818247942573	-0.0147378440846253	-0.041358486862655	-0.0512717725900122	-0.0587667980116723
0.596999982534763	0.141029641987835	-0.0635061836787404	0.231327257586227	-0.011619748375485	-0.0356645657348842	-0.0236421570551846	-0.0320430216141978	-0.0465879559683574	-0.0618943830203283
0.104387570206861	0.022508941231986	-0.00882231781874097	0.0712596904936122	-0.00319494125276278	0.00436642887355219	0.000585743810394709	-0.00673074119420811	-0.00827917371445269	-0.0174916239494265
0.0267113810913641	0.00541885457944763	-0.00173434164760134	0.0182412482850062	-0.00198877707547085	-0.000802301134554338	-0.00139553910501259	-0.00278790603808554	-0.0037015021594419	-0.00558159397901689
0.0167986058127018	0.00400483681540779	-0.00163812087800568	0.0105677970761075	-0.00115977878513271	0.00133347538662214	8.68483007447143e-05	-0.00223644972030905	-0.00304535292341655	-0.00339305850557738
0.0623122647200247	0.0364382246044234	-0.0030019908692407	0.026633029002835	0.00804633442808329	0.00143190160371349	0.00473911801589839	0.00107057101958278	-0.00102916146711025	-0.00294981706428577
0.698949135413198	0.144613915003372	-0.0722721094920626	0.197296116210179	0.0186754214535464	-0.00260856011570987	0.00803343066891826	-0.0173066395900191	-0.0235421836805986	-0.0386414833272961
0.333405148466946	0.108904126879922	-0.0362279976789322	0.222273265925037	0.0147233298092164	-0.0291546289754588	-0.00721564958312126	-0.0256616049741204	-0.0563044321826988	-0.0575010517179766
0.46557461053311	0.202012506974233	-0.0468141256128266	0.22885936807822	0.012405033331317	0.00209766554222501	0.00725134943677103	-0.0148861218053184	-0.00376262780223868	-0.0172354881649904
0.867220903228716	0.10720841563801	-0.0874132518818073	0.101901418199856	-0.000274573863636496	-0.0248692167207794	-0.0125718952922079	-0.0130345767080143	-0.0288718414586621	-0.0437292624869542
0.112249655624035	0.01820563080658	-0.00911345212994687	0.0645954720021871	-0.00416309141975434	-0.00636539501036515	-0.00526424321505975	-0.0147247046310333	-0.0157387701728066	-0.0235898356443081
0.720459456373067	0.155446923781227	-0.0760140499585166	0.18794437126859	0.00577728174691416	0.00151350517314819	0.00364539346003123	-0.00561509723987552	-0.0437160006359617	-0.0234655708523489
0.662997014342404	0.118102299984685	-0.0685953759720256	0.202095684625295	0.00478546451860407	0.00179469744833738	0.00329008098347072	-0.012649982293707	-0.0321878770679657	-0.0315012921859088
0.289664006308762	0.110812237536407	-0.0285510887555346	0.179492129121	-0.0090547695511437	0.00740747268645509	-0.000823648432344337	-0.00951056706600023	-0.0174228432158364	-0.0274645104644759
0.268555795857623	0.0751547520324042	-0.028300312132928	0.148237925810959	0.00606687587360699	0.0154542238835666	0.0107605498785868	0.0052647340725091	-0.01275591619181	-0.0119044671115737
0.229265040875951	0.103128284917452	-0.022351878379728	0.144732691024941	0.0274737501758929	0.0272518267650204	0.0273627884704567	0.00449331619540708	0.0101409303914723	0.00501593843152989
0.784052529761905	0.165654608192976	-0.0785146945663217	0.183824553571429	-0.0446210771458933	-0.0592823199948199	-0.0519516985703565	-0.041424668647325	-0.0625363690027293	-0.0639045883409707
0.072034897147331	0.0440158362902932	-0.00286473157391091	0.05623439786896	0.0128346898626384	0.00208532328192765	0.00746000657228305	0.000496041666973188	-0.00648959376611506	-0.00868589679248184
0.182543912407534	0.0506154916606538	-0.0174029214412839	0.128382820485395	0.0191703246129499	0.0159754709610959	0.0175728977870229	0.00791554911811174	-0.00233633764117178	-0.00925900453978001
0.022465648908322	0.0153755141214688	-0.00129964940980114	0.0114542723497101	-0.000871767395533241	0.00116256398518075	0.000145398294823757	2.45028716281022e-05	-0.00102631726697371	-0.00202574095601197
0.688318119733883	0.157077001065061	-0.0714521516371945	0.182132188247555	-0.0065441574364391	-0.0362264009686778	-0.0213852792025585	-0.0305274126585313	-0.0464443107080463	-0.0586945652192461
0.695769985569986	0.164156812815714	-0.0707058938295617	0.223839389430014	-0.0118333550130425	-0.0082886596042846	-0.0100610073086635	-0.0203842584085377	-0.0224379797672722	-0.0331493469413474
0.344624874331254	0.15133495101199	-0.0327864758731564	0.183801814268874	0.00271174047359124	-0.00222225056882419	0.000244744952383524	-0.00839940197459838	-0.0144924581851149	-0.0333982037449674
0.139069525845009	0.0434269217087104	-0.0131386776544517	0.102024718487555	-0.00366619562015538	0.00382859563713808	8.120000849135e-05	-0.00751112480789312	-0.0159360945124156	-0.0276413586774106
0.071430581901981	0.0238356032069095	-0.00531964437882999	0.0569873087434564	0.00353759175029052	-0.00196514844697628	0.000786221651657121	-0.000187902680117813	-0.0108332146221572	-0.0105126106779406
0.198555960508782	0.0841968037898543	-0.0172797001929102	0.157783065349692	0.0107936233285321	-0.0361274422374658	-0.0126669094544668	-0.0243708124295169	-0.0303014995011664	-0.0405818458611861
0.928864285714286	0.0675011053844008	-0.0963687735011729	0.0643857142857142	-0.0178003319597071	-0.0299467261904763	-0.0238735290750917	-0.0343366194875386	-0.0319355757376238	-0.0534018628940506
0.00201180514178088	0.00224466950850777	-0.000111176105452546	0.00107575696924086	0.000934450377436449	-0.000460594593232831	0.000236927892101809	-4.069535127222e-05	-0.000382525785169455	-5.95030368592208e-05
0.00500333225116587	0.00312396853172884	-2.90042672310099e-05	0.00285884170891265	0.000183855773059075	0.00156485985125238	0.000874357812155728	-0.000186171547841227	-0.000156855416571962	-0.000159207635159473
0.325889785345968	0.0636756083389317	-0.0326739460183033	0.202712279393672	-0.00204704073257395	-0.0181621819446196	-0.0101046113385967	-0.0305830851598577	-0.036609131893067	-0.0514917631278099
0.165527414061524	0.0666146688214815	-0.0132840156451195	0.101789800618513	-0.0137998749313561	-0.0225225950617918	-0.018161234996574	-0.0151439949147566	-0.0205575648468544	-0.0431095214416039
0.0276062894363678	0.0205353532492345	-0.000601818925378632	0.0130414814772397	0.00553199415446741	0.000396511597821111	0.00296425287614426	0.00263467341884196	0.000965188214474361	-0.00171273116587257
0.721691881093217	0.148855793046929	-0.0736177093052468	0.185968075708022	0.00523081887764187	-0.00237389884702788	0.00142846001530694	-0.0316703395299787	-0.0289663923510974	-0.0407224632085157
0.768454980436231	0.142408077985648	-0.0783476984065442	0.158258589082486	-0.0448968638552424	-0.0407572560115325	-0.0428270599333874	-0.0598957558594521	-0.0453383694997792	-0.0906483932655647
0.408467663871475	0.0844140613683421	-0.0450732002468638	0.227923975075442	-0.0113048476141961	-0.0145523128351816	-0.0129285802246888	-0.0245175378295786	-0.0410291994021595	-0.0608000356203448
0.0112264016471199	0.00425978388764446	-0.00107815215118406	0.00654663998976341	0.000209633132071783	0.0018180757326794	0.00101385443237559	0.000521191698834978	-8.798021198635e-05	-0.0012067338638591
0.763512803169053	0.141864534698266	-0.0775217725808188	0.161881383893884	-0.0685515158826027	-0.0556611868647134	-0.0621063513736581	-0.0684866893955194	-0.0969921661678045	-0.0944205729802963
0.69974646499334	0.141459690031024	-0.0705039117358144	0.19709820492008	0.0249456802651898	-0.006084894910516	0.00943039267733692	-0.010220895749482	-0.0351980962128898	-0.0494411423361938
0.18243567457727	0.0436286931914216	-0.0178128780794278	0.110795862309022	-0.0116270915224674	-0.0121095031918075	-0.0118682973571375	-0.0085085282838154	-0.0109720842097312	-0.0267743274489978
0.0622241530742912	0.0117974219204454	-0.00301588480868713	0.0408051688022429	-0.00293965133132681	-0.00110930991958383	-0.00202448062545531	-0.0103285963076789	-0.0120683527953239	-0.0097785577728386
0.812361893996816	0.108521074405381	-0.0808712199677218	0.136315910490364	0.00687366471530537	-0.0214157207530276	-0.00727102801886115	-0.0180445707523037	-0.029892318919552	-0.0345351912987679
0.128691332508115	0.0732059275249726	-0.00990857238795237	0.0930455940766074	0.0277581167277824	0.029765500229015	0.0287618084783987	0.0145552912852206	0.00966422536168021	0.00272636743159799
0.795176711829837	0.14706408044193	-0.0798233557260842	0.14669785526973	-0.0275441237887928	-0.0836163024135053	-0.055580213101149	-0.0666559634046548	-0.0669346396949927	-0.0850187356224272
0.794833003108003	0.147070957367615	-0.0809592068763668	0.145885151653902	-0.0496581430920496	-0.0750334894667954	-0.0623458162794226	-0.0691488756533984	-0.0699348778733615	-0.0950744596676467
0.0816711845847898	0.0141311902596338	-0.00652405805454206	0.0459144613340314	-0.00679914934240616	-0.0043555466549815	-0.00557734799869383	-0.00836832296883547	-0.0138540300249179	-0.0181581800040227
0.414846985267182	0.114261897572869	-0.0432995637404984	0.184943955673538	-0.002203141292202	0.00991371819891751	0.00385528845335775	-0.0136498261485998	-0.0336012802269923	-0.0453003766992411
0.723106746281968	0.152873576596418	-0.0770383090893914	0.190299437901567	0.0048430781072869	0.00652507789660572	0.00568407800194637	-0.017884599794103	-0.0233284752420354	-0.0417882255007811
0.456079042843382	0.19687568220338	-0.0453118136059609	0.230588513514146	-0.00699705696919783	-0.0126928445386124	-0.00984495075390512	-0.0161440191293711	-0.0371492827377206	-0.036045955748241
0.840833270814153	0.117323150308685	-0.0824528547355806	0.120648425614418	0.000418266884259499	-0.0370721732311805	-0.0183269531734606	-0.0263135676296956	-0.0260540182958381	-0.0425620226163549
0.109458464264013	0.0348355053063914	-0.0100180094273253	0.0928131515480478	-0.000422992948205345	0.00148925157742473	0.000533129314609693	-0.00562423443537657	-0.0148389367985651	-0.0167503859102874
0.695347930194805	0.162907808004404	-0.0728040844954742	0.22381516504329	0.00467173847394442	-0.00333876013352108	0.000666489170211726	-0.0214406151191536	-0.0254939982826248	-0.0454705514369951
0.890672569444444	0.0989561404318781	-0.0895384451564241	0.0896315972222222	-0.00307366071428561	-0.0449518217893218	-0.0240127412518036	-0.0217061296388188	-0.0242527701465202	-0.0408698784488644
0.782107986111111	0.164397884978683	-0.0802058261809419	0.186219097222222	-0.0397587797619047	-0.0598160827020202	-0.0497874312319624	-0.0536311927525702	-0.0472726768921881	-0.0872869308265427
0.00735006485309027	0.0010094600829868	-0.000448476779026144	0.00384295592083149	0.000847332715002097	0.00106063643569743	0.000953984575349764	0.00061285409736384	-2.52889949927141e-05	-0.000478706133036339
0.783898660714286	0.164491382371836	-0.0786999178540663	0.184784672619048	-0.00534295634920634	-0.0635123954627244	-0.0344276759059654	-0.0560726997506269	-0.0533038148249716	-0.0612386036625017
0.651665228888758	0.140410300080663	-0.0674813476676035	0.236139397734618	-0.0101133512525058	0.0105136614746909	0.000200155111092615	-0.0102568637739646	-0.0319382088349874	-0.0404496192932426
0.570858088682151	0.151263456970922	-0.0592613796609613	0.214245189289877	0.0291024070136728	0.00493912629884397	0.0170207666562584	0.0127072478851635	-0.0116799824256999	-0.027579492703204
0.0390111044778707	0.00520281331210432	-0.00192791340411259	0.0129522923143343	-0.000504941324407329	-0.00150567082419918	-0.00100530607430326	-0.0010495298286903	-0.00396241829554401	-0.00484835830935997
0.382331688168472	0.0957729536560027	-0.0378735722812266	0.180581284258033	0.00173778581002054	0.0150118632538087	0.00837482453191463	0.000767110345403388	-0.0107600034258344	-0.0268669430304961
0.942751785714286	0.0561684534927224	-0.0970793485944905	0.054164880952381	-0.0141307043650793	-0.0369854166666665	-0.0255580605158729	-0.0275730654761904	-0.036050137536075	-0.0555780557571158
0.419258239398337	0.132575364359193	-0.0493416456965304	0.248544573213084	-0.0491192766739792	-0.0508282278533889	-0.0499737522636841	-0.0457720068253922	-0.0827363579488702	-0.081555457752912
0.0622050283287383	0.0386245694434013	-0.00471971780381567	0.0346413813828922	0.00818049875292374	0.0040541749126189	0.00611733683277132	0.00238323932166077	-0.00137327000610259	-0.00417728424904724
0.00165668894867591	2.79647386158819e-05	-0.000268771853797093	0.000791707713704414	9.63574190133332e-05	0.000311321711174606	0.00020383956509397	7.17906189434381e-05	-0.000144102394984639	-0.000361947773956951
0.0584240561529199	0.0374567225387282	-0.00397630655322725	0.031023359332718	0.00357754765937565	0.00456544646840779	0.00407149706389173	0.00456335880865382	-0.00340674897239039	-0.0055698582591853
0.224048769752398	0.0466025199969778	-0.0187249456071543	0.161157009865312	-0.00600682935942673	-0.0066114139067556	-0.00630912163309116	-0.0124843971266528	-0.0296324913703464	-0.030648581663254
0.484691895933054	0.10426766171007	-0.0509738006413213	0.233663522036613	0.00071526261980126	-0.0449757167152766	-0.0221302270477376	-0.0333526950562301	-0.0441726142539794	-0.0641441194464986
0.302309850523201	0.0971933511071711	-0.0323953604745696	0.157714634212934	0.00567462193817453	0.00915540977856166	0.00741501585836812	-0.00430331316904808	-0.0118110834057225	-0.023900136300666
0.0352411917341045	0.0029830397954285	-0.00337013495276905	0.0192389025816653	-0.00299497048621208	-0.00417584043339084	-0.00358540545980147	-0.00494080946539811	-0.00501359662215536	-0.00550337499147053
0.65674607346343	0.115815907215701	-0.0669695727607568	0.205175643361412	-0.00901250043078894	0.0169333526234361	0.00396042609632352	-0.0111237682308256	-0.0288633495183361	-0.046307055777665
0.167897932443883	0.0295662929317051	-0.014909182223927	0.0954280723820793	-0.0074136357255131	-0.00974155805866625	-0.00857759689208967	-0.0167026380431547	-0.0239290558388504	-0.0272369548100572
0.0404354610812852	0.0256589075536129	-0.00223209542722064	0.0189789271146995	0.00546297287873837	0.00652777665517313	0.00599537476695575	0.00126368858691187	0.000999323291028448	-0.00308509211440806
0.662436030825577	0.117314913300682	-0.0687250076221956	0.201862629888709	-0.00724641710413776	-0.00698190537418675	-0.0071141612391622	-0.0209877707523708	-0.0263108942736073	-0.0409089995817707
0.74826291971917	0.156249679023584	-0.0750510405772046	0.195688568376068	-0.0233304106656085	-0.0477202001123876	-0.035525305388998	-0.0387113643027296	-0.0513051321635881	-0.0719887934192465
0.695536611131924	0.141053096618722	-0.0682402204644963	0.196812644820457	-0.0223389012390801	-0.0126188865648801	-0.0174788939019801	-0.0249973156980663	-0.0559062474488288	-0.0478860206117572
0.0378277163601699	0.0289632544941951	-0.0014020719039405	0.0295185266650022	0.0151494267928911	0.00190923128103746	0.0085293290369643	-0.0022233632522899	-0.00343367509516087	-0.000400375377155322
0.335658195879302	0.115401428525429	-0.0328246693537799	0.184721106666611	0.0375565698643783	-0.00168516062348362	0.0179357046204473	0.00993103953412361	-0.0148629827788578	-0.0286892544183688
0.767894875263625	0.14270109359864	-0.077897340066696	0.15671807532745	-0.0205918929736311	-0.0535345928487644	-0.0370632429111978	-0.0685085975175184	-0.055573503019248	-0.0702119772274671
0.213073548831946	0.0665452890872951	-0.0210980808787439	0.125683296386239	0.00835619548422606	-0.00534886121612374	0.00150366713405117	-0.0112538195148457	-0.0140277805957736	-0.0185244958290532
0.865279462031025	0.10957447201421	-0.0870078726355739	0.101804764159452	0.0053010935245309	-0.0175088451479077	-0.00610387581168836	-0.00791235231782106	-0.0304547863900805	-0.0380430102055961
0.643493651385379	0.141517079669835	-0.0656285060909259	0.237745485519383	-0.00263498308268528	0.00280774296491704	8.63799411159327e-05	-0.0216181487483684	-0.0417132000449241	-0.0470695449448839
0.0717264091832889	0.04291259920002	-0.0022538115173259	0.0550379393526593	0.0129961040626283	-0.00134402052213088	0.00582604177024872	-5.10049330744583e-05	-0.00531143667977846	-0.00850530228012528
0.681887711390831	0.135083806219553	-0.0728126967662509	0.202065025484708	-0.000396165784627089	0.00619726108960372	0.00290054765248826	-0.0257824595026849	-0.0363091367821377	-0.0446339920743044
0.15036040015049	0.0697208574427186	-0.0126604713738665	0.105495739934226	-0.00275510116375924	-0.0203347433252871	-0.0115449222445232	-0.0233258601442895	-0.0275980397226405	-0.0298632634579117
NA	NA	NA	NA	NA	NA	NA	NA	NA	NA
0.306477731820921	0.106928751366312	-0.0287819888513272	0.154267441366424	0.0383083807474017	0.0102230967520476	0.0242657387497247	0.0078649220436588	0.00198647476963998	-0.00127250768976495
0.102083726458983	0.0184746041991486	-0.00806258401320847	0.0694597623530964	-0.00416589044184941	-0.0107718984848895	-0.00746889446336947	-0.0109413038737677	-0.0143332348028461	-0.0178990155582591
0.266258175944864	0.0742421756924861	-0.0272921195423172	0.149415549120719	-0.00117423745873207	0.0162204717928915	0.00752311716707976	-0.00156188456926465	-0.0107730254687623	-0.00865300074263298
0.764456865703741	0.141944101291001	-0.0763234951157782	0.160017242234889	-0.0203088314967718	-0.0589088974301842	-0.039608864463478	-0.0519738793171894	-0.0741706728257689	-0.0675207635525412
0.609358137865223	0.137146200551453	-0.0605265843328768	0.214220463960582	-0.00217236569962909	-0.01900455361978	-0.0105884596597046	-0.0339395797947006	-0.0475595875469323	-0.0565341754492584
0.781794742063492	0.164043867095467	-0.0796012906577406	0.188311507936508	-0.0169563650799236	-0.0834320230316854	-0.0501941940558045	-0.0571085448235	-0.0752756810731503	-0.0740222104585302
0.195512447182602	0.0849445726742868	-0.0190541853339779	0.159982092889447	0.00211581042233264	-0.0488972603843619	-0.0233907249810147	-0.0259337063034829	-0.0382438521966898	-0.0399721974655292
0.699301239559052	0.14424922846655	-0.0715342403494363	0.19682001730908	0.00896508164017351	-0.0135703086934996	-0.00230261352666306	-0.00519204079693758	-0.017612144042144	-0.0314995278365663
0.505036665529298	0.158044453449477	-0.0533437786076342	0.24228183720859	-0.0433300687208606	-0.0503700703907232	-0.0468500695557919	-0.0509497938271853	-0.0775399640710525	-0.0686869255357785
0.664262831434561	0.12135821362644	-0.0694645967496498	0.204076481336001	-0.00629839067343896	0.0099031916899891	0.00180240050827507	-0.00757018851672853	-0.0279654774828371	-0.0444228495999149
0.423442198364084	0.133407605410968	-0.0433425267610356	0.239036680702803	-0.0141216931275372	-0.0596999880471456	-0.0369108405873414	-0.0390654157186902	-0.0828051933012447	-0.0744589848625427
0.0725705482705841	0.0425710211147791	-0.00295048446784543	0.0574483413318932	0.0121107173148497	-0.00264131129086306	0.00473470301199332	-0.00328710694412047	-0.00712910941154897	-0.00996639973594034
0.220474315237563	0.0437428765593026	-0.0206436422327332	0.125738319706146	0.00483521179360677	-0.00631807347169383	-0.000741430839043516	-0.01864201834387	-0.0271173116375717	-0.0334405016748343
0.495755214187085	0.0978382161427035	-0.053191411620117	0.235836423723429	-0.00170991664567011	0.00525882850253206	0.00177445592843101	-0.0164397546314589	-0.0294391628973982	-0.0450921551519244
0.0419737811845773	0.00839603574980454	-0.00369849567096943	0.0252204673271947	-0.00461697348404125	-0.000335155494466735	-0.00247606448925399	-0.00532166546181921	-0.0101730942940193	-0.00758861688756696
0.0691336083466013	0.0227998978790179	-0.00579343022647284	0.0568490048511062	0.0036358092917488	0.00189917868942847	0.00276749399058863	-0.00278577005732066	-0.00911190048318147	-0.0112792023732428
0.723623702987367	0.153805846211739	-0.0763764715197095	0.186960806600268	0.00774313658290959	0.00768715681255572	0.00771514669773266	0.00128171103082064	-0.00958149434754962	-0.0315331677074806
0.0925464887432041	0.0449341461804471	-0.00522830942315676	0.0610927362440309	0.0117385296167577	-0.00336143461305066	0.0041885475018535	-0.00344067186979778	-0.0112682429318536	-0.0122917866789242
0.0383766930811922	0.0328063699318201	9.83522571836731e-06	0.0230562910746978	0.0097875119270634	0.0103549079587833	0.0100712099429234	0.00627484400576552	0.00318025204656873	-0.000969804139706411
0.587693720786035	0.167266624657947	-0.0592859805662158	0.227984762042897	-0.00132479503449878	-0.110509787795632	-0.0559172914150654	-0.0661917218160992	-0.0876101397388444	-0.100280867857767
NA	NA	NA	NA	NA	NA	NA	NA	NA	NA
0.00717127327733467	0.00046893848139296	-0.000451048576149077	0.00235569187690908	-0.000106260317478373	0.000143281138225478	1.85104103735522e-05	-0.000525643889118908	-0.000750651391922182	-0.0013167953107031
0.0393684358785246	0.00632977377783309	-0.00333860325348306	0.0264874083970583	-0.00524207767152846	-0.00333614203168772	-0.00428910985160809	-0.00452068974775433	-0.00696009157496317	-0.00764840701777873
0.683584146965338	0.159198580314027	-0.0704196763865684	0.182566207116399	-0.0259668626362106	-0.0227397900660867	-0.0243533263511486	-0.0330770957200425	-0.0367001384622401	-0.0643072429605445
0.485916946869418	0.105338443726186	-0.0515426432366425	0.235382384769878	-0.0076052802232936	-0.0204652260942798	-0.0140352531587867	-0.0320984938970408	-0.0535162591962878	-0.0653351254551677
0.599722629763452	0.13732628309914	-0.063182929933132	0.200670261057232	0.0250290891703487	0.0128438362580207	0.0189364627141847	-0.00384198923361423	-0.00238252952931794	-0.0315049626352345
0.50305421840411	0.0985680882532601	-0.0506376693174311	0.224865802186683	-0.00452687733373686	-0.00615862795851474	-0.00534275264612583	-0.0188188660532797	-0.0268780740371457	-0.0420014092265542
0.898348313492064	0.0850532886576431	-0.0908141636031188	0.0852496031746032	0.00606984126984123	-0.00788114628427139	-0.000905652507215082	-0.0224556812978689	-0.0227120191856648	-0.0329287896998836
0.197581141101184	0.0453526809249838	-0.0189938096155476	0.128937655718055	0.000108198162786843	-0.000350017872480429	-0.000120909854846779	-0.0133049272494644	-0.0259488088595465	-0.0360301194536715
0.268410196327575	0.104397570645068	-0.02539705777982	0.168490423865297	-0.0440000954239518	-0.0699727167940515	-0.0569864061090017	-0.0434573806382638	-0.0488440997876239	-0.0568030718903777
0.413706583942037	0.155326568031182	-0.0379827223869666	0.217245378040537	0.0113417728986289	0.0134484136954605	0.0123950932970447	-0.00266217062201501	-0.0201951342526016	-0.0235813079557991
0.0258871363297717	0.00461015979228801	-0.00204847949502276	0.0164436763077916	-0.00175409803029962	-0.0012394252467838	-0.00149676163854171	-0.00390171058183021	-0.00499491293051476	-0.00572256764317851
0.0438807246047202	0.0350405007757914	-0.00296139383395359	0.0288830214426149	0.00578601219474636	0.00561272777000514	0.00569936998237575	0.000931737343543147	0.00164247897204097	-0.000491725270815396
0.932000892857143	0.065312764772017	-0.0951966400522505	0.0617491071428572	0.00107827380952386	-0.034029944534632	-0.016475835362554	-0.0358118641774892	-0.0294742694805195	-0.0374555803571428
0.017261702981004	0.00443071093371933	-0.00130871875862484	0.0101972952353693	-0.00182144366874966	-0.00228997085774704	-0.00205570726324835	-0.000894480355762305	-0.00300417888283005	-0.00476048994992375
0.573159409944953	0.149735835368217	-0.0598630090949477	0.212976649828607	0.0363539732553976	0.00712150571495473	0.0217377394851762	-0.00457577552174604	-0.00324448414476886	-0.019590650189948
0.786472867063492	0.162057437495043	-0.0793252833777579	0.182385466269841	-0.0173793595293595	-0.0600344847931118	-0.0387069221612356	-0.0568694378122522	-0.0616849940143599	-0.0692828845983944
0.493143127987391	0.160939802370022	-0.0506996833688085	0.253341915074694	-0.0169041025363852	-0.036914097298178	-0.0269090999172816	-0.0551616951563651	-0.0633383572230738	-0.1146118475206
0.539943665865546	0.12812451188617	-0.0559495283416844	0.231935097951047	-0.00995358772243871	0.00330455424847287	-0.00332451673698286	-0.0147953302919039	-0.0345430464768243	-0.04298063197005
0.896994543650794	0.0850266843305258	-0.0894589356733687	0.0859054563492064	-0.0141131764069263	-0.0311992388019187	-0.0226562076044226	-0.0250667611901987	-0.0289980168588719	-0.0449213085587334
0.00493162979655044	0.00271514826915737	-0.000170263893125877	0.002955568098404	-0.000119528622831251	0.000324366554240767	0.000102418965704758	-0.000473791719343771	-0.00167789249308832	-0.000368239838224257
0.179235270489743	0.0862619135274786	-0.0155598450246207	0.156512084349336	0.00713707643617897	-0.0340689432667164	-0.0134659334152687	-0.0212965990202019	-0.0316990620351784	-0.0445022617702837
0.34416244920254	0.129001219009541	-0.0348758990797985	0.187843007735318	0.0454436801508107	0.00875887685072585	0.0271012785007683	-0.00652518616264691	-0.00352031261121771	-0.00639586863121377
0.941866369047619	0.0569734861163836	-0.0981311424949586	0.0553836309523809	-0.00776125992063503	-0.0666937271878449	-0.0372274935542399	-0.031283060515873	-0.0402303070193696	-0.0453474758321314
0.610039044721576	0.138250699218712	-0.060410781729311	0.216373766874507	-0.012368681937001	-0.00982561978702046	-0.0110971508620108	-0.0321297646873591	-0.0400082707499363	-0.0537882976787591
0.216721705520212	0.0471148956576367	-0.020722813459197	0.150003525763263	-0.00104784843037242	0.000981784029313676	-3.3032200529387e-05	-0.0124886611929736	-0.0176803859842588	-0.0288980429066049
0.942285416666667	0.0567168070531195	-0.0969545357281424	0.0546416666666666	-0.0103895833333334	-0.0448801913364414	-0.0276348873348874	-0.0345325244200245	-0.038111379939505	-0.0363936813186814
0.695532489038739	0.14023132808012	-0.0737242309395542	0.201063953060828	-0.0161947895837121	-0.0312696742458366	-0.0237322319147744	-0.0312261062970598	-0.0387677064630139	-0.0457047939729849
0.317129388676835	0.0962034529749879	-0.0320102212790055	0.191523535632007	0.00803314792650561	0.0188987184094823	0.0134659331679939	0.0100623749522853	-0.00604465260736026	-0.0132406400072203
0.941948809523809	0.0571121661840075	-0.0969163063336707	0.0540511904761906	-0.000902976190476079	-0.0388251984126983	-0.0198640873015872	-0.0280280653374402	-0.0377118889790764	-0.0346132459919465
0.00341948580473405	0.000553964042528196	-0.000247371356793842	0.00274202886122529	7.41875924448665e-06	0.000243229811163397	0.000125324285203942	-0.000181526930726501	-0.000488457265338531	-0.000480864655238204
0.763127123223998	0.14353609682307	-0.0774335458306273	0.162789372535145	-0.0339252427444936	-0.0732680659422987	-0.0535966543433961	-0.0586784917059018	-0.0635952738631534	-0.0924341885134136
0.649630082764458	0.173654398335078	-0.0657492102258074	0.224909960525586	0.00128782068641708	-0.0332364837833196	-0.0159743315484513	-0.0431238739504967	-0.0510835783626387	-0.067596592717179
0.897369742063492	0.0863795780199194	-0.0904876420198771	0.0854844246031745	-0.00313283730158731	-0.0342150793650794	-0.0186739583333333	-0.006805753968254	-0.0338235568251193	-0.0324816545570659
0.0575519984455774	0.0376050721997928	-0.00300782068180196	0.0306960425236536	0.00298972328995008	0.00534440750059059	0.00416706539527033	0.00244572502731288	-0.00472495780211006	-0.00873529459751531
0.229627182072076	0.101745875739086	-0.0221090197127569	0.145071902680215	0.042875477106256	0.0433507511573558	0.0431131141318059	0.025222614626905	0.00840636854375215	-0.000348927828325851
0.107757259003074	0.0178084343959024	-0.00739617599890625	0.0609873436885087	-0.0034988121308495	-0.0161362645661719	-0.00981753834851069	-0.0132345378946341	-0.0138334508249676	-0.0217664267876788
0.599103692206836	0.132133888085418	-0.0630794608853433	0.206903658876278	-0.00695320307840053	0.00493409391142785	-0.00100955458348639	-0.0199609204181003	-0.0192929181131026	-0.0301759663698348
0.682697116015917	0.15614750179352	-0.0708580482083215	0.182307153011624	-0.0240580474151373	-0.0340263538559274	-0.0290422006355323	-0.0434492106193175	-0.0520294698947544	-0.0964957414959899
0.247447860462943	0.0454299112455186	-0.0249664585375595	0.162836700631697	-0.00379941322668628	-0.00234928751968705	-0.00307435037318665	-0.0102449802243054	-0.0271654595105203	-0.0355326436844567
0.372330525084039	0.0841587760356051	-0.0369994945165531	0.17901584889304	-0.00129776434910961	0.00864264810346299	0.00367244187717669	-0.00202919894959758	-0.0218790930912532	-0.0303662088060367
0.943268452380952	0.0558551798990099	-0.0965659010974399	0.053314880952381	-0.00258764880952378	-0.0485337942533473	-0.0255607215314355	-0.0340268496703674	-0.0251572477869353	-0.0377506448412698
0.578022568746542	0.170930478340733	-0.0623849582648835	0.240272714095616	-0.0166750453523236	-0.0743533036926342	-0.0455141745224789	-0.0835127472441954	-0.0893849553298482	-0.107225815875501
0.300332816468592	0.0635556056422849	-0.027557742084772	0.203133724513642	-0.00864859835992249	-0.0255629849566826	-0.0171057916583026	-0.0340456325650367	-0.0376476341927147	-0.0492008254119751
0.296825042536943	0.0897043029867735	-0.0283628975331607	0.178590959814238	0.0103467812412167	0.00975258772962379	0.0100496844854202	0.00741313613083622	-0.00524441004123805	-0.0156463868423682
0.0114740384568451	0.0126277207279589	-0.000289537928595776	0.00452664514200105	0.00296316869556304	0.00404142241055354	0.00350229555305829	0.0027483488702261	0.00148423773999623	0.000521357592585956
0.566665043998399	0.144412016793785	-0.0565609452714719	0.214463396311291	0.010178134656735	0.0155266157802844	0.0128523752185097	-0.0158782428482367	-0.0232589585871231	-0.0323514460765962
0.0346631552640728	0.00240570095186395	-0.00219889886545303	0.0179774076812354	-0.000447010820975341	-0.00337711651105389	-0.00191206366601462	-0.00527274037425954	-0.00634673368066301	-0.00626359320146701
0.21999648050595	0.0823383399253454	-0.0220090507875521	0.14056621409083	0.00488418955438744	0.0317260427512498	0.0183051161528186	0.000474767981916702	-0.00706779018358109	-0.0263588562423385
0.446520134696251	0.108569729974839	-0.0446145933108011	0.183434235436672	0.0154406368058649	-0.00221925466570749	0.00661069107007872	-0.0124580540235741	-0.0133613611551823	-0.0359874703145
0.291790057956378	0.109196542194851	-0.0295835865172255	0.181230602668118	0.00291454918981277	0.00532291814736219	0.0041187336685875	-0.010994593611287	-0.0219679485362722	-0.0291720626912126
0.12849004101471	0.0542738058730819	-0.0100897177120114	0.069567698668937	-0.0138434866040267	-0.00539132374592022	-0.00961740517497345	-0.0196293974072402	-0.0149216817361067	-0.0241681189528267
0.0315474086077709	0.00418175644329295	-0.0017689568848495	0.0198242022535424	-0.00176194243071283	0.000799541241437392	-0.000481200594637722	-0.00284845741238523	-0.00494583381989966	-0.00599289842239885
0.897510515873016	0.0861005117962014	-0.0901437614617039	0.0851603174603176	-0.00552033730158719	3.45238095239564e-05	-0.00274290674603161	-0.0114224454365078	-0.0177119543650792	-0.0244139655483405
0.0280041702393925	0.00536995205877601	-0.00173636349815548	0.0161955598607711	0.00164535434850849	0.00132221030961142	0.00148378232905996	-0.000463894723211445	-0.000929035995720841	-0.00311711515346036
0.477056490123319	0.103504355802232	-0.0510817393729011	0.240543183218531	-0.0140031989569305	-0.0296278745475872	-0.0218155367522588	-0.0420801915530584	-0.0521956776318697	-0.0678754019020125
0.646293647324897	0.173217072535416	-0.0675340634957069	0.228459491203241	-0.0214096805789239	-0.0281057889895078	-0.0247577347842158	-0.0372101232874473	-0.0582559732540491	-0.0644410245129801
0.422795260780677	0.166992548652191	-0.0409945829180515	0.219002379879654	0.020199970898972	0.0139450653960851	0.0170725181475285	0.00925184505061988	-0.00433926161352144	-0.0200474783808166
0.177619348341072	0.0448318713128397	-0.0168679424817754	0.11097402302463	0.00635046139765616	-0.0124052061056167	-0.00302737235398026	-0.0182651735841464	-0.0254386875535349	-0.0207130549033894
0.896925694444444	0.0872354933923253	-0.0927127490405227	0.0864118055555556	-0.0173420725108224	-0.024273218897116	-0.0208076457039692	-0.01770243619228	-0.0298120039682539	-0.0268664682539681
0.784657043650794	0.16395280467535	-0.080418644705893	0.18333253968254	-0.0251688672438671	-0.0524857900371687	-0.0388273286405179	-0.061957367133066	-0.0685036590625727	-0.0699925940078465
0.180014102399297	0.0870517024169393	-0.0178955214668946	0.159525426402563	0.00447658618541116	-0.0396102755444706	-0.0175668446795297	-0.0280647946922294	-0.0365664467417385	-0.0431997266175471
0.649811399884837	0.174237430397681	-0.065542050321537	0.221392320353258	0.0116523403024563	-0.0471412861105127	-0.0177444729040281	-0.0261595658174071	-0.040577393746893	-0.0394678307096676
0.260848483664165	0.0632428730379063	-0.0258429757266533	0.145071691290592	-0.001061810173836	0.0112511778478673	0.00509468383701561	0.00555798220275278	-0.00830105614719878	-0.0201073152387657
0.94193125	0.0573185113023672	-0.096432121548695	0.0539125	-0.00862708333333329	-0.02723602994228	-0.0179315566378067	-0.0361890625	-0.0490776839206116	-0.0527706845238095
0.765220371295371	0.142825934867044	-0.0747178551835157	0.160003888819514	-0.058417663978047	-0.0604762695458276	-0.0594469667619374	-0.0496217064737223	-0.0813302776616661	-0.079046301280166
0.648752009102009	0.173657798092913	-0.0651103124843815	0.224164522283272	0.00185902363567814	-0.0406661634122574	-0.0194035698882896	-0.0335915127095591	-0.0588187278182652	-0.0679671865960539
0.410355116929609	0.157061620681216	-0.040840049785114	0.219805362673005	0.0209028212104075	0.0194544449169415	0.0201786330636745	-0.0283215485723783	-0.0417555986164258	-0.025562836918043
0.00202021382232746	0.00246554725666588	-3.40504552884262e-05	0.000907452296349039	-2.79630690795192e-05	0.000566912440416065	0.000269474685668273	0.000327988008867788	-8.27698546493317e-05	-0.000392451191721555
0.930205952380952	0.0665193319615385	-0.0948444827061816	0.0637107142857143	-0.0089150793650794	-0.0533100225958683	-0.0311125509804738	-0.0385696412962039	-0.0448741087446051	-0.0472858445170026
0.372045314601487	0.150593931054197	-0.0367001386821444	0.199749811119134	0.0473372930413853	0.0505164941403933	0.0489268935908893	0.0391274828806299	0.027326171211327	0.00322068063079423
0.888987251984127	0.100659167605151	-0.0884916428208623	0.089506498015873	-0.000868303571428641	-0.0385715801559551	-0.0197199418636919	-0.00998857548701293	-0.0286573277417027	-0.0310063988095238
0.13817437676889	0.0207829282175638	-0.0104772611318732	0.101097997678206	0.00370794886887837	0.00270857802688421	0.0032082634478813	-0.00961066243431682	-0.0152897732442652	-0.0173422669243096
0.0560600600325487	0.0106598949265284	-0.00427966507980566	0.0337037095179711	-0.00343610944946923	-0.000582066503074893	-0.00200908797627206	-0.00340125276712255	-0.00520770235275307	-0.00733134549015803
0.840522402148505	0.117428454539009	-0.0846240067650069	0.123229978803876	0.00229637941715144	-0.0330915739489269	-0.0153975972658877	-0.0249589348866003	-0.0504271731714171	-0.0338605714444868
0.220601866551649	0.0827057934749132	-0.0210338014809789	0.134972713227665	0.00390510509813721	-0.0269181727391942	-0.0115065338205285	-0.035868887430041	-0.0365755153407737	-0.0380881531837042
0.769028578712954	0.1412371809953	-0.077262484704592	0.1572625999001	-0.0348878180642886	-0.0718315324206095	-0.0533596752424491	-0.0411027941061928	-0.0399175768595692	-0.0725201809086009
0.897568154761905	0.0861946256353362	-0.0919468716423927	0.0874547619047619	0.00540238095238088	-0.019292757936508	-0.00694518849206349	-0.0233256958319459	-0.0217117164953102	-0.0314458085317459
0.0415787654435483	0.00229593463162917	-0.000928223444660307	0.026104630562517	0.00151827918965285	0.00328180245606116	0.00240004082285701	-0.000966379347347147	-0.00550930717686649	-0.00660664250523944
0.0243967032019548	0.00423158250026409	-0.00198633506918693	0.0132596694474692	0.00195722205352239	0.00122531429688795	0.00159126817520517	0.000191824666530508	-0.00180980540322898	-0.00262520385605755
0.888660863095238	0.101448027127409	-0.089172552238736	0.0903849702380952	-0.00831605339105346	-0.0312096049783551	-0.0197628291847043	-0.0171251196719947	-0.0191224554873017	-0.0224546743187369
0.0428477007967892	0.00716199901387714	-0.00383603970283814	0.0255726849685957	-0.00316247407708323	0.000126867314837305	-0.00151780338112296	-0.00699227514345748	-0.00941228209595345	-0.00899423633610862
0.81167163311176	0.108328828945971	-0.081971218542606	0.137387425537923	-0.0100326330493226	-0.0220820993816014	-0.0160573662154619	-0.0178047246698565	-0.0464183212144105	-0.0530852727524557
0.00306680415133912	0.000229049664392054	-0.000293645531209195	0.00216047763310611	-0.000448845165035672	-0.000154816070663958	-0.000301830617849815	-0.000463093729201949	-0.000855703818830816	-0.00109274349662864
0.0279849546323332	0.00562437468270961	-0.00216513858298549	0.0180099001062888	-0.00239183003107846	0.0018445556305817	-0.000273637200248377	-0.00386810661249372	-0.00422700577111335	-0.00272946183060245
0.743468837759463	0.157479010388439	-0.0749584343244637	0.203940983669109	-0.0154330849705849	-0.0598561819958866	-0.0376446334832358	-0.0564836256820656	-0.0646839207637799	-0.0837917277736033
0.00765345889772175	0.0008321927880573	-0.000383309903537706	0.00513987407690981	0.00033745366864089	0.000128390221268006	0.000232921944954448	-0.000683502057574364	-0.00160837262356907	-0.00118205782441267
0.556891595843061	0.105975498971471	-0.0576363036853806	0.202717136090594	0.00145522021335087	0.00984082388514573	0.0056480220492483	-0.0234788549130867	-0.0301606072695727	-0.04149830854347
0.197612691724224	0.0426171063811845	-0.0197838488425959	0.129859000030275	-0.00858293435312515	-0.0151195643234935	-0.0118512493383093	-0.0110046894015972	-0.0257102166900847	-0.033324373817393
0.213765529589259	0.0419192484649864	-0.0188136634058186	0.12322905243989	-0.00208332258800162	-0.00489930586712137	-0.00349131422756149	-0.0197182513184525	-0.0195947996311334	-0.0372260036347452
0.603371122887496	0.135092581821265	-0.0636618830072206	0.20407968779902	0.0109060713582018	0.00359031914269581	0.00724819525044884	-4.36201953233351e-05	-0.0136940330848836	-0.0366330424226351
0.0240584407441248	0.00441505117112142	-0.00208240619267546	0.0128747802708041	0.00110039696224546	0.000427498070556736	0.000763947516401096	0.000742960383357808	-0.00145344148106352	-0.00182933634896628
0.796992733655234	0.148815519108909	-0.079520542693858	0.146114855630481	-0.0120177148015383	-0.0542454996188453	-0.0331316072101918	-0.0557561981558535	-0.0486438125521178	-0.08366068603004
0.84096972741311	0.117952710631508	-0.0844159507143154	0.122571195205938	-0.0179192931251755	-0.00412086828612568	-0.0110200807056506	-0.0395888330470593	-0.0179675696750146	-0.0342603638599963
0.721456991436593	0.148500741833727	-0.0731920324548866	0.187785717345638	-0.0560297327251248	-0.00134462860538831	-0.0286871806652566	-0.021568699117284	-0.0387115168022952	-0.0531657020392398
0.193806371035314	0.0848658716532342	-0.0176591797657635	0.156292777127681	0.00587571900750408	-0.0387577249522993	-0.0164410029723976	-0.0285390234124827	-0.0362523820222693	-0.0421308157392271
0.798122057803308	0.148370984833543	-0.0819051616089556	0.145735829101454	-0.0316409137978081	-0.0588044275497894	-0.0452226706737987	-0.0336200129329911	-0.0616818139367988	-0.0644689320867876
0.916010813492063	0.0772515202488023	-0.0941024379232406	0.0744496031746031	-0.0338635416666666	-0.0474726614684334	-0.0406681015675501	-0.0207515644078143	-0.0407294994527532	-0.0385580620768121
0.00593164397878029	0.000225646372804239	-0.000262320767901086	0.00644194554732416	0.000295453709850776	0.000206410457245646	0.000250932083548211	-0.00028804392642722	-0.00100909826125095	-0.00111333722134556
0.930909226190476	0.0661277330993915	-0.0951331986859882	0.0630907738095239	0.00600535714285722	-0.0419129734848483	-0.0179538081709956	-0.0301579365079363	-0.0262703981782106	-0.0534595235442661
0.563963049989584	0.113913449402426	-0.0563647624203537	0.197295689110583	-0.0114054846026421	-0.0284908591093195	-0.0199481718559809	-0.0259531674542465	-0.0298477766649341	-0.0567676805238255
0.372943257419378	0.148847957381387	-0.034811543787957	0.201414999477774	0.0432481037245018	0.0352608087050547	0.0392544562147782	0.0242892237009095	-0.00363465410648289	-0.00443500736308794
0.131674291548394	0.0192581928327768	-0.0097992343792177	0.0998068042789096	-2.35746765860634e-05	-0.00316804587678807	-0.00159581027668707	-0.00442480529173861	-0.0129871910614218	-0.0184560161123487
0.223507940729563	0.0846413510509429	-0.0219272400942412	0.136898638406057	-0.0188096668680483	-0.0237831056962079	-0.0212963862821281	-0.0273206245112857	-0.0470762876944954	-0.0447658144985454
0.499996648625758	0.154898743129111	-0.0517829808827898	0.240692439696885	-0.0303614310310817	-0.0566187249758854	-0.0434900780034835	-0.0410699004882318	-0.0923401988751411	-0.105184083473115
0.737300461691087	0.161236106262247	-0.0761783920028188	0.205333913308913	-0.0384953076029363	-0.0651937924887109	-0.0518445500458237	-0.0598288665157339	-0.0782581588142249	-0.101908429730361
0.323026925659642	0.0656115588519121	-0.0334409347804602	0.204068709849785	-0.00214192768887628	-0.0283804855477486	-0.0152612066183125	-0.040134163705742	-0.0333504613046772	-0.0590278415586623
0.229725311960107	0.100700404515629	-0.022338321806792	0.145940641770649	0.00607492042171523	0.0233198386441816	0.0146973795329484	0.0341364723702643	0.015846094264411	-0.00678142841376256
0.343498348548963	0.15052215378787	-0.0317614132589941	0.182969373061549	0.0163848622124425	0.00634810419423537	0.0113664832033389	0.00116190120896553	-0.0140878861919451	-0.0374558986472704
0.201303377495239	0.051705058306812	-0.0208924723573599	0.141829787490654	0.00210248665488114	0.00198667393983104	0.00204458029735607	-0.0128420513812615	-0.0151233592050317	-0.03161138575631
0.317049902452415	0.0959091731236412	-0.0297483533342637	0.187730155133666	0.0191951449613778	0.0254936467193155	0.0223443958403466	0.0106689321510592	0.00221434816857541	-0.0146501631035297
0.886682738095238	0.102463856587193	-0.0892107437751035	0.093442261904762	-0.0249788690476189	-0.0347311705172192	-0.029855019782419	-0.0274689977098064	-0.0319476446449791	-0.0555166428461029
0.228448027115689	0.101197718981391	-0.0243665350586645	0.147762373290523	0.0339986752027929	0.0319770587715087	0.0329878669871508	0.0212524649427885	0.00564353923071084	0.00911651779563838
0.662472706300193	0.116497299923299	-0.0675518645074632	0.203570267392781	-0.00480725615309185	-0.00560670335909785	-0.00520697975609485	-0.0243740035414858	-0.0298579573785172	-0.038489424024438
0.649745643980203	0.143339266389207	-0.0690571873018639	0.234055992924559	-0.00898493132051625	-0.00848582012350385	-0.00873537572201011	-0.00898613462398123	-0.0217774327048701	-0.0453578717390415
0.798103121184371	0.14647323579641	-0.079801199808395	0.146392256354756	-0.0414271754738424	-0.0570643508233972	-0.0492457631486198	-0.0702415959379998	-0.0595295950298682	-0.0846874586211992
0.175037598197481	0.0850089847569514	-0.0147826809722293	0.15892568732802	0.00904087170377718	-0.0446256023219193	-0.0177923653090711	-0.0270038990016022	-0.035293339599164	-0.038855989201993
0.424396491675208	0.124090727879892	-0.0395315777134911	0.179862005269884	0.00272222756000418	0.00960921457897912	0.00616572106949165	0.0189049496465535	-0.00644578882912938	-0.0157381209914927
0.608436172168269	0.137312665196122	-0.061036779565705	0.216430713335932	0.00542197775900832	-0.00884642127959701	-0.0017122217602944	-0.0269680486608376	-0.0469460822594999	-0.0623602154917022
0.267416701430842	0.105342035159143	-0.0257865955589044	0.170103181171733	-0.0259061380502657	-0.0540541369121299	-0.0399801374811978	-0.0343275158247385	-0.0432612901044409	-0.0574248957005171
0.690963180916306	0.16488168673152	-0.0719894836579172	0.226818813131313	0.00800209200521707	-0.000453514111984354	0.00377428894661636	-0.0170163048509446	-0.0347827777370225	-0.0474791329009767
0.373445092245809	0.148568046690219	-0.0352512800707752	0.202875482841959	0.0225970157996329	0.038278109770096	0.0304375627848645	0.0245645699913258	0.000857016315829129	0.000524138421687248
0.288987575021695	0.104490917773058	-0.0273023384689874	0.165553067804348	-0.00104998139223816	-0.0718558014097441	-0.0364528914009912	-0.0348611678966201	-0.0554731800957886	-0.0792586763906459
0.897117261904762	0.0859633232401629	-0.0911418076919477	0.0885619047619047	-0.0239343750000001	-0.00363303571428575	-0.0137837053571429	-0.0256478053196804	-0.0310177183723139	-0.0441328428719973
0.688229390321024	0.155180353351808	-0.0695506390778164	0.183973901434623	-0.0178073219568405	-0.0280144155705785	-0.0229108687637095	-0.0561878381037437	-0.0592370275008682	-0.0740611849495747
0.257644423039784	0.0618800473188498	-0.0254653320815432	0.145370832234186	0.00391125607745668	0.0200336181759499	0.0119724371267033	-0.00206104500090948	-0.0128582059306061	-0.0262543244973387
0.000870005509676067	-4.21548399531642e-05	-2.58076797715385e-05	0.000251650108954242	-5.97282286753718e-05	0.000155033397831951	4.76525845782898e-05	-3.04635616243824e-05	-0.000336373029589405	-0.000233987667169576
0.507798525087404	0.100309302347317	-0.051104289634355	0.225498868279034	-0.00139674735714146	-0.00922160278698886	-0.00530917507206519	-0.0146874378165822	-0.0278085207493827	-0.0443422683426068
0.0213525693812142	0.00543631951333876	-0.00175804275303489	0.0131224545160305	-0.00100852403509174	7.49195970998449e-05	-0.000466802218995949	-0.00249311780643773	-0.00268366991508218	-0.004895322788007
0.195068282518041	0.0477223884649614	-0.0202953839745379	0.139939032341731	0.000402287273317592	-0.000131292476071271	0.000135497398623174	-0.0120334003062139	-0.0239215764160396	-0.0281979642939356
0.420875703343053	0.131302797585688	-0.0458676426108285	0.247093571064297	-0.027157643394828	-0.051542201377249	-0.0393499223860385	-0.0549606576089444	-0.0543600284135645	-0.0830364326889566
0.345643219630984	0.127487414308375	-0.034305507042647	0.186567420671754	0.0372993172580712	0.00402373550085172	0.0206615263794614	0.00577777482198361	0.00378190780210058	-0.0101141939871361
0.0695625995866484	0.0107003157971888	-0.00448635634960969	0.0440087795318446	-0.00104225507568145	-0.000646795290459051	-0.000844525183070252	-0.00738740217670526	-0.0120583887486228	-0.0136188908266872
0.331288173937831	0.108961047527082	-0.0368108844369947	0.221693292573559	-0.0305742041430987	-0.014495097222676	-0.0225346506828873	-0.0388425301344973	-0.0464582021438772	-0.0615459497171335
0.333413515800813	0.112880550025848	-0.0353959620256923	0.221015545253943	-0.0156760223900319	-0.00634430270711961	-0.0110101625485757	-0.023746277710976	-0.0285755641588625	-0.0499149117053846
NA	NA	NA	NA	NA	NA	NA	NA	NA	NA
0.264903243725741	0.0958266938001288	-0.0281053390869286	0.169963117641939	0.0142008583909817	0.00190559872018675	0.00805322855558421	0.00175853490999828	-0.0172888451185335	-0.0337215234730727
0.145024067180281	0.0630212927495843	-0.0151610883419817	0.11124281104869	0.0264780788478133	0.00270079212300822	0.0145894354854108	0.0112371516036709	0.000212343656278646	-0.00866425447870184
0.570124577516094	0.116193095603876	-0.0556200361139662	0.188955186531133	0.00657289726237542	-0.00142134317413223	0.0025757770441216	-0.0174008522000119	-0.0224338041441016	-0.0363694223471628
0.0283817968656181	0.00491835743721001	-0.00215617037192603	0.0181623505024401	-6.92844721915144e-05	-0.00136242008239074	-0.000715852277291124	-0.00334529320048501	-0.00669157841312985	-0.00636526278311603
0.886604662698413	0.102899235059132	-0.0902930116427614	0.0929265873015873	-0.0107897438141923	-0.0302969742063492	-0.0205433590102707	-0.03432895247114	-0.0267657738095238	-0.0476538129967513
0.117915872035163	0.0642699537281033	-0.00838097447929102	0.105607781399628	0.00205494685309188	-0.00833414269136336	-0.00313959791913573	-0.00948555909911834	-0.0167147130783621	-0.02097280080075
0.229854228870495	0.102288805588857	-0.0220614048676809	0.146328627669117	0.0411399791142278	0.0193675365206576	0.0302537578174427	0.0238250490195713	0.0214822019494677	-0.0128086369078071
0.00341938884280712	0.000263594524502786	-0.000235527721868822	0.00202901843838041	-0.000583365671576194	0.000166326934218234	-0.00020851936867898	-0.000241308860799812	0.000313020050250351	-0.000208169608347873
0.00465258072550492	0.00289160827516413	-0.000121487163912079	0.00290504585605547	0.000443787930673333	0.000505258872054755	0.000474523401364045	0.000143372418657461	0.000296150814625198	7.74539831558006e-05
0.896076884920635	0.0871443846605096	-0.0909827512011059	0.087485615079365	-0.014617261904762	-0.00754275793650805	-0.0110800099206351	-0.0170457510371572	-0.0265139835858587	-0.0445837977994229
0.700793204711955	0.145897800886459	-0.071529067610247	0.196588194097569	-0.00635952176859556	-0.0102412395683364	-0.00830038066846606	-0.0177332729685005	-0.0123198124835089	-0.0387939180121049
0.166525505219441	0.0297353648452322	-0.0143025948936149	0.0955403560068847	-0.00339487260351104	-0.00999757755565783	-0.00669622507958442	-0.0101199696981163	-0.0235104733242656	-0.0278898959342875
0.188761261507206	0.0635056802683459	-0.0158677565603551	0.132889561760001	0.0145187731001874	0.0174960428954996	0.0160074079978435	0.00720376132001979	-0.00062030802055521	-0.0028534621462771
0.229353119305494	0.0995352666222327	-0.0213302874180522	0.144571714057556	0.00818767879971899	0.0154758070341496	0.0118317429169343	0.0246004014073457	0.0195189714539231	-0.0162656360465219
0.890419543650794	0.100299195015707	-0.0897535136886213	0.0916554563492064	-0.00666948641636145	-0.0210758338883339	-0.0138726601523477	-0.0190052359099234	-0.0309655456349206	-0.0388251341540405
0.477196386800483	0.107444334859261	-0.0505169561626311	0.239924101945151	-0.00372672088345172	-0.0160127260832914	-0.00986972348337156	-0.0343781590161532	-0.0452595401962826	-0.0536038066873943
0.0881202893397445	0.0432883374119662	-0.00393712171765143	0.0576064773401387	0.0120006973820986	-0.00603746444466464	0.002981616468717	-0.00489486082950963	-0.00721785479942237	-0.0121321396498783
0.41565292201901	0.161415386833694	-0.0406887587718308	0.220695530468576	-0.0221905944116907	0.0208253521546256	-0.000682621128532623	0.00632638952145331	-0.0176757707906623	-0.0348843958016156
0.187494719280399	0.0642593345592283	-0.0145044977616827	0.129571964301096	0.0124136219245612	0.0173623057326395	0.0148879638286003	0.0072283383629772	-0.0023544940009656	-0.0100636260177394
0.179802517666086	0.0467767907668946	-0.01759117221916	0.127772444552328	0.009086381263952	0.0114506371244288	0.0102685091941904	0.00552034264776008	-0.00527760665326538	-0.0138564858445596
0.682278178593571	0.134392343769751	-0.0700121687304491	0.202711770623878	-0.00527398324093453	0.0163613766800726	0.005543696719569	-0.0221786059720802	-0.0288543171587385	-0.0342687916479312
0.765981649253524	0.142130436498978	-0.0771944365839728	0.158120838883339	-0.0203718215811964	-0.0419132684766643	-0.0311425450289303	-0.0735257776033521	-0.0740518323999239	-0.0669943156901193
0.689200009018759	0.162465479627429	-0.0709730401940689	0.230907729076479	-0.02778504325085	-0.0145304030683422	-0.0211577231595961	-0.0272360794442027	-0.0312554472927434	-0.0661822505466457
0.389457571395138	0.0881134407693131	-0.0424221923029017	0.231748026222746	-0.0203252006520752	-0.000434478486804779	-0.01037983956944	-0.0213510368898833	-0.0359992727912521	-0.0535480569134332
0.123957678240389	0.0580415866403101	-0.0120726571175037	0.0917031311610977	0.0269089963929124	0.0118760973279743	0.0193925468604433	0.00473997388343966	-0.0066519901230534	-0.00588515244689676
0.642770825243968	0.134542346401806	-0.0650683313970319	0.192843254897924	-0.0429521314496268	-0.0203353380230609	-0.0316437347363439	-0.0570283823588742	-0.0543215542681418	-0.0934539049349937
0.887728670634921	0.102811468918499	-0.0905899228481876	0.0935234126984128	0.00634196428571432	-0.0367819838147962	-0.015220009764541	-0.0262763309654275	-0.0176791762057387	-0.0310371666117142
0.64661178508991	0.174952254381655	-0.0676667512968147	0.228779435148185	-0.0106003442250878	-0.0401399352521548	-0.0253701397386213	-0.0440984754696537	-0.05358163936495	-0.0736653835885122
0.00492391551748773	0.00755282252132357	-1.27807178794941e-05	0.000717100492907481	0.00217551181806507	0.00199438347554885	0.00208494764680696	0.00122945068032791	0.000809030596134509	0.000654972743700062
0.785257936507937	0.163874434596696	-0.0814300734332022	0.18419623015873	0.00741476821789322	-0.0785336436133311	-0.035559437697719	-0.0534933725580083	-0.0642410180230147	-0.0749902608006111
0.029299247615042	0.0070762840943527	-0.0020836905754872	0.0179471899227633	0.00197888786651982	0.000664585183136977	0.0013217365248284	0.000211124333693146	-0.00201435496624034	-0.000985700443057725
0.30312272417809	0.119022566390425	-0.03078637775242	0.188296668574009	-0.000837199858952753	0.0117952839545635	0.00547904204780542	-0.0101950226166238	-0.0176108545659816	-0.0312619471223141
0.56909436279235	0.147165339391521	-0.0565132037473886	0.20806670287809	0.0249305440676362	0.00152424251035188	0.013227393288994	-0.013599207996293	-0.0126569260470235	-0.0328262555857856
0.14458243798782	0.0290079670311351	-0.0123125651234341	0.0943298840434244	0.00302509355061328	-0.00128552293688239	0.000869785306865434	-0.00986730651149753	-0.016530818630059	-0.024422959327974
0.360802719811086	0.139946919732243	-0.0373910900165096	0.201910420691101	0.00247756705117552	0.0390730829097947	0.0207753249804851	0.00149371804096082	0.000252842855749391	-0.0284805569579287
0.566149641687217	0.147669686507404	-0.0586443817676826	0.208824618876565	0.00975101316771165	0.00279161469107059	0.00627131392939106	0.00305909704784013	-0.00563472830455103	-0.0311404723094226
0.212658782972972	0.0674774338747372	-0.0203259236458467	0.124990240423149	-0.00268447952030626	-0.00460503823745093	-0.00364475887887858	-0.0089166101665136	-0.00626184264622223	-0.0254251015123908
0.0536322230820079	0.0124575956569644	-0.00518368746984049	0.0438230922154714	0.0104645072573597	0.00895779036274544	0.00971114881005256	0.00131660610729992	-0.00295557168665091	-0.00425284447005963
0.782524503968254	0.163761196462386	-0.0814941434219231	0.187546329365079	-0.0148521883615526	-0.0570868731962482	-0.0359695307789004	-0.0552057131462341	-0.0556377712565211	-0.0672508716664045
0.222288386862451	0.0843148753658918	-0.0210678589114003	0.136733254992521	-0.0418560771005121	-0.0321411799050109	-0.0369986285027615	-0.030800786472668	-0.0331143312040057	-0.0579245150935453
0.0244380234674459	0.00522634159978813	-0.00225768535226117	0.0153439243113362	-0.00161348562868231	-0.000857670095985582	-0.00123557786233394	-0.00412634636081406	-0.00603508501768414	-0.00736827398542192
0.0302265844060902	0.00644172585572143	-0.00268526113716432	0.0182686399848998	0.00206416297172677	-0.000970054205083986	0.00054705438332139	4.60258727304555e-06	-0.00147157048738001	-0.00287968516471503
0.0652913181032679	0.0111248580274148	-0.00521376388956477	0.0355024490950321	-0.0045954864645552	-0.00352749832979041	-0.00406149239717281	-0.0046051126258396	-0.00647642668220279	-0.0112126485544391
0.408292995754238	0.0846298801928025	-0.0422741045354054	0.224348132660586	-0.0100577934542136	-0.0164425156278431	-0.0132501545410283	-0.0243438771646637	-0.0433748391518733	-0.0501514756316043
0.195041137374645	0.0307013120478668	-0.0183908772316202	0.114068107126765	-0.00188614700314468	-0.00629198031652217	-0.00408906365983341	-0.016812771969309	-0.0221619051359936	-0.0339627135985381
0.887062301587302	0.103355533682244	-0.0898203331114558	0.0927314484126984	0.0120312996031746	-0.0248960016698987	-0.00643235103336204	-0.0201862484737485	-0.0213357867826618	-0.0221243293165168
0.0538018456119487	0.0330165008931866	-0.00343932110085944	0.0440774489295093	0.0125592423637368	0.00943397996810365	0.0109966111659202	0.00443552615173061	-0.00132308364548074	-0.00124597587723732
0.127528015673992	0.0540710750900031	-0.0110272070826382	0.0704338415556204	-0.00255392615044077	0.00330812806155392	0.00037710095555657	-0.0100978551469929	-0.00937519545571738	-0.0253105301145008
0.075691726368096	0.0446789400339892	-0.00607769984352208	0.0609655455046491	0.0177421852927188	0.0046904221146931	0.011216303703706	0.00750097501280221	-0.00429214853899597	-0.00234033466685044
0.507019500769384	0.155880640969518	-0.0520610255795696	0.242345202859517	-0.0398729259130855	-0.0618853409572012	-0.0508791334351434	-0.0566528025621559	-0.0745306248036469	-0.0859725998141066
0.736326411782662	0.161295746023276	-0.0767616438202424	0.20588340964591	-0.0325286803496313	-0.0454183412962715	-0.0389735108229514	-0.0578578333067461	-0.0608854453026764	-0.0753184745077848
0.009942983949354	0.00351200605761058	-0.000692270705465877	0.00597466248591906	0.00146361274319828	0.0014896884622724	0.00147665060273534	0.00055872128279618	-0.000553363992499112	-0.00121182988752399
0.690224729186481	0.159440385010927	-0.0712158904660968	0.183019158700369	0.00186480752530183	-0.0302060054883129	-0.0141705989815055	-0.0104755831805444	-0.0538475101863909	-0.0544324107887564
0.316747708726891	0.109826082176666	-0.0335389028781542	0.223933208206351	-0.0298281759541208	-0.00679227799646609	-0.0183102269752934	-0.0298410883465088	-0.0354438435639455	-0.0622867826597349
0.00403572376762348	0.00109732935033166	-0.00037468042342231	0.00185782674240928	9.55290418410042e-05	0.00120748174043948	0.000651505391140244	-0.000160701245793791	-0.000439780051471125	-0.00101418512225295
0.888974553571429	0.100632134597504	-0.08916849177348	0.0920462797619047	-0.00438045634920636	-0.0326832240471947	-0.0185318401982005	-0.0223154219452935	-0.0306012152777778	-0.0384840638528139
0.436829819982584	0.102652026519413	-0.0422740844603082	0.18397232956495	-0.0065206085264975	0.0097560787021535	0.00161773508782798	-0.0205054646489406	-0.0315781841831904	-0.0495296681671631
0.0942285157201445	0.0442677905797483	-0.00472217891531512	0.0587454895353779	0.0155465059662144	-0.00545886302981052	0.00504382146820194	-0.002855183420403	-0.0085122987264639	-0.0142875545402436
0.586389241277228	0.165356090201321	-0.0621164158363399	0.236066875080614	-0.0436539687807384	-0.104839843923116	-0.0742469063519272	-0.0646111971766268	-0.0906312969500043	-0.12716351275021
0.222473452546351	0.0622356548678256	-0.0224862505336671	0.158622711390372	0.0056535558728229	-0.00212626324668613	0.00176364631306838	-0.00634180111581781	-0.0190426536627334	-0.0298228978033961
0.389552780337137	0.0676407332224671	-0.0381668772069661	0.181621272970158	-0.00739565229981781	-0.0121958599481406	-0.0097957561239792	-0.0248153192177327	-0.0352001613552411	-0.0395528135812913
0.0920586715461919	0.044479882797514	-0.00526602205267958	0.0591657424164525	0.0178401519684763	-0.00593360247224128	0.00595327474811749	-0.00366564518975335	-0.00634029421899071	-0.0131799638294473
0.0223427593071494	0.00734006160792791	-0.00148124182744446	0.0144738185537028	0.00227608487925149	0.0016010415290784	0.00193856320416495	0.000705232752979793	0.000152872316985634	-0.00175844458714751
0.277260398264171	0.0559124788897502	-0.0257195796167223	0.145991593307334	-0.0139887489673686	-0.006709666790505	-0.0103492078789368	-0.016110414489855	-0.0235019131797898	-0.0389028157773191
0.864393876262626	0.109813845271512	-0.0870054841626291	0.104063861832612	-0.0251642163392163	-0.0177127795815295	-0.0214384979603729	-0.0406808621933621	-0.0433175267681239	-0.0386238839285713
0.183911752489947	0.045161949682643	-0.0161774626919581	0.110583950813138	-0.00393135188306687	-0.00365207434624895	-0.0037917131146579	-0.0170808774423743	-0.0235849566073637	-0.0308014544869349
0.328869033454431	0.107909160739373	-0.0310183072229521	0.192883212640697	0.0201237893424437	0.0270521848735872	0.0235879871080155	0.00859899930051311	-0.0040342564024663	-0.0206172538329265
0.215626767501308	0.0405334480471403	-0.0183860130964736	0.122003800370945	-0.00152008193443756	-0.0165531636883658	-0.00903662281140172	-0.0216236311564142	-0.0258760763868225	-0.0387727612166004
0.769055400849151	0.140329060573559	-0.0762317138567908	0.158745694583195	-0.0120303901540065	-0.0516930868209855	-0.031861738487496	-0.059781794340632	-0.0799640367388621	-0.0739180869483935
0.0775273481575952	0.0150947878028392	-0.00577663096828197	0.0438082476508752	0.00139322331006946	-0.00344688366974259	-0.00102683017983657	-0.00863854546190741	-0.0141851937897701	-0.0119854706992384
0.7875625	0.163138517085765	-0.08051916598541	0.182985416666667	-0.0117620865245865	-0.0788839461262207	-0.0453230163254036	-0.0492237785203021	-0.0702860666651568	-0.0671886630922791
0.840778873230528	0.117724219711189	-0.0833328347524916	0.119646600254321	0.000652673347893873	-0.00764297371337819	-0.00349515018274216	-0.0164842551749721	-0.0184599144177975	-0.0287628159349789
0.333310163720123	0.11110899656876	-0.0364284121180432	0.222176508816311	-0.00255487368880764	-0.0147513387646833	-0.00865310622674548	-0.0327479022564759	-0.0499255593635209	-0.0415271244424494
0.662998720031044	0.119078260558668	-0.0668454562176203	0.202796062269988	-0.0036472957474224	-0.00381042893290551	-0.00372886234016401	-0.0180987290375877	-0.0183155173237272	-0.0369412219766808
0.915194742063492	0.0776763233668241	-0.0926264837853328	0.076849007936508	0.00438740079365085	-0.0179647907647907	-0.00678869498557	-0.0270050248362749	-0.0186194444444444	-0.0332108630952381
0.0717032397234226	0.025281326683428	-0.00620707912398043	0.0585470956499199	0.00628833926796629	0.00715620176552781	0.00672227051674705	-0.00180965100662547	-0.00301678107406927	-0.0076391585305142
0.793173805708181	0.14722032011805	-0.079458075177184	0.14565950473138	-0.0318960299070554	-0.0550757550974436	-0.0434858925022495	-0.0518304107009026	-0.0782656002035137	-0.0846029936651108
0.0542664280821386	0.0283395950423741	-0.00329012682866477	0.0461205220661721	0.00254384562375805	-0.00111077781670981	0.000716533903524122	0.000482106993635448	-0.00553628254881608	-0.00560656985890139
0.226645003450554	0.0458373041912691	-0.0200800399909445	0.162448523993133	-0.00204080005113205	-0.000767235812128092	-0.00140401793163006	-0.0141359517229287	-0.0290091445125394	-0.0323783123552266
0.567133929891243	0.114699553804683	-0.0553957351449789	0.195589152454043	0.00417926211159214	-0.0179209963821523	-0.00687086713528007	-0.0105532372692874	-0.0361403250932699	-0.0454325583644464
0.561580473512266	0.115087087241064	-0.0553418257595691	0.19483185451381	0.000356519598602612	-0.00748467200641667	-0.00356407620390697	-0.0232737887331155	-0.0419897877582943	-0.0467652037513212
0.364857989847678	0.136186170498233	-0.0349497065811843	0.20203554804784	-0.00506445982192311	0.0312162286108614	0.0130758843944692	0.0186218800262795	0.0155684286752678	-0.0159982786311032
0.786394692460318	0.160417753768317	-0.0806435444968454	0.183892807539682	0.000190719696969599	-0.0763344237359864	-0.0380718520195085	-0.0332701890123767	-0.0569966482411097	-0.0818065895384605
0.817316090155031	0.106122774043738	-0.0822105173638946	0.132510573459133	0.00398569555925488	-0.0275555437569845	-0.0117849240988648	-0.0168638675796929	-0.0313942467206875	-0.0310692433343294
0.885892509920635	0.102992802377014	-0.0891276959436615	0.0924074900793651	0.00744707341269846	-0.0331775313276764	-0.012865228957489	-0.0355393105158729	-0.0330071817071816	-0.0539552065989565
0.300685944209367	0.119509383954805	-0.0286414267819195	0.184267932711371	-0.00400813050591126	0.00710991541538342	0.00155089245473605	-0.00924893840528973	-0.0190027791714372	-0.0242455126065759
0.227520720807955	0.0989830412604892	-0.0220448422608782	0.144201140424285	-0.00414562261746132	0.0245128512168293	0.010183614299684	0.018943749347326	0.0101673773259489	0.0091416767766026
0.944509226190476	0.0546869106364745	-0.0964717861650946	0.0524074404761905	-0.00656572420634915	-0.0555487828144078	-0.0310572535103785	-0.0255387954059829	-0.0403444196428571	-0.0357849128302252
0.527348073795363	0.116445935464948	-0.0518142223716109	0.207117134191095	0.0019829061679516	0.0116515118491315	0.00681720900854155	-0.00366734720570505	-0.0284212870084959	-0.0278600442360311
0.912869246031746	0.0794041969117444	-0.0944047177468047	0.0779015873015874	0.00745456349206342	-0.0169453869047619	-0.00474541170634923	-0.0137881132756132	-0.0314671536796537	-0.0294832112332112
0.407708783707832	0.133108138624573	-0.0425558082257498	0.247511190356535	0.00262209235677968	-0.0455297677176047	-0.0214538376804125	-0.0495571979670452	-0.0833602586591241	-0.0685833333914231
0.00142785766530385	1.49510622241529e-05	-1.64556144357304e-06	0.00067253681218645	7.26306671620285e-06	-3.4948779013239e-05	-1.3842856148518e-05	-0.000155832314826703	-0.00023496110674203	-0.000362002232082574
0.17196320935888	0.0665814769386246	-0.0151576524421017	0.103654603557059	0.00104968821687101	-0.0252179449690236	-0.0120841283760763	-0.0142914664533796	-0.0305596543877971	-0.0326904408586116
0.885312351190476	0.104004376573797	-0.0911328552806464	0.0963980654761905	-0.00459952876984138	-0.025283382936508	-0.0149414558531747	-0.0285912854324039	-0.0374375014742202	-0.0507560335497836
0.0156014560332724	0.00196017262451537	-0.00118290186374066	0.00958245565086774	-0.000388414113003504	-0.00218832024959987	-0.00128836718130169	-0.00171051763196914	-0.00452564526008863	-0.00448092840842261
0.177119195755713	0.0303283821125997	-0.0166866951789289	0.113520361004782	-0.0164925618947803	-0.00947201130573125	-0.0129822866002558	-0.0167170963029639	-0.0237093896612635	-0.0333614968371375
0.889037599206349	0.101730879829093	-0.0900219161123318	0.0927228174603173	0.00765198412698398	-0.0394438492063492	-0.0158959325396826	-0.0275087624181376	-0.0368519052128429	-0.0336945639430015
0.26645584099036	0.107816688023819	-0.0261565849556996	0.172780748621523	-0.0160339271136033	-0.0676441034858969	-0.0418390152997501	-0.0447633611476788	-0.0522423919279308	-0.0632939699716908
0.103485285563904	0.0458942084466174	-0.00848461203426826	0.0790877187759123	0.0125977985419451	0.0190671654002325	0.0158324819710888	0.00448584182735258	0.00295623437547313	0.00112678380999179
0.413332854266286	0.156069477160491	-0.0397314976677881	0.219295660425393	0.0107117054186802	0.027038171658162	0.018874938538421	-0.0291196896049303	-0.0235098362812837	-0.0205224983657655
0.6538194999445	0.17471738648852	-0.0668163419163186	0.219827523865024	0.013282631951382	-0.0293824275656931	-0.00804989780715548	-0.0384881557072547	-0.0352434862526425	-0.0535403191715011
0.561832052969245	0.10596098968956	-0.0569031369152871	0.200635814261098	0.000736673335084315	0.00999738928273086	0.00536703130890759	-0.0137580898931425	-0.0354255148798973	-0.0344636968711768
0.888014186507937	0.101937613266396	-0.0907591272757947	0.0912378968253968	-0.010475415903541	-0.0199279761904761	-0.0152016960470085	-0.0321452202719665	-0.0242687784163935	-0.0356154851650257
0.246523970941457	0.0449147352953843	-0.0246931633866213	0.16370724033037	-0.004101611884334	-0.0157770080641183	-0.00993930997422615	-0.0163985578517823	-0.0329115553592653	-0.0334880924616992
0.31430445877232	0.0827290816095142	-0.0310623150126697	0.152099876035578	-0.0130125603641369	-0.00596516493550897	-0.00948886264982296	-0.00752697196870333	-0.0215262713971539	-0.0362456951895163
0.646408414581307	0.138543383615182	-0.0671679671614923	0.19362573416321	-0.00447684491972977	-0.0198452543568608	-0.0121610496382952	-0.0388569471765096	-0.0535908725017454	-0.0866371793338244
0.129257410884826	0.0744708220747166	-0.0131560577158338	0.0963528656684073	0.040766022360413	0.0144919883730151	0.027629005366714	0.0203734763953202	0.00529006731544279	0.00109022857030022
0.0613797268228313	0.00448325981854931	-0.00292420440402154	0.0286262382863467	0.00249896873698512	0.00085053268579155	0.00167475071138833	-0.000874037956619243	-0.00481087730248229	-0.00777074808874324
0.57984552697078	0.168938930989368	-0.0581861872018845	0.235156557154731	-0.00501625922701465	-0.118935786520984	-0.0619760228739993	-0.0721390766150015	-0.110009246662645	-0.093490665365992
0.656557733234151	0.115335185435315	-0.068355052537266	0.207479171527754	-0.00780228576152042	-0.00093363857114237	-0.0043679621663314	-0.023636402449578	-0.0343889960149072	-0.0474106351077588
0.0221005912020985	0.0016809779763321	-0.00146866870998061	0.0131528621891885	-0.00135258647331019	-0.000649680305898445	-0.00100113338960432	-0.00291664840615344	-0.00378453640570069	-0.00529374784223664
0.04179404895135	0.0135209840987612	-0.00366556904770168	0.0241659611652226	0.00512319041365791	0.00287526885647971	0.00399922963506881	-0.0018400767178057	-0.00107100746451762	-0.00251619363973031
0.168248987402337	0.0653065193357412	-0.0152888321424686	0.103502199446561	-0.0214318307820006	-0.0253890195436423	-0.0234104251628214	-0.015428265678699	-0.028392493706996	-0.033303664464003
0.139113994082736	0.0639544857558239	-0.0108700933491741	0.10584215331582	0.00141174722571624	-0.00951800280158016	-0.00405312778793196	-0.0121755849315409	-0.0189413990368402	-0.0205905316774994
0.0131504003662163	0.000177606680790239	-0.000570225354597593	0.00819874683022536	0.000218214177895484	0.000375340562217091	0.000296777370056288	-0.000840582393836898	-0.00243159927651698	-0.00307815617087532
0.420377996912385	0.167744613332688	-0.0409827785129443	0.216958989862509	0.0123504277140372	0.0181353274156044	0.0152428775648208	0.00657728250165146	-0.0207643725326645	-0.0196391041224128
0.799350750985126	0.146946067847487	-0.0791095194273237	0.144585125638251	-0.01120300498113	-0.0713118382191138	-0.0412574216001219	-0.0531768387811126	-0.0581724782211154	-0.0646912968545509
0.577116391309878	0.170068795858532	-0.0605228024029408	0.240292035712446	-0.0218767924793782	-0.113507937212913	-0.0676923648461454	-0.0836563272973978	-0.0929626780329239	-0.114746522837713
0.940102083333333	0.058853873296239	-0.0977227777687094	0.0564083333333333	0.00763958333333337	-0.0540554834054834	-0.023207950036075	-0.0312204302641803	-0.0320147179209679	-0.0460240693334444
0.893943650793651	0.0876453057979352	-0.0917756020812255	0.0881709325396826	0.000108134920634995	-0.0149079996392496	-0.00739993235930736	-0.0193631972194471	-0.0403644064269064	-0.0436164186507937
0.747539770299145	0.156115944713872	-0.0785188228361885	0.201767967796093	-0.0283798944111444	-0.0666249600263867	-0.0475024272187656	-0.0399327832570391	-0.0722058123444573	-0.0725436554448411
0.0103120082103641	0.00345769676701488	-3.53813068572212e-05	0.00542324075697061	-0.000169465370793107	0.000806379790782186	0.00031845720999454	0.000177431606397469	-0.00153006014724754	-0.00187260500270624
0.201322225434954	0.0859097755732086	-0.0175883205432764	0.157778131028197	0.00684119254435603	-0.04092946610349	-0.017044136779567	-0.022493171902659	-0.0384077311570906	-0.0412061557126518
0.0877727691393837	0.0442543874232363	-0.00367772264146535	0.0582266766108138	0.00989612182823722	-0.00451973945132528	0.00268819118845598	-0.00159041293426451	-0.00801222841607688	-0.0109503586183516
0.0657844298126016	0.0118482682570599	-0.00529428213412167	0.0370552487736858	7.20194700218613e-05	-0.000581999001057584	-0.000254989765517855	-0.007967363420662	-0.00844074449774406	-0.00976525412467438
0.107331764918627	0.0169548599105117	-0.00807754579240474	0.0630036626114604	-0.0034308165747389	-0.0041816125087661	-0.00380621454175251	-0.0102266017116191	-0.0120955358818199	-0.0190927991466218
0.78087941468254	0.165076156762573	-0.0789188781594715	0.186062251984127	-0.0221511270796197	-0.0600167584151959	-0.0410839427474079	-0.0599553826886439	-0.0622690864104141	-0.0764267424957311
0.204892693984404	0.0839694009761862	-0.0223094969357751	0.13979971550824	-0.00259578204937871	-0.0168302941488548	-0.00971303809911678	-0.0146163899581215	-0.0462273742630381	-0.056803252432284
0.602003600284574	0.135867117922949	-0.0632244920933367	0.201418846832871	-0.00934346886329696	0.0061280225000635	-0.00160772318161673	-0.0207257937184283	-0.0212479775214711	-0.0258656542752888
0.486353404009476	0.10513820638181	-0.0474598586957412	0.230832737175754	-0.00944864099339382	-0.033271526991229	-0.0213600839923114	-0.0348375839241613	-0.043257378420126	-0.0657368670969057
0.68143794508669	0.156960679666739	-0.0706687701867525	0.185763032754913	-0.0369811671885532	-0.0401000311140322	-0.0385405991512927	-0.0544015319890414	-0.0701345604420837	-0.0899293730179836
0.595028560921269	0.139906145114091	-0.0623118056438208	0.231752640720226	-0.0189302563475537	-0.0289057138979648	-0.0239179851227592	-0.0220550933418278	-0.0510479768967294	-0.0645358297570106
0.701437942266067	0.143144533657703	-0.073419841471691	0.198275761738262	0.00670031240205882	-0.00225921736502233	0.00222054751851819	-0.00639171449250786	-0.0238760103206573	-0.0462857582819373
0.941802976190476	0.0571580960679715	-0.0981364830394591	0.0557803571428571	-0.00149880952380954	-0.0572758083011761	-0.0293873089124927	-0.0383519450167888	-0.040781001984127	-0.0511442890238847
0.725153116742496	0.151560798961619	-0.0732097144288446	0.184561398128597	0.0136842094455698	0.0118503443598704	0.0127672769027201	-0.00474767160766643	-0.0219074247950036	-0.0291322370058782
0.0888905056946184	0.043977839126032	-0.0048576416444809	0.0592796926729302	0.010508051333659	0.000174976695487716	0.00534151401457333	-0.0048621147637006	-0.00693955296472074	-0.011102243597274
0.125450115303955	0.053192453104366	-0.0109941005445146	0.0704203801861766	-0.0126439253316043	-0.0017291112355648	-0.00718651828358458	-0.0174185907568223	-0.0107996992172446	-0.0197832232791075
0.212122305669242	0.0443816986564059	-0.0186717018226621	0.147142857139327	0.0043429175116963	-0.00224296695866924	0.00104997527651352	-0.0125934546838485	-0.022518685141366	-0.027267189988922
0.77808005952381	0.167086457195721	-0.0794027336438716	0.188484523809524	-0.0418056715445502	-0.0817975810096766	-0.0618016262771134	-0.0608769078093068	-0.0678562898632412	-0.0847415768871651
0.199949467401656	0.0499781708296918	-0.0215871523668986	0.143401161095317	0.00317239422384605	-0.00106377910455374	0.00105430755964617	-0.00854536331930636	-0.0204782508224612	-0.0247108288415499
0.812789414739962	0.105489828037478	-0.0801094631772642	0.13412603519001	0.00400324399019714	-0.0366415316654337	-0.0163191438376183	-0.0257563997362212	-0.0368230400145407	-0.0491606813744286
0.135388826232432	0.0643311460490418	-0.00883500180038368	0.104715686238303	0.01370555387058	-0.0158470813426764	-0.00107076373604822	-0.00836400338764087	-0.017183418071296	-0.022007365208487
0.784331001984127	0.162973006108606	-0.0791489259871725	0.183025248015873	-0.0122439484126984	-0.0731209686147186	-0.0426824585137084	-0.0407342550048918	-0.0552475012630345	-0.0743016322494907
0.841174710155041	0.116919108791011	-0.0837737838384831	0.120179307702102	0.0144432957973399	-0.00479892222769052	0.00482218678482471	-0.0147143271068241	-0.0373216564787336	-0.0315908089024622
0.576787933546067	0.168848299632182	-0.0613313160670896	0.240487977669695	-0.00702318051696738	-0.0926651913024059	-0.0498441859096866	-0.0846404222815081	-0.112948885138326	-0.115259271052511
0.641554604443759	0.137882472090819	-0.0678384396438437	0.241148980512951	0.000964121236115223	0.00158346477868532	0.00127379300740027	-0.0209797470088432	-0.0355330140251587	-0.0450618758094422
0.329193996784451	0.110822838616636	-0.0308212572132178	0.194094782261629	0.0137292717251526	0.0301717250743949	0.0219504983997738	0.00881354234024628	8.68988152428196e-05	-0.00535434018583969
0.0442454458686788	0.0275057533754582	-0.003290242726935	0.021110071871199	0.00200737238883977	0.00602226234932299	0.00401481736908139	0.0028051097878538	0.000343045038808297	-0.000880571868910517
0.166757493154868	0.066400163896371	-0.015400894850725	0.105001348035158	-0.0282985721239755	-0.0168237322208195	-0.0225611521723975	-0.0252375626928832	-0.0221437858760319	-0.030460552411358
0.587780455904376	0.166251675391495	-0.0615465323544656	0.233161933536734	-0.0260938790416965	-0.0929187102529044	-0.0595062946473004	-0.0734320321489634	-0.0956960896764356	-0.0935746143517113
0.565480687996499	0.112770476707254	-0.0540788737666804	0.193560503772044	-0.0140218628839971	-0.0179909015087076	-0.0160063821963523	-0.024072071390705	-0.0394840301581099	-0.0566691879000765
0.282413729735392	0.103256273345674	-0.0263980380397497	0.164374275036876	-0.0098168418334047	-0.0570621030590055	-0.0334394724462051	-0.0426342318146964	-0.0429834934370986	-0.0690832778706294
0.223875091179174	0.0984022948748319	-0.0227606938615817	0.145726690331196	0.0321432643812486	0.0168959089558514	0.02451958666855	0.00533435316880437	0.00906469599979015	0.00543346651083643
0.56590242007248	0.114615178261647	-0.0551364982614208	0.195523753366009	0.00623084551748443	-0.00767797514333235	-0.000723564812923905	-0.0234325866086821	-0.035633640726814	-0.0539386384224944
0.796172099775225	0.147311601858044	-0.0801396808995252	0.144550979229104	-0.023480177910325	-0.076614754769332	-0.0500474663398285	-0.04861256137866	-0.0735593276668184	-0.0718550138685173
0.466032432490907	0.201421515809219	-0.0485290851921193	0.228847395377788	0.0028740905846209	0.0187491338350822	0.0108116122098516	-0.00389054728290383	-0.0052277249107921	-0.0111358598371544
0.18880051334805	0.0634436890899151	-0.016182458136747	0.131282760858374	0.0153304322168937	0.0231900981550409	0.0192602651859673	0.00822840347347367	-0.00392236889817071	-0.0108164463118323
0.571935694182615	0.118387563516638	-0.0548225014943117	0.191238009445469	-0.00171560304242457	-0.00629938351383008	-0.00400749327812733	-0.0181889794712857	-0.0371803723188019	-0.0344997341252862
0.926666666666667	0.06997373396245	-0.0952587740946409	0.0635104166666667	-0.0300670364357863	-0.030779613095238	-0.0304233247655122	-0.044840699404762	-0.0365336434398934	-0.0397194692460318
0.888802728174603	0.101469450375771	-0.0900181931834744	0.0916764384920635	0.00857388618326116	-0.0350645793442669	-0.0132453465805029	-0.0103749346139971	-0.0213718163780663	-0.0321130129980314
0.661153285098544	0.11869790369411	-0.0682298130124254	0.201452234381975	0.00333586666426278	0.00256260916413631	0.00294923791419954	-0.00504420134947625	-0.0313413504503288	-0.0382500009501248
0.71987811475302	0.151953598931876	-0.0744379919432571	0.186863300301224	-0.0190978773834519	-0.00802974330660244	-0.0135638103450272	-0.0232847954852646	-0.0215749526744702	-0.0410899240900462
0.885688988095238	0.103110103642934	-0.091667871219132	0.0934630952380952	0.0179044642857142	-0.0333938988095238	-0.00774471726190473	-0.0346128107799064	-0.0440861806739012	-0.0371668312590188
NA	NA	NA	NA	NA	NA	NA	NA	NA	NA
0.139293835123542	0.0438847618021573	-0.0117075046289818	0.102421364922249	0.000105716779590259	0.00144622278772152	0.000775969783655905	-0.00615994766848396	-0.00855945628748012	-0.0263456088030781
0.896390079365079	0.085518977326852	-0.090467158435233	0.0864765873015872	-0.00773285533910539	-0.018243253968254	-0.0129880546536797	-0.0215181185134311	-0.0305023877164503	-0.0359053498482726
0.322182827707825	0.0620686615754004	-0.0318248043061919	0.203793447528874	-0.00684903732855063	-0.0226795281087809	-0.0147642827186658	-0.0274794875429579	-0.0463825960747074	-0.0485120627207804
0.228667095091555	0.0692589905902166	-0.0235271384490416	0.148210226437625	0.00230938695046157	-0.00590031468183197	-0.00179546386568519	-0.000818994287369812	-0.0128876485340072	-0.019071293011228
0.0356803304835631	0.0100566996875462	-0.00270302285292391	0.0188624855326779	0.00348905309752948	0.00142858986626133	0.00245882148189541	-0.0027655424620572	-0.00330220089635947	-0.00726322715218621
0.199631965153133	0.0449462019787193	-0.0170599666074689	0.127665949810885	-0.00864190415526853	-0.00612310745365041	-0.00738250580445945	-0.0173577692540373	-0.0147003712978907	-0.0327948713854441
0.343053464084757	0.123347032960219	-0.0331048620066814	0.185050836979354	0.00159967048960624	0.00231017314963289	0.00195492181961954	0.00923619639674439	-0.00654943356102911	-0.0176457923546992
0.170476234609536	0.0674586487948229	-0.0133806723496236	0.103649157878952	-0.00258988047875655	-0.020274455992972	-0.0114321682358643	-0.0258245925679063	-0.0232484084581392	-0.0420090367953018
0.812883784083722	0.110153735849832	-0.0819900276710516	0.135284437497328	-0.00320636254692586	-0.0390590033089416	-0.0211326829279338	-0.0222650723333394	-0.0329675029158535	-0.0430589567868362
0.116989503913184	0.0166754543108831	-0.00899482447261463	0.0980447440268764	0.000794998179111897	-0.000387898632710715	0.000203549773200598	-0.00661257586163606	-0.0138983154163765	-0.0174546326073364
0.0763447300654735	0.0162764743812287	-0.00557024038959188	0.0434426494679261	-0.00236004981825544	-0.00279536255218189	-0.00257770618521867	-0.0080037507946925	-0.00845376966304427	-0.0114353482744746
0.10251779201554	0.0269878371680746	-0.00817620799864804	0.0747069614822713	0.0103939093082132	0.00690599206451624	0.00864995068636472	0.00513208890221592	-0.00030270693796329	-0.00497994342242435
0.817811813169117	0.106064032864732	-0.0810735448060413	0.132933908225502	-0.000173925362479177	-0.0173944700955238	-0.00878419772900141	-0.0245487070554593	-0.0295789091042276	-0.0506710520264498
0.00734180248820849	0.00909647564546452	-9.82638193221148e-05	0.0031761089248176	0.00204762288771608	0.00104418689051966	0.00154590488911787	0.00166840614321358	0.000939274795070277	0.000291071404497491
0.686089714667126	0.13367542949406	-0.0678729967154416	0.19353165994002	-0.00692076233869121	0.00971930445551639	0.00139927105841264	-0.0145479388617707	-0.0174675612286258	-0.0311864774165995
0.57281146449478	0.116349899047201	-0.0559745441543037	0.192306868516649	0.0171100358367076	-0.00873173314696674	0.00418915134487041	-0.00262912454808828	-0.0268682031646683	-0.0421580177030592
0.38484622688396	0.0851529740258941	-0.0422593006559428	0.23165453784363	-0.0120093397172549	-0.0056175821219987	-0.00881346091962681	-0.030656604452201	-0.0464879835772147	-0.0552972778793958
0.650151551892534	0.139042377873222	-0.0676098555136558	0.190615915027875	-0.0297400111349598	-0.0298947131706025	-0.0298173621527812	-0.0443576025034996	-0.0361046325395555	-0.0628525268861958
0.69007104813552	0.159089538450578	-0.0704080573499459	0.182183723295278	0.00789533573286727	-0.0537251940531008	-0.0229149291601167	-0.0222432650124709	-0.0434183457920461	-0.0625187365671793
0.914695833333333	0.0785217015397726	-0.091211606840672	0.07679375	-0.026223115079365	-0.0249451388888889	-0.0255841269841269	-0.0237359195492007	-0.0293880208333334	-0.0407898973983534
0.0456995193626468	0.00856298387671615	-0.00404808966874677	0.025730518881308	-0.000701790135195779	-0.0056329943057255	-0.00316739222046064	-0.0033288973178394	-0.00801162071110761	-0.00813425296288545
0.112797199255956	0.0628534418681862	-0.00655305692336965	0.103584544742148	0.0073206661896854	-0.00911119179289445	-0.000895262801604527	-0.0145730105686615	-0.0131798505710565	-0.0244662678378177
0.942797619047619	0.0563175157354924	-0.0966283259044669	0.0533690476190476	0.011564880952381	-0.0426279265873015	-0.0155315228174603	-0.0211941829004328	-0.0354955357142858	-0.0472858114108115
0.0889023507742684	0.0439339826873347	-0.00493992679924035	0.0604302653311742	0.00877763383632164	0.00253711386688384	0.00565737385160274	-0.0023962466279049	-0.00848459638812711	-0.0122992187641977
0.862575965007215	0.111017165206415	-0.0876628191306604	0.107078648088023	-0.00151179869966633	-0.0362642406204907	-0.0188880196600786	-0.0369694994166462	-0.0480501698905239	-0.0544115187587163
0.555542934190819	0.101537410172426	-0.0538736889591412	0.204496590259965	-0.010755911345194	-0.00663343951083295	-0.0086946754280135	-0.0194539766610975	-0.0389612872943461	-0.0454566180519433
0.941959226190476	0.0569638774574497	-0.0974682625170392	0.0538741071428571	-0.0175154761904762	-0.0415811011904763	-0.0295482886904762	-0.0320494300838051	-0.0500645580114331	-0.0425359375000001
0.59806847297262	0.132028358983638	-0.0612638227408081	0.204101538783467	0.00421553228858851	0.00165176168112791	0.00293364698485821	-0.00344880907442835	-0.027591544092896	-0.0496176630781433
0.40325346938954	0.0800495180996917	-0.0418342331959448	0.187083054474686	0.00234650349467896	0.00256778076229408	0.00245714212848652	-0.0167821466830093	-0.0240917947019675	-0.0333528155321039
0.0942301642715736	0.0109340940280326	-0.00484248566960743	0.0564725482887267	0.00401601032979211	-0.000929546209374993	0.00154323206020855	-0.00597030906202421	-0.00818021361072251	-0.0123450915017401
0.551927395939114	0.13424133497611	-0.0569147645172424	0.226007479229362	0.0252996206438275	-0.00252193211791674	0.0113888442629554	-0.00898159896811435	-0.00677230061500744	-0.0342630983760899
0.661763458174952	0.120095759712709	-0.0673330237770283	0.200923622452754	0.00226614412956327	0.0125151790612751	0.00739066159541923	-0.0101533940195063	-0.0228238632013819	-0.0387000453000365
0.0882887307180532	0.0432796715920929	-0.00477641708713569	0.0601534887242704	0.00972642178682115	-0.00422953068682699	0.00274844554999708	-0.00536049296741339	-0.00637594610569159	-0.0110298407825578
0.0131884559087705	0.000322992513475555	-0.000491156352678062	0.00811997788365803	0.000392806078237943	-0.000301214642223935	4.57957180070041e-05	-0.00107441860642172	-0.00157624270708685	-0.00258951994525696
0.200768245589118	0.083690798717393	-0.0192491149403062	0.162008939191101	0.010853646116992	-0.0312137997081589	-0.0101800767955834	-0.0248261413436188	-0.0374258339668969	-0.0418981184642598
0.319897580291351	0.0808960257940775	-0.0301198669434216	0.152925591935723	-0.0120619105372067	-0.00102083870474706	-0.00654137462097693	-0.00862909689963343	-0.0350667114242117	-0.0384522129023934
0.70120629995005	0.144826037109023	-0.0720195346978575	0.19598478500666	0.025032316285688	-0.00848627564093274	0.00827302032237764	-0.0128894938288677	-0.0248162094539481	-0.0293096404844364
0.942047916666667	0.057007785185007	-0.0971594731319769	0.0544625	-0.00385208333333331	-0.0478301587301587	-0.025841121031746	-0.0197991883116884	-0.0367514010091216	-0.0364993145743145
0.694367322607948	0.140186976177241	-0.071920609942397	0.200911424686425	0.00156320801339194	-0.0247745203171441	-0.0116056561518761	-0.0420998157599173	-0.0445392623721087	-0.0658835030854535
0.194483013341913	0.0663603118418443	-0.0181724417603466	0.133783808684135	0.0220050544420437	0.0185929642175982	0.020299009329821	0.0170915227985441	-0.000606693957239446	-0.00687828283926328
0.0147926468639358	0.00137851617585132	-0.00104370734241759	0.00897694112286946	-0.00211311960185546	-0.00183804110927834	-0.0019755803555669	-0.00196162842958975	-0.00333639289852305	-0.00318286440395186
0.336478005068688	0.117164769825375	-0.0331545412474084	0.186121745115699	0.021985349144108	-0.00253594730701523	0.00972470091854644	0.000805472223856962	-0.00950716083392833	-0.0374936132644139
0.941860416666667	0.0573060528301268	-0.0964850847897731	0.0534833333333333	-0.0109979166666667	-0.0468195436507937	-0.0289087301587302	-0.0380173706501832	-0.0466480300132873	-0.047837003968254
0.65368942946351	0.142402323287531	-0.0688308031581019	0.235251641965061	0.00290201680051261	0.00157766227150891	0.0022398395360107	-0.0123568385083913	-0.0252998664286037	-0.052511522596964
0.33776159684048	0.114845462878025	-0.0326645210575338	0.187066543492912	0.0155255194494232	0.0145815062810183	0.0150535128652208	0.00437883305718045	-0.00509153356252512	-0.0296037393245944
0.345458598154838	0.127921140894638	-0.0322835351257525	0.185836172336777	0.0462610119869282	0.0242703371487406	0.0352656745678344	0.0105046157731682	0.00220612234712658	-0.0135796194946844
0.131222632946643	0.075170494043405	-0.0111416671709525	0.0946864932763496	0.0450396628118487	0.0216129155034659	0.0333262891576573	0.0189812539277536	0.0129169933234608	0.00980195396601766
0.795354588467088	0.147711908105344	-0.0786288182573058	0.143488124028749	0.00544529131321903	-0.0737336807712339	-0.0341441947290074	-0.0345482084221019	-0.0662797339028395	-0.0726800860141897
0.74514877518315	0.156804486891467	-0.0754952299212845	0.19813559981685	-0.0177999013139638	-0.0436449530820486	-0.0307224271980062	-0.0527435823265786	-0.0561729147945601	-0.0597548048567275
0.126682593730333	0.0588764676452417	-0.0122617681388546	0.0926718768424895	0.0188273765868151	0.0122776656745563	0.0155525211306857	0.00482576335024507	-0.00673528856861026	-0.00482698235305472
0.0206012943916267	0.00690723074677843	-0.000799704056575253	0.0119802541700991	0.00216113393711935	0.00211086077633985	0.0021359973567296	0.00119455132017673	-0.000884737160572115	0.000729872551929529
0.0931687538745809	0.0442514043894109	-0.00542052368821223	0.0596507621018778	0.0100017841620975	-0.00570838066252363	0.00214670174978693	-0.00269899923698548	-0.00495815371381327	-0.0105342964894228
0.182559321697213	0.0500006957944576	-0.0189442756658365	0.129281320128339	0.0177939664561348	0.0169673726668447	0.0173806695614898	0.00407123428888012	-0.00151998038956214	-0.0100430404132488
0.246517120338703	0.0437301574690989	-0.0229600492724014	0.161778029471587	-0.00187083316691825	-0.0100561146788038	-0.00596347392286103	-0.012421255471039	-0.022713926724163	-0.0460048135363647
0.689330348124098	0.167995382495258	-0.0711807513179599	0.23168557449495	-0.0163078299763961	-0.00356866136436063	-0.00993824567037838	-0.0198194307911945	-0.0420053151335518	-0.0619333298435042
0.768995002220002	0.14317960543002	-0.0789208963849662	0.159211684842935	-0.0257754577326268	-0.0396449978201623	-0.0327102277763945	-0.0510072740872599	-0.0615257039515963	-0.0593865279570509
0.0862599090639365	0.0140035262905363	-0.00641852408146895	0.0486888995870863	0.0035744138465432	-0.00371468561258273	-7.01358830197674e-05	-0.00336962404381413	-0.00698431856428453	-0.00972634208754294
0.914343849206349	0.0784141839070616	-0.0937999410785015	0.0774394841269841	-0.00821765873015878	-0.0132321067821068	-0.0107248827561328	-0.0135753720238097	-0.0265534293831169	-0.0328127116857816
0.69641806041181	0.141233903977193	-0.0711351081246466	0.198480451492951	-0.014678977229878	-0.0248903491954383	-0.0197846632126581	-0.0138556761754306	-0.0335994214547455	-0.0599845457810897
0.224434696318859	0.0993496345223402	-0.0217403595582158	0.144166381300902	0.0337914474500997	0.0276943438822664	0.0307428956661831	0.0309585361232087	0.0144319124584066	-0.00351118608540915
0.94249255952381	0.0565218112928428	-0.0969409141364712	0.0549241071428571	-0.00362797619047617	-0.0344457653457654	-0.0190368707681208	-0.0325596703643579	-0.0363360863095238	-0.0459899930027833
0.266169769353069	0.107480908716256	-0.0248626247259119	0.168306234078249	-0.0460064855987707	-0.0568255605279037	-0.0514160230633372	-0.0613601410105006	-0.0694540878334802	-0.0536963764102621
0.372345067407215	0.148214580560436	-0.0354581224140029	0.201986559696791	0.0459487365885773	0.028933770263753	0.0374412534261652	0.00567105154356873	0.0181613545379302	0.00739301247357815
0.943220833333333	0.0558762428245398	-0.0967979265265123	0.0534562500000001	-0.00431577380952375	-0.0315002976190476	-0.0179080357142857	-0.0246104775432899	-0.0277184884559883	-0.0416693993506493
0.914236408730159	0.0779173839080611	-0.0922250655971694	0.076630257936508	0.00177653769841279	-0.0271281385281384	-0.0126758004148628	-0.0256002232142856	-0.0209304631132756	-0.0264807043650792
0.11221361224336	0.0190013524695425	-0.00863988363566026	0.0646958366470282	-0.00407975962164664	-0.00535518217780197	-0.0047174708997243	-0.0135417750949354	-0.0202381797722471	-0.0221627730854176
0.409932982136695	0.136103865406734	-0.0411437020535814	0.245964329900506	-0.0424409233853859	-0.050204112568359	-0.0463225179768724	-0.0487094378060313	-0.063580050488976	-0.0988512583880222
0.213587576349974	0.0461436066736178	-0.0232799414294541	0.151172429800981	0.00106251253009546	0.00269013920808661	0.00187632586909103	-0.00774640493409734	-0.0136484785283336	-0.0298021033239225
0.783160962301587	0.163931896060325	-0.0801235682927073	0.183480704365079	-0.000869992854367951	-0.0895636975871352	-0.0452168452207515	-0.0519633938958359	-0.0536580277354302	-0.0660001045186529
0.651922483072483	0.173968465556692	-0.0674489865210972	0.222630493117993	0.0124544637756034	-0.00298668404672309	0.00473388986444023	-0.0292764228500397	-0.0439114216486272	-0.0429303917276311
0.885381746031746	0.104519215952711	-0.0901723320752195	0.0927140873015873	-0.00695853174603178	-0.0379277477548037	-0.0224431397504178	-0.0336481308621933	-0.044199947968698	-0.0502165052619165
0.423159357993601	0.120455822987514	-0.0426730830609219	0.180291315824146	0.0089667184580241	-0.000899849280728338	0.00403343458864791	-0.00310125094672242	-0.00793137485522949	-0.0111336661898589
0.372115465851686	0.0813741565075049	-0.0363474383271011	0.178411921600321	0.00654379793372245	0.0031103758986441	0.00482708691618328	-0.0109905812074532	-0.0198290723447378	-0.0292635270351951
0.888262797619048	0.102577470425595	-0.0900485532693013	0.092166369047619	0.00803720238095229	-0.0378575212981463	-0.0149101594585971	-0.0237074996184372	-0.0294314188660068	-0.0100257440476191
0.0257835840048978	0.00554344142113722	-0.00143001818818932	0.0152614156993175	0.0037829110257799	0.000811441720493682	0.00229717637313679	0.000223509784845238	0.00029475854988328	-0.000493138549207312
0.214601856760263	0.0665401927115063	-0.0223358633393547	0.127359821568048	-0.00668934328272258	-0.00377444614099695	-0.00523189471185978	-0.00123916113999864	-0.0134673410565974	-0.028876287244427
0.780872420634921	0.163642818984699	-0.078537016966257	0.183975496031746	-0.0271992830086581	-0.0572731462981464	-0.0422362146534023	-0.0607830304117948	-0.0835187178205996	-0.0796281089126987
0.766518307733933	0.143731248960287	-0.0797152164366949	0.161624860556111	-0.0143194475969292	-0.0462779624961872	-0.0302987050465582	-0.0684840922536917	-0.0700351883251095	-0.073881875869242
0.529394647759126	0.115141170188293	-0.0514171857487528	0.205473339666031	-0.00746616196868177	0.0164788406206462	0.00450633932598221	-0.00806177931999952	-0.0152862671198449	-0.0350685557110976
0.645517346889222	0.174442959381453	-0.0655799466780834	0.224589498348873	-0.00661656108082742	-0.0281703663494444	-0.0173934637151358	-0.0356179098582599	-0.0352220566159412	-0.0624930266337166
0.282222026153784	0.104670625148853	-0.0271648582552551	0.165962366002563	-0.00451104096454868	-0.0548210334298034	-0.029666037197176	-0.04202765463759	-0.0639567896242337	-0.0702149334593742
0.813467835606002	0.108774647459177	-0.081968078826238	0.136632191103399	-0.0042851977577395	-0.028285783283325	-0.0162854905205323	-0.0228701066257346	-0.0292034644627288	-0.0467155245490039
0.738970806623932	0.159028584291277	-0.0735773783465156	0.204428598137973	-0.0242800920221634	-0.0551484150143157	-0.0397142535182395	-0.0626716792368671	-0.0811840463433946	-0.0689995864726707
0.0400832226587233	0.00680399373291972	-0.00264115248997832	0.0280477958158324	0.00227554049138687	0.00316194472523442	0.00271874260831065	-0.00379812732848327	-0.00507941598326594	-0.00851179888439807
0.320821108211368	0.0971840696130763	-0.0332856143185673	0.191635114218999	0.0144547282669986	0.0141015462908036	0.0142781372789011	0.00379685511262728	-0.00230456659524569	-0.0156290852666419
0.0017263576002756	0.00271126662415619	-6.06444003362215e-05	0.00106525045299681	0.00124255329286416	0.000699300003159194	0.000970926648011679	-3.89258788055181e-05	0.000294550992911083	-0.000393185853903533
0.0705320481228475	0.0220670954260896	-0.00667553076434484	0.0584746464615852	-0.00340796478299824	-0.00173104153100126	-0.00256950315699975	-0.00320722782616654	-0.00857493119273819	-0.00965539371731707
0.247208601833633	0.0449584833056358	-0.0220316592984263	0.160079062327616	-2.67423204363404e-05	-0.00855261844846342	-0.00428968038444988	-0.0173948512903246	-0.0341943153454729	-0.0399125067138206
0.274789219988196	0.0567528231604371	-0.0275854243358507	0.148931920463059	-0.0121089000322007	-0.00811734188989804	-0.0101131209610494	-0.017054844112469	-0.0244426963393518	-0.0412091859358316
0.192330106887525	0.0684885903757296	-0.0188314621164708	0.134657586271064	0.0221568405039867	0.0102412418274598	0.0161990411657232	0.00699664380216503	0.00625987161203889	-0.00677844240902814
0.0284096591889224	0.00479507726836949	-0.00211395125183869	0.0157383616584695	-0.00135203209611716	0.000154514873910265	-0.000598758611103447	-0.000847750383685997	-0.00446526877890775	-0.0037034183103383
0.356990120393005	0.138883335977142	-0.0340178191439909	0.196924009247665	0.0125430641332402	0.0353890653519748	0.0239660647426075	0.0192884852860402	-0.0086366715672434	-0.0218375201031443
0.722104489453436	0.151635916180765	-0.0744573414376158	0.185052721018625	0.0179420653623623	-0.0016634561983222	0.00813930458202006	-0.00875728759361583	-0.0254850968431258	-0.0407410275203098
0.222771233934779	0.0851737904121185	-0.0204732366870143	0.139165770667635	0.0404451193989342	0.0310794026331701	0.0357622610160522	0.0115162882235189	-0.00178098203992996	-0.00801578779597481
0.576857494030444	0.169027841445922	-0.0599551333852398	0.23869134313321	-0.0638927295299159	-0.103803975453433	-0.0838483524916742	-0.0726725849849225	-0.0932589118595789	-0.116767667596433
0.0326153975333912	0.00393533677254292	-0.00280000557185688	0.0208677161910187	-0.00115256527064186	-0.00481821594507793	-0.00298539060785989	-0.00330556776411364	-0.00626494943763073	-0.00709212264158761
0.533169173271425	0.0899622326617406	-0.0533450431736979	0.198814517568036	-0.00538055316478603	-0.0120336389805825	-0.00870709607268427	-0.0170876006299221	-0.0325730894676879	-0.0416835309504022
0.417319872527914	0.111754760403919	-0.0393540192676101	0.179627260902856	-0.0365444132861559	-0.00512006263794462	-0.0208322379620502	-0.0156181503869864	-0.031807417915719	-0.0319542519261879
0.26801145943347	0.0958315014966974	-0.0244478115357501	0.163716194212097	0.0196278556278621	0.0106275759432672	0.0151277157855647	0.00796779074280946	-0.00750153114328089	-0.0157309263651658
0.329997520758154	0.107454123125347	-0.0320902282925674	0.194527786071892	0.0128598834733539	0.0164058662392971	0.0146328748563255	0.00959718772362855	-0.00464659761860409	-0.0174685191735313
0.84237472492785	0.118051728888783	-0.0827997660852308	0.120226465548341	0.00883236832611833	-0.0175234781354267	-0.00434555490465416	-0.0279773862317594	-0.0256914809707374	-0.0281293156450639
0.447363578100919	0.109175160251873	-0.0441663714941269	0.181616007004521	0.0205063414804047	-0.00416902652132461	0.00816865747954004	-0.00162301025835415	-0.0190979697730241	-0.0296840691109643
0.816082162305321	0.107341611384291	-0.0812952898306345	0.131786303603769	-0.00200918840422259	-0.0209597912735754	-0.0114844898388989	-0.0214277014883607	-0.0268991475077266	-0.0206051584064425
0.147100080722365	0.0692007069079791	-0.0133309499837135	0.106042909712321	-0.034102203353723	-0.0146710619522471	-0.0243866326529851	-0.0322126795148395	-0.038055295206122	-0.040611366475866
0.146376415388039	0.0226041823243671	-0.011618923552283	0.0847619554317831	-0.00763313210330255	-0.00504957271307932	-0.00634135240819095	-0.0108852845468137	-0.0197930903680709	-0.0240052228493341
0.481217556758635	0.103820584222038	-0.0491684534088545	0.232218532663052	0.0106394158925174	-0.0230581355432353	-0.00620935982535897	-0.035932290110411	-0.0516572906420328	-0.0707836857365151
0.0361052299704891	0.0274745361727784	-0.00165769638368721	0.0285862380359404	0.0137504377105269	0.00732272059324617	0.0105365791518865	0.000563846184556412	0.00333425563989766	-0.000193749687173006
0.0682289653777465	0.0114558931625592	-0.0053222784767184	0.0367612468413909	0.000762338338752111	-0.00663523785039983	-0.00293644975582386	-0.00745604853741805	-0.0107066705107672	-0.0125874564581931
0.284113179131472	0.102079996797145	-0.0274668262725715	0.168274902278546	-0.0277491535274974	-0.0635040263009836	-0.0456265899142405	-0.0320743378636123	-0.0605826693688751	-0.0679632697425742
0.289075077964912	0.111294006270274	-0.0297280211947984	0.182472909196203	-0.00105560767186935	0.00865652103179027	0.00380045667996043	0.000786064228504801	-0.0175616542763018	-0.0240775464776352
0.914895436507937	0.0780826701002671	-0.0927250034684018	0.0764587301587301	-0.000936183261183277	-0.0236366056839403	-0.0122863944725619	-0.0261185064935067	-0.022798015873016	-0.0299734623015874
0.566789236848601	0.116632793821296	-0.0550998833588275	0.190887716530407	-0.000890949998522905	0.000934318505922072	2.16842536996387e-05	-0.0109195774612452	-0.0169145777348346	-0.0282856150646275
0.69044559704306	0.137933289758075	-0.0701854093681199	0.197013425623831	-0.000207149377276838	0.014855640281707	0.00732424545221511	-0.0109747082408378	-0.0245131526456961	-0.0315655297258308
0.597075512911161	0.139103603258498	-0.0588086845120347	0.224036485507088	-0.00437001553884353	-0.0231991665900341	-0.0137845910644389	-0.0298900150744816	-0.0526630059695748	-0.0625828776619624
0.128665230383576	0.0759536949754978	-0.0108434477508923	0.0954661919255128	0.0567398520662196	0.0332124294849957	0.0449761407756076	0.0103485425818253	0.000512784988157572	0.00671281637314231
0.598918132817872	0.135058014815595	-0.0592003244875021	0.196599186525366	0.0132064549771889	0.0223804621375358	0.0177934585573624	-0.0153286041023938	-0.0355458051004939	-0.0217301886011733
0.722805276580314	0.151985673122847	-0.07492997382008	0.188525511184552	-0.00745107992879779	0.00631539823098537	-0.000567840848906154	-0.0126462287488338	-0.0378128342301755	-0.0324920931984575
0.942527976190476	0.0565874107321341	-0.096836454588513	0.0535553571428571	-0.022771626984127	-0.0438477858946609	-0.033309706439394	-0.0257013392857143	-0.0355053097943724	-0.0330938988095238
0.604757218763673	0.133667513402459	-0.0623387716694563	0.198645448595168	0.0279899727789372	0.0116362639930955	0.0198131183860163	0.00242863659436887	-0.00575432154904865	-0.0311538487149009
0.88726001984127	0.102897107705808	-0.0892527150643005	0.0922462301587302	-0.0100662698412698	-0.0400352678571427	-0.0250507688492062	-0.0272663099461812	-0.0288172489713051	-0.0341817250275308
0.315548136440216	0.0828965196155719	-0.0305834514974749	0.15299697494252	0.0217927217450232	-0.00674070322271703	0.0075260092611531	-0.0175825344570716	-0.0170590189346209	-0.0327790763560112
0.0288006861617585	0.0201730916553064	-0.00109859862570954	0.0134285186730834	0.00333149476114025	-0.00119862166485678	0.00106643654814173	-0.00070575836963933	-0.00191061305435433	-0.00286674028203128
0.942445833333333	0.0566206422811198	-0.0967625022920672	0.0540645833333333	-0.00767083333333329	-0.0326518849206349	-0.0201613591269841	-0.0274937251984126	-0.0280184523809525	-0.04185883751665
0.649974439276002	0.175460234188422	-0.0664280931247918	0.221592376200189	0.000792241741424116	-0.0375171948660001	-0.0183624765622881	-0.025725089145937	-0.0361648991170765	-0.0541621797626322
0.0179913430367469	0.00405831234426051	-0.00193690902597783	0.0103459536597379	-0.00301528844589857	-0.00308919255592298	-0.00305224050091078	-0.00391238715971539	-0.00293815027162177	-0.00406861625666582
0.0250237293026106	0.0051084826350844	-0.00167926906062055	0.0154511298513611	-0.00157884964307449	-0.00226448622591647	-0.00192166793449548	-0.00378178756864721	-0.0040760382755822	-0.00506323771349118
0.0564420212274984	0.0104764855961667	-0.00452368216702977	0.0335136135751398	-0.00496324401157315	0.000814136113251131	-0.00207455394916101	-0.00205185597674845	-0.00750483736772899	-0.00935644749359395
0.145825916968406	0.0624212290308505	-0.0141314313891206	0.109493116756319	-0.00275795697952058	0.00862874190374233	0.00293539246211089	0.00101510639470723	-0.00365893451313593	-0.00993607326676299
0.402935381899942	0.0857072607562746	-0.0434367441682124	0.226591018707066	-0.00707383479335338	-0.00576848593202578	-0.00642116036268958	-0.0285395582478674	-0.0382818834508781	-0.0572902113744059
0.40791569051412	0.0852264737997592	-0.0439827653593807	0.227267166555024	-0.0121765131116052	-0.0208719709339302	-0.0165242420227677	-0.0328782214843119	-0.0399471897040137	-0.0592299850175348
0.738619383394383	0.160815236257035	-0.0745364812531677	0.203524366605617	-0.0338585909263501	-0.0401564043595294	-0.0370074976429398	-0.0531062056511239	-0.0768596203898589	-0.0728751580795977
0.183654522889914	0.049949379162695	-0.0203407239313602	0.130062940902176	0.00962622564864074	0.0166927138347098	0.0131594697416753	0.00517702640389328	-0.00113301601826549	-0.00618342075873213
0.699343726932789	0.141701809703226	-0.0730752765108228	0.196782774690587	0.0154181602270709	-0.00831458537989782	0.00355178742358653	-0.016727526418146	-0.0291233186791982	-0.0340662826998159
0.592739426783344	0.165757909054464	-0.0591656667816342	0.229054476666633	-0.0278689475324181	-0.107041209497081	-0.0674550785147496	-0.0709922836613749	-0.086600265681481	-0.10692351242432
0.103704715035426	0.0465110818048304	-0.00782679528799098	0.078276374999066	0.00776487563002566	0.0169062000800258	0.0123355378550257	0.00858412565206705	0.00375691078957259	-0.00585444150206524
0.51157820120761	0.155473563704937	-0.054522517107678	0.246799020159886	-0.0527946192283607	-0.0672574410839291	-0.0600260301561449	-0.0402386701431414	-0.0640075090277683	-0.0946134442998152
0.887946130952381	0.101633020035562	-0.0890761672847616	0.0900017857142856	0.00417946428571425	-0.0502111874236875	-0.0230158615689866	-0.0292003472222222	-0.0389767431170803	-0.0454064028876858
0.697380091089466	0.169480568016005	-0.0731102616494286	0.223811426767677	0.0117347440753691	-0.00228285245488991	0.00472594581023955	-0.0226009871566886	-0.0288115641661864	-0.0382290006339298
0.406790813165286	0.160812428573131	-0.0405185261751435	0.219989247418928	-0.0253409188198276	0.0251523221406351	-9.42983395962882e-05	0.000484583050303911	-0.00759166928899985	-0.0387009228524116
0.00421373953284523	0.0009060163030888	-0.000156894486309654	0.00162403104287532	2.92742227930689e-05	0.000373334887995804	0.000201304555394436	-0.000208866024022227	-0.000669041188490179	-0.000829094092620242
0.289197777761263	0.104257825154537	-0.0274792866589637	0.166817694227484	-0.00907538414570808	-0.073060787012818	-0.0410680855792631	-0.0560753056828399	-0.049528615566093	-0.0739270536734895
0.0925909441003841	0.045524533208771	-0.00534214316832637	0.0593765053411032	0.0158370093107246	-0.00359309229186823	0.00612195850942819	-0.00585398559964601	-0.00590436690940301	-0.00867734557052142
0.601571115831506	0.139931756420972	-0.0590359574221239	0.225054407256517	-0.00797008235043217	-0.0464001639494958	-0.027185123149964	-0.0341667654310726	-0.052557465646053	-0.0616905054343978
0.297260924346311	0.0931471642706383	-0.0275255059251044	0.151850903600117	0.0254853148031586	0.0217615062241572	0.0236234105136579	-0.00536511922079058	-0.0207314502784086	-0.015280389867086
0.942271726190476	0.0567321084060994	-0.0975983210656298	0.0543116071428572	-0.0136640557359308	-0.0293256358225108	-0.0214948457792208	-0.025023363095238	-0.034353832972583	-0.0416968717046843
0.9434375	0.0554648491058148	-0.0970107272154405	0.05215625	0.000773511904761826	-0.0438535714285715	-0.0215400297619048	-0.0253307673229549	-0.0426060682373183	-0.0410674321338385
0.369637899480637	0.149376675216186	-0.0348265114600083	0.199554123722742	0.0344747479553187	0.0561456277025452	0.0453101878289319	0.00200277863295795	0.0147222997886834	0.0111234323900589
0.346936146134104	0.151962908278581	-0.0336301543727383	0.188407075752544	0.023835583817168	0.00527346102206561	0.0145545224196168	-0.00565672511142351	-0.0157284526170839	-0.0317684437820166
0.410262656799064	0.162448770031913	-0.043893888418675	0.22475661991398	0.015684134900069	0.017537163361425	0.016610649130747	-0.00627473094291636	-0.0151302013608521	-0.0269961643480833
0.0273043974149307	0.00842786706953477	-0.00171409867367137	0.0172818833786634	0.0021415428575226	0.00325436362491444	0.00269795324121852	0.000641946749075202	-0.00118433287817319	-0.00157875960052693
0.748568093711844	0.156782315462786	-0.0741449558768792	0.196239644383394	-0.0120187999317934	-0.045515675469984	-0.0287672377008887	-0.0427240845817303	-0.0596814903591099	-0.0652814642909014
0.00948882006512671	-0.000272654583494351	-0.000587891216310156	0.00513587584231517	-0.00199920741615839	-0.0020556698004278	-0.0020274386082931	-0.00246863767839866	-0.00318337223374335	-0.00312879179607921
0.533604094966011	0.090006657182505	-0.0528350356000052	0.197563371663024	-0.00507893462812525	0.000429188073312159	-0.00232487327740649	-0.0149118872990079	-0.0326338569843768	-0.0387364595445878
0.42473948313462	0.12349241178885	-0.0396603946216092	0.177651001234537	0.0144236727927669	0.0091147647950508	0.0117692187939089	-0.000518998391057568	-0.0152965830444314	-0.0240299670971112
0.766425184190809	0.143308239606577	-0.0785987424328111	0.157622177822178	-0.0182006518244182	-0.0456811843373887	-0.0319409180809034	-0.0419370835626685	-0.0654401302418288	-0.0728605194877338
0.467237858453767	0.202043573259247	-0.0487837734865497	0.231873208128071	0.042279840931449	0.00642197342205753	0.0243509071767533	-0.00414136147252275	-0.0286972446304082	-0.0283599993415196
0.176127038186994	0.0843983263916055	-0.0169298875672039	0.158857617162574	0.00530358410257992	-0.0363827646686291	-0.0155395902830246	-0.0248223398424561	-0.0343550991934684	-0.0453837266391046
0.698470483336108	0.143630413807314	-0.0735837744236213	0.19852061514874	-0.0010232856768303	-0.0255177433086189	-0.0132705144927245	-0.017638847199382	-0.0221041639182591	-0.0386217014905188
0.298801025110557	0.0926872863046846	-0.0289110595162506	0.180133442279713	0.0232901834415533	0.0281818615437136	0.0257360224926335	-0.00116621387162053	-0.00320446440084987	-0.0159876445887022
0.00361821098796672	0.000229054393579988	1.83458852172315e-06	0.0020059119000024	0.000355243519768863	-7.84593961042539e-05	0.000138392061832305	-9.81471449672615e-05	-0.000452038768631764	-0.000745915642364506
0.40881509903446	0.0844529106312842	-0.0402143876375546	0.222747016333076	-0.0105540211404822	-0.0115587326704438	-0.011056376905463	-0.0262399776973521	-0.0356027338277023	-0.0503750464470059
0.0130765340249836	0.0018032182729541	-0.00100985750236011	0.00940483705270039	0.000141633858998869	0.00051238543479917	0.00032700964689902	-0.000331512164956485	-0.0017822644582934	-0.00202017628155081
0.0527166665748106	0.00486485461701371	-0.00302858284129263	0.0427357540079638	0.000823814125581371	0.000253880080790171	0.000538847103185768	-0.00362085123269209	-0.00778431955875642	-0.010253466365555
0.0552889271235115	0.0277415313707122	-0.00478123827667121	0.0471903847335231	0.00567917053418933	0.000634898451789004	0.00315703449298917	-0.000106073584150088	-0.00597411149858753	-0.00486528479245633
0.941698809523809	0.0574599413904646	-0.0982666750128808	0.0551345238095239	-0.0245708333333333	-0.0440967261904761	-0.0343337797619048	-0.0378721455627705	-0.0439912455599956	-0.0472923678751803
0.303439482139855	0.0907739655544144	-0.0287483786093924	0.179152073144359	0.0200972658436344	0.0255636712266148	0.0228304685351246	0.00895157790513873	-0.00402529065059137	-0.0143499940135759
0.411166364882988	0.133575550105149	-0.0436017209791733	0.247214161941838	-0.0438210049302105	-0.0445663559886448	-0.0441936804594277	-0.0529601186796139	-0.0714069808788717	-0.0688307853711953
0.304616170577096	0.118742093939194	-0.027969573671005	0.187062064481119	0.00927901430342271	0.0122208383137132	0.010749926308568	-0.00659550245065249	-0.0127848747765359	-0.0290879208759972
0.887850843253968	0.102059298279659	-0.0895351148049691	0.0917637400793652	0.00159796626984121	-0.0172746228036669	-0.00783832826691278	-0.0239173217340471	-0.0334570847920355	-0.0507027212300317
0.00991470056557056	0.00360378089312026	-0.000970147535344492	0.00962361804913337	0.000114729054981968	-0.000995722465530768	-0.0004404967052744	-0.000541285457561262	-0.0025889936381218	-0.0022112337956713
0.0540564690619533	0.00459832170992058	-0.00436049771992433	0.043021540317136	-0.00323387063110412	-0.00032721530403327	-0.00178054296756869	-0.0041244355467409	-0.0083470705713871	-0.0108276537156296
0.0106869879207919	0.00434139647231453	-0.000539549701044618	0.00656671327088033	0.000570908001143924	0.00280937110913514	0.00169013955513953	0.000153588533440935	-0.000864251028117671	-0.00108156275836957
0.0761034523062941	0.0437896267790519	-0.00737923421550471	0.0621992308272988	0.0142788339914564	0.00831251514207554	0.011295674566766	-0.000969718222578117	-0.00408052895413252	-0.00379635062070953
0.181869581678571	0.0299653189103332	-0.0155265241329451	0.114434981475599	-0.0110454645279204	-0.015803312854322	-0.0134243886911212	-0.019326437232612	-0.0248297416430948	-0.0331495150019333
0.181357702974835	0.0477621092009533	-0.0171809366826856	0.126084937246766	0.0147573884796232	0.0197837360336752	0.0172705622566492	0.0056868357760014	-0.00992349753034402	-0.00964569870164106
0.346040660122593	0.1501783937548	-0.0346774062797636	0.188383045797257	0.0183961871168851	-0.0120989712208128	0.00314860794803612	0.00373208012820198	-0.0087239064856659	-0.0165387480745131
0.694477677530803	0.143708936150123	-0.0719601064828407	0.197224703421578	0.0228459169711007	-0.0218326613380133	0.000506627816543759	-0.0158820958946693	-0.0189536669627784	-0.0570504637512738
0.929287202380952	0.0672931131951622	-0.0949904081225826	0.0641294642857142	-0.0259452495421245	-0.0384520427489178	-0.0321986461455211	-0.0497204092782217	-0.0518790178571429	-0.0553161112903301
0.942067261904762	0.0567060779656368	-0.0975603634527866	0.054682738095238	-0.00698115079365091	-0.0436457341269842	-0.0253134424603175	-0.0363232052669553	-0.0438540169032356	-0.0598130416096095
0.110877579439892	0.0343629126928052	-0.00905092189009223	0.0920508990927264	-0.000379154310736304	-3.67344561435778e-05	-0.000207944383439948	-0.00938936388067688	-0.0118160887151606	-0.0162329936068853
0.566617731559603	0.115419550640207	-0.0552552772608663	0.195179229296878	0.0104433980566104	-0.0143966796920364	-0.00197664081771298	-0.0228127855203607	-0.0320866572303534	-0.0488750062711728
0.567857497581001	0.142421977466866	-0.058332062763952	0.215842282357198	0.00271405059859209	-0.00789476633444675	-0.00259035786792738	-0.011323634310242	-0.0348506006077773	-0.0316755200782795
0.531782006306333	0.090551496444242	-0.0514565859851722	0.196664254453491	-0.00649470947037767	-0.000393872241967741	-0.0034442908561727	-0.0206020775369505	-0.0238470483319192	-0.0430454795066065
0.196457666585847	0.0497468327621542	-0.0193118750866311	0.13906086249418	0.000767324650782691	-0.00931809920096918	-0.00427538727509325	-0.00879699275735793	-0.0146090514445278	-0.0279767157859249
0.695895260642136	0.163416983865746	-0.0703428195656903	0.221905185786436	0.00538624763716677	-0.0139026274340556	-0.0042581898984444	-0.008437788555686	-0.0240270732858953	-0.0332275117943593
0.000590642861282519	-1.30541343841086e-05	1.86056166343648e-05	0.000244818215848647	4.06825308476768e-05	-6.32214113850226e-06	1.71801948545873e-05	-2.95221336318604e-05	-0.000116316284416705	-0.000125747259559165
0.0950659571396102	0.0123802681085526	-0.00572099942526282	0.0566886746062084	-0.000377530002477769	0.0038146204747436	0.00171854523613291	-0.00288809143835449	-0.00867536628931387	-0.0128256952974955
0.237500040799732	0.0777196485921419	-0.0235775944806246	0.154705524650429	-0.00652624635057486	0.00896955460229595	0.00122165412586053	-0.00916528482134882	-0.00717456389794935	-0.0129287491848071
0.483613114596321	0.108822108486326	-0.0502292127091412	0.232204662210011	-0.000701722159970164	-0.0132957531061395	-0.00699873763305486	-0.0357540186011103	-0.0362205468349014	-0.0599015736391543
0.0915928886470127	0.0153472453980551	-0.0081943832308935	0.0509020585308833	-0.000422672236109201	-0.00374644009674918	-0.00208455616642919	-0.00342682293314199	-0.00833228223365792	-0.00972420835299954
0.783837549603175	0.16462298331335	-0.0804615253972978	0.185154117063492	-0.0107281773781773	-0.0737143224830724	-0.0422212499306248	-0.0382569604211148	-0.0632127118735419	-0.0700746289871904
0.359337778844144	0.138769494870262	-0.0361363307470208	0.202392615794809	-0.00369889169734622	0.0379130024725253	0.0171070553875896	0.00185706964741467	-0.000223593780500075	-0.0154992629538924
0.146027286951665	0.0616634613225661	-0.0139087373729598	0.111584268091629	0.0278284114469273	7.99079354525667e-05	0.0139541596911899	-0.00391772565522011	-0.00379317215403543	-0.00841317287618007
0.0420670769036855	0.00766062677193849	-0.00287114125930124	0.0235151689327439	-0.00350393046375026	-0.00289936089546329	-0.00320164567960677	-0.00446355715705734	-0.00763010275330087	-0.00900240313155769
0.490867649003548	0.105721222151021	-0.0494929275933083	0.231418639432767	-0.0102937262862908	-0.033492705644302	-0.0218932159652964	-0.0315734216720426	-0.0509266025395686	-0.0638345986476117
0.139859912163118	0.0654057420786076	-0.0103201028631831	0.1066717321888	0.00971986417651272	-0.00916746262000023	0.000276200778256241	-0.0089277979964491	-0.0150328592487549	-0.023825230505572
0.44664485430562	0.107375658564007	-0.0419196115629881	0.181092713229193	0.0219305720763202	-0.0122100831460012	0.00486024446515942	-0.00311791748224444	-0.0149493910404153	-0.0153075199882992
0.816644474232814	0.10692980620475	-0.0835009110646344	0.133631386364921	0.00424257933861449	0.00533022173094433	0.00478640053477941	-0.0119257159078059	-0.0269863855860969	-0.0241580079213478
0.686919326079124	0.154189665675165	-0.0668375662586368	0.181249595940247	-0.0273894649187197	-0.0436891894491752	-0.0355393271839475	-0.0586795123141607	-0.0535481415662097	-0.073209972857044
0.739482009310134	0.161065391388637	-0.0765554217486013	0.205885103785104	-0.0136258044039295	-0.0463875225734518	-0.0300066634886906	-0.0549636426524972	-0.0710568270353013	-0.08290749999764
0.120605167698067	0.0256292624420582	-0.0100331564486687	0.0726118750511145	0.00117899432244278	6.23793457418392e-05	0.000620686834092304	-0.00746630083339525	-0.0104259353823166	-0.0140788445972973
0.52003421826434	0.0843368630841819	-0.0512029826170334	0.198622894246746	-0.0100681705743449	-0.00283872181895217	-0.00645344619664856	-0.0217765321451263	-0.0298838322287474	-0.0437884354519389
0.812813809130718	0.108302414028156	-0.0804515873511793	0.134389574495459	0.0029244907638315	-0.0146474177552809	-0.00586146349572469	-0.0166114026442309	-0.031378744455569	-0.0416655337181042
0.648247550539738	0.17652089554519	-0.0679427120862474	0.221485931603119	0.0225114134129759	-0.0464754762992756	-0.0119820314431498	-0.0379403901854725	-0.0338440784895704	-0.0617673913350898
0.522956880143704	0.109419000352007	-0.0500926675988704	0.206500783523038	0.002222369649034	0.0152046923013121	0.00871353097517302	-0.0142845653835808	-0.0209836545618388	-0.0349761304196037
0.91526746031746	0.0783949204652662	-0.0923106237061916	0.0770867063492063	0.00425545634920632	-0.0249856646825397	-0.0103651041666667	-0.0302006827374014	-0.0284792672605173	-0.0313922162345416
0.0733092170667231	0.0439119109845198	-0.00610941559575216	0.0598783854510367	-0.0016926766894953	-0.000997128213372389	-0.00134490245143384	0.00349075929847115	0.000580161619562203	-0.00262480248814298
0.198316727493214	0.0439558905941001	-0.0182503225768478	0.127871768676139	-0.0179041493851027	-0.00499892428759205	-0.0114515368363474	-0.0159214283241817	-0.0269571701605028	-0.0310838464745925
0.692511679292929	0.163900920349214	-0.0717374964508606	0.229372546897547	-0.00808436789066624	-0.00746027309087971	-0.00777232049077292	-0.0208710796862451	-0.0272906797463173	-0.0582897303164025
0.0129776851439584	0.00174364241895991	-0.00162497168166384	0.0116585145777724	8.43764968319841e-05	0.000131865281593421	0.000108120889212703	-0.000814717185448561	-0.00228126546468194	-0.00330621970541335
0.551766767327422	0.134258131883922	-0.0586084164596351	0.230905996122363	0.0219080485316978	0.0057749544888448	0.0138415015102713	0.000700542856980069	-0.0202393929726942	-0.0344152179532163
0.382229918370177	0.0927746178954544	-0.0392504493612592	0.180519958646688	0.0169882644238676	0.0037196582982128	0.0103539613610402	0.00173414092903457	-0.011638741078158	-0.0214866610386137
0.377636445889022	0.0902874591230988	-0.0348069617545977	0.177122079254687	0.00142898121062141	0.00806394223226337	0.00474646172144239	-0.00530238806853806	-0.0114863152180272	-0.0266517908530911
0.652449316206669	0.138268644513119	-0.0651766277661585	0.230787317992465	-0.00278624847974451	0.00281590228656792	1.48269034117021e-05	-0.0121777652459663	-0.0347198870164303	-0.0401187553818428
0.664321519542442	0.119984552645462	-0.0672495945697316	0.200052681256759	-0.00471680075063396	-0.00845328895271757	-0.00658504485167577	-0.0159682378877878	-0.0303379411149506	-0.0319641929813359
0.490323195758503	0.158957923308133	-0.0509593550552652	0.249977558702249	-0.0577429822240884	-0.0701441005266332	-0.0639435413753608	-0.0478425908891642	-0.0665168293564532	-0.0798396285261211
0.813791182706874	0.107156715111877	-0.0815613564456514	0.134025623403682	-0.0111110979341903	-0.0161556195169252	-0.0136333587255577	-0.0139655494320337	-0.0305330920399713	-0.0259393418394079
0.0186468766670658	0.0141162206649331	-0.00163493717255773	0.0100019601909614	0.00163483283522278	0.00266620869674541	0.0021505207659841	0.000720797871866265	-0.00147473278943719	-0.000719661358613038
0.490320626465703	0.103855674878773	-0.0502723573135019	0.232883014729995	-0.00764062433051599	-0.0183521697083627	-0.0129963970194393	-0.0391588027849472	-0.045776260628252	-0.0640350933424741
0.0269962482584799	0.00808957336922312	-0.00180038723857036	0.017765617663028	0.000884396840468916	0.00326772289933776	0.00207605986990334	2.11911406796522e-06	-0.00231008487354343	-0.00335437224060059
0.928994642857143	0.0678521836824612	-0.0956056055687141	0.0659220238095238	-0.00137321428571424	-0.0429057359307359	-0.022139475108225	-0.0264461314726939	-0.0451535274621212	-0.0419530426171052
0.500839137225789	0.155160382653037	-0.0528781867626188	0.242495236130862	-0.0379488113014242	-0.0527235687575568	-0.0453361900294905	-0.0836727079503594	-0.073126504955677	-0.090728900279856
0.570107512645531	0.119531552891293	-0.0566347898170061	0.192614946532289	0.00041440986303809	-0.0202319819165884	-0.00990878602677514	-0.0205405263387661	-0.0195330812097406	-0.0316406885205952
0.339684042165855	0.110679467024683	-0.0370522809057267	0.224101635416785	-0.0329839394362748	-0.02787421580043	-0.0304290776183524	-0.0250605097414867	-0.0487917831736428	-0.0760581936459412
0.132025047048123	0.0768788510607457	-0.0131315058213601	0.096324328335866	0.0398544677958675	0.0222910229949822	0.0310727453954248	0.0210195439917229	0.00690407936173679	0.00457297060277542
0.0734896937213127	0.0535764735757972	-0.0055147169972231	0.0574756668491288	0.0258974207878933	0.019320206317131	0.0226088135525122	0.0269127906166551	0.00604583781800705	0.0156249579160091
0.941043452380952	0.0580646584404523	-0.0968881225972931	0.0548732142857142	-0.00910565476190484	-0.0288101190476191	-0.018957886904762	-0.0242014880952381	-0.0274057742604619	-0.0320872610028861
0.915778571428571	0.0769711493159344	-0.0941677046325298	0.0770651785714286	0.00154613095238099	-0.0250843434343435	-0.0117691062409813	-0.0187363839285714	-0.0294254700569039	-0.0307622858044733
0.225073259193483	0.0456128946598806	-0.0207882458032211	0.163247950453439	0.00316176146219091	-0.00187062696550344	0.00064556724834372	-0.011349680481948	-0.0357314132295955	-0.0404742641232645
0.521021175161966	0.110485318242477	-0.0536478721959058	0.210646743012322	0.00584923724628139	0.0169988638813539	0.0114240505638176	-0.0059931554451339	-0.024408287430789	-0.0278644585036273
0.014048505534849	0.0152029274650347	-0.00061455646474824	0.00659035737155044	0.00285916937137342	0.00348442586587503	0.00317179761862422	0.00320129991116695	0.00208131714119379	0.00221666171091097
0.00202038216941552	0.00228382139441807	-0.000116696887217705	0.000889531908773104	-0.000248896375740054	-0.000434188597551037	-0.000341542486645545	-0.000123091160106745	-1.28341204510673e-05	-0.000636224697841851
0.0504628295229797	0.00300790455782382	-0.0041350809725591	0.0434278805380386	0.000717695249136792	0.000772317541693275	0.000745006395415033	-0.00463071305320407	-0.00742170668368177	-0.0110555424000901
0.22588681662856	0.0658377997552697	-0.0235966818237215	0.149042390440694	0.00586128158200552	-0.00793301286751003	-0.00103586564275227	-0.0106341567340167	-0.0248200943333895	-0.0232125359112988
0.590432598605047	0.166066080611161	-0.0629057569927706	0.2351388774439	-0.0252027721229588	-0.111806948707343	-0.0685048604151509	-0.0915648441416455	-0.100666414759448	-0.0873472045211812
0.2997222716757	0.0892769481470112	-0.0287081141913824	0.179576004564155	0.0139725988340461	0.0225113405296879	0.018241969681867	0.00450303297032389	-0.00547733875802126	-0.015432329592952
0.0993981737353995	0.0276230594719495	-0.00794297176667126	0.0750929361694077	0.0111897795500934	0.0154993715269915	0.0133445755385425	0.00550045064691101	0.00415462075103622	-0.00564363940043576
0.287812934193183	0.106471380289397	-0.0269644242252267	0.165566109452012	-0.00508133042297565	-0.0628461585068257	-0.0339637444649007	-0.0563814518437111	-0.0508898761577963	-0.0467079553652428
NA	NA	NA	NA	NA	NA	NA	NA	NA	NA
0.724870390495914	0.152582021019218	-0.0726437433696702	0.184731928862359	0.0167222034501726	0.0071396312531703	0.0119309173516715	-0.00563674460089647	-0.0376214291020058	-0.0308103605632684
0.469682647252465	0.202300120999609	-0.0465701573648912	0.227761419495201	0.0451300724657059	0.000234161552449985	0.022682117009078	0.00618810559607341	-0.00745384767678864	-0.0222030034034422
0.814099984561035	0.108441855516094	-0.0822690226863241	0.133814437230408	0.0107428680724422	-0.0188085088913867	-0.00403282040947228	-0.0191344443554119	-0.0288458262739305	-0.0359366532519828
0.763715958000333	0.139911176019319	-0.0763180991604006	0.160908807037261	-0.027336604540755	-0.0551054449182903	-0.0412210247295226	-0.0638384566845314	-0.076901836420601	-0.0824535333701927
0.286498621989671	0.0788188438409372	-0.0304527025443092	0.178146071428741	0.0168999922115637	0.0225134387475487	0.0197067154795562	0.00759699201465341	-0.0075801852796103	-0.0148926016133781
0.78389806547619	0.164114153146819	-0.0807683827596799	0.18392693452381	-0.0355786269286269	-0.0648347830784411	-0.050206705003534	-0.0534590429935542	-0.0639804112143338	-0.081335762375485
0.424869142875344	0.166126383097117	-0.0410019195625025	0.21823981112408	0.0254449845076994	0.0222366773082792	0.0238408309079893	0.000259667734449132	-0.0147888144907904	-0.0172041955770973
0.333925708104083	0.146710453547659	-0.033365978705681	0.186882740465688	0.00491917803444536	-0.00280749352039372	0.00105584225702582	-0.00868160468548212	-0.0254336294449219	-0.0361322283021391
0.221376545250122	0.0848482502388084	-0.0223427427335322	0.137393122614328	-0.00762988763478092	-0.0237119514012215	-0.0156709195180012	-0.030475732060519	-0.031069991403383	-0.0496225810906882
0.0425905275818805	0.0125360553262557	-0.00286335697181695	0.02405723391068	0.00391163261098759	0.000914985398041086	0.00241330900451434	-0.00102232620870654	-0.00186743152948506	-0.00346760073543702
0.00522055403293285	0.000823066895018026	-0.000381409027133441	0.00178166835974182	0.000286939696046221	0.000879978720429683	0.000583459208237952	0.000390932995630856	-0.000211637309797892	-0.000873709308230153
0.197189911071501	0.0293819757364839	-0.0179056133859554	0.113259656230757	-0.0143886485023888	-0.0100791022691863	-0.0122338753857875	-0.0141211600151818	-0.0203329931239478	-0.032541373291983
0.100637210367289	0.0290939412606438	-0.0104857795376625	0.0777067633382905	0.00831937337389486	0.014378729892182	0.0113490516330384	0.00700531468965547	0.000464964692842282	-0.00274185127932945
0.194547544976264	0.0309805593230179	-0.0184572561436973	0.114455765506594	-0.0064696088460808	-0.0310575371108775	-0.0187635729784791	-0.0156380945607095	-0.0243342801162065	-0.0402127825018906
0.0152504908753523	0.00163986666860836	-0.00054547571945158	0.0101669910488866	0.000654273199183781	0.00148604489428318	0.00107015904673348	-5.54627831835554e-05	-0.000512847578714245	-0.00207065285478764
0.29739956720486	0.0984454237499824	-0.0290534269940038	0.152796950162906	0.00691179213018894	0.0176215122021839	0.0122666521661864	-0.000607067656938132	0.00113867071551982	-0.00858397779055603
0.696985999590687	0.141119568471096	-0.0706065815138105	0.198724579413642	-0.0151261608591572	-0.0229638797385749	-0.0190450202988661	-0.0266082925038404	-0.0344290576987066	-0.0431267624336071
0.91468125	0.0784315080917807	-0.0910489678457601	0.0766520833333334	-0.0115645488498429	-0.0268684523809524	-0.0192165006153976	-0.0374491815476191	-0.0283293898809523	-0.0388040303446554
0.060971116130585	0.00540550277498477	-0.00220410138873119	0.0297209633841872	0.000714649883141537	0.000688107331610642	0.000701378607376089	-0.00436316511804648	-0.00538565123559289	-0.00648221483365767
0.145345066877604	0.0576950778085594	-0.0126757969416016	0.106600474416723	0.00521712376055566	-5.41528886502107e-05	0.00258148543595271	-0.0109912451337309	0.00320047841386456	-0.0187502758961919
0.0147253253275183	0.00199457944689324	-0.00104586261206998	0.00937752218641184	0.000218600810971621	0.00132662706870032	0.000772613939835971	0.00062541640968319	-0.0021606873039126	-0.000558149641677195
0.470560326664113	0.106343731318329	-0.0469143753899263	0.237725895910515	-0.00675247084441638	-0.0364994197963058	-0.0216259453203611	-0.0424764363737927	-0.0486926285669609	-0.0580935449448999
0.781949107142857	0.166439341982566	-0.0784279815043838	0.18483630952381	-0.0220192412877155	-0.0637771553099676	-0.0428981982988416	-0.0453863477068405	-0.0819855276149219	-0.0832696962147845
0.646832977620106	0.133189236415571	-0.0634935789762349	0.190107406465257	-0.0297586988279143	-0.0342809110448348	-0.0320198049363745	-0.0519428021312814	-0.076523525333418	-0.0596511921148228
0.913194246031746	0.0789714505361768	-0.0928069367956179	0.0779828373015873	-0.0102746031746032	-0.0176957341269841	-0.0139851686507936	-0.0318764175928238	-0.0205047461219336	-0.035224512987013
0.112398788545008	0.0377103342673513	-0.0103685382398132	0.0925826266353489	0.000988859874546125	-0.000677238484218037	0.000155810695164044	-0.00793237077325433	-0.0117484064618179	-0.0189592958089998
0.690627072848806	0.158770438997317	-0.068746417720331	0.178967475099162	0.0264568785572231	-0.0354858802696978	-0.00451450085623728	-0.0376829015727262	-0.044600597470733	-0.0478472760309925
0.942084821428571	0.0571020107742642	-0.0979004297837578	0.0558318452380953	0.00562976190476183	-0.0360496968105424	-0.0152099674528903	-0.0218816220238095	-0.0369227356283423	-0.0285399305555555
0.420590177641601	0.123028794569537	-0.0432599411740761	0.183618172890909	0.0355361258655868	-0.00222574431414185	0.0166551907757225	-0.0123443928220987	-0.00367128770828662	-0.0249956067097189
0.0406004317098869	0.00773686108204875	-0.00316159232286431	0.0241582837523726	-0.00248873483772778	-0.00370742396428431	-0.00309807940100604	-0.00489177846238761	-0.0080849692939856	-0.00911936829183427
0.705092704691142	0.142012561882272	-0.0689947825335104	0.195085717927905	0.0123903899307392	-0.0280573455633634	-0.00783347781631216	-0.022807899251031	-0.034982329797287	-0.0396564559143587
0.868528866792929	0.107795685798557	-0.0868913618880872	0.102248216540404	-0.000375162511100036	-0.0161802404193029	-0.00827770146520146	-0.0200947451021415	-0.0173031160679599	-0.0355598974248791
0.221383156302114	0.0865134367040043	-0.0213377749073602	0.139939804710445	-0.00566184767562244	0.0292131425819654	0.0117756474531715	0.00801192304097978	-0.00504258004084571	-0.0123373569070563
0.649056980172605	0.175778367066114	-0.0660269639539977	0.216255519827395	0.00445319404826505	-0.0206598477687234	-0.00810332686022919	-0.0203974469871167	-0.0400907442538029	-0.0456475621086524
0.425089771153433	0.130929681767019	-0.0465851917757031	0.247366868557668	-0.00842357170445629	-0.0635655448822978	-0.0359945582933771	-0.062567707247919	-0.0765984420611906	-0.0851190626266552
0.0207837062731625	0.00726261271633024	-0.00160225952992746	0.0127651499194816	0.00321755961997132	0.00166289690528981	0.00244022826263056	0.000911238840350062	0.000991723151102249	-0.00215871226815042
0.134399502206364	0.0217316932262684	-0.0110908151249136	0.101414558852426	0.00588357781041896	-0.000739700521429104	0.00257193864449493	-0.00657863463004857	-0.0157876863076337	-0.0229958434509907
0.150188913420804	0.0229632332985047	-0.0126372239432693	0.0849330928111449	-0.000868139897656856	-0.0117193133513754	-0.0062937266245161	-0.0144853894702347	-0.0199035227783188	-0.0268497962569328
0.0750855793198024	0.0158756076637053	-0.00620402867880136	0.0435369789840835	-0.00699227210291849	-0.00953564773737904	-0.00826395992014876	-0.00611363596818726	-0.0079909840496268	-0.013702395801221
0.139654038754087	0.0427107362257485	-0.0123992865341573	0.100866086247713	-0.000204046197078395	0.0003715331287657	8.37434658436387e-05	-0.00464703157430996	-0.0162461527714564	-0.0163283234608715
0.0899383891891159	0.0148038402361329	-0.00683869637090954	0.0493390779524156	-0.00232638109440053	-0.00231581858834932	-0.00232109984137494	-0.00333563383797411	-0.00664182126929916	-0.00756765719128824
0.533838763386619	0.090329365731313	-0.0541443874629731	0.198474968623837	-0.00425125883626154	0.00386490691268027	-0.000193175961790581	-0.0239025933457628	-0.0202638894858018	-0.0475803914710332
0.0738431224560277	0.0468345206607256	-0.00622745353157313	0.0617443914026417	0.00344433238783445	0.017633938456845	0.0105391354223397	0.00393317526085873	0.00348880611253589	-0.00190496896363762
0.0251068317312531	0.00541364493000926	-0.00144033551325435	0.0141944258877123	0.00251193213697985	0.000328503563714711	0.00142021785034728	0.00148982387457391	0.000566585218612699	-0.000565499296809064
0.311361521407922	0.0805929375098603	-0.0276115763554023	0.149153083602191	0.0155723633423763	-0.00402229556282457	0.00577503388977585	-0.0168152825848958	-0.0319309210454735	-0.0384871854529147
0.0535054434397244	0.010401419746981	-0.00468470059408392	0.0335801845899783	-0.00332352678606908	-0.00188848263510803	-0.00260600471058856	-0.00426433316565208	-0.00710176384247031	-0.0116299889529337
0.0923079261611495	0.0432347244944775	-0.00368742705410832	0.057054962615777	0.00879064170908597	0.00362796143667339	0.00620930157287967	-1.59953518583666e-05	-0.00764073098305219	-0.0100385911946127
0.112086257408303	0.0342704128674838	-0.0102289679499805	0.0918523913295025	-0.00103744567383256	-0.00335372720432447	-0.00219558643907852	-0.0082486808416958	-0.0165123633482903	-0.0206851568240273
0.409441878207783	0.158247252148486	-0.0400026256732597	0.217020448621247	0.0225211619483298	0.0265396295206766	0.0245303957345032	-0.00715232121909742	-0.0143313651047086	-0.0258678172649443
0.93121755952381	0.0656175100561698	-0.0957500026090906	0.0625324404761904	0.00155952380952373	-0.032340358946609	-0.0153904175685426	-0.0326368879384505	-0.0342426068722944	-0.0297599293068044
0.817530198176455	0.108028274720446	-0.0803469349795279	0.130031733294851	-0.000871892940024988	0.00940620604432396	0.00426715655214949	-0.0151361623151932	-0.0172556920402304	-0.0300954038041609
0.1092144461543	0.0153950585880629	-0.0104273730749603	0.0888976773332372	-0.00219200932241446	0.000910971329912899	-0.000640518996250783	-0.00663754197552703	-0.016067413974724	-0.0185449307935194
0.898862400793651	0.085167434427067	-0.0899426019683935	0.085204265873016	-0.0125793678543678	0.000827182539682503	-0.00587609265734268	-0.0129053999819624	-0.0262649824134199	-0.0371821308899434
0.198391615616459	0.0305093278805338	-0.0194257773305792	0.113315658496415	-0.0116376751464093	-0.0194008949491404	-0.0155192850477748	-0.0182547422578794	-0.0296251948151255	-0.0336384201205208
0.797079070582196	0.148984899709385	-0.0810541146970176	0.145500096084471	-0.0205468328546453	-0.0535071744807909	-0.0370270036677181	-0.0630957779004052	-0.0708213506868804	-0.0719718889560992
0.940603869047619	0.0582646837612613	-0.0976277704485371	0.0556461309523809	0.000519047619047641	-0.0261654761904763	-0.0128232142857143	-0.0345933436698616	-0.0335968005952381	-0.0336833146933475
0.914458829365079	0.0786940926640298	-0.0946054062434561	0.0777182539682539	0.00137539682539678	-0.029931572420635	-0.0142780877976191	-0.0233569444444445	-0.013800110479798	-0.0259623253788696
0.112343387569076	0.0629952102923502	-0.00672162291218716	0.102938619909019	0.00981743991663629	-0.0120212676570212	-0.00110191387019248	-0.00808223011320239	-0.0120125280580262	-0.0207917540992243
0.281763533221196	0.104238940258748	-0.0271809470138033	0.166336157518199	-0.0334024932887402	-0.0618551633663402	-0.0476288283275402	-0.0467210478688355	-0.0615176700251362	-0.0608000000175509
0.104789275395435	0.0223159066709143	-0.00863742246235044	0.0688261099245579	-0.00166176922349127	0.00982388909468077	0.00408105993559475	-0.00547908892061223	-0.0118544694977988	-0.0156241984401994
0.445007578217946	0.108652157644555	-0.0443461548390282	0.18226587263271	0.00798780978104741	-0.005554842243298	0.00121648376887468	-0.0121996639818018	-0.0146014050657073	-0.0310164692419941
0.0070648741519371	0.000645806717087425	-0.000335589451234092	0.00237338467594626	0.000173247297026623	0.000471615120686874	0.000322431208856749	-0.000480648140809644	-0.000894040602787881	-0.00107836754085629
0.0131120369241945	0.001886587711054	-0.00193060693644581	0.0121048874833992	0.000155358675739889	-0.000371832792830021	-0.000108237058545067	-0.00107517971489437	-0.00183283734090261	-0.00260988942508668
0.315333827619396	0.0806661610910246	-0.0309478289569499	0.153226332401871	-0.00784792325990946	-0.0137348100047771	-0.0107913666323433	-0.00274686855403461	-0.0227182396193498	-0.0429381912512849
0.404131899699756	0.0834082094076109	-0.0423020781783718	0.225068816985473	-0.00377765345821734	-0.00617631817242398	-0.00497698581532069	-0.0208000119534811	-0.0431904872376452	-0.060793538503829
0.0636243671632437	0.0138536087379359	-0.00579667892887079	0.0416089410694283	-0.00302003311609921	-0.00315025358325088	-0.00308514334967504	-0.00645672590391004	-0.0113908420876338	-0.0101246829015492
0.324701165891109	0.0632258313610372	-0.0322639481341804	0.203895421484425	-0.00204150791353119	-0.0180175125991031	-0.0100295102563172	-0.0232952193769668	-0.0435218667297198	-0.0471845306618817
0.345051895472482	0.123916799569415	-0.0336996302720377	0.184411399727638	0.0370256722627497	0.00637093436020864	0.0216983033114792	-0.000291648648479137	-0.00306028833113259	-0.00494372206897586
0.767556922591298	0.141333981147943	-0.0802465129030677	0.160494638898683	-0.00858814133654362	-0.0553795279590742	-0.0319838346478089	-0.0364412642096466	-0.0653842240228139	-0.0700725295266319
0.468695318602347	0.105471724205976	-0.0515957058875851	0.242221287446566	-0.0109444090854688	-0.0231584956363624	-0.0170514523609156	-0.035267607495573	-0.0524564786537594	-0.0594773800143075
0.664895075245317	0.120607746496689	-0.0682902410792879	0.203143605865239	-0.00425332034666404	0.010612906805312	0.00317979322932405	-0.0148298077661123	-0.021092602185981	-0.0400858431056407
0.784467410714286	0.16248633926099	-0.080165338866222	0.181868005952381	-0.0191155840987788	-0.0616603889166389	-0.0403879865077088	-0.0602053655947278	-0.0678210153416503	-0.0769357384061811
0.484929480202706	0.104326028614953	-0.0489095061707647	0.230387298319044	-0.00141961650051881	-0.0405508384590648	-0.0209852274797918	-0.0400159751491463	-0.0419655814216127	-0.0586454975197205
0.0939935301553836	0.0145726705520808	-0.00741349068380034	0.0477994901604111	-0.00849255368152592	-0.00659092048635365	-0.00754173708393978	-0.0101551911285303	-0.0169832492378587	-0.0161925742786625
0.12536297573374	0.0213973833575461	-0.00921017402125114	0.082658105263557	-0.00860825733440856	-0.00514939447294281	-0.00687882590367569	-0.0103269391045083	-0.0194038429303639	-0.0240620395380477
0.303095880676284	0.0885700661821371	-0.0295637377406328	0.181353301705194	0.0147871540410097	0.0144897434051742	0.0146384487230919	0.00214564243676507	-0.00183460962430437	-0.0172696132164669
0.568540127825713	0.146891832553856	-0.0594012214248769	0.212883690023105	0.00666045702263096	0.0156414835924822	0.0111509703075565	-0.00256765755104782	-0.024238283108787	-0.0225418580005745
0.0624432210512186	0.0115669141953406	-0.00509542779271868	0.0419780592426211	-0.00597990578528208	-0.00592076419005631	-0.00595033498766919	-0.00739204263947039	-0.0128992161570122	-0.0107653630816986
0.581841520273328	0.169030372105778	-0.0632163594915949	0.23346273298438	-0.0166371992871734	-0.0866824680064424	-0.0516598336468079	-0.0786349904014123	-0.0786736207174924	-0.0984790528075233
0.291135135429792	0.0769227240637636	-0.0289275785493678	0.176721321844852	0.0168359593301911	0.0257333746504762	0.0212846669903337	0.00416724714557265	-0.00998908908549007	-0.0164943740416958
0.416895983194991	0.134341373471019	-0.045104803295697	0.239871695188094	-0.0216873611002176	-0.0369393567762761	-0.0293133589382468	-0.0609854593728436	-0.0556657198039811	-0.074946872774548
0.885909821428571	0.103134184217064	-0.091173903582601	0.0944068452380954	0.00675133928571447	-0.0439357436675595	-0.0185922021909225	-0.0303157061506446	-0.038317503503441	-0.0404297892785496
0.647217126276501	0.173844430385748	-0.0665123193394572	0.225483496017871	0.0115653330096107	-0.0345005937587739	-0.0114676303745816	-0.0390485916185866	-0.0450089601604342	-0.0676375602269461
0.928497619047619	0.0684600231665884	-0.096058391422795	0.0635023809523809	-1.01190476191615e-05	-0.0344118055555556	-0.0172109623015874	-0.0455160510037349	-0.0263870535714286	-0.0363971136502387
0.19562263266279	0.0839615516665367	-0.0188261326891744	0.158876750861504	0.00669100660435765	-0.0446045876640908	-0.0189567905298665	-0.0267804770925819	-0.031585996847625	-0.0418620420332299
0.0132328521287813	0.00144498087691089	-0.00163190471757792	0.011134325095259	-0.000594974955597105	-0.00112949219527808	-0.00086223357543759	-0.00217637865700946	-0.00226704271625494	-0.00271061081207815
0.390497831739909	0.086681216975276	-0.0410015822943142	0.230610812701124	-0.0130591476599247	-0.0138839787102181	-0.0134715631850714	-0.0188237214986464	-0.0380799304611021	-0.0573578036224214
0.469122312636787	0.204616036235343	-0.0480686519908706	0.229573959299481	0.0302601794260658	0.000288469784175127	0.0152743246051205	0.00914183509895994	-0.00704895395951788	-0.0215355905726602
0.238107882512519	0.0806949858094339	-0.0238190064749538	0.153308513968137	0.0112249650142854	-0.00465643384953365	0.00328426558237588	-0.00972565615208865	-0.00537578087176571	-0.0173626709576793
0.913176884920635	0.0792338408295336	-0.0940833300448817	0.0790835317460317	-0.00420248015873015	-0.031031994047619	-0.0176172371031746	-0.0141216365231991	-0.0348683148448774	-0.0302199156746032
0.00309471430980861	0.000280945260712117	-0.000239069816778849	0.00201633142933297	-0.000338640193330353	-0.000571655716648665	-0.000455147954989509	-0.000591030025185287	-0.000985584243418957	-0.000642590954800812
0.0269123082892591	0.0212474807349801	-0.00157589124177884	0.0150093543306832	0.00223155998904456	0.0032902701717976	0.00276091508042108	0.00168907736270846	0.000322481701509805	0.00016467134698173
0.927892559523809	0.0688012060112476	-0.095396366445531	0.0646907738095239	-0.0279338408119657	-0.0326189123376622	-0.030276376574814	-0.0426628111471861	-0.0425838970057719	-0.05096255199717
0.420350041428333	0.134946505694753	-0.0475716165847885	0.245393825888496	-0.013950522305307	-0.0378883673582062	-0.0259194448317566	-0.0544113415783649	-0.0770045838947976	-0.0750919958265932
0.144593685431067	0.0571960223783324	-0.0132135653468695	0.105390764176673	0.00541307158005078	0.00952038977911135	0.00746673067958106	0.00748672554215907	-0.00590015874980132	-0.0207740835140844
0.644644547813298	0.176528247393892	-0.0649808221282498	0.224686404567655	0.00728144842023926	-0.0417167821508855	-0.0172176668653231	-0.0264221128158375	-0.0446047325360721	-0.0581340250858324
0.00744100263476367	0.00891079308055578	-0.000368873413218895	0.00321583199257948	0.00252485955842316	0.00314424390296785	0.00283455173069551	0.00105598701240746	0.00065738562004846	-3.6914405009956e-05
0.237336341943105	0.0788351823809632	-0.0231504058598147	0.154531632556866	0.0137492136587723	0.0164668751808366	0.0151080444198045	0.00371868006229398	-0.0110012124585674	-0.00622431360689069
0.844048484868889	0.117629443682223	-0.0841342842088294	0.119734415564011	0.0155469020358726	-0.0109974657491202	0.00227471814337621	-0.0204662354939569	-0.0434944498218178	-0.0214603620440018
0.311620672134527	0.0646059334062958	-0.0312186354320418	0.209516204218943	-0.00399825048371344	-0.0186546756392491	-0.0113264630614812	-0.0306237435459056	-0.0474818087031662	-0.0543858578465414
0.291512242527709	0.0782640337357478	-0.029651880343113	0.178354499608858	0.0190621997840882	0.0300740384857544	0.0245681191349213	0.00501888108644066	-0.00441444839102506	-0.0123208446372154
0.109472022492415	0.0191083852731776	-0.00838004671748946	0.0627773333164623	-0.00990229223731132	-0.0109395947066145	-0.0104209434719629	-0.0178744317555085	-0.0128174627973382	-0.0202220851341467
0.200059149958805	0.0854804244789975	-0.0188048015854299	0.159796211836412	0.0070011188988281	-0.0405781775336925	-0.0167885293174322	-0.0178734785983715	-0.0392104804678329	-0.0439224595450431
0.0902335540246255	0.016344391013335	-0.00618231067676223	0.0609175454596458	-0.00516630878515964	-0.00391551316593201	-0.00454091097554582	-0.0109531514166008	-0.0161685317647089	-0.0156447105547634
0.150635130781303	0.0233736283399356	-0.0135951287251825	0.0870141906759945	-0.00269577999724305	-0.0131426869469978	-0.00791923347212042	-0.0182749327890726	-0.0135830116342085	-0.0240552779926814
0.648110695346639	0.135866373411379	-0.0655947061599434	0.189612725080172	-0.0321161881211131	-0.0239070582084107	-0.0280116231647619	-0.0603935514993992	-0.0303516811247998	-0.0777341135734543
0.370494273839227	0.151305452277693	-0.036459590236507	0.20183823704153	0.0460187801493958	0.0345507607707548	0.0402847704600753	0.0178444155108036	0.017581698211206	0.00401859130010523
0.173709553680329	0.0279191648132898	-0.0157649659292975	0.105586027142942	-0.0104882868964314	0.00183949084895457	-0.00432439802373841	-0.00677924068995164	-0.025337302496502	-0.0271919153966805
0.180719135526166	0.0848731854946319	-0.0171729032614567	0.157896935683864	0.0116907093489634	-0.0476798449597701	-0.0179945678054034	-0.0246541718276757	-0.0353824867779861	-0.0442669922127117
0.0403614389052662	0.010436015366598	-0.00282002049706326	0.0225954249824211	-0.00198973853774967	0.00252218957373721	0.000266225517993768	-0.00224423102529922	-0.0032470180621378	-0.00449470745449788
0.885629563492064	0.103890888136768	-0.089747630572875	0.0941912698412698	-0.00147450396825399	-0.0399444076781558	-0.0207094558232049	-0.034816881259858	-0.0443842595466217	-0.0403139425181802
0.697881465236153	0.142493629642745	-0.0707180323652347	0.196938042339605	-0.00595570905487697	-0.0171059871990754	-0.0115308481269762	-0.00882761574537638	-0.0165241645449132	-0.0376266091554955
0.407668693660329	0.0828958727570893	-0.0414386479010032	0.221060121874295	-0.00808122489176399	-0.00989223720882276	-0.00898673105029341	-0.0304704813486167	-0.0436647156392466	-0.0560290060813308
0.437761472305327	0.104264560374191	-0.0427373625143437	0.186718058769176	-0.00481923085528058	-0.0147101742436105	-0.00976470254944556	-0.0170051186281442	-0.0192214990440424	-0.0339416515169677
0.482908765936724	0.107922947132266	-0.0503062320889138	0.23270902763593	-0.00225744473422312	-0.0231785339141485	-0.0127179893241858	-0.0280432374011311	-0.047561401294284	-0.0664239497189046
0.343818252397892	0.122816781172662	-0.0332940595710723	0.187563697213897	0.0421156302141414	0.0129565738480481	0.0275361020310947	0.0172957289224518	-0.0152799864748889	-0.0200651034312901
0.0374662852776432	0.0115399929592512	-0.00270615007852866	0.0211915945128266	0.00446626119596556	0.00316953530965969	0.00381789825281263	-0.00138250764818745	-0.00357819001014965	-0.00291388636969148
0.640647940499043	0.13736975602598	-0.065601550885641	0.237778398786671	-0.0129715890727577	0.00771373980941936	-0.00262892463166919	-0.020503636055402	-0.0243766301061666	-0.0392279255157758
0.125024817939549	0.0542338121342926	-0.0116327759981778	0.0712889580178985	-0.0211320921855453	-0.00966638064835969	-0.0153992364169525	-0.014795627672762	-0.0131982522537014	-0.0201059315257077
0.587565850791021	0.165587427114068	-0.0591521275998721	0.230285799848787	-0.0179603376889272	-0.0884706056875145	-0.0532154716882208	-0.0871734017886839	-0.0884384473961844	-0.101155741283703
0.476575606097987	0.105766841965133	-0.0502070942905655	0.240669314047934	-0.0129835299700001	-0.0375401417312878	-0.025261835850644	-0.0414126558575138	-0.0421554882229941	-0.0632692004012378
0.532168258650772	0.0906664180278565	-0.0529466318380406	0.197032874770834	-0.0110767815594791	-0.00900733668608278	-0.010042059122781	-0.011117151351103	-0.0288453066732697	-0.0387094807123032
0.777573958333333	0.166950494434098	-0.0782333009616165	0.186857291666667	-0.0372900011441517	-0.0776792779771398	-0.0574846395606458	-0.0606919789930142	-0.0722708791230969	-0.0861131569605972
0.913567658730159	0.0790390223317976	-0.0941378995107459	0.0776323412698413	0.000354067460317409	-0.0218097718253969	-0.0107278521825397	-0.0204992712148963	-0.0376350571303697	-0.0398115079365079
0.27561877958027	0.057791428672589	-0.0262699078830239	0.148112030215414	-0.00456691172956519	-0.00624095379418926	-0.00540393276187723	-0.0188874049599801	-0.0341360226743664	-0.0415992640378853
0.0912321587128662	0.0148967654243064	-0.00672165613240285	0.0496301818075145	-0.00104746917214847	0.00316989372506758	0.00106121227645956	-0.00438150828018691	-0.00529596766791561	-0.0122321797590696
0.107128334405589	0.0113797592958083	-0.00968378644666762	0.0876025811142448	-0.000413914666326606	-0.000643300593182128	-0.00052860762975436	-0.00992411589851667	-0.0178848456337515	-0.0198771423620056
0.607148947649022	0.135833159588526	-0.0620981429154991	0.220486256383057	0.00262268397060428	-0.0184768609836445	-0.00792708850652013	-0.0321249617668995	-0.0422097103420227	-0.0484168555708149
0.268642048972743	0.0787344562661287	-0.0277571902999041	0.146499734571402	0.00445479678725508	0.0152532326706288	0.00985401472894193	-0.00281156456308523	-0.00276247334888896	-0.0115957829966909
0.150388516066321	0.0233095562392076	-0.0143999806408978	0.0875928502467334	-0.00831175643432761	0.00186424403016267	-0.00322375620208248	-0.0141015200860465	-0.0181580988053415	-0.0272207214404048
0.198699018451991	0.0498295782418974	-0.0185305391354643	0.139399375175048	-0.00185781189588657	0.00468635941668644	0.00141427376039993	-0.00986880699328929	-0.0182229772564961	-0.0301213644805983
0.780190128968254	0.164752374352224	-0.0785539020839141	0.188157787698413	-0.0367882957320456	-0.0708822205674228	-0.0538352581497342	-0.0598441675409965	-0.0815790540377216	-0.104905866832394
0.506704013871913	0.154936284328137	-0.0514571929437235	0.240795680146086	-0.016043902026522	-0.0500762603074067	-0.0330600811669644	-0.0607223955677875	-0.0650495004262572	-0.0763504974305145
0.913649206349206	0.078973460947617	-0.0938143652571916	0.077134126984127	0.00146879960317459	-0.0214972447691197	-0.0100142225829726	-0.0139195462523587	-0.0234766684704184	-0.0276492547383171
0.418854656049615	0.114505166639826	-0.0426918587336076	0.181299402339404	0.0103417843378332	0.0144590148707593	0.0124003996042962	-0.0134041184748168	-0.0242410634572681	-0.0424712464161176
0.417462545562277	0.131612686553778	-0.0443727966822294	0.240740342196582	-0.00172866073120648	-0.0540723823530078	-0.0279005215421071	-0.0341574749675679	-0.0837275637067968	-0.073381989788496
0.41994318336061	0.125433695369948	-0.0415606487345853	0.179888079843312	0.0511761457998051	0.00557618369546276	0.0283761647476339	-0.00498503482112073	-0.0257453343287782	-0.0163196549064148
0.343285017160924	0.127603979991093	-0.0338698540112501	0.1881843904383	0.0419133709212859	0.0102219227208342	0.0260676468210601	0.00599342056309876	0.00893264200503568	-0.00226726273055627
0.00521834002386859	0.000313257784602293	-0.000168983402022364	0.00241565789625837	0.000151267056097933	0.00063099136564382	0.000391129210870877	2.92682469238432e-05	-0.000799505750899687	-0.000612254507780029
0.782224206349206	0.167439215258953	-0.08115692353006	0.185632043650794	-0.0385187763625264	-0.0528590256965257	-0.0456889010295261	-0.0510112901149884	-0.0583150275069466	-0.0793665814545005
0.0118049633304833	0.00138155034719041	-0.00122075225542125	0.0095583571900521	-0.00124394845743082	-0.000247824612416887	-0.000745886534923855	-0.00245314699257633	-0.0014699924768676	-0.00335529497280945
0.654024326714952	0.177133037610234	-0.0672331694556062	0.222702621336996	0.0187399177211677	-0.0238469422275028	-0.00255351225316758	-0.0372263150919474	-0.03139000673693	-0.0413382520195804
0.00117419166677043	6.14542391582937e-05	8.5405430062372e-05	0.000249015935750819	9.42975676418423e-05	1.29903972999749e-05	5.36439824709086e-05	-9.64475557630477e-05	-0.000253112330769045	-0.000128238702500628
0.0134709534821952	0.00259812465179527	-0.00241897356128872	0.0107196530483073	-0.00123672321169505	-0.000146899956422499	-0.000691811584058772	-0.000639324841327277	-0.00188649085715376	-0.00276365623809504
0.0909879513461859	0.0127766038280777	-0.00729071991316337	0.0461807782425965	-0.00584447150541108	-0.0108835764128903	-0.00836402395915069	-0.0108030820308927	-0.0108484725670439	-0.0182551610517372
0.141221788468564	0.062710187725695	-0.0105841071347537	0.107311943022701	0.0115459796601897	-0.0104601417988135	0.000542918930688113	-0.00929543698147597	-0.022057245906468	-0.0250000001856161
0.411492609586395	0.132871344851718	-0.0432545322167163	0.248374740909221	-0.0196302195961719	-0.0564134773344358	-0.0380218484653039	-0.0474646615114141	-0.0629004628175697	-0.0926925382808383
0.416837271250221	0.115209454340071	-0.0401682876702475	0.181702285304384	0.0101137383943402	-0.00187429415042567	0.00411972212195727	-0.0099779045356716	-0.0379490081200514	-0.0496558198665178
0.0151246314470784	0.00342169290782181	-0.00238218731629523	0.0118343519522712	-0.000442657456350677	-0.00146506215795504	-0.00095385980715286	-0.000390882832796334	-0.00261344746291219	-0.00186727365185546
0.378737212379416	0.0928714598229617	-0.0386269441076549	0.183279405626976	0.00267807545132709	0.00811586876490877	0.0053969721081179	-0.0100959264839878	-0.00780229633300111	-0.0247929366304379
0.107250820563321	0.0530324362331343	-0.00884694138887698	0.06998645960633	-0.00728115919960788	0.00538171105337543	-0.00094972407311622	-0.0155909148987723	-0.0186785643979112	-0.0204350899439174
0.199164281503028	0.0840258445763759	-0.0199870189968291	0.159626297305054	0.0116733527289553	-0.0384861308083102	-0.0134063890396775	-0.0259888105080739	-0.0354024347087353	-0.0409287273556239
0.193171409900215	0.0321111913418251	-0.0178771259268879	0.114475079925564	-0.00684109974357347	-0.0172088973501762	-0.0120249985468749	-0.0151901554508969	-0.0247285155962524	-0.0368841462729639
0.475793892373542	0.105929020023695	-0.0520345967684828	0.241342237875226	0.000171798535029188	-0.0370676006644662	-0.0184479010647186	-0.0348329680518117	-0.053352992913077	-0.0666843042641701
0.190188826062697	0.0323522173520378	-0.0185602175737047	0.130639948617743	-0.00258730088043896	0.000977852210056918	-0.00080472433519102	-0.0121919042906317	-0.0229201002313071	-0.02593125249293
0.601950548167326	0.134217160400357	-0.0611267195523638	0.200975675495713	0.0111471498494056	0.0151751047362723	0.0131611272928389	-0.018856742147376	-0.00802515129217674	-0.0355559055935641
0.0180543470185413	0.00518030926750335	-0.00165656795603187	0.0120853613662441	0.000244494271288205	6.18970204111606e-05	0.000153195645849681	-0.00141301968040987	-0.0012295908539955	-0.00226363841317338
0.202483271526114	0.0315762937346919	-0.0190153836565222	0.116163770869563	-0.0162638713618252	-0.0124685851631047	-0.014366228262465	-0.0309033355761741	-0.0328352759926274	-0.030365486469401
