# Supplementary material for: Measuring re-identification risk using a synthetic estimator to enable data sharing
Source: PLoS One. 2022 Jun 17;17(6):e0269097. doi: 10.1371/journal.pone.0269097 (PMC9205507; doi:10.1371/journal.pone.0269097)
Supplement: S3 File — (ZIP) [file pone.0269097.s003.zip › tx/tx.vineCopula.1.17.csv]

risk_act	entropy_est	ital_est	hypo_est	g_err	g_vine_err	ave4	ave5	ave6	ave7
0.224879392759138	0.0851005799146597	-0.0215637156159286	0.13413032684595	-0.00250386642447845	-0.0197189521018464	-0.0111114092631624	-0.0299086676826214	-0.0394040641892032	-0.0331064331882497
0.785702754435107	0.164343666426098	-0.0648695172042715	0.18098548085901	-0.00318320129252558	-0.0541492199303965	-0.028666210611461	-0.0524775652356102	-0.0657034222093618	-0.0769874093661146
0.33064905897931	0.110330425928347	-0.0298002980805921	0.189771896402481	0.0170539179318099	0.0197063620560921	0.018380139993951	0.00946091252665932	0.00207823947676816	-0.00878483436401861
0.120803524416752	0.018855070068492	-0.00833435766954156	0.0650385647359213	-0.00691339624384645	-0.00186122527078783	-0.00438731075731713	-0.012706978717326	-0.0182735250794332	-0.0213158723021371
0.146780092184231	0.0686289549794872	-0.0117654823481501	0.101350931647771	0.00185365870781731	-0.0199692284743931	-0.0090577848832879	-0.027269470783655	-0.0232346712781107	-0.0362383944992307
0.164329333684504	0.0276020691390503	-0.0138287322270295	0.0928025635121927	-0.0109859061226198	-0.00521417325829257	-0.0081000396904562	-0.0102188345319744	-0.0243247503135447	-0.0242580917859846
0.798642068062656	0.147404287018528	-0.063951834822885	0.144612986686516	-0.00932383629442457	-0.0805188000152671	-0.0449213181548459	-0.05041125619776	-0.0454135036314286	-0.0702340689565653
0.487634180516455	0.105842206598997	-0.0486477855876982	0.23261052985416	-0.00421636649202339	-0.0286001715094251	-0.0164082690007242	-0.0407418941151307	-0.0506186458887582	-0.0706710875205203
0.567105091000078	0.146647657958482	-0.0486796319992568	0.208463866167322	0.0343410467033425	-0.000366960616559164	0.0169870430433917	-0.0052824369630623	-0.024934773934574	-0.0191622743682428
0.26420788802309	0.0732924026673687	-0.026516588316004	0.148516271222581	0.00493713834422604	0.015996312557101	0.0104667254506635	-0.00253290006169749	-0.0146279807653404	-0.0164253837493615
0.895514939309057	0.0865986969545486	-0.0686199902166287	0.0874968253968255	-0.0325196358044108	-0.0278320725026606	-0.0301758541535357	-0.015126634884723	-0.0308938556541498	-0.03632812122518
0.912167040149393	0.0800349117781817	-0.0710957121724836	0.0784329598506069	-0.00628874883286656	-0.0281771241830066	-0.0172329365079366	-0.025922742127154	-0.0338834733893557	-0.0411476341468988
0.407210012555564	0.133763137016049	-0.0415342286379963	0.243544919520638	-0.0174850678833545	-0.0429799424503766	-0.0302325051668656	-0.0503956367824632	-0.0632603712307818	-0.0871695881132663
0.200446807503252	0.0855164247215606	-0.0162756903900109	0.154269883586367	0.00994691262111352	-0.0506496397552337	-0.0203513635670601	-0.0287227614341684	-0.0332470051225171	-0.0421289082218714
0.00283954983376641	0.000344949470108101	-0.000130033741095712	0.00165992293150192	0.000447320593784974	-0.000377404902327128	3.49578457289226e-05	-0.000299451568897456	-0.000725570296845568	-0.000697177891359408
0.198907763039058	0.0511671039432738	-0.0201409865165245	0.138444436947129	0.00821055060453552	-0.00392313034680261	0.00214371012886647	-0.00691086558426265	-0.0205782349626066	-0.029717843486766
0.888859570494865	0.101624349516283	-0.0687325974231738	0.0921992530345471	0.0169027459468635	-0.0266862614509674	-0.00489175775205197	-0.0224576626981998	-0.0426414520395612	-0.0293198497580851
0.76483231507055	0.142480832651612	-0.0625452282023745	0.15791178347796	-0.0475068367266318	-0.0682075916722747	-0.0578572141994532	-0.0544873816285194	-0.0575092949782477	-0.0752531797156136
0.19499258855121	0.042975357276316	-0.0160725700051184	0.123530958963744	-0.00254462620920159	-0.00306991370229756	-0.00280726995574956	-0.0149732088372505	-0.0288574764070622	-0.025363282927098
0.371224971687035	0.083230972694236	-0.0328592370335365	0.17442890395375	0.00142443107136897	0.00621838554973725	0.00382140831055311	-0.00445653330485896	-0.0180257302748359	-0.0330562131483118
0.688482753193468	0.156667160389428	-0.0585677631652516	0.182792445364757	-0.0579229137309157	-0.0311937854620491	-0.0445583495964824	-0.0307183845238927	-0.0560268498974079	-0.066546343360798
0.403023351458712	0.0852482106585972	-0.0381167955827468	0.219142241478173	-0.00708916880805621	-0.00872603897755325	-0.0079076038928047	-0.0301036523456517	-0.0453470511606386	-0.0460052921429959
0.589089159363201	0.166178417945854	-0.0560075147856296	0.234126108258451	0.00512491280130489	-0.0925919699025891	-0.0437335285506421	-0.0796602832514866	-0.0726099800976605	-0.0960562201095783
0.139514065868685	0.0645196285343326	-0.010088134809781	0.104293495893847	0.00587346455668517	-0.00517250350295043	0.000350480526867369	-0.0152795280336661	-0.0167825829866363	-0.0244456305256088
0.0671401046727744	0.0121021019128421	-0.00593551735385877	0.0359050109684905	-0.00288418041561943	-0.00398216157043374	-0.00343317099302659	-0.00583317274169404	-0.00749411766779925	-0.00910876071815629
0.784289402427638	0.162690913027074	-0.0647112932873328	0.18145177404295	0.00811260504201694	-0.0598494529307458	-0.0258684239443645	-0.0440966438753581	-0.0770381712354582	-0.0770468225774514
0.0490578344612059	0.00898085381366025	-0.00345962252345708	0.0308696101873394	0.0029381675959908	-0.000919031377850439	0.00100956810907018	-0.00310597730385886	-0.005330852859821	-0.00914720154804772
0.214136282702651	0.0676440885096344	-0.0200860780779017	0.121990068715411	0.0135088779369647	-0.0057997372495632	0.00385457034370074	-0.0151609996926217	-0.0233150066626953	-0.0138060169056673
0.10785219211364	0.0161665681686946	-0.00798909519297768	0.0618315895553953	-0.00228399716200128	-0.0058525473256493	-0.00406827224382529	-0.0113410947474825	-0.0157030847646568	-0.0207672007202427
0.00588805596666868	0.000369887085986058	-0.000507963284761219	0.00692019031360766	0.000228262226249246	0.000314999116284987	0.000271630671267116	-0.000484637299329414	-0.000639348240963525	-0.00123337093333728
0.458162350609145	0.197562438219987	-0.0428483131118662	0.229911902026158	-0.000764942213161979	-0.00358472643658148	-0.0021748343248717	-0.011163836479026	-0.0263186414390087	-0.0409646841771277
0.644135750523986	0.172180994669124	-0.0563774340651676	0.225595740533976	-0.00534911438051178	-0.0305197120161652	-0.0179344131983386	-0.0377782559982062	-0.052598462331286	-0.0646807572116939
0.00488694861140747	0.0029386553509919	-0.000245156773229185	0.00344327285527675	0.000678438113959433	-0.000887361661899546	-0.000104461773970057	-0.000465509314797562	-0.00105093888052629	-0.00106607961198559
0.942062745098039	0.0569042960806537	-0.0723434114457969	0.0538490196078432	-0.0147205882352941	-0.0525865487453724	-0.0336535684903332	-0.0274575099736865	-0.026440406162465	-0.038679400011753
0.942935294117647	0.0560484417345128	-0.0718165137857713	0.0538588235294118	-0.0226425770308122	-0.0322410830999066	-0.0274418300653594	-0.0372503151260504	-0.0454304940157881	-0.0385228821831762
0.409499810042123	0.085831156870628	-0.0397186903776932	0.222034232177967	-0.00278987255490526	-0.00395683491863913	-0.00337335373677217	-0.0284192025604968	-0.0357680865230999	-0.0605229686529727
0.551556211805556	0.134624398650823	-0.0496596456098218	0.225140952124425	0.0309418675188002	0.0169685679356191	0.0239552177272097	-0.00032046160708421	-0.020062644854976	-0.021827914549902
0.00467426596141256	0.000979395812246922	-0.000134408672131377	0.00174889554229753	0.0012851759809811	0.000620923873428324	0.000953049927204715	7.99630403081585e-05	-0.000165232106086858	0.000108004348057644
0.650381278525396	0.174334728472966	-0.0576806301959696	0.218765372862432	0.0368811572982288	-0.032148252194496	0.0023664525518664	-0.027957803519233	-0.0513448899934068	-0.0560862956620392
0.76174359333477	0.143058666193764	-0.0635637729156824	0.159566073123339	-0.0682973902132169	-0.0535022646234397	-0.0608998274183283	-0.0730912120749287	-0.0864918902221605	-0.0778694297530031
0.698872960699431	0.143345313305939	-0.0596856713446456	0.195024098124098	-0.00540372062577943	-0.00359532736904145	-0.00449952399741038	-0.0220515296115641	-0.0397325975995146	-0.0401744585578072
0.423482850161096	0.167067999267773	-0.0380615088769897	0.216731195755946	0.0281415317347053	0.0143606163486878	0.0212510740416966	0.00275149540115838	-0.00930874147251398	-0.0199911903149579
0.122468197675568	0.0183738949081812	-0.00820195779491782	0.0657727825134854	-0.00682502306104708	-0.00923497052754357	-0.00802999679429532	-0.0116077004810138	-0.0135079410035803	-0.0224893952005405
0.321150000925726	0.0635872537413752	-0.0322328530722581	0.201487548527338	-0.00109571838545025	-0.0200633600314004	-0.0105795392084253	-0.0223228680562185	-0.0376162056350726	-0.0554243193633158
0.0135059814636329	0.000122539725613994	-0.000833835741351737	0.00823719284803052	-0.000509130306602119	-0.000460677769992895	-0.000484904038297507	-0.0010743944341464	-0.00202773526024033	-0.00316078885913212
0.574991887987429	0.168819016644219	-0.0544714790508963	0.236627434356893	-0.0165651659796976	-0.100481114831597	-0.0585231404056471	-0.0673933655793391	-0.0796336939798907	-0.103507531435717
0.31886987648869	0.111850293375788	-0.0336953833678649	0.224945912993736	9.40391618082792e-05	-0.014765279529338	-0.00733562018376488	-0.0322415543885849	-0.0553396270080768	-0.0521046068459888
0.502923518157033	0.157890593973727	-0.0492818993366352	0.243073155538462	-0.0533258205610705	-0.0508084583082622	-0.0520671394346664	-0.0638614611298072	-0.0935398944867129	-0.0919828900852171
0.6611475008606	0.118984938332062	-0.0572522611634316	0.199158652789672	6.74490324825694e-06	0.00199719317712144	0.00100196904018479	-0.0023247380514404	-0.0316591268251989	-0.0405851267195017
0.886134453781513	0.104538152323553	-0.0675391132846964	0.0925420168067227	-0.00998168498168495	-0.0526886554621848	-0.0313351702219349	-0.0262194217211085	-0.0330088298955946	-0.0458044638368167
0.941636134453782	0.0572897634310882	-0.0735714665217486	0.0548932773109243	-0.0120341736694678	-0.0440587105512712	-0.0280464421103694	-0.0382837884145844	-0.0320255386193968	-0.0365138545278252
0.184438339870454	0.0505216481431974	-0.0159959776471947	0.12438062978637	0.0137823835375648	0.0159689912819158	0.0148756874097403	0.00639303442820877	-0.00569229877175378	-0.0100251111705687
0.371431091183189	0.0830168637726231	-0.0315638269965683	0.173333203088711	-0.000389320709189178	0.00342257068562207	0.00151662498821648	-0.0100416566626374	-0.0199067255192739	-0.0276678661228618
0.687512060853597	0.159342051893874	-0.0583698657915209	0.181514611525969	-0.0176494130255743	-0.0270734072607861	-0.0223614101431802	-0.0343137755557912	-0.0392770255005179	-0.0464436889215054
0.928583193277311	0.0678846280334651	-0.0710200895694365	0.0633579831932773	-0.0276077030812324	-0.0391318335259512	-0.0333697683035917	-0.0308183940242762	-0.0317711718020541	-0.0440885816797582
0.897196078431373	0.0860769551875903	-0.0686652189523971	0.0862509803921567	-0.00210112044817934	-0.00859663865546223	-0.00534887955182084	-0.0133944699091758	-0.0285397292250233	-0.0332940499907628
0.894382726423903	0.0873761258480106	-0.0697710773875275	0.08888197945845	-0.011618487394958	-0.0236923902894491	-0.0176554388422036	-0.022209084542908	-0.0413085641482701	-0.0331188984218397
0.683112829537549	0.155855923702025	-0.0584604503406697	0.182025039677634	-0.0449639112111605	-0.0422013167993184	-0.0435826140052394	-0.0324567148687366	-0.0437022680367405	-0.0577092384305543
0.568110016020637	0.117676203547725	-0.0455465684629478	0.185903039607339	0.0245671696725399	-0.0128783132324605	0.00584442822003972	-0.0240412501759855	-0.0222444436186056	-0.0391310349949637
0.199147194687768	0.0309519495996082	-0.0154389706111863	0.110722915220135	-0.0107481734871845	-0.0242749182536936	-0.017511545870439	-0.0104945437702758	-0.0290455944292087	-0.032293063660397
0.0947341373725156	0.0122649643493012	-0.00408762519300891	0.0523064998233008	0.00257845390667935	0.000338919307079244	0.0014586866068793	-0.00514517988855309	-0.0135021218792885	-0.0121754125007072
0.813769737263432	0.107451640955606	-0.0646037919663138	0.133415225142583	0.00849832996345823	-0.0182196151633104	-0.00486064259992602	-0.0174014353299634	-0.0344598875201789	-0.0361886810025336
0.0298209530795774	0.00289029661671151	-0.00251089987749858	0.0185790675780975	-9.23019566851993e-05	-0.000568923148667348	-0.000330612552676274	-0.00320962429419405	-0.0056201123303682	-0.00669280587864495
0.572546298372874	0.169860924145181	-0.0521904285070639	0.236441288167945	-0.0495998056617427	-0.106554317964511	-0.0780770618131267	-0.0635231554440269	-0.121271877297966	-0.105659004292848
0.12532783617793	0.0211840060570656	-0.00973254779290048	0.0806736983729901	-0.00996001040279944	-0.0038516788307453	-0.00690584461677238	-0.0110741418774543	-0.0174026162277534	-0.0217986805462783
0.646836896110426	0.175212920258747	-0.0579437776763349	0.2255166180225	0.0129190147799143	-0.0372056260828754	-0.0121433056514806	-0.0460582645425649	-0.0507050930818885	-0.0667814724419784
0.843632824173136	0.115952993552053	-0.0647383669084176	0.118271097395492	-0.00634703773734924	-0.0222487892194413	-0.0142979134783953	-0.0102631038607683	-0.032561688609353	-0.0385806820342288
0.171330349595493	0.0684292859638324	-0.0141456794334985	0.101853936607469	0.00657905772117554	-0.0184138117923169	-0.00591737703557069	-0.0220500457487788	-0.0267778990242867	-0.0334932841342513
0.739181519787402	0.159766711186412	-0.0635731840015828	0.202890469008116	-0.0388422205245735	-0.061180813369637	-0.0500115169471053	-0.0686485013763551	-0.0619575955899258	-0.0820033235314704
0.472927612214446	0.103475442499645	-0.0450623877644138	0.235462459443085	-0.00723219875670478	-0.00880298133758567	-0.0080175900471452	-0.0419448713840835	-0.0446616273246222	-0.0667411946179659
0.225792128962593	0.0646227507405821	-0.0219197678418202	0.142667619423967	0.00968260111682359	-0.000945726919400924	0.00436843709871135	0.000242917440700346	-0.0215289012869624	-0.0357529245472993
0.127567148097577	0.0578341961008652	-0.0126503358961937	0.0903253144510691	0.00553358874273238	0.0100548497437197	0.00779421924322604	-0.00184630338261657	-0.00129895938532187	0.00078552602779175
0.277766240362992	0.102636132640237	-0.0232664786664567	0.158839941527046	-0.0263519329842594	-0.058678577418192	-0.0425152552012257	-0.0463320481047279	-0.0498796092923777	-0.0801413600696638
0.21321742958877	0.0431773328410454	-0.0193723331879854	0.14446061704693	-0.00508832105666038	0.00264644721434856	-0.00122093692115591	-0.0146590541170186	-0.0208547177233077	-0.0301657627555231
0.425719787295539	0.166223840444368	-0.0394160920019157	0.217853936775054	0.0145554480068715	0.0185746726750656	0.0165650603409686	-0.00196328133509655	-0.0161672448496301	-0.0217950826068886
0.0663251057971318	0.0118879721235668	-0.00563246356678043	0.0364901321527727	-0.00277478255044235	-0.00389897436137085	-0.00333687845590661	-0.00532705504224548	-0.00997692547758507	-0.0113313779009449
0.942272549019608	0.056795677587588	-0.072075834670616	0.0528156862745097	0.00325686274509795	-0.0415725851426544	-0.0191578611987783	-0.0274377587282	-0.0244007554536966	-0.0335942577030813
0.652427639699785	0.142544878678832	-0.0566584732645682	0.227445202164233	0.00596323543814892	0.00577197367223325	0.00586760455519109	-0.0176871283372226	-0.0214890589182123	-0.0321830189828415
0.214750298378064	0.0430942129537913	-0.0171384570677994	0.120636342538932	-0.00244351007908133	-0.0152096904332343	-0.00882660025615783	-0.0167839194523773	-0.0247116158407576	-0.0335059794258501
0.645308617526265	0.17217638845752	-0.0565209326126522	0.224805668188021	0.00126780621339428	-0.032689270755324	-0.0157107322709649	-0.0287218837030191	-0.0309856571670484	-0.0524623540419155
0.319585459430413	0.0626691920432614	-0.0315910756433074	0.200415149533289	-0.010772102669487	-0.0222980591760999	-0.0165350809227935	-0.0255885735853688	-0.0436862911720022	-0.0599968291699564
0.522668068351208	0.0860716577949765	-0.0445617643416619	0.198658775203847	0.000292673990711201	0.00157795993494692	0.000935316962829003	-0.0189540653981998	-0.0309096140207212	-0.0442279308211005
0.347960995414246	0.151876165118566	-0.0315606858306563	0.184290853831004	0.00743233214284	-0.00378361171899205	0.00182436021192395	0.00519402308206268	-0.0101121667080685	-0.0328314169226746
0.866781410746117	0.10798211299703	-0.0670458408261231	0.103052342755284	-0.000946117377432221	-0.021719996602782	-0.0113330569901071	-0.0146538494185552	-0.0307380566351837	-0.0326596009551638
0.683196019483986	0.135036135140002	-0.0612596701773518	0.196202962219833	-0.00964509971727945	0.00812706761446758	-0.000759016051405936	-0.0305015477808583	-0.0170284275065067	-0.0409536986081955
0.360658066928874	0.136136230726614	-0.0322340570751528	0.196095957609851	-0.000799046723884089	0.0434962606364599	0.0213486069562879	0.00420080170348974	-0.000782313577177229	-0.0277677208658607
0.69517237501061	0.165708931405917	-0.0620763974538259	0.222041210423563	-0.00692022054262531	-0.00277620501408216	-0.00484821277835379	-0.0156169709049121	-0.0311040779111056	-0.0587502777749209
0.0330310811547956	0.00626191585801998	-0.00311387938433298	0.0215361716249368	0.000474805054267599	0.00146250501116452	0.000968655032716058	-0.00344475866341032	-0.00446257022669901	-0.00685729809198586
0.267733008558063	0.105385053088396	-0.0241785194035871	0.166333464515979	-0.0325680065495367	-0.0568806166885837	-0.0447243116190602	-0.0425464731645649	-0.0445741097142313	-0.0534794936581582
0.11119328878253	0.0388985944740591	-0.00992676942385713	0.0897071748263196	0.00306705597644502	-5.27552014990412e-05	0.001507150387473	-0.00557335144365	-0.00898413871592772	-0.0138532417913056
0.143595602782085	0.0224156680065074	-0.0112559698060642	0.0813025468567159	0.000993362128431097	-0.00700881142518178	-0.00300772464837534	-0.0161591546607511	-0.0182461208773979	-0.0186287352765604
0.0299902934699964	0.0064840514664597	-0.00178098425001721	0.0170017964432712	0.00360124843905995	0.00190219606036413	0.00275172224971204	0.00054383793132182	-0.000382255138399134	-0.00403927498011879
0.864181340718105	0.108115048521463	-0.0670989290567361	0.103287146676853	-0.0202055220922868	-0.0327112407508919	-0.0264583814215893	-0.0270798602541249	-0.0240050335285629	-0.0480987214582802
0.306441537443913	0.0640174678474286	-0.0313660364006331	0.206380138589081	-0.00295288187389686	-0.0347266126834912	-0.018839747278694	-0.0353507688133627	-0.050556299500134	-0.0572983093997528
0.102444917972468	0.0184366834709637	-0.00714042314590664	0.065727934848834	0.00275962371563102	-0.010702484753707	-0.00397143051903798	-0.0115489676609124	-0.0142378295021163	-0.0217756937857936
0.55354823686898	0.0993320409048636	-0.0472785281678744	0.204223117294155	0.0021297345325888	-0.00373535249465839	-0.000802808981034797	-0.0180926667760614	-0.0405481748125479	-0.0502045850039835
0.886209150326797	0.104078676160686	-0.06928038004113	0.0950379084967321	-0.00829785247432302	-0.0392712681589844	-0.0237845603166537	-0.0269366488087076	-0.0480853024751865	-0.0339183812919107
0.701681524847701	0.14486638516099	-0.0611272245675725	0.195574230181583	0.00736104846322938	0.00579458772595465	0.00657781809459201	-0.0263042960380352	-0.0245991516571014	-0.044452327624096
0.567606991888401	0.14379556034565	-0.0504384313418542	0.212326200409498	0.0061446041508777	-0.0115347893495444	-0.00269509259933343	-0.0172916053384307	-0.0275144353275644	-0.0519805483368441
0.306319345990978	0.0723126269262797	-0.0262221261464971	0.147790391068158	-0.0174072274523983	-0.0136188784316687	-0.0155130529420335	-0.0240067571896237	-0.0310732826023722	-0.0424074239917898
0.78255756302521	0.165139616312745	-0.0664924697765709	0.182289495798319	0.00346613353966296	-0.0630898196574667	-0.0298118430589019	-0.0505851732845609	-0.0715485155659169	-0.0770662213367718
0.941783193277311	0.0570781967891129	-0.0730507242885403	0.0540403361344537	-0.00893025210084042	-0.0435355063237417	-0.0262328792122911	-0.0314944181528901	-0.0308344909175792	-0.037475
0.403721288022943	0.0840942625721542	-0.041456715888533	0.223240452890625	-0.0151949547972885	-0.00550124714188527	-0.0103481009695869	-0.0283724392068685	-0.0363852230494117	-0.0482021762959682
0.196985077481337	0.0514851534235042	-0.0174914486461615	0.136830187522062	0.000700596017029848	0.00980272389387485	0.00525165995545235	-0.00541538147367027	-0.0180586818352704	-0.0217278660065617
0.0732655653026433	0.0434092764078736	-0.00589476750986158	0.0578527645277744	0.0196986639349549	0.00899878424710103	0.014348724091028	0.00519488370672122	-0.00605379387823345	-0.0017601698424967
0.415544507575294	0.116819567962907	-0.034887636723389	0.176835126601926	0.0182259546566037	-0.00284133291950783	0.00769231086854794	-0.0208354332961774	-0.0245578838897094	-0.0289550912049307
0.381656275539357	0.0908472742446352	-0.0360394640260852	0.180080169951307	0.00100409062413337	0.00860209390730848	0.0048030922657209	-0.000773531853740295	-0.0190312887490864	-0.0317730709257635
0.0443584279995066	0.0276414554026515	-0.00267288682534283	0.0208294853984163	4.91011350929604e-06	0.00367870293204821	0.00184180652277875	-0.00067913271486128	-0.000844647543366758	0.000286793674359798
0.10517431561714	0.0224383347271563	-0.00862562702293007	0.0680958328502834	0.00046122161889546	-0.00132315319973543	-0.000430965790419985	-0.0107578800331779	-0.0101969627265142	-0.0141965730219488
0.486818348667171	0.158504666833056	-0.0454490658297753	0.246466623171716	-0.0585219613961372	-0.0432126394931695	-0.0508673004446534	-0.0682239074842902	-0.0811971781880731	-0.0974016895476119
0.649912358882947	0.177164544693109	-0.0573743660597614	0.218095777098718	0.0116885961602089	-0.0300447153710793	-0.00917805960543527	-0.0199636050571015	-0.0368090338801456	-0.0537394617859527
0.785547712418301	0.162191059433435	-0.0650730387313877	0.181116993464052	-0.0197352529681174	-0.0709378739045612	-0.0453365634363393	-0.0748504091685207	-0.0571229415076414	-0.0930685940053154
0.84408921962313	0.117589933510642	-0.0670181553483824	0.12145112924369	0.0191914823546312	-0.029647038275066	-0.00522777796021734	-0.0247206728104652	-0.028799246110837	-0.0331060747019224
0.131114387608715	0.0220191090982318	-0.010375385694744	0.0808886511882487	-0.00699149471340021	-0.0165302022739648	-0.0117608484936825	-0.0159986676107884	-0.0195655699965653	-0.023661314062803
0.582399326193553	0.167822887017252	-0.0542105150916217	0.230595907623198	-0.023961133474679	-0.0935003476022823	-0.0587307405384806	-0.0719266287692386	-0.101548862129826	-0.0951376559171533
0.941453781512605	0.0575381186789793	-0.073889483981985	0.0546050420168067	-0.00607142857142862	-0.051679746800681	-0.0288755876860548	-0.0490744614862262	-0.039813285407403	-0.0420965986627752
0.697046365236071	0.143501115960921	-0.0613850942527263	0.198154640620817	-0.00604933464587443	-0.0111659535796897	-0.00860764411278214	-0.0176558426336759	-0.0343404607171659	-0.0354422218476115
0.111567152003063	0.018966886422368	-0.00800985951586715	0.0626345961541916	-0.00473402343979391	-0.00721771028467125	-0.00597586686223257	-0.00798907209148862	-0.0146809355401541	-0.018225678181681
0.00897306223193844	0.00161971860660412	-0.000489747285886043	0.00466036645105475	-0.000245104518919218	0.000809258438084571	0.000282076959582676	-0.000618717845512054	-0.000867294019226979	-0.00131620946689045
0.0402345177479972	0.0330215370044866	-0.00140464135751936	0.0251080110462318	0.00383219776803682	0.00330070087333791	0.00356644932068736	0.00271035888499088	0.000986261547687405	-0.00170996405351803
0.00968198984171867	0.003800192314846	-0.00100877840486852	0.00965651215382045	-0.000452529909550459	0.000215287719959338	-0.00011862109479556	-0.00114844589633332	-0.00194850634037538	-0.00219057122194436
0.186378238843064	0.0294578190439878	-0.016489474124509	0.127383936504984	-0.00372827074684023	-0.00401582659687738	-0.00387204867185881	-0.012738885262357	-0.0208121506559302	-0.0271410018128468
0.0299903129064839	0.00690842781053206	-0.00253887226427842	0.0176482135791781	0.0030546163742319	0.00255232368885342	0.00280347003154266	-0.000150561345161903	-0.000636762811655367	-0.00203899922138526
0.604617992760196	0.134432491855863	-0.0510471729417449	0.197907469074021	0.0108478655838229	-0.00555180608474715	0.00264802974953782	0.00359378158156021	-0.00936357784635555	-0.02802492714313
0.473921956293931	0.107490024640395	-0.0468398533472948	0.238572458345065	-0.000726244734581993	-0.0294711030608672	-0.0150986738977246	-0.0351352603334931	-0.047542029721878	-0.0588287468762986
0.093377204332242	0.0182371985658765	-0.00608108881549742	0.0595930307292163	-0.000452126691838625	0.00750654885535933	0.00352721108176035	-0.00801434013001319	-0.0126245764711117	-0.0209836614284227
0.599403956565395	0.139825209513488	-0.0530228915159755	0.225454259057991	-0.0050995796737886	-0.0294457753216476	-0.0172726774977181	-0.032494533536935	-0.0582777904009645	-0.061162546843948
0.573837629894949	0.117852472755311	-0.0468505226516348	0.188700685530595	0.0105592984541762	-0.00663735503641116	0.00196097170888254	-0.018733971037002	-0.019728561835764	-0.0450938684579971
0.0339959440308011	0.00652147395484142	-0.00283537264847585	0.0208366644328236	-0.00103581697614361	-0.00333725362651039	-0.002186535301327	-0.00283518630822208	-0.00467537740261327	-0.00525112847252191
0.694324665857019	0.142500420284669	-0.0600380409702913	0.199483457392281	-0.0272987714636466	-0.0127957523314016	-0.020047261897524	-0.0236732125380639	-0.051198017622746	-0.0646228006625058
0.390346541510354	0.0678020100429561	-0.0345527663025634	0.180824531881493	0.0023522438625278	-0.00667684142651237	-0.00216229878199226	-0.0254694694476716	-0.0333591898478386	-0.0373407014523399
0.567074816470484	0.144505435236067	-0.0485545769898846	0.210784399313732	0.00355570847601694	-0.00582202676856969	-0.00113315914627643	-0.0180800027940848	-0.0192288298145307	-0.0439353325479963
0.508330054166517	0.0980042314973966	-0.0457469730640587	0.221602769057005	-0.00153036600692125	0.00112139973780612	-0.000204483134557565	-0.0144800489254432	-0.0258025553406653	-0.0401822016293337
0.408352904099006	0.0839128238730556	-0.0385742627386106	0.219896920372637	-0.0205892401286449	-0.015129470278039	-0.017859355203342	-0.0303744898956749	-0.0405438547418879	-0.0511902468781858
0.00722101476938337	0.0009705959578787	-0.000517612256977289	0.00366221177887024	0.000593878066904976	0.00147673728650874	0.00103530767670686	-0.000497943567208532	-5.12777725352681e-05	-0.000508272833606045
0.896405695611578	0.087252663560248	-0.0673539814900296	0.0852354808590104	6.79526355997773e-05	-0.020957096171802	-0.0104445717681011	-0.0138587747220099	-0.0253539449112977	-0.0338719105148065
0.128944465980538	0.0738063628044882	-0.0119664088530307	0.093038607769726	0.0321481648710499	0.0208596431159433	0.0265039039934966	0.0159607491955122	0.0156529058730215	-0.000105762343178439
0.170031629630144	0.0687816939755147	-0.0156961189027563	0.103796916850745	-0.00588999857475325	-0.0214367648675717	-0.0136633817211625	-0.0200705058544415	-0.0237930758392208	-0.0296469088667111
0.646634975155563	0.174894145803058	-0.0578260962289757	0.224547543306367	-0.0126601553963145	-0.0473672927811035	-0.0300137240887091	-0.036188327799384	-0.0460533519427799	-0.072285521992835
NA	NA	NA	NA	NA	NA	NA	NA	NA	NA
0.00144319277782421	-2.49748024303276e-05	-2.67610466978534e-05	0.000725647909141802	3.59301052161838e-06	-8.20142322290631e-05	-3.92106108537222e-05	-0.000161098464984579	-0.000270109196121997	-0.000356625010755641
0.0823010943888715	0.013539399378456	-0.00667326402640196	0.0441313042578564	-0.0110728576556034	-0.0158415084555362	-0.0134571830555698	-0.010360702357457	-0.0144310712349819	-0.0174328262991066
0.689306206813702	0.156689330348059	-0.0584105689404542	0.179927061283779	0.0207181213288651	-0.0393351143783019	-0.00930849652471843	-0.0485158065972006	-0.0403421876249389	-0.0715349876418362
0.697389529751294	0.167115655382517	-0.0624423066474916	0.222592963245904	-0.00964679897330056	0.0016438187629364	-0.00400149010518214	-0.0178612697975551	-0.0379982804061314	-0.0456888532882145
0.268917141532904	0.0443779494700771	-0.024619434377166	0.1406076870644	-0.0153897322142157	-0.00920259835751996	-0.0122961652858679	-0.0245503714850326	-0.0303945864611245	-0.0383739079359245
0.926403921568627	0.0698817013391007	-0.0723361422919231	0.0652725490196078	-0.0244896358543418	-0.0356643366437485	-0.0300769862490451	-0.0346711370157191	-0.0411085558232617	-0.058119652958537
0.887050700280112	0.103005750437684	-0.0668541531107678	0.0897904761904762	0.0203823529411765	-0.0338500917383271	-0.00673386939857523	-0.0134558604121753	-0.0249025909932052	-0.048429886126945
0.84250276641851	0.119109486792162	-0.0651254984803995	0.120333368035271	0.00430978344992194	-0.012688153906839	-0.00418918522845857	-0.0196806762537731	-0.0448128803783716	-0.0450713682415238
0.913728291316527	0.0784519772235449	-0.0692844861355656	0.0762717086834734	-0.0171810499957558	-0.03757247631969	-0.0273767631577229	-0.0300626750700279	-0.0483570490975767	-0.0438295921686924
0.00674715242595414	0.000652285953921729	-0.000795513696679559	0.00504001942035962	6.88837608251161e-05	-0.000364426959643389	-0.000147771599409137	-0.00104023217552189	-0.000944839427150181	-0.00122343395001207
0.447864970055044	0.10758996783364	-0.0384640755722119	0.180631582978128	0.00376979968348284	0.0158859606639384	0.00982788017371061	-0.0129523899163733	-0.0256359708452729	-0.0250556374243601
0.697649796282149	0.166984529710494	-0.0613199673398539	0.221596982429335	0.0168786906576698	-0.0124612102066574	0.00220874022550621	-0.014551219407414	-0.0232461943643116	-0.0561090245882703
0.0205730677930684	0.00716614111042974	-0.00127459233278198	0.0115293636147951	0.00117751584359008	0.00159225618453311	0.00138488601406159	9.72724911275542e-05	0.000158612252075765	-0.00135624702399595
0.40671194202017	0.133415273874732	-0.0409461046994178	0.247845724939136	-0.0107921970611475	-0.0470409884060044	-0.0289165927335759	-0.055795253990186	-0.0884190074868736	-0.065638725593403
0.69514353620236	0.165909653412848	-0.0617415735638579	0.222670889567948	-0.0191862718980366	-0.00895777820642041	-0.0140720250522285	-0.0069720991078166	-0.0217789255863423	-0.0302658502078542
0.323051614521884	0.0647897112128581	-0.029604385572752	0.199183734236461	-0.010161944534563	-0.0219572359408285	-0.0160595902376958	-0.0282093294126555	-0.0325900847470291	-0.0516522664926565
0.928556862745098	0.067741582601374	-0.0724981813614151	0.0644137254901961	-0.0169051396316102	-0.0381789024700789	-0.0275420210508446	-0.0372709532297767	-0.0443746623426554	-0.0458921954206785
0.941833333333333	0.0573132713620487	-0.0717879133860413	0.0540784313725491	-0.0213144257703081	-0.0234019607843137	-0.0223581932773109	-0.0310561181033499	-0.0474475617519735	-0.0358061859708918
0.928155742296919	0.0683256615338816	-0.0710061866554687	0.0637266106442577	-0.0165039215686275	-0.0498424115100586	-0.033173166539343	-0.0366881193153251	-0.0552615317688847	-0.040459348657878
0.0215950295671902	0.0156849094179445	-0.00164997332815021	0.0117053816410618	-2.85326744008697e-05	0.00204680811161126	0.00100913771860519	0.000651328828995351	-0.0015913953163064	-0.00125430592179197
0.644032863812288	0.13568737092199	-0.0570696913037591	0.194938249001732	-0.0111460716029633	-0.0348233283423706	-0.0229846999726669	-0.0614336155515756	-0.0759112524095977	-0.0607945665965971
0.368898629345577	0.0818793340398223	-0.0322171441356737	0.174716591334231	-0.00119371823713704	0.016938289126369	0.00787228544461599	-0.0061650680835133	-0.0133019536252386	-0.0318650959967607
0.464149629201694	0.199437641126472	-0.0420206350042664	0.223461676123225	0.00473828795889419	0.0239055135844811	0.0143219007716877	-0.0104020231688569	-0.0144412788051854	-0.0244578712805322
0.256782072590857	0.0832231805490671	-0.0225976404630964	0.15494937232459	-0.00307213433062919	0.0120167334003912	0.00447229953488104	0.00325503419220963	-0.0111759985196692	-0.0236107846609946
0.457137022864449	0.196818852494996	-0.0432199788960757	0.230205836313501	-0.00344783367731311	0.000381947856264497	-0.0015329429105243	-0.00903240897800095	-0.0287365493443599	-0.0314279782897649
0.885203688141924	0.103949667663895	-0.0684090133530112	0.0941374883286646	-0.018986103928751	-0.0368705499108432	-0.0279283269197971	-0.0266547703930057	-0.0378410948414668	-0.0361615875438631
0.865547540531364	0.109190730067998	-0.0678826664607802	0.103252879636703	-0.00240352474323069	-0.0125833015024192	-0.00749341312282492	-0.0366602355526058	-0.0269658135981666	-0.045830724699497
0.268443104494479	0.0451236369419175	-0.0242257672361103	0.141768568005898	-0.0123124704096321	-0.00553356920954245	-0.00892301980958732	-0.019203760250554	-0.0314108666475466	-0.0427741511993481
0.578002595700285	0.16902633836985	-0.0533152435702294	0.238140717488074	-0.0209242825870241	-0.0997898161898869	-0.0603570493884554	-0.0680445291763282	-0.0760088952504658	-0.130840434432211
0.306100090443918	0.0727703197745506	-0.0288172278203852	0.148996318952615	-0.00341464474993608	-0.00694444988242843	-0.00517954731618225	-0.0225992385904342	-0.031487943003173	-0.0359534587007825
0.688769277002291	0.157621644310707	-0.0587081825892207	0.179790395366769	-0.0318013767526391	-0.0512900251310995	-0.0415457009418693	-0.0241409357485998	-0.0415698179951494	-0.0804925381119941
0.889176937441643	0.10091070273999	-0.0681499488195886	0.092099533146592	-0.00283576097105509	-0.0421358431553068	-0.022485802063181	-0.0376559782809783	-0.0313829818954795	-0.0458362877583069
0.0167840131188523	0.00271428493934465	-0.000795021400867811	0.0110142204895327	-0.00142947239743495	-0.00193306911672805	-0.0016812707570815	-0.00302914260264385	-0.00433788685312657	-0.00428103375656477
0.897322315592904	0.0857574995549287	-0.0692122354489281	0.0868365079365079	-0.00657175536881427	-0.0166213136536667	-0.0115965345112404	-0.0193758323375971	-0.0292492094693789	-0.0280981910246617
0.94317731092437	0.0559178503603779	-0.072283668779488	0.0534697478991597	-0.000756862745098008	-0.0147106442577031	-0.0077337535014006	-0.021339311179017	-0.0350400560224089	-0.0433499226994196
0.647748315504226	0.136101663584857	-0.0556449827145004	0.189201230741918	-0.00448216479485453	-0.0389672797956078	-0.0217247222952311	-0.0310876410062982	-0.049805297338205	-0.0521577882721563
0.747760324642677	0.158209354052462	-0.0644449572408081	0.198767126337715	-0.00761005747591414	-0.0401617457705692	-0.0238859016232417	-0.0494758660942259	-0.0575141538688565	-0.0646393118824831
0.196193980728225	0.0482263638973927	-0.0197054470348972	0.138017661891013	-0.00453201403584455	0.00104105914822702	-0.00174547744380876	-0.0144416205820173	-0.020856752090522	-0.0294997272694568
0.370277547414805	0.0809818140143903	-0.0323348309531756	0.174293435185908	-0.00465594306656952	0.0190982420984583	0.00722114951594438	-0.00734571879680429	-0.017016090916106	-0.0290700648821193
0.864852994227994	0.109398354642723	-0.0665312598917823	0.102542523979289	-0.0156971805299659	-0.0126734712999418	-0.0141853259149539	-0.041698178824959	-0.0444838453908011	-0.0510422200224202
0.518252946627709	0.0839046615502111	-0.0437013856019782	0.196903422090078	-0.0096947500930028	-0.00404557396117078	-0.00687016202708679	-0.0187052080387117	-0.0341446820499256	-0.0452293921049621
0.0390867215288724	0.0111064470104627	-0.00292227923810702	0.0220718695503904	0.00296730954895968	0.00108598165692091	0.0020266456029403	-0.00124464939372555	-0.00133929949505811	-0.00755376957397718
0.348730197174863	0.126845074793621	-0.0316687454259013	0.184119860081504	0.0257775961738718	0.00681990619430178	0.0162987511840867	0.013995188762932	-0.00391003053011801	-0.00462877369987325
0.468403662443136	0.200459076027364	-0.0394732007434502	0.221263911932425	0.019443797968109	0.00542828344624929	0.0124360407071791	0.00422133297323141	-0.021777678518238	-0.0155181344124499
0.103961541610855	0.0232568649516402	-0.00908502363797754	0.066852601918834	0.00336683935783554	-0.00249749801053038	0.000434670673652576	-0.00470173993718423	-0.0131168957499347	-0.0133111435714698
0.747115481577246	0.15775283806599	-0.064799635629966	0.196360989010989	-0.0111183546690844	-0.0384892986787714	-0.0248038266739279	-0.0581482146848662	-0.0515090294796905	-0.0670502745294079
0.92736862745098	0.0688681887781951	-0.0714386319752186	0.0638372549019608	-0.0294935574229691	-0.0400337535014005	-0.0347636554621847	-0.025958397931365	-0.035305584284996	-0.0494803735432195
0.266583102304876	0.0449044631962189	-0.0254006288741565	0.141954379299153	-0.0192510969230198	-0.00352724936016963	-0.0113891731415947	-0.0208054354222799	-0.0303528246160915	-0.0318908418310792
0.699409475818299	0.144368943256778	-0.0591484746127956	0.196139429198253	0.0194548266566797	-0.00657613755656916	0.00643934455005535	-0.0112499501490031	-0.0183892315079103	-0.0453523318512897
0.168365201402999	0.0662711203088275	-0.014583203786137	0.102433440636735	-0.0174125504360415	-0.020835322762064	-0.0191239365990528	-0.0150618582465992	-0.0295365577332679	-0.0338552571574078
0.525949077802944	0.110731578368516	-0.0425251706133731	0.204676796632218	-0.00624822372911049	0.00972141294759421	0.0017365946092418	-0.00394235644826324	-0.0248543684879622	-0.0371651215038463
0.314931861454282	0.0929715352912585	-0.0271656500623578	0.18352067786296	0.00770235347029968	0.0162237271214067	0.0119630402958532	0.00600375638319478	7.12411651674349e-05	-0.0209317751001291
0.70133286092992	0.142826390939908	-0.060605832927289	0.196659007006066	0.0236782069910098	-0.00248071826936702	0.0105987443608214	-0.018009333417386	-0.0344507502797399	-0.0365518819332059
0.0249697583843523	0.0176763180133319	-0.00187193255525024	0.0202736166171195	0.00172324894652106	0.00609685026391991	0.00391004960522048	0.00127134897323021	0.000781741924303025	-0.000407761910338596
0.599877702313632	0.135219015392929	-0.0520057036647495	0.198237713067589	0.0187416337840633	0.0114377119344132	0.0150896728592383	0.00682979966348984	-0.012166539736357	-0.0213780793268544
0.194053983373113	0.0299969776457579	-0.0167318194242106	0.110674994977175	-0.0142588865700274	-0.0247464900824287	-0.019502688326228	-0.0202190441384253	-0.0162396296432788	-0.0287993181319197
0.522735183891619	0.110208284583155	-0.0458749604237462	0.208104553768078	-0.00879983202596113	0.0113397293607024	0.00126994866737062	-0.0071177442021263	-0.0252681524654058	-0.0291391526670197
0.488685222009065	0.106063048485161	-0.0445625889338461	0.228997688919328	-0.00749768794614969	-0.0314660471437582	-0.019481867544954	-0.0379392311839427	-0.0481089024415607	-0.0634338220657825
0.842479429067664	0.117454373198541	-0.0656876408327752	0.121209226394521	-0.00868933060403643	-0.0394765006235596	-0.0240829156137979	-0.0459458213396922	-0.0403057058324928	-0.0458765990929486
0.662073103161534	0.120982889680978	-0.0570920947370757	0.199021345527032	-0.000149510987033308	0.0127402302656975	0.00629535963933214	-0.0229579364776444	-0.0339040622614578	-0.0361713127324331
0.684337099468593	0.136452461562446	-0.060795473172406	0.197314713774689	-0.00154699864622132	-0.0145363091208416	-0.00804165388353151	-0.0147570411536939	-0.0265806467275373	-0.0296214564279373
0.01245990285987	0.00132816119446111	-0.000605177182505108	0.00706504523853915	0.00103233638374617	0.00102839157110748	0.00103036397742683	-0.000695444939368626	-0.00127386749172836	-0.00168065681512602
0.0796745982156611	0.0129682727569206	-0.00691556892887463	0.0429521489249704	-0.00139897376498879	-0.00982276939152581	-0.00561087157825729	-0.00913140097305609	-0.014794895421037	-0.0140484203355394
0.067550664072483	0.0424943259457476	-0.00270632409477367	0.0526462385244118	0.0108340294891328	0.000118776721018038	0.0054764031050754	-0.000950916361998955	-0.00506115510593957	-0.00888051474963369
0.912717180205416	0.0792115331828388	-0.0707123774493759	0.0769710550887021	-0.0106891690009338	-0.03191817757406	-0.0213036732874968	-0.0227590014560604	-0.043712196435619	-0.0419960328070623
0.139918544865366	0.0653761594062252	-0.00923450225490016	0.104019667760449	0.0121141279259277	-0.00769390107233248	0.00221011342679761	-0.0156919964324871	-0.0189621360246558	-0.0245979771941632
0.348905796858182	0.152232315409657	-0.0304294801011129	0.184467630695666	0.023327126738707	0.00458461909961161	0.0139558729191593	-0.000242884799623533	-0.0205571468278429	-0.0230111201966586
0.531182659131682	0.0904235373388483	-0.0464016738664544	0.193407099382442	-0.013196381415257	-0.0105341050169555	-0.0118652432161063	-0.0150895563184879	-0.0318129622913502	-0.0463435398324917
0.929475350140056	0.0676151810090875	-0.0717511240650254	0.0634070028011203	-0.0169361344537816	-0.0428139112329424	-0.029875022843362	-0.0320878193701724	-0.0532771798462977	-0.0315090314913845
0.0671168977784315	0.011412904133705	-0.00423845560799102	0.0427853127695304	-0.00232636504040641	0.00220349901823791	-6.14330110842581e-05	-0.0018015421178058	-0.00740183423246051	-0.0111223310934098
0.65194375418891	0.142216031733935	-0.0580748757353556	0.230147154901999	-0.00104442283014938	0.00710170833638335	0.00302864275311698	-0.0173930295956904	-0.0253652585182679	-0.0412434282178089
0.386998583914118	0.0692931610272465	-0.0351294499221561	0.181815432095644	-0.0149097880854199	0.000528277841334523	-0.00719075512204265	-0.0223248379674593	-0.0380601959296993	-0.0428268358051569
0.123822717910815	0.0241608815393739	-0.0102467347526097	0.0709192096905157	2.25807807779921e-05	-0.0091391379319305	-0.00455827857557625	-0.00628655151378979	-0.0104752326774296	-0.0212752812458392
0.699425074598604	0.144612127297066	-0.0608942020193052	0.196384869378987	-0.00598312425701342	-0.00760983739895416	-0.00679648082798379	0.000384239348717785	-0.0258390883066538	-0.0442498525799929
0.231224201736056	0.066868867780839	-0.022165481708173	0.146133136150714	-0.00594902509573875	-0.00784294389178863	-0.00689598449376369	-0.00553419007857234	-0.0176321452054478	-0.0287096359604156
0.564530073752104	0.142483937287316	-0.0495251430997439	0.211428943030906	-0.0338763185579449	-0.00422859271459231	-0.0190524556362687	-0.0149483791161241	-0.0225885727927511	-0.0553616221541673
0.00134684296971154	-1.88551107122732e-05	-8.83063913746796e-05	0.000378799390528385	-0.000439849471509754	1.35551374051452e-05	-0.000213147167052304	-0.000299971586556066	-0.000190194390680122	-0.000298673575802094
0.787406535947712	0.160561378117872	-0.0658990548129664	0.181293464052288	-0.0119344193868415	-0.0882918681952419	-0.0501131437910417	-0.0605419241748962	-0.0598414626337158	-0.0853097909017529
0.551821286364664	0.100604149667487	-0.0500910169926774	0.206310367819337	-0.00818260650386538	-0.00298283752262851	-0.00558272201324694	-0.0191874274780318	-0.0337535776141852	-0.0470997633107552
0.0131982326129077	0.00312090096533657	-0.00188710930742556	0.00941012540437	-0.000223140511400589	0.000261045596124613	1.89525423620121e-05	-0.00158691976637723	-0.0020005888966641	-0.00193693185205517
0.490901107623756	0.104266398085534	-0.0453763927171019	0.228316473675109	-0.00888710001784787	-0.0258564570366136	-0.0173717785272308	-0.0372676784755802	-0.053542590118763	-0.0749851927171145
0.641117629429394	0.174275216261077	-0.0590683698314241	0.229455772658714	-0.0219630105669034	-0.0324374414931529	-0.0272002260300281	-0.0480461260543494	-0.0505880252285119	-0.0798762093987673
0.0294088676351926	0.0032534748528301	-0.00177534366709278	0.0176566392674924	-0.000120520171629987	-0.00122045936639407	-0.000670489769012031	-0.00424148678841694	-0.00725868307073222	-0.00458787986207702
0.0948277419708062	0.0135083843978257	-0.00687317656153735	0.0458640463975143	-0.00574576058730178	-0.0105167608509331	-0.00813126071911745	-0.011859570603	-0.0150469594018923	-0.0202314027433998
0.884579738562091	0.104888776405636	-0.0690546425595094	0.0934790849673203	-0.0342701199415733	-0.0289970121381886	-0.031633566039881	-0.0295870921706129	-0.041918211527035	-0.0503205499098118
0.306818777551192	0.119400321373542	-0.0277060487593068	0.182429816518518	0.0138113982289776	0.00586229711758729	0.00983684767328241	-0.010078200846021	-0.0144251665605941	-0.0304323013202203
0.0529612316833654	0.0132859338926302	-0.00432618338008976	0.0421435064772005	0.00847876133432746	0.00585545994910876	0.00716711064171811	0.00285486387318354	-0.00156771640028566	-0.00198681247128524
0.88833370681606	0.101492533884956	-0.0692235965028978	0.0911898225957051	0.0211839402427638	-0.0407426500654409	-0.00977935491133852	-0.0189157958055017	-0.0238148076164513	-0.0296534759790382
0.521758482980092	0.109326998422014	-0.0454639703029259	0.207933212207274	0.00141265733067686	0.00957710728186045	0.00549488230626871	-0.0129721201674567	-0.0244433941941672	-0.0363262256322523
0.211069883555684	0.0447250025538448	-0.0187449226496376	0.142852108054128	0.00473426466731663	0.00246472658155611	0.00359949562443637	-0.00839932249194641	-0.0180188624829685	-0.02975316714951
0.0676350545504229	0.0101528141542052	-0.00467230297636548	0.0435137053985253	0.00265947792405931	0.00124656390419774	0.00195302091412852	-0.00430466625130042	-0.00678767445389013	-0.0102443811099996
0.647776297612557	0.139217438242815	-0.0549302981185039	0.188250172000965	-0.0280906278641728	-0.0206235848051459	-0.0243571063346594	-0.0336053794310682	-0.0423213863434125	-0.0727803950698268
0.487695462224344	0.104512420752948	-0.0446973307217248	0.231036111463629	-0.0154203618603116	-0.031093905721128	-0.0232571337907198	-0.0361660028958957	-0.04478200989003	-0.0718116569120392
0.420836625586678	0.121028138580225	-0.0382933588574831	0.179117036238213	0.0237793098289966	0.000501537722100154	0.0121404237755484	0.00535452768185923	-0.0184306755680993	-0.0169012806520466
0.600576946310759	0.136401885491267	-0.0534211419126162	0.201679233137668	0.0178889214841286	0.00432327367930951	0.011106097581719	0.00516509661005671	-0.0111036260797919	-0.025506871445572
0.0922671217273473	0.0442291274377016	-0.00422721541419413	0.0554510841972546	0.0160587765523437	-0.00486008831522676	0.00559934411855845	-0.00384413958056018	-0.0077898554687354	-0.0082484430056193
0.686307887502784	0.157846845885278	-0.0590389775455687	0.182873816380815	0.00655909826039547	-0.0420441647904252	-0.0177425332650148	-0.0368573123682011	-0.0334087359433743	-0.072467377213972
0.422645247757154	0.167366181396657	-0.0388434636122937	0.219171701457141	0.00840337551693954	0.0209698411111801	0.0146866083140598	0.00642806534015861	-0.0178518353710102	-0.0217028164548623
0.0106560798617774	0.0051741308592761	-0.000996827901157443	0.00669726657449534	0.00269037145739968	0.000209686353432024	0.00145002890541585	-0.000607476773492233	8.01768446885218e-06	-0.000632997296153215
0.139248261393274	0.0660833402505668	-0.010269017637876	0.104445393668023	0.0113789016773341	-0.0119522150968828	-0.000286656709774374	-0.0138907459110826	-0.0154233087151023	-0.0213506741154968
0.912728664799253	0.0796233681406069	-0.0712296502628269	0.0774889822595705	-0.0227527909998498	-0.0316394957983194	-0.0271961433990846	-0.0112313258636788	-0.0268263538748833	-0.0307224827988237
0.527417155081481	0.114345169178964	-0.0437317172415154	0.202613771220791	0.00541601259026636	0.00626342683352754	0.00583971971189701	-0.00982657838544509	-0.0158821948389981	-0.0391642837929476
0.47653749794121	0.105476023374179	-0.0448640893850307	0.238410610743449	-0.0125189525193973	-0.0109922890755823	-0.0117556207974898	-0.0328173895654231	-0.0500733905577271	-0.0655711230706026
0.0734287344265015	0.0111907385644479	-0.00498036172938063	0.042596345985578	-0.00512715639589094	-0.00240321580300082	-0.00376518609944587	-0.00497365151972755	-0.00982525837102551	-0.015644913026645
0.896583660130719	0.0876378497017274	-0.0698527332968469	0.0854986928104576	-0.00366218487394954	-0.0206164230041391	-0.0121393039390443	-0.0212615544586132	-0.0334453775710923	-0.0276804578015217
0.843012453693942	0.116115759533954	-0.0639356323306729	0.118183064513341	0.00754636983547019	-0.0468570423041013	-0.0196553362343155	-0.024615848261696	-0.028797894233794	-0.029093564721111
0.698306069910482	0.140222661615902	-0.0575025480715202	0.189833998844293	-0.00431906730822762	-0.0103093123251018	-0.00731418981666476	-0.0209768354748172	-0.032135610702242	-0.0380788191643467
0.444178449279762	0.10776112540873	-0.0376349497722121	0.178343848195746	0.00477124155220837	0.0053877040021123	0.00507947277716037	-0.00265147515985209	-0.0265017706940445	-0.0348190965478293
0.209671060436853	0.0570289881224669	-0.0177564049601476	0.11725812113904	-0.01034070992258	-0.00531778214491949	-0.00782924603374974	-0.0131950190885098	-0.0217484016079732	-0.0320784173742955
0.0356816490857108	0.0291909438190567	-0.00268697865043932	0.029517464881314	0.00951693709011537	0.014835952445372	0.0121764447677437	0.00763886929953907	0.00283709669631463	-0.00541223066515573
0.0512235153502522	0.0071566510114268	-0.00539166289329113	0.0266206077800634	-0.00499386648257499	0.00126108486285812	-0.00186639080985844	-0.00434443679410629	-0.00740949523157109	-0.0102898590239907
0.104820442092421	0.0458484648012771	-0.00847428885593444	0.0781236672664086	0.0179126790449952	0.0149274683008628	0.016420073672929	0.00429178318090967	-0.00097506692781342	-0.00584918197182201
0.118009162928882	0.0634641543785558	-0.00712770540414238	0.101132033775054	0.00943649938860087	-0.0121267522963597	-0.00134512645387944	-0.00758837073913342	-0.0143640540795654	-0.0233343799452953
0.42107749099171	0.130697650951304	-0.0434265662663414	0.243180720016886	0.0102110187544809	-0.0475834766199777	-0.0186862289327484	-0.0625220785293075	-0.0688671414797398	-0.0929588702519693
0.574437826405554	0.118607875798544	-0.0468408991489057	0.188141670495287	0.0217043852735433	-0.0114728869701578	0.00511574915169277	-0.0172135721290058	-0.0216544038579144	-0.0310745481165605
0.0558001078349101	0.0107687520708482	-0.00409871694735609	0.0336006614228064	-0.00167399132404641	0.000839553352742876	-0.000417218985651766	-0.00635711100931347	-0.00589730152722281	-0.00659682186093728
0.798702852702853	0.148831667893415	-0.0626387407275881	0.142443904461552	0.00242162453839667	-0.0535926789593032	-0.0255855272104533	-0.0381909823242109	-0.0505290746043988	-0.0477372045393313
0.586673770415229	0.167542567397384	-0.0548745201219489	0.233485640725443	-0.0479176923879822	-0.0933518791359523	-0.0706347857619672	-0.0715238227814242	-0.100759307691284	-0.118673123351875
0.422115566080668	0.121902262569908	-0.0362458105994743	0.179910870324836	0.0271388710572653	0.00266818847106892	0.0149035297641671	-0.00151014253326481	-0.0175129175200517	-0.0197608933324679
0.0192698445360573	0.00447915615138734	-0.00215805061417759	0.0121764645250183	-0.000176903219378983	-0.00115762072795692	-0.000667261973667951	-0.0017019228095521	-0.00365581069814518	-0.00338706966967958
0.571697093806252	0.147297318077779	-0.0500248064265242	0.209506848330043	-0.00204918082355321	0.00328213712989656	0.000616478153171673	-0.00835665179968204	-0.030634742917325	-0.0357392057448931
0.530537985789034	0.0898252738906755	-0.0449898548698988	0.193841485523316	-0.0101776007310469	0.00153680711264648	-0.00432039680920027	-0.0141499617575855	-0.0257552565323272	-0.0441528044317117
0.369279110081687	0.146842385937356	-0.0334676147196055	0.19600554688245	0.0164096828342485	0.0361686157239519	0.0262891492791002	0.0211889844030868	-0.00389233734277433	-0.0211132261645546
0.0688527816421098	0.0335498252277213	-0.00637088130696781	0.0539560004508548	0.0106780834564928	0.00825371673041728	0.00946590009345502	0.000482918102867935	-0.00270759411852864	-0.0039094100280862
0.0873989045971868	0.0438973644672408	-0.00342371127369638	0.0548012788467922	0.0131670442194866	-0.00127308982736107	0.00594697719606277	0.000515375244247357	-0.00883039266647276	-0.0104444019907175
0.226846318147205	0.0971251145216065	-0.0183224193818247	0.141232947555869	0.00983570765844849	0.0230383118164264	0.0164370097374374	0.0177584048087802	0.00155044455241923	-0.00461605536734183
0.00917499867586446	0.0029212903521018	-0.000694731415588394	0.00497667752763125	-0.000670115662130226	0.000438078363052695	-0.000116018649538766	-0.00138579025075891	-0.000988289985930124	-0.00247801280484094
0.0276878583815779	0.00483130934936129	-0.00175775702066943	0.0170185998926338	5.12192349094408e-05	-0.0012379538405095	-0.000593367302800029	-0.003019472205818	-0.00439379904827459	-0.00579476139185933
0.942290196078431	0.0566275419388936	-0.0721888744828408	0.053856862745098	-0.00391316526610641	-0.0479117647058823	-0.0259124649859943	-0.024434539969834	-0.0360653882065647	-0.0449738472312001
0.116667935334219	0.0188680196694724	-0.0079393761277545	0.0958942089335021	-0.00529996338284269	0.000638809738238655	-0.00233057682230202	-0.0102363866872195	-0.0123327073621032	-0.0182098826502313
0.0185648676984619	0.00728218041870206	-0.00080183200181427	0.0108175021397959	0.00102381634288132	0.000130692831477142	0.000577254587179232	0.000214859883032124	0.000280661942742254	-0.00234078154783328
0.744947913524384	0.157850166584998	-0.0639420002902586	0.196707968828557	-0.023147916505579	-0.0479709779642443	-0.0355594472349117	-0.0503772248111447	-0.0634580957442925	-0.0619992452532302
0.403865909230918	0.0827506062907453	-0.0387501507547925	0.220838652828164	-0.0149566393992115	-0.00617330840334263	-0.0105649739012771	-0.0290098839132096	-0.0387872502391786	-0.0512341746082675
NA	NA	NA	NA	NA	NA	NA	NA	NA	NA
0.915738095238095	0.077043441030512	-0.0698110533134814	0.0758501400560224	0.00057757830404892	-0.0214457300869065	-0.0104340758914289	-0.0228567226890756	-0.0245569125319125	-0.0287140491044903
0.229366809178091	0.101779385804443	-0.0207545883755257	0.142712164273643	0.0326061963483806	0.0384391816472921	0.0355226889978363	0.00858496684868815	0.0125649147067514	-0.0103915615706801
0.0390464015362096	0.0328510964183034	-0.000418814009300869	0.021060827921771	0.00852846388298541	0.0112826193549515	0.00990554161896848	0.00502847438025368	0.00136709203767157	0.000164704595058351
0.561258408549627	0.103167038717774	-0.0477584772018613	0.198069077054244	-0.0161862185333403	-0.00887379503965335	-0.0125300067864969	-0.0221953244853034	-0.0356771610265426	-0.0402726141547763
0.217042178134698	0.0444070423022062	-0.0187902840391629	0.121865574836591	-0.00616138402893662	-0.0114781951599132	-0.00881978959442489	-0.0182280852749451	-0.0238855215331577	-0.0318379841077048
0.736258690655749	0.161742689039033	-0.0638086096254683	0.204921701501113	-0.0211276090403252	-0.0501291709597592	-0.0356283900000421	-0.0498055761236165	-0.0716178711267789	-0.0790661957688451
0.298565171392118	0.0956173405691977	-0.027604156780493	0.153853191540282	-0.00352516853354262	0.00676988648199855	0.00162235897422797	0.00420424920662982	-0.0252399657270024	-0.0296518292828514
0.00516418777226923	0.00328781905086048	-0.000171211842113987	0.00305236524739924	-0.000317346907400813	0.00131581712667117	0.000499235109635181	0.00117671574234612	0.000122764809324201	-0.000316932011812161
0.299056140181535	0.0957462511303956	-0.0241952160071064	0.147917741028915	0.00840174561136059	0.0208845517518551	0.0146431486816078	0.00274865489102999	-0.00650028023964772	-0.0173679409981119
0.423882651944722	0.131451824358314	-0.0420972484677513	0.24046931746724	-0.0484723235955166	-0.0644670324226224	-0.0564696780090695	-0.0673927387706615	-0.0670106019570347	-0.0646597109657157
0.423009800936259	0.130516178388987	-0.0435101410396649	0.23906102029643	-0.0178014833700071	-0.0466844023092312	-0.0322429428396191	-0.0396800729709796	-0.0653194676474749	-0.0738264908379802
0.783923062558357	0.163809563479168	-0.0651753895132532	0.180529878618114	-0.000538866852102249	-0.0575304842984774	-0.0290346755752898	-0.0523886643665191	-0.057983235419079	-0.0787206543653314
0.266315941000041	0.106435550709883	-0.0227937967092137	0.166480611522764	-0.00828797566483641	-0.0626568781093489	-0.0354724268870927	-0.0634229628692482	-0.0620822373154351	-0.0813258954426791
0.148316316003568	0.0682327411244114	-0.0136765077706484	0.103876806874229	-0.0203107796961768	-0.0172782510625314	-0.0187945153793541	-0.027732634928881	-0.034951088622034	-0.0385565183724817
0.131696604172324	0.0772069599833949	-0.0122352549732304	0.0941477477535015	0.0200905992248918	0.0162084618427152	0.0181495305338035	0.0257513807130585	0.0146760987734145	0.00489199791490652
0.217079931865733	0.043635424166491	-0.0182695167715119	0.12390926716385	-0.00698132863040307	-0.00147687995366438	-0.00422910429203374	-0.0152765383113561	-0.0267363545109205	-0.0336592454051
0.200692963292057	0.042594956246383	-0.0163036885833664	0.122633247035439	-0.00921355721783801	-0.00470801402093379	-0.0069607856193859	-0.015682023258141	-0.0164510571750268	-0.0303132024290719
0.741994692235869	0.159348643946182	-0.0645499080434854	0.198223374991022	-0.0480789284245167	-0.0610384768074477	-0.0545587026159822	-0.0443034735785168	-0.054728380523188	-0.0694858343516376
0.0416128612278527	0.00793127182081506	-0.00333044034066333	0.0237025435980978	-0.00154113725745823	-0.00580488710621752	-0.00367301218183787	-0.00606238001254511	-0.00808751948294521	-0.0108769909550355
0.943028291316527	0.0560766160958254	-0.0723661833305947	0.053795238095238	0.00384033613445367	-0.0321500466853409	-0.0141548552754436	-0.0395199644653592	-0.0217009517443342	-0.0392923382989561
0.552748998539351	0.134485052990931	-0.0505519724717257	0.226884873269348	0.0309704357186428	0.00181796373257859	0.0163941997256107	-0.0014587060258151	-0.0187721286355486	-0.0361300117000967
0.459046601885864	0.200727475839694	-0.0427636633399986	0.229494847768106	0.013379959180811	-0.00380074707403505	0.00478960605338802	-0.0148215453470207	-0.0113504428133511	-0.0369511366613298
0.842480568239911	0.117949671446161	-0.0647497201148559	0.118269830381076	0.0157880069757232	-0.0240847849382452	-0.00414838898126102	0.0042051243354877	-0.0277964921036288	-0.0408774719940279
0.113027920199404	0.0401460998690324	-0.0101546202629714	0.0912212874317203	-0.00271826800722345	-0.00051209251537708	-0.00161518026130027	-0.00367177062163689	-0.0115165698682668	-0.0183199843177633
0.117907814901805	0.0187342662365551	-0.0089785556384122	0.0961841678794192	0.000907889202329606	-0.00129581394525689	-0.000193962371463643	-0.00603039476873075	-0.0102470504111436	-0.0203934688723292
0.316499998077367	0.113268694721065	-0.0330775411028404	0.222151919707266	-0.0147830021307183	-0.00969472310623209	-0.0122388626184752	-0.0369029400141206	-0.042979565540367	-0.0517169885110632
0.69461630363101	0.139689529577879	-0.0607592833862559	0.200948835151776	0.00198419719457776	-0.0151732768063201	-0.0065945398058711	-0.0275602102829653	-0.0377300158413036	-0.0672731723846013
0.0892937280456109	0.0169447357930439	-0.00658291248557422	0.0604163782541014	-0.0058240816165592	-0.0045855799792571	-0.00520483079790815	-0.0113724695847184	-0.0146814209480755	-0.0181922647286921
0.408774032994498	0.132350449469271	-0.0422180856418798	0.24596926779726	-0.0285364781071803	-0.0537124474987577	-0.041124462802969	-0.0670379446594743	-0.0701322771543615	-0.0754166796384036
0.840238348905996	0.11865124746153	-0.0667621136965473	0.121246945211651	0.013142976957683	-0.0418714276400262	-0.0143642253411715	-0.0313950773846239	-0.0256271400168459	-0.0482287487973343
0.117610188265056	0.0187353015364728	-0.00893672778227884	0.0953146436096284	-0.0030181277995607	-0.00788431245199298	-0.00545122012577684	-0.00722822697621099	-0.0130366995903387	-0.0206209230314185
0.54791517499781	0.132517803901705	-0.0507471167615155	0.228214965903297	0.015512352628459	0.0147193374422602	0.0151158450353596	0.0060657460489536	-0.0244549255719267	-0.026943438522866
0.313939542701775	0.0796501961435854	-0.0271272723680274	0.14815008523631	0.00262574490564393	-0.00960877805209631	-0.00349151657322622	-0.01722357871219	-0.0165265911053086	-0.0372677656326051
0.81441553602951	0.108615991808576	-0.064396249798252	0.135028700126491	-0.00591544265882826	-0.018452711610662	-0.0121840771347451	-0.0164681402417549	-0.0276226441261809	-0.0372547456981572
0.0134645635336044	0.000232488949359184	-0.000434709378764199	0.00759724869002582	5.26475026980822e-05	-0.000332756317088474	-0.000140054407195195	-0.0016188525980872	-0.00186622054190262	-0.00320906821044779
0.226731633459115	0.0968045219328227	-0.0212323369242544	0.142555534254446	0.0305239614821557	0.0343293991582743	0.0324266803202151	0.0119391698297121	-0.00220253759154165	0.0031744944419162
0.0399198804231283	0.0334370012831654	-0.00180637830151682	0.0256174858917652	0.00445704682603478	0.00353992339902032	0.00399848511252755	0.00419062948461212	-0.000649889111900649	-0.00259894198972242
0.503194371677614	0.154446153948094	-0.0493896114809312	0.241760457898691	-0.0519461599372107	-0.0512810088619255	-0.0516135843995681	-0.0776055687564969	-0.0658021451108387	-0.0879566326931895
0.0574816619134879	0.0375188466632973	-0.00229698537280754	0.0298523335673753	0.00719819701177844	0.000693416842542177	0.00394580692716031	0.000293311788147156	-0.00343226351271184	-0.00638562779688671
0.458134107589472	0.200616619549523	-0.0416494456485301	0.228569923517829	-0.0133723742089104	0.00327033613707584	-0.00505101903591726	-0.0157163565295845	-0.0295727955065219	-0.0460800662573407
0.316767233257823	0.0841980166142658	-0.0280766342987728	0.151573563476346	0.00672563248559394	-0.00447373407247809	0.00112594920655795	-0.00850712241739726	-0.0274078484845843	-0.0361075960799872
0.0185283133057775	0.00456614708453502	-0.00177557630923772	0.0119495721665223	0.00156571500387326	-0.00112240647397997	0.000221654264946643	-0.0013432513740896	-0.0020114313092667	-0.0035698804675231
0.73843312863607	0.160826696667472	-0.0641959920672209	0.203037459599224	-0.0165512758474633	-0.0407170672638424	-0.0286341715556528	-0.0546214064002125	-0.0790290847391829	-0.074095067650526
0.722273850405521	0.153540521851211	-0.062090770661125	0.185391242942217	0.0299664228352714	0.010604128156261	0.0202852754957662	-0.00159588075116213	-0.0279447145771874	-0.0494825656274243
0.0662617998811673	0.0123323563126951	-0.00602030007772597	0.0366308421490312	-0.00125521649995247	-0.00168737372802946	-0.00147129511399097	-0.00522733809066969	-0.00538258067105321	-0.0112592498174491
0.510080625589009	0.0992500569382377	-0.0439072027761845	0.220333279199013	-0.00441769542628379	0.00377173224785987	-0.000322981589211957	-0.0198250639469352	-0.0262329936361677	-0.0455570364901302
0.318283723534075	0.0631470307863571	-0.0319138411353129	0.202423298819662	-7.96348047300555e-05	-0.0158490200383209	-0.00796432742152547	-0.0308676655575793	-0.0442572153382376	-0.055349682411111
0.687099040243962	0.156743281472979	-0.0565952220160894	0.180272100503611	-0.012004247520047	-0.0311609293799985	-0.0215825884500227	-0.0441661280712293	-0.0611694271899592	-0.0730089746494902
0.0287858057868009	0.0201676414618787	-0.00155030607512943	0.0133236289333851	0.00329200737176935	0.00229453727436009	0.00279327232306472	0.00118304545990755	0.000906658709831264	-0.000217631843558521
0.044042315295916	0.0342532659503831	-0.00196305599835112	0.0273941096112329	0.00465236713224697	0.00482186446926462	0.0047371158007558	0.00180373146356786	0.00124119625542167	-0.00365473160260501
0.15165829819824	0.0709061003458142	-0.0124627062031633	0.10192047295121	-0.0148629870024884	-0.0264436293021827	-0.0206533081523356	-0.0155139652455951	-0.02868463907832	-0.0307577211985722
0.123542270139413	0.0179549003810402	-0.00952745533168863	0.0664551797286243	-0.0108387565742576	-0.0070152184356104	-0.00892698750493401	-0.0167106276917732	-0.0148789513776381	-0.0197254039877108
0.125766263132906	0.0579630331543674	-0.0115680926728816	0.0879563628491712	0.000220267528138723	0.020572621062606	0.0103964442953723	0.0117641452687985	-0.00713121209761164	0.0015572274201073
0.680737854796415	0.157564456953587	-0.0604941127442099	0.185195722861463	-0.0109395375801116	-0.0333543871084322	-0.0221469623442719	-0.04294386971662	-0.0529366326478519	-0.0716252883262821
0.552717653118132	0.1017360610746	-0.0488432778893957	0.205511314721451	-0.00336958139223176	0.0050177702913704	0.000824094449569324	-0.0164580430545614	-0.0279999985401852	-0.0425211206711192
0.42267231498206	0.132061287507189	-0.0439156007128843	0.242728660093983	-0.0128166831709514	-0.0472599043146305	-0.0300382937427909	-0.0443299093382776	-0.053764630906501	-0.0873278375916298
0.566327826775462	0.114750198372486	-0.0465874757478416	0.192600633799051	-0.00635153606773908	-0.00665010434812108	-0.00650082020793008	-0.0199989149825623	-0.0251762899715902	-0.0558300564595107
0.886342623716153	0.102935434033075	-0.0680015795739911	0.0921456115779645	-0.0109734360410831	-0.0156686245127422	-0.0133210302769127	-0.0207635620915032	-0.0441225069317457	-0.0496236204971499
0.647688480309979	0.135499380880644	-0.0561133974542306	0.188615929106651	-0.0183571580420282	-0.0231736704106014	-0.0207654142263148	-0.0372769006466389	-0.0483605523171815	-0.0489071761598588
0.471688046248141	0.104623469082507	-0.0460551199825365	0.236633680478596	-0.0029168336423625	-0.0351139043458029	-0.0190153689940827	-0.0421593857930468	-0.0475074685859702	-0.0653719048325221
0.488916576848968	0.10545654605067	-0.0437036802386228	0.227824552304858	0.00337455138342224	-0.0260184879285323	-0.011321968272555	-0.031828096203201	-0.0449306302167661	-0.056998079549689
0.302843012573158	0.119381928149036	-0.0280209083651348	0.183377825263058	0.000856533432814111	0.00496301152503859	0.00290977247892632	-0.0112615673023244	-0.0251977621767051	-0.0272516925301087
0.226160929596106	0.0650608465247282	-0.0211597246992974	0.143456455415647	0.00715810859872862	0.0121010455353808	0.00962957706705472	-0.00199159119042672	-0.0155347451830784	-0.0280930752187244
0.0948457886227442	0.0141043280078989	-0.00647800280959224	0.0455140689580284	-0.0053033370479617	-0.00814542817453152	-0.00672438261124661	-0.0109779891793542	-0.0141005079595563	-0.0182870187991372
0.308428068427588	0.0740700768269115	-0.026931339993835	0.148239262340178	-0.0101882887396963	-0.00287807258162642	-0.00653318066066139	-0.0146929439691612	-0.0301928620472834	-0.0413421601979992
0.0256276466753217	0.0175409649267634	-0.00216151776503824	0.0198092036875382	0.0066081867046971	0.00260492631475635	0.00460655650972673	-0.000165737838841572	-0.000970414527194503	-0.00243661313188309
0.0614075651409582	0.03936913895933	-0.0042204629845697	0.0326925752329429	0.00711581954617976	0.00290512905155703	0.0050104742988684	0.00381642473986836	-0.00303000163850517	-0.00191817920973197
0.0104716310986215	0.00479671634003073	-0.000293375610264636	0.00567906368337614	0.00254332790763155	0.000604408906369537	0.00157386840700055	0.00216114491920517	-0.000349166451252046	-8.19845354294597e-05
0.867158880825057	0.107207086553705	-0.0667340321564299	0.101159606569901	0.010114275103981	-0.0158788718677264	-0.00288229838187271	-0.017752156164423	-0.0318520881079706	-0.0560803510119254
0.113428677369907	0.0183773607341242	-0.00800637545621249	0.0633688296037799	-0.000773191204845605	-0.00655870327382595	-0.00366594723933578	-0.0158966389243095	-0.0252645054553145	-0.0204274323321554
0.198102723631115	0.0856893737782356	-0.0193332487588766	0.157735109800072	0.0106918009080187	-0.0369580085547954	-0.0131331038233883	-0.0255413080107959	-0.0358883897042031	-0.0392864641562417
0.0642465920475897	0.010344706490794	-0.00496963033474603	0.0337137771304228	-0.00396384816166315	-0.00417287675890761	-0.00406836246028539	-0.00629917113129246	-0.0093898291960509	-0.0096801642501976
0.00542301738242645	0.00313360626906696	-0.000213264583371931	0.002961302527757	-8.41764300152578e-05	-0.000376685451379402	-0.00023043094069733	0.0010732782327592	-0.000528296145595854	-0.000816514855680107
0.779581699346405	0.16394485001543	-0.0659078773290424	0.186812418300654	-0.0426250043117495	-0.0627145841946152	-0.0526697942531823	-0.0767094241962307	-0.0779056263297752	-0.0667495627506894
0.410872524749253	0.134522963642276	-0.0393946582937483	0.244100514097045	-0.00788418481562148	-0.0657740294647018	-0.0368291071401616	-0.0678243471651685	-0.086381483313117	-0.0967744416136233
0.0100543453440733	-0.000117892233029406	-0.00085908975240194	0.00541610563741223	-0.0030776476641889	-0.00226254844546752	-0.00267009805482821	-0.00241730481211206	-0.00329995695301344	-0.00336372290627745
0.0752480096584218	0.0452389481222422	-0.00721444492909894	0.0596301485761841	0.000820422037471832	0.00938870182920451	0.00510456193333818	0.00913075418799582	-0.00322629527370367	-0.00313434054531286
0.0697104481646045	0.0316939388336994	-0.00536909155330896	0.0539207337765517	0.015783461358822	0.0153754929480913	0.0155794771534567	0.00647300272577978	0.00227898407459975	-0.00848401880773676
0.109987541151997	0.0357610212583491	-0.00922173850760594	0.0893854662033929	-0.0036388710080973	-0.00161056525461867	-0.00262471813135798	-0.00961283732389484	-0.0141117002444623	-0.0184999978888361
0.28523060418231	0.104424199694028	-0.0248421360026292	0.159486589033238	-0.00202051993760527	-0.0674359908665275	-0.0347282554020664	-0.0479802521204639	-0.046617835230226	-0.0664684802687129
0.0346035814240856	0.0321177886840705	-0.000615815266020489	0.0197631137650907	0.00794658670631615	0.00898441701503065	0.0084655018606734	0.00499146834825982	0.0019550964783339	-0.000314649402178693
0.267645353322251	0.0967164920717257	-0.0226692180909192	0.162007717890106	0.0191141572886944	0.0248443379292467	0.0219792476089705	0.0146012272625841	-0.00705165206463804	-0.0365528319535638
0.649004187178628	0.137171338624734	-0.0535663862644037	0.184754818784578	-0.012115960235293	-0.0179344628562252	-0.0150252115457592	-0.0312567522739506	-0.0453425323479275	-0.0813599931279431
0.109880131799939	0.0366111206522438	-0.00917106980816912	0.0895768940697275	-0.00350908461172603	0.000240847348750073	-0.00163411863148798	-0.0100172109440661	-0.0134143291324062	-0.0195028937459083
0.811202521656819	0.110908122636093	-0.0647684823391594	0.137090486949339	-0.00778314789332746	-0.00540836581266291	-0.00659575685299518	-0.0396511447465319	-0.0206153353693412	-0.0535746444878517
0.288417170843864	0.102957565105362	-0.027401731095957	0.164496126934895	-0.00856334343270987	-0.0602462850103902	-0.03440481422155	-0.0413961513995361	-0.0698830884035581	-0.0583857899340776
0.035931629254375	0.0123417170574517	-0.00293421660549841	0.0206247238155803	0.00268432580642983	-0.00301174829383061	-0.00016371124370039	-0.00079954255010261	-0.000918087891485592	-0.00339844085855368
0.865658638910109	0.109236890063479	-0.0686213391654669	0.104191781257958	-0.0096009214641567	-0.0236022599949069	-0.0166015907295318	-0.0203749562286395	-0.0307063499941119	-0.0265249858173239
0.300822566350456	0.0904930213535035	-0.0284071217837591	0.178475748252122	0.0187025496714565	0.025622449606378	0.0221624996389173	0.0129888548130142	-0.0020013168643076	-0.0107064500610718
0.574394248769099	0.166696672406798	-0.0539784232898278	0.23662183480131	-0.0357939071335794	-0.0943986261972512	-0.0650962666654153	-0.0745696088300958	-0.0954991042118863	-0.103185478662431
0.195579556548967	0.0318666726707535	-0.0175170340096397	0.113248742011195	-0.00560809863168069	-0.010427160350589	-0.00801762949113483	-0.0120818108828181	-0.0211359409912642	-0.0364404894309057
0.284788029156295	0.10527065229237	-0.0266539621499687	0.164414561571611	-0.0335714819136687	-0.0546019770753403	-0.0440867294945045	-0.0433221171015686	-0.0622652997634071	-0.0622187436600656
0.865496715049656	0.108238017020014	-0.0669966498515248	0.103827807486631	0.000388158899923607	-0.0373773846875923	-0.0184946128938344	-0.0241504076450687	-0.0332438246394129	-0.056584616366588
0.565798948867209	0.115582772370933	-0.0455192465404873	0.191026395328607	0.00727178298552145	-0.0168336331870143	-0.00478092510074646	-0.02198596066624	-0.0314114043683873	-0.0472082968912735
0.0506009106956723	0.00853660839956899	-0.00450981707947299	0.0322538036935619	0.00018019572243759	-0.000598849807949546	-0.000209327042755975	-0.00373498084810098	-0.00672768838667257	-0.0104804109661606
0.00171370959086214	4.28150553077845e-05	-0.000151560109272328	0.000629866107817833	0.000189465376182544	-0.0004930329406114	-0.000151783782214428	-0.000149778704309615	7.94382960334992e-05	9.76378108599914e-06
0.898057609710551	0.0852004500999612	-0.0689412762953061	0.0856776844070961	-0.00672026568203044	-0.0204807117718884	-0.0136004887269594	-0.0250221352177236	-0.0266494741455655	-0.0264525676937443
0.200572931195637	0.0318167431956583	-0.0184170873306267	0.113017103038577	-0.00619686719036572	-0.0108594660153355	-0.00852816660285061	-0.024292512331992	-0.0278825222509976	-0.0352308773840573
0.0886423948424364	0.0432997322240575	-0.00411011971430875	0.0553706008271294	0.0120888106698419	-0.00368558279856873	0.00420161393563656	-0.00528099304500526	-0.00770632640481216	-0.0110020525421863
0.813968730086862	0.107423686704078	-0.0638734844412443	0.135618454787088	0.0100814710192217	-0.0360277955312213	-0.0129731622559998	-0.0206096542210384	-0.0325884294460169	-0.0405128386311433
0.600035932899269	0.134829034443061	-0.0527744583649415	0.198179822228708	-0.0236318901106891	0.00959326237458868	-0.00701931386805021	-0.00423463474976438	-0.0101441301493126	-0.029653169036852
0.888785060690943	0.101470372760292	-0.0680294320251892	0.090914939309057	-0.00897450980392167	-0.0330946311858077	-0.0210345704948647	-0.0284656838990044	-0.0543704733422955	-0.0529754001717238
0.842491533860219	0.116711172914876	-0.0648789188144031	0.120115749052946	-0.0183312864279126	-0.0125777389777708	-0.0154545127028417	-0.020836848349651	-0.0290130895279369	-0.0637432189926566
0.76833364968365	0.142892993285203	-0.0632442711743075	0.1566907239819	-0.0115582910553499	-0.0456892655282345	-0.0286237782917922	-0.0432856070880292	-0.0607186903162236	-0.0857000217996731
0.0429548350650302	0.0119751208030071	-0.00307215944971604	0.0226789857239757	-0.000311259955424373	0.0012561732468538	0.000472456645714714	-0.00243590815070283	-0.00139721770177819	-0.00458533338512129
0.695146935743995	0.162402246424076	-0.0581704575376714	0.224447321959087	0.00102833508283318	-0.0154971296984446	-0.00723439730780573	-0.0335860229049793	-0.0369368680367675	-0.0540898917633995
0.00160719218192168	5.0680767612564e-05	-0.000242990880978874	0.000744331797351097	0.00021573400960302	1.44656489542913e-05	0.000115099829278656	-6.79732138654035e-05	-0.000106797699875968	-2.86027378090512e-05
0.726407278972011	0.151570551580234	-0.0622694257427453	0.184256363407057	0.00628601540991314	-0.00969391943886966	-0.00170395201447826	-0.0111640600657735	-0.0189737408570504	-0.0175614276102558
0.94363025210084	0.0552985110640046	-0.0714547721773937	0.0527226890756302	-0.011904761904762	-0.0539522964924349	-0.0329285291985985	-0.0335583894431214	-0.0464377011877012	-0.0534877638701169
0.218572239932816	0.0826756606651438	-0.0202432063402327	0.136248405958282	-0.00324052678938047	0.0225934329457659	0.00967645307819273	-0.0024931552243749	-0.0165620054083922	-0.0119309995082238
0.0582972256590125	0.00398800376330889	-0.00249200347278899	0.0265052279720314	0.000269999547869978	0.00489174452974393	0.00258087203880696	-0.00527443812402859	-0.00365212371004869	-0.00951416804425258
0.693355776249894	0.165804106959948	-0.0616421272997001	0.227469573890162	-0.0163796932661308	-0.0162135977455637	-0.0162966455058473	-0.0313927609756944	-0.0492639753074078	-0.046918489841398
0.702330642560054	0.141431440065214	-0.0598178410519689	0.19402161106867	0.022598590692781	-0.0224533719293762	7.26093817023932e-05	-0.0198787197248464	-0.026333433086172	-0.045060377805108
0.150729084157169	0.0237707143619284	-0.0135493556523472	0.0851829939983857	-0.00478782016461218	-0.00946470798205473	-0.00712626407333344	-0.0157944918981614	-0.0255497593930697	-0.0243534844253266
0.688643781702248	0.158608930382533	-0.0577984498700175	0.178434370821514	0.00269171724709127	-0.0273910225417087	-0.0123496526473087	-0.0433201290701343	-0.0407764226087514	-0.0542006209342994
0.383570308194667	0.0846919046568537	-0.0407275086633213	0.230286430661463	-0.021149576288865	-0.00428679587625103	-0.012718186082558	-0.0233859558866543	-0.0365848303098879	-0.0549073669856674
0.290478998563365	0.0771228641507513	-0.0244670364358043	0.171147546285367	0.0122582284471406	0.0236311560441654	0.017944692245653	0.00447651937427823	-0.00366934494950538	-0.0136313104982821
0.570382219903961	0.118335965648892	-0.0460050307025042	0.188031451655846	0.0313530002079229	-0.0109313595299124	0.0102108203390052	0.00117160687114304	-0.0150137056097351	-0.0310559346635585
0.265745288243787	0.0739825078038672	-0.0235174113844197	0.144612618748139	0.00612570078913166	0.0116270075701104	0.00887635417962102	0.000550008680521852	-0.0135656042931252	-0.0152711427527052
0.782714845938375	0.163736636774714	-0.0662669819281145	0.186967507002801	-0.0149506082153141	-0.0747055158819917	-0.0448280620486529	-0.0541717584245517	-0.0821808909467022	-0.0911193228948487
0.00928310801763563	0.00259117144325909	-0.000576655408827439	0.00477996557154536	0.000829340057858322	2.75890093695552e-05	0.000428464533613938	-0.000623593059956074	-0.00175457792675594	-0.00243283331294759
0.70166552744641	0.141432338771882	-0.0602489508207849	0.196382350166174	-0.00894431163357168	-0.016299693443631	-0.0126220025386014	-0.00952980462329867	-0.0261454112364928	-0.0366105505857649
0.941599719887955	0.057359458653955	-0.0728244311958485	0.0535179271708683	0.00410672268907564	-0.0324453781512606	-0.0141693277310925	-0.0209809099397334	-0.029968684746626	-0.0466801149859785
0.290979755522961	0.107255986868795	-0.026150629355041	0.177317879973531	-0.0158192494498455	0.00892074634146278	-0.00344925155419135	-0.00542639670075845	-0.0205700624655413	-0.0332553368810023
0.867514094728801	0.106875096403181	-0.0654217797658351	0.10089782276547	0.0226640565317036	-0.0290533240495314	-0.00319463375891393	-0.0126843349460996	-0.0288065975905246	-0.0352373064596533
0.928390196078431	0.0680048641321467	-0.0708489699685149	0.0641098039215687	-0.00891727357609706	-0.0322316526610643	-0.0205744631185807	-0.0333186507936507	-0.0345608789902907	-0.0410881652661064
0.0290916993179111	0.0197970649399014	-0.00177348184973547	0.0139628366838187	0.0041638181812723	0.00310898251506548	0.00363640034816889	-0.000727394243853187	-0.00271601792079021	-0.000485061274203866
0.655385361243807	0.118594177103455	-0.0574551687615789	0.203900216903536	-0.0117532931185651	-0.00563633101240824	-0.00869481206548672	-0.0172155897418175	-0.0266662229072333	-0.0400307378161048
0.304941249498069	0.0653150959705764	-0.0322253641084644	0.206235523554258	-0.00902571763157667	-0.0165176956158298	-0.0127717066237032	-0.0294622611329399	-0.0396184648688899	-0.0428413859165973
0.745035434173669	0.159175194318599	-0.0639101934514349	0.197191456582633	-0.00939547313509248	-0.0504602913426443	-0.0299278822388683	-0.0458561464899939	-0.0539099209613915	-0.0621374206193449
0.33645160701756	0.144982610787281	-0.0281425456812588	0.182975663279235	0.00469924392937471	0.00406884908354005	0.00438404650645735	-0.00634021213199826	-0.0205643404798168	-0.0369873952585847
0.067175234585689	0.00821604213617876	-0.00340693901178148	0.0498458931873236	0.00159634296735989	0.000550886482309901	0.0010736147248349	-0.00368473340944699	-0.00818718657757529	-0.012740397589699
0.187631044089856	0.0292653275683616	-0.0170548616166786	0.12684957023766	-0.00700239438459574	-0.00905421652827013	-0.00802830545643293	-0.0156677692385622	-0.0206305095571697	-0.0313139868596812
0.887005602240896	0.102710353516416	-0.0691443814492675	0.0917708683473389	-0.00868221288515414	-0.0310431284401873	-0.0198626706626707	-0.0270973593400065	-0.033824111566392	-0.0338901180518828
0.200585771435053	0.0328237660167145	-0.0168673593126018	0.111571051365934	-0.00914351565398713	-0.00413258034558328	-0.00663804799978521	-0.0219510664071644	-0.0175692963169525	-0.0340078650302904
0.126263537902766	0.0210568451555444	-0.0110488424867028	0.082219396898252	-0.00171416744579082	-0.00676863811920068	-0.00424140278249575	-0.0135493346044	-0.0199448345667785	-0.0260310816161083
0.724080212065797	0.152179859552713	-0.062000408407048	0.182735600552957	0.019718363638128	0.0117452569768863	0.0157318103075071	-0.00884351645890347	-0.0154863179935804	-0.0306110871422691
0.0014869634969443	0.000101518773502137	5.97551322043487e-05	0.000510124870149433	0.000276621566608988	5.97238324801521e-05	0.00016817269954457	4.48276237865306e-05	-1.55038476807449e-05	-0.000414653402489849
0.0179265579092919	0.0071341172710675	-0.000951438764172124	0.0112805626309639	0.00146219274122562	0.00335925619239948	0.00241072446681255	5.27501384132677e-05	0.000135893874206445	-0.00183581021792399
0.23139442664728	0.100732692137262	-0.0217007692416897	0.142011645716678	0.0405225107642144	0.0236800465775576	0.032101278670886	0.0135351607556674	-0.00101480495192943	-0.00861883053574311
0.00189730760344729	0.00241290711167956	5.61617640039685e-05	0.000837171151834083	0.000334851962511032	0.000498696307231679	0.000416774134871355	-7.69676938626479e-05	-0.000231161477390834	-0.000330067721199
0.0941519828361032	0.0123432841138184	-0.00621902920191141	0.0551098120302022	0.0031409573306256	-0.00310139584517376	1.97807427259195e-05	-0.00310195502335468	-0.0103744550059869	-0.0146899723803308
0.181109652759363	0.0475231044190677	-0.0166817473078558	0.125107772022151	0.0121031860227095	0.0163568011981206	0.014229993610415	0.00553728626892791	-0.00101865132545448	-0.0143269742369795
0.00274254891467646	-0.000238426099497147	-0.000238846930666758	0.000931886589980948	-0.000547735506305897	-5.36928928773967e-05	-0.000300714199591647	-0.000119430210905941	-0.000569613133343885	-0.000720680746174957
0.702229944728474	0.143823794908914	-0.0594112475807504	0.195072181576593	0.0213965789053888	-0.00794835372339553	0.0067241125909967	-0.0140870890688253	-0.0228271917725588	-0.0400005443958836
0.196723216193566	0.0832755922125103	-0.0178231970491922	0.15713116650558	0.000747447444476135	-0.0388190043501726	-0.0190357784528482	-0.0268848046912549	-0.0304158411775322	-0.0425997009698278
0.0578547574153203	0.00419807559675982	-0.00260298815075958	0.0268823421357406	0.00288452381850376	0.000361404453812803	0.00162296413615828	-0.00257666646900141	-0.00497531631918463	-0.00791716134003326
0.286278871842891	0.104677210339363	-0.024364473831262	0.161212581131559	0.00175252247412339	-0.0493421759335462	-0.0237948267297114	-0.037543626213672	-0.060927283065067	-0.074673491874275
0.0329004420954219	0.00338517427636467	-0.00342244104117478	0.0202368575348196	-0.00315099946390422	-0.0045109755642789	-0.00383098751409156	-0.00522252086852355	-0.00617303077496294	-0.00727327767082871
0.529330102314624	0.116789792502901	-0.0464010979055433	0.205416945017714	0.0137400653082719	0.00341855844809724	0.0085793118781845	0.00258187933613319	-0.0158884905928199	-0.0258050553579769
0.488189637116469	0.158382761188321	-0.0458331252589782	0.246582621180789	-0.049668409073306	-0.0514999054930362	-0.0505841572831711	-0.0520394041516315	-0.0766336006415801	-0.102475564045915
0.0157345231911107	0.00229008926311641	-0.00132651737822708	0.00950640720215839	0.000466477898659976	-0.00201710878461886	-0.000775315442979442	-0.00243006861921841	-0.00381619271497056	-0.00424705156772821
0.930531092436975	0.0665108418948264	-0.0708658429676662	0.0621159663865547	-0.00276484593837534	-0.041137181004309	-0.0219510134713421	-0.0284501209574739	-0.0312821160193133	-0.0536919701213818
0.0616668483053368	0.0055347128632362	-0.00234868539161042	0.0277729023571524	0.00242653746661056	0.00427887085539934	0.00335270416100494	-0.00260667782244851	-0.00627529585813985	-0.00736355262345916
0.895628384687208	0.0865822174030504	-0.0683398946715523	0.0881186741363212	-0.0132459253165135	-0.0121959850606909	-0.0127209551886022	-0.0268611848935378	-0.0162444606047547	-0.0394931997214134
0.111835301658813	0.0391782596692192	-0.00885420926075263	0.0893245184001682	-0.00284323478128018	-0.00191904843707631	-0.00238114160917825	-0.00651652135363227	-0.0151139222845907	-0.0170393996232409
0.182441299336056	0.0464661945250293	-0.0162492293105172	0.122926116657699	0.00903057843290395	0.0103521132301218	0.00969134583151285	0.00465119204635048	-0.00620525172937425	-0.00970084785486458
0.646133661893171	0.138447623424331	-0.0560759182693462	0.190116593130943	-0.00403426870209345	-0.0322583885732024	-0.018146328637648	-0.0371705839951448	-0.0584230316842602	-0.0688979526007447
0.532965000467313	0.0897954223390104	-0.0467472001094866	0.196439377436188	-0.00354823607802213	-0.0109175112009066	-0.00723287363946434	-0.0132836051879436	-0.0314533457946115	-0.0384634977130297
0.587789953957833	0.1660664892237	-0.0547818209324935	0.229889118651704	-0.0354064535591057	-0.0998114842959935	-0.0676089689275495	-0.0862821001553239	-0.083135422226627	-0.105371655155207
0.795989327012857	0.147264407884365	-0.0633924224079562	0.145248220733515	-0.0461401715705066	-0.0574654282489322	-0.0518027999097194	-0.0796855400531645	-0.0708959320645057	-0.0782288508591759
0.567301159664715	0.145719101111479	-0.0494699337528569	0.213141355173389	-0.0183581015226424	0.00680531066637091	-0.00577639542813579	-0.0249840420707556	-0.0209713284897604	-0.0416752555060076
0.725816513694886	0.153065992842928	-0.0600170972446549	0.184564041534199	-0.00475546953288519	-0.00673604685502149	-0.00574575819395329	-0.00537611780776936	-0.0249195654138481	-0.0322741731890317
0.199107941664277	0.0326645266728675	-0.0179263286035322	0.112453889327013	-0.0037151624646081	0.00118438622229919	-0.00126538812115445	-0.0137688176487772	-0.0267740402954401	-0.0359304568337211
0.229980298719668	0.0689386027997959	-0.0208595307637045	0.143728762838199	0.00164719976631059	-0.0112535168550288	-0.00480315854435909	-0.00846111588372217	-0.0167026369489476	-0.0253778651443058
0.519242343039746	0.0846022922597875	-0.0455330326478574	0.199757917723547	-0.00432058871122498	-0.0117760344187704	-0.00804831156499775	-0.0280887509963239	-0.0369494270006073	-0.0434542484795237
0.682470167043823	0.157455242363173	-0.0602099101249628	0.184086272641059	-0.0277099334976374	-0.0264839800674258	-0.0270969567825315	-0.0495886555210646	-0.0584360911331615	-0.0659218792181068
0.0284470014543468	0.0031950059252868	-0.00253535773271851	0.0184326228764537	-0.000232950870286176	-0.000734036972218736	-0.000483493921252454	-0.00219921969143693	-0.00440607975031295	-0.00485206597601461
0.264194976016734	0.10544559413947	-0.0251705171993322	0.166520349002868	-0.0428671901802187	-0.0605557890830185	-0.0517114896316186	-0.0398825721541726	-0.0671572122226898	-0.0776998375719852
0.194272396335652	0.0493877188808884	-0.0189510861947606	0.136713633977593	-0.000317680884923316	-0.00622192937246266	-0.00326980512869299	-0.00862772115613383	-0.0233647127309318	-0.0272346750254644
0.436215989236334	0.102986570755607	-0.0388496396312599	0.182449485758173	-0.0053661183204326	0.00280516830562005	-0.00128047500740625	-0.0178259062709971	-0.0352034279313864	-0.0316373383974026
0.023113494568339	0.00109970437773418	-0.000332821580736647	0.00828693650212178	2.49416642477199e-06	-0.000421482930178445	-0.000209494381876837	-0.00218434717064191	-0.00317850521549294	-0.00476995052377977
0.0436973087599219	0.0125231487671005	-0.0034333258710166	0.023311748145311	0.0050282277380387	-0.00233371783712719	0.00134725495045576	-0.0012817446253869	-0.00346955330568521	-0.00468267416125869
0.0950906296071777	0.014838018921201	-0.0067416242458443	0.0460147647984329	-0.00382595967652309	-0.00584136172853907	-0.00483366070253108	-0.0095596780137777	-0.0215513680866754	-0.0174018586013704
0.323354057714107	0.0634148043255772	-0.031052402190577	0.201193648522457	-0.00543309308477546	-0.0452384144549216	-0.0253357537698485	-0.0259869338218766	-0.0379632431520037	-0.0557307328567889
0.0170331538430131	0.00384821494299039	-0.00125683049146539	0.0102868394765738	-0.000474995275562131	-0.00161130746653172	-0.00104315137104692	-0.00263656769206987	-0.00266855678175745	-0.00444401409294259
0.264816120852767	0.0925678971224345	-0.0253311972542079	0.162506158612051	0.01710713517262	0.0158386609970616	0.0164728980848408	0.00285479100127234	-0.0114465823829833	-0.00891184373601778
0.884710410830999	0.104541128596183	-0.0685819973342794	0.0935190009337069	-0.0204602240896359	-0.0336181695755225	-0.0270391968325792	-0.0386693757655263	-0.0280957589795825	-0.0444251007137368
0.179832553408278	0.0862052513915555	-0.0157940530333836	0.155742334876045	0.00166313390723241	-0.0434877308253735	-0.0209122984590706	-0.0229537352046566	-0.0332445943425901	-0.045818188430038
0.55474506511609	0.135255427492323	-0.0496244022248645	0.226712039687988	0.0205503502378918	0.0140176165964021	0.0172839834171469	-0.00513427629454866	-0.0219669980050387	-0.0283670260567579
0.0678122266536406	0.011493974921484	-0.00486565558859729	0.0344848018099651	-0.00411409342774667	-0.00682040080009521	-0.00546724711392094	-0.00876231052641545	-0.00848779143012277	-0.0114662140911269
0.79766973712562	0.146395170166179	-0.0637424039652046	0.142813574660633	-0.0123743697374401	-0.0730145019899507	-0.0426944358636955	-0.0471137663658455	-0.0550353183390072	-0.0787058161534782
0.166726977297613	0.0290791391986039	-0.0133538703120089	0.0920450782023885	-0.000623560728522127	-0.0116311659020503	-0.00612736331528624	-0.0117734178728832	-0.0201925900174114	-0.0307292373729524
0.0230186367397254	0.00736582020409539	-0.00204278163476252	0.0146880004243844	0.00120347604170084	0.00137451557054453	0.00128899580612268	-0.000807996772514676	-0.00362566162940879	-0.00286542292257086
0.0574016881777006	0.0348678607770979	-0.00226711495729142	0.023140764956336	0.00882814477740087	0.00608191594692894	0.0074550303621649	0.00333874608210681	-0.00420137242006004	-0.000234335490847302
0.785473155929038	0.163792983588102	-0.0640728453372356	0.181362138188609	-0.0290488100135158	-0.0757925151453698	-0.0524206625794428	-0.057901494420612	-0.0645986273194317	-0.0709487758865606
0.784739355742297	0.16263615767553	-0.0642244337952631	0.181954761904762	-0.0361547876397047	-0.0598786579049555	-0.0480167227723302	-0.066359149465838	-0.0665880809164987	-0.0744498756406741
0.886647572362278	0.103370849017513	-0.0696354520286552	0.0942053688141924	-0.00541269841269831	-0.0436537229974799	-0.0245332107050891	-0.0370413603553309	-0.0304544700397642	-0.032615873015873
0.0727765232284928	0.054208785287099	-0.0046991625229721	0.0555894223463598	0.0151968689416732	0.0345204146568465	0.0248586417992598	0.0138861172549463	0.0115849850548028	0.0101361442013189
0.843301782665624	0.118348636314133	-0.0653681384141452	0.119739393804965	0.0128650983964133	-0.0464326968494788	-0.0167837992265327	-0.00740354889803529	-0.0404310241875138	-0.027103625593937
0.886804948646125	0.103359490505196	-0.0689015158833605	0.091559757236228	-0.0103346405228757	-0.0489428038758687	-0.0296387221993722	-0.0425052477974689	-0.0239942731240308	-0.0408283072319836
0.0273543567022741	0.0059454336772873	-0.0020350021971044	0.0177670887312546	-0.00196208426369394	-0.00104039505212837	-0.00150123965791116	-0.00266055402173155	-0.00414755060804844	-0.00706579208659175
0.147647859857984	0.0691773862304801	-0.0138990674035401	0.102843470532924	-0.0245383420649384	-0.0127946048267987	-0.0186664734458685	-0.0306497943874408	-0.0251534082356941	-0.0316961824112054
0.467421222170928	0.205401817535385	-0.0404050050236795	0.223759429956948	0.0353186154229181	0.00282365701236931	0.0190711362176437	0.00383022367747898	0.000256990254899558	-0.0340694889231753
0.573311650941665	0.117884279045177	-0.0469877728005128	0.189486552583396	0.00383287510268793	-0.0064744575828678	-0.00132079124008999	-0.0204355516191647	-0.0155775654485933	-0.0369615167613888
0.688723508191155	0.165117432886397	-0.0633849223159798	0.230305063237416	-0.0271947628733596	-0.0111380416195431	-0.0191664022464514	-0.0197694188393732	-0.0444409751516034	-0.0509426635506695
0.575224851064575	0.169841095891844	-0.053922425534168	0.240204636222556	-0.0550681682535599	-0.088201668678263	-0.0716349184659114	-0.0827814274677453	-0.120021578677626	-0.0977025056927078
0.447961444360026	0.111075317048074	-0.0387269374733293	0.180299307570142	0.0162193225029101	0.00889775299956574	0.0125585377512379	-0.00284692669147324	-0.0192095373708761	-0.0300444604205315
0.0578188270292319	0.00417258512754896	-0.00359721621779276	0.0275719858532427	-0.00126597222950541	-0.00196852903094198	-0.0016172506302237	-0.000467204286562932	-0.00598628919799618	-0.0106457380695524
0.0124431042372717	0.0014852622411263	-0.000759822079466758	0.00707242916294263	0.00103786172780814	-0.000424789280709076	0.000306536223549533	0.000631921606700767	-0.00158767113108233	-0.00149754957269764
0.576219925093826	0.151424297318109	-0.0498481858187617	0.211887480245932	0.0164459591992087	0.00272981791174887	0.00958788855547876	0.0109747307375991	-0.00311080423339494	-0.0131612516240425
0.747416627163686	0.156909108867444	-0.0628685920504971	0.196440235581412	-0.0314504701778303	-0.0693556333516542	-0.0504030517647422	-0.0405700886872918	-0.054205942554011	-0.0679991133057538
0.162954022139954	0.0288693044447515	-0.0119687213355245	0.0916598301111662	-0.00446238270608454	-0.00802961672168878	-0.00624599971388665	-0.0150097046426167	-0.0206944709039711	-0.0260033963170971
0.408209841132221	0.0850713616230013	-0.0385859127647832	0.219616920404948	-0.00626483769082353	-0.00692286807013914	-0.00659385288048137	-0.0283608991671717	-0.0337787405051334	-0.0552852713551298
0.00830305067406699	0.00340813530862282	-0.00132210573446582	0.00885581971198761	0.000834623122567969	-0.00113533908210702	-0.000150357979769523	0.000989851930897623	-0.000950591529794164	-0.00195755024694457
0.178901016270382	0.0871766783942817	-0.0171201009290571	0.15667485808097	-0.00228233286202556	-0.0396682084477693	-0.0209752706548974	-0.0242848883893697	-0.0356007063494765	-0.038420483638034
0.57803979416513	0.167483361657751	-0.0538973103821736	0.236989026785746	-0.0668537656942897	-0.0952649653934232	-0.0810593655438564	-0.0738932910281226	-0.0804058948444696	-0.124575172741164
0.941194117647059	0.057833949125528	-0.0738926548448929	0.055129411764706	-0.00276470588235289	-0.0428516798234444	-0.0228081928528986	-0.0188649859943977	-0.0279449117875588	-0.0383293040293039
0.79954405724994	0.147124603955452	-0.0623995962505405	0.142223988429871	-0.020986056871261	-0.0512137754777273	-0.0360999161744942	-0.0588599903741415	-0.0580499930946335	-0.0850533534062828
0.698473261052673	0.143259925592586	-0.0597548690789572	0.195619035866095	-0.0176844049168352	-0.018416397783503	-0.0180504013501691	-0.0076043406520282	-0.041512409430655	-0.0524635892680702
0.809794541406833	0.10912290219499	-0.0632985751963082	0.135685340130314	0.0113670466782839	-0.0445920994043915	-0.0166125263630538	-0.0246736403493084	-0.0247204586403156	-0.0607912925586072
0.0713063719193077	0.0119348507346128	-0.00538782450521905	0.0440408708588831	-2.77203982838314e-05	0.00368914010699396	0.00183070985435506	-0.00113350496020981	-0.00504881755854129	-0.0106778281780563
0.783490522875817	0.163364074618184	-0.0634510455084691	0.183103594771242	-0.0204919234360411	-0.0716166434200172	-0.0460542834280292	-0.0665287313593953	-0.0695155806168032	-0.089562853446754
0.602686658053407	0.137810136381059	-0.0544502781296706	0.202549043035468	0.033652760335974	0.00747336251617181	0.0205630614260729	-0.00651759698632637	-0.00445568029621979	-0.0271233211554808
0.00221666219860221	0.00270712556980858	-0.000228552062970163	0.00113478264320204	0.000421744789264419	0.000806818951737261	0.00061428187050084	0.000182840727029484	-0.000168927298203924	0.000214106109711022
0.842911272829439	0.117804696789216	-0.0650029690289119	0.119515316267738	0.0176378581049861	-0.0236284997201953	-0.00299532080760456	-0.0181637985317462	-0.0237256508973367	-0.0461335396965589
0.419907525988837	0.126170921784035	-0.0366423713732596	0.178082936343992	0.0447356412813767	0.00744864512191107	0.0260921432016439	-0.0035455794851314	-0.0224811623124876	-0.0394857015115833
0.123608761951672	0.0185355802286639	-0.0100958967488651	0.066660601954272	-0.00416627716785692	-0.0104247091359967	-0.00729549315192679	-0.0152812329808882	-0.0163294909573397	-0.021189327375447
0.596725198962335	0.142407067704445	-0.0516765724435947	0.225480451557848	-0.0202699300290388	-0.0203005336424139	-0.0202852318357263	-0.0400174105085555	-0.0463281950122341	-0.0598805086399608
0.0716318805384454	0.0432836712266612	-0.00290342044340011	0.0541716669307677	0.0124388645642686	-0.0023830463559625	0.00502790910415304	-0.00252952443600381	-0.00511504436696247	-0.00743314068559704
0.643405600282071	0.142365978995035	-0.0579483683378672	0.237379973947621	-0.0232499464409597	-0.00611729542539052	-0.0146836209331751	-0.0210237486154909	-0.0300995281222044	-0.0484233248483029
0.778961764705882	0.16379962451805	-0.066208301181203	0.185426470588235	-0.030781631440455	-0.0585190786337846	-0.0446503550371198	-0.0554782666723922	-0.0808409039358478	-0.0884919225283913
NA	NA	NA	NA	NA	NA	NA	NA	NA	NA
0.600031257866548	0.131335899566502	-0.0513083351881058	0.203475675228992	-0.0245399370344291	0.00331961298316963	-0.0106101620256297	-0.0198912959331292	-0.0409101984432699	-0.03089365875213
0.405892211265243	0.0816251894858898	-0.0393965596298856	0.220665489656143	-0.00396478977906817	-0.00547044237372712	-0.00471761607639765	-0.0197926812123455	-0.0361604800623064	-0.0499766449697315
0.00760490734965447	0.000720116007460272	-0.000537070201695649	0.00496452666468739	0.000817347250691935	-0.00046304854908899	0.000177149350801473	3.41087958443762e-05	-0.00124217513064318	-0.00166326475635458
0.530282065901047	0.114207107805341	-0.0461088905285447	0.20610552154247	0.00485865465566115	0.0169794949684787	0.0109190748120699	-0.00732310098768751	-0.012993397986549	-0.0324569546344621
0.123837686143851	0.0538657570656495	-0.0100192599584011	0.0680574901795958	-0.01681460641885	-0.00389603476391114	-0.0103553205913806	-0.0143084210053002	-0.0192727261841433	-0.0163414693262224
0.125398330065844	0.0204616793839072	-0.00815544017142944	0.0684172034361777	-0.00445699403437373	-0.0116497478046255	-0.00805337091949963	-0.0125338918680463	-0.0137279874137899	-0.0216243758980561
0.663410776733131	0.120399775682991	-0.0564226586977152	0.201842274137567	0.00187106108848967	-0.00454174161957688	-0.00133534026554361	-0.0130741467316666	-0.0213431298881656	-0.0372610349443193
0.84066123931816	0.118740085260172	-0.0650713822702966	0.123150678176111	0.012347584211252	-0.0540575257115049	-0.0208549707501264	-0.035503679336501	-0.0293746927538671	-0.0361121385448396
0.574499441332731	0.118082778194386	-0.0463133702307615	0.188811202744554	0.0260744356146171	-0.016607276149832	0.00473357973239252	-0.0155452942242689	-0.0363506537465327	-0.0389692141708079
0.303382850556608	0.105723542277925	-0.0271587094037181	0.152562588282116	0.00928547643745337	0.0102366884342657	0.00976108243585949	0.0151211176116303	0.00585600548130272	-0.0102380292888725
0.69796487989135	0.16549691756292	-0.0610418885277628	0.221870134114252	0.00176320065939439	-0.00952326995724728	-0.0038800346489265	-0.0137099683746884	-0.019014906553413	-0.0455438957523417
0.146231370151161	0.0285487855776776	-0.0114840244021579	0.0936970178769946	-0.00143303737323486	-0.000609975437629723	-0.0010215064054323	-0.0117328578273767	-0.0157627272598209	-0.0273223153611559
0.111282727082139	0.0647468380086247	-0.00772279583018064	0.103971256946071	0.0117462457208393	-0.00875806466185053	0.00149409052949438	-0.00725905195378315	-0.0139749459964997	-0.0198483856206101
0.00695146220115645	0.0013086562745885	5.74430648615136e-05	0.00319742200550334	0.000299016556017297	0.00102309136163009	0.000661053958823695	0.000650944227329258	0.000619441669912901	-0.000719160187873923
0.897295144724557	0.0860726504115199	-0.0693118957811122	0.0870519140989729	-0.00748338001867421	-0.0137954966602025	-0.0106394383394384	-0.0260791583416584	-0.0227691261353027	-0.0343608698058957
0.650647736512	0.135837628722309	-0.0555316855401441	0.189646880199624	-0.0419718657223811	-0.0158764492307042	-0.0289241574765426	-0.056674077520357	-0.0536586625036671	-0.0562312860396631
0.309560116132191	0.0734168267455516	-0.0272326097863245	0.149387584254131	-0.0169382738387306	-0.0161221262656931	-0.0165302000522119	-0.0179240485361697	-0.0247252137857768	-0.0440225358448121
0.74767848524025	0.155650831550086	-0.0627479541396186	0.194807789269554	-0.0124077937963112	-0.0729413358309777	-0.0426745648136445	-0.0447343450069145	-0.0675401893886582	-0.0698892190818426
0.912896078431373	0.0798466776561995	-0.0715819145247242	0.0766627450980392	-0.00566708683473394	-0.0166652661064426	-0.0111661764705883	-0.0153890451052215	-0.0229484827264239	-0.0299841007032183
0.112156955625686	0.0381751545689896	-0.0103533499478506	0.091656305353702	0.001518213730274	0.00046495901836513	0.000991586374319564	-0.00338449157260988	-0.00742264476508712	-0.0185126251548911
0.092673660870536	0.0441587127641278	-0.00375068491850514	0.054052011881217	0.00908910654359039	-0.00311446771061159	0.0029873194164894	0.00259183242033303	-0.00640533906620908	-0.0105059954159892
0.867267349970291	0.107398350005562	-0.0674169229636215	0.10211319497496	-0.00147743400390465	-0.0201990238519651	-0.010838228927935	-0.0145297405593254	-0.0235920906851703	-0.0283643804436625
0.927616246498599	0.0689060096021993	-0.0722645505025978	0.0643249299719888	-0.0287315592903828	-0.0387624649859943	-0.0337470121381885	-0.0441033943661105	-0.0481675874778816	-0.0404712842712843
0.942519607843137	0.05654290510127	-0.0734872471884981	0.0547450980392157	-0.0196638655462186	-0.0399356209150328	-0.0297997432306256	-0.0304230392156862	-0.0241700262499799	-0.0313426470588235
0.346109867538507	0.126037463333583	-0.0308668263632439	0.184308845357763	0.0405155412095604	0.00359160952156518	0.0220535753655627	0.0155939934111596	0.00847002499634281	0.00107369980744543
0.0273585292184754	0.00567045096203629	-0.0017731917605673	0.0176151193731579	-0.00464410039874019	0.000573521820713806	-0.00203528928901319	-0.00251356251793255	-0.0047730228732624	-0.00531071797087385
0.425393841521284	0.168069534301699	-0.0409783060847615	0.221231278823657	0.0158769868463146	0.0152360910610472	0.0155565389536809	-0.0045159409700577	-0.00764727852288022	-0.0147507269347801
0.304209344629244	0.072925518972022	-0.0283983616774738	0.149458502612993	-0.00777995199300791	-0.0200369054616416	-0.0139084287273247	-0.0285020823127345	-0.0274539591737489	-0.0434987583217487
0.281208455061158	0.101481705672687	-0.0253282401884399	0.162942000125825	-0.00302260646193786	-0.0675382454353728	-0.0352804259486553	-0.0392374552696687	-0.0637094573695159	-0.0782364707733098
0.0616786652820528	0.0349568479133145	-0.0022578268357546	0.0239273716265467	0.00648244065805081	0.00806036062649075	0.00727140064227078	0.00324186262133655	0.00107413390718925	-0.00165119478920135
0.417066117949813	0.117623007909785	-0.0389582403559927	0.181683979015072	0.0130897296771663	0.00306700812976585	0.00807836890346608	-0.0111285912747466	-0.0347279686157605	-0.0217918653783705
0.151926093695345	0.0224042303921212	-0.0125822101687769	0.0835860297879575	-0.00145013708911093	-0.013006324511832	-0.00722823080047144	-0.0198961066144656	-0.0237040503347168	-0.0296983788390087
0.102789538201416	0.0477365705178174	-0.0091966594993555	0.078220499808859	0.0123973030814288	0.00564551557413273	0.00902140932778075	0.00380226735334782	0.00507683441696194	-0.00261533566282982
0.199353002095341	0.0315527266471831	-0.0178244180175513	0.113452104975585	0.00113702070050267	-0.00215083269964453	-0.000506905999570928	-0.0126651316286194	-0.0262987959827212	-0.0323201175742856
0.390005036307341	0.0693715200386016	-0.0328265094133828	0.180295018648483	-0.0129462553497885	-0.00555838541189885	-0.00925232038084373	-0.0156337644461986	-0.0254280721472566	-0.0352796746058568
0.495526225773363	0.0953919929861269	-0.04934627999286	0.231420219859186	0.00497297057509188	0.00126869368219068	0.00312083212864128	-0.0117351897859867	-0.0337216429423803	-0.0422102204654827
0.423124510556747	0.123475257580094	-0.0380625842058946	0.180475777181857	0.0236450405900903	0.00253781789873875	0.0130914292444145	-0.00656887269854239	-0.0225755480171518	-0.0166075736832864
0.817531953593815	0.106585214776189	-0.0623417378562116	0.129648311239391	0.00119708088573856	-0.014775727242615	-0.00678932317843828	-0.0171475576136578	-0.0307078956862666	-0.0443539492388721
0.659942680359362	0.118147838526179	-0.0585664564587847	0.20100790924711	-0.00954738020968493	0.00576167574225483	-0.00189285223371505	-0.0155327168033422	-0.0187892303048329	-0.0328861770734983
0.375101809633032	0.0829846980914569	-0.0340931774241113	0.177014534417075	0.00319523097356889	0.0113873222502387	0.00729127661190382	-0.0147911843796811	-0.0185120658231256	-0.0222997629220327
0.165924195359923	0.0686533206066061	-0.0131081184885946	0.100796752509526	-0.00524790619992963	-0.0169935068498607	-0.0111207065248952	-0.0161718376702309	-0.0389354382413888	-0.0277406208514495
0.00750218828124838	0.00892521474071772	-0.000200521155042508	0.00304946250926921	0.00236776388152898	0.00197717126267664	0.00217246757210281	0.00124670112322597	0.00131524855047529	0.000200158748732636
0.335294965111725	0.11793164491211	-0.0309572531537052	0.182618879708795	0.0215226027458236	0.012044270916535	0.0167834368311793	0.0057070701766529	-0.023234681961422	-0.0111449349185439
0.0222248304976727	0.00155205823825993	-0.00177440147855989	0.0139096022299205	-0.00209736261080347	-0.0023583976736967	-0.00222788014225008	-0.00244782611608783	-0.00440886830203866	-0.00454546714820229
0.0779255590735098	0.0163158734237605	-0.00676938433718227	0.0438667146780991	-0.00841513196082937	-0.00639671277779762	-0.00740592236931349	-0.00934017928698233	-0.00871554693332599	-0.0131775820899495
0.213360363136172	0.0688039747068761	-0.019089486037872	0.122769707096786	-0.011553162826752	0.00843225670420317	-0.00156045306127442	0.00227193972218867	-0.0083730517792481	-0.0189465600938002
0.887661764705882	0.10227080094485	-0.0682269790302583	0.0911205882352941	-0.011135994397759	-0.0296361199738362	-0.0203860571857976	-0.0348910262571595	-0.0322760339429889	-0.0430102194417209
0.28529760410453	0.105017100039807	-0.0236807593672379	0.161906127795349	-0.00592364444577076	-0.0555175673198846	-0.0307206058828277	-0.0393841400896738	-0.0479178122127154	-0.0605475049121317
0.546983151691183	0.133792533348082	-0.0488233209432987	0.22476568735904	0.0307772760533297	0.0150433277441064	0.0229103018987181	-0.00846200071285741	-0.0106279113722794	-0.0288792222691207
0.0446236201433202	0.00621752100572708	-0.00164788304632722	0.0137843070709935	-0.000122604871909064	-1.33195131929442e-05	-6.79621925510077e-05	-0.00319278772285671	-0.00496168530852849	-0.00636431424497497
0.0284624429151683	0.0038702355562655	-0.00142973940707994	0.0173477470391179	0.00140643194916976	-0.00205883161926811	-0.000326199835049178	-0.00293847961271533	-0.00501954294421368	-0.00522354423765892
0.382263686335141	0.0951049035122255	-0.0353408006906955	0.179943268917789	-0.000148785849684641	0.0161926712338364	0.0080219426920759	-0.00219766510277319	-0.0119003181224656	-0.0243282369607241
0.718393991180112	0.151195333128177	-0.0605168031144588	0.185976494819204	-0.0202921602905732	-0.0061031556169221	-0.0131976579537476	-0.0331186240862442	-0.0380952517508167	-0.0473573827247245
0.88687324929972	0.103400477741964	-0.0679155314325256	0.0921502801120448	-0.0180943977591036	-0.0235785108939908	-0.0208364543265472	-0.035396368973304	-0.0198364006043937	-0.0312914010009598
0.228580974986288	0.0960212170207385	-0.02235658359445	0.141698730060481	0.0473188120942436	0.0349711830065305	0.041144997550387	0.00623427448867034	0.00841831528280476	-0.00879548895071999
0.036076113979204	0.0121770609996523	-0.00299242554242887	0.0207086449466939	0.00246600051847266	0.00383931698992796	0.00315265875420031	0.0017075077715244	-0.0023565721879736	-0.00242819318835212
0.690334952381618	0.136173518738311	-0.0604785462282673	0.195888266721145	-0.00397180007024134	-0.00671406824659704	-0.00534293415841924	-0.010602837000894	-0.0256558909447655	-0.038546666714905
0.0106117705329048	0.00343662137369085	-0.000553954936562236	0.00534085477244544	0.0013056288070079	0.00105922813640844	0.00118242847170817	-0.000684735758932496	-0.00150693472680805	-0.000926046519224233
0.0625581705979921	0.035448534276529	-0.0022071006415093	0.0236561189008977	0.00968663672625403	0.00794494708794463	0.00881579190709933	0.00163127964017196	0.00116944541361147	-0.00162323871604587
0.688107264700096	0.15831158945267	-0.0567790864201482	0.177074208623398	0.00274462352064975	-0.0317813399093724	-0.0145183581943613	-0.0403918786809706	-0.0443776549973204	-0.0726047114972194
0.205957283139525	0.084019733735393	-0.0211271722008642	0.136884813080766	-0.00289629160392166	-0.0200855321221214	-0.0114909118630215	-0.0351626235582095	-0.0262448969077439	-0.0340183719770602
0.185070649512061	0.0291267533730426	-0.0176239592771479	0.128516602566503	-0.00257870385924733	-0.00183176280266892	-0.00220523333095812	-0.00829968814049747	-0.0200484198004118	-0.0263759424412909
0.347194287697755	0.153026308055311	-0.0297136187184511	0.184131637106447	0.0119748580711572	-0.00895390480206759	0.00151047663454484	-0.00745976285148192	-0.00491280613785233	-0.0143536037908191
0.645254454042689	0.172030638688527	-0.0555614762249523	0.221847379417968	0.00787063883828587	-0.0470413554538692	-0.0195853583077917	-0.0324998294701563	-0.058359844270493	-0.0647844553609526
0.894829598506069	0.0870947706923763	-0.0695722713983324	0.0876527544351073	-0.00453057889822595	0.00225835667600371	-0.00113611111111112	-0.0305092309651134	-0.031078424190189	-0.0391058657845423
0.14146696081191	0.0642645446256789	-0.0102916222149344	0.104444305089571	0.00306183780555705	-0.0111745421162843	-0.00405635215536362	-0.00941406364481334	-0.0178762661765349	-0.0239657283681717
0.022816584462971	0.0153087312618556	-0.00204419997331912	0.0118788836311626	0.00223939643773584	0.0016128255762924	0.00192611100701412	0.000566004733752675	-0.00227548599902878	-0.00411415735836108
0.0210123055248407	0.00610248538664265	-0.0024982946745081	0.0135885689277883	0.000849236995830206	2.29387583731248e-05	0.000436087877101664	-0.00122049981560123	-0.00122606545177459	-0.00424094014322596
0.690677059696395	0.134184419734227	-0.060665947881035	0.196192269326386	-0.0172769084610185	0.014823564909679	-0.00122667177566982	-0.00504093234277192	-0.0229782118533443	-0.0407014963225817
0.0460258360073659	0.00781989842420945	-0.0027155476583356	0.0234443494485675	-0.0020225947263582	-0.00222903770055208	-0.00212581621345514	-0.00218094622457345	-0.00639339889832991	-0.0100026992117031
0.0475470311885249	0.00884967934434732	-0.00411541994747017	0.0254956185970637	-0.00546017953818438	-0.00231050238312516	-0.00388534096065477	-0.00469198939199223	-0.00466194921786071	-0.00885000315239652
0.915647432306256	0.0776146150143344	-0.0700161328074371	0.0752172735760972	-0.0128052538964303	-0.0181337068160596	-0.015469480356245	-0.0174851307189541	-0.0194902894491129	-0.036399802979604
0.466834924124491	0.204263583086435	-0.046111206891537	0.22713113378417	0.0361049506670688	-8.41348846591372e-05	0.0180104078912048	0.000459318035215039	-0.00896308896737236	-0.0297428752642503
0.700137334234393	0.142910031427009	-0.059272731949043	0.194974290415467	-0.00179467736223782	-0.00754599204943451	-0.00467033470583622	-0.0167786933207658	-0.0282017046155622	-0.0350097905607937
0.720594642475029	0.150646694343657	-0.0609620241172951	0.187279708174322	-0.0452664032848417	0.00747790906032575	-0.018894247112258	-0.0291624662454473	-0.0323125673141502	-0.0509200047029973
0.930260504201681	0.0665121119754647	-0.07071365922813	0.0631512605042017	-0.0248073847720907	-0.0345028700058112	-0.0296551273889509	-0.032609899414311	-0.0341230842686725	-0.0495068250377073
0.385115041000046	0.0858456835615801	-0.0389006973893413	0.227215272636804	-0.00271996197187974	-0.00253462213892547	-0.00262729205540257	-0.0193543080575821	-0.0440705028395305	-0.0458431650156865
0.650490271082758	0.137023113965884	-0.054257048175444	0.189649717273679	-0.00736064849712581	-0.014274516513569	-0.0108175825053474	-0.0355242581200985	-0.0441198462280974	-0.0521079778840445
0.199636922865889	0.0440315929647167	-0.0182999491809865	0.124834829889548	-0.00330538111024256	-0.0135844605426612	-0.00844492082645185	-0.0161572456532027	-0.0251499559981897	-0.0392860769947708
0.942402801120448	0.0567489345950707	-0.0724658844128006	0.0533030812324931	-0.00518907563025206	-0.0299159663865546	-0.0175525210084033	-0.0314266380043573	-0.0369618957839546	-0.0437236737119091
0.316963251659445	0.0832336102509298	-0.0267891158363984	0.150439501582304	0.019772749451692	-0.017793975782003	0.000989386834844452	-0.0111562621469264	-0.0238614236171125	-0.0284285143402032
0.219530557489935	0.0862258254001741	-0.0219115298015797	0.134456103016737	-0.0194517215685421	-0.0350224272068422	-0.0272370743876922	-0.0311893894162439	-0.0386868126200456	-0.0294826564090234
0.942117366946779	0.0570041704969806	-0.072568021352535	0.0538238095238095	-0.00626704014939305	-0.0420163865546218	-0.0241417133520074	-0.0290155695611578	-0.0380556765130294	-0.0504237650195485
0.799143053025406	0.147469844452036	-0.0617146464003734	0.140722505925447	-0.0278977976272093	-0.0477532855648772	-0.0378255415960432	-0.0348657847398559	-0.0672657758362879	-0.0631637170840283
0.224754217716597	0.06330530295905	-0.0227585060085445	0.154947179988589	-0.000605041673088169	0.00271962579046839	0.0010572920586901	-0.0127719421984995	-0.0246299828653414	-0.0255794912964069
0.644014775747129	0.17547028568412	-0.0568735431066287	0.224094187838305	-0.00593395292358145	-0.0426016644589938	-0.0242678086912876	-0.0226804016459187	-0.054170289995205	-0.0652028849248233
0.026170948335522	0.00542472339774048	-0.0022086782990244	0.0168754576250248	-0.00211681638691793	-0.00156551038165178	-0.00184116338428485	-0.0032888310528638	-0.00442069105106446	-0.00643042557559848
0.201479817719833	0.0845095234025654	-0.0154952418054159	0.155246744615697	0.00172324683279718	-0.0367580184771777	-0.0175173858221903	-0.0307512137487702	-0.0345633695032564	-0.0435436106957456
0.12774105905215	0.0746380050698402	-0.0117038641534886	0.0933554034926292	0.032161071343623	0.0275748859116217	0.0298679786276224	0.0203826458448902	0.0102329364178796	-0.00655792529980352
0.0420336797028848	0.0127529988945692	-0.0025449992999649	0.0233460598343712	0.00200920093355961	-0.00158119052129295	0.000214005206133329	-0.00123970906015356	-0.00173839166507062	-0.00474929683606665
0.213207120054741	0.0697229436598039	-0.0196072966763108	0.122618381094572	0.0164854396125513	-0.00642175439861933	0.00503184260696599	-0.00760352185699753	-0.0116153206000482	-0.019744439783577
0.061918422659847	0.0141794998746671	-0.00465500822824184	0.0399110210897262	-0.00197786480444632	-0.00505374365558013	-0.00351580423001323	-0.00982092048079805	-0.00940298493300021	-0.0112409911240363
0.00521900175941199	0.000376222328430666	1.30215476196365e-05	0.00214636009074512	-0.000110342654021075	0.000291130714115861	9.03940300473922e-05	-0.000178998621813888	-0.000347473260403462	-0.000142260912081796
0.780747432306256	0.164266743282126	-0.0658464993191299	0.186176097105509	-0.0218248328898484	-0.0823487556561087	-0.0520867942729785	-0.0660412434376889	-0.0732024876527791	-0.0878202105340331
0.297862300459706	0.0915146230252222	-0.0292681490946283	0.178463867787614	0.0151183857133125	0.026818293560492	0.0209683396369023	0.0136502806882635	-0.00362006672487075	-0.011940648178029
0.843151031014353	0.117530882120215	-0.0636783835628524	0.12012209096171	-0.00860997510755301	-0.00621682681985458	-0.0074134009637038	-0.0279719990985563	-0.0343394830659537	-0.0434602894030229
0.126303749338769	0.0199780664715684	-0.00881518031815558	0.0666163677511651	-0.00973850971163372	-0.0109123053866649	-0.0103254075491493	-0.0166581344760567	-0.018211313296348	-0.0192770095592942
0.37006584858343	0.0809358542149735	-0.031714006919868	0.174222432605833	-0.00516571877780309	0.00977948251597016	0.00230688186908357	-0.0125354038842507	-0.0222340002058595	-0.0212796962999392
0.897251353874883	0.0857895689309901	-0.0682411002094587	0.0861427637721756	-0.0183181246857718	-0.0209015448603684	-0.0196098347730701	-0.0257389589169001	-0.0253689818351583	-0.0389251400560223
0.265528387344756	0.0924214249383215	-0.0246136953750328	0.163360555513621	0.000515112198464562	0.0100661832127737	0.0052906477056191	0.00943367297080727	-0.0200748835297891	-0.0126019525831829
0.37291896843294	0.0829693570137041	-0.0323511197526574	0.174049341408212	0.00401616818950762	0.004860263727894	0.00443821595870081	-0.0129879501877585	-0.0190717674899807	-0.0293362376721103
0.641788599001921	0.140662386695876	-0.0582928930346189	0.239013387247124	-0.0132217842968663	-0.000688416736645658	-0.00695510051675596	-0.022925557851055	-0.0295132445961004	-0.0451682301859091
0.212427649366712	0.0442944688765939	-0.0220616822497793	0.14711559544661	0.000553632395574349	-0.00442181091678673	-0.0019340892606062	-0.0092295978308097	-0.0213960646962824	-0.0286399165166047
0.424386093623238	0.12421208717912	-0.0349921446288162	0.176378233639444	-0.00499187958263447	-0.00785073126758801	-0.00642130542511121	-0.000624174472601546	-0.00835183952287072	-0.0370930196381323
0.811139699291653	0.106744247890236	-0.0625399707548243	0.134122205470252	-0.00916349869486388	-0.00268708491256775	-0.00592529180371582	-0.0210660274054035	-0.0374909675987469	-0.0542600929060616
0.798771812501224	0.1476733537883	-0.0648883317066223	0.14486001841296	-0.0110361941979589	-0.0709750540962305	-0.0410056241470946	-0.0345193935755166	-0.0451004454365667	-0.0810279126675455
0.319857353438173	0.111712416500695	-0.0325466000032276	0.21970890944585	-0.00404804423909877	-0.026994308110691	-0.0155211761748949	-0.0341256567869304	-0.0405270350246268	-0.0593510860624038
0.0539852669363802	0.00999726986340065	-0.004449115353066	0.0317642003402633	-0.00455948610753755	-0.00205875420143662	-0.00330912015448709	-0.00726165204966353	-0.00887287748843853	-0.00942424389011041
0.0378764938509121	0.00658743642488677	-0.00359039687953806	0.0268702816058288	-0.00155766012939416	-0.00259398136082676	-0.00207582074511046	-0.00308753910276575	-0.00403997064886281	-0.00705519968471599
0.283214685822582	0.105535784224114	-0.02718573634773	0.164262378890419	-0.00962090866550669	-0.0474036150713625	-0.0285122618684346	-0.0489156327664119	-0.0496325242846276	-0.0610624749491365
0.576597604707362	0.169779619003718	-0.0548008805991721	0.239180575584774	-0.0180600551750026	-0.100730391731002	-0.0593952234530023	-0.0968265540103528	-0.106696638847779	-0.0865512800622783
0.930272549019608	0.0668276835712152	-0.0724198045146877	0.0639921568627451	-0.013742318139377	-0.029777643271761	-0.0217599807055689	-0.0358510058568883	-0.040955626169294	-0.0334237287050755
0.884752567693744	0.104889130966591	-0.0712891119624914	0.0950297852474323	0.003320630676513	-0.0295762986340841	-0.0131278339787856	-0.0204669467787114	-0.0301132749898981	-0.0293942216280451
0.140165530144931	0.0643021605017486	-0.00981264157869477	0.104031855732828	0.00795156361407814	-0.00791205041486395	1.97565996070959e-05	-0.00768256900049297	-0.0129247777693244	-0.0224996702014088
0.240429974347042	0.0828604019280411	-0.0223817293521378	0.150560860977721	0.0209347192428001	0.00738670156167015	0.0141607104022352	-0.0131574940451778	-0.0235918196770137	-0.0221796709836781
0.291726454565125	0.0770888351974116	-0.0273895292956922	0.174767815364754	0.0101200675672112	0.0210653313214234	0.0155926994443172	0.00329030448516332	-0.00386249909854947	-0.0140684678423209
0.486937734001392	0.105890916954773	-0.0451946941485024	0.230764652676071	-0.0146685150270599	-0.0327623024125103	-0.0237154087197851	-0.0419202153939673	-0.0462802328398433	-0.0651946600616088
0.265581085018111	0.107317516759258	-0.0240070544158849	0.166052946592956	-0.0245018267384264	-0.0528594674741063	-0.0386806471062663	-0.0384690513698191	-0.0462543873123401	-0.0577864755450526
0.942172549019608	0.0570526293178625	-0.0732626959770949	0.0547392156862746	0.00949607843137257	-0.0430366809468885	-0.016770301257758	-0.0307257404360345	-0.0417017164059529	-0.0378153446226974
0.146179773257748	0.0228137199573265	-0.0115422333507197	0.0823073873528014	-0.00638152686896729	-0.00840325612414791	-0.0073923914965576	-0.0196481148720981	-0.0196206256172729	-0.02822255717919
0.0429059471744046	0.00184172349321914	-0.00181558839686031	0.0246348106052273	0.00155393633996906	0.00127446793428369	0.00141420213712638	-0.00252312868636639	-0.00466499757738991	-0.0070897633294646
0.839505072167356	0.118199664754854	-0.0652967901084142	0.12115457015111	0.0134373181220931	-0.0322545816752827	-0.00940863177659479	-0.0382179922581339	-0.0549727270901866	-0.0410571000169321
0.793596636043695	0.146664990142319	-0.0629030845940708	0.143507149386561	-0.0365377500527815	-0.0643922231363409	-0.0504649865945611	-0.0507000404151788	-0.0646837956942273	-0.0815970029594694
0.125458957114023	0.0201066327522002	-0.00867719876551523	0.0675290878446048	-0.00481135345724547	-0.00546832526003044	-0.00513983935863796	-0.0146922949693174	-0.0167875637051028	-0.0189936893611482
0.20454513415007	0.0852047600692934	-0.0190044140081879	0.135157082288648	-0.00613696359325172	-0.019343561004092	-0.0127402622986718	-0.0266136915977856	-0.0351252034899516	-0.0491519618913603
0.573916342094943	0.170632984518884	-0.0521630146587272	0.237445226058266	0.00206503471403541	-0.0823994895901647	-0.0401672274380647	-0.0606788085550031	-0.0964415042468575	-0.0929335933285699
0.942009803921569	0.0571155356806239	-0.072651219434998	0.0546666666666666	-0.0103070028011204	-0.0452504919916685	-0.0277787473963945	-0.0379911637382225	-0.0411115800865801	-0.0438162680456798
0.133299469956089	0.020180607017427	-0.0101235319584515	0.0966286843072028	-0.0038298270466656	-0.0043287662020367	-0.00407929662435114	-0.00997375771024533	-0.0101020032191616	-0.0192673553835599
0.0937662863569916	0.0140771441814125	-0.00685797450060575	0.0449695931852369	-0.00607207675492921	-0.00706997358013745	-0.00657102516753333	-0.0106469482281575	-0.0168072332409107	-0.0186392625018847
0.329479069161405	0.110202205235662	-0.0297477353373637	0.189634196600732	0.0209354763051617	0.0254732409680284	0.0232043586365951	0.0145913012314057	6.49004423847188e-06	-0.00936203231399152
0.220793809881733	0.0854125313351786	-0.0202236096378521	0.131417817833081	-7.66273678006746e-05	-0.0192656323357966	-0.00967112985179863	-0.0294249276774563	-0.0298474355269062	-0.0405942589599286
0.92773025210084	0.0688021253771465	-0.0723274019356378	0.0650344537815127	-0.0169398777692895	-0.0384921568627451	-0.0277160173160172	-0.0384293848308553	-0.0444965715656891	-0.0428112821146558
0.0251866658590019	0.0216920747053069	-0.000688719781536458	0.0144107262793571	0.00488821313129091	0.00548533714051812	0.00518677513590452	0.00343026687995387	0.00129281630012488	-0.00144901625014101
0.687159784875701	0.134755849472902	-0.0603171847770766	0.197344901152621	-0.00891968322262415	-0.00193127741622479	-0.00542548031942447	-0.0114270017115706	-0.0242173190209846	-0.036923589437947
0.172921251689947	0.0687838557009063	-0.0144978664576867	0.101450466987475	-0.0077543373818332	-0.0195483501532722	-0.0136513437675527	-0.0259574333097044	-0.0304903463968912	-0.0383042196285709
0.0905050476165008	0.0107511682232459	-0.00477163679946688	0.0538163354143797	0.00344982085546	-0.00141949426443543	0.00101516329551229	-0.00467017382595594	-0.00948604227987858	-0.0146692198529423
0.36805083440435	0.146673460111912	-0.0327490174427788	0.197260880485186	0.0422840191310622	0.0337802174705196	0.0380321183007909	0.0130202421191854	-0.0101530240749854	0.00704512410360186
0.305530344501147	0.062627819111049	-0.0302072553823749	0.205751919933445	-0.00938038774079064	-0.022569193195246	-0.0159747904680183	-0.0382775395416955	-0.0420195733631294	-0.0551141299913994
0.652302132508015	0.17478661550227	-0.0595932367363297	0.220681913837796	0.0165256149079678	-0.0342160959230604	-0.00884524050754631	-0.0261343344832614	-0.0271282439432413	-0.0554113638721979
0.722630241457948	0.152043478977143	-0.062491701370515	0.184753481655356	0.0241773148391221	-0.003776791098692	0.0102002618702151	-0.00984077977798081	-0.0138183819587706	-0.0316725860558725
0.272578066100935	0.0548255894432695	-0.023986259870678	0.142553024275104	0.00107041295309868	-0.0104466299455618	-0.00468810849623158	-0.019567130935847	-0.0243545402439514	-0.0386420900759383
0.695770665772136	0.140640108105359	-0.0585338895789251	0.197542359437948	-0.0203893738526393	-0.00997259994805988	-0.0151809869003495	-0.0201363500243904	-0.0398547359324973	-0.046718617876686
0.666232911569298	0.11805952383091	-0.0560372416076688	0.198674998168023	-0.00014223064982577	-0.0019433012463973	-0.00104276594811159	-0.013698099018324	-0.0241250924012687	-0.0384380239690153
0.784870121381886	0.161710386297643	-0.0637635340023958	0.181976937441643	-0.0150182265446971	-0.0688717935659112	-0.0419450100553042	-0.0524467387187976	-0.0709537804491976	-0.0744418823420365
0.062727008095009	0.0345439307485816	-0.00199884917807575	0.0242819929394004	0.00683020740644935	0.00726633291568757	0.00704827016106846	-7.92005950554647e-05	0.000387916873675634	-0.00380729857544047
0.053761366436259	0.0096187253365111	-0.00273675118584446	0.0314793530481951	0.00180298741816112	-0.00492314051347927	-0.00156007654765907	-0.00316585491842177	-0.00925786829408115	-0.0104855032159871
0.770427515621633	0.141423012803973	-0.0629492813198633	0.156521963820493	-0.0246449853892159	-0.0518437201515375	-0.0382443527703767	-0.0446157663456592	-0.0530331166966533	-0.0797892744239291
0.195128982706007	0.0305034448899985	-0.0179865706448326	0.11389313523699	-0.00716877559953485	-0.00426252564715743	-0.00571565062334614	-0.0215923969287955	-0.0364665849558993	-0.0290285909140963
0.228432209898754	0.0672072827647931	-0.0199778630045352	0.142918498828886	0.0105339736409533	0.00796699905932999	0.00925048635014161	0.00241958274041507	-0.0179971415553412	-0.0263935625588158
0.700667618982325	0.144752663617375	-0.0592774317240663	0.195362777092189	0.0286506481893025	-0.0231058981575699	0.00277237501586625	-0.00473807413800464	-0.032306645938606	-0.0472555261548547
0.796130333065627	0.147138179083856	-0.0652596959533592	0.145125014527956	-0.00769654985537349	-0.0603665918856231	-0.0340315708704982	-0.0420210281816819	-0.0497449555758164	-0.0695661054907685
0.113570665329871	0.0162209391862391	-0.00769835632520445	0.0927042475723211	0.00224405771630247	-0.000523489542742547	0.000860284086779961	-0.00984783018757507	-0.0137105366625386	-0.0188580018386796
0.0527532985620066	0.0100536733859972	-0.00305995239527503	0.030408807253627	-0.000902809743548887	-0.00271579636714507	-0.00180930305534698	-0.00393042192225872	-0.00683162423498388	-0.00611663261191971
0.401407482722444	0.0807801256741805	-0.0382912551111547	0.186451610260679	-0.00485793806375268	0.0104112751716025	0.00277666855392489	-0.014855717009374	-0.032189799612787	-0.0414125995604603
0.84027961342771	0.119917895831788	-0.0657063507586897	0.121746717104503	0.00945610085800397	-0.02082489471313	-0.00568439692756295	-0.0168710089074708	-0.0346492189855512	-0.0409532725348469
0.0238388115565765	0.00489281117375268	-0.00252477605458894	0.0153021008832337	-0.00387050909956444	-0.00322054972776966	-0.00354552941366705	-0.00411955606012158	-0.00492005915680365	-0.00471404451418729
0.588698773708925	0.16504174333601	-0.0537429596438691	0.228426534109664	-0.0260413807030454	-0.102879817934079	-0.0644605993185624	-0.0804051151828271	-0.0852539825706823	-0.117291404947257
0.612306474845488	0.138134477980696	-0.0520588769920078	0.21910800934391	-0.00102991195669844	-0.0208689276469455	-0.010949419801822	-0.0236455862795218	-0.0357979581354478	-0.0580123914583809
0.0599622948943834	0.0130857639524134	-0.00448442291004784	0.0400464885804695	-0.00483788904721664	-0.00434119758421061	-0.00458954331571362	-0.00437287997187409	-0.00854324597021425	-0.0117566439251884
0.30373011025973	0.0626082790340777	-0.0297709951129591	0.204940527820776	-0.0016489013983878	-0.028308727284769	-0.0149788143415784	-0.0304220262591026	-0.0369647660274381	-0.0635291127361517
0.364787893378771	0.142214915282965	-0.0311491750338305	0.195702895917544	0.0169381214979031	0.0415090097705659	0.0292235656342345	0.0209666189300411	0.0024651390022552	-0.00380215711618148
0.345719221867139	0.126608895831034	-0.0310450249489976	0.182396262120083	0.0482632291278591	0.0101000142100243	0.0291816216689417	0.00211807045616696	-0.00512907569340948	-0.01724127173639
0.421933642075517	0.118367063667443	-0.0371624869650679	0.179074901593982	0.00325320049735439	-0.00195422322400762	0.000649488636673412	0.00620066165220623	-0.0253158740317818	-0.0200875185107723
0.183064571203512	0.0319029176917598	-0.0159606039053338	0.113361056032898	-0.0153757020329729	-0.00633219239569846	-0.0108539472143357	-0.022918062417698	-0.024146222656554	-0.0323135121554072
0.0933488354569684	0.0119509002633525	-0.00490978086593673	0.05294967781678	0.00220127007421961	0.00105709500411597	0.00162918253916779	-0.00546646404728356	-0.0119378317819398	-0.0157408225812827
0.0738712782161273	0.0529729509257066	-0.00563034767878876	0.0555297068883058	0.015962400922926	0.0287406736705633	0.0223515372967447	0.0201319494087816	0.0126690889002186	0.00516310009699246
0.266289302443576	0.096614512409136	-0.0254979848728919	0.165184164095442	0.0154610341093879	0.00878151943207145	0.0121212767707297	0.0107170551699332	-0.0148248735403149	-0.0163341113552696
0.866008032000679	0.108756650766749	-0.0651506256132556	0.102648270520329	-0.0287340383472736	-0.0356244722885727	-0.0321792553179232	-0.0327112716003719	-0.034339292570175	-0.0410894770127984
0.121635616416639	0.0190940584864871	-0.00969508280683511	0.0667653603136419	-0.00610653013204088	-0.00568138000479225	-0.00589395506841656	-0.00966523627596394	-0.0144810555597023	-0.0171076918273139
0.699967375435023	0.164811117431739	-0.0607689429553182	0.223830523724641	0.0082413606001841	-0.00836493312295539	-6.17862613856435e-05	-0.0161525261168448	-0.0233859074028625	-0.0333956202295757
0.0589829217685133	0.03717895432943	-0.00318512923350728	0.0302907041764272	0.00699153830632201	0.00618632775258995	0.00658893302945598	-0.000694627520555484	-0.00218938388436781	-0.00382986130334856
0.686463950876821	0.135090427248536	-0.0595691108592575	0.19279949877436	-0.00186064407866604	0.00562320075811373	0.00188127833972385	-0.00838159572001562	-0.0166288476086996	-0.0246190079727074
0.0329730069810205	0.00295329900547509	-0.00226649633425328	0.0172580197605372	-0.00302103864819929	-0.00376027525092261	-0.00339065694956095	-0.00546346940536069	-0.00422676884876965	-0.00769806954671226
0.896911951447246	0.0862821941996466	-0.0672509825013807	0.0857586367880486	-0.0107585901027077	-0.0150126984126985	-0.0128856442577031	-0.0272113211951447	-0.0178635738444562	-0.0314902463549522
0.48767687531872	0.10615556708572	-0.0458153009584521	0.228785897715895	-0.0074645406768582	-0.0180552391392129	-0.0127598899080356	-0.0340970756140178	-0.05174958723515	-0.0618592939984575
0.885837161531279	0.103002910164281	-0.0700519658359752	0.0930863678804855	-0.00187413632119515	-0.0251049541961307	-0.013489545258663	-0.0263220475602829	-0.0358132501485443	-0.0332066993464053
0.172512955701732	0.066378453359322	-0.013797306222638	0.10157350095417	-0.00136887105713956	-0.0288750912360475	-0.0151219811465935	-0.0377899566085556	-0.0317782772907798	-0.0265841208724068
0.263692929360891	0.104668440733113	-0.0240290481489195	0.165831561243591	-0.0124574852112005	-0.0589597479207915	-0.035708616565996	-0.0560807020885462	-0.0506359416877664	-0.074472105054273
0.076328701257014	0.0161707004550707	-0.00619989293748505	0.0437776061605352	0.00190022371320916	-0.00150518876958938	0.000197517471809891	-0.00301324213640031	-0.0128754371378783	-0.0106161086706466
0.0107550957847972	0.00457576266360518	-0.000520356753401825	0.00632849923566285	-0.000514198065225069	0.00197982493909669	0.000732813436935813	-0.000418279147573112	-0.00135943670060674	-0.00199029167548769
0.0189412426919136	8.27232800460695e-05	-6.45135790827978e-05	0.00747185037793216	-0.000213706271426757	3.62838444267211e-05	-8.8711213500018e-05	-0.00190201849696731	-0.00330422228915053	-0.0045683732355465
0.170987236807855	0.067636371896213	-0.0148548242695934	0.10099539594914	-0.00565572904667427	-0.0211917586332689	-0.0134237438399716	-0.0201617294406989	-0.027258783254367	-0.0273445748962058
0.898702987861811	0.0850557979544789	-0.0678920556243252	0.0852911297852474	-0.00583398692810466	-0.0117984126984128	-0.00881619981325865	-0.0193338981664243	-0.0204094537815126	-0.0351479543332486
0.0840876153020194	0.0147398281062322	-0.00860249156154301	0.0459954847511797	-0.00746543293148864	-0.00800790153942325	-0.00773666723545595	-0.0113370028200504	-0.0142168687109158	-0.0175701632259176
0.0207287909571631	0.00702995241163014	-0.00153033666817794	0.0119553029308534	0.000648304879074437	0.000577748513127783	0.00061302669610111	-0.000996712934285902	-0.000688204844605907	1.84737440981006e-05
0.814652712770844	0.105872719033496	-0.0648009147740177	0.131429092678608	0.00186515155437283	-0.0120345861262472	-0.00508471728593718	-0.0172434628217814	-0.0296214169674618	-0.0447851334547357
0.126087536292806	0.0209564943826414	-0.0109785911743198	0.0824800081122539	-0.00312386569018236	-0.013165676665361	-0.0081447711777717	-0.0137020562488308	-0.0190793316452459	-0.0238311151436894
0.717168996459317	0.150051428250159	-0.0630792425846354	0.189359688730174	-0.0183383640084062	-0.0054480817531084	-0.0118932228807572	-0.0259294455779654	-0.0271205160645583	-0.0489352599695229
0.405695934763389	0.0793000049986283	-0.0334213416703367	0.180383707646366	-0.00499427318678547	0.00410675596050342	-0.000443758613140999	-0.0194800942001323	-0.0256001791258554	-0.0423043971453109
0.380564317583199	0.0941020275158207	-0.0335770714530086	0.177691383763054	0.00137189502120083	0.0154598721771291	0.00841588359916495	-0.0020141056163962	-0.0136902709615882	-0.0236034285849885
0.171868627331196	0.0678622310546014	-0.0152025359164834	0.102133914892474	-0.0182023481242512	-0.0226246594484242	-0.0204135037863377	-0.0215887641322351	-0.0371614997218637	-0.036804288482193
0.220953186530312	0.045627416337018	-0.0176768875755181	0.158275759708656	-0.00767065044981205	-0.00462924662819594	-0.006149948539004	-0.0138994487974992	-0.0336227863357716	-0.0339457493943517
0.346187530436134	0.123906707557997	-0.0277941742961402	0.179715373483374	0.00576402753884497	0.0105685348440762	0.00816628119146057	0.0107623002506165	-0.00227383323318542	-0.0155870233265877
0.779149579831933	0.165571283067693	-0.0663014307684476	0.188909243697479	-0.0504671984877867	-0.0758854844501903	-0.0631763414689885	-0.0614045306758759	-0.088249924103851	-0.0780635023698913
0.942586834733894	0.0566378469718406	-0.0720407486740294	0.0534719887955182	0.00122885154061625	-0.0506406162464986	-0.0247058823529412	-0.032134231494898	-0.035396183881478	-0.0388590223165916
0.665516431343803	0.120904545456566	-0.0570832431081086	0.202370980264196	-0.0178332883624813	-0.00382459642757138	-0.0108289423950264	-0.010541084491449	-0.023109055720442	-0.0322702635088735
0.940975350140056	0.0579569918410019	-0.0731700377223886	0.0549658263305322	-0.00776816059757246	-0.0454826330532213	-0.0266253968253969	-0.024907754990108	-0.0390573550632375	-0.0361715028435617
0.133286704242502	0.020637140837622	-0.0104112003676266	0.0975382276966341	-0.00155690562911107	-0.00636247952432109	-0.00395969257671608	-0.00954873013729698	-0.010410087023492	-0.0223794590781194
0.740136249371544	0.159180615047538	-0.0620490533301153	0.20211164978812	-0.0242273388376331	-0.0703430729847351	-0.0472852059111841	-0.0450004983000576	-0.067336897283294	-0.0761473740322589
0.0326924782900985	0.00356786000149894	-0.00254222459415299	0.0195503415275088	-0.000930583740362909	-0.00181596462954265	-0.00137327418495278	-0.00254691887118607	-0.00645631461071126	-0.0074287494445682
0.306040079131194	0.119536622514144	-0.0270914798815675	0.182463958601633	0.00766531840097845	0.0100838363802479	0.00887457739061315	-0.00497280776141412	-0.0192892803662835	-0.0264577667505029
0.0601751206451899	0.0397443937082594	-0.00350054272283589	0.0325563977630034	0.00889574095763957	0.00340703165143979	0.00615138630453969	0.00520844130473828	0.00383134000711739	-0.00300859919698645
0.00463166095103033	0.0035067865945645	-0.000319265146673571	0.00343352782787088	0.000919341670906719	-0.000138025007011088	0.000390658331947816	-0.000907403565812728	0.000316303099508184	-0.000805590789342683
0.334702875691615	0.115199415453606	-0.0289893639864137	0.18164671426612	0.024856721916386	0.014053016020202	0.0194548689682941	-0.000482196526254475	-0.017907093894886	-0.0158108802536239
0.658554715152712	0.118074155400503	-0.0552652201196822	0.195772005185773	0.00347338053683077	0.00724753443801518	0.00536045748742298	-0.00886985528641959	-0.0308264289729425	-0.0284911830167064
0.942458543417367	0.0565756555380185	-0.0722607512806583	0.0545414565826331	-0.0127859943977591	-0.0425086380939321	-0.0276473162458456	-0.0287584033613445	-0.0221372655122656	-0.0479220159934259
0.601426996784411	0.136399750261038	-0.0517363257385411	0.197259190567629	0.0281532761038038	0.0138727605582142	0.021013018331009	-0.00830494011398086	-0.0129727768400552	-0.0353848364637398
0.69341162464986	0.167676301477507	-0.0611432153474232	0.222852521008403	0.00556883062471303	-0.00584197828770305	-0.000136573831495013	-0.0229484725438712	-0.0424669697779299	-0.0516896698446293
0.0263735603956328	0.018062133959354	-0.00127499429719657	0.01152970797058	0.00379881608611694	0.00241171325102324	0.00310526466857009	-0.000541116700565079	0.000805741785550158	-0.00264739393446414
0.194374826592809	0.0476840898927496	-0.0186317305146821	0.13573219264565	-0.00627544719196274	-0.00219248160681351	-0.00423396439938811	-0.00957887224342832	-0.0210928534323042	-0.0295251902593821
0.648652141812436	0.173152924611498	-0.0573103119154841	0.219113977362507	0.0197965117254909	-0.0320614700881008	-0.006132479181305	-0.0260426517683322	-0.0488549321718178	-0.0520391358039122
0.564837381788167	0.141387138701078	-0.0488372186656232	0.210713250077085	-0.0230635116873443	0.00967199007450548	-0.00669576080641943	-0.0274808498776734	-0.0397650029527716	-0.0483050899343561
0.316481544458529	0.0804368928857968	-0.0285026080807785	0.150828618746556	-0.00993763479581761	-0.00442082702169905	-0.00717923090875833	-0.0185586790061084	-0.0188443184510341	-0.0357350861468064
0.267570677093257	0.0428270360052692	-0.0253229120023691	0.141186847382603	-0.0157763283969657	-0.00834949610031249	-0.0120629122486391	-0.023960782808757	-0.0335520188306206	-0.0332903274409269
0.0552090565090016	0.0281991002761907	-0.00433675112343096	0.0452797958737968	0.0080790288317238	0.00236415863911307	0.00522159373541844	0.000517462046080427	-0.00555812845405515	-0.00545049844804493
0.473942905012169	0.106760451676765	-0.0445967991770158	0.23597504868438	-0.00680361146125008	-0.0204198963337973	-0.0136117538975237	-0.0355241956035853	-0.0520501619303595	-0.0565597817604089
0.663642418052111	0.118963346576514	-0.0560384263964467	0.200170007757373	-0.0065791762762254	-0.00166757071864898	-0.00412337349743719	-0.0125762095703056	-0.0286141613985609	-0.0360101612997726
0.0147795062337968	0.001619435872955	-0.000562211215240105	0.00854431959019912	0.00113448277735065	0.000691363395700147	0.000912923086525397	-0.000158912887707075	-0.000703254481997938	-0.00176262793862879
0.475921552394954	0.107969272926724	-0.047005100417093	0.238350126273392	-0.0201364928511421	-0.0369418563548976	-0.0285391746030199	-0.0399591025439778	-0.0510766882461509	-0.0650789776111175
0.426241987416201	0.133811389343586	-0.0437398362672222	0.241241905799238	-0.0456628244562714	-0.0407921610239497	-0.0432274927401106	-0.0515841404153267	-0.0817663273985935	-0.0763791227930983
0.195830836482885	0.0487974528600573	-0.017548222993019	0.136359330005757	-0.00379252721809395	-0.00364638280277574	-0.00371945501043483	-0.00919338122333244	-0.018324750729758	-0.0301600790402345
0.125783023175539	0.0541113506146341	-0.00991600576033673	0.0679708865836136	-0.0289219093516267	-0.000422476489582102	-0.0146721929206044	-0.00672515294173062	-0.0108010366902051	-0.0145805762853655
0.153702888125679	0.0691652048173224	-0.0135241951329207	0.102932259868562	-0.0190360909820325	-0.0220367778225306	-0.0205364344022816	-0.0234849756701738	-0.0342344782601201	-0.0402874502121684
0.00340471845134185	0.000251606507742495	-0.000274593791245817	0.00193525326433594	0.000268079010060629	0.000437482992794864	0.000352781001427746	0.00030312156257123	-0.000356847983669379	-0.000374373477043555
0.278387950144514	0.0561618254673197	-0.024768718238169	0.145227278056453	-0.0073254070164232	-0.013025573986813	-0.0101754905016181	-0.0233304725271322	-0.0257775824238729	-0.0378150628518578
0.038968155954909	0.00585649434666474	-0.00396930995815321	0.0258654328932278	-0.00383520437990647	-0.00310320101270504	-0.00346920269630575	-0.00508766550807135	-0.00649169176613908	-0.0102689103964665
0.896921848739496	0.0859796649096616	-0.0683826820118206	0.0869134453781514	-0.00568566760037348	-0.0168063152533741	-0.0112459914268738	-0.0272702253628724	-0.0267356237860562	-0.0381541689252728
0.00301777669463051	8.50201261629728e-05	-0.000227501914626942	0.00169414401066159	-0.00039884785871295	-0.000502141319926555	-0.000450494589319752	-0.000754142174223202	-0.00049439480537687	-0.000828529263398074
0.845313776554088	0.116275864506423	-0.0655751117300913	0.119258632409498	0.0107398993022195	-0.0105025720722952	0.000118663614962156	-0.0241871636288296	-0.0326121808458746	-0.0442159702791896
0.208045998190908	0.0578844417844733	-0.0193077066637681	0.118222227386945	0.00215297888849009	-0.00854454663757501	-0.00319578387454247	-0.00836705375122818	-0.0186791707560891	-0.0327445428740475
0.845302909412771	0.11608926711248	-0.0659240841468385	0.120092188626445	0.0105445228934848	-0.0366965603696572	-0.0130760187380862	-0.0239646550201048	-0.0148082565214486	-0.0392051368765697
0.942203921568628	0.0570047406337729	-0.0715342013106604	0.0533549019607842	-0.0240549019607844	-0.0420351876881289	-0.0330450448244566	-0.0379492924703133	-0.0474729906712983	-0.0437857609710552
0.411911751076334	0.084133263502208	-0.0388221374413196	0.221974267641232	-0.0123982060278296	-0.0132739784822124	-0.012836092255021	-0.0247621503278824	-0.0465757605521141	-0.0558063221889146
0.724773441895833	0.152063199610934	-0.0613237445213436	0.183608988238532	0.0116555336077104	-0.00342360932740682	0.00411596214015175	-0.000700384656021291	-0.0170673828811693	-0.0289580781649686
0.0415654122516747	0.0131768861346421	-0.00254885660941307	0.0232558024775281	-0.000520089198572403	0.0040997189204388	0.0017898148609332	0.000719366500082905	-0.000671126647401259	-0.00311986865055514
0.0954830782264943	0.0119307790948448	-0.00537035154011038	0.0541112543700616	-0.00217882033506547	0.00297964974967178	0.000400414707303148	-0.00313980297420029	-0.00625599191834422	-0.0136967488991696
0.576084803736126	0.167882481628729	-0.0545279929194847	0.236978778172162	-0.0447519636619365	-0.0968358038080107	-0.0707938837349735	-0.0872478168009631	-0.0908692482735295	-0.13614054225487
0.521709767165243	0.0866647804522741	-0.0458774273461285	0.200421704274944	-0.00551552115048204	-0.00873465967077536	-0.0071250904106287	-0.0168533979288275	-0.0397283501122652	-0.0451687791804889
0.0566777694911563	0.0337261874250853	-0.00469350518494448	0.0433887789503668	0.0118959472335697	0.0126419381620363	0.012268942697803	0.00694099033205585	0.00501967171723493	-0.00278381065483511
0.120332149721526	0.023138544960138	-0.00898014972411663	0.0683267954459786	-0.00388299572198382	0.000975760597334369	-0.00145361756232473	0.000618441241821255	-0.00687383606396501	-0.0155557495349116
0.863721038112215	0.110523509184562	-0.0674543613180287	0.104320978694508	-0.0330184322213736	-0.016697275273746	-0.0248578537475598	-0.0407075938570021	-0.0308053149282719	-0.0416029359529361
0.168124336559561	0.0661869453290966	-0.0141990575951605	0.101482137197329	-0.0067420218508078	-0.0147059653873634	-0.0107239936190856	-0.0218329316365528	-0.0287194789383393	-0.039157964626881
0.574241688141883	0.144762563695985	-0.0472734808215964	0.208275155128366	-0.00733587257026624	0.00188788401937312	-0.00272399427544656	-0.000471902534961544	-0.0403482945698022	-0.0357558195169063
0.764590261699085	0.143175164684089	-0.062107543438186	0.160654980313804	-0.00988993669728977	-0.0555508333458161	-0.0327203850215529	-0.0515177040584546	-0.071509274470008	-0.0886431640496891
0.572755199575107	0.149401211455087	-0.0492511742945311	0.208089507678424	0.00979169494364951	0.00256865681000673	0.00618017587682818	0.00118819433182671	-0.00168472343848192	-0.0251147803044293
0.30674085475755	0.0624849544583719	-0.0308129301129806	0.20513210375345	-0.0157380288587946	-0.0202066639304499	-0.0179723463946223	-0.0279692275105743	-0.0402974482114357	-0.0540400175282769
0.884647992530345	0.10460248763688	-0.0688228554776281	0.0939696545284781	-0.00212348272642393	-0.0334036775796291	-0.0177635801530265	-0.038661619964042	-0.0500375819490007	-0.0598239638437303
0.0715987912403084	0.0526815826225665	-0.00588768630364296	0.0555455826734299	0.0112809144114597	0.00455173328114911	0.00791632384630442	0.018146888204822	0.0150488084978527	0.00336440132256306
NA	NA	NA	NA	NA	NA	NA	NA	NA	NA
0.118776375504457	0.0239616814760527	-0.00922558768809004	0.0686892821941762	-0.00210871205141412	0.00499954742871954	0.00144541768865271	-0.00714992493099609	-0.00925898485750656	-0.0180172101410208
0.0429530374887124	0.00188223432250041	-0.00128183798373493	0.0240785872663648	0.000879964837793991	-4.41860624645282e-05	0.000417889387664731	-0.00376276309803506	-0.00598992060772159	-0.0069803905782594
0.0400922597985249	0.0320982862244258	-0.00160068171163358	0.024955826555966	0.0049540838128897	0.00773298066390739	0.00634353223839855	0.0028128502526345	-0.000989393536191971	-0.000359632441663378
0.65313182601712	0.172927219742936	-0.0553165029572367	0.217998145971676	0.0141670332916455	-0.031823791490587	-0.00882837909947076	-0.0170016839504613	-0.0294583176996908	-0.0547742224305249
0.534497103380095	0.0886549608758535	-0.0441101289506816	0.19385442113141	-0.0026849771553632	-0.0176284970719286	-0.0101567371136458	-0.00948554825366743	-0.0283292859752674	-0.0424013064634359
0.507220473567707	0.155317316757164	-0.0492088820720145	0.242107797474224	-0.00978702350827487	-0.0533299133496855	-0.0315584684289801	-0.0533224768295116	-0.0686517942198406	-0.085634908961417
0.0428346358017273	0.00193954286133369	-0.00207056668271469	0.0252983291225537	0.00159563903656916	0.00166349986122914	0.00162956944889915	-0.0020931391521742	-0.00591241411232787	-0.00946879409957598
0.117281745920989	0.0637476200162757	-0.00776090103105383	0.10279217577589	0.00930799024645404	-0.0107735676701472	-0.00073278871184658	-0.00611817983830751	-0.0118543930787343	-0.0213626163958226
0.01330718726417	0.00185765766537302	-0.000880602545079564	0.00880179762086651	0.00031560689712192	-0.000240915788214025	3.73455544539474e-05	-0.00075254084320139	-0.000809558708241072	-0.00243603021959991
0.343036793516957	0.123926115264073	-0.0300792813506647	0.180528072893819	0.0375400146991553	0.00425505688375855	0.0208975357914569	0.00893481928023726	-0.00908312386074794	-0.0186893143144464
0.572489099329572	0.119949530351659	-0.0481461734776267	0.190696741300386	0.0269095304507952	-0.0103743191453999	0.00826760565269768	-0.0101574434749572	-0.0160128250121765	-0.0361033083905582
0.0633694202060485	0.0110414157094388	-0.00546933384433528	0.04126417284634	-0.00186187587810181	-0.00518793479974185	-0.00352490533892183	-0.0097625271406993	-0.0137922471070197	-0.0141139611929978
0.570839306155408	0.147492912848091	-0.0479570695918189	0.207544070761792	0.00417905671117391	0.0109374342673849	0.00755824548927941	0.00281284053439146	-0.0221991118705673	-0.04478386138001
0.146591212917238	0.0624648061789793	-0.0158082058422748	0.109002202213879	0.0207041278454608	0.00495424605859818	0.0128291869520295	0.00225605774907015	-0.00592439088726116	-0.00887798481833424
0.797967179226003	0.147129425455256	-0.0632889312107016	0.142951193577664	-0.0355950033626505	-0.0624216432198142	-0.0490083232912324	-0.0450177654429385	-0.0659765975676843	-0.0717384284038038
0.942068347338936	0.0571412843128095	-0.0732212703786183	0.0543434173669468	-0.00244285714285708	-0.0303291316526609	-0.016385994397759	-0.0290792717086834	-0.0271410364145658	-0.0422465213707861
0.403732290591667	0.134965704586561	-0.0424193650613976	0.247155207337028	-0.0503160357883899	-0.0490711122667755	-0.0496935740275827	-0.0534195792674113	-0.0841465436948523	-0.101367019428969
0.0322552138470397	0.00324313245661517	-0.00243888120000515	0.018361231102597	-0.00463617563825027	-0.00231787983161292	-0.0034770277349316	-0.00530150277510796	-0.00629835248878409	-0.00776457559997789
0.0406376252348535	0.0068460072729826	-0.00313749174072171	0.026912641101695	-0.00279667666245784	-0.00432495093753454	-0.00356081379999619	-0.00100792177707019	-0.00433428344401229	-0.00687761149289966
0.0233170701440469	0.0047899589443245	-0.001853631569648	0.0147241917176522	-0.00568987291842026	-0.00189612095324975	-0.003792996935835	-0.00334446979385865	-0.00485724045598637	-0.0057980433879247
0.941562745098039	0.0575457208648581	-0.0728533807109295	0.0549960784313724	-0.0148833333333335	-0.0385964985994399	-0.0267399159663867	-0.0470654594792117	-0.0364923287496818	-0.0369002424046543
NA	NA	NA	NA	NA	NA	NA	NA	NA	NA
0.342937436044558	0.125885650081451	-0.0304400703645727	0.180448176169634	0.0483328625978376	0.00379837488095991	0.0260656187393988	0.0247609199956434	-0.00829406896961443	-0.00921670221516518
0.490114530459979	0.104242526972308	-0.0449733953333162	0.229781297746273	-0.00598856853566981	-0.0293607137183872	-0.0176746411270285	-0.0332352596288504	-0.0535793668422396	-0.0664756229982772
0.130358542561411	0.0767817614939237	-0.0124747581550203	0.0928667225650733	0.0207588630864728	0.0111080461323164	0.0159334546093946	0.0151267924760604	0.00380457165889314	0.00151065583521359
0.247429338252865	0.0445895923918408	-0.0227257436656439	0.158721451451174	-0.00590376215445843	-0.000469331487932212	-0.00318654682119532	-0.0130960452134185	-0.0296911471735925	-0.0361337554233573
0.135166537128413	0.0215001711283048	-0.0111618242382964	0.0979915719763317	0.00507499577177931	-0.001918946091403	0.00157802484018815	-0.00763321816250098	-0.0124955952911991	-0.0220142289938569
0.795371947333712	0.14840366466352	-0.0644886475622777	0.144305096210979	-0.000776058039983374	-0.0626021014639664	-0.0316890797519749	-0.0556193692411276	-0.0641745237345448	-0.0684673294117718
0.573777576853831	0.148615035048815	-0.0508059476968673	0.210808611121977	0.0301461014566877	0.0106705835158812	0.0204083424862844	-0.00680703170393659	-0.000937139239312379	-0.0309902103447925
0.168546820176	0.0294802242466875	-0.0125399976662733	0.0925061892036149	-0.0109751417667623	-0.00649873654575053	-0.00873693915625645	-0.0148688332819993	-0.0169512768909566	-0.0250508601723239
0.223245574853486	0.0871547859058808	-0.0212388073649221	0.138105248572005	-0.000588822911131298	0.0341589847530925	0.0167850809209806	0.0194371314316751	-0.00145125171965091	-0.0121447863176126
0.692824361586126	0.13978917208161	-0.0611371511183942	0.198177344550874	-0.0343977570903191	-0.020507263779878	-0.0274525104350986	-0.0219416128717329	-0.0360101832533662	-0.0539447291494183
0.26892681449008	0.0765244003544196	-0.0229912565723804	0.143068170583155	0.0193587668097322	0.00876895096470492	0.0140638588872186	0.00484893784215218	-0.0119019421032082	-0.0241152689534983
0.573922881264408	0.168716495043396	-0.0526900727689302	0.23754125225884	-0.00697589103075846	-0.108075505155095	-0.0575256980929268	-0.0808796726020081	-0.0958056983702694	-0.120475316763964
0.334617622537161	0.110665365201757	-0.0289162977825812	0.187077823751746	0.0156823210269231	0.0320326587046461	0.0238574898657846	0.0155397814428379	-0.00526905033521707	-0.00800496617099261
0.687729067223528	0.134778066585324	-0.0609941457533053	0.196824676009835	-0.0067962477380471	-0.00171582931267333	-0.00425603852536016	-0.00350982150698209	-0.0240082426415458	-0.0281088031893627
0.317115620830756	0.0954283713163312	-0.0276418257657171	0.185356719428218	0.00717064594129885	0.0342114217507886	0.0206910338460437	0.00254313612078999	-0.00680786348721135	-0.0167358832742429
0.723084305158878	0.152797163752614	-0.061690853917072	0.184044066922813	0.0226202494665343	0.0198070691530844	0.0212136593098093	-0.00810454662745996	-0.0125827171803438	-0.0187973472979918
0.00905479197602687	0.00136130481946885	-0.000344503056927313	0.00435339130798565	0.00136817215255254	0.00137199683254478	0.00137008449254866	0.000583768057799867	8.64807649348653e-05	-0.000607595928541959
0.382996105345055	0.0932655576800565	-0.0345809997930966	0.177597654703803	0.00641441774094037	0.00495396099033524	0.0056841893656378	-0.00237281320490323	-0.00456536545913178	-0.0249052691870318
0.647781496281496	0.174514652547778	-0.0606361111500852	0.221264454826219	0.0336998907717265	-0.0262521253177226	0.00372388272700197	-0.0341395373283468	-0.0533600690879206	-0.0396076252568571
0.265179556750528	0.0412543568476799	-0.0233564594004615	0.138745657756149	-0.00560592946424537	-0.0129975590815702	-0.00930174427290775	-0.0215899222175744	-0.0349849398281987	-0.0385519361397317
0.437996456785139	0.106392882533844	-0.0378312032878563	0.181883961040252	-0.00734444214000918	0.00202300268618899	-0.00266071972691012	-0.0139624028247129	-0.0218120003211179	-0.0346986048452712
0.00875576788433275	0.00163090598023281	-0.000351900009620171	0.0050426335154276	0.000517570628699211	-0.000447324427842054	3.51231004285784e-05	-0.000231122765679964	-0.000232016031433736	-0.00154099374895537
0.028200265484203	0.00531316407837322	-0.00207978333534507	0.015677445320737	-0.000544477280315897	-5.48114127995949e-05	-0.000299644346557746	-0.00112375091958726	-0.00253585631010592	-0.00364151498313843
0.0642288255123592	0.0104042212011697	-0.0051583761843504	0.0342925681951807	-0.00403517932920136	0.00103012949552535	-0.00150252491683801	-0.005930193051359	-0.00793483284090346	-0.0104864116070613
0.915239309056956	0.0775683181831535	-0.0703823425090911	0.0757430438842204	-0.0181886087768441	-0.0227491129785248	-0.0204688608776844	-0.0253301748904691	-0.0231258573126221	-0.0306019692725575
0.0772453337810106	0.0165466145475344	-0.00597838714840689	0.0448491592223177	0.00336888343240689	-0.00465644040119516	-0.000643778484394134	-0.00849250736851039	-0.0113543053741817	-0.0142785164298298
0.579390614000046	0.165866107339279	-0.0537683770052425	0.236157636098668	-0.00648820308821019	-0.0975403107306052	-0.0520142569094076	-0.0462798363721976	-0.107573324725927	-0.102154120580398
0.762387107010636	0.14279323628532	-0.064515319822858	0.160424368768486	-0.0292369911134617	-0.0591126937918017	-0.0441748424526317	-0.0626332028929968	-0.0860819567735789	-0.0865695827971625
0.322474170432044	0.0638294444078541	-0.0310506438643969	0.199681077088832	-0.00463945864863757	-0.0264481600218801	-0.0155438093352588	-0.026780910160719	-0.0397190328867709	-0.0561124164759557
0.592642679493736	0.16421773597123	-0.0538226607385037	0.230875976571561	-0.0355430981007059	-0.0905859403115726	-0.0630645192061392	-0.0864708787428903	-0.0778157940887139	-0.0996575164180709
0.0112260241329359	0.00161662770784952	-0.000606366142789826	0.00876593992612147	0.00020641417106828	-0.000111887547008497	4.72633120298903e-05	-0.00192348163999582	-0.00191405808262284	-0.0021575878504904
0.91337619047619	0.0799921004315576	-0.0715607594540982	0.0778591036414567	0.0116274509803921	0.000911904761904725	0.0062696778711484	-0.0304993591375944	-0.0223606375650492	-0.0381736897731662
0.799886599348364	0.146778014303939	-0.0634308621916915	0.143581480610892	-0.00131502428751562	-0.0658249802293055	-0.0335700022584106	-0.0628623843032354	-0.0343256590370975	-0.0494733166701782
0.304358706814497	0.0726544517427464	-0.0278458250293059	0.149301921001558	-0.0103700102865357	-0.00925978697920654	-0.00981489863287111	-0.010842998811302	-0.032472367750933	-0.047985374189328
0.653168960451313	0.173670480987274	-0.0563580402028333	0.216780199212552	0.0144975744843391	-0.0309864646589806	-0.00824444508732081	-0.0278596561377751	-0.028392957413638	-0.0547897095838171
0.94323025210084	0.0558508668855877	-0.0727597821748451	0.0537697478991597	-0.00294005602240899	-0.0237263305322128	-0.013333193277311	-0.0276247347423818	-0.0233608456806554	-0.0396752458229966
0.782519094304388	0.163142619983522	-0.0678788162527212	0.183227964519141	0.00350551038582814	-0.0731393329799266	-0.0348169112970492	-0.0709035121068859	-0.0543802164912308	-0.078496755088585
0.46389623988617	0.202751709243701	-0.0417920843062486	0.224603208570127	0.00885856638020377	0.00288970886394235	0.00587413762207306	-0.0158773643783024	-0.0127264569972955	-0.0144322622828818
0.687963127373634	0.158857357277027	-0.0591681224855866	0.179325074769492	0.00206749474175039	-0.0232224821975667	-0.0105774937279082	-0.0293226252519301	-0.0544821988111189	-0.054053198574198
0.335254163782579	0.108258078145228	-0.0365509423985028	0.219224578706752	-0.0364326868454499	-0.00623792702764203	-0.021335306936546	-0.038602784632724	-0.0402391651633149	-0.0586870123590029
0.223903408906203	0.0852456096122986	-0.0208001406653448	0.133732298632633	-0.0380786989817654	-0.0271408474401783	-0.0326097732109718	-0.0208908510453295	-0.0335025705838207	-0.0351824551268048
0.425423282524056	0.131358190763015	-0.0416855929026765	0.238026364634786	-0.0526259599621015	-0.0407964355952822	-0.0467111977786918	-0.0497658067218606	-0.0653500544498861	-0.098156216743141
0.594766912792777	0.140729679069311	-0.0533148472748525	0.227631477686409	0.00197477055379058	-0.0190892188934897	-0.00855722416984961	-0.0330720256634066	-0.0460720991478992	-0.056931011518757
0.587179452630033	0.16380363465094	-0.0538358831893243	0.232185311980698	-0.0260176872277244	-0.111747288846288	-0.0688824880370061	-0.0818726850363823	-0.078905170190661	-0.100139262244883
0.73773660130719	0.160538841963635	-0.0643820412495301	0.205445751633987	-0.0141339935939023	-0.0480991168961757	-0.031116555245039	-0.0629775344194849	-0.0693968077336485	-0.0691641349998839
0.929232212885154	0.0673225130031533	-0.0715654754334226	0.063003081232493	-0.00304005602240909	-0.0368614888379595	-0.0199507724301843	-0.0296850158011923	-0.0348414889032537	-0.0375749342161108
0.265212899549569	0.0919161110134156	-0.0232335833169429	0.161613004809107	0.00172088098037665	0.0163115421499898	0.00901621156518323	0.000151326311361555	-0.0106340189670521	-0.0124344116823514
0.0601860011536849	0.0147055299441123	-0.00556167661182871	0.0406155950633545	-0.00292987553515323	-0.00673019956605365	-0.00483003755060344	-0.00479911687157572	-0.00620953006511138	-0.00975869731056817
0.192216255366986	0.0674583425955849	-0.0159257727538872	0.130391073791751	0.026302234790784	0.0161943775804542	0.0212483061856191	0.00774040211180169	0.00131897176517823	-0.00420269063422393
0.335245613486029	0.109702140719919	-0.0342285353268198	0.217558015701066	0.0107830666258714	-0.00836100586044886	0.00121103038271125	-0.0231236239730765	-0.0479696995622725	-0.062880103762751
0.0895119395395651	0.0151955915016633	-0.00625869369011434	0.0459681659655993	0.00261627320461989	0.00235614684613562	0.00248621002537776	-0.00342928116006377	-0.00652595429068217	-0.0113171245603559
0.0619335499819905	0.0405153504000174	-0.00438025749012223	0.0334628716777992	0.0058264798886399	0.00341243001967845	0.00461945495415918	0.00326031997699313	-0.000758433155240275	-0.00345066190883355
0.0515837554922259	0.00260021226483018	-0.00429940744366553	0.0419577663838742	-0.00215976416388353	-0.0017563167660188	-0.00195804046495117	-0.0050192751423563	-0.00756350032945519	-0.012275699243783
0.694838337153043	0.165421767322156	-0.0607592165506856	0.226204800101859	-0.0128343847415054	-0.0223369811176903	-0.0175856829295978	-0.0226388874807405	-0.0493921620023695	-0.040328909943058
0.0629553363947114	0.035516479779219	-0.00291595225443646	0.0240518326482785	0.00982410148527024	0.00901645082293133	0.00942027615410078	0.00147547763813434	0.00310895311803652	-0.00481731770832595
0.00148509951361278	-6.25069989761686e-05	-6.93522913764544e-05	0.000624939781663166	-2.68922773821439e-05	-7.76657474632282e-05	-5.22790124226861e-05	-0.000171728313016599	-0.00035855304786706	-0.000431038596409538
0.313409093385211	0.11262736446485	-0.0335868039871068	0.223706850981101	-0.0476844803562337	-0.0086446845053314	-0.0281645824307826	-0.0326684946378178	-0.0429355055437783	-0.0599745366161428
0.688545018919787	0.158402632985127	-0.0549746750341031	0.175547428015455	-0.018447121489746	-0.0431264632429731	-0.0307867923663595	-0.0391537276612137	-0.0515509037392788	-0.0734810682719016
0.031602268205307	0.0055731174076346	-0.00298022688875686	0.0206583276092444	-0.000143345883319615	-0.00169533453753941	-0.000919340210429512	-0.00221540902122646	-0.00511456957286117	-0.00765822043009029
0.106728810723527	0.019212389607429	-0.00822195538675762	0.0664343650300968	-0.00191285299752918	-0.000520583617848819	-0.001216718307689	-0.0101762226533372	-0.0138614524813118	-0.0178147206052113
0.69026514749084	0.156576975449227	-0.05653285366215	0.179181588809225	0.0228213255804944	-0.0495351067523524	-0.013356890585929	-0.0493478580783521	-0.035435787288102	-0.048873531003648
0.942194957983193	0.056943029884171	-0.0729120930257594	0.0539226890756302	0.00582072829131652	-0.0507823062558357	-0.0224807889822596	-0.0233925303454715	-0.0378007935643749	-0.0313873949579833
0.234721846466417	0.0807979131367224	-0.0230942685710061	0.150215679376677	-0.000581092120326643	0.005347205763688	0.00238305682168069	-0.0088548789728069	-0.0134100285929375	-0.00587524917394586
0.139760773709712	0.0652312705713969	-0.0100881371196217	0.103800160089939	0.00649164978294181	-0.0102750162390916	-0.0018916832280749	-0.00724974590933181	-0.0173690250144341	-0.0293683089080405
0.423872038184552	0.125005918613456	-0.0380998562456731	0.180079217301634	0.0234655643721134	0.0268921395217862	0.0251788519469499	-0.011454651675398	-0.00687678824853061	-0.0198774276174103
0.145673960763121	0.0606152159517596	-0.0133616669636366	0.107274220455563	0.0176677830384133	0.00521706111051184	0.0114424220744626	0.00286356667107612	-0.00181296899379629	-0.00209881570979986
0.843024723335104	0.118329045974958	-0.0663967983013011	0.119165345419671	0.0246337920401296	-0.0259677265064808	-0.000666967233175608	-0.00983825249145331	-0.0248154365262816	-0.0442644107704184
0.199802701652787	0.0866273077733824	-0.0193484525522395	0.159416626498746	0.0101332444990078	-0.0406317616389252	-0.0152492585699587	-0.0300197173184234	-0.0348013448444723	-0.0416475810224843
0.529623951799478	0.0891477937075889	-0.044988561865018	0.192893858542467	0.00156996799947418	-0.00957942103206622	-0.00400472651629602	-0.0103351128107372	-0.0265247410589073	-0.0434427812013721
0.477498819311353	0.104169074117066	-0.0458750249872544	0.236967546131675	-0.016509871563599	-0.0316608716326531	-0.0240853715981261	-0.0391430736023515	-0.0625613023042642	-0.0644774917260225
0.228291115490189	0.102332781736279	-0.02041510598456	0.14124949824521	0.0396341788090861	0.0258095572541392	0.0327218680316126	0.0266279576914506	0.00366194444027237	-0.00694549930269764
0.0346502134409649	0.00325045927954033	-0.00251930889427201	0.0184533919088501	-0.00400700135595392	-0.00347852507951374	-0.00374276321773383	-0.00522686752009276	-0.0058135359746615	-0.0055760671559313
0.238535708479655	0.0821068087139951	-0.024260301199924	0.153890378468539	0.000339432022024466	0.0151823568606712	0.00776089444134784	0.00661079943949233	-0.0166590864253169	-0.0126991275371613
0.128218959268815	0.0202590134807432	-0.00912276354059963	0.0674098892304335	-0.00550079231573448	-0.0106097553674334	-0.00805527384158392	-0.0123233268810689	-0.018452816127877	-0.0263417364564827
0.864777196333079	0.108755533068455	-0.0663777243221558	0.103220015278839	-0.0235851413292589	-0.0305570993716403	-0.0270711203504496	-0.0242538249051379	-0.0289043081746255	-0.0454892981103762
0.887814659197012	0.102139636638824	-0.0691366358579933	0.0919559290382819	-0.00418535777947548	-0.0319313128048423	-0.0180583352921588	-0.0277959213988626	-0.0184721475420005	-0.0520213174080821
0.0460786514687204	0.00800056632696402	-0.00350014507393458	0.0294639052904157	0.000784332801416612	-0.00215361733480017	-0.000684642266691779	-0.00452465914773294	-0.00671766340851911	-0.00878541544882343
0.0370588387087566	0.010486876062759	-0.00296474905367143	0.0293361980111245	-0.00239582966192888	-0.00233475745104189	-0.00236529355648539	-0.00518968971040258	-0.00651772099397388	-0.00627220542508854
0.524010855538077	0.110614265958139	-0.0465997017968394	0.209441877698231	0.0033577263598128	0.0107864316972333	0.00707207902852303	-0.0181853014557141	-0.0192659930173326	-0.0343000661767607
0.84418121933814	0.117817261051438	-0.0637194548631613	0.11891177786074	0.0253519416185507	-0.0278811537174859	-0.00126460604946765	-0.00365366985287241	-0.0244805678654294	-0.0307585356421823
0.841636674340653	0.117038304136511	-0.0648698792326712	0.119717667396041	0.0288501603932401	-0.0161793383759645	0.00633541100863777	-0.0172997766938942	-0.0224330597491906	-0.0467255438861406
0.813601052142325	0.107102436447135	-0.0634751544424671	0.136828438263463	0.00212051648512568	-0.0357977591262294	-0.0168386213205519	-0.0220883516075659	-0.0322943911450689	-0.0418938334200633
0.0191821689010986	0.00680235476086396	-0.00114309312805851	0.0109164470093965	0.00237402197933446	-2.91491877486734e-05	0.00117243639579289	0.000649204118852956	-0.00135166019598851	-0.0031427511974496
0.86338471691707	0.110695159572879	-0.0673160394570425	0.104646515575927	-0.0135536796536796	-0.0244041703394645	-0.0189789249965721	-0.0242852603663157	-0.044702269625799	-0.0412787645361175
0.041186683323213	0.0253755214299596	-0.00245258745190197	0.0189162759702942	0.004396561880262	0.00103348722304042	0.00271502455165121	-0.00038778863223058	-0.00163350508849224	-0.0016461081767167
0.0552315572532521	0.0102741420627226	-0.00340805002061882	0.0330275534381706	-0.00177374139960332	0.00107906535411741	-0.000347338022742956	-0.00279853618848323	-0.00380267381887944	-0.00687946826132346
0.075411687453536	0.0453257530144685	-0.00602427916679657	0.0582517925913157	0.0183101754321803	0.00813061910609783	0.0132203972691391	0.00381747693701132	-0.000308880357116376	-0.00063319608094449
0.231108325336729	0.0681539920291299	-0.0197660491871584	0.144372188116179	0.00708580116895752	0.00422173321532918	0.00565376719214336	-0.000760976814551784	-0.0115875897867626	-0.0296286186901668
0.508273251931569	0.156191057820412	-0.0479683932531174	0.240782609836522	-0.0146573621076312	-0.0665355168990625	-0.0405964395033468	-0.0666029790969331	-0.0615113512704623	-0.085125248368652
0.289064681063045	0.0754402792862744	-0.0248169790803616	0.170428126602037	0.0111178339027292	0.023036061015533	0.0170769474591311	0.00714154981713205	-0.00540281161990636	-0.0207833786659634
0.654525677916854	0.173914594569957	-0.0577655379202159	0.218926422923482	0.0232103646353646	-0.0408380485022171	-0.00881384193342616	-0.0280404868608236	-0.0359381203845222	-0.0510593532730426
0.426072756845162	0.131830867045172	-0.0450639488022585	0.241148923009863	-0.0300746178298323	-0.0553687661076797	-0.042721691968756	-0.0455359424836005	-0.0794285440752414	-0.0847235470262209
0.735325404007757	0.16139491354088	-0.0648070739310608	0.205517173023055	-0.0220646239381533	-0.054464258300331	-0.0382644411192422	-0.0609118554305329	-0.0830688637612194	-0.0786983167677645
0.101195830533867	0.0530212611094483	-0.00829532615321414	0.0674466146134536	-0.0180236254042494	-0.000410516954211612	-0.00921707117923051	-0.0104761411050851	-0.0124794773442437	-0.0110002521228657
0.424843811665321	0.166690308819391	-0.0392275599734948	0.217826355372905	0.0152542019429903	0.0158729164377565	0.0155635591903734	0.00867438948684618	-0.00941154384007947	-0.00711753322961761
0.217883156240307	0.0429381312240124	-0.0198236483214132	0.122199575102314	-0.0123712334271672	-0.010804075500024	-0.0115876544635956	-0.0144310382854253	-0.0208707586448571	-0.0306544823631378
0.511209483747532	0.155070856108575	-0.0492849583164411	0.242594681900112	-0.0173955641012263	-0.0702393348901657	-0.043817449495696	-0.0617600743710764	-0.0628318406154921	-0.0695560417818116
0.0789775254496733	0.0135491908472543	-0.00630709783352459	0.0443030566648502	-0.00711606389560641	-0.0110997954742761	-0.00910792968494127	-0.0106808339334344	-0.0135860167792345	-0.0159087583439915
0.865222294372294	0.108805140976765	-0.0665416765388404	0.103840043290043	-0.0241924794160088	-0.0228792971734147	-0.0235358882947118	-0.0220766037795904	-0.0284345961976266	-0.0542410489121975
0.688208270971531	0.157446270033523	-0.0577588672221356	0.179212787684071	-0.00951787721998232	-0.0307234445862753	-0.0201206609031288	-0.0384933065805224	-0.0417549465875917	-0.0498841599940659
0.723838221541864	0.151870446082574	-0.0617997303540972	0.185112935329633	0.0155902325272282	0.00158857860915784	0.00858940556819299	-0.0140606070278442	-0.0375203207863818	-0.0115516703207641
0.0277756096412763	0.00822550733661829	-0.00145251786680925	0.0164476228415194	4.65767635511941e-05	0.00226159176913501	0.0011540842663431	-0.00121955909169662	-0.0025132960502586	-0.00234066476785993
0.913505415499533	0.0790545941922263	-0.0718472591349304	0.0759181139122316	-0.0172594304388423	-0.017159423256482	-0.0172094268476621	-0.0159773342670402	-0.0324555810202869	-0.0294062791783379
0.407469987760067	0.133495769632429	-0.0427469978087449	0.245587567878184	-0.00752650126032312	-0.0685850607114006	-0.0380557809858619	-0.0469923104831595	-0.0640513955460747	-0.0845213944361023
0.25821665706088	0.0611213983805233	-0.0243956660287527	0.144466217984388	-0.00113667589047067	0.0136453793920637	0.00625435175079653	-0.00537563394173973	-0.0133019615709734	-0.0201441455484897
0.569925202549833	0.146379206183382	-0.049430951713485	0.208332462153885	-0.00113524641414531	0.00693221380338915	0.00289848369462187	0.00288427428052274	-0.017514064960628	-0.0216934082555746
0.88679126984127	0.102777055866872	-0.0692055702331025	0.0936204948646124	0.00835971055088702	-0.042633660130719	-0.0171369747899159	-0.0324927489177489	-0.033473694884508	-0.039072206061912
0.199243041279626	0.0850655450039186	-0.0171553632533911	0.153890857010276	0.0136765836490854	-0.0338212691860727	-0.0100723427684936	-0.0292141363918788	-0.0370492990072179	-0.0401208440297544
0.544239118769795	0.129771325279973	-0.0490734545390141	0.233509811185395	0.00966320766737916	-0.000749359020539964	0.0044569243234196	-0.0106276916751323	-0.023546725619692	-0.0382037348001449
0.942053781512605	0.0569778503469708	-0.0731572920063193	0.0550050420168068	-0.0147323062558355	-0.0410568627450979	-0.0278945845004667	-0.0167400093370681	-0.027350700280112	-0.0360738276429452
0.0418560091042354	0.00798426483979813	-0.0031634697724186	0.0231568944626151	0.000808624195182503	-0.00408762364850877	-0.00163949972666313	-0.00596290477913735	-0.00502808822990279	-0.00740566918152671
0.0130212776817307	0.0015460330641799	-0.00181713093794112	0.0119214796017233	-3.98566087753301e-06	-0.000870469890137761	-0.000437227775507648	-0.00047785034354444	-0.00204262306960659	-0.00246123917680944
0.0327216623068526	0.00704944814960791	-0.00328449824889408	0.0216177435995292	-0.00175124687556904	0.00170656542431628	-2.23407256263811e-05	-0.00161854514806739	-0.00360786430463115	-0.00531734537212401
0.103441292579972	0.0229447430695495	-0.00777775793461474	0.0681017588839579	0.00178593471011809	0.00137994880798011	0.00158294175904909	-0.00470142355941708	-0.0113626768215587	-0.016935924132088
0.0903235170739053	0.0152391142873435	-0.00804716544027066	0.0488198790388723	0.00428851311827487	-0.00296312343576763	0.000662694841253628	-0.00496006791496485	-0.00765936501442026	-0.0118224291412008
0.100147585703256	0.0238247591685892	-0.00841837572882903	0.0730251227243929	0.0110725505023836	0.00867604430480284	0.0098742974035932	0.00305705923719224	-0.00323412688746448	-0.00625215097873209
0.134952685552069	0.0650051887464994	-0.0111674540303875	0.106741778329662	0.00920330440189027	-0.0115127877023957	-0.0011547416502527	-0.00983088430101028	-0.0161644229072357	-0.0202603209452454
0.507029080459442	0.160470941742096	-0.0472989863275297	0.239475209244134	-0.0134891295087546	-0.0443961968054405	-0.0289426631570976	-0.0554549832440694	-0.0809752505562721	-0.0746862909680462
0.516877830735625	0.108112130916018	-0.0460578708697482	0.205839964811874	-0.000588184049711171	0.0146782501576976	0.00704503305399329	-0.00688072381096028	-0.0268544538492664	-0.0400217752571013
0.118601978198069	0.0188591985809844	-0.00913869778289324	0.0963659989887111	0.00210674374670609	-0.00463641580778354	-0.00126483603053872	-0.00866409922711468	-0.016024039829488	-0.0225184204511026
0.724309481327147	0.152686370404148	-0.060781552544938	0.181486350945156	0.00509558149800149	-0.00632553110202061	-0.00061497480200956	-0.00473863838960797	-0.0240132226250424	-0.0385914786593001
0.131807794972246	0.0201351584049212	-0.00878469199517215	0.0950621562642429	0.0043193072885592	-0.0108078622625728	-0.00324427748700681	-0.00828311035363898	-0.0174976009383841	-0.0220483328608543
0.0183152922251975	0.00716764932700254	-0.00110370102316792	0.011436747469389	6.86948753161783e-05	0.0011209957239259	0.00059484529962104	-0.000269531878080188	-0.00104458582035928	-0.00228559007426299
0.112093483116828	0.0175482048600083	-0.00768878749221881	0.093137533285025	0.00403829323313125	0.00189224451867669	0.00296526887590397	-0.0087705122863071	-0.0157728634632711	-0.0156073604475384
0.15093829006517	0.022930255482664	-0.0122791892311347	0.0843161703314803	-0.00222811485226171	-0.0154240677186183	-0.00882609128543999	-0.0155803237066947	-0.0221768865779207	-0.0272196675001204
0.195984087319987	0.0849852391577268	-0.0189814559554427	0.156492347734834	0.0127549017745653	-0.0506386118445373	-0.018941855034986	-0.0309448161018841	-0.03778529494922	-0.0464922565682494
0.0437088370039722	0.0279963829507256	-0.00309757828920535	0.0208968107868822	0.00489503407127471	0.00494487989772736	0.00491995698450103	0.00144821777911801	-0.00124482766185963	-0.00159048271548932
0.799623610703023	0.146698554383122	-0.0615997171225725	0.141951730622319	-0.0038433395036338	-0.0482159212132898	-0.0260296303584617	-0.0479194643044876	-0.0581997586234505	-0.0685218313697258
0.943157703081232	0.0560247715417774	-0.0734457320673128	0.0526070028011205	0.00426929541047194	-0.0284305322128852	-0.0120806184012067	-0.034427030812325	-0.0295421802054155	-0.0380528468263762
0.767023620823621	0.143543506466124	-0.0627258871942591	0.157134773723009	-0.00902048450046511	-0.0615105949236071	-0.0352655397120361	-0.0464396688778956	-0.0585285665755746	-0.0588487989344004
0.930713725490196	0.0662109938655067	-0.0709455243745912	0.0614921568627451	-0.00382418300653586	-0.0359375350140055	-0.0198808590102707	-0.0315805263364086	-0.0251107134599349	-0.0475325946928887
0.128507140303147	0.0739994101927835	-0.0126715520284607	0.0947492739470668	0.0107082777063875	0.0313991163551998	0.0210536970307937	0.0114778685559423	-0.00275935525893758	-0.00222552941027529
0.236332559634529	0.0817392906949632	-0.0234744908689322	0.151586096894768	0.0160299299206422	0.0161325942012936	0.0160812620609679	-0.00504285411377933	-0.0116614358318347	-0.0171856787911004
0.307505798027553	0.0739066625180656	-0.028819937215696	0.148808331895916	-0.0149760219589738	0.00121870497694421	-0.00687865849101477	-0.0255987209438598	-0.03424982226785	-0.0356412548370658
0.503271733787278	0.155189835536991	-0.0467151874995108	0.240479591608808	-0.0467071075982711	-0.0737223794434695	-0.0602147435208703	-0.0572664784292162	-0.0610664134543583	-0.100630880970478
0.493881684611595	0.093387651154371	-0.0466813784216694	0.230007128999446	0.00692925476334116	-0.00332501298792764	0.00180212088770676	-0.0176816624686538	-0.0318659412297693	-0.0423208271509985
0.886573389355742	0.102823136326619	-0.06750083942463	0.0914619047619047	-0.00650084033613441	-0.0281959734997796	-0.017348406917957	-0.0421744408369408	-0.0295454481792716	-0.0523006073703306
0.0683501290666386	0.0327297682957877	-0.00460378973811089	0.0533637508664122	0.0128970094945971	0.00450639872035197	0.00870170410747455	0.00536371776254504	-0.00533193987167084	-0.00222383983808215
0.0291237710842093	0.00464548254513077	-0.0020409069230116	0.0153364803439364	0.000415070149734464	0.00118082464269533	0.000797947396214898	-0.00272357387972239	-0.00289846126063434	-0.00283903701918466
0.0365573261686491	0.011456148872566	-0.00273722139238603	0.0198838036851514	0.00290140462539155	-0.000547452403104845	0.00117697611114335	0.00134140874186877	-0.003671854684281	-0.00246379726803514
0.780598692810457	0.165183765866065	-0.0637891059837922	0.186366013071896	-0.0159690306425601	-0.0689177410824469	-0.0424433858625034	-0.0718763081299206	-0.0671238579812404	-0.0762804781333589
0.465790141571082	0.201916555999987	-0.0426485262196292	0.225005095971762	0.0278163957814363	0.0173674937494768	0.0225919447654566	-0.0109564558658574	0.00105920997504283	-0.0100425038956611
0.586667570827377	0.167182697412172	-0.0537261721909643	0.23250417716954	-0.0444621480110545	-0.105258873938483	-0.0748605109747686	-0.0682999579224192	-0.106337321831884	-0.100612171211853
0.570893832971306	0.118120402873115	-0.0481502081263805	0.189777886593352	0.0242324613164248	-0.0177476762757944	0.00324239252031522	-0.00968787361019785	-0.0223880908106026	-0.0305274326092611
0.644676816132227	0.135295637554972	-0.052692914949198	0.189680451650016	-0.0127449697849304	-0.0392288361561383	-0.0259869029705343	-0.0324987936735298	-0.0724621258670118	-0.0700746126928548
0.388302431719506	0.0859541035466176	-0.0388449358677068	0.227106106872069	-0.00920439248777555	-0.0240988701745964	-0.016651631331186	-0.0329375622782073	-0.0411120326139087	-0.052699509014547
0.69444130363101	0.143290629546414	-0.0624356759928045	0.203671840088017	-0.0217290649681752	-0.0152108105618616	-0.0184699377650184	-0.0249639988080919	-0.0499356718768832	-0.0429319498514185
0.84390169559391	0.117064341753777	-0.0638754972949706	0.11949480300553	0.00377109991123825	-0.0315286963875883	-0.0138787982381751	-0.0382747207060529	-0.0315511099919951	-0.0319170197819374
0.687212320500746	0.157111591891207	-0.0589064057817846	0.180975791514215	0.0126315560389512	-0.0433589932035195	-0.0153637185822841	-0.0249167926012023	-0.0285875890265934	-0.0565213284541548
0.0662316891325483	0.0117589944245181	-0.00518857218806722	0.0354625758376875	0.00152113365042383	-0.00218540962157715	-0.000332137985576658	-0.0046023160731247	-0.00824480260841846	-0.0113076497610106
0.686223946794526	0.158323572855819	-0.0585764091789934	0.179608537870568	-0.0263652287872865	-0.0617430897882149	-0.0440541592877507	-0.0249869656977461	-0.043674409780231	-0.0602281601562434
0.0148613436907886	0.00169652925596933	-0.00109347325978076	0.00959578867030768	0.000864000644255776	0.000532374527490498	0.000698187585873136	6.61307236255078e-06	-0.000683461698417581	-0.00164449485276575
0.213440023737459	0.0722069991523446	-0.0185191453938894	0.119269476368234	0.0163121304450386	-0.00378441129371557	0.0062638595756615	-0.00184341434766996	-0.00559676336584408	-0.0102689394886041
0.196194304534231	0.0534265513683029	-0.0180194270627431	0.136161803691364	0.00344706093077479	0.000338075039535701	0.00189256798515525	-0.00784482796858735	-0.0169498462849325	-0.0243662993570911
0.203670882264632	0.0853106625908801	-0.0186595367578906	0.134613198406607	-0.00496972649149255	-0.0265758728845075	-0.015772799688	-0.0365633222175235	-0.0369247663757576	-0.0435036110423354
0.889917040149393	0.100586864181282	-0.0665144081423045	0.0904417833800186	-0.0234545679810386	-0.0231863649422472	-0.023320466461643	-0.034281229554759	-0.0459373678282503	-0.0410669195567984
0.00364349206946532	0.00028565175530024	-0.000326444110962023	0.00232226498969951	0.000184023444725948	-3.61441332650189e-05	7.39396557304646e-05	-0.000313608290898777	-0.000752172552819793	-0.000925861285937232
0.0892892058314367	0.0432992032119024	-0.00473088795461786	0.0559968576225451	0.0086163763311336	-0.00671538786660125	0.000950494232266175	-0.00383947260911628	-0.00406222673219263	-0.0134362007185172
0.0442988508407871	0.0284438263608899	-0.00282688380602897	0.02071870067602	0.00458756345744772	0.00596979146512644	0.00527867746128708	0.00298922971973717	-4.54850639744764e-05	-0.00231417043329532
0.798928962540727	0.147228425509001	-0.063411706573392	0.142480565186447	-0.009471422946291	-0.0687106747827336	-0.0390910488645123	-0.0518102615827966	-0.0459218348341596	-0.0640886951321565
0.942663585434174	0.0563872874276443	-0.0721589765608401	0.0531011204481794	-0.0197115779645192	-0.0362334309481368	-0.0279725044563279	-0.0276612745098039	-0.0362368665648077	-0.0430440200322553
0.0866974655323739	0.0139227937026826	-0.00705589090980889	0.0468992034901276	0.00152222146945122	0.00397503572086418	0.00274862859515769	-0.00466465696924152	-0.00630130975148989	-0.0125847760077017
0.224753057659836	0.0648526286294569	-0.0232945298250382	0.155600549347569	0.007805552731419	0.00882495806792058	0.00831525539966979	-0.00516557586513003	-0.0167656678714081	-0.0311551286869224
0.721753863297428	0.151190938155333	-0.0607794798954181	0.188177808781559	-0.00375267445359184	0.0121287694293226	0.00418804748786539	-0.0236237131368128	-0.0410956594595008	-0.0386083486057173
0.459572695785639	0.198373315031584	-0.042254736174362	0.228374461478574	-0.0124111580853806	-0.00951491082616535	-0.010963034455773	-0.0038757726495407	-0.0161667082045523	-0.0400758472525976
0.782245144724556	0.162748772127741	-0.0653020394588694	0.182378384687208	-0.0391081947292473	-0.0662469874619276	-0.0526775910955875	-0.0486996180166481	-0.063036393288961	-0.0690103567327187
0.308674110712376	0.108880521908466	-0.027672922947342	0.152290492308009	0.0258668815620177	0.01700429704874	0.0214355893053788	0.0232501047547587	0.00761626165803519	-0.00754942499656036
0.576803840161767	0.166862794313121	-0.0524707169594205	0.235347170210123	-0.0319590697643145	-0.0837547685050166	-0.0578569191346656	-0.0826827208876637	-0.104100243378397	-0.0996546415081033
0.242563814983427	0.0444089954018947	-0.0195659175518074	0.156101709869735	-0.00636623724923663	-0.0126156871048442	-0.0094909621770404	-0.0171552586669774	-0.0188320168347906	-0.0314522566645007
0.0249315653531424	0.00538060799180662	-0.00123463716590889	0.0145507524258625	0.000901657859789948	0.00028546989378276	0.000593563876786354	-0.0019853114290768	-0.00348264195311624	-0.00536946747697021
0.644672585065838	0.142855731048193	-0.0574562004962391	0.235999149082367	-0.00784468614104905	-0.00222390202756551	-0.00503429408430722	-0.01246899579168	-0.0295499446303219	-0.0486931394591957
0.00447681644543383	0.000912824489034444	-0.000229820037353791	0.00264751199115306	-0.00037137063877704	0.000276850564007275	-4.72600373848829e-05	-0.000223273563988702	-0.000748873035179122	-0.000813699343190208
0.7037468413939	0.142592995975601	-0.0604712086940693	0.194798689545748	0.0102384895014455	-0.00257446393469973	0.00383201278337286	-0.0064405365346718	-0.0127467871748227	-0.0445561067276353
0.0472316441054072	0.00944565563967159	-0.00483355505761206	0.0269733258242086	-0.00119490066108081	-0.00532431517032293	-0.00325960791570187	-0.00227922412681349	-0.00653070098657008	-0.00752357512078062
0.286423420268123	0.104033235998963	-0.0268030444910665	0.164689928578604	-0.014950204323772	-0.0559052155153941	-0.0354277099195831	-0.0524306283687509	-0.0481677620691712	-0.0624584569443903
0.0728372683132667	0.00879215864543169	-0.00388238219819256	0.0507821001301021	-0.00073317610548887	-0.000118803124235026	-0.000425989614861955	-0.00334471152343482	-0.0079225258856512	-0.0138088795425227
0.699243251846193	0.168171386367512	-0.0607208620445555	0.222252419149478	0.0150209002454678	-0.0127962558011001	0.00111232222218383	-0.00953179235488089	-0.0408696598906547	-0.0482600376127693
0.00490076958559823	0.0076068849901569	7.15771610464763e-06	0.000709476889792327	0.0022679077611319	0.00199876207224114	0.00213333491668652	0.00138564367164923	0.000690478055868518	0.000614945452665962
0.0559952047570533	0.0103958609350644	-0.004452926075394	0.0332834637475746	-0.00244038790075723	-0.00328571209771965	-0.00286304999923845	-0.0050264685544236	-0.00930925973898017	-0.00482044009075257
0.137909903537127	0.0219830715466059	-0.0116914166219341	0.0994945085747597	0.00314967583250286	0.00276413860799279	0.00295690722024783	-0.0069558788421524	-0.0153417272369413	-0.0160747799457253
0.943152661064426	0.0560284840098202	-0.0720330067578275	0.0533767507002801	0.00402577030812323	-0.0500624870657378	-0.0230183583788073	-0.0223432645785587	-0.0424518907563024	-0.0386051861365329
0.403474480812913	0.0832341326734566	-0.0395378145039647	0.220864991317704	-0.00852673835420359	-0.0216118970076436	-0.0150693176809236	-0.0341395664172679	-0.0404008940503583	-0.0557817283043759
0.460862871235657	0.200417584993779	-0.0440939160295989	0.23208676316503	0.00754075311599989	-0.00404647885726328	0.0017471371293683	-0.00289656515883457	-0.0140967627579038	-0.0168213238566923
0.423916389683174	0.121653895230526	-0.037924897227442	0.17982424273085	0.0306621788743693	0.00691968676674115	0.0187909328205553	-0.0142073808784812	-0.0314158212961267	-0.0156574031403945
0.884769421101774	0.104672152259111	-0.0696109377557887	0.0938835200746965	-0.0343057505355083	-0.0293832475675037	-0.031844499051506	-0.0209169977081742	-0.0503291864911835	-0.0579400796627441
0.723130218492113	0.151671215026998	-0.0616444609382129	0.186345980040812	-0.000308375033764685	0.00933733995358244	0.00451448245990882	-0.0292151161000231	-0.0337329569887639	-0.0462400908593477
0.928551820728291	0.0679168349738171	-0.0728238582217581	0.0629775910364145	-0.0126048786181139	-0.0339625583566761	-0.023283718487395	-0.035231066809008	-0.0330749855680652	-0.0462344962227316
0.0356133377134547	0.00318215968591245	-0.00269978985007694	0.0195764065946778	-0.00119919157822216	-0.00568461211704177	-0.00344190184763196	-0.00328478039014175	-0.00579644722640114	-0.00832951151422392
0.699586800291212	0.14084416558959	-0.0591866164118984	0.19836446021299	-0.00619064915451628	-0.0211116859154735	-0.0136511675349948	-0.0111582685251324	-0.0393273930361216	-0.0422490660642203
0.123385194478359	0.0249633201501978	-0.00922832067434687	0.0691023741257874	0.00451173679695781	-0.00855482269848276	-0.00202154295076247	-0.0100937688226122	-0.00858902377680797	-0.0172901091959155
0.0425750615830542	0.00197811920621171	-0.00164666258055424	0.0248369736461719	0.000794324290459475	0.00086252480608702	0.000828424548273247	-0.00476039241434158	-0.00510423258450632	-0.00748967262664689
0.0434578544652112	0.0352529968309699	-0.00244001038781233	0.0276517725785126	0.00636934582366359	0.00359785505096873	0.00498360043731617	0.00181541641913179	0.00154038736198912	-0.00534443808586476
0.408446213574126	0.085495249628546	-0.038966109293147	0.222059489751485	-0.00453388539462696	-0.0135502623700851	-0.00904207388235601	-0.0334796888496436	-0.0415106371769974	-0.0503263879952117
0.146718743465077	0.0216558072327336	-0.0116189604716011	0.0821776278792265	-0.00662621426141477	-0.00354079349106171	-0.00508350387623824	-0.0149522788106647	-0.0194910138991229	-0.0222911797158927
0.942518487394958	0.0565772225524745	-0.0717472951056517	0.0533638655462184	0.000805042016806645	-0.0372396622984859	-0.0182173101408396	-0.0245335073423308	-0.0288578485240251	-0.0347351519395637
0.638707777516601	0.139847191295088	-0.058811684919387	0.238367598088186	-0.0202691105415154	0.00937349213855532	-0.00544780920148003	-0.0209229400290367	-0.0308354472285304	-0.036543501082919
0.200688498817126	0.0867238490212515	-0.0181384080757531	0.157361253069911	0.00182937859992599	-0.0400849661047493	-0.0191277937524117	-0.027529659535514	-0.0390294407767642	-0.042944662145716
0.819886395218481	0.105673214693827	-0.0632501406667937	0.13115085968348	0.00294737287101521	-0.0128487143304504	-0.00495067072971755	-0.0199622679368068	-0.0247722846942489	-0.0383874778193467
0.769620769753123	0.14044448639911	-0.0611712565313345	0.155541948900772	-0.0204519324844401	-0.0531657842589935	-0.0368088583717169	-0.0397830266544047	-0.0615725833442328	-0.0882787009323621
0.0494203091193344	0.0087647229322422	-0.00405920044819851	0.031690205757822	-0.00267032102823542	-0.0037143594478895	-0.00319234023806246	-0.0027852134299297	-0.00623152085720979	-0.00743134203504089
0.196309686339516	0.0493182708125099	-0.0178549509534469	0.136499739442391	0.00508817912260312	-0.00135933934581661	0.00186441988839325	-0.0123897549766629	-0.017042013417322	-0.0260861703267665
0.289329059666984	0.109402477041197	-0.0282655356277475	0.178787307321389	0.000708063141821258	0.0102596709053623	0.00548386702359177	-0.00681363585736006	-0.0159201028584779	-0.0332983874494661
0.344469410620683	0.124309748861802	-0.0298023931446002	0.1807123278159	0.0356780445999076	-0.00524384298725861	0.0152171008063245	-0.004113857825851	-0.00550203644490432	-0.0104433198503235
0.371690294114358	0.0812207139618697	-0.0313040353871691	0.172416245424372	0.00197424972185228	0.00306014276703637	0.0025171962444443	-0.0146968435747205	-0.018304695846564	-0.0289011701883338
0.643081863051258	0.132862113399787	-0.0537703733339499	0.190997530626742	-0.0289091740804267	-0.0444105355110769	-0.0366598547957518	-0.0398492470621147	-0.0507347157792604	-0.0742518943551079
0.914641549953315	0.0788554492486492	-0.0698464258336646	0.0756055088702149	-0.00806507936507939	0.00864472455648935	0.00028982259570498	-0.0215521199388845	-0.0209893557422968	-0.0282098442407265
0.652933646745411	0.173784008517482	-0.057122950393681	0.218236954222248	0.0407639029428397	-0.0365227142343465	0.00212059435424661	-0.022683274653825	-0.0358900486464654	-0.0681759039940563
0.146145261012421	0.022528057142262	-0.0128264324831248	0.082496696438374	-0.00400315595557627	-0.00805844097153732	-0.00603079846355678	-0.0155823105622841	-0.0206201995241243	-0.0278862327706209
0.418720870508897	0.134169713984907	-0.0468554127580125	0.244151771189092	-0.0153401282532489	-0.0541525815555636	-0.0347463549044063	-0.0430579564807742	-0.0509747235510066	-0.0649555984373447
0.505720289155774	0.0968514613875635	-0.0453761522477774	0.221140713491272	0.00130362503941794	-0.0108375509755576	-0.00476696296806989	-0.0132422758902071	-0.036086839623796	-0.0446061660675061
0.112580682565191	0.0622425090813217	-0.00831054654610415	0.10242451314315	0.00348104563471179	-0.0109090036561826	-0.00371397901073539	-0.00956851841232714	-0.0140806559969213	-0.021289323322419
0.269498525252773	0.0431027224866284	-0.0229435170023516	0.138648208134275	-0.0136010894024811	-0.00605856804824051	-0.00982982872536076	-0.0191351506517298	-0.0364348051410828	-0.0436381192561932
0.321013599170275	0.0642873401348353	-0.0300197446698289	0.200839500739771	-0.00136682309104025	-0.014135569985146	-0.00775119653809314	-0.032608605713534	-0.0371953352318283	-0.0555799156463078
0.692327060521178	0.164976960829823	-0.0615590156685613	0.224275600543248	-0.0103119272368499	-0.0111504818710702	-0.01073120455396	-0.0265347669795652	-0.0307925214690508	-0.0425648646653726
0.00474021629581235	0.00114423022680203	-0.000293890090586773	0.00189555335193428	0.000417980031474748	0.000625808394196361	0.000521894212835554	0.000396690288557359	-0.000323509817904581	-0.000599868565949951
NA	NA	NA	NA	NA	NA	NA	NA	NA	NA
0.34665322573928	0.151666690752293	-0.0301091608920875	0.18396222281711	0.0176206322056199	0.00564806791515121	0.0116343500603856	-0.00771165692468689	-0.00887679472268826	-0.015084780942312
0.010479850710865	0.00450138388499704	-0.000802496751236673	0.00584257419240304	0.000544449819898245	0.001836325196315	0.00119038750810662	-7.51287856866397e-05	-0.000489802576463276	-0.00124191372691395
0.00422934436172433	0.000940159538851308	-0.000310945847156721	0.00188289114597314	-0.000152812444891569	0.000480603922094698	0.000163895738601564	-0.000109854467498744	-0.000689528333331491	-0.000970650735191746
0.317009471423091	0.0823584653721208	-0.0286184195308576	0.150455013651033	-0.00244983101479335	0.000908018185382997	-0.000770906414705175	-0.00750341921697867	-0.0179047095565057	-0.028714909657896
0.662082545878917	0.118044124420246	-0.0568579957562074	0.200309045862675	0.00411251155800418	0.00220125935111926	0.00315688545456172	-0.00723091857901137	-0.0303396754544539	-0.0370935627799847
0.701614107787637	0.140733756221735	-0.0578821347714606	0.192327361527362	0.011259854034854	-0.0076511341677995	0.00180435993352723	-0.0156696057111732	-0.0219097662195855	-0.048166278796296
0.069883100417932	0.0226178588632234	-0.00713669932864271	0.0576971958008839	0.00264874653257173	0.0063703649238236	0.00450955572819767	-0.00528477710185143	-0.00923893897509503	-0.00749761360163369
0.764314809700104	0.143369814810231	-0.0621302275455189	0.159484856809857	-0.0209387994580772	-0.0585584312319879	-0.0397486153450326	-0.0701424969150519	-0.069273313497525	-0.083172133399887
0.0570553834561879	0.00470209274170412	-0.00189733819966791	0.0266667968343335	0.00150375252188389	-0.00171905366126859	-0.00010765056969235	-0.00313612347011711	-0.00546351745880741	-0.00846103303740523
0.595611227916331	0.141970732623464	-0.0549877480370297	0.228513827384102	-0.00516796041618295	-0.0156450644339815	-0.0104065124250822	-0.0353029212828496	-0.0448885083532805	-0.0618490332752911
0.146289738461403	0.0609651594145408	-0.0151744845964046	0.109081533978576	0.0232162766818678	0.00626043514513414	0.014738355913501	0.00236969874663456	-0.0103246899503207	-0.0120054448642355
NA	NA	NA	NA	NA	NA	NA	NA	NA	NA
0.212770375940924	0.0670034090620886	-0.0182273902880712	0.12079287735531	0.0239762946778659	-0.0118324563112798	0.00607191918329303	0.00226922406180952	-0.00477445075933935	-0.0337238077734703
0.19424552667336	0.0854402645085112	-0.0182839709833042	0.156851732819359	0.0123394985952326	-0.0387357781994824	-0.0131981398021249	-0.0278712730446026	-0.035924687534456	-0.0413727111844033
0.533224117011588	0.089406870955353	-0.0454468064234272	0.194943209696365	0.00156018628910293	-0.00480249526809773	-0.0016211544894974	-0.0136572955980703	-0.0367402535205175	-0.0415254578094196
0.940742016806723	0.0582973997862183	-0.0720302083320656	0.0541403361344538	-0.00578123249299711	-0.0468207919531448	-0.0263010122230709	-0.0273900083576554	-0.0392282212885153	-0.0431817874248214
