# Supplementary material for: Measuring re-identification risk using a synthetic estimator to enable data sharing
Source: PLoS One. 2022 Jun 17;17(6):e0269097. doi: 10.1371/journal.pone.0269097 (PMC9205507; doi:10.1371/journal.pone.0269097)
Supplement: S3 File — (ZIP) [file pone.0269097.s003.zip › tx/tx.vineCopula.1.18.csv]

risk_act	entropy_est	ital_est	hypo_est	g_err	g_vine_err	ave4	ave5	ave6	ave7
0.0921695952059413	0.0182349076693486	-0.0067723865911969	0.0680783683057131	-0.00682431351468633	0.000611057246452301	-0.00310662813411701	-0.00981352487987321	-0.0195255007256876	-0.0127526767097295
0.0029575308808853	0.000246112343648589	-0.000186169756364146	0.00222099875135147	6.78326246150622e-05	-0.000107286349622105	-1.97268625035216e-05	-0.000614205750986818	-0.000697569466068497	-0.00056164792179476
0.406719100167501	0.133781203309583	-0.0416300029458045	0.276849605893009	-0.00882582152941214	-0.0516978128776875	-0.0302618172035498	-0.0682276371835755	-0.0799569631369206	-0.0738812914728736
0.653305537363871	0.173699130659677	-0.0468474491009702	0.244416949408616	0.00534553447054398	-0.0373854638946143	-0.0160199647120352	-0.0212691361689288	-0.0506615403514604	-0.0555042151786088
0.312665968484983	0.111427075996422	-0.0340126781429299	0.251733563676731	-0.0468632529287267	-0.0234571832023573	-0.035160218065542	-0.0443527199520258	-0.0282589471923083	-0.0759911629029101
0.106414901453625	0.019739888200593	-0.00796810586758656	0.0759990463734592	-0.00689153778241645	-0.000531123154239352	-0.0037113304683279	-0.0105080080438891	-0.0153677083078085	-0.0158508815925653
0.699788755380422	0.143006896521486	-0.0472744172500182	0.217873782698783	-0.00162228784955831	-0.0183825551567105	-0.0100024215031345	-0.0281243716731252	-0.0334109322033904	-0.0545766561931704
0.942937830687831	0.0562503445749963	-0.0490433631470643	0.0560621693121692	-0.00379708994709005	-0.0467563492063493	-0.0252767195767197	-0.014190478194645	-0.0320352513227514	-0.03864837330879
0.736799660832994	0.161305217754284	-0.0546627134141539	0.223460127526794	-0.0549789327841443	-0.0391273188637224	-0.0470531258239334	-0.0599137656882126	-0.0592800399075251	-0.0834338340893618
0.649843950802284	0.175263603923875	-0.0483178915504974	0.243604020979021	-0.00333573504955087	-0.0202482130523798	-0.0117919740509653	-0.0177337807622684	-0.0386168553771803	-0.0460515394856374
0.915516402116402	0.0774034119715558	-0.0490538724855489	0.0796224867724868	-0.00575405643738969	-0.0272749999999999	-0.0165145282186948	-0.0254042368125701	-0.0329188441868589	-0.0226862914862914
0.741729025912359	0.162126746908219	-0.0525607735953226	0.220614095780763	-0.0238205481519207	-0.0669152210443876	-0.0453678845981542	-0.0560169447474694	-0.0574378884533383	-0.074855827708096
0.782064373897707	0.163459155691536	-0.0538423505863959	0.199291181657848	-0.0118095387637054	-0.0710301089533965	-0.0414198238585509	-0.0469400483645664	-0.0502779320983959	-0.0744075312153157
0.766534994634995	0.142061211833791	-0.0500638979835485	0.173985537483577	-0.0610919888753222	-0.0517454495190435	-0.0564187191971828	-0.0457496073197815	-0.0676453660205065	-0.0805148681654468
0.942060846560846	0.0569348626690221	-0.0490136333163194	0.0565502645502647	-0.000383068783068596	-0.0439999999999998	-0.0221915343915342	-0.0415139329805996	-0.0444736451819784	-0.0520714726631393
0.416303749004916	0.117854823725375	-0.0330451403400406	0.198944998930901	-0.0141254794691577	-0.00588369805795874	-0.0100045887635582	-0.00782404053309449	-0.0303362035726922	-0.0342235548232627
0.266992814944197	0.0442569157480808	-0.020979759448824	0.153616946004471	-0.0186332316889168	-0.0150978769537236	-0.0168655543213203	-0.0163212183054087	-0.0299411965666697	-0.0453831513132619
0.663907198146711	0.119747024588424	-0.0477952814448379	0.218460911521399	0.00259056575187377	0.00352511649968756	0.00305784112578067	-0.0161193589476636	-0.0237355010919824	-0.0333616112437625
0.885977204585538	0.104299710647335	-0.0485146285310162	0.0989005731922398	0.00274554550387884	-0.0264019841269841	-0.0118282193115526	-0.024824838270891	-0.0290534208013827	-0.0437560958966597
0.136503126374149	0.0641867321787022	-0.00886043011375609	0.114198833714015	0.0176158495633916	-0.0100815008707298	0.00376717434633095	-0.0063772032314518	-0.0176452003850345	-0.0245441438873216
0.0271952401489691	0.00579379535991913	-0.0024976326134605	0.0204830200322963	-0.00173190568274195	-0.00126203817046463	-0.00149697192660329	-0.00174991863762933	-0.00453513694691929	-0.00494700787283873
0.0584219876677427	0.0369681982085675	-0.00216182134616322	0.0333384807132369	0.00302995995216626	-0.000291774152505399	0.00136909289983043	-0.000132273457870605	-0.00545499088366463	-0.00314030228643611
0.529896186944652	0.117539931545916	-0.041908039141668	0.229204080556385	0.0116655563343157	0.0212038521151284	0.016434704224722	-0.00883586840344808	-0.018782520055286	-0.0372305763668018
0.0620941015063208	0.00541330386151292	-0.00236648751085546	0.0310579263914826	0.00123458635804401	0.00623470255591925	0.00373464445698163	-0.00524323660125004	-0.00428123528708793	-0.00763124480849132
0.52246683744535	0.110408882315236	-0.0402265303780644	0.232015201806086	-0.0014451548769514	0.0217917991820039	0.0101733221525263	-0.00201527803716395	-0.021782331080942	-0.0328480322817524
0.0334755041164644	0.003115660881782	-0.0020518125769268	0.0205968461692574	-0.00360076446291646	-0.00435543114194074	-0.0039780978024286	-0.00384464640817229	-0.00484633350361942	-0.0072513278954941
0.56371410774058	0.104631138757684	-0.0400554356762624	0.220006368976846	-0.0235502347010732	0.00440460117648167	-0.00957281676229571	-0.0120271240918741	-0.0269125110102901	-0.0473692984654642
0.688329344876516	0.160254372814116	-0.0479119950974635	0.198657213426183	-0.0212238795772671	-0.00895994541060807	-0.0150919124939376	-0.0383307695340036	-0.0425501219973097	-0.0580381937513754
0.302618116741087	0.118575059293185	-0.0251667344876392	0.201543758760378	0.00168826974874353	0.00618343937608284	0.00393585456241319	-0.00553538473013676	-0.0160318745723648	-0.0332650173574779
0.0186808553031176	0.00448174156947483	-0.00223024047428	0.0137557752115191	0.000429943520726533	-0.00160592725057858	-0.000587991864926019	-0.00131666004770477	-0.00111044863009876	-0.00359407058284197
0.53242193320088	0.0885212498801268	-0.0393736528604884	0.213457512347282	-0.00860120668587605	-0.000916135728403433	-0.00475867120713969	-0.0189062865361034	-0.0290322753988357	-0.0429119381294581
0.0944124985130711	0.0137549067766153	-0.00620068671366512	0.0521131655374313	-0.00531836981940449	-0.00358882001376383	-0.00445359491658416	-0.0107621881084882	-0.0128725560632493	-0.0201664393431087
0.0619393112818257	0.0355143171840799	-0.00110581199086295	0.0245718210553314	0.00640287246194406	0.009373003819871	0.00788793814090753	0.0020857817975183	-0.000206381942040583	-0.00740038873183608
0.915373015873016	0.0777013264008796	-0.0491216447337958	0.0794603174603175	-0.0107350088183421	-0.00688042328042326	-0.00880771604938269	-0.0110046347171348	-0.0193641594516595	-0.031153002244669
0.383724166914695	0.0847505228398919	-0.036374639950533	0.255401784932658	-0.0114428147697226	-0.00704245604914022	-0.00924263540943143	-0.0204003331637159	-0.038345552123717	-0.0492369709510059
0.897483421516755	0.0858238080365293	-0.0485169056595988	0.0914054673721341	-0.0190847883597884	-0.00435881834215168	-0.0117218033509701	-0.0209728896103896	-0.0230225088183422	-0.0281536014911015
NA	NA	NA	NA	NA	NA	NA	NA	NA	NA
0.0364235375775553	0.0122495027668882	-0.00252136693245476	0.0222273098767737	0.00142468959202705	0.00558812650201482	0.00350640804702094	-2.63622319076687e-05	-0.00207578734964404	-0.00194269936609617
0.688802321022792	0.157175196879586	-0.0466000635588623	0.197695847578154	0.00596522694432544	-0.0500109659472783	-0.0220228695014764	-0.0316078626349356	-0.030424850404722	-0.0384138522879751
0.301441378837514	0.0964876920166914	-0.0231116811316865	0.168953040346002	0.011789654632158	0.021918557591863	0.0168541061120104	-0.00538740315064951	-0.000829586503110713	-0.0196034521409002
0.941918518518518	0.0570910129074343	-0.0495909747136523	0.0561092592592592	-0.00937248677248681	-0.0284670354337021	-0.0189197611030945	-0.0366767313907664	-0.0334129409171074	-0.0383221188896433
0.844686188412169	0.117499891395652	-0.0464668776781213	0.127178289702309	-0.00415792685890726	-0.0178785653659493	-0.0110182461124283	-0.0153950740617408	-0.0351804888361649	-0.0290203468902386
0.687818837490073	0.157214807733119	-0.0468499379826761	0.196128273704992	0.00174278699655162	-0.0559038303815756	-0.0270805216925121	-0.0315105274403908	-0.0501202152690767	-0.069195060948622
0.0123074363583702	0.00133633546103026	-0.000580449960506069	0.00818681559401924	0.000949481226837964	0.00159276645966193	0.00127112384324994	-0.000190419914779676	-0.000285226017825768	-0.00149804582200899
0.222703141163105	0.0446460994277334	-0.0193308887646763	0.17947468461954	-0.00455057113334975	-0.00353950942449271	-0.00404504027892125	-0.0195874210773482	-0.0245544404849546	-0.0414456311229818
0.226094170055594	0.0993086948369408	-0.0207882457346363	0.159776138154412	0.0449697834965271	0.0276921305561344	0.0363309570263308	0.00600541402038549	0.00987845228949938	-0.0107658537003025
0.652156459916264	0.140906663854036	-0.0488836833364455	0.25490306389326	-0.00739884138622537	0.000187724995099336	-0.00360555819556296	-0.0134254505327261	-0.0277336137797197	-0.0439934416323207
0.896623456790123	0.0863499355641725	-0.0486928679800906	0.0919820987654322	-0.00633686067019401	-0.0140365159531827	-0.0101866883116883	-0.00691373456790112	-0.0213090027256694	-0.0330932484182485
0.199286177373538	0.0866524554893776	-0.0176577776352536	0.173268348595388	0.00497774793803638	-0.0438190839800522	-0.0194206680210079	-0.02711776713163	-0.0405723907897788	-0.0423068967641678
0.194788003352446	0.0846198968798317	-0.0178416768644997	0.17498545905214	0.0105727991235142	-0.0368721756275428	-0.0131496882520143	-0.028890237507171	-0.0356429364091977	-0.0410548075886779
0.664868597538322	0.119944481079219	-0.0457190617153967	0.222934670181613	0.00346826276210865	-0.0128739428243752	-0.0047028400311333	-0.0067107619151956	-0.0193135933795407	-0.0316549085801561
0.698482744107744	0.166350107994895	-0.0510966754499209	0.243580130671797	0.0140294290116754	-0.00175685024851702	0.00613628938157917	-0.00966654580875681	-0.0208342531543606	-0.0439031514189183
0.221719462012485	0.084207294283203	-0.0198201255747868	0.151309662661376	-0.00357284200113916	-0.0230673600213171	-0.0133201010112281	-0.0390696875676411	-0.034188634256756	-0.0468264637278216
0.539769391618968	0.131561454453474	-0.0473621835495769	0.258745814117084	-0.00276903074698365	0.000298467087035292	-0.00123528182997423	-0.0117028661992578	-0.0271502323421746	-0.0378435318241872
0.597430912635526	0.137556550637463	-0.044115518263091	0.24827400709024	-0.00796215193241456	-0.0160451722789544	-0.0120036621056845	-0.0261395456720555	-0.0486727894060852	-0.0645488193889395
0.0357543480844671	0.0287406261966381	-0.00224589372596426	0.0302266826006289	0.00157662873950067	0.0116211470097205	0.0065988878746106	0.000908821659804382	0.00140884133944245	0.0019779818515638
0.290453410141824	0.108822450090723	-0.026769791630432	0.198420995673715	0.00981863722350923	0.0113618005402871	0.0105902188818982	-0.00978363088140033	-0.0210815265658975	-0.0258635540176896
0.651119321020301	0.139827754132964	-0.0490560537958582	0.256093497642517	-0.00846376646229574	0.00502826968546288	-0.00171774838841643	-0.0113588086687698	-0.0234321802040479	-0.0349816419605778
0.942930423280423	0.056323353202492	-0.0486387620989356	0.0552362433862433	-0.00100264550264551	-0.041316798941799	-0.0211597222222223	-0.0220837962962964	-0.0360094380927715	-0.0425554654314458
0.78577328042328	0.162245420295818	-0.0527301678853228	0.196665608465609	-0.00758036605494028	-0.0653073492535602	-0.0364438576542503	-0.0499215906098415	-0.0571640273201728	-0.0802477411356928
0.885190608465608	0.104181420036549	-0.0489005834370979	0.0992316137566137	0.0135046296296297	-0.0523104802604801	-0.0194029253154252	-0.0204365450136282	-0.0385100629308962	-0.0345682983115
0.703224335695169	0.143309633690099	-0.0470506192469723	0.217215980161813	-0.00293420356144902	-0.0215688316313316	-0.0122515175963903	-0.017438404519132	-0.0285344319406164	-0.0446932555105084
0.422855441080861	0.165427165063555	-0.0337252900780763	0.240539313132996	0.0147727101522241	0.0236630336708842	0.0192178719115542	-0.00542251103706853	-0.00477027116592754	-0.0211331855441118
0.842467828377142	0.116547554268166	-0.0468729788611383	0.12780149982552	0.0133709061907592	-0.0324636662152014	-0.00954638001222108	-0.0221993209586346	-0.0287218746638638	-0.0438334904157207
0.654549555097465	0.115708174361445	-0.047365832935704	0.226513417732174	0.0017387433324999	0.00975762999711149	0.0057481866648057	-0.0216760117751117	-0.0289279293739887	-0.0402079714567402
0.447078163744176	0.111233163744799	-0.0340249664262932	0.194275058093099	0.00689882680606907	0.00244570403424244	0.00467226542015575	0.00160221959008089	-0.0132189493539768	-0.0448229373354755
0.0127435402843211	0.00335674487137624	-0.00181493228121638	0.0109477221121515	-2.75097745838556e-05	-0.000726028702292473	-0.000376769238438164	-0.00092827001312169	-0.00173456640403734	-0.00223280386095396
0.914626895943563	0.0785128904999464	-0.0491687325414834	0.0808731040564374	0.00287495590828923	-0.0265359347442681	-0.0118304894179895	-0.018282671957672	-0.0188255952380952	-0.0283107603815937
0.0321855616473019	0.00379173323778664	-0.00271165807853925	0.0215593590194513	-0.0010296534358092	-0.00427311997652869	-0.00265138670616895	-0.00322636711203407	-0.0061663701387975	-0.00632785165522499
0.941736772486772	0.0573610432129282	-0.049496791522376	0.0571521164021165	-0.0153193121693121	-0.0544497955747956	-0.0348845538720539	-0.0271517195767196	-0.0462697791406124	-0.0428865580407246
0.316872393385793	0.1105458710508	-0.0316657464710042	0.249840679025898	-0.0345013327807218	-0.00904641132371309	-0.0217738720522175	-0.0302673454365354	-0.0565137920104817	-0.0548530303954069
0.0389663448179658	0.0330360456463017	-0.000848354073033998	0.022033865195948	0.00805917338926669	0.0084550111930284	0.00825709229114754	0.0044983227007092	0.0011486303866581	-0.000539860273694889
0.266958391772579	0.0441008833565764	-0.0217422908809797	0.155952671999232	-0.00359945670215001	-0.0179303323816276	-0.0107648945418888	-0.0270952143470534	-0.0290918540420841	-0.0402272674288472
0.22519427031278	0.0441228400045529	-0.0184765679488579	0.181262955543696	-0.00272325526472186	-0.0083916479648185	-0.00555745161477017	-0.0107427961023747	-0.0225818474893149	-0.0315602348558569
0.898739065255732	0.0852997934084138	-0.047075647349882	0.0902164902998237	-0.00863069820520801	-0.0129284832451498	-0.0107795907251789	-0.0263687101478768	-0.0270341746987579	-0.0372560046253674
0.486385402049443	0.158062772207659	-0.0439750837714472	0.278689907006128	-0.0090570015960289	-0.0453161759216786	-0.0271865887588538	-0.0764528788204735	-0.062411628738891	-0.0770642024767312
0.700608835146335	0.144806343920212	-0.0486896443315243	0.217807406636573	0.0196396119312785	-0.0277375583297413	-0.00404897319923136	-0.00988559153295132	-0.0305713574827807	-0.0319694529577851
0.89734417989418	0.085972962038544	-0.0486771563335513	0.0913835978835977	-0.00833399470899476	-0.00106190476190471	-0.00469794973544979	-0.0196219989886657	-0.0241704065134213	-0.0341623456790123
0.336599564770678	0.145560250876301	-0.0264414743555898	0.206572091992636	0.0213273438966197	0.00437250734952743	0.0128499256230736	-0.0130164613374215	-0.0166524844231586	-0.0289754296691616
0.689326487093154	0.164355128239403	-0.0546236696658273	0.252673424723425	-0.0204677466505898	-0.000767612198984691	-0.0106176794247872	-0.031043617330382	-0.0315695495318521	-0.0507408579878124
0.201077960117787	0.0861105623827866	-0.0167613878118821	0.176721819924158	0.00484498528861343	-0.0491177702142744	-0.0221363924628305	-0.0194026439778166	-0.034839552110622	-0.0453729330461568
0.684890178565791	0.135889422398979	-0.050260577021394	0.215084997812517	-0.0111874138546493	0.00194212798326365	-0.00462264293569281	-0.0024829719187518	-0.0207011831737602	-0.0306022424434782
0.842031528348195	0.117662670622365	-0.0468598891306405	0.12865071965072	0.00317925037925026	-0.0294281638114972	-0.0131244567161234	-0.00507729754813091	-0.0237906963731526	-0.0351969499086134
0.653307841033331	0.141755262958937	-0.0505508755453243	0.256203446444623	0.00184603521912874	0.00603895101811769	0.00394249311862327	-0.00931092104609255	-0.0286796418156131	-0.0370123381573298
0.347775036499671	0.152279422247472	-0.0272338369252869	0.207050333484467	0.0129180195766282	0.00661540091273477	0.00976671024468151	-0.0068729176710623	-0.0311469830641543	-0.0246991033798569
0.40561769049349	0.134691871316067	-0.0405205259814663	0.27716783287382	-0.050835082029458	-0.0483884307121212	-0.0496117563707896	-0.0515403639955274	-0.0859771482041742	-0.0718810329128577
0.0611332031631207	0.0396735529283912	-0.0031166071756914	0.0353921557989936	0.012526545549271	-0.00168448932030179	0.00542102811448462	0.0018108581700188	-0.00486991843356351	-0.00587254995122282
0.135753545480475	0.0628507839763906	-0.00941404092405973	0.11495430972672	0.00706231157199785	-0.0101079538954432	-0.00152282116172264	-0.0101777756455462	-0.0205685122908249	-0.021251470647984
0.0155538415255307	0.0024060231185263	-0.00146433220722291	0.00998604769359539	-0.00168662008475814	0.000375524313283152	-0.000655547885737493	-0.00260165977373164	-0.00445182121538941	-0.00521838497705879
0.569562783938181	0.118092811313766	-0.0395529482342756	0.207645649122471	-0.00594914902955235	-0.0067082459369564	-0.00632869748325438	-0.0140606866569527	-0.0192961347224607	-0.0321223073193347
0.199699315304989	0.0317147844480992	-0.0157577065524465	0.123953458321871	-0.0045230072125492	-0.0215667920013206	-0.0130448996069349	-0.0244416880361685	-0.0259917915779191	-0.0322159439663404
0.942637830687831	0.0564980933103126	-0.050216765795054	0.0560843915343915	-0.00903809523809529	-0.0413443642776976	-0.0251912297578964	-0.0330918891293892	-0.0417249725945804	-0.0449352886311218
0.330701004819895	0.109285532515741	-0.0283773887251619	0.208286295372408	0.0202012639753713	0.0381854430937938	0.0291933535345825	0.0132580174228148	-0.001588632847636	-0.00699505322225458
0.611679112319137	0.139886389691251	-0.0440879145591782	0.240857731473847	0.000413918935356916	-0.0226548192957214	-0.0111204501801823	-0.0261446647221318	-0.0359900737896687	-0.0501660738539137
0.122699758904229	0.0189494353308461	-0.0080578586814145	0.0735295512429745	-0.00938423346039419	-0.00485269020904085	-0.00711846183471751	-0.0146662987658111	-0.0213348640410562	-0.0243937463819421
0.298597857744569	0.0975796400802551	-0.0251492736370884	0.169827669911266	0.00919155419479734	0.0162497620310499	0.0127206581129236	-0.00309134081951834	-0.0117275035316184	-0.01487887529457
0.929562962962963	0.0673119124837759	-0.0489772500294868	0.0659092592592592	-0.00657923280423289	-0.0444675044091711	-0.025523368606702	-0.0281826940035274	-0.0255288054538055	-0.0447778880070547
0.798109048667382	0.147747733948861	-0.0493966504348912	0.153339981314981	0.0110162254412254	-0.0816323054396584	-0.0353080399992165	-0.0468988783218504	-0.0602755080461242	-0.0678469214509648
0.373106319316891	0.0839464940210548	-0.0286127368899846	0.197168296388165	-0.00465036553975146	0.0125247281210457	0.00393718129064707	-0.00892251529857385	-0.022379435295833	-0.0303305252327268
0.0672442801754124	0.011782879288498	-0.00515504355644512	0.0385389009777518	-0.00265805143535706	-0.00587497567986718	-0.00426651355761212	-0.00531481399173354	-0.00891792644449338	-0.00993422422410203
0.180473701375989	0.0468606474064489	-0.017033387208958	0.140567279360929	0.0124959531063291	0.0170613093388443	0.0147786312225867	0.0041880861985707	0.000941359027126221	-0.0127964297778146
0.864159052829886	0.108703480982129	-0.0485164067350763	0.108931880311047	-0.0125522526855861	-0.0149052168510503	-0.0137287347683183	-0.0377053276788571	-0.045613035093466	-0.0573282967128904
0.0637247320990633	0.0106024796176768	-0.00533787314069644	0.036260422954571	-0.00317425237276213	-0.00143170899444772	-0.00230298068360493	-0.00538225872688766	-0.00531473566000217	-0.0111559668767638
0.652876952842575	0.115565084362007	-0.0451989377660578	0.228715866066911	-0.0167106829118594	0.000441001740893454	-0.00813484058548297	-0.014381925642114	-0.0204798727612212	-0.0499009063116237
0.741365432098765	0.160618086333254	-0.0507194642384675	0.221583950617284	-0.0278950433165581	-0.0496063885980664	-0.0387507159573123	-0.0691156066096406	-0.061868059566653	-0.0763890727555194
0.130746272849588	0.078101989845089	-0.0126566035805651	0.103783259615431	0.0341542297064482	0.026825436907194	0.0304898333068211	0.0124558736449335	0.0158054900779217	-0.00342669652353583
0.0194110137659344	0.0140197250497393	-0.000928383680207458	0.0106051096675981	0.00275412899092872	0.00254346343781556	0.00264879621437214	-0.000205196867512449	-0.00158566494008611	-0.000789637756164089
0.00944745104596817	0.00365943228197571	-0.00102642621007319	0.0104457272596834	-0.00113480556643878	0.000989578610850316	-7.26134777942321e-05	-0.00101654185791648	0.000692404431254987	-0.000479853452219119
0.0566815165060936	0.0345098135504907	-0.00159156030718191	0.0237158992995263	0.00819787236817354	0.000789387470012538	0.00449362991909304	0.00285672385488287	-0.000135186660161525	-0.00387245349132917
0.182551385010913	0.0514018242507748	-0.015257825535497	0.138440976980852	0.0185424515647273	0.0206668394507582	0.0196046455077427	0.00356698304195974	-0.00415039185401034	-0.00700845034499059
0.224856350128294	0.0639297263389623	-0.0220755151298316	0.175850748432989	0.013107411847943	0.00264905938466045	0.00787823561630174	-0.007929948445417	-0.0159777376953931	-0.0228475972417113
0.061000406381071	0.0397024519286456	-0.00327483571819302	0.0348141289065587	0.00717908751369538	0.00505521231991329	0.00611714991680434	0.00416758244508633	4.77440681330085e-05	-0.00368523065791326
0.0190391454792978	0.00440306629445806	-0.00212215001645986	0.0139888194496027	-0.00140487881192446	-0.001311380296358	-0.00135812955414123	-0.00327157411228568	-0.0024836324121217	-0.00395343357174061
0.0261889906119392	0.0182900832444071	-0.00152865813962064	0.0118925527831868	0.00432915326575073	0.000803680210199845	0.00256641673797529	0.000967361686552169	-0.000192285270951179	-0.00193468455652878
0.659833666487833	0.118713557983353	-0.0471052729405668	0.219491929521096	0.00153512852164639	0.00641525659553877	0.00397519255859258	-0.0107326398762462	-0.0242587665214006	-0.0331140493314068
0.796418541951875	0.149038966913944	-0.0491107869130241	0.153326167042834	-0.0272397317755555	-0.0587048060871589	-0.0429722689313572	-0.0557989020783034	-0.0806357683428576	-0.0825179696897242
0.782445458553792	0.163670727193703	-0.053081881948272	0.200787874779542	-0.00341333774250441	-0.0630917790935765	-0.0332525584180405	-0.0621312277138257	-0.0616947824415961	-0.0710274436075906
0.304646427669181	0.107339041363479	-0.0227841362530056	0.170390937822674	0.0223498318263727	0.0226149912453645	0.0224824115358686	0.0217064837907382	0.00473623977330784	-0.00959806456207202
0.246688461787775	0.043735225138665	-0.0216080912266051	0.180079880475689	-0.00748708573412304	-0.014317896431441	-0.010902491082782	-0.0174872250186693	-0.0271070977527947	-0.040981231562606
0.94232671957672	0.0567881467142943	-0.0491935786582	0.0563955026455025	-0.0144082010582012	-0.0374553391053392	-0.0259317700817702	-0.0338402777777778	-0.0404978575128575	-0.0380236010902678
0.841432313166137	0.119904127776148	-0.0487568243548847	0.129498551031394	0.0221945386857151	-0.0209325596788833	0.000630989503415891	-0.026814560548384	-0.0309739664338929	-0.0290704886525965
0.780309082892416	0.165252792364964	-0.0521921014954646	0.200974250440917	-0.0174124431124432	-0.054981897553277	-0.0361971703328601	-0.0751539304978334	-0.0652903146523653	-0.082618491406429
0.888774074074074	0.101020684798773	-0.0467179854589816	0.096287037037037	-0.0179527777777778	-0.0391845289986931	-0.0285686533882354	-0.0302871811830144	-0.0428341736468439	-0.0315551918760252
0.642455185092685	0.176046137312851	-0.0483439158184329	0.251682573445073	-0.00729760229364718	-0.0385458039035119	-0.0229217030985795	-0.0456623524356318	-0.0519219217176731	-0.0544655076472382
0.742989160222494	0.159566006121907	-0.0521289855245799	0.217351580518247	-0.0213296761880095	-0.0484346960350228	-0.0348821861115162	-0.0465253220580707	-0.0466146795006671	-0.0736527467474827
0.37237232984893	0.082805889501837	-0.02930766456418	0.197210403658036	-0.00658732997326206	0.013719229714231	0.00356594987048447	-0.00184633073924784	-0.0264346493323471	-0.0253960109433187
0.696979759438093	0.140749909518436	-0.0484165110533051	0.220308335800002	-0.00732773763092398	-0.0148355941362267	-0.0110816658835753	-0.01975533123253	-0.0256376136320473	-0.0397928516183778
0.422831975277667	0.132361866214999	-0.0428160846800174	0.271550708868503	-0.00939386338826109	-0.0569899585790744	-0.0331919109836677	-0.0409689420632289	-0.0731006647168882	-0.0879101437685041
0.886269973544974	0.103194933887084	-0.0487629236392803	0.0987244708994709	-0.0197314814814815	-0.0323167147667148	-0.0260240981240981	-0.0447514610389611	-0.0450031400607381	-0.0491473745119945
0.799350225083558	0.14701691500422	-0.048882689592632	0.154103214069881	-0.00337973043659323	-0.0548105946522615	-0.0290951625444273	-0.0470096491184023	-0.0537243002136991	-0.073978653983138
0.00906578659974541	0.00280935912003451	-0.000281279175294118	0.00441744486774079	0.000715860663642194	0.000518859832750554	0.000617360248196374	-0.00124789329861392	-0.000881219487247105	-0.00211037804617196
0.79933871961372	0.146692558668553	-0.0460920465482431	0.152179875988209	-0.0275441268607935	-0.0636170592907435	-0.0455805930757684	-0.0480089898960148	-0.0666400795946744	-0.0628467623216501
0.0712623506728208	0.0341209157412353	-0.00555018362350897	0.0583313949918179	0.0223927194911938	0.00925579134637228	0.0158242554187831	0.0059636906561724	-1.45487344980766e-05	-0.000472355615791384
0.64811460946461	0.173864504094104	-0.049107080379245	0.248127101293768	-0.00905719566728613	-0.0365908245530795	-0.0228240101101829	-0.0323252185699388	-0.0431139424530788	-0.0616778636839144
0.777977645502645	0.166182110258313	-0.0542277871973913	0.203450132275132	-0.0333200629617296	-0.0656938604895467	-0.0495069617256382	-0.0595199927207631	-0.0810033915055823	-0.0997361020166901
0.0727893359779331	0.0114519992293787	-0.00430065219254226	0.0480161200947125	-0.00302742843329082	-0.00379041711509505	-0.00340892277419293	-0.0116502757856711	-0.0116380359744952	-0.0161370233196034
0.0705953191102528	0.034587409709872	-0.00501480204645968	0.0602702267511417	0.0075230158343617	0.0167869282296593	0.0121549720320105	0.00661499705371997	-0.000835057515705714	-0.00451361084109629
0.586611586028775	0.166347328151608	-0.0468851815072663	0.256121128514259	-0.00606622977836746	-0.0650665699149411	-0.0355663998466543	-0.065806195250992	-0.0801865049826106	-0.112292503875513
0.577345993985125	0.168340841649995	-0.0465898253258012	0.267403254248772	-0.0147993489975683	-0.100813261550881	-0.0578063052742245	-0.0853934821295552	-0.0830936060300261	-0.117645813947973
0.142325484861901	0.0597871823407038	-0.0130597450951208	0.122755643604982	0.00959856299554696	-0.00728512152700866	0.00115672073426915	-0.00182193085037907	0.00249759132830005	-0.0142631345450936
0.888140828924162	0.102243870058263	-0.0475780051396102	0.0968536155202823	-0.0196315816899151	-0.0181531305114638	-0.0188923561006894	-0.0205270803270804	-0.037935582010582	-0.0351105135967881
0.421441127850517	0.121087883549304	-0.0333837705084079	0.19938045464581	0.00720665574886853	-0.00247728319128893	0.00236468627878983	-0.0124689469896252	-0.0254924798789063	-0.020493724109493
0.469201787469142	0.105998656603009	-0.0412784961944531	0.26397165379743	-0.0213832352688982	-0.0310107931413663	-0.0261970142051323	-0.036662934411283	-0.0412718915410614	-0.0578993482898014
NA	NA	NA	NA	NA	NA	NA	NA	NA	NA
0.915051410934744	0.0780410184899051	-0.048150019238693	0.0800708112874779	-0.0239205908289242	-0.0186691358024692	-0.0212948633156966	-0.027389306989307	-0.0155367805034472	-0.0273630242483314
0.282706076609577	0.102920979463024	-0.0248053462516408	0.181068764287664	-0.0317529314874493	-0.0506450831208215	-0.0411990073041354	-0.0417653687341211	-0.0603505740720054	-0.0758508833668285
0.566505135175091	0.142520886673652	-0.0439668340484044	0.233354507215924	-0.00583619712165739	-0.00147233347978903	-0.00365426530072321	-0.00117446604470872	-0.0259363473153845	-0.0464310778157172
0.785808774250441	0.165033695337551	-0.0527876724470761	0.196991225749559	-0.00724911693457664	-0.0483464606381273	-0.027797788786352	-0.0438791864775168	-0.0623901845672437	-0.068501155494641
0.599712294369476	0.140583415013727	-0.0440758437564537	0.250672554115372	-0.00804659211125591	-0.0219352665254532	-0.0149909293183546	-0.028144778880108	-0.0426166587496773	-0.0612242216715934
0.0710661335436465	0.0349726525679217	-0.00595690434787	0.058801743579485	-0.00112363867360429	0.0144622377084544	0.00666929951742505	0.00207306098267911	0.00132946074557522	-0.00842853012157432
0.886675176366843	0.103226815240011	-0.0484282352360926	0.097824823633157	0.008973897707231	-0.035733559033559	-0.0133798306631641	-0.0150237273528939	-0.0449316702852435	-0.0369367862076195
0.492450796306139	0.0934323573393547	-0.0397092812843305	0.254007023957096	-0.000297058009285867	0.00482966601551005	0.00226630400311212	-0.0208267513609514	-0.0311991168007124	-0.043310641469461
0.33806678906146	0.107993003048996	-0.0344910550609656	0.251542490252231	-0.00566793576933705	-0.0360074974930288	-0.0208377166311829	-0.0373904360720821	-0.0396861053705673	-0.0717371539115615
0.0276934789336518	0.00547055704543039	-0.00163887318161405	0.0214659200850748	-2.619726789704e-05	-0.00186736193400615	-0.000946779600951596	-0.00253266298861475	-0.0050665509039429	-0.00638944177246397
0.695048669232003	0.166257997913184	-0.0515724989254981	0.248070113836781	-0.0166947864814351	0.00340246821080148	-0.00664615913531685	-0.0176365140418482	-0.0188431172668616	-0.038702160884044
0.766863445813446	0.142392717819466	-0.0491205448324382	0.169426709710043	-0.0227927490048867	-0.0321846093491992	-0.0274886791770429	-0.0428346580621585	-0.0528161831376258	-0.0678683960987138
0.653314548606559	0.13565043335559	-0.0421203534015182	0.207962462937673	-0.0461450993277687	-0.0230849176885655	-0.0346150085081671	-0.0625268189524899	-0.0537273148860937	-0.052635652169998
0.663362778928826	0.118934821477215	-0.0471253464115169	0.21992500057562	-0.00355783464050141	0.0045936933896521	0.000517929374575288	-0.0181747038788076	-0.0290487691530922	-0.0399240262905423
0.332848758517617	0.112595187416031	-0.0269530297766716	0.200233927764647	-0.00519820729780929	0.000430996719173959	-0.00238360528931769	-0.0079274563653563	-0.0109600753848962	-0.0368538151016621
0.223727891125214	0.0851198333829515	-0.0182418071720313	0.150569322827203	-0.0181206232844647	-0.0289667913862913	-0.023543707335378	-0.0305435213221919	-0.036799065862323	-0.0381028184700989
0.0720807007185392	0.0258371421708702	-0.00745636415279935	0.0636388375166673	0.00430094334708661	0.000313994508613594	0.0023074689278501	-0.00345738030337293	-0.00546072255689237	-0.00960724948635903
0.298955210525213	0.0973764731992148	-0.023302828424923	0.169255496151179	0.0218766660247037	0.0136540235215773	0.0177653447731405	0.00130919107389621	-0.0179288965268943	-0.0247463066778026
0.1248256104743	0.0553616753453599	-0.0117353677597911	0.0985578765632528	0.0203864651290293	0.00507103268160101	0.0127287489053151	-0.00394985611955923	-0.0087701565382934	-0.00553515822083424
0.424984591754413	0.167652129892797	-0.0343612284937168	0.24255937735342	0.0168567496975366	0.0117492631384578	0.0143030064179972	0.00674768675643589	-0.00841393170696902	-0.0196814411603858
0.179554424116951	0.0430307270775344	-0.0149711388661843	0.120742129163562	-0.0149975543451842	-0.00755443440428208	-0.0112759943747331	-0.0173294014191548	-0.0255764402266583	-0.0288175561051349
0.126700806225862	0.0212944959440242	-0.010464959901469	0.0905699124675796	-0.00485221155178935	-0.0120527666861632	-0.00845248911897629	-0.0114629948479639	-0.0160886925214694	-0.0282638026576696
0.522559915524939	0.109786382237241	-0.0363489855673897	0.230567776025379	-0.00603285716561153	0.0110435930244688	0.00250536792942868	-0.0074008088428098	-0.0296056353334258	-0.0410214051753302
0.0280024920914816	0.00750058736385723	-0.00207974374342144	0.0192979942061288	0.00242917737643384	0.00307438761337573	0.00275178249490479	-0.00195569941441671	-0.00287512241397134	-0.00171926572801216
0.565603781537234	0.1420411313762	-0.0422660615111327	0.232893423778186	-0.000219511951785489	-0.00659419146131868	-0.00340685170655208	-0.0254672163605497	-0.0335288241051999	-0.037570200055134
0.0741993099553952	0.0155688598931103	-0.00532746562686021	0.0474473425861232	-0.00735337991399752	-0.00854438324085377	-0.00794888157742564	-0.0103881138083896	-0.0119184796438334	-0.00997089584465979
0.524068914307934	0.111332357429773	-0.0392746649963815	0.235421432477042	-0.000671459759700399	0.00151258102940099	0.000420560634850298	-0.0115391735525293	-0.0246081923811546	-0.0335373511054039
0.780713712522046	0.163867383944377	-0.0519759320279167	0.201380731922399	-0.0378644416222849	-0.0808806257254141	-0.0593725336738494	-0.0645672086401253	-0.0811051065903091	-0.0977965435919027
0.127712704423261	0.07399833481277	-0.0128166177303291	0.107035231176719	0.0419514626749893	0.0155388294367167	0.028745146055853	0.0139783743045174	0.0140024228387471	-0.00818589025097573
0.151690907870132	0.0696351627806965	-0.0133912818870833	0.114477581447676	0.0010807469334429	-0.0144945862591922	-0.00670691966287465	-0.0238151731746361	-0.0246693803367978	-0.0308652218190036
0.162983756274399	0.0282170193397688	-0.0123154613578722	0.102229244420291	-0.00475672619173226	-0.00486082790961648	-0.00480877705067437	-0.0109476814244296	-0.0153099831220307	-0.0258697926486399
0.652858320161377	0.117043170214163	-0.0479261416425757	0.226826132423075	-0.00728726340595531	-0.000269257841334025	-0.00377826062364461	-0.0168976315988588	-0.0248515130363107	-0.0499993117196067
0.48441256542413	0.104890601733164	-0.0416348731075172	0.261875546627214	-0.00301178110986167	-0.024913244820392	-0.0139625129651268	-0.0375511829410042	-0.0459922173497623	-0.0611559734664918
0.175397474373271	0.0314888758742848	-0.0143908662809765	0.124115751425098	-0.00760367044588911	-0.0148250303702689	-0.011214350408079	-0.0213002576511097	-0.0288839895459332	-0.0386874567528296
0.929524074074074	0.0670265600251747	-0.0501239833297861	0.0665037037037036	-0.00831759259259257	-0.0274317460317461	-0.0178746693121693	-0.0248396424563092	-0.0448480980439314	-0.0307967897842898
0.0194935659634284	0.00659674077604477	-0.00183657777436522	0.0122088739359522	0.000612693923347004	0.00210564791818089	0.00135917092076395	-3.35022404865243e-05	-0.0021374146193558	-0.00146405743262918
0.371707913505987	0.0826271495924416	-0.0299586408281304	0.194300113756859	0.00211318887516987	0.00723120149203443	0.00467219518360212	-0.0020334900758438	-0.0205016808812025	-0.0290617086860155
0.864665472182139	0.108397399484271	-0.047304770024259	0.109168390251724	-0.00449435225268557	-0.0328600028464063	-0.0186771775495459	-0.0212861425212882	-0.0367884618966726	-0.0466426133413614
0.531990682373401	0.115254527177435	-0.0366566882103397	0.227687606240354	0.0124092812685124	0.0206361992261704	0.0165227402473415	-0.00326476343824689	-0.0120209717256711	-0.0347841727725864
0.0631810990038698	0.0105088491770063	-0.0050182714649626	0.0380491907466841	-0.00410880463117629	-0.00475003113221402	-0.00442941788169515	-0.00596922980999742	-0.00890129039011451	-0.00986760818438302
0.385778635382085	0.0862882101907773	-0.0389510594687721	0.256763242469472	-0.0109230089786963	0.00048159537326764	-0.00522070680271436	-0.0267036221875585	-0.0360874107600039	-0.0481955032905083
0.567198261011434	0.141068846183291	-0.0427980607058797	0.23378249421736	-0.000490735200536663	-0.00388298605751891	-0.00218686062902773	-0.0242629270037934	-0.0304369527864087	-0.0559923396253487
0.865346685105018	0.108978224121498	-0.0476823261236162	0.108789029180696	0.00546720378387044	-0.0336324055087213	-0.0140826008624254	-0.0205911335578002	-0.024022412618246	-0.0407769752140916
0.896338800705467	0.0866817783533174	-0.0478782813783035	0.0927723104056438	-0.0110305996472663	-0.0150671556838223	-0.0130488776655443	-0.0195309993610238	-0.0415234440713607	-0.0319117029575362
0.648711094615261	0.174921300982646	-0.0489036068990729	0.244364670977171	0.0194111787903455	-0.0385417897371328	-0.00956530547339374	-0.0155194787226773	-0.0466703669288228	-0.0395046114247815
0.0282210302352373	0.00752301088476187	-0.00219665103858439	0.0186281220924374	0.00209245451390545	0.00337749658696196	0.0027349755504337	0.000698106728986129	-0.000666496022448799	-0.0057500033739508
0.844386974554131	0.116824692306329	-0.0464631898329672	0.126162408161918	0.0188898772977205	-0.0336646240651143	-0.00738737338369688	-0.00176898714031071	-0.0230266435271337	-0.0192979189474287
0.315367523236606	0.0840642660096173	-0.0247153102641093	0.167869838278753	0.0155494442819413	-0.00878191279926444	0.00338376574133842	-0.0172260718947239	-0.0272454487346198	-0.0427520566011194
0.0734549420184138	0.0540851603837584	-0.00571757837017717	0.0613981532445178	0.0309971094654549	0.0146817931520804	0.0228394513087676	0.00754129609706633	0.00703939181430235	0.0131570026560046
0.887886155202822	0.101774708933017	-0.0485643764727843	0.0966416225749559	0.00558130511463839	-0.0319769717936385	-0.0131978333395	-0.0111658750200416	-0.022375102553392	-0.0386893160080661
0.929569312169312	0.0669312807459246	-0.0487204652895743	0.067041798941799	-0.021279365079365	-0.0387820244570244	-0.0300306947681946	-0.0294503848003848	-0.0440258807173409	-0.0417646344396344
0.867528489257656	0.108520873493486	-0.0475864636442529	0.108745496632997	0.00272397269578628	-0.0309180615680616	-0.0140970444361377	-0.010643844273011	-0.0327114706100001	-0.0365275442649218
0.33695241058454	0.109374267471997	-0.0335237535985788	0.248378710047488	-0.0161367691870656	-0.016078531895717	-0.0161076505413913	-0.0344774640191666	-0.0482294802272732	-0.0663074273287007
0.2685175612741	0.0964429569765652	-0.024941453844405	0.184381733113078	0.00388229201133455	0.0248863617219418	0.0143843268666382	0.00263618386572417	-0.00933902701775036	-0.0199326708214139
0.228024200318761	0.0687881789906535	-0.0201887581595394	0.161766967887427	-0.000251328598369988	-0.00682199952053175	-0.00353666405945086	-0.0134125538960353	-0.0111354672267647	-0.0238216351674043
0.0258004302961414	0.00545018513395073	-0.0016573766436823	0.0164907064796515	0.00267752840220661	-0.000493895307602885	0.00109181654730186	0.00107549516790346	9.84640444331338e-05	-0.00292906887682333
0.597834780082572	0.138915968631695	-0.0436835025654977	0.250544160113035	-0.0191880859771053	-0.0170475141353232	-0.0181178000562142	-0.0373020231002646	-0.0485952074696275	-0.0612854120893684
0.302379562911536	0.0918487018348983	-0.026510619574511	0.196748075972997	0.023497570374212	0.0232682243109962	0.0233828973426041	0.00857876076251074	-0.00105865812791628	-0.0200658146062166
0.26309912553657	0.105080208375585	-0.0239117735275092	0.185835599451959	-0.00439284275230417	-0.0522543427494677	-0.028323592750886	-0.0449012769408598	-0.0485593896439985	-0.0601248925001563
0.0614771948347224	0.00588425768720009	-0.00205392769002363	0.029918570071913	0.00246996122133021	0.00122673279453264	0.00184834700793142	-0.00142924777660954	-0.00619246014874722	-0.00861230643918121
0.145113917786776	0.0618540648039513	-0.0130971797538463	0.12175982857979	0.00998869049009848	0.00648655031080461	0.00823762040045153	0.00665180307444088	0.00745909209336051	-0.00018139803332648
0.0675479108435772	0.0111081866927304	-0.00521226396678446	0.0484342661477667	0.004378587307933	0.00277069917569057	0.0035746432418118	0.000797430259925694	-0.00568225803188527	-0.00925022574594621
0.208968305159449	0.0566685117153839	-0.0169842985604272	0.129215764919705	0.00407622156169174	0.010396734123845	0.00723647784276835	-0.0131096914068473	-0.0289014210697632	-0.0253580558741836
0.136344631470256	0.0638370752261395	-0.0091491420221389	0.116399386804548	0.00851084214214759	-0.0117158630537013	-0.00160251045577686	-0.0130404767383989	-0.0153125546267947	-0.0217766800711386
0.095100114807001	0.0142472421018127	-0.00702312900185326	0.0509175042499316	-7.26250308249049e-05	-0.0125256821955171	-0.00629915361317102	-0.00903194682825925	-0.0142080310223276	-0.0176208293870034
0.595527585727588	0.131470276804028	-0.0453605988279712	0.225418679370383	-0.000938949751600804	0.00630094914171753	0.00268099969505831	-0.010382240085963	-0.0424685495356599	-0.0496264111389682
0.274727679287393	0.0552826344330715	-0.0218396906159933	0.159837736176268	-0.0136691799680842	-0.00850602310854448	-0.0110876015383143	-0.0215136693367187	-0.0335014739637083	-0.0414081430308062
0.0560662764760184	0.0108191540968748	-0.00439952907845697	0.0367454992937983	-0.000457682140890481	-0.00150129942556098	-0.000979490783225727	-0.00511373170505357	-0.00740240549931614	-0.00739242351624375
0.0743761412820961	0.0534238085516918	-0.00560458444599192	0.0636401497780717	-0.000379325051496154	0.0306714147808613	0.0151460448646826	0.0198216110271813	0.0125338846314094	0.00673680725774414
0.426261791168256	0.16715555519792	-0.0355477217374412	0.241412542666189	0.0240981210072334	0.0131735288080418	0.0186358249076377	0.00421149073207999	-0.00779030181709439	-0.0246118517230088
0.196266229972392	0.0427913019444537	-0.0169742747763698	0.139292057307874	-0.000117143120685531	-0.0175544564524674	-0.00883579978657645	-0.0156118718708558	-0.0260961841296068	-0.0293041305669102
0.941565608465609	0.0574049026454443	-0.0483633578022318	0.0568788359788359	-0.00206005291005307	-0.0294557331557332	-0.0157578930328932	-0.0360727954144622	-0.0330960292793627	-0.0536157908449576
0.103051572859237	0.0464220186609299	-0.00829578759190602	0.0848105564597769	0.0165255927447238	0.0162170957816425	0.0163713442631831	0.00560851441363928	0.00382411823555336	0.00182399037728892
0.519898349674316	0.0862253250279209	-0.0414745646572803	0.221436378166315	-0.0140259621524828	-0.00183949693182062	-0.00793272954215174	-0.014106545204117	-0.0292622206637715	-0.0428425253327533
0.0623786249894348	0.00570167871142351	-0.00261068354023369	0.0298973934385961	0.00420805227805413	0.00230577138962903	0.00325691183384159	0.00141835852159818	-0.00586931272093791	-0.00976399914126779
0.54497905877032	0.131235251632765	-0.043699402033288	0.260912318552429	0.0068916442368735	-0.00690945739503013	-8.90657907837156e-06	-0.0131557621389143	-0.0228906795475962	-0.044969755987332
0.247717109647753	0.0434475938884581	-0.0207875612312431	0.181056187029219	-0.0055658987064649	-0.0105061847915613	-0.0080360417490131	-0.0184010538428543	-0.0186480123368914	-0.0398259675031598
0.127508405740496	0.021229282170812	-0.00883881950659379	0.0755369966066538	-0.00357604225228213	-0.00660963456368663	-0.00509283840798438	-0.0158140346771121	-0.016387817124595	-0.0213385832071583
0.268586827613153	0.0770673241073391	-0.0235341336415359	0.163068312733609	0.0229249139963303	0.0149174947664737	0.018921204381402	0.0016721390916723	-0.004143724390547	-0.0174841334180673
0.929630423280423	0.066817179753153	-0.0486238407712066	0.0665362433862434	-0.0158085978835979	-0.035190873015873	-0.0254997354497354	-0.0337562389770723	-0.0500688507601884	-0.0561403476153476
0.020928883029604	0.00573759224973146	-0.00126653406239587	0.0126489704968369	-0.00107540573894012	0.00105992283494766	-7.74145199623072e-06	-0.00153537822348577	-0.00250983690555294	-0.00412294793432458
0.199660996670959	0.0446861320414834	-0.0139225965020825	0.140627688860408	0.000976648609751357	-0.00425274867840481	-0.00163805003432671	-0.0133767010136666	-0.0260842240611212	-0.0317390238112073
0.0901884650365682	0.0128305694332999	-0.00631394480980746	0.0486576876561407	-0.00469664088315186	-0.00522334043682479	-0.00495999065998833	-0.011252468131259	-0.0126769155813007	-0.019633602627583
0.116860808167841	0.0187616793672936	-0.00923554926975353	0.103313699334678	0.000283777359707874	0.00379156779314301	0.00203767257642544	-0.00945013832769201	-0.0147994186794153	-0.0225068045662564
0.661880642335725	0.118400009776814	-0.0455535275125536	0.219328665023583	-0.00618253711554273	-0.000125957527144172	-0.00315424732134351	-0.012292793468899	-0.0250201462620525	-0.0402455287721923
0.0987556999464622	0.0278030236138463	-0.00828412699826832	0.0824239997056544	0.0140715797153205	0.00973024377039164	0.0119009117428561	0.00827345533587663	-0.000586549659640806	-0.00268119521908224
0.534368812613027	0.0902354694819136	-0.0375710851560411	0.216025984329443	0.0123847408204034	0.000800020820102665	0.00659238082025304	-0.0121049493907189	-0.0248685800850174	-0.0444402637725995
0.797765577015577	0.147939245545357	-0.0490946803570248	0.154529986679987	0.00759132977159294	-0.0405408396070162	-0.0164747549177117	-0.0625601049734791	-0.0638763330109168	-0.0572823523648971
0.685278501324715	0.156832757804385	-0.0461809900551149	0.202232236267396	-0.0227941186928605	-0.0522329612976611	-0.0375135399952609	-0.0481237777990238	-0.0744070653226601	-0.0692798818908641
0.104226432979863	0.0219821885165568	-0.00946719553185739	0.076285569098291	-0.000827025211194599	-0.00571240437788763	-0.00326971479454111	-0.00690440028315875	-0.0131792968081902	-0.0151219546692046
0.0626165897781209	0.00534690735001311	-0.00252570172963869	0.0286141430837017	0.00349958414253607	-0.00211374570062525	0.000692919220955407	-0.00231285634541675	-0.00491346102940637	-0.00733388634088676
0.914628571428571	0.0782890052058445	-0.048515881384516	0.0787603174603175	0.00615383597883601	-0.0110031746031746	-0.00242466931216923	-0.0116401234567901	-0.0252207671957672	-0.0257812493062493
0.436112943082078	0.104583712690804	-0.0330240904056083	0.198387597763585	-0.00804096507681057	-0.00398318793979757	-0.00601207650830404	-0.014386246499573	-0.0256938206330155	-0.0433946412735062
0.577033708098086	0.168353391229972	-0.0479361626804982	0.264010397836238	-0.0494992214427655	-0.105404995651025	-0.0774521085468953	-0.0980736651660474	-0.0923314108138095	-0.10127226533487
0.146587853681209	0.0226253472964512	-0.0117702217588168	0.0920636584587061	-0.00440546440665693	-0.014190641616035	-0.00929805301134595	-0.0124774076238943	-0.0117998628288997	-0.022571230454861
0.409253394523025	0.134525104456247	-0.0381661410789748	0.277078680705181	-0.00236407959427226	-0.0638422179687404	-0.0331031487815063	-0.0626941290374209	-0.0498988867033919	-0.0948624608453826
0.301670575231728	0.0913977735159464	-0.0255329534544926	0.198172965580961	0.0165072157318045	0.0231992847392142	0.0198532502355094	0.00713343683576895	-0.00257837408668521	-0.00982623881481143
0.0226392636161644	0.00763050847603157	-0.00157575988858562	0.0158283089673795	0.00243531234246453	0.00306055100658836	0.00274793167452645	-0.000982694610989987	-0.000808499413910282	-0.00183154791240829
0.475667912548933	0.106187711572817	-0.0402645652683895	0.264791789945318	-0.0135122700724056	-0.0283770522659783	-0.020944661169192	-0.0313928463421336	-0.0513299604225125	-0.0679025565325979
0.024661317286012	0.00556309965861677	-0.0013419177461282	0.0166940651995811	-0.00528997541154275	-0.00214105512841616	-0.00371551526997945	-0.00351721165972082	-0.00588647846067921	-0.00551009138852342
0.569238529532998	0.147340291025907	-0.0425378653396491	0.232605925881633	-0.00146986829802143	0.0029999911817421	0.000765061441860393	-0.00456481879754889	-0.0156455131145575	-0.0264326076050561
0.769363332346666	0.141328482389765	-0.0482010544125141	0.168705263255263	-0.00225050412550409	-0.0548554956360512	-0.0285529998807776	-0.0399531058960144	-0.0586401958188959	-0.0750512977926153
0.747806627323294	0.156051245148709	-0.0520145418389388	0.214445753629087	-0.0104786608453274	-0.0455380339639205	-0.028008347404624	-0.0463297873367079	-0.0501640526881326	-0.0659865972903239
0.915564373897707	0.0773906782852177	-0.0486153756028155	0.0789467372134038	-0.00163937389770719	-0.0140306878306878	-0.00783503086419746	-0.0136303096594763	-0.0226165844957512	-0.0333325797659132
0.488839293757336	0.105326100788961	-0.0414282763309829	0.25883225873039	0.000686338515707707	-0.033212087569725	-0.0162628745270086	-0.0375499140360938	-0.0465301506704957	-0.0629739593288732
0.665499009256233	0.118658572155667	-0.0454023856608784	0.221495209487986	-0.000230749705810829	0.00445232431478226	0.00211078730448566	-0.0122031564327612	-0.0322832331084588	-0.0389115649396848
0.686466838409891	0.157518274129514	-0.0448910755300086	0.199469450789911	0.0158263582083056	-0.0439360447946383	-0.0140548432931664	-0.0211732693966487	-0.0234729013551487	-0.0430011620527417
0.687699083273707	0.133870911213757	-0.0479130439793227	0.21057825612683	0.00256089873076182	0.00127446135207976	0.00191768004142079	-0.017117340169204	-0.0218282064019439	-0.0386528443987308
0.0166644124651494	0.00197950100392844	-0.00128182633135353	0.0106403453635326	-0.000631407114763664	-0.000374460026280242	-0.000502933570521953	-0.00230235247340658	-0.00517337070996263	-0.00482584315767468
0.316896916357063	0.0952172773740424	-0.0257668011112308	0.205054964993223	0.0211416777583737	0.0274439008360329	0.0242927892972033	0.00707245737514534	-0.00881535213413126	-0.0129003052491706
0.56707603716459	0.143256576344429	-0.0443551141652117	0.236037267432048	-0.0121074052832151	0.0161051386628464	0.00199886668981564	-0.00664293508966929	-0.0285898457033248	-0.0389295239815139
0.00506384736504268	0.000151837701010549	-0.00033965706532671	0.00656719727228601	-6.45725579070796e-05	-6.50657222981028e-05	-6.48191401025908e-05	-0.000471150881402573	-0.000939084620617465	-0.00105998069602165
0.306544256651896	0.108995083817608	-0.0241484994016128	0.171211368971464	0.00722333934588498	0.0215169245858043	0.0143701319658446	0.0122096244728499	0.00450443205798123	-0.00942970407451288
0.722456975629417	0.151089640159612	-0.0507533957572001	0.202819250215534	-0.00410547457244081	-0.00656968024935889	-0.00533757741089991	-0.00894580219565833	-0.0430096381710732	-0.0308797632147647
0.136161419408417	0.0215529851781505	-0.0100460040307893	0.105142002306909	0.00530333628493077	-0.00318225894675428	0.00106053866908826	-0.00551679475691652	-0.0114101090908072	-0.0197605703778269
0.0791100064190828	0.0132437335288597	-0.00710145169622607	0.0474221598604993	-3.78683272803243e-05	-0.0103397154722189	-0.00518879189974959	-0.0115662733531236	-0.0130408019210472	-0.0190474674129928
0.0363435671501988	0.0118501852107626	-0.00253057245501611	0.0233588283924192	-0.000659341359360854	0.00490028969142561	0.00212047416603238	-0.00168928679725412	-0.00114479564546256	-0.00446072018999495
0.700050625300625	0.141495770043274	-0.0496714179274068	0.221651667468334	-0.0234352325429416	-0.0297174510843018	-0.0265763418136217	-0.0279616049614837	-0.0386759727361277	-0.0567432282188605
0.102370693681591	0.0480126838352427	-0.00994178025545553	0.0855997023101722	0.0128514353993495	0.0137985706094892	0.0133250030044193	0.0103126217630448	-0.000289870098990758	-0.000716298188523617
0.235568949324832	0.0774839319823813	-0.0234263024389074	0.174052811520257	0.00438256577833249	0.00484176029551367	0.00461216303692308	-0.00702527150964583	-0.012606295373601	-0.0189301132270772
0.19967432165125	0.0317072992135223	-0.0139709460737377	0.124901495630489	-0.00632199765110986	-0.0069622650042728	-0.00664213132769134	-0.0222700600973617	-0.0191426646220551	-0.0364783258332448
0.301710106038824	0.0922257611031748	-0.0282307160620114	0.196254330049589	0.0179424686926631	0.0228624898626801	0.0204024792776716	0.0094496242071791	-0.00494645693052104	-0.00529237924367554
0.647914617943785	0.175070360851682	-0.0478623423862337	0.244533971121471	6.85981328261143e-05	-0.0393756681529557	-0.0196535350100647	-0.0209391169223907	-0.0337145355086964	-0.0675481144604336
0.570816900760955	0.11600263620287	-0.0389465698064546	0.209374659017034	0.0055414638525485	-0.0116226383132525	-0.00304058723035194	-0.00708587349743628	-0.0209797222666159	-0.0324848759867721
0.797888760930428	0.145702845501397	-0.0474727305300079	0.151631069239403	-0.0122241273069704	-0.0632278809559511	-0.0377260041314608	-0.053035584075606	-0.0619928975698567	-0.0775952032920475
0.844295158653982	0.117336146819604	-0.0465083434781041	0.126105282263125	0.022238571504748	-0.0298618066029831	-0.00381161754911763	-0.00694587733554064	-0.0245514567540304	-0.0381453242744909
0.0772089540776685	0.0162138738000884	-0.00583580665770393	0.0484325637660208	-0.00224972802830536	-0.00754030921589265	-0.004895018622099	-0.00567850273202623	-0.0135770995498795	-0.0147412961939554
0.686926477885663	0.161299080537587	-0.0481807781918006	0.201619855810777	0.00269772717388828	-0.036023723291138	-0.0166629980586248	-0.0345037485610815	-0.049870425201435	-0.0716864917661335
0.611022402927069	0.139549377989726	-0.0432573571862854	0.239153585463625	-0.0106557957525674	-0.0177995564490242	-0.0142276761007958	-0.0328948127274257	-0.0408046433454918	-0.0547922126290776
0.225314063275009	0.0856053069789807	-0.0200753786137955	0.150856887398921	-0.0170996917173916	-0.0276137877172471	-0.0223567397173193	-0.0315060539972994	-0.0399255732548909	-0.0399117846359671
0.457930722213784	0.197245679481685	-0.0384040144880748	0.25593202091302	0.0172170544841963	0.00321170936979986	0.0102143819269981	-0.0182713103224221	-0.0298111410187666	-0.0449868643242806
0.942994444444445	0.0561629329257126	-0.0497024453942575	0.055311111111111	-0.0196562610229279	-0.037492144892145	-0.0285742029575365	-0.0273912996952214	-0.0445816871400205	-0.0344867905242907
0.794978221778222	0.147933408060946	-0.0477871896590261	0.155260992710993	-0.0414498736237771	-0.0769624382148827	-0.0592061559193299	-0.064879775367049	-0.0767982344250269	-0.0871017369836097
0.746747229005562	0.157358611983389	-0.0521254013122817	0.216230548772215	-0.0179372864789531	-0.0476692456720071	-0.0328032660754801	-0.0469960293685263	-0.0538633190140747	-0.062452282187033
0.302436782535826	0.118148288081722	-0.0262531255587847	0.202598020701707	-0.00623875137275631	0.00118421448504946	-0.00252726844385343	-0.0101259609695283	-0.0186285368891104	-0.030920095445189
0.334851129848172	0.118616856095722	-0.0278452147751995	0.200878332216427	0.00148149261072378	-0.00272537962479408	-0.00062194350703515	0.00715224695943628	-0.00707351664603662	-0.0150454810420818
0.00298055304315528	0.000230759257702167	-0.000116307850138889	0.00202803866652309	4.16788743440298e-05	-0.000295771728722364	-0.000127046427189167	-0.00047127037219724	-0.000899799226808408	-0.000965511493626054
0.317683618323894	0.0820063548663764	-0.0246595987062082	0.167501867335122	0.0167556004096261	-0.00950830432611216	0.00362364804175697	-0.0150574217880672	-0.0229692590897936	-0.0188415144250826
0.217969481925881	0.043486894861734	-0.0191119853033244	0.139447998120893	-0.00573486879684912	-0.0150522340609526	-0.0103935514289009	-0.022405647589222	-0.0289748127631334	-0.0304243619342013
0.335755737586127	0.116684006044498	-0.0264285208923685	0.20035177129526	0.0168839136239413	-0.000784213012250956	0.00804985030584521	-0.00636903347433632	-0.0134830027793713	-0.0136475740066104
0.333108131155511	0.109806125324101	-0.0330947384534216	0.247311643449536	-0.0567668043313132	-0.0247613236371039	-0.0407640639842086	-0.0203255736947012	-0.0553261917581657	-0.0753537377852853
0.930033333333333	0.0666411859826102	-0.0493034824995232	0.0665500000000001	-0.00951481481481486	-0.0421550768494395	-0.0258349458321272	-0.0196208994708993	-0.0333163985705651	-0.0342513007054673
0.794735064935065	0.148232014692378	-0.0485578030773796	0.152706354139687	-0.0369086431302075	-0.0704722851525508	-0.0536904641413791	-0.0639876886661416	-0.0508376298871954	-0.0686560540638593
0.212437866804695	0.0667911119130552	-0.0185093229107189	0.135979445972018	0.00545577791307447	0.00142010667904696	0.00343794229606073	-0.00684514438186729	-0.0216663893331588	-0.030450867573119
0.640020703679037	0.140749911240801	-0.0512010773015982	0.264990043598377	0.00483414159133477	0.000505306793787241	0.00266972419256095	-0.0180810954270619	-0.0353138664459541	-0.0397614238210829
0.237918069073188	0.080751307286807	-0.0234710278927601	0.172563327108913	0.0112405896293982	0.00729184729408699	0.00926621846174261	0.0105828948722372	-0.00987268378871223	-0.0282797937297786
0.912964726631393	0.079982858794361	-0.0502522338260966	0.0808686067019402	-0.00418192239858894	-0.0235272427100858	-0.0138545825543374	-0.0271572310405642	-0.0250477072310404	-0.0236993934306433
0.424830013843676	0.132490068796614	-0.041671697337781	0.270100741430036	-0.00657480607270566	-0.0584960074915057	-0.0325354067821057	-0.046774008278843	-0.0734741868432406	-0.0756950707675646
0.061948758821047	0.0115756814696214	-0.00434055052685441	0.0458246548229413	-0.00147108010973672	-0.000976419714520844	-0.00122374991212878	-0.0083362851034909	-0.00884445189149206	-0.0124514646741905
0.0730463249873708	0.0153688670655849	-0.00427941776450774	0.0479084336757298	-0.00807474408711131	-0.00394455166514676	-0.00600964787612904	-0.00817392100026897	-0.00957344410213534	-0.0085937602856431
0.0707654397699532	0.0353490162785715	-0.00419612032181173	0.0591169399241981	0.0174605779392232	0.0133721394081494	0.0154163586736863	0.00479962145841678	0.000692884366383067	-0.00672852050580805
0.242859112025175	0.0429493703412219	-0.0208714526355729	0.177268811427227	-0.00102211814635422	-0.00809168751120246	-0.00455690282877833	-0.0201434905332799	-0.029992963751386	-0.0354519763890077
0.929413756613757	0.0673218671586024	-0.0496555085287983	0.0665306878306877	-0.0163731481481482	-0.04073709674494	-0.028555122446544	-0.0237451317201317	-0.0350317259900593	-0.0380685558268892
0.229499102399611	0.102573064059523	-0.0207412701349733	0.159842525100991	0.0444528394587837	0.0226566365344494	0.0335547379966166	0.024182578852497	0.0117301298162853	0.00416092285672387
0.04143578934484	0.0083742549853999	-0.00316179438730768	0.0268060059684251	-0.00166199376613459	-0.00319648435860726	-0.00242923906237093	-0.00548883798476186	-0.00686447370947486	-0.0106152322809876
0.188001711036704	0.0308040036970008	-0.0177293129974668	0.142425470263181	-0.000468596783720604	0.00314375200008157	0.00133757760818048	-0.0152517184281918	-0.0224034419710759	-0.0293579594440079
0.00338892772104957	0.000358068523546372	-0.000294597855686372	0.0022624166066449	0.000451112220014926	-0.000381281475545772	3.49153722345773e-05	3.05998090879391e-05	-0.000157249591218456	-0.000365746954927819
0.105198141493814	0.0207570925446207	-0.00825537976128472	0.0738188558802052	0.000168597778133731	-0.00307879370632116	-0.00145509796409372	-0.0082227304526976	-0.0112342607863812	-0.0227821980647384
0.680134254285102	0.132922760251963	-0.0499727294340082	0.218713226063228	-0.00904434590809333	0.00739257474769461	-0.000825885580199359	-0.0145961487806918	-0.0396760357428311	-0.0464437579994864
0.0239124240742481	0.00440670941822469	-0.000844167270414795	0.0133219395327701	0.000993162894853815	0.00258562009859858	0.0017893914967262	0.000249735602237837	-0.00199189504445221	-0.00235274803268738
0.305021867994694	0.105100393645176	-0.0239721536872399	0.17084685899002	0.0240379702676308	0.0209149377622918	0.0224764540149613	0.0203808347943017	-0.0103293395788402	-0.0180791803971662
0.332765573233093	0.110469866079244	-0.0328903227868818	0.247524010213878	-0.0347825310485814	-0.0250913380828057	-0.0299369345656936	-0.0329097829095287	-0.0575740836343038	-0.0618610838182027
0.780559700176367	0.164574233385716	-0.0500629304379752	0.202762522045855	-0.05028667998668	-0.0816241363574698	-0.0659554081720749	-0.0765722149814683	-0.081207294604298	-0.098440135182973
0.0150265816053556	0.00122135394308186	-0.00124200003295502	0.00975828005528844	-0.00133896661712004	-0.00122175527831239	-0.00128036094771622	-0.00263614101733248	-0.00337884216254154	-0.00294692488914154
0.225544063027963	0.0445590139193394	-0.0202488819900413	0.181671327602874	0.00338710002758447	-0.00877458262738348	-0.00269374129989952	-0.0151097125542947	-0.0293310186110575	-0.0403703203494564
0.0408063654936496	0.00691065776711312	-0.00291973673734058	0.0291687866819795	0.000269094463246446	-0.00381975885142246	-0.00177533219408801	-0.00435825409948116	-0.00562054612257059	-0.00784075983133004
0.0155186992758526	0.00153521998676523	-0.00070586837654533	0.0114001983510912	-8.81698288638343e-06	0.00105360627930851	0.000522394648211062	-0.000356245907527719	-0.00152823650729558	-0.00273807205941103
0.140473891552714	0.0641326367804549	-0.00826164743139199	0.114676153049876	0.0096634298829682	-0.0103966510260415	-0.000366610571536641	-0.00956653311558672	-0.0205363971843552	-0.0194415481283442
0.336013560889699	0.116959220751492	-0.0273298011739956	0.202735249269147	0.0264133841368724	0.0107259341058173	0.0185696591213449	-0.00164018231824237	-0.0175605036324419	-0.0134118848735637
0.32480463402553	0.062688699299139	-0.0293666914853454	0.225562384792548	-0.00265644538296278	-0.0132483267598544	-0.00795238607140858	-0.0263631816797533	-0.0445629178525023	-0.045997633916225
0.301504880511055	0.0916812653901317	-0.0275343737233401	0.198094759785296	0.0218740639217577	0.0305286108199049	0.0262013373708313	0.00774551315915706	-0.000644994829181789	-0.0153379057704124
0.0186655423272768	0.00480100614401753	-0.00193930330326654	0.0140317611979914	-0.00156820554126013	-0.00113901961777659	-0.00135361257951836	-0.000900913285251399	-0.00323571590923681	-0.00418730075551366
0.131531367858828	0.0770979796410082	-0.0121781550374529	0.104003573770687	0.0318779021375994	0.0314882300394624	0.0316830660885309	0.0178119483215869	0.00921911814095999	0.0044988103776169
0.00484944182745356	0.000873474554704239	-0.000150388129791135	0.00166943755855673	0.000815624190539735	0.000944508367811743	0.000880066279175739	0.000175101032485728	0.000118553217908247	-0.000475563469693439
0.0904647702609681	0.0103885325511459	-0.00491395535968597	0.05624011997538	0.000838820704926427	-0.00226328690756745	-0.000712233101320514	-0.00632018731201542	-0.0107665846164378	-0.0121609852807051
0.0669920355103833	0.0428706135656822	-0.0027580705648383	0.0565795590324491	0.0116656526594544	0.00101925268974945	0.00634245267460194	-0.00098823762337337	-0.00502852419837124	-0.0102099018149417
0.371625407729235	0.14813846793238	-0.0306130627736443	0.221661858299809	0.0548462557682497	0.0385327535945838	0.0466895046814167	0.0316412408481759	0.011799072844829	0.00928453959741549
0.104858676571634	0.0223249397801376	-0.00857114163085085	0.0753171784848701	0.0034621304457696	0.000825010068103343	0.00214357025693647	-0.0033373516964105	-0.00867361891082823	-0.0167131405693054
0.018845710098052	0.00530046406688093	-0.0020411913373056	0.0125859131223588	-0.0016294624778734	-3.90047890219333e-06	-0.000816681478387798	-0.00128938040267711	-0.000253102076259795	-0.00261044188875298
0.204112859704052	0.0859471130608987	-0.0210317468040266	0.15104745513655	0.000128741968735135	-0.0208546637707862	-0.0103629609010255	-0.0178805126400359	-0.0296898049833002	-0.0377498453142871
0.914347442680776	0.0786236096805211	-0.0492432542075113	0.0799970017636684	0.00770229276895951	-0.00879440158606837	-0.000546054408554486	-0.0154069664902999	-0.0207911253053411	-0.0355950236491903
0.687595127345857	0.158430655638867	-0.0468002338140255	0.198679632077791	0.00797057439895832	-0.0268539966479203	-0.009441711124481	-0.0396550362137215	-0.05477577339008	-0.0588459920427921
0.941455555555556	0.057612395366953	-0.0501719541840044	0.0565722222222221	0.00176043771043766	-0.0322037037037037	-0.015221632996633	-0.0238431878306878	-0.0365805605070312	-0.0391228734228736
0.055303880982158	0.027290689556121	-0.00467834240055084	0.050911878164325	0.00323743238015591	-0.00060782661529226	0.00131480288243183	0.000694170205187784	-0.00475210529469774	-0.00601667408755677
0.692520574795575	0.166628386150342	-0.0530931738196116	0.251202176527177	-0.0111349773004794	-0.0139085223418556	-0.0125217498211675	-0.0163433521882695	-0.0477941720184032	-0.0419466765345654
0.0925909008838696	0.0178400373671227	-0.0064677113144672	0.0673061178589051	-0.000571422644426459	-0.00498816933546965	-0.00277979598994806	-0.00773658543828759	-0.00926118879600218	-0.0154296763202837
0.748465805182472	0.157234043457405	-0.0504148290721338	0.216326787410121	-0.014262670354337	-0.0474608248233248	-0.030861747588831	-0.0443550123030041	-0.0487939516279531	-0.070862779713201
0.402194181573571	0.0775936728233725	-0.033863120893101	0.199362304266993	-0.00564886331641234	-0.00495807757286981	-0.00530347044464108	-0.0148377740472964	-0.030228260741062	-0.0432111469729169
0.286753900064995	0.103402204419991	-0.0227902753395098	0.18241635846992	-0.0100070852617514	-0.0620068344170255	-0.0360069598393885	-0.0374279206008271	-0.0641012047797248	-0.0656811295969664
0.644863902364883	0.14121452043145	-0.0520402644101495	0.264144066209752	-0.00816944233618366	0.00541056218654257	-0.0013794400748206	-0.026715181833597	-0.0370269299583792	-0.0459774390225078
0.174202611390481	0.0851508763861296	-0.01673013309673	0.175874531178248	0.00867750169103701	-0.0432835462495497	-0.0173030222792564	-0.0243930884212036	-0.0312333904437917	-0.035193330299271
0.325063346087562	0.0624824901402565	-0.0283877462588404	0.22636745896977	-0.0128184648432084	-0.0286383795588116	-0.02072842220101	-0.0281833490490315	-0.0419597744451126	-0.0566688627062578
0.842667964660612	0.117430339885311	-0.0466800190845252	0.127635314159334	0.020829461986815	-0.0202314245032381	0.000299018741788393	-0.015273886979034	-0.0256953977213781	-0.0526595690276546
0.180488930316206	0.0316017790311977	-0.0144907461943881	0.12419060414647	0.000316682681423708	-0.0233941454688542	-0.0115387313937153	-0.0205537877988842	-0.033592417219274	-0.0272697493996635
0.324089191445478	0.063644906395148	-0.0311450305036426	0.225510317763919	-0.0117128974529275	-0.0213149954756276	-0.0165139464642776	-0.0260612284600267	-0.0378563014531498	-0.0498982596674016
0.573390835235836	0.118379156942041	-0.0381189337959723	0.210501023658242	0.01387982592654	-0.0150186819380979	-0.000569428005778971	-0.00568765400435078	-0.0146431021848635	-0.0382126937863781
0.587273509903662	0.165915952391888	-0.0482476327293221	0.256132218370281	-0.0415706249263091	-0.0870474697219843	-0.0643090473241468	-0.0665416831405148	-0.0864048286950273	-0.104723026158754
0.108077570554814	0.0160961925124481	-0.00940560320387496	0.0953260473142823	-0.00190251992281128	-0.000910336893427122	-0.00140642840811921	-0.00857955497466377	-0.0134835155888286	-0.0187234060775216
0.337191120240886	0.108971973920303	-0.0334160759057856	0.248449767217011	-0.0103519937070239	-0.0083914024322756	-0.00937169806964977	-0.0291767533012434	-0.0427067648810068	-0.0691380828673903
0.0190577422551182	0.00476720037380741	-0.00213934602646609	0.0144564083167213	-0.000655265435678908	-0.000851035982162546	-0.000753150708920725	0.000432231703136242	-0.00457911493139062	-0.00334581824885176
0.686177769761103	0.165177094368133	-0.0539900197349034	0.251552300785634	-0.0176461909310988	-0.00275732964566289	-0.0102017602883808	-0.025194275232163	-0.0417901233323349	-0.0492407195851309
0.362767101099761	0.138756554709881	-0.0311579487696124	0.221975960089383	0.0278930364374683	0.0322466386514923	0.0300698375444803	0.0216373745966515	-0.00464151433786936	0.000484869451576442
0.442484580397884	0.109063326176719	-0.0333689862658047	0.196166390755982	0.0228517252073002	0.000646179025937776	0.011748952116619	-0.0169975292138997	-0.0166909783660406	-0.029009729941256
0.120786979401615	0.0249607141117739	-0.00965626985181535	0.077977548923695	0.00657720309896678	0.00585849444212824	0.00621784877054751	-0.00625212674982117	-0.00999944788960637	-0.0123404326570013
0.589129198342716	0.1690044618482	-0.0481346966767016	0.258781510266032	-0.00149038405243107	-0.121162419325746	-0.0613264016890883	-0.0706356965071612	-0.0907354091440203	-0.121244449555144
0.763448725348725	0.140807334581553	-0.0476115209814304	0.171164222995596	-0.0665659992849877	-0.0474697511747512	-0.0570178752298695	-0.0750599418716648	-0.0730731902531541	-0.0737041838742677
0.943085185185185	0.0559424975887896	-0.0483765713409854	0.0549425925925926	-0.00111666666666654	-0.0481515772807438	-0.0246341219737052	-0.038826388734722	-0.046560726996363	-0.0484148452749329
0.571572324714347	0.117553119155244	-0.0390944157156145	0.21217281327269	-0.000224483302989298	-0.00891673201184962	-0.00457060765741946	-0.0075792032742179	-0.0314525247219193	-0.0289906964291313
0.497377978329387	0.0946936020041215	-0.0433518541166679	0.253736739276451	0.00249516332629379	-0.000410778877460938	0.00104219222441643	-0.0144668144729899	-0.0269916653219817	-0.0464458039838198
0.518847182566879	0.0857303755872448	-0.0379571114778229	0.223066261955412	0.00426936730710159	0.00188471063278017	0.00307703896994094	-0.0192268594551905	-0.0349053533634534	-0.0417487553748385
0.406677147175393	0.084793893199498	-0.0374638364253302	0.2485635999051	-0.0116532979077161	-0.0102406378800397	-0.0109469678938779	-0.0263607112813052	-0.0337507342704547	-0.0514484498120034
0.60220394166927	0.136126453610428	-0.044722408513558	0.219858203665051	0.000131778690998896	0.00649248776569289	0.00331213322834589	0.00287574040404559	-0.012260878550725	-0.0262665433283031
0.173116957563859	0.0852885201560747	-0.0156006120689161	0.173158562191595	0.0085918196315726	-0.0368792339872445	-0.0141437071778359	-0.0259658303423359	-0.0330844039491865	-0.0434731538955161
0.0426753888948754	0.0127361988842463	-0.00298073449011325	0.0265373080420924	0.00492326514710717	0.00229281328280295	0.00360803921495506	0.000937446735966463	-0.00588531517814274	-0.00471817715766418
0.646327664540215	0.137933135189792	-0.0436992950297649	0.209740280919064	-0.000513563342542156	-0.0281260462916153	-0.0143198048170787	-0.0590009037845897	-0.0420660979693044	-0.0612009933194531
0.423998772706668	0.16579599204819	-0.0362958469549705	0.241408850200138	0.0360598708293408	0.0261477686659056	0.0311038197476232	0.00542465942871306	-0.0104697609814628	-0.0178722647777281
0.302829873926564	0.0923717762688193	-0.0276057238202362	0.19929100212083	0.0213356039093297	0.0180382238582632	0.0196869138837965	0.0120802474754452	-0.00406258562822143	-0.0126245726675225
0.196193772965457	0.0856921390224993	-0.01924906569154	0.176600861005451	0.00843422676522201	-0.032564785249257	-0.0120652792420175	-0.026382507270776	-0.0346822842662728	-0.0479729342932279
0.649260972379204	0.137384332351319	-0.0423349936289795	0.210654079711311	-0.0174997473842865	-0.0374622426932628	-0.0274809950387747	-0.0428656976523148	-0.040578802333784	-0.062612085303975
0.130147397024542	0.0766936768252048	-0.0116079828173771	0.105230609114489	0.0381433148699892	0.0129080259059871	0.0255256703879881	0.0128850073303592	0.0145906884601338	0.00367637088639594
0.928105555555556	0.0683501967919995	-0.0485792313780418	0.067811111111111	-0.0068074074074076	-0.0254012345679013	-0.0161043209876545	-0.0338173988048989	-0.0406553141665887	-0.0526676608114108
0.567492826379274	0.145065769458916	-0.0417402583262386	0.235613142116168	0.0182145107159754	-0.00798252400470711	0.00511599335563417	-0.001734583374709	-0.0278800817701015	-0.0421771851503625
0.91279532627866	0.0800989805428518	-0.0504601348965171	0.0820768959435627	-0.00687645502645495	-0.0242531730615063	-0.0155648140439807	-0.0167582010582011	-0.0204353876062209	-0.0225887786596118
0.0741347367481279	0.0156975597211007	-0.00458253557009972	0.0476805361152165	-0.00269670891324653	-0.00077861639925153	-0.00173766265624903	-0.00890352080660799	-0.010573470505379	-0.012869799596083
0.195386316586432	0.0319779638466049	-0.0155515609546995	0.12755633755645	-0.00318821083711621	-0.0222216363479436	-0.0127049235925299	-0.0234775462818751	-0.0276236199839695	-0.0291099273701925
0.257341292409682	0.0612908647278237	-0.0220074534418816	0.161448447490193	0.00413687612191899	0.0150629706320621	0.00959992337699056	-0.00451930193022226	-0.00653657564274923	-0.023230748429574
0.646451950119597	0.139948519735045	-0.0492267914575598	0.263031487430507	-0.0165497152763149	0.00598255828947258	-0.0052835784934212	-0.0189320804885601	-0.0361279521318069	-0.0551227760779575
0.865587425845759	0.108759293026936	-0.0472736523705063	0.106410722302389	0.0134186588103256	-0.0329349644182977	-0.00975815280398606	-0.0209605148709314	-0.0273925659182926	-0.0376372210515422
0.0131715604450055	0.000306545693914277	-0.000167743901431322	0.00882862705107305	-3.08246757995193e-07	-0.000252971514095821	-0.000126639880426908	-0.0011123159189218	-0.00232221016774779	-0.00281750564322043
0.0341174130492599	0.00284147645241749	-0.00280083510178229	0.0197288596827178	-0.00191593000808122	-0.00687975451288306	-0.00439784226048214	-0.00492360715370636	-0.00663868229173952	-0.00625713628711901
0.898250970017637	0.0852177131586992	-0.0482006359258633	0.0899656966490301	0.00518606701940039	-0.0146039802789802	-0.00470895662978998	-0.02333855665939	-0.0235534223492557	-0.0290194464486131
0.942130423280423	0.0567371729084296	-0.0492757047356717	0.0563140211640213	0.00518703703703716	-0.0502825216450216	-0.0225477423039923	-0.0417541729875063	-0.0399430114638447	-0.0565529871119782
0.125653543388273	0.0585399218663822	-0.0115785589406478	0.0995851759953808	0.0104781007677255	0.0129170824179857	0.0116975915928556	0.00580115010282153	0.00777139085307668	-0.00669560761646487
0.107286444694687	0.0527092771533844	-0.00793635327506212	0.0768430260080283	-0.0161033515759707	-0.000432176011077159	-0.00826776379352392	-0.0159596431607266	-0.010579984131592	-0.0254016430011303
0.318175289756187	0.112270680713549	-0.0338462050965598	0.253606475505711	-0.0189984992540752	-0.0267165931141693	-0.0228575461841222	-0.0466139160696942	-0.0597871028180657	-0.0723940366675996
0.913344708994709	0.0792189043096706	-0.0498072029452261	0.0810719576719576	-0.00284692560525901	-0.0310858104858105	-0.0169663680455348	-0.0149490840949175	-0.0265900392817059	-0.0256456269039603
0.796524225157558	0.147853793118376	-0.047937247410403	0.15337045670379	-0.0213265122826081	-0.0745741943241943	-0.0479503533034012	-0.0583204402321381	-0.0627843877280253	-0.0671716445620083
0.897251940035273	0.0860343110942859	-0.0478411295792005	0.0908147266313934	-0.0122242103575436	-0.03320481000481	-0.0227145101811769	-0.0211258878467211	-0.0306021672771672	-0.0337090650090649
0.346446176289737	0.126181219278439	-0.029630006074479	0.204317304851192	0.0532703748300746	-0.00624422365465821	0.0235130755877082	-0.00147687466353214	-0.00862009858814994	-0.0160353582229622
0.192286597265054	0.0663023628697552	-0.0181739620647628	0.14506486961061	0.0169441889632266	0.0170064695150135	0.0169753292391201	0.00767810102357885	0.00422590889878163	-0.00680325450653332
0.328363486012364	0.10900991134049	-0.0275275132465582	0.209401272483413	0.0173607257329402	0.0278604627882635	0.0226105942606019	0.00611142678157511	0.00286471424177925	-0.00852581754378534
0.145341104754176	0.0286551728106275	-0.0120321686892303	0.103639209498821	0.00210531225899058	-0.00287912246030847	-0.000386905100658946	-0.00894549841813971	-0.0186800744186172	-0.0228946185910218
0.415321364005576	0.1174921877253	-0.0328198374032974	0.201406463059077	0.00647531099055904	-0.0144926611344606	-0.0040086750719508	-0.0144366805793092	-0.0254537681025181	-0.0255456614298455
0.408595278942709	0.158055151871428	-0.0334883065203911	0.242101451607008	-0.00332399572599773	0.0160454165891633	0.00636071043158276	-0.0114804333447137	-0.0117907593131089	-0.0324139813777449
0.864184361471861	0.108347010233365	-0.0480905833451984	0.109727471139971	0.0123448713323714	-0.0336938852813852	-0.0106745069745069	-0.0226927516927515	-0.043880333517627	-0.0399036475887137
0.942073015873016	0.0568601815066058	-0.049503057330888	0.0558158730158731	-0.0134267195767195	-0.0434109788359789	-0.0284188492063492	-0.0140191157607824	-0.0454922979797979	-0.0451451118326118
0.306151889229142	0.0657366678995378	-0.0304031541744184	0.229968645790852	-0.00457389532850327	-0.0147671749699431	-0.00967053514922317	-0.0312368747537358	-0.0370078231348198	-0.0464464820187393
0.112169067213549	0.0185822381583096	-0.007533492436195	0.0706352444224883	0.000697260919833145	-0.00826363078155867	-0.00378318493086276	-0.00750537897290483	-0.0167919969419268	-0.0235733359398169
0.0048985510967985	0.00765066316461827	6.41866630820501e-06	0.000700872413191988	0.0019827969677752	0.00205662435484444	0.00201971066130982	0.00154240999235698	0.00083384429968651	0.000442118230183689
0.337358761035027	0.147172562265425	-0.0285589610567058	0.209410442881109	0.0119489054994675	0.00319252618069449	0.00757071584008101	-0.0111383687770588	-0.0223034637881621	-0.0340269916127841
0.320080038314292	0.0968657518139359	-0.0268034490561275	0.204245436509631	-0.00237591003889337	0.0323734614461607	0.0149987757036336	0.00225102286196899	-0.0072148166960217	-0.0152064632153992
0.218740250094893	0.0871448220656796	-0.0194538391694014	0.15304452021851	-0.000867365578984591	0.0377496292059284	0.0184411318134719	0.0109314792768092	0.00546561849817204	0.00075129155819556
0.460584834330016	0.198628442085618	-0.0372758528973301	0.259300201675393	-0.000140873305447931	-0.00556130901570417	-0.00285109116057602	0.00222850481396364	-0.0125646890095853	-0.0233386736986256
0.0629796464490614	0.0109554587720274	-0.00426913985237447	0.0356376557093996	-0.000282386585984604	-0.00386332084840638	-0.00207285371719549	-0.00489459112049563	-0.00967870466205688	-0.0110516803415553
0.863368730960398	0.109050867715087	-0.0482487399901596	0.109526242584576	-0.0238299502966171	-0.0187426128398351	-0.0212862815682261	-0.0429703444223659	-0.0343611828768661	-0.0476700053689878
0.650454642233298	0.137048931850138	-0.0443290714917586	0.209930693040386	-0.04684915464121	-0.0259292720110487	-0.0363892133261293	-0.0251662317124004	-0.0432494362102533	-0.0448585408240976
0.391361276307802	0.0708707594039121	-0.0316312225915478	0.199064480363961	-0.01028423812932	-0.00449110175252804	-0.00738766994092405	-0.0131967396764862	-0.0301644171982682	-0.0423845953017379
0.22846812302513	0.0689429678037596	-0.0219289915369062	0.165458375991944	0.00312337851854025	-0.00158546588394953	0.000768956317295372	-0.00188591414605013	-0.00761086481467776	-0.0244224594817767
0.265235895571771	0.0744781799756167	-0.0236041269824011	0.165602995352205	0.00670036588362194	0.00724610376677071	0.00697323482519635	0.000495518447912568	-0.0157205185065314	-0.0173114624756645
0.0388775485623844	0.0330445696480277	-0.000743651998840848	0.0217373004705885	0.00812949424818461	0.0091408982096365	0.00863519622891055	0.00403619652040649	0.0017721508219176	-0.000135771370961255
0.378394059548579	0.0920766725873451	-0.0300390762017758	0.194936876530488	0.00620587745976486	0.00700913879396731	0.00660750812686611	0.00161197695696152	-0.0168165127987496	-0.0274061218994656
0.0194610176000013	0.00690567352891701	-0.00164879569257655	0.0128092303219445	-0.00104731539943215	0.00152289719624809	0.000237790898407971	-0.00181257422241438	-0.000790577613355176	-0.00391065344578442
0.682628425459809	0.133771112701141	-0.0515350705194562	0.220177066964433	-0.0325834295813296	0.0055056432249172	-0.0135388931782062	-0.0126268938053834	-0.0450292269712502	-0.0501781692322951
0.0534439509562495	0.0262759513045024	-0.00558448653339502	0.0509793984602063	-0.00121685952963745	0.000328678091380555	-0.000444090719128452	-0.00155177361132538	-0.00460469534914144	-0.00926479859136179
0.2992277646822	0.0975506397506384	-0.0232436833134285	0.169707316521077	0.00474788885667826	0.0159990799450038	0.010373484400841	0.00716082917873401	-0.012211038851234	-0.0263597869106494
0.165881206971	0.0293544421091008	-0.0120668799384824	0.101951955559312	-0.0036361301508411	-0.00240832689147372	-0.00302222852115741	-0.0144044331004358	-0.0250202868656968	-0.0226617499522918
0.263791259499939	0.105446452053976	-0.0233081862595445	0.185182541201416	-0.0112999800701253	-0.0591955070526128	-0.035247743561369	-0.0445023777771845	-0.0485024998982001	-0.0799949525656907
0.573057591703706	0.11986830113996	-0.0399635156350173	0.214310128239272	0.0260778865434418	-0.0264757341204299	-0.000198923788494065	-0.02019479608361	-0.0191100899845408	-0.0386757696770438
0.0561183895722282	0.0341000603894991	-0.00126230720843819	0.023665167674309	0.0092171849002646	0.00644931646813433	0.00783325068419947	0.00685613132563769	0.00203337108650436	-0.00300901384186587
0.815797611881819	0.107323390547201	-0.0484206646584068	0.140192729439895	-0.00170951957289345	-0.0123184672610078	-0.00701399341695064	-0.0232265942420514	-0.0209701385336349	-0.040323880054298
0.865484030784031	0.108425869287569	-0.0476464163730557	0.108278932178932	0.00699251242584586	-0.0275684860800056	-0.0102879868270799	-0.0157156508556632	-0.0221869027577359	-0.0397552899686519
0.0585066487188039	0.0109038706578803	-0.00463498241655994	0.0452430906344258	-0.00710435042121216	-0.00665540582930044	-0.0068798781252563	-0.00553365640364564	-0.011195073836813	-0.0103105531448094
0.0128911312945575	0.00347971628389164	-0.00167092238155397	0.0113528278920343	0.000557527146841258	-0.000202004298319389	0.000177761424260934	-0.00129996754097175	-0.00162585945628164	-0.00166646618581336
0.769336476178143	0.14118294417058	-0.0464659939965755	0.168045935418975	-0.0209119082347152	-0.0421272177802559	-0.0315195630074855	-0.0444097371420457	-0.0574444340996296	-0.0894919577863528
0.199623040963087	0.031908051667112	-0.0166693464509181	0.12608135146477	-0.0209269999093587	-0.00850445948754255	-0.0147157296984506	-0.0135929273169199	-0.0238359161357907	-0.0260604005853246
0.438832596476441	0.10597164524645	-0.0330284771302189	0.199997560821016	-0.00857880721854393	-0.00153398104118463	-0.00505639412986425	-0.0239983157868101	-0.0241017566573551	-0.0307927754547362
0.135449193438641	0.0636589418323495	-0.0103414785132939	0.115338711736035	0.00312550711668574	-0.00868101386771311	-0.00277775337551367	-0.00770741512144321	-0.0186507636789418	-0.0221068016963733
0.942103703703704	0.0570924224167848	-0.0492583197501653	0.0559240740740742	-0.00225661375661357	-0.0349593073593072	-0.0186079605579604	-0.0386741346616345	-0.0238160913523656	-0.0344416008419683
0.914115961199295	0.0789809194104717	-0.0498839975142721	0.0811451499118166	-2.2045855379127e-05	-0.00909929453262792	-0.00456067019400352	-0.0276511243386243	-0.0290967865467865	-0.0261646384479718
0.0580180696751283	0.0374369327935585	-0.00288721833400629	0.0316914663066149	0.00207133048474415	0.00054211222493869	0.00130672135484142	-0.000948640450702448	-0.00266843921528975	-0.00481658866639845
0.47190478161608	0.105608204567779	-0.0387019431028328	0.262042783050826	-0.00430689240556248	-0.0283307221315864	-0.0163188072685745	-0.0272204869633352	-0.0486429230008201	-0.0630882332186867
0.00141166859508683	5.63624101087385e-06	-9.48899699560043e-07	0.000709047067854505	1.56742390472733e-05	1.59017843709437e-05	1.57880117091086e-05	-8.51324135917363e-05	-0.000338169519601243	-0.000303200278750286
0.657084052979757	0.118044316521954	-0.0478603219573331	0.226906665560961	-0.0120314080772189	-0.00790588573198969	-0.00996864690460431	-0.0156148953635117	-0.0281575069590303	-0.0457394447460047
0.107888171420891	0.0171623843569475	-0.0066503366732536	0.0666804239515012	-0.00607205450372106	-0.00723483230581801	-0.00665344340476953	-0.00790383499595913	-0.019616176495796	-0.0282006147506991
0.0683989976244705	0.0321077865778521	-0.00530692509434454	0.0591866060127369	0.00788168108896303	0.0109041823057617	0.0093929316973624	-0.000574332713274173	0.00253984192148825	-0.0108169505540544
0.5901285389076	0.166816412800102	-0.0458824093140874	0.255046054581699	-0.0400280550776209	-0.0905573840075157	-0.0652927195425683	-0.0642161036463855	-0.0849631236426107	-0.098397145462042
0.00100802343646029	0.000221754808472377	-0.000185393948882263	0.000673789921690589	0.000155812017243539	-0.000116138952276871	1.9836532483334e-05	-4.70964789914291e-05	-0.000100260979948528	-0.000196568215629459
0.897581569664903	0.0858974188546866	-0.0494389006810819	0.0915128747795415	-0.0107977553310887	-0.0178164582331249	-0.0143071067821068	-0.0231748161682372	-0.0209940906315906	-0.0355128532084095
0.0206346183044934	0.0072932613682173	-0.001669936940215	0.0130746711767868	0.00185593508436884	0.00120911544334466	0.00153252526385675	0.000344273823726125	-0.00185063612785063	-0.00300680240224044
0.943272222222222	0.0558890264739411	-0.0490243650746643	0.0550333333333333	-0.000896296296296395	-0.0453182098765433	-0.0231072530864198	-0.0328097142055477	-0.0311	-0.0356371235246237
0.942794444444444	0.0562994401954554	-0.0481922788578711	0.0555111111111112	-0.0140452380952381	-0.0510464285714285	-0.0325458333333333	-0.0347126727121825	-0.0404250151854318	-0.0562191094856092
0.176160816787218	0.0840704733078591	-0.0171740981722336	0.175924271946683	0.0103327590990643	-0.0317859537543915	-0.0107265973276637	-0.0218377876716158	-0.0302326144035083	-0.0437434912291954
0.745702621760955	0.157842190035214	-0.0534123043716269	0.214873304164971	-0.0214319560069559	-0.0507293885986352	-0.0360806723027955	-0.0520760986070841	-0.0630103969448006	-0.0700281125447164
0.0466213888721957	0.00915879918160484	-0.00384795498368128	0.0289738816260929	-0.00189630790580567	-0.00202377945806587	-0.00196004368193577	-0.00501117176698649	-0.00545765756477037	-0.00653660701497247
0.0875701585180847	0.0137613120868902	-0.0060540173338663	0.0535554811377267	0.00207863382359605	0.00630608551718873	0.00419235967039239	-0.0043431318025495	-0.0128260083959	-0.00721020770988402
0.0246716357195687	0.00612630583169495	-0.00128926522920832	0.0170188707816869	0.00132891244178062	0.0007477962559783	0.00103835434887946	-0.0019206333384945	-0.0016660941663298	-0.00444616550826766
0.88822323633157	0.1013706749457	-0.047545797245224	0.0978323192239859	-0.00331503928170596	-0.0327458193041527	-0.0180304292929293	-0.0145361676903344	-0.0465947945736387	-0.0512046575764384
0.125242569728421	0.0593920098651788	-0.0116410650654832	0.0993893408942739	0.0150593563972353	0.0237196471637289	0.0193895017804821	0.00497223910240938	-0.000899466886843947	-0.00545605461511411
0.0259191095033038	0.00521475242882582	-0.00173989590271859	0.0158324468333093	0.00390546407319225	0.00198718552805547	0.00294632480062386	0.000111840175011892	-0.000512138332165325	-0.00429596588389546
0.228092779275445	0.0979506445399557	-0.0209494808636389	0.160215161497425	0.0483506608155475	0.0236336103142855	0.0359921355649165	0.0128600935864254	0.00186447471147497	0.00627600996176794
0.569625972635322	0.145142951050367	-0.0405888713518212	0.23159403716606	-0.00632350132887727	0.00049352647019929	-0.00291498742933893	0.00490827955177175	-0.0071726356619588	-0.0188342476944185
0.322776767190829	0.0628441832796247	-0.0295383534576523	0.223895882264028	-0.0119685719456147	-0.0188234607250263	-0.0153960163353205	-0.0253448519062208	-0.0375940493814526	-0.0581004462661949
0.60157302306649	0.134845019040076	-0.0441544786062826	0.221250715807742	0.0261456538035688	0.0144565739646129	0.0203011138840908	-0.0143338407610498	-0.0298956141242183	-0.0239412760220266
0.0702793067259858	0.0231064813104364	-0.00731174834932087	0.0640655893881738	0.00491595759642324	0.00351045732221625	0.00421320745931975	-0.000966389102711587	-0.00739816355761917	-0.0129216958099222
0.303400898413483	0.120122932771022	-0.0251341358090491	0.204343285682148	0.00705093139858515	0.00737147394771487	0.00721120267315001	-0.00269355028014545	-0.0186502376774993	-0.0279039430660902
0.696743304380804	0.141017958447771	-0.0491336678755299	0.222705036167536	-0.0172936205619709	-0.0175664802986947	-0.0174300504303327	-0.0307952706735209	-0.0440714048492603	-0.0509854708315401
0.664233929485452	0.119214915917808	-0.0458924032153278	0.220073053038198	-0.00733898238061703	0.00245942464589266	-0.00243977886736213	-0.0162600266640225	-0.0317041946078859	-0.0345264443020096
0.866847196168029	0.108212311065153	-0.0473609668704632	0.108432345278179	-0.0120471961680294	-0.0129064291101054	-0.0124768126390674	-0.0304225966118122	-0.0376708705836811	-0.03175320305101
0.0480231560566549	0.00663727910920728	-0.00429315184664555	0.0269212210839732	-0.00293166151773223	-0.00334062600660843	-0.00313614376217033	-0.00612466621565699	-0.0076207566461335	-0.0099440795745345
0.885877645502645	0.103243852714631	-0.0486030965879399	0.0978223544973544	-0.0129714094547427	-0.0127587301587302	-0.0128650698067364	-0.0307289037067545	-0.0372289236835289	-0.0359609117552745
0.508533763485187	0.156161417531635	-0.0433675725137801	0.273002584206729	-0.04906534319449	-0.0604875562025295	-0.0547764496985097	-0.0432805258338703	-0.0620002329280702	-0.0861161193677919
0.194623636868498	0.0844642008726565	-0.0174367025396893	0.17754435941018	0.0122624521830355	-0.0347235051254786	-0.0112305264712216	-0.0263015077583159	-0.034299350757333	-0.041465381451948
0.695837385762386	0.167538420953337	-0.052672983301256	0.247148063973064	0.00339471685721682	-0.0067872254288921	-0.00169625428583764	-0.0186219041171246	-0.034762346000594	-0.0343202440107412
0.887964065255732	0.102337185233029	-0.0488464665532455	0.0976692680776015	-0.00479246833413505	-0.0287960758377425	-0.0167942720859388	-0.0179492344075678	-0.0236347297763965	-0.0407237029286693
0.386529122507366	0.0859869779703891	-0.0384752279959624	0.261569788190574	-0.00442418097709252	-0.0113423666643133	-0.00788327382070292	-0.0248783540191523	-0.0399569897511232	-0.0551806950648636
0.036606571375574	0.0114519472373086	-0.00271772447117517	0.0315058725824231	0.00304768773956935	0.00165515706924302	0.00235142240440618	-0.00339920269708978	-0.00406121122607733	-0.00599665956455226
0.0438184452579837	0.034673031867489	-0.00187553007155976	0.0299171357367665	0.00306923759031841	0.00104739524783173	0.00205831641907507	0.000388705976306816	0.000903486294155556	-0.00240521516090868
0.88887557319224	0.101210650902412	-0.0484642116318598	0.0974466490299823	0.0268159611992945	-0.0374822080630052	-0.00533312343185532	-0.0182760361552029	-0.0296861738519957	-0.029261059666839
0.564096159039332	0.141127204042752	-0.0427272933990247	0.235306765378298	-0.0212655846980995	-0.00596607124115867	-0.0136158279696291	-0.0178876547667628	-0.023457870941853	-0.0425182232143121
0.0231508357490511	0.0197064500665679	-0.00111388884872768	0.0139616068191045	0.00429649711665183	0.00415608121453759	0.00422628916559471	0.00227562554345479	0.000604708215386465	-0.000515149578239466
0.33841035944233	0.109268332872983	-0.0318350024666721	0.251939673912416	-0.0144157271692572	-0.025552625310093	-0.0199841762396751	-0.0332017215496169	-0.0296805024891588	-0.0723515521040822
0.40733420258818	0.158168161308456	-0.0344573857497229	0.239387769090411	-0.00542808872929523	0.0152355069257284	0.00490370909821664	-0.00381088366414106	-0.0255013703400385	-0.0281337591995566
0.422158286226082	0.121250230092959	-0.0330281760165659	0.199731486443205	0.0201866710561455	0.000652448883927126	0.0104195599700364	-0.0112832701149834	-0.0103671627570546	-0.0168804308321461
0.778395634920635	0.164660646134893	-0.053059628763546	0.20259880952381	-0.0423517461678711	-0.0785116353827977	-0.0604316907753344	-0.0688834482226671	-0.0679550785180687	-0.0872789741994355
0.0689404486770388	0.00791864456440323	-0.00380920114884994	0.0531826063340036	-0.0011166295832679	0.00414536934542491	0.0015143698810785	-0.00343976138440827	-0.00989547258647872	-0.0126332258285367
0.0670150392352652	0.011576858126997	-0.00564674971088841	0.0378813246898592	-0.00089707312204175	-0.00344256702643188	-0.00216982007423681	-0.00368777166052821	-0.00891535427673837	-0.0099768176255203
0.285088218220091	0.103827478715869	-0.0241879590111582	0.182093872630011	-0.0229741738582261	-0.0612735410217079	-0.042123857439967	-0.0463961922625561	-0.0507383916450037	-0.0636114475349226
0.00101828165151073	0.000210836820842639	-0.000195637825431152	0.000663776595142828	5.90119231874556e-06	-1.99340104338217e-05	-7.01640905753816e-06	-7.69874027218005e-05	-0.000215772639757629	-0.000129605119510013
0.798660610377277	0.147643820607282	-0.0478052035443263	0.152611584711585	0.0235075523423562	-0.0459367602905232	-0.0112146039740835	-0.0436934418591007	-0.0646011023427406	-0.0578541633849424
0.799310610377277	0.147529987329165	-0.0483647043368476	0.150401414634748	0.00853336947184991	-0.079220860238795	-0.0353437453834725	-0.0456269367969554	-0.0498182241268263	-0.0637160225153415
0.64440269754903	0.135987245025663	-0.0409017041286175	0.210674744592824	0.00120142076320551	-0.038433303487389	-0.0186159413620918	-0.0404735112926732	-0.0632382804739008	-0.0820977933610073
0.929556349206349	0.0670051047679964	-0.0487940625514957	0.0676103174603174	-0.0160112874779542	-0.0274240740740741	-0.0217176807760142	-0.029102386964887	-0.0386529620071288	-0.048327661381828
0.02065213843341	0.00570178542380207	-0.00120237869687728	0.0129737368140598	0.0008365272677332	0.00041280806788908	0.000624667667811142	-0.00120677500229936	-0.00299661559424221	-0.00394558144984099
0.519029090772518	0.107388499856492	-0.0387069374517537	0.230907303443288	-0.00210642778337222	0.0221453928195922	0.0100194825181099	-0.00491798723203418	-0.0309641001372748	-0.0322763183885433
0.191453979073255	0.0683296489314585	-0.0175692444886066	0.14682205235313	0.0213501498305097	0.0251085971991682	0.0232293735148389	0.0135594398847617	0.000381475202293674	-0.00703080225743735
0.567074452172802	0.115770166943486	-0.0367362339475742	0.214041826793675	0.00243455886967359	-0.017251280608116	-0.00740836086922125	-0.0259212368270826	-0.0291627434693589	-0.0461912288012347
0.641020631637789	0.142058927296037	-0.0513606860011168	0.264797622330465	-0.00229394200332034	0.00450187150566239	0.00110396475117103	-0.0237133759533414	-0.0267941762183546	-0.0456848918014344
0.0363616903169127	0.0111110197463368	-0.00274375459905065	0.0319483607535388	0.00185898066938713	0.00175131629618536	0.00180514848278625	-0.00279942611039734	-0.00504115989172112	-0.0064195015939724
0.466644543376282	0.201934835691126	-0.0376600560061839	0.25326384502754	0.0461335942464403	0.00859967253941857	0.0273666333929294	0.00198012309231815	0.00204917221658157	-0.00729787622961076
0.103940553170958	0.0457801249642677	-0.00974288667489978	0.0857756611497228	0.0155021788253002	0.0148015794328971	0.0151518791290987	0.00276014536710634	-0.000914387821902354	-0.00279699026729115
0.942906349206349	0.0562281700409188	-0.0494756588184022	0.0560936507936508	-0.000715608465608364	-0.0386648582736302	-0.0196902333696193	-0.0219100128266795	-0.049171450617284	-0.0442798059964726
0.564325803577705	0.141439191289625	-0.0431606345838776	0.238879902217474	-0.00769774188177574	0.00485676035509552	-0.00142049076334017	-0.024453209322308	-0.0153111983747081	-0.0391672378197157
0.423649623407295	0.124391778238817	-0.0329118417997485	0.200749206003841	0.0144726686297765	0.000989851459488378	0.00773126004463243	-0.0220912418755049	-0.0156678928593763	-0.0172974833294633
0.570833030827675	0.147080924377779	-0.0428548828423412	0.232379598699661	0.0133339454100004	0.00430424786032146	0.00881909663516089	-0.00525996797368933	-0.0255114190679234	-0.0255266795260238
0.0581904444722303	0.0375679791975488	-0.00288093235486956	0.032962326357398	0.00422001331885245	0.00372342891735284	0.00397172111810264	7.31039871402772e-05	-0.00105100931266617	-0.00862123975380689
0.126472606500105	0.0200815458539671	-0.00907873288906426	0.0741149885726121	-0.00347095173297773	-0.00135734908354448	-0.00241415040826111	-0.00845947440342994	-0.0164315926082933	-0.0260377935283574
0.020351770498739	0.00633623671907392	-0.00201171648666609	0.0142726488712941	0.00188535656381456	0.000580488627059235	0.0012329225954369	-0.00153384989149518	-0.000457989339163727	-0.00344496944410316
0.258112430965519	0.0611188463465638	-0.0210889656939812	0.16314752069924	0.0028423715622361	0.0125718706561918	0.00770712110921395	-0.00467192593646737	-0.0109450494745931	-0.0181868804583845
0.650228327989999	0.138436637076106	-0.0452272044903413	0.208998197406338	-0.0263035749332364	-0.0252895813701494	-0.0257965781516929	-0.0268104802448961	-0.0549025124828519	-0.0496884375241289
0.650342592900926	0.175323491472986	-0.0478540751654136	0.241793682552016	0.0156569116250489	-0.0135302314788563	0.00106334007309627	-0.0138097406763061	-0.0456155929695036	-0.0484902723324748
0.2760267306748	0.0575677621740461	-0.0230481121642629	0.161971207515243	-0.00879922279878292	-0.00770241292062068	-0.00825081785970183	-0.0235237269407053	-0.0337654478895211	-0.0420655059716149
0.33694657523898	0.109732740981278	-0.0323353010660344	0.24618176560983	-0.0447235363931025	-0.0271989323626002	-0.0359612343778513	-0.0432807812582064	-0.0522520374706506	-0.0668789060244964
0.171662777105153	0.0668806368140161	-0.0131123632140737	0.112630143112077	-0.00313410283865551	-0.0222090854949262	-0.0126715941667908	-0.0259827417806415	-0.0248069999051252	-0.0350541599732837
0.741575403608737	0.159257318447007	-0.0514184906878462	0.220952374169041	-0.0349455136705782	-0.0378383231872017	-0.0363919184288899	-0.0501077578843518	-0.0597643000997525	-0.0759486494333834
0.0250423711471235	0.000532077274538256	-0.00189424013912992	0.0209052541963204	-0.00177337226462524	-0.00123353772236521	-0.00150345499349523	-0.00283622016055156	-0.00416440542036072	-0.00598715846294562
0.22920911243797	0.0999231722768934	-0.0191695062156013	0.158001529388476	0.0334769324601604	0.0266619243851826	0.0300694284226715	0.025344544267237	0.0143754485591634	0.00636920192027948
0.0248428832469376	0.000468610573644859	-0.00229380569134164	0.021195853991588	-0.000807391786611329	-0.000427176392890232	-0.000617284089750779	-0.00370920504566206	-0.00338934284991727	-0.00572666551696047
0.0205453191290521	0.00702175268143887	-0.00166882149935494	0.0128473736569504	0.00087049377132101	-0.00103972063437558	-8.46134315272834e-05	2.41143873021751e-05	7.4468859908805e-05	-0.000426270865803595
0.686838012409733	0.156850148941562	-0.0464882707257335	0.201075833687664	-0.0135107717986264	-0.048059028429049	-0.0307849001138376	-0.0493933707002172	-0.0721270371260614	-0.0644454199641578
0.664293258713537	0.119727482685898	-0.0470855766093456	0.22135084903057	0.0143501209416897	0.00219156752714977	0.00827084423441982	-0.0214918987830469	-0.0294565747661745	-0.0401423625382614
0.780205511463845	0.165969260764328	-0.0535619436545938	0.201333377425044	-0.047834847430023	-0.0803883617357303	-0.0641116045828767	-0.0660327759114524	-0.0717343857855012	-0.0691068134298527
0.31825892197936	0.0624790456431781	-0.0298664069310938	0.225043382942101	-0.00524021370029953	-0.0241530888680097	-0.0146966512841546	-0.0344390523765057	-0.0398105156466191	-0.0445625023646561
0.0401245671030947	0.0110359122058998	-0.00286501806170814	0.0242751128775671	0.00348417146944486	0.00337861865037294	0.0034313950599089	-0.00233711017967135	-0.00332552398925275	-0.0046702766679402
0.562650512527669	0.10678512721095	-0.0414369576876397	0.221326050363665	-0.00726896957852063	-0.00039860907550382	-0.00383378932701217	-0.0149514139812406	-0.0227754991351429	-0.0345807746752924
0.15271554199229	0.0685086245898749	-0.0138266869642982	0.114674630074552	-0.0055509970426198	-0.0184449598716077	-0.0119979784571137	-0.0170028224337879	-0.0276595381889712	-0.0227850799534244
0.0709489575676325	0.0114240819103383	-0.00564189299235918	0.0497837359506794	-0.00162280328589799	0.00217385128640549	0.000275524000253755	-0.00369745544830623	-0.0043472401205102	-0.00910756646461761
0.796961609994943	0.14745598751344	-0.0477810068736103	0.153558556875224	-0.0231837363254029	-0.0502498910311963	-0.0367168136782996	-0.0590033687821498	-0.0699162383687407	-0.0892437188895727
0.0728547781149485	0.0117758332761797	-0.00501027136186935	0.0470756670957538	-0.00283169311118589	-0.00605176413400901	-0.00444172862259745	-0.0078122706589791	-0.0112877159986884	-0.0142067797462369
0.302271879458731	0.0918334940288336	-0.0246907327809565	0.196694743454922	0.0268194220655827	0.023254588236606	0.0250370051510944	0.00661987899018962	-0.00364751782654504	-0.0111514068010135
0.0206454080515126	0.00597821879340941	-0.00101029539345359	0.0128382542124508	0.000566019610538395	0.000798492968229744	0.000682256289384071	-0.000878277806416285	-0.0033148628444175	-0.00392303435827725
0.929516402116402	0.0673525603751437	-0.0490768318205435	0.0668169312169312	0.00768544973544982	-0.0359108465608465	-0.0141126984126984	-0.0274604938271604	-0.039011717181454	-0.0387955246913579
0.10466965451218	0.0497181398264986	-0.00914363630111907	0.0879598052008631	0.0183078562056855	0.015194544057307	0.0167512001314962	0.0105714966787309	0.00428748396771618	0.00228561139072753
0.568106031668422	0.116120896350538	-0.0397840232790296	0.216731525938899	0.00624156139453069	-0.0160138357446186	-0.00488613717504394	-0.0246909378438291	-0.0393909125598554	-0.0461119545260068
0.00480170681129989	0.0031938643087313	-0.00017213921806607	0.00292320696817469	0.00166587460488548	0.000111619775264203	0.000888747190074843	-9.98425465120103e-05	-0.000749706752730908	-0.00119135197873271
0.0924539669240767	0.0177046278079265	-0.00512481192758218	0.0677799388836024	-0.0084493109545191	-0.00288427295471104	-0.00566679195461507	-0.0112938734668755	-0.0180116755637556	-0.023803585873636
0.531278905505824	0.117751663137619	-0.0386926873019047	0.229553461150119	0.0145745515956869	0.0087434522358647	0.0116590019157757	-0.00941141296249071	-0.00923327160828513	-0.0311401123908266
0.64690799694133	0.173725903073125	-0.0466044992002799	0.241700572883906	-0.00974343271850897	-0.0209392212447759	-0.0153413269816425	-0.0338104842618541	-0.047984483168128	-0.0389545553674985
0.664137289192862	0.119679800316818	-0.0488727803800491	0.223018827529921	-0.00472915119109318	0.00145776767378925	-0.00163569175865197	-0.0081198191276336	-0.0245983663384453	-0.0316408028668336
0.466970994729576	0.20270791139365	-0.039549481690527	0.251189092903809	0.0475520909454439	0.00843216146189169	0.0279921262036678	-0.000909255098778428	-0.0203642133209682	-0.0251829484211134
0.885618959435626	0.104242446608427	-0.0487355023364215	0.0996421516754851	-0.0202087742504409	-0.0351097629736518	-0.0276592686120463	-0.0306776259234592	-0.048387290380044	-0.0649667410860348
0.573518367168893	0.149477056090982	-0.0416615758581745	0.233890489588003	0.030229248322418	0.000941424556486603	0.0155853364394523	-0.0110735139525573	-0.00314550351118359	-0.033000337014327
0.0709982753857596	0.0120117587250726	-0.00598695880187385	0.0501684196242502	0.00121180706957576	-0.000998604831610753	0.000106601118982502	-0.0046638441665659	-0.00723760372056161	-0.0085771252623599
0.213886688828268	0.0483067660953264	-0.0199357930635262	0.165997369453211	0.000631280417400987	-0.000597602893208093	1.68387620964605e-05	-0.00938652408620619	-0.0171455062578981	-0.0260033026382918
0.646122548747549	0.176340156452947	-0.0481095916727209	0.249455581763915	0.00650052958737168	-0.0329166809843702	-0.0132080756984992	-0.0313883193268817	-0.0415782299396524	-0.0789484833807862
0.57677261618083	0.168494583512247	-0.0484441057140769	0.265498108867858	-0.0223659083824557	-0.10585122800254	-0.0641085681924981	-0.0622066064608026	-0.0944610705152049	-0.0943099262099738
0.419559208362674	0.12310424163534	-0.0317136366152772	0.198419874304831	0.00711263126828154	0.00619067482133245	0.00665165304480697	-8.14833722539432e-05	-0.011585855688128	-0.0437403427511145
0.217313232679524	0.0443819822404509	-0.0157288831417567	0.137036721608508	-0.00361311845045481	-0.00764618389156818	-0.0056296511710115	-0.0154530984109469	-0.0237604059654725	-0.0329629938113677
0.523281269035176	0.112464863533538	-0.038792403889687	0.234834897701424	-0.00622824666307198	0.00186198430156648	-0.00218313118075275	-0.00597109459668399	-0.0291748405363244	-0.0362323668172677
0.374009659022158	0.148387064416528	-0.0307373387309946	0.221315576948909	0.0162969536341134	0.0522296282285467	0.03426329093133	0.0260998081118275	0.0139505187064377	-0.00977307522504461
0.648929600953386	0.135916616940605	-0.0444126908535625	0.208845232088969	-0.0160644346625617	-0.0353706605190651	-0.0257175475908133	-0.0376848464524608	-0.0421541998261523	-0.0594998362612458
0.761909279917613	0.141829584753538	-0.0511980400886511	0.174280188021855	-0.0670720142070752	-0.0568696313671804	-0.0619708227871278	-0.0500916234681468	-0.0666519830538357	-0.0735545817802263
0.333997317261252	0.142915711291685	-0.0276138049183123	0.208374933515241	0.00142411863818453	0.00473065954028834	0.00307738908923644	-0.0145528862977071	-0.0271007465706388	-0.0382755362783599
0.0149166783665681	0.00134415927825423	-0.00112924855262883	0.0099404705821568	0.000433086152933011	-0.0011819306674087	-0.000374422257237845	-0.00281834147623165	-0.00238873608406997	-0.00341841356563894
0.0909472692419138	0.0134377242956712	-0.0054700609562179	0.0500592252267345	-0.00390455401252621	-0.00905794937134409	-0.00648125169193516	-0.0094764849722641	-0.0174858041409117	-0.0204191714324809
0.662145074862167	0.118882355719416	-0.0455053940188036	0.222174803407711	-0.00801626357722851	-0.00404265785456004	-0.00602946071589427	-0.0113344832233601	-0.0258836762774487	-0.0449860222242017
0.94342037037037	0.0556900458364263	-0.0494173529480234	0.0548851851851853	0.0026222222222223	-0.0393453703703702	-0.0183615740740739	-0.0320290343915344	-0.0267870583120583	-0.030846274250441
0.68729365078839	0.154160122563812	-0.0464786258450107	0.198856257066758	-0.0200228558106157	-0.0501361485940381	-0.0350795022023269	-0.0316748063769625	-0.0572651737073568	-0.0615759654820485
0.94311746031746	0.0560656568057034	-0.0495167863819086	0.0553269841269842	0.0053751322751322	-0.0448339586339586	-0.0197294131794131	-0.0367642135642136	-0.0274748015873015	-0.0358096420554753
0.798985073568407	0.147432509699641	-0.0488536501907432	0.152101362218029	-0.0265872694117792	-0.0716171780187688	-0.0491022237152741	-0.0437693038149434	-0.0547438418834254	-0.0880924999517743
0.573660111084915	0.117948604430178	-0.0375604977790733	0.21111347041245	0.00788822121518395	-0.0131443552848111	-0.00262806703481355	-0.00865217262097628	-0.0324570977610044	-0.0333170238038432
0.469229731189649	0.106440559497064	-0.0405842914554633	0.262608730092846	-0.00824447356437313	-0.0415231424949283	-0.0248838080296507	-0.0312772674642266	-0.0546841083677845	-0.0557434801529113
0.885580599647266	0.103290870042546	-0.0482846472485691	0.0985860670194003	-0.00503130511463845	-0.0489646535853399	-0.0269979793499892	-0.029989099934198	-0.0542289617018783	-0.0392221369679704
0.0333464692442733	0.00582385593909517	-0.00268225181780435	0.0225820080652317	-0.00258490975012254	-0.00146740104337381	-0.00202615539674818	-0.0017835613261848	-0.00533430562980083	-0.0051691262505296
0.0207668358621217	0.00686332421563571	-0.0015898895781073	0.0136331771968976	-0.000223088000478395	0.000147808556295984	-3.76397220912053e-05	-0.0010899205134356	-0.000286215382653957	-0.00186877192889883
0.335902644449887	0.147254283846835	-0.0292050047679649	0.207130981006701	0.00528623889764462	0.0110760484860167	0.00818114369183065	-0.0116296342047387	-0.0151189538294819	-0.0364473224493609
0.414019835636292	0.114973690347631	-0.0330396614101218	0.201431525591946	-0.0064009450257318	0.000212969378432182	-0.00309398782364984	-0.0205242097633216	-0.0263352277304831	-0.0457157658738016
0.305294314216823	0.107916687221631	-0.0260322599732228	0.167623222747636	0.0211808663103339	0.0242293198159408	0.0227050930631374	0.0150355842859037	-0.000859337066108523	-0.00589301905010753
0.131231419862961	0.0775937764061133	-0.0130861568737788	0.103219706629556	0.0337447094996285	0.0237964610317813	0.0287705852657049	0.0251845710136839	0.0145102655785767	0.00750864779508401
0.00499106976799032	0.00280244405262487	-0.000166323931445895	0.00294305391385935	0.000504208823394682	0.000647515445006882	0.000575862134200782	-0.000111159631040572	-0.000500765361734516	-5.45761498031028e-05
0.743866951566952	0.158211701433009	-0.0514974883851056	0.213396011396011	-0.0130882057757058	-0.0491194659008385	-0.0311038358382721	-0.0503918009025026	-0.0586098312998777	-0.0713752955838727
0.560596973664026	0.104998847608931	-0.0419867497363076	0.218273561587142	0.00537519431422684	-0.00266145610935498	0.00135686910243593	-0.00815240258262884	-0.0291993153129793	-0.0479203434310239
0.303541815314494	0.121048634875029	-0.0283930306729271	0.20405270159225	0.0140787252446555	0.0171973611204989	0.0156380431825772	-0.0012646890530989	-0.0194409500640604	-0.0231526130338333
0.642302702376766	0.134371304761375	-0.0455891550835162	0.217352773107644	-0.037492138409023	-0.0276138848069932	-0.0325530116080081	-0.0406908074991105	-0.0699603879799561	-0.0582181270375418
0.81384931547213	0.107778040553718	-0.0475734641867345	0.143669260577818	0.00285081279466459	-0.0270862507590657	-0.0121177189822005	-0.0265081239173767	-0.0264779659448365	-0.0427361982850475
0.654079618661352	0.117333996894304	-0.0480879617472871	0.226925252393519	-0.00504180399847065	1.28393777995006e-05	-0.00251448231033558	-0.0159665000323693	-0.0247707381085057	-0.0416886653583505
0.784752425044092	0.162446313661384	-0.0519851674382695	0.197725352733686	-0.000253690137023477	-0.0753314651397985	-0.037792577638411	-0.0483120471582504	-0.0607335511684756	-0.0700745059813087
0.0387545794979679	0.00503575520472396	-0.00148280493100397	0.013297264070849	-0.000732109886104254	0.000457937624176431	-0.000137086130963908	-0.00302913453033944	-0.00399778681724529	-0.00611468380703847
0.0953068412410897	0.0114463763230278	-0.00482136184722556	0.0567206095184591	-0.00100365649054629	-0.00368577051862237	-0.00234471350458433	-0.00479122575325459	-0.0126060014835853	-0.0128342265948756
0.724912667447203	0.152526379463749	-0.0513596420890368	0.198461020982626	0.0183779059771938	-0.00912020080890319	0.00462885258414525	-0.00247407648728648	-0.00493108147266863	-0.0271700737386494
0.217394761749435	0.0702124648876046	-0.0195673092563545	0.139547459161208	0.00646318152308481	-0.00699588654209121	-0.000266352509503187	0.00110068731431229	-0.0112483973889276	-0.0324038677686095
0.125754950966461	0.0196729543004483	-0.00824447137566384	0.0719943489549958	-0.0042863251076392	-0.00960140455051657	-0.00694386482907788	-0.0168575996516512	-0.0156367959977232	-0.023948108033414
0.572501428339208	0.168027657235885	-0.0469829523100103	0.267211631005224	-0.00769367131204757	-0.100182190664698	-0.0539379309883727	-0.0600117747904302	-0.111330053048136	-0.0936330253437615
0.566628157080087	0.144956201929898	-0.0447265203446158	0.237583135331206	0.00337355893754643	0.00231869224646286	0.0028461255920047	-0.00810667106937768	-0.0306185407839126	-0.032392043965122
0.765142507492508	0.143320554910295	-0.0505229149487147	0.169593922127255	-0.0510764208661741	-0.0539938854355522	-0.0525351531508631	-0.0352981618055743	-0.0554083890886472	-0.066587223851255
0.238521919479526	0.0811606956414674	-0.0238137294312998	0.170670244825357	0.00139435316868233	0.00844514563313395	0.00491974940090814	-0.0145455623986137	-0.00921305378844883	-0.00980465674739839
0.652871583196454	0.116018835049265	-0.0497459758002236	0.225487658796121	-0.0179472475774509	0.00891363867787764	-0.00451680444978664	-0.0279289767985054	-0.0342086882257907	-0.0418299935725727
0.0368103925821032	0.0116180692937658	-0.00278953485060606	0.0225892011274308	0.00341569822472201	0.0023153765167629	0.00286553737074245	-0.000645274508869947	-6.62901445756883e-05	-0.00380112596982426
0.552463932129198	0.136157697401918	-0.0447974896454451	0.253472495821936	0.00595696628592135	0.0172655709318583	0.0116112686088898	0.0101625229785284	-0.0115519169976183	-0.0331873954778951
0.0155683193421096	0.0012827136767903	-0.000833753783023715	0.0111426744952637	0.000277327086032142	0.000991057251400316	0.000634192168716229	-0.00077936936606182	-0.00211799139816513	-0.00208909426615701
0.0344578997404251	0.00377549417360674	-0.00216575305266628	0.0211446520525455	7.81362528876825e-05	0.00115658516952645	0.000617360711207063	-0.00379177047398354	-0.00533186504600742	-0.00808635283917097
0.26629705684428	0.0441877930465248	-0.0196516724368036	0.152304623796597	-0.008411832943927	-0.00619753410420731	-0.00730468352406716	-0.0194026719299553	-0.0286804172595236	-0.0347703411889366
0.409248294147281	0.135167707425533	-0.039132759608953	0.274580098995376	-0.0183998949780655	-0.0455796735376764	-0.031989784257871	-0.0740204549566304	-0.0915931727222287	-0.0721469724865406
0.0879272772526697	0.0436410106239437	-0.00386017327885102	0.0566340096110284	0.0114584449161135	0.00130288869435531	0.00638066680523441	-0.00368494683470773	-0.00738655353441042	-0.0121971438691847
0.167640802469258	0.0658933391128602	-0.0131740945716328	0.113135325537509	0.000508112792505039	-0.0242298151552023	-0.0118608511813486	-0.0288414972240965	-0.0406428841405765	-0.036765729953481
0.641124894363475	0.135549083292385	-0.0447954707427236	0.21639882892932	-0.0767416770862929	-0.0505649107692255	-0.0636532939277592	-0.0348453586532754	-0.0720518588978837	-0.0639537434049177
0.57343774091469	0.117800169754714	-0.0390114773516298	0.211012676073751	0.0241018677252489	-0.00847826170896226	0.00781180300814333	-0.0111370919346331	-0.0244028582257728	-0.0365180306293049
0.102810463934509	0.0524318596703612	-0.00799780522187692	0.0772403285739455	-0.0150015663932517	0.00149754377300351	-0.00675201131012408	-0.0133405573837966	-0.0154914959518817	-0.0156313370157265
0.653856039182123	0.114908209194016	-0.0466109778278311	0.226681029921613	-0.0152000465329906	-0.0130402315490439	-0.0141201390410172	-0.0226335046276568	-0.0333044573080684	-0.0359401357343506
0.522716822204263	0.111684976177098	-0.0393447444966275	0.233026644300499	-0.00852538765859101	0.0205962305961697	0.00603542146878933	-0.0131686409377977	-0.021128373210141	-0.0338368999833867
0.224038659168898	0.064440624966649	-0.0209318419441161	0.174582105009054	0.00322704893302675	0.00109246564702389	0.00215975729002532	-0.00188395895100008	-0.014225348775497	-0.0268874208883701
0.282480298456431	0.103486930672059	-0.0248197825728867	0.185218728431317	-0.0352664103818617	-0.0590530464679214	-0.0471597284248915	-0.0418901768577919	-0.0687874434158449	-0.0736407909315401
0.584963440387241	0.167376689463131	-0.0475032729627197	0.258364893705567	-0.0168145395023599	-0.0991696772391855	-0.0579921083707727	-0.0901456439749075	-0.0835219038015845	-0.0871370951240604
0.780335008818342	0.165627680273664	-0.0530296201581101	0.202114991181658	-0.0341633304756351	-0.0646219707417721	-0.0493926506087036	-0.0535539375948174	-0.0651633638295968	-0.0690755255045449
0.33504817551062	0.11682582809464	-0.0260348493932568	0.201723174377442	0.01742115609446	0.0036830358862866	0.0105520959903733	0.00884136887816861	-0.0129094503294284	-0.0179498429763149
0.487349033917025	0.105458238126846	-0.0417514422047063	0.259674750277722	-0.00574028131668408	-0.0242861049469871	-0.0150131931318356	-0.0442399074200712	-0.0441263513500878	-0.0664147403503498
0.609691354550636	0.137832525468807	-0.0437922925739131	0.240599049489768	-0.01406856974513	-0.0180190911028334	-0.0160438304239817	-0.0235132683420969	-0.0418658389737907	-0.0567941010205959
0.0624547869718623	0.0106449583040926	-0.00491692458801582	0.0455421840356663	-0.00351922880021573	-0.00206336580589764	-0.00279129730305669	-0.00707997199805707	-0.0110374688730254	-0.0192060910616072
0.138652091867188	0.0450157437657577	-0.0135139211395069	0.114281109041435	0.00531455962773014	0.00705449583907106	0.00618452773340059	-0.0104729261152403	-0.0190651060492342	-0.0269319714908995
0.222743786903718	0.061955333598439	-0.0235468678774471	0.175631367353452	0.00427671103167476	-0.00108891673552247	0.00159389714807615	-0.011422515065109	-0.0205079496258694	-0.0298854610279416
0.795537629037629	0.147146486649408	-0.0488122267934291	0.157393058793059	-0.0222283552685514	-0.0633477327691095	-0.0427880440188304	-0.0695156578496495	-0.0748758151432236	-0.0907314734829083
0.0900319845852819	0.0154036484679914	-0.00607881493697492	0.0550485962575776	0.00241466241478684	-0.000103993782065964	0.00115533431636043	-0.00257395748183047	-0.00690912452283861	-0.0129087165721799
0.504154446977524	0.155920830481923	-0.0454488126816757	0.270576759873312	-0.0216506038794904	-0.0570573945259525	-0.0393539992027214	-0.0534230377159576	-0.0814936926341616	-0.0948458605301825
0.071660300746611	0.0349486087702468	-0.00636395394929767	0.0596563539953808	0.0167578154004366	0.0117508540281194	0.014254334714278	0.00564729680392374	-0.0007749080498234	-0.000336658996522604
0.391401595851037	0.0719574995530695	-0.0316210657155514	0.201501447630099	-0.00222529673184552	-0.00180955663048399	-0.00201742668116472	-0.0203254794079161	-0.0305143031558007	-0.0368691337208576
0.000919033675275276	-0.000105812261042583	-0.000103686810162324	0.000477316227422527	6.92638876689367e-05	-2.00604760802247e-05	2.4601705794356e-05	-4.14609951098729e-05	-0.000201908169113692	-0.000171687084483934
0.195919632687075	0.0486653660553846	-0.0186658643624606	0.155899262624338	-0.000739386488049665	0.00306077134756816	0.00116069242975925	-0.010444653315725	-0.0236773533685689	-0.0318455096364691
0.00334945365983675	0.000220671745874261	-0.000174428838520128	0.00212943242128513	0.000319548012574924	0.000764087945964527	0.000541817979269726	0.000406980430126543	-0.00013921711415992	-0.000153857428123349
0.302501626242254	0.0647696262243238	-0.028549093936658	0.22888281064975	-0.00531210288203199	-0.0300708441534963	-0.0176914735177641	-0.0307767936364977	-0.0451319981013291	-0.05293878599904
0.0844053294510446	0.0139366011581516	-0.00676487362439825	0.0493622541322018	-0.00705135895151981	-0.0109573889345835	-0.00900437394305163	-0.00629652376170241	-0.013757761087888	-0.0172488929845157
0.57343674342364	0.118190625460766	-0.0383510002494817	0.209371181159516	0.0241352441507435	-0.0137903396357756	0.00517245225748397	-0.0144159497291539	-0.0361897542492861	-0.0322849361290779
0.484549757517126	0.103225641075535	-0.0408545975633835	0.256318413143574	-0.0108601940880733	-0.0241417230931742	-0.0175009585906238	-0.0382181608067423	-0.041918184601901	-0.065799240444571
0.221875761044853	0.0619114493998831	-0.0223717913709483	0.173390674170449	0.00373756252736387	0.00157318088103514	0.00265537170419952	-0.0107748691149397	-0.0211790532865325	-0.0291570889631599
0.573754168625397	0.148363080587563	-0.0420253170114827	0.235030099575538	0.0107099517692257	-0.00497586302331476	0.00286704437295549	-0.0104550688561187	-0.013718877386513	-0.0399360870539806
0.651487857530995	0.142146340558608	-0.0490469030147527	0.255157556931086	-0.00196028303100027	0.00472698875995758	0.00138335286447866	-0.0149012101503587	-0.0196275652109157	-0.0400202000124004
0.117610942026386	0.0184137131566455	-0.00841243061255063	0.105151011879345	-0.00318285604862038	-0.00830254362313654	-0.00574269983587847	-0.00778994384216561	-0.0171445861130085	-0.0204417545400468
0.303681469233325	0.119965824769583	-0.0264009549367947	0.204138613241316	0.00818918387251427	0.0059033896162658	0.00704628674439001	-0.00681406581176247	-0.0167060305694083	-0.0289939912681156
0.697755047267547	0.140963057968733	-0.0470144694398114	0.22008958957709	0.00978073106835586	-0.0221115475012134	-0.00616540821642875	-0.0257898396115065	-0.0410363569034716	-0.0519645590565472
0.0669844428259687	0.0424678307581794	-0.00220854535501869	0.0538470721055207	0.0142176990899447	-0.0048320592991812	0.00469281989538177	-0.00113314404178308	-0.00427868003242449	-0.00943959841343779
0.690193843193843	0.166600000226194	-0.0518626504725674	0.252804834054834	0.00835164449747783	-0.00520846759449689	0.00157158845149052	-0.0223217095178536	-0.0448176281111962	-0.0438496091280565
0.721636054931374	0.152338205087419	-0.0498870915797879	0.201430093109641	-0.0233612818044077	0.0109985468865612	-0.00618136745892317	-0.0323688548600153	-0.0349393103935318	-0.0444610464581313
0.86520054312971	0.108823558861603	-0.0486616103987582	0.107743284030784	0.00687154681738011	-0.0261318041526375	-0.00963012866762869	-0.0294734897607267	-0.0257637383934339	-0.0385785684994019
0.0929067790857226	0.0178579644646154	-0.00621943506142753	0.0670270159750088	-1.57761128951883e-05	-0.00214731347624053	-0.00108154479456786	-0.0102706051640608	-0.0104376992482038	-0.0216375177179261
0.14383371021443	0.0267248832767677	-0.0116410672117256	0.10312658404907	-0.00059830546331513	-0.0112940291281761	-0.00594616729574565	-0.0172577660285037	-0.0181092124244092	-0.0234940598235886
0.1358259596297	0.0642040873914468	-0.00932983040418559	0.112918446916825	0.00797276297182592	-0.0172548079306027	-0.00464102247938838	-0.0122643790021137	-0.0165576427795385	-0.0248511758444483
0.0186494452744498	0.00572823368078135	-0.00203946265393883	0.0125003680032767	0.000881983966100595	0.00104598349591906	0.000963983731009831	-2.6470935901763e-05	-0.000965701532330207	-0.00172072884643333
0.691489181497515	0.166150142527295	-0.0534003573997639	0.253884098925766	-0.00494559400294692	-0.0130501403305634	-0.00899786716675521	-0.0290030593854975	-0.0382749840628258	-0.0509527178552288
0.685459714896953	0.157854151483067	-0.0461348564202603	0.200640427115555	-0.00487910022132598	-0.0390240881598554	-0.0219515941905907	-0.041545627350663	-0.0490284518430807	-0.0754055023361034
0.460683995425885	0.19972045943551	-0.0412660016110893	0.259070452465405	0.0108620737902094	0.0011272098762532	0.00599464183323134	-0.0158614823854916	-0.0142135683730377	-0.0379883540908248
0.00582011819287554	0.000197696646993562	-4.38758536687742e-05	0.00190264566132181	-0.000161809615618555	0.000326908475747649	8.25494300645468e-05	-7.06692638213508e-06	-0.000712269233155896	-0.00123582509502917
0.0207688427138642	0.00607454940236135	-0.00217593497503393	0.0146032989611134	-0.000222471273563493	0.00187922110917602	0.000828374917806261	-0.00140388013371268	-0.00178761314890365	-0.00353435782321248
0.894398324514991	0.0878341003295523	-0.0476838410756291	0.0932794532627866	-0.0258398589065255	-0.0172142536475869	-0.0215270562770562	-0.0137404761904761	-0.0386659088188499	-0.037379056282316
0.0048862546874046	0.00758239005677404	1.87764007218601e-05	0.000714293346436463	0.00231888227035539	0.00190143002480001	0.0021101561475777	0.00141867463225206	0.000876842371445001	0.000432342862338578
0.146727131811185	0.0609077735752037	-0.0149326725881185	0.122925017123801	0.0104356488844938	0.0148335900525254	0.0126346194685096	0.00679592836352746	0.00518156354748903	-0.0182212838167441
0.369468409077171	0.147811633859427	-0.0310917563791871	0.220918862882078	0.0508078750268363	0.047281160681423	0.0490445178541296	0.0324826699305861	0.00166769030311864	-0.000921815399283876
0.552836851409207	0.134078868577666	-0.046570089038111	0.25543850140562	0.00946714104563828	0.00993017623845027	0.00969865864204433	0.00215843482465605	-0.0188979910706412	-0.034490860705386
0.17855479021689	0.0852045754603782	-0.0145688523498436	0.1750108407279	0.00405541178105134	-0.0342395998045946	-0.0150920940117716	-0.0223651023729084	-0.0306766647775608	-0.0432171601451294
0.0503663494383376	0.00712196501802247	-0.00397592489603616	0.0282592317048133	-0.00364688265335319	-0.0013203968439609	-0.00248363974865705	-0.00384811586987679	-0.00663890932092796	-0.0100222528598701
0.927966666666667	0.0686292225982758	-0.0498456930458688	0.0673944444444444	-0.0127356261022927	-0.0370297258297259	-0.0248826759660093	-0.038445111206876	-0.0475604532163744	-0.03800509660093
0.647827580135913	0.174653266607259	-0.0477042547744974	0.246560074185074	-0.00383909258860238	-0.0346304216317044	-0.0192347571101534	-0.0406245572523802	-0.0500042552694825	-0.064329144335924
0.552867218167873	0.134456551092384	-0.0435731182766498	0.255352927897887	0.0124432438447935	0.00704724675571955	0.00974524530025656	0.00780715897894713	-0.0280646527902246	-0.0229147788510192
0.218208768704997	0.0441483705906527	-0.0172271546528491	0.138955210891857	-0.00299283913152162	-0.00869597585347112	-0.00584440749249637	-0.0158634523492067	-0.020674921380786	-0.0323968776146303
0.722708033094042	0.153495830570397	-0.0507947972531214	0.197799364398005	0.0167723006934487	0.00690753687993129	0.01183991878669	-0.0157041726663073	-0.0179437959588825	-0.0421220997783228
0.0366501546842263	0.0277090924777876	-0.00231558744260959	0.0307850432731465	0.00234216691262901	-0.00179715476187491	0.000272506075377051	-0.00306142363082256	-0.000308893794693038	-0.00673058715079372
0.888066402116402	0.102352964785585	-0.048714712195335	0.0973280423280422	0.00959929052429043	-0.0361204144620813	-0.0132605619688955	-0.0274589729056061	-0.0239366402116403	-0.0326790670749005
0.26825181220618	0.0441023462158795	-0.0221981865381455	0.153895379379469	-0.00752538379346462	-0.0116159724539834	-0.00957067812372403	-0.0187776106132374	-0.0243273741573048	-0.0416637643652418
0.121646548952324	0.0245705307099344	-0.00914817452675877	0.0789737418636159	-0.00442436451577133	0.00180070143008541	-0.00131183154284296	-0.0045195160242254	-0.0137104325256305	-0.0169375981384176
0.793127011568678	0.146714532113357	-0.0483529966137134	0.155542669367669	-0.0685976817289893	-0.0754252778330627	-0.072011479781026	-0.0743286670861059	-0.0937089212323504	-0.0937216900621728
0.199551868203487	0.044035098645201	-0.0162828654602767	0.138573761207858	-0.00913123459532508	-0.0102906587372429	-0.00971094666628397	-0.0109727233176418	-0.025708839875479	-0.0283485343990948
0.913463756613757	0.0792393090270337	-0.0487622848571785	0.0808140211640213	-0.00103783068783059	-0.0297769092019091	-0.0154073699448699	-0.0207954116870783	-0.0276854497354497	-0.0398225914517581
0.596878725494153	0.133073207202889	-0.0460367585564491	0.226262067244241	-0.00243295259839049	0.0073668711064413	0.0024669592540254	-0.011347435782617	-0.0211206128300038	-0.0396572852951113
0.00501445621213701	0.00313133559540025	-0.000282099814034672	0.00271685436410733	-3.69345941186499e-05	-0.000224112382688522	-0.000130523488403585	2.73326500643545e-05	0.000505577090006988	-0.000862320442843276
0.797560803085803	0.148286427591571	-0.0499156100941575	0.154187449279116	-0.034461656653951	-0.0537459339928121	-0.0441037953233816	-0.0817152135817991	-0.0684537033086244	-0.0789732505041241
0.763106090514424	0.142036268700782	-0.0470736816354295	0.172539417064417	-0.0168408894320143	-0.0732475807106363	-0.0450442350713253	-0.0680720595889346	-0.0776397132023929	-0.0896035458088033
0.579287128567283	0.164884736814629	-0.046279395942055	0.263424045314066	-0.0656793692423673	-0.0918223316281873	-0.0787508504352773	-0.0843625849641836	-0.105308219386083	-0.103751141206687
0.146900982392833	0.022688632732939	-0.0109902674538353	0.0912865723708993	-0.0127122807419198	-0.0139642819557833	-0.0133382813488516	-0.0122555529703511	-0.0179327550906331	-0.0228464620491005
0.00789228081883307	0.000700985983206278	-0.000829818078703574	0.00588075098029383	0.000484944060942396	-0.000727777666663865	-0.000121416802860734	-0.000572202562872522	-0.000498994513022858	-0.00145359305110326
0.692979974346641	0.166429188978667	-0.0541849293801637	0.250981489498156	-0.0209484105400772	-0.00124871246171565	-0.0110985615008964	-0.0150842427941017	-0.034533121985275	-0.0467621093717753
0.659798501881771	0.120148764768889	-0.0476880348687638	0.22145683907357	-0.00147550223684123	-0.00173356967416605	-0.00160453595550369	-0.0122899017897978	-0.0269563043488522	-0.0384391754508988
0.336046246707583	0.116195566033718	-0.0265336062222592	0.201963974959243	0.0111095920307842	-0.00157795232030122	0.00476581985524149	0.00488889108799795	0.0050813028798613	-0.0212801422680035
0.0342627322608376	0.00628315472075103	-0.00333039111613916	0.0228598295216903	-0.000239402080172438	-0.00196218860429154	-0.00110079534223199	-0.0014551638998065	-0.00434796465573407	-0.00729978369623222
0.941724867724868	0.057405333843387	-0.0493170587563713	0.0567195767195768	-0.0148518518518518	-0.0388677248677248	-0.0268597883597883	-0.0306964746673078	-0.0334701024284356	-0.0338112654320987
0.00462897384299233	0.000623727364638425	-0.000186344647361496	0.006350676209224	0.000456340155589351	0.000602201903478656	0.000529271029534003	-0.000146228223101111	-0.000161570922898906	-0.000455331803184915
0.348256376685113	0.153017288491702	-0.0273046280491432	0.206107388920199	0.0168422646527871	0.00294628860547813	0.00989427662913261	0.00832311468153996	-0.0169150859185593	-0.0449005030811374
0.151592347564548	0.0229874316311403	-0.0118427632216954	0.092657059463637	-0.00953542298373644	-0.00503588749732151	-0.00728565524052899	-0.0158980572350144	-0.0255212736726931	-0.0292624717059385
0.00875904695060672	0.00350831366103442	-0.00131104909495888	0.00922294289878286	-6.06729756415687e-05	0.000346035883656153	0.000142681454007292	0.000294887368260792	-0.000790780472071841	-0.00185792230165299
0.303316114400271	0.105712329018868	-0.0264026885610251	0.170295602502417	0.0203093772874877	0.0103339458301385	0.0153216615588131	-0.00244205011348231	0.00752380617211412	-0.0159036228743077
0.117096937038139	0.0224831376531198	-0.00781978550564523	0.0749889942712951	-0.000336842644407642	-0.00123537380306001	-0.000786108223733831	-0.00598180147468576	-0.00545274228146286	-0.0156572326118507
0.315648790822087	0.0809442323598535	-0.0244235465394481	0.165434556971523	0.0136817242180918	-0.0111510104006816	0.00126535690870511	-0.0092569363194327	-0.0235588521652598	-0.0253453297321822
0.929781216931217	0.0671843425650508	-0.0500002519798018	0.0671076719576721	-0.0130361111111109	-0.019979365079365	-0.016507738095238	-0.0215880761984927	-0.0393600008016673	-0.0341638508096841
0.94262037037037	0.0563829564483662	-0.0486569776273831	0.0548518518518518	-0.00759197530864197	-0.0356304232804232	-0.0216111992945326	-0.0244951719576719	-0.0370369488536155	-0.0406661215037423
0.529888520302106	0.114240507855647	-0.0396066322791399	0.232168239639269	0.00462245227846436	0.013301153455456	0.00896180286696024	-0.00511507073892103	-0.0205562086478048	-0.030016606120232
0.302973730451938	0.0915747513941956	-0.0267925732282886	0.198986617967879	0.0270639440980213	0.0154285423153128	0.0212462432066671	0.0117669599590242	-0.00692193849485812	-0.0120777584621556
0.58882879412774	0.168232337987858	-0.0464274699583399	0.254023282943223	0.00868386142658251	-0.113694884627176	-0.0525055116002969	-0.0654096824889674	-0.0695369244450135	-0.0895022207220372
0.76668291307458	0.141606749995682	-0.0494485579687614	0.169842985717986	-0.0240532297948964	-0.0602703385830369	-0.0421617841889667	-0.0370741540912362	-0.0566114750864511	-0.0780132453712028
0.695541113053613	0.140098369081784	-0.0485936016373011	0.222746364900532	-0.0120373722665156	-0.0173891787913744	-0.014713275528945	-0.02336622273795	-0.049579226790433	-0.0389185113651845
0.212075185483202	0.0441665005328853	-0.0199603821809625	0.164745923569627	0.00365197050401125	0.00182689715013801	0.00273943382707462	-0.0109020257078893	-0.0174436131157639	-0.0276792123428456
0.695833727229561	0.139355374228003	-0.0471858172748535	0.220129780867281	-0.0205493100104039	-0.0289754780025807	-0.0247623940064924	-0.0208404073607805	-0.0425596889187981	-0.0585424245591745
0.274584901374662	0.057669783368047	-0.0202939116538961	0.159738582954592	-0.00930105888230454	-0.0113343909369269	-0.0103177249096157	-0.0160105206352015	-0.0289443250859783	-0.0330058725176955
0.578188891292251	0.166921498568313	-0.0474612049169124	0.265679258902413	-0.0167687752971346	-0.0786822275880689	-0.0477255014426017	-0.0813476999997313	-0.0838881098293289	-0.103440851620025
NA	NA	NA	NA	NA	NA	NA	NA	NA	NA
0.46274011403904	0.199718737136745	-0.0403237311117171	0.25224476665665	0.016914736762404	0.00979243956741627	0.0133535881649101	-0.0034743846286297	-0.00458939199895547	-0.0358244962640376
0.0578879995928569	0.0373580562349133	-0.00230736376596283	0.0340019783508266	0.0071547226422385	0.00448193029617888	0.0058183264692087	0.00163579000368726	-0.00112204078061523	-0.00525857472379337
0.13701849756064	0.0213010345293436	-0.0103278789144553	0.105276782012494	0.000558434488610038	-0.00424203855695909	-0.00184180203417453	-0.0071030469152851	-0.0127205655881357	-0.0202117095885216
0.200001541206533	0.0859637438853545	-0.016363851533981	0.177097938019924	0.00441719072746993	-0.0365654152829454	-0.0160741122777377	-0.0272232154646497	-0.038524314850315	-0.0487221969884596
0.865378691678692	0.109120627988205	-0.0475093808798316	0.109155170755171	0.00223936387686385	-0.0331818161109733	-0.0154712261170548	-0.0160236584403252	-0.0237403831369375	-0.0270493316868318
0.682735412871678	0.157363762540156	-0.0466905108328468	0.202735026710101	-0.00360746581873139	-0.0372590869302352	-0.0204332763744832	-0.052834135931062	-0.0695733470760347	-0.0717394772394933
0.896161992945326	0.0868747533624897	-0.0494902442142856	0.092810229276896	-0.00286609347442679	-0.0255765873015873	-0.014221340388007	-0.0252842601071769	-0.0295067811817812	-0.0398841931216932
0.0363191227611521	0.0275250076848141	-0.00248900185243459	0.0323996797178596	0.00499323738982928	0.00954832542998179	0.00727078140990553	0.000756371077663111	-0.00116295195005667	0.00167889168490433
0.0124215463014322	0.00129300295770615	-0.000403624178185442	0.00790015574365195	0.000983658093435221	-0.000278171061154117	0.000352743516140551	-0.000228374759183378	-0.00050551886949551	-0.00130335654324278
0.694979644737978	0.139890998185238	-0.0478833095160832	0.21972661628495	-0.00610108211648663	-0.00470059257694355	-0.00540083734671504	-0.0374259681979729	-0.0457951164709893	-0.0544988267014063
0.70294250641334	0.142184231339078	-0.0479934529409464	0.216343312089145	0.0242473398629616	-0.00874108431486742	0.00775312777404713	-0.0139113771290629	-0.0213335010117189	-0.0430569789664107
0.218910154861618	0.0836430028253897	-0.0210126596088606	0.15352916481207	0.00148525652987955	0.0310479817679268	0.0162666191489031	0.00698638986222472	-0.00699148400795821	-0.020063788642579
0.0345634579001811	0.00328047658130064	-0.00265612821951432	0.020410455740287	-0.00250296074764354	-0.00247612486782644	-0.00248954280773499	-0.00162836331233813	-0.00508207562255484	-0.00845319462540326
0.026113197800781	0.00522559334583413	-0.00143383060427554	0.0160971285446267	0.00139381380554166	0.00233330602071048	0.00186355991312607	0.00197016735095397	-0.000870641129163182	-0.00255561125632001
0.177283319929521	0.0313403357550928	-0.0158811306644634	0.124845554778335	-0.00829964457413407	-0.00907862242590091	-0.00868913350001749	-0.0240719208936151	-0.0257311596391542	-0.0349006273226996
0.591041484111948	0.164768328293767	-0.047090888786385	0.259633257196126	-0.0109553442752152	-0.0988380210101084	-0.0548966826426618	-0.0815816423243646	-0.0892043362660396	-0.118022643187127
NA	NA	NA	NA	NA	NA	NA	NA	NA	NA
0.112826239518561	0.0176047924493155	-0.00932255887851584	0.105138216334635	0.000601578905664577	-0.00195480972828248	-0.000676615411308951	-0.0101366343255945	-0.0112610452767258	-0.023573743767935
0.0935293065343971	0.0145025081973209	-0.0062640874427127	0.0508755209370535	-0.00512548623400498	-0.00821188873610451	-0.00666868748505475	-0.00994371949421241	-0.0120535218128523	-0.0153400277482127
0.0875096792662878	0.0439056258414285	-0.00319723541548787	0.0566541972180642	0.0110757094130791	-0.00101123119935584	0.00503223910686165	-0.000905999334725849	-0.00424170052172396	-0.0111153600559875
0.0577201556496731	0.0374983383715085	-0.0024299847412487	0.0332025545963543	0.00565520922600084	0.00591513184923041	0.00578517053761562	0.0022589928236173	6.40987863428782e-05	-0.00662647568898649
0.150722795139239	0.0697849834177716	-0.013336436746671	0.111756340639954	-0.00217668255886558	-0.0218866670530868	-0.0120316748059762	-0.01653655785404	-0.0308074969850931	-0.028537452230919
0.221491357293268	0.0843610949702889	-0.0199442415427883	0.151955474628205	0.000622326128078332	-0.018749276623222	-0.00906347524757181	-0.0219036919823426	-0.0543285232972294	-0.040629951302904
0.887399559082892	0.102949860969902	-0.0489562657738276	0.0978726631393299	0.00834118165784825	-0.0267169909200611	-0.00918790463110641	-0.0213968465176799	-0.0310251904785961	-0.0399947538932899
0.884948589065256	0.10376487044604	-0.0487302113958598	0.0993291887125221	-0.00261723985890649	-0.0370244308160975	-0.019820835337502	-0.0310348036156007	-0.0429390707223697	-0.0350059398163565
0.941408201058201	0.0575438307409734	-0.0490545981790386	0.0570362433862435	-0.0170039682539682	-0.029843783068783	-0.0234238756613756	-0.016226455026455	-0.0403687454358506	-0.0298047619047618
0.943206349206349	0.0561573266417426	-0.0492956330510669	0.0555158730158729	-0.0163522486772488	-0.0433447731281065	-0.0298485109026777	-0.0299068783068784	-0.0321799603174604	-0.0430565254553
0.457841270650565	0.201522117525569	-0.0383084739655368	0.255996170052485	0.0472615476684314	0.0112564628079303	0.0292590052381808	-0.000271563645538819	-0.0103319023586483	-0.0283069986536195
0.402440347914572	0.0828812895385372	-0.0369665561571977	0.248697622176623	-0.00614842174594915	-0.0070410817754753	-0.00659475176071223	-0.0242883739294475	-0.0382010122852542	-0.0565589687865506
0.448042903358253	0.109643209930565	-0.0324774733454155	0.197402247250336	0.0293440330796426	0.00848934700137033	0.0189166900405064	-0.0162225376665895	-0.0196070483285416	-0.0341371403122046
0.867385864598365	0.10769869673256	-0.0484332847293235	0.107996338383838	0.00436572270322266	-0.0132853435145103	-0.0044598104056438	-0.0254245285397247	-0.0208585137085138	-0.0386388561711576
0.532148851175425	0.0885517125267558	-0.0386783892867222	0.215702544683427	-0.000608899018671893	0.00144609780563931	0.000418599393483765	-0.0126958515497805	-0.0326484549298781	-0.0381378222591099
0.305465035350573	0.121374124747443	-0.0259696260617898	0.202114673373428	0.0045564125422049	0.00801782822002423	0.00628712038111456	-0.00933828193987485	-0.0143617467449205	-0.0248333924991544
0.00364355909257613	0.000332952634072539	-0.000184492825195882	0.00279625422116492	0.00015254992512313	-0.000197237589497168	-2.23438321870191e-05	-0.000356734456688477	-0.000480028263712046	-0.000586610041609159
0.700489883727384	0.144390680307467	-0.049184608343863	0.217928282057449	0.0167758256544892	-0.0134994416247985	0.00163819201484527	-0.0236863151014187	-0.0377082980612243	-0.0332880772752119
0.688568835331562	0.134419674117528	-0.0509487825887649	0.21516239798037	0.00739644872130307	0.00584310531064225	0.00661977701597261	-0.0200778218237232	-0.0197056381865267	-0.027507406935142
0.236811867806217	0.0803654753672746	-0.0217774621592005	0.171453972539462	0.0116900252711492	-0.00272070331164712	0.00448466097975106	0.00441207566310967	0.00203244840430261	-0.0263391164198024
0.0183362417046431	0.0071383287840618	-0.00054007038642544	0.0119975571614638	0.000234391606406283	-0.000644060035738771	-0.000204834214666244	-0.00105036052116344	-0.00146094559236094	-0.0016181591288598
0.305870071442886	0.109092352532436	-0.0232343595520258	0.170653788716626	0.0167780600887591	0.0111975012074103	0.0139877806480846	0.0270230284650609	-0.00149603585003361	-0.0118140906273912
0.766130151021818	0.141029158252205	-0.0482400651383265	0.171219071360738	-0.0712185258308942	-0.0564569193593003	-0.0638377225950972	-0.0706205350559365	-0.06890953951853	-0.0841989063703787
0.0424345284236624	0.00204204764848697	-0.00153512769138266	0.0258852201691222	0.000623113183695533	0.00132376446331681	0.000973438823506173	-0.00277887840942415	-0.00483734144447133	-0.0082676311702044
0.0667071992057822	0.042684946057576	-0.00341014097829756	0.0567702335394862	0.0133422596129874	-0.00220423962060494	0.00556900999619123	-0.000766551865195891	-0.00543746227984855	-0.00982498641648662
NA	NA	NA	NA	NA	NA	NA	NA	NA	NA
0.308633649121224	0.072792473573569	-0.0260935640998461	0.16634936951423	-0.00643831468567185	-0.00540318449452865	-0.00592074959010025	-0.0195248539673019	-0.0266519136810337	-0.0379275969449243
0.650510605443939	0.173590510164947	-0.0491677726220716	0.243597066513733	0.0236215885965886	-0.0304402616362411	-0.00340933651982633	-0.0233328897226841	-0.0323576726417575	-0.0520709356019972
0.887045414462081	0.10286502247245	-0.048248465779632	0.0979156966490299	-0.00652131834215175	-0.0390964037505704	-0.022808861046361	-0.0184175925925927	-0.0308217599847502	-0.0319723863530883
0.697052404539905	0.143548980477966	-0.0498542589584855	0.217654121033288	0.0124389782784599	-0.0199712002292705	-0.00376611097540536	-0.00767257568037072	-0.0167346221202943	-0.0463222882143539
0.942643121693122	0.0563732275405904	-0.0491331611834157	0.0568013227513229	-0.0116056878306877	-0.0516073232323231	-0.0316065055315055	-0.0426392038879783	-0.0455271739063404	-0.0339676006092672
0.0230532916872581	0.00721950567473854	-0.00158160191139378	0.0159734287030729	0.0035872667100694	1.13616187926817e-05	0.00179931416443104	0.00063723960759883	-0.000378945764676168	-0.0040441972733566
0.0721507965478116	0.0520935752552797	-0.00497359351581948	0.0617157142008413	0.0112407657843513	0.0192158358147606	0.015228300799556	0.0107877751463479	0.0136533867459925	0.00638903357677308
0.0541089379457005	0.0126898456564033	-0.00547770752563858	0.0451991381118129	0.00764064202341056	0.00686587142450359	0.00725325672395707	0.000518496650941079	-0.00163078048332511	-0.00470972204885187
0.12888252493933	0.0733253247360156	-0.0135055125054396	0.104953845299499	0.0118982780958983	0.0110397324775371	0.0114690052867177	0.0159770830884808	9.24958546192067e-05	0.000791278121075295
0.060110722454766	0.0403425998887863	-0.00376398493990411	0.0351274746750267	0.00858746346335695	0.00679423931611253	0.00769085138973474	0.00458263122742493	-0.00357244316486761	-0.00565175667732663
0.314731762866289	0.0822302598874307	-0.0241812270353935	0.166853445394523	0.0177470463976517	0.0160603502960021	0.0169036983468269	-0.015752473080281	-0.0244065156130929	-0.028748387017402
0.227944185988378	0.0682329112362009	-0.0209568577069073	0.162991283511749	0.00255470727570431	-0.00730875839156764	-0.00237702555793168	-0.00858361180439662	-0.00525545564930399	-0.0247808289281373
0.0608610145733645	0.00534045748721792	-0.00208186504822942	0.0295251185086234	0.00398213199803752	0.000776589576422224	0.00237936078722987	-0.00164014651796794	-0.00537690083189079	-0.00897027105119241
0.569646575755391	0.117942155132159	-0.0400142991692528	0.210344037124382	0.012170251014256	-0.019622354546457	-0.00372605176610052	-0.01606662791184	-0.0271877260357886	-0.0280111362990967
0.0434758707397641	0.00625059097764082	-0.000999167906483134	0.0140879171153609	-0.00107333489301453	-0.00104508342088928	-0.00105920915695191	-0.00376958865152185	-0.00440900093026254	-0.00449598645322822
0.11697055852805	0.0234225513715398	-0.00866625882689352	0.0757635313684623	0.000659704660281965	-0.00322068329370108	-0.00128048931670956	-0.0137591391620606	-0.00806256048076333	-0.0208828888079487
0.45969064083039	0.197981748429898	-0.0385903617286799	0.256057510582468	-0.00183651532378443	0.0109053823106362	0.00453443349342586	0.00197253035610456	-0.0206427159206998	-0.0289749543136691
0.61040523945252	0.136534120493507	-0.0449384689419164	0.240381102963234	0.00621522210880054	-0.0187230573416668	-0.00625391761643312	-0.0246204357716366	-0.0336675209231583	-0.0554997928887196
0.585506545802786	0.166096869009475	-0.0486818458046619	0.25926228312657	-0.00412167033874355	-0.0921937727795509	-0.0481577215591472	-0.0711415413844314	-0.0845935673330989	-0.0967284420164576
0.33105829586198	0.108810547428067	-0.0333843757517299	0.24732146064178	-0.0105112795253386	-0.0274231750973378	-0.0189672273113382	-0.0394016225665523	-0.0361330540595264	-0.0516974373968537
0.796758917317251	0.146245016767242	-0.0484945021315268	0.152769819378153	-0.0261608381518341	-0.0656730365199147	-0.0459169373358744	-0.0574044877880404	-0.0662878003803438	-0.084010133597602
0.309173303426385	0.0651463725515036	-0.0293023965660189	0.229763937181669	-0.0266410419235288	-0.0306288197181685	-0.0286349308208487	-0.0282393781782949	-0.0439677026213638	-0.0545072731990955
0.334285944460373	0.114145498533808	-0.0271029875459072	0.199432775552898	0.0244567187295548	0.00345187312791062	0.0139542959287328	-0.0160074021553983	-0.0193187356005635	-0.020357865840778
0.447693283306337	0.108527465128034	-0.0320242946847776	0.194836892737867	0.00635584371418912	-0.00261023312944408	0.00187280529237249	-0.00906897769654091	-0.0265334756507483	-0.0346605741561311
0.22637824316914	0.0436054030297277	-0.0206690369568236	0.181718767444186	-0.00748539854983449	-0.000206461745319464	-0.00384593014757698	-0.01874728719095	-0.0321191716641696	-0.0312812537673828
0.550165027843005	0.134997048457933	-0.042137516841015	0.251791517028246	0.00954899238812201	0.0181931310314893	0.0138710617098057	0.00162716981760247	-0.0102601608902696	-0.0323604998994255
0.0463797932100697	0.00809618748436826	-0.00426092941948465	0.0327922144270782	-0.000539114020940271	-0.00164073612672234	-0.00108992507383131	-0.00378765021504767	-0.00386642201374986	-0.00558108529246231
0.573167944972669	0.117990657303822	-0.0381069010240541	0.208121200195887	0.0187136475703967	-0.0123719959120832	0.00317082582915673	-0.0122687238679584	-0.0176572534912782	-0.0340348289380846
0.888168386243386	0.101718717496657	-0.0481946971580809	0.0959927248677249	0.00122976190476187	-0.0311284832451498	-0.014949360670194	-0.00826712180339628	-0.0343839103067174	-0.0469644117578328
0.467762300649873	0.201489022627943	-0.0370356440090846	0.252376163017457	0.038169749440546	-0.00744533266564112	0.0153622083874524	0.0138830043618596	1.24287996872696e-05	-0.0376487058506849
0.135565781887647	0.0638521885811503	-0.00868197240846888	0.112574044928951	0.00526899670087516	-0.00697320027735063	-0.000852101788237747	-0.00853019075462152	-0.0151454474520574	-0.0218090188796089
0.0202391860676334	0.00108821647119123	-0.00150426070640479	0.0133349167665957	-0.00173796207658616	-0.00215546245585244	-0.0019467122662193	-0.00267469249234029	-0.0037344947319376	-0.00419621382586841
0.0676609986576585	0.010568632722426	-0.00457497341458243	0.0484896345408579	0.00202076994090439	-0.000619108455697445	0.000700830742603464	-0.00473218473824487	-0.00639543051370429	-0.0124219526756231
0.586913471964859	0.167109519989051	-0.047704183735838	0.257510559513352	-0.00419711990413196	-0.0787215243844828	-0.0414593221443074	-0.0767466546955842	-0.0793738128001962	-0.0948803686669691
0.0105760471768249	0.00477137962376621	-0.000735224933262276	0.00780043966400333	-0.000732819693464486	0.00107025802026538	0.000168719163400445	0.000480766882756428	-0.000512511071731296	-0.000867357056473022
0.341528711923012	0.122310786851082	-0.0291180958785195	0.201136805821639	0.0124676555242575	0.0139390142250622	0.0132033348746599	-0.0087321209830114	0.00117300500974116	-0.0121792874591649
0.92687037037037	0.0696341246473393	-0.0495720404974884	0.0686018518518517	-0.0301245590828926	-0.0432217372134041	-0.0366731481481484	-0.0398434361934363	-0.048889862597604	-0.0479232804232805
0.584716983575107	0.166742614379167	-0.0475362889872021	0.25471240360907	-0.0326832186986391	-0.0993720564771312	-0.0660276375878851	-0.0871411731013356	-0.0887550819511918	-0.105658082313142
0.583918454012846	0.168105259670663	-0.0496067523177763	0.258194633389947	-0.0194417209945124	-0.113044858327017	-0.0662432896607648	-0.0711710570825563	-0.0910273433099015	-0.118894687889276
0.661515435769654	0.118998562867629	-0.0466832465932645	0.220424665487114	-0.00365258953508008	0.00705911138068349	0.00170326092280171	-0.00838241464655554	-0.0308587915062902	-0.0332663411307651
0.65474900328907	0.115455408104642	-0.0444797489635843	0.226460923204189	-0.0135882872192005	-0.00573563990696013	-0.00966196356308036	-0.0207300426428741	-0.033963475357264	-0.0412559979732683
0.245364893236417	0.043074697759793	-0.0204307102589301	0.179474447361243	-0.0113059111311347	-0.0163211175824076	-0.0138135143567711	-0.0117141106619849	-0.0313327138590128	-0.0333356171002341
0.0156243925290804	0.00221622918503459	-0.00136923348215173	0.01016524940483	-0.00110787561307892	-0.00166146616934819	-0.00138467089121355	-0.00291246939256177	-0.00332122889846256	-0.00297402573477096
0.648381482560649	0.174687135691606	-0.0487315038530493	0.243284494671995	0.0181031024531025	-0.0329647921226996	-0.0074308448347985	-0.0246817128286064	-0.0323432674376999	-0.0709099007283583
0.425426971248867	0.132419695771293	-0.0412779146694993	0.271560198653526	-0.0225896120202838	-0.0544766161153231	-0.0385331140678034	-0.0464722890689168	-0.0666812732329494	-0.0727012985809451
0.0678187723071881	0.00808829854151533	-0.00271148943364757	0.0530017085713282	0.00127504030986858	-0.000180191749209219	0.000547424280329681	-0.00435038955469813	-0.00798941640574293	-0.0122933717733791
0.928448148148148	0.0681859643022301	-0.0492019631963728	0.0670240740740741	-0.00442433862433855	-0.0419563051146384	-0.0231903218694884	-0.0326222663139331	-0.0347890259541703	-0.0459420434503768
0.648720186712344	0.142824494057075	-0.0521578227122065	0.25640390339508	-0.00801248164991619	0.00102478760793268	-0.00349384702099176	-0.0149574302304927	-0.027272834526237	-0.0421357971344583
0.0380250912408588	0.029426258217901	-0.00310788343923043	0.0324513941595002	0.00622844901507055	0.00442696645398892	0.00532770773452974	0.00643124169714251	0.000559365666189048	0.00155920875481021
0.264822996527543	0.0950012763963409	-0.0242626736954541	0.184063297091383	0.00111838347014359	0.0107640040022932	0.00594119373621843	0.0111054797772445	-0.0123634040144552	-0.0147775856340484
0.784149955908289	0.163113896542999	-0.0519026630519761	0.197077821869488	-0.00759244027577366	-0.0608531650448317	-0.0342228026603028	-0.0489016802641803	-0.0587601742940889	-0.0876381012007238
0.682115092370922	0.156084700482382	-0.047964347123137	0.200992599498612	-0.0365917571184079	-0.0305383952027826	-0.0335650761605952	-0.0590160836676679	-0.0499463824775757	-0.0728907529212264
0.738305033238367	0.161216905673686	-0.0524655355623519	0.222778300094967	-0.0401581800749533	-0.0498748386164537	-0.0450165093457034	-0.0572434387498372	-0.0615884027841974	-0.0815228655656991
0.588887801633553	0.166659664813388	-0.0490120315861767	0.258663016229546	-0.019754345766214	-0.0984357405363842	-0.0590950431512991	-0.0938227097858044	-0.0778353646679053	-0.0865436771038864
0.00237497766184689	0.000316698736180827	-0.000225214270243632	0.00162689669518814	-0.000317590953349578	-0.000155099650037458	-0.000236345301693518	-0.000503352280882539	-0.000507496514960476	-0.000774721931113592
0.0711815179671562	0.0122157058043653	-0.00566147725368309	0.0491097162180531	-0.00127494072571618	-0.000690286717421634	-0.000982613721568909	-0.00346194519879189	-0.0101300585375245	-0.00956081602460894
0.465857761851602	0.200586354928222	-0.0384451083493123	0.251679448880496	0.00524019436348266	0.00748964016779186	0.00636491726563726	0.00337257618371256	-0.0160566718025545	-0.0134758240821783
0.0318760110729987	0.00562074469311605	-0.00334923085778492	0.0216608913052487	-0.00125589459514145	-0.000682380599097969	-0.00096913759711971	-0.0013198157595319	-0.00364671731915117	-0.00412217266076975
0.509526593668912	0.157613646844643	-0.0426327595228587	0.272814588489275	-0.00284061734870833	-0.049223806802264	-0.0260322120754862	-0.0419170209806644	-0.0870719349229424	-0.0847095677632118
0.573420979043698	0.149045372400753	-0.0417606721216989	0.23555772360518	0.00550516966714598	-0.00392553610427082	0.000789816781437525	0.0172963116857971	-0.00607052961610854	-0.0352552305736242
0.0616760535314326	0.0115712381253318	-0.00609452231543855	0.0454495629703328	-0.00546695907637634	-0.00197893278167186	-0.00372294592902411	-0.00812865727565346	-0.0127584281164348	-0.0150185850228055
0.378814586796429	0.0913393814216027	-0.0289958048244309	0.196215392974728	0.00333568795303468	0.0109257168603321	0.00713070240668334	-0.00878832991089129	-0.00956233288088626	-0.0339829703440362
0.307664218775628	0.108050681295726	-0.0243316406093589	0.169258339066079	0.00467364759863814	0.0229973371698948	0.0138354923842665	0.0110552296425882	-0.00172440256026574	-0.0168248793780003
0.305390658983832	0.0721331463563245	-0.0237985382917165	0.164947439172196	-0.0115970215690822	-0.0108207065288929	-0.0112088640489876	-0.017656755226366	-0.0338083568516634	-0.0352203172280385
0.131260968812616	0.077586292780698	-0.012643924036934	0.105902940060367	0.0379511299836985	0.0224503640374065	0.0302007470105525	0.0182821885728818	0.0105857135739834	0.00742872319414714
0.00407147317674828	0.00100755590806304	-0.000284768722748702	0.00179040231726981	0.000108437875618463	0.000749833873462726	0.000429135874540594	-0.000394033888435647	-0.000979825644769604	-0.000200683256886575
0.461210310679527	0.197887023823336	-0.0372676639107674	0.255397846644106	0.0224764439378395	-0.00447971715222745	0.00899836339280607	-0.011046302085144	-0.00419961581008488	-0.0297906656541611
0.574231281348108	0.118709294730449	-0.0387736636049301	0.21038687336917	0.024733046082552	-0.020155818700855	0.00228861369084854	-0.0156086470903859	-0.0389619715266852	-0.0335521112998799
0.0230226338164678	0.00542825635345281	-0.00136403912448815	0.0161553184380437	-0.00588819841425503	-0.00351757511678664	-0.00470288676552084	-0.0022982369730497	-0.00511856593161492	-0.00467523609245232
0.101282919375171	0.0217994418367307	-0.00777856183626491	0.073776663168185	0.000322894786918076	-0.00393385995552055	-0.00180548258430123	-0.00875599300956835	-0.011897573972286	-0.0185702851173799
0.568246953845375	0.144710864572109	-0.0414675905763565	0.234642209460455	-0.0205498655395492	0.0118316939808818	-0.00435908577933375	-0.00972691112132751	-0.025281042996036	-0.0474298731688519
0.0403719689889636	0.0260213389208291	-0.00139080825623149	0.0198317474559776	0.00459059928113952	0.00454040999956214	0.00456550464035083	0.00232960647460919	-0.000745313529393415	-0.00397614410916422
0.700357354065687	0.141048000803959	-0.0486262109970965	0.219842293200626	-0.0060248663952438	-0.015229916129481	-0.0106273912623623	-0.0226338210961555	-0.0352416064804216	-0.0453579591954462
0.571270343974832	0.117160550195548	-0.0385445672898123	0.207999900679417	-0.0010653274911161	-0.00805816993446307	-0.00456174871278958	-0.0150249172853908	-0.0287872617842705	-0.028894325232634
0.0749562555273683	0.0162589357393657	-0.00448644510805925	0.0491603730701337	-0.00233505355397202	-0.00114630613735917	-0.00174067984566559	-0.00743485041470683	-0.0126187694225068	-0.0147203994561342
0.152673363676296	0.0697768165708476	-0.0137555374652883	0.114944749871258	-0.00331035797401619	-0.0180032675111302	-0.0106568127425732	-0.0177220714063491	-0.0210946050353263	-0.0302827663016057
0.124548065161182	0.0207190978390322	-0.00764933607488294	0.0750385148309217	-0.0112548019690927	-0.0100767758868855	-0.0106657889279891	-0.00946386909696194	-0.0196370697310056	-0.0201935649096285
0.942773015873016	0.0561689345747345	-0.0489034207422109	0.0553936507936507	-0.0112306878306879	-0.0300023809523812	-0.0206165343915345	-0.0253479557479559	-0.0445608309899977	-0.0420486077194412
0.698282964566298	0.166904733675329	-0.0518125893031551	0.246528146544813	0.0125062758410798	-0.00747461720378384	0.00251582931864791	-0.00698445523827396	-0.0381566961242716	-0.0481838980563781
0.284701336684059	0.104707173762305	-0.0248991124435495	0.182763943196304	-0.026258699623381	-0.0561823435453452	-0.0412205215843631	-0.0436736913663262	-0.0557944135857048	-0.0556371471345767
0.194512159784266	0.0316086569559441	-0.0158526427385668	0.122986929880958	-0.00918859272708217	-0.0203243794590509	-0.0147564860930665	-0.0227009499833344	-0.0277526901000079	-0.0335651486770517
NA	NA	NA	NA	NA	NA	NA	NA	NA	NA
0.405344951050897	0.135284718032823	-0.0410177325618651	0.276022123632137	-0.00628601898649594	-0.0541172842447074	-0.0302016516156017	-0.0419368538205572	-0.0871727286285172	-0.0728939330830218
0.589147470306007	0.167093505462114	-0.0491766032906343	0.256189088051165	-0.0608762030299702	-0.0925164363293381	-0.0766963196796542	-0.0672839174250222	-0.0899009683388825	-0.10014199362345
0.702255321376155	0.14329117202843	-0.0491929532459575	0.218036052681886	0.0181149090537198	-0.0146500912444841	0.0017324089046179	-0.0106900136319453	-0.0311674347073505	-0.03946165820395
0.764437976837977	0.143314830066276	-0.049382461672721	0.171314553347887	-0.0530763047470564	-0.0515008466479054	-0.0522885756974809	-0.0388772734739145	-0.0560674104138431	-0.0661245469773418
0.941134920634921	0.0578179020589319	-0.0496361104279178	0.0566428571428571	-0.0205514991181658	-0.0479490299823633	-0.0342502645502645	-0.0298366037511871	-0.0338532427449094	-0.0398238095238095
0.79618534305201	0.145897554235824	-0.0465052044505256	0.154945405828739	-0.0287759037077665	-0.0661352042237395	-0.047455553965753	-0.0650982850154159	-0.067565751754218	-0.0766766712239429
0.458488027026056	0.199038468365915	-0.0389238184114511	0.25472372560613	0.0123711216059154	0.000434197218283972	0.00640265941209966	-0.00876746944754647	-0.034302656622422	-0.0391971144111262
0.347383673225683	0.152918959092204	-0.0290647966604028	0.205548719921572	0.0305400436632463	-0.000464676936297703	0.0150376833634743	-0.0035553083676591	-0.0222971253040867	-0.0237958619370298
0.686643649429488	0.156825598464209	-0.04807751215301	0.200879937076752	-0.0380084389282973	-0.0516496729908686	-0.044829055959583	-0.0260240168854443	-0.0616827390073974	-0.0722208966242349
0.691400080166747	0.16464456430632	-0.0519625352936002	0.253673112073112	-0.0149961942378608	-0.0135957833296602	-0.0142959887837605	-0.0323241982717489	-0.0450574677147244	-0.0548853228824173
0.59627305423852	0.132632765798196	-0.0441448069344132	0.225593961576906	0.00168608421541616	0.00804437864354524	0.0048652314294807	-0.027033555314702	-0.0159490886655244	-0.0373426532864151
0.20097482742729	0.0842754286987828	-0.01917957609328	0.152064144023032	-0.0098625828804518	-0.025649381467643	-0.0177559821740474	-0.0169462098282294	-0.0454503098399751	-0.0427053247874447
0.200456071466135	0.0858971912286262	-0.0178091843252146	0.178151417531926	0.0201327359234438	-0.0465798947301547	-0.0132235794033554	-0.0272077548434186	-0.0366724378702395	-0.0410676649055969
0.800889143264143	0.147321805618026	-0.0483471999020164	0.152107169065502	-0.0173523356645483	-0.0606563117914748	-0.0390043237280115	-0.0481348413022394	-0.0554831327170646	-0.0496340854404437
0.10273944215095	0.0470602700778672	-0.0105147831207657	0.0854710694375838	0.0206896701858398	0.0169960293654545	0.0188428497756472	0.00747301367156011	0.00424797491956928	-0.000784043037319659
0.335662986736445	0.109163905944315	-0.0348980430355686	0.246620138106239	-0.0359940644971408	-0.00784642016135162	-0.0219202423292462	-0.0299778264760782	-0.0535356285423931	-0.0709938601633514
0.0110919028832998	0.00461181342500312	-0.000833503826011057	0.00782569725778138	0.00205073502510203	0.0015232934892339	0.00178701425716797	-0.0010282380161891	-0.000376708646407183	-0.00160040288772358
0.0411211210974674	0.00662126518404076	-0.00293699049590551	0.0295231747493667	-0.00493152780295117	0.00165188692315314	-0.00163982043989901	-0.00348415729851571	-0.00793572205931482	-0.011043770640598
0.491612526305749	0.157456501763098	-0.0419108519566567	0.277312203685747	-0.00520017807483791	-0.0465974022760315	-0.0258987901754347	-0.0573728099815687	-0.0648434365589176	-0.0853505505480515
0.182122370468406	0.0323742452233016	-0.0151696091221745	0.127826882744787	-0.0135142109764317	-0.0118761911180516	-0.0126952010472416	-0.0245938713974101	-0.0280369423769055	-0.0341936727462274
0.818337276380476	0.107924437399471	-0.0460755955555177	0.139856732080199	-0.0010076128341463	-0.00921339696229884	-0.00511050489822262	-0.010245681863882	-0.0207769287805456	-0.0329626525241318
0.651273987013915	0.134658587064606	-0.0455595149781645	0.208654920635066	0.00141022070097563	-0.0205647934854413	-0.00957728639223288	-0.0349695269022274	-0.0675814947107373	-0.0801642662087555
0.217982034639975	0.0437102462348124	-0.0160153998750001	0.138323424326164	-0.00756431297465873	-0.010624757690737	-0.00909453533269786	-0.0216287172586081	-0.0281585316035229	-0.034293634984059
0.507635647482269	0.156983027682462	-0.0424358595266349	0.270932557117414	-0.0414288065685437	-0.0715923989647947	-0.0565106027666692	-0.0415358486835662	-0.0671606545484669	-0.0894004676817668
0.576698454587579	0.166148584916873	-0.0468673907575928	0.265017903615427	-0.0305031380118395	-0.109996521755501	-0.0702498298836702	-0.0962965010036426	-0.106684140427138	-0.0942579744170643
0.785387742504409	0.162476737894893	-0.0515910778199358	0.198884479717813	-0.0182079335219687	-0.0767292194386398	-0.0474685764803042	-0.0443764776941485	-0.0585578297334284	-0.0904714439401424
0.268490481097792	0.106006642114436	-0.024127785408532	0.187920987592166	-0.000116898706972512	-0.0502758838812	-0.0251963912940862	-0.0383627639198454	-0.0653672467256934	-0.0705584063019615
0.645337404062894	0.141038374957643	-0.0505803907747303	0.263272560663737	-0.00321042261974935	0.0028684279456862	-0.000170997337031631	-0.0191833676943971	-0.0377856271721637	-0.0446029726347232
0.0184789366445633	0.00446089686456572	-0.0018732962995147	0.0144829013263075	0.000267275162446966	-0.00376956446940407	-0.00175114465347855	-0.00145083698617976	-0.00131746356085235	-0.00278214079514271
0.381635931579289	0.0938324314678131	-0.0318160121941203	0.20037640469042	0.0133258213561918	0.00283893194963108	0.00808237665291145	0.00765569194721671	-0.0174652805537588	-0.0242894686923639
0.406911145748558	0.0838969526888598	-0.0375354302905286	0.247923525043573	-0.00759887016130278	-0.0146507359975231	-0.0111248030794129	-0.023414224216768	-0.0423672050452393	-0.0520530499698773
0.419793585841103	0.132989720284933	-0.0412516005426994	0.268297257853311	-0.033413892046708	-0.0478093476149181	-0.0406116198308131	-0.0637525104952348	-0.0578484907972339	-0.0861538687676634
0.719583568126219	0.151000102417624	-0.0493399677664469	0.201964843947059	-0.0207022068767206	0.00201306986184391	-0.00934456850743837	-0.0180067258257893	-0.0352775978073318	-0.0507111048552175
0.0262116445593249	0.00533887148973474	-0.00175410990652547	0.0171683830109325	0.00159941258696948	0.00235761239984287	0.00197851249340618	0.00232886974470625	-0.00193855432322085	-0.00330008119125077
0.192389534174084	0.0667741441722429	-0.0171498587832128	0.145897450512562	0.0162610191489771	0.0170399016761809	0.0166504604125789	0.013582862844164	-0.00324834215406672	-0.00734136050071213
0.602193672285877	0.135831304416737	-0.0440064886981749	0.221750216002586	0.00886629481231593	0.0083811925931554	0.00862374370273566	-0.00265297716356971	-0.0101804243160042	-0.0261857307521529
0.741929805996473	0.159595352381888	-0.0511503894608279	0.222630687830688	-0.0110281542531542	-0.058622830825674	-0.0348254925394141	-0.0546872261335393	-0.063388472154395	-0.0781084346440627
0.0013762922253467	-9.11853121602106e-06	-0.000140331621902348	0.000406828317710461	0.000188873178454007	0.000189759650362535	0.000189316414408271	-0.000104758208527127	-0.000273491277616059	-0.000429337525644173
0.574851328087118	0.150116225401558	-0.043119651688479	0.233675687262705	0.0164596381229535	0.0109077864013025	0.0136837122621279	0.0119908445758672	-0.00179597402017184	-0.0172948988866197
0.0365105567174399	0.0122220895813898	-0.00285329840044991	0.0225015303604733	0.00178234709467972	0.00142255066208779	0.00160244887838375	0.0023949656691508	-0.00318849304019306	-0.00272662602521495
0.333288317739639	0.114148546793535	-0.0267923676263533	0.197271413797276	-0.00677066162246787	0.00820193963308996	0.000715639005311075	-0.0199861589164397	-0.015362863821092	-0.0184926242944437
0.0238111842366732	0.0172418647809874	-0.00154754082242646	0.0201053989929401	-0.000883098933374023	0.00208978473493239	0.000603342900779184	-0.00222177111212685	-0.00336468685573411	-0.00523980089935566
0.699957014898682	0.143035573642815	-0.0472136891335394	0.217487164995498	0.0198338109330757	-0.0273480857527365	-0.00375713740983041	-0.0069578500515195	-0.0208589192539248	-0.0460998069239061
0.0344303910212746	0.0104149064192892	-0.00238655141244086	0.0208007724583482	-0.000680373737557464	0.000321054129650326	-0.000179659803953569	0.000216352158111791	-0.00133493667429067	-0.00371840754661418
0.914729982363316	0.0782105847565043	-0.0485120406557271	0.080947795414462	-0.00646080246913594	-0.0201367364117365	-0.0132987694404362	-0.0248603835978837	-0.0329570444987113	-0.0410863022144886
0.489192726656342	0.157262999835811	-0.0438644788993626	0.279168283177448	-0.0120750527647069	-0.0354754147008856	-0.0237752337327962	-0.0488130153108666	-0.0832649275792971	-0.0858211023059745
0.169906012257264	0.067897211330002	-0.0140891566378007	0.111625733384103	-0.0104599809959125	-0.0134399544210657	-0.0119499677084891	-0.0126242527847595	-0.0219543035209455	-0.0410845939816448
0.603816504036001	0.135205061223401	-0.0451479801649991	0.222580391357447	0.0362332524542582	0.00504592440345919	0.0206395884288587	-0.00170998930453747	-0.00958489251257455	-0.0308972102032546
0.227112430804598	0.085089731491083	-0.0204044864776309	0.150903190487243	-0.0267883340584828	-0.0223651478086894	-0.0245767409335861	-0.0338249526088966	-0.0358248566094074	-0.0589166025688073
0.0365165733919412	0.0112174851136914	-0.00356202888383049	0.0309419715415116	-0.00234304707398052	0.00207253190108291	-0.000135257586448806	-0.000381322264773637	-0.00550685755378723	-0.00777037202553063
0.942624867724868	0.0564367918575468	-0.0499296016615652	0.0560973544973544	-0.00132098765432098	-0.0520015331890332	-0.026661260421677	-0.0289562622562624	-0.0286956159399787	-0.0473681473253842
0.699713901684735	0.142731394016768	-0.0489470343863797	0.216021724417558	-0.0150891668516668	-0.0126807646523805	-0.0138849657520237	-0.011216649131217	-0.0247344306647751	-0.0349462787986702
0.781007804232804	0.165690770590125	-0.0518969738934627	0.201342195767196	-0.0144126102292769	-0.0665080914414524	-0.0404603508353646	-0.0733396349772157	-0.0686497517081303	-0.0894555486793088
0.175234489973674	0.0858727761340785	-0.0164065753637047	0.174388041432478	0.00916189540915299	-0.0439980755503414	-0.0174180900705942	-0.0247944940148632	-0.0338916107252159	-0.0416928979274238
0.941985978835979	0.0569792345991167	-0.0493758044183852	0.0561806878306879	-0.0170223544973546	-0.0646384239217572	-0.0408303892095558	-0.0207153318903319	-0.0364522681793514	-0.0538004629629629
0.466771521406346	0.203102317466546	-0.0400139079864334	0.252330464397858	0.00889814425192231	0.000956231121595319	0.00492718768675882	0.00451772909824599	-0.0162455408263834	-0.0195656051200465
0.00567542504667078	0.000355995580849841	-9.6332090159649e-05	0.00183005058965748	0.000681405028234853	0.000629125286102697	0.000655265157168775	-0.000431189968470995	-0.0010270985482219	-0.00123704656718424
0.0895548463488176	0.0168239230138718	-0.0064682771686653	0.066225952347962	-0.00582622528380763	-0.00488574954799854	-0.0053559874159031	-0.0117711986766871	-0.0119824079304878	-0.0203962619119706
0.333932715992463	0.113261492585322	-0.0267236366074457	0.198504984169132	0.0175258417193402	0.00100751602170107	0.00926667887052063	0.00439296791661409	-0.0117533092132926	-0.0378030930569501
0.55264843966965	0.100630458519424	-0.0401293737777918	0.225002129445305	-0.00962931355755225	-0.00104341989573753	-0.00533636672664495	-0.019220196025278	-0.0371645087893228	-0.0534627074132883
0.687918834265518	0.135529132594404	-0.048426021582326	0.21102345009349	-0.0186805213987772	0.00940110520238302	-0.00463970809819703	-0.00859394726332985	-0.0340052774605306	-0.0313928113872057
0.589618065948948	0.164844682722757	-0.0466047802702285	0.256184034024742	-0.0220528781258235	-0.107591934668667	-0.064822406397245	-0.071208453187231	-0.0725853274482717	-0.102787935285963
0.112022590296477	0.0174640940082026	-0.00904917066905796	0.10069004558711	0.0033939809606191	0.00382421341541297	0.00360909718801604	-0.00675421593810081	-0.0137180697551071	-0.0183351093280257
0.695450835275835	0.141898925010657	-0.0489512560636098	0.219833468075135	-0.0180258499134032	-0.0259417094402293	-0.0219837796768163	-0.0334153178193088	-0.0497325069086914	-0.0488318673533263
0.507509862166399	0.156556360040757	-0.0468354710017465	0.274917293823782	0.00354254864022951	-0.0569317550851143	-0.0266946032224424	-0.0620733939849992	-0.0682316501508198	-0.0790201311023361
0.736965527065527	0.160672185517622	-0.0544360067941255	0.224045584045584	-0.0423016615011713	-0.0770906918674721	-0.0596961766843217	-0.0459287800525546	-0.0741597087033306	-0.0832254423547441
0.413870770526662	0.117287174450967	-0.0348851811305371	0.19969543281638	0.00145655857076371	0.016713212655381	0.00908488561307236	-0.00277145396911166	-0.0240144905735143	-0.0477613028340347
0.0206980379435618	0.00578952866288803	-0.00134249113081161	0.0133635645651517	0.000407462625937539	0.00125029117653431	0.000828876901235925	-0.00184548513227809	-0.00296302648579976	-0.00284424396076875
0.564140196069745	0.142284093163224	-0.0433516664990409	0.234348499185617	0.0023187337024444	0.00437347317530457	0.00334610343887454	-0.0301482903244988	-0.0191447774339426	-0.0466410634332914
0.104810634382577	0.0125397784462975	-0.0098362405734399	0.0945498631959374	-0.00134897407059358	-0.00113366443829056	-0.00124131925444207	-0.00760709073739156	-0.0159998290711969	-0.0201987767646785
0.76978004279671	0.141745123760838	-0.0498540990636263	0.16875888759026	-0.0125221867173648	-0.0563448374981477	-0.0344335121077562	-0.0552196552330227	-0.0673297850203346	-0.0733429580460695
0.0244805451826243	0.0164903250716135	-0.00172376754094685	0.0204184441633931	-0.000642923689820888	-0.00053660979021743	-0.000589766740019159	0.000478066606604214	-0.00325371259614615	-0.00577015533283058
0.942553703703704	0.0564741255272996	-0.0493440714411008	0.0557518518518518	-0.00312592592592587	-0.0585359076109075	-0.0308309167684166	-0.034971438438105	-0.0374328583453583	-0.046511708353375
0.195421084403217	0.0849592657112999	-0.0182015565017209	0.177121046370935	0.00742717098285775	-0.0441928786744683	-0.0183828538458053	-0.0284166298847284	-0.0333925039878811	-0.0427567803080579
0.796194680011347	0.148383055382564	-0.0490932358937828	0.153857337107337	-0.0107677977251506	-0.058598645151348	-0.0346832214382493	-0.072149893807393	-0.0710977040060004	-0.0937494640868257
0.929748941798942	0.0673795979920782	-0.0493432497496936	0.0665843915343914	-0.0304426887926889	-0.0362269881353214	-0.0333348384640052	-0.0230894039602373	-0.0337052348885682	-0.0377755714080843
0.0304408003426425	0.00635192165138029	-0.00231206916525285	0.0210660237580338	-0.000665234142741437	0.00211456349994758	0.000724664678603073	-0.00127012621063827	-0.00339185213517709	-0.00543270266398433
0.132264666889689	0.0192817168947835	-0.00973896611101964	0.104535116367427	0.00795814179725535	-0.000528883674510955	0.00371462906137218	-0.0113453626803238	-0.0166645794407854	-0.0267562830272742
0.289986453404969	0.111805462989184	-0.028335195130229	0.198031059457674	0.00226801811362248	0.00921265831987633	0.00574033821674941	-0.00742206525345901	-0.0243112015799106	-0.027185218943071
0.0103207333972362	0.000457166263663355	-0.000176197919797016	0.00579688853168444	7.52136457476491e-05	0.000148098962251254	0.000111656303999451	-0.000579452919116182	-0.000852109867596254	-0.00181833822704083
0.785207451499118	0.164153998323347	-0.0544868386296745	0.196325881834215	0.00974514991181652	-0.0592353732687066	-0.0247451116784451	-0.0418968276682649	-0.059050016879835	-0.0634403661478643
0.702673341319175	0.143649698564631	-0.0471682152735812	0.216762813883647	0.0129644217529021	-0.0207571563933833	-0.00389636732024057	-0.0112924085152454	-0.0320040356933701	-0.04404908309148
0.343991826565015	0.151584970104754	-0.0285357948813281	0.203894022707627	0.0102186116659348	-0.00336859377963084	0.00342500894315201	-0.0057887945805426	-0.0301891865715367	-0.0302866412823471
0.362907245389941	0.141270886418567	-0.0304354496130462	0.2200664113788	0.00748687922011487	0.0343781288860727	0.0209325040530938	0.0233298455679494	-0.00180905767183481	-0.00413382821162245
0.058984379511585	0.0102577229507976	-0.00437592850258036	0.0449743034537807	-0.00749357463027946	-0.00649786014094712	-0.00699571738561329	-0.0106930599025999	-0.00718426511818572	-0.0145686065683115
0.888233068783069	0.1014666100593	-0.0465716853059692	0.094944708994709	-0.0147986772486772	-0.0329054894179895	-0.0238520833333333	-0.0250408606825274	-0.0411482828899496	-0.0312211582399083
0.253241890637832	0.0809658379182241	-0.0218508048299469	0.175113422954051	-0.00679889126716948	0.00221066243408452	-0.00229411441654248	0.000342003160145377	-0.0162973738402678	-0.0280718333894324
0.815725244791303	0.108251252621215	-0.0482368166362409	0.140862362844344	0.00488094028417985	-0.00142665665104857	0.00172714181656564	-0.0135695538772792	-0.0318109110402592	-0.0412756868335342
0.940612962962963	0.0584482295505512	-0.0496634863996317	0.0574148148148148	0.0068785714285714	-0.0456209331651798	-0.0193711808683041	-0.0280104327770994	-0.0341413936281583	-0.0628611317422592
0.0276027916735435	0.00796366981200572	-0.00105630411737411	0.0196137178344765	0.00250856956243102	0.00263950423962126	0.00257403690102614	1.88057848848171e-05	-0.000239785130677798	-0.00358823611582441
0.212417544653262	0.0436618313837061	-0.0173008241099718	0.137694213444449	0.00223720857075557	-0.0135879768605638	-0.00567538414490412	-0.0160744343473211	-0.0242923777151603	-0.0273252552869226
0.0133471126753743	0.00150845970292809	-0.00227645500987056	0.0139443125301132	-0.00153279959865399	-0.000687280093196766	-0.00111003984592538	-0.00131774142157691	-0.00216807302598728	-0.00281891256716032
0.127624858340906	0.0209598059657023	-0.00948799073977163	0.0890418101617569	-0.0122730342780285	-0.0058205094550131	-0.00904677186652081	-0.012363086615519	-0.016659971563492	-0.0226081224703361
0.91284417989418	0.0795756383096768	-0.0498702459750318	0.0808224867724867	0.0125669312169312	-0.03546917989418	-0.0114511243386244	-0.0198912638287638	-0.0344523468815137	-0.025946911984167
0.300860848880239	0.090414799561451	-0.0259847271431738	0.196496353314619	0.0153610534028158	0.00937173961590726	0.0123663965093615	0.00971883227198805	-0.00497372756400422	-0.0147089268403712
0.00490090571757779	0.00338030752342079	3.58490207785925e-05	0.00260134227655367	-0.00125014661197723	-0.000822242674275728	-0.00103619464312648	-0.000203243542843406	0.000587400143016848	0.000109492079209865
0.320409372646054	0.0633308071876935	-0.0299795832298588	0.222951024117738	-0.00904032048947589	-0.0224617745772581	-0.015751047533367	-0.0271181182464268	-0.0385951838860765	-0.0500314994986761
0.864147037838705	0.109313072331484	-0.0482051923298036	0.109386295494629	-0.00746675485008819	-0.0107433646600313	-0.00910505975505982	-0.0254603354978354	-0.0168505792047459	-0.0273608224176344
0.783866710758377	0.162770878418656	-0.0528415035017246	0.200044400352734	-0.0204253367003367	-0.0730025381519118	-0.0467139374261243	-0.0606532767850707	-0.0599737035582237	-0.0680594833416797
0.691869508577842	0.165454456800386	-0.0553437290858235	0.251502008177008	0.000648443851565705	-0.0252130684130684	-0.0122823122807514	-0.0317653617302029	-0.0375578214457923	-0.0387739681450434
0.0366937542597198	0.011979356088891	-0.00230294634323715	0.0223926868443294	0.000244393209866987	0.00178979872527514	0.00101709596757106	-0.00171129446277798	-0.00110496140758755	-0.00332524477111291
0.151373702889798	0.0685051583251491	-0.0142181048558595	0.113263618482484	-0.0175764388167559	-0.0237930092578968	-0.0206847240373263	-0.0301741262360102	-0.0315589670476012	-0.0302858998977412
0.141772711114936	0.0271858083258877	-0.0107240186939178	0.100781066056966	-0.00110649858558337	-0.0050591419870426	-0.00308282028631299	-0.0105247064320714	-0.0243128416475421	-0.0279042232609298
0.42475764680023	0.166721693956311	-0.0336160980837722	0.241413772555634	0.0191017961229518	0.0171016258640673	0.0181017109935096	0.000641650790973558	-0.0019815544157798	-0.028847655118945
0.49126534510789	0.161648963342923	-0.0427774005541513	0.27745134020179	-0.0183747135982481	-0.0515647140306277	-0.0349697138144379	-0.0542050247108508	-0.102160207060689	-0.0952646773521564
0.146848946761727	0.0282110061956689	-0.011798146024522	0.101620501785323	-0.00364748127789877	-0.00689751905365296	-0.00527250016577585	-0.0151239957648869	-0.0182254858956983	-0.0215718602100482
0.572803378270527	0.150435452354546	-0.0430791699402051	0.236064820587145	0.0164227799028095	0.0131668060648357	0.0147947929838226	-0.00113319554094571	-0.0299769502819748	-0.0308642131803132
0.762924400599401	0.141091663356295	-0.0489782915337115	0.169931906854946	-0.0544380625547294	-0.055623500812308	-0.0550307816835187	-0.0739686544034668	-0.0640005260643992	-0.0884380701331515
0.896715961199295	0.0864475431343242	-0.0481044157665053	0.0919062610229278	-0.00428262786596123	-0.0151938712522046	-0.00973824955908298	-0.0159179733846401	-0.0329146864301275	-0.0440797413924607
0.795568857993858	0.149787728360875	-0.0493548616349987	0.155111845870179	0.0162983932896213	-0.0505364016170643	-0.0171190041637215	-0.0544905381707885	-0.0695225778871491	-0.0759019962455048
0.812552289676243	0.108469948576796	-0.0479267075499356	0.144794110836824	-0.00750800407326291	-0.0227058261089461	-0.0151069150911045	-0.0327807318979838	-0.0312482998797911	-0.0453778181438768
0.276221411599701	0.0579539923399857	-0.0212984218738971	0.159978530068058	-0.0104062489269967	-0.0134165295842581	-0.0119113892556273	-0.0206083101266769	-0.0244011140635331	-0.0402878736318944
0.199648918812495	0.0852801332297548	-0.0169627013004316	0.176766195922061	0.00711159524582711	-0.0402896002579018	-0.0165890025060374	-0.0240009257495028	-0.0367917274493828	-0.049982252347874
0.782871825396825	0.163339556042403	-0.0512637164511516	0.198728174603174	-0.00519427609427614	-0.0665428101632465	-0.0358685431287613	-0.0545123863227321	-0.0810286730315621	-0.0774203811363534
0.508734410096979	0.155895777487945	-0.0432728785514531	0.269688708064529	-0.0109606929587356	-0.0611149607802279	-0.0360378268694818	-0.0563947619274607	-0.0864822306164324	-0.0790051894274527
0.334293227814185	0.115926597718822	-0.0257198666268995	0.20117198241994	0.0185980929126667	0.0102921929985111	0.0144451429555889	-0.00729464625565329	-0.0159791504730311	-0.0280360254012399
0.912281216931217	0.080080899695234	-0.0496305882449993	0.0822743386243386	-0.0294185129685129	-0.0173671075837741	-0.0233928102761436	-0.0386505281573909	-0.0366199294532628	-0.0385539124780352
0.126509911688613	0.0207771462296764	-0.00870712442727088	0.0890380314422848	-0.00882912707365083	-0.00850346755241839	-0.00866629731303462	-0.0119230141649831	-0.0210427704572266	-0.0257429974960589
0.0200833577225033	0.00769987018424342	-0.00086092331979705	0.0133181025054719	0.00398252038286374	0.000700359743722349	0.00234144006329304	0.000908883663520561	-0.000365021114828747	-0.00153294894780868
0.0376232620705287	0.0298173758641567	-0.00280284912810354	0.0318464275000156	0.00998328886106827	0.0141407922275535	0.0120620405443109	0.00148280676341261	0.00292525738769685	0.00371484458059475
0.199372219646002	0.0319305468066392	-0.0157260322341313	0.124204058529324	-0.0125118950729387	-0.0184741701234535	-0.0154930325981961	-0.0171770566037661	-0.0322519669307171	-0.0408037514987085
0.610805539860174	0.13760905390131	-0.0438127630407049	0.238251322159433	-0.00118932124550719	-0.0108756728938405	-0.0060324970696739	-0.0235932628563915	-0.0494334768737835	-0.0546330120050877
0.721909447829053	0.152365782918108	-0.0505851608898381	0.200695767098969	-0.0163022946131404	-0.0153300284042625	-0.0158161615087014	-0.0233341510924376	-0.0379828566208057	-0.0359319037283533
0.929310052910053	0.0674742463284191	-0.0495447950244763	0.0676899470899471	-0.0036584656084655	-0.0291136243386243	-0.0163860449735449	-0.026201936026936	-0.032386548727235	-0.0457382447555692
0.695936461378128	0.141938554918236	-0.0507315254001657	0.219633500141834	0.0142971343471343	-0.015192807194264	-0.000447836423564829	-0.0205125334131464	-0.0346882279593809	-0.0430476572923522
0.888279012345679	0.102618344966179	-0.0485802600650557	0.0975320987654321	0.00333002923002923	-0.0202091710758378	-0.00843957092290426	-0.022981222218232	-0.0312764241386789	-0.0443470985490895
0.696783745729579	0.140830005189738	-0.0496115531428127	0.218532039102872	0.0017047353880687	-0.0280795922051804	-0.0131874284085558	-0.0257566379527315	-0.0322206920085596	-0.0438080673165675
0.00344879858305269	0.000153139500960657	-0.000274965522493953	0.00182924272618707	-2.73192205529692e-05	-1.95711092847387e-05	-2.34451649188537e-05	-8.4703120829136e-05	-0.000295865104155003	-9.30362295300711e-05
0.0224091946532163	0.00759543690778669	-0.00135888500451655	0.0157148289784378	0.00293588175353948	0.00243702578568026	0.00268645376960987	0.000638392785438299	-0.00147525444872442	-0.00181636232562363
0.503882839737048	0.158524389709373	-0.0443151362270188	0.272931612085198	-0.051104664087257	-0.0525668652268215	-0.0518357646570392	-0.0727936890208549	-0.0694190636185605	-0.103181036892226
0.569528854516179	0.142322751492496	-0.0397634416457305	0.236853376605526	-0.00619066797751699	0.00672295172350112	0.00026614187299201	-0.0129098492767366	-0.0235747430093568	-0.0485958637384892
0.420701047771624	0.165136006345829	-0.0354947183869042	0.239016708038494	0.015808435394345	0.0124316017242005	0.0141200185592728	8.34683311322637e-05	-0.00303133448914017	-0.0247711824871893
0.117654560202372	0.0225733185777914	-0.00844311009005973	0.0781621233108989	-0.00120010440262021	-0.00236646557344658	-0.0017832849880334	-0.00393295866455329	-0.00934582061084073	-0.0150651402466761
0.701702168818836	0.143107502854008	-0.0463903569284635	0.217590808574142	0.015711291942587	-0.0213883658173902	-0.00283853693740166	-0.0213812988215214	-0.0323084445883548	-0.0545522697242483
0.240337537084526	0.0816897979109522	-0.0222863989012445	0.170752135049372	0.0134559236118746	-0.00400491483346085	0.00472550438920688	-0.0108560021793075	-0.0247895432348734	-0.0230079398108538
0.191757288809075	0.0687460714801154	-0.0175050453538878	0.146315515796957	0.0238841257037499	0.0195445338071797	0.0217143297554648	0.00965073413698656	0.00631129331416058	-0.00337331324771686
0.546152421633425	0.135074363184519	-0.0443478400032417	0.251073370300055	0.00723151951383638	0.011527366248311	0.00937944288107362	-0.0127177153287735	-0.00949586641277411	-0.0278308592082475
0.0919123740970882	0.0450908969459427	-0.00446385738241682	0.0585611802439859	0.00938388615758695	-0.00347174167312492	0.00295607224223102	-0.0026706006083083	-0.00629926028494816	-0.0145393377678645
0.509299092879659	0.099871708686103	-0.0425492701163967	0.245909323995677	-0.00671259822354853	-0.00683736581376593	-0.00677498201865723	-0.0172262587698994	-0.0278882958638438	-0.0398429482577466
0.0416605725243167	0.00844733547291111	-0.00251382620018208	0.0261747628390906	-0.00635424131749673	-0.00325581321242167	-0.0048050272649592	-0.0053594051161318	-0.00745771847618279	-0.0111924051052952
0.136327924280992	0.0211925852636759	-0.00967970769707011	0.106482029295668	0.00224003272956372	-0.00360257967146055	-0.000681273470948429	-0.0152663582545721	-0.0174200595029361	-0.0228361945632725
0.698143029501363	0.141052174416092	-0.0496230698760243	0.221753443161777	-0.0215781529026953	-0.0127774167185646	-0.0171777848106299	-0.0366369130778899	-0.0395504599072642	-0.0488924553660535
0.0722271456869936	0.0447541005458475	-0.00692143756373396	0.0661647527834651	0.00774498742356342	0.0187134927169813	0.0132292400702724	0.00807376399463376	-0.000376770005071012	0.00171107887706304
0.58871745093434	0.165952192146975	-0.0461981987925705	0.254613925315762	-0.050917123118881	-0.108895287557631	-0.0799062053382562	-0.0643703155479038	-0.0734668617791986	-0.100895962338358
0.107774494340606	0.0176780640995727	-0.00811493125461513	0.0699761324608172	-0.0074046447771943	-0.0130771520535044	-0.0102408984153494	-0.0123776025245135	-0.0166986198738038	-0.0221713975836503
0.474110075500556	0.106514172298494	-0.0398184748536372	0.261046196986404	-0.00166848790326468	-0.0452989965432318	-0.0234837422232482	-0.0369938474861856	-0.0463893474417901	-0.0547681551945051
0.199328595066394	0.0865014910689083	-0.01719303233584	0.177412458855781	0.0102943041997978	-0.0465390909516182	-0.0181223933759102	-0.0278197809039787	-0.0360827798063511	-0.0427961043519836
0.418948387680025	0.132188957904435	-0.042837352013354	0.27113901640538	-0.0404503897907859	-0.0352891909473279	-0.0378697903690569	-0.0672227749264335	-0.0824022377782131	-0.0663216533010816
0.0667007435654568	0.0117053178273453	-0.00501475641871617	0.0396723959385398	0.00314016006163267	-0.00576183917056455	-0.00131083955446594	-0.00630622580453986	-0.00774891860511757	-0.0118573026434641
0.21687664541176	0.0430689799231917	-0.0177624591247596	0.140080019836931	-0.00352751534145096	-0.00964382372521227	-0.00658566953333162	-0.0172601747390665	-0.0273587633556306	-0.03066557537562
0.0365207378729879	0.0117521051927669	-0.00260165166358316	0.0229907821420111	0.00129819212744921	0.00241296095835956	0.00185557654290439	0.00145722784225859	-0.00294019118981575	-0.00385618810904856
0.650582529199196	0.175190643392302	-0.0471221735853303	0.24399288365955	0.0111369280255195	-0.0362614918559094	-0.012562281915195	-0.0137322220930352	-0.0359724938109232	-0.0468657292318823
0.467947730895172	0.20291300081986	-0.0386043862190764	0.253898593746818	0.0224092741639123	0.00333301313065892	0.0128711436472856	0.00682729907320845	-0.0195910158032601	-0.028601149578972
0.0219386832070222	0.0147738809712528	-0.00217116165501908	0.0128136515784407	0.0027495581614347	0.0015147075659215	0.0021321328636781	0.00178421269571291	-0.00276703372370482	-0.00215318731758493
0.929188888888889	0.0675230607171088	-0.0481229007968356	0.0672833333333333	-0.0205185185185185	-0.0435097543294912	-0.0320141364240049	-0.0399233262108264	-0.0308489417989418	-0.0450751461826023
0.47475460407976	0.105180091283104	-0.0408280170160424	0.263802684673762	-0.0123148653309367	-0.0227548792560706	-0.0175348722935036	-0.0314335245463976	-0.0441287898176015	-0.060719957959235
0.0667807940405142	0.0430004597488918	-0.00308448505499199	0.0560523036228128	0.0115292927270138	0.000265860233134727	0.00589757648007426	-0.000334528200088779	-0.00399796905434872	-0.00809571894063434
0.702784223955057	0.143168126311026	-0.0472832070719802	0.21499242347159	0.00407368790251128	-0.0100713223075863	-0.00299881720253758	-0.023370738456956	-0.0171615134500606	-0.045526858573644
0.927190740740741	0.0692393388317614	-0.0493593519923117	0.0688370370370369	-0.0126142857142857	-0.0431632275132275	-0.0278887566137566	-0.02769898989899	-0.0406922619047619	-0.0418251426941656
0.0342953267114842	0.0326077662894714	-0.000481125401500887	0.0200439590180024	0.0097152671826656	0.0096150927208656	0.0096651799517656	0.0057049654556466	0.00261525643944231	0.000104901822586295
0.00962265831054391	0.00380271994141247	-0.00108305499644874	0.010346174614807	0.000135947953150977	-0.00145053651456284	-0.00065729428070593	0.000155887626208277	-0.00114758185380275	-0.000759743428142922
0.11783548123397	0.0233206230497358	-0.00937516011950355	0.0756803787155246	0.00229872042241139	-0.0056235774429698	-0.00166242851027922	-0.00147387198911748	-0.0102289497492282	-0.014297709134769
0.865235547939715	0.108607742677651	-0.0468029790881174	0.108405385201218	-0.0185219236010902	-0.0184585537918871	-0.0184902386964886	-0.023058030703864	-0.0368699894360188	-0.0543969819087168
0.117526120811299	0.0177014031842078	-0.0090660962823338	0.103721568287912	0.00308360435542343	-0.00144236777818169	0.000820618288620872	-0.00436843750989444	-0.0186196938379741	-0.0175393981974379
0.306883830163769	0.0741170245873728	-0.0229754089640017	0.163636349619761	-0.00571062555643054	-0.0182473921038438	-0.0119790088301372	-0.0265355207936614	-0.0195368194125707	-0.0337637858545703
0.693351575276575	0.165586682536713	-0.0516309852951973	0.248511299502966	-0.0293737943066374	0.000651107380273963	-0.0143613434631817	-0.0178728301132174	-0.0486993279965733	-0.0568532577305719
0.245986473510935	0.0438639419788046	-0.019806137862461	0.179396214780206	0.000830801379530427	-0.00577439271235905	-0.00247179566641431	-0.0208032353092356	-0.0250463489756838	-0.0344929639376885
0.105885257201915	0.050274631324569	-0.0103236596008578	0.0855692959029976	0.0149181184024575	0.0157124633351589	0.0153152908688082	0.00825024973198958	0.0026711106887697	-0.00015462296865569
0.0423816585297529	0.00776302743941996	-0.00348165357063439	0.0261322787985487	-0.00539342508450005	-0.00605949103883088	-0.00572645806166546	-0.00867727429326846	-0.00672324059518443	-0.00915034209184547
0.130521458743309	0.0224278120259149	-0.0103000252435553	0.0905882433140515	-0.00338959579920101	-0.0107970118505429	-0.00709330382487197	-0.014138844424617	-0.017070041407221	-0.025693670745128
0.00344103038265532	0.000168031949581126	-0.000268304408607843	0.00216563991848012	0.0014084739977223	0.000765987366281771	0.00108723068200203	-1.31638786177654e-05	-0.000100974409840457	-0.000692179423508742
0.0241974353558807	0.0161696710944084	-0.00182324443491027	0.0206358289622686	-0.0015978806722091	-0.00134663609784754	-0.00147225838502832	0.00224513542571515	-0.00347574434679914	-0.00637449106753643
0.244130871077872	0.0431876551998377	-0.0205440308707512	0.177314607440167	-0.0124345578926255	-0.0180546594547421	-0.0152446086736838	-0.0159817497166456	-0.0312551540992265	-0.0408785853168361
0.927483333333333	0.0692780966822515	-0.0499458883725201	0.0694333333333333	-0.0158482924482924	-0.0396967051467052	-0.0277724987974989	-0.0419802982511316	-0.0390833846459459	-0.0493925705467372
0.0279818914023796	0.00479393162305808	-0.00232435404594791	0.019757302885506	-0.00643852632757119	-0.0011806616163232	-0.00380959397194719	-0.00458474526213472	-0.00418815113317156	-0.00689054974545351
0.00977620407955212	0.0035939441261939	-0.00181014659860105	0.0100392573090279	-0.000296238362085038	0.000457818418962226	8.07900284385942e-05	0.000195183743932865	-0.00164664442772737	-0.000850416124230483
0.438583832881345	0.105952384951606	-0.0348623297119059	0.202020623723244	0.000980627019182112	0.00367507403422601	0.00232785052670409	-0.0226683704195897	-0.0278449058763802	-0.0399918830556797
0.137285776953002	0.0206676950431709	-0.00956047650452191	0.107760399830476	-0.000632531995799546	-0.00927686337523509	-0.00495469768551732	-0.00918220827530694	-0.0180193736149683	-0.0167353162592136
0.289775237056574	0.109206402928109	-0.0244474494622609	0.196534626724062	-0.00182792143865634	0.00391078107732562	0.00104142981933464	-0.0104445720239116	-0.0203545598290137	-0.0249490938468095
0.51819205764685	0.0835990529125438	-0.0371675491371874	0.219534276953407	-0.00438767861051503	-0.00947116978967466	-0.00692942420009479	-0.0201762798896283	-0.0367433050871304	-0.0463644815226551
0.783324029982363	0.163403632036591	-0.053739949159278	0.196975970017637	-0.0117911989245323	-0.0684776924095765	-0.0401344456670544	-0.0483114350156018	-0.0748204316070545	-0.0693641774529508
0.0737143283539056	0.011698547898017	-0.00507809679027996	0.0481751923433454	-0.00430559649450656	-0.00454052848737471	-0.00442306249094064	-0.00840559336683347	-0.0149700542168825	-0.0130652592229048
0.325674758785768	0.0631348280757247	-0.0288591164815032	0.224948454156999	-0.00726643453726583	-0.0187741955797276	-0.0130203150584968	-0.0321527382879414	-0.0340572446181119	-0.0544787814284883
0.316092092675235	0.111158279327909	-0.0333342730026696	0.251996533307218	-0.00235151375945036	-0.0251454312983052	-0.0137484725288778	-0.0369422290430201	-0.0512471775667324	-0.0643047803397818
0.007414041715809	0.000812443057174529	-0.000494851057371032	0.0058304557186245	0.000866328254640883	0.00122459246579348	0.00104546036021718	-0.000183284931971675	-0.000945617816258323	-0.00121155104342022
0.173925778606538	0.025340977088508	-0.0134721140032493	0.113328561954155	-0.00957852394086767	-0.00573637996001286	-0.00765745195044026	-0.0143519963956783	-0.026504162370346	-0.0335823688435035
0.424176612299725	0.12532050772341	-0.0337358155361516	0.199813509210833	0.0252069712636969	-0.00556533781705187	0.00982081672332247	0.00532951663271991	-0.0109784224737562	-0.0276468540453217
0.572268026208684	0.148851676338629	-0.0422123057121959	0.232564867622249	0.0201158873182047	0.00779450466265064	0.0139551959904276	-0.00943491435632127	-0.00969575830116942	-0.0207705014253181
0.117129137158273	0.0186354548161416	-0.00872095747882982	0.102243643330036	-0.00125651910115833	5.91706142982068e-05	-0.000598674243430061	-0.00598853512194825	-0.0168356946338579	-0.0211477479039999
0.17337905541594	0.0280128800415373	-0.0137537023288129	0.114660581672781	-0.00667430444384082	-0.0112105328083211	-0.00894241862608094	-0.0181485843055513	-0.0207451560326443	-0.0286385302615489
0.343336396831448	0.151471652447018	-0.0296322918684814	0.205849082821533	0.0411405272158376	0.00620231233767499	0.0236714197767563	-0.000280775925295851	-0.00985566018534406	-0.0200992993312745
0.797540844032511	0.147600123025976	-0.0464997152012431	0.152415317706984	0.00769896318278673	-0.0606139194411253	-0.0264574781291693	-0.0403560571549562	-0.0646452299000545	-0.0817434167320702
0.737790496540497	0.162535678194593	-0.0527324718438781	0.222668762718763	-0.026378289611623	-0.051569508475064	-0.0389738990433436	-0.0481896223755408	-0.0790341278518524	-0.0909985125043897
0.0143784295696885	0.00201666782773434	-0.000544566401781578	0.00999921136426226	0.00140437628599894	0.00133379433210871	0.00136908530905382	8.59886785851433e-05	-0.0011762734781832	-0.00153100939848569
0.00186233864223992	0.00261304920056169	-0.000121181989949435	0.00082661958152828	0.000660441367462663	0.000215974402894227	0.000438207885178445	0.000331093919249363	1.63815099161642e-05	-0.000209732105392208
0.219227378839157	0.0431681097032388	-0.0177024500395069	0.138037307187662	0.00730158053984209	-0.0164261579428129	-0.0045622887014854	-0.0167740618107343	-0.0255978372750484	-0.0314207686722903
0.780783465608466	0.163247421084318	-0.0523316313747054	0.201766534391534	-0.0350725549142216	-0.0599666846836292	-0.0475196197989254	-0.0805745700833118	-0.0786410602444368	-0.0923443809051029
0.180676878576832	0.0306419584245201	-0.0142001639395303	0.124701168117303	-0.0117449805263792	-0.0103959975062846	-0.0110704890163319	-0.0143204857944634	-0.0278389782603816	-0.0216700389056333
0.122194494830272	0.0547745355749071	-0.0103549406798675	0.0998286297171865	0.00806979470875072	0.00739614314076645	0.00773296892475858	0.00551731221638405	-0.00759823290927952	-0.0119609921690903
0.2699968892063	0.077736437751567	-0.0240378997413078	0.16319697593513	0.0100964723343414	0.00987551169311995	0.00998599201373068	-0.00721311773549249	-0.00440798692053984	-0.00958276703280209
0.0248316101766466	0.0053196118639379	-0.00186696048186725	0.017750673925354	-0.0035142408434427	-0.00411199211088148	-0.00381311647716209	-0.00533540733600759	-0.00636294382504959	-0.00460504542976075
