# Supplementary material for: Measuring re-identification risk using a synthetic estimator to enable data sharing
Source: PLoS One. 2022 Jun 17;17(6):e0269097. doi: 10.1371/journal.pone.0269097 (PMC9205507; doi:10.1371/journal.pone.0269097)
Supplement: S3 File — (ZIP) [file pone.0269097.s003.zip › tx/tx.vineCopula.1.19.csv]

risk_act	entropy_est	ital_est	hypo_est	g_err	g_vine_err	ave4	ave5	ave6	ave7
0.219509740926763	0.0434483753018938	-0.0167444599489606	0.134179314421809	-0.0101535948650434	-0.0111568815713229	-0.0106552382181831	-0.0201690500179587	-0.0250132002786996	-0.0339246346589437
0.572043062532829	0.117720014164826	-0.0305181238704196	0.202770327439772	0.0158173931162019	-0.0169755456394193	-0.000579076261608691	-0.0125977825784177	-0.0257028346447596	-0.0236535266103477
0.487893837039722	0.160571674699229	-0.0407063877171979	0.270035096440984	-0.0715338995464541	-0.0570039999781022	-0.0642689497622781	-0.0808061970250705	-0.103486050698502	-0.0778501012131941
0.106211489906297	0.0126067739700943	-0.0101486872759494	0.092361986686281	-0.0042416477000384	-0.00273529661224475	-0.00348847215614158	-0.00961803024337372	-0.0157142451377956	-0.0221223578254806
0.569819400278505	0.11718631248567	-0.0293554181499227	0.202010515611102	0.0036165184925232	-0.022357257720373	-0.0093703696139249	-0.0197071547200347	-0.0264799693217826	-0.0461936512957264
0.81743726814906	0.107075745701838	-0.0314542441234235	0.136887118128577	0.00518328322938633	-0.00604262768641373	-0.000429672228513645	-0.0121924204528961	-0.025245000006126	-0.0325245506027462
0.222560419536641	0.0621893577002187	-0.0221394755868924	0.170016036836009	-0.00010160353748509	0.00393076582690235	0.00191458114470863	-0.00832442975661027	-0.0207592890460352	-0.0304848665105414
0.22481055823248	0.0852509583054625	-0.0195089193652558	0.145626895019789	-0.00587147598377133	-0.0237152571965877	-0.0147933665901795	-0.0319509973851928	-0.0351373387669277	-0.0439846872167105
0.025103993641042	0.00595434142819025	-0.00132270447122067	0.0159281064700437	-0.00158426565494145	0.00151570648598075	-3.42795844803477e-05	-0.0017158342099685	-0.00269473986232958	-0.0048208066385292
0.404683710077434	0.0801736824445446	-0.0291293363936785	0.194382529841398	-0.00767305311681643	-0.0010298487385364	-0.00435145092767641	-0.0178379445470623	-0.024924754869511	-0.0432302914604877
0.0110430939834558	0.0045480649243231	-0.000371961276433689	0.00721178339845321	0.000654994065733813	0.00167722769481318	0.00116611088027349	1.7972351867011e-05	-0.000136929510869804	-0.000175989040026541
0.424055602896643	0.167354986044469	-0.0325448920984512	0.235863171914295	0.0162724911653837	0.0205292302075897	0.0184008606864867	0.00192991780020035	-0.010316272245353	-0.0229661747032305
0.434479653091039	0.103346373269541	-0.0284572609460585	0.195157271735992	-0.00218938207613328	0.00831782270635967	0.00306422031511322	-0.0233414649140883	-0.0288633875244638	-0.0409550090027144
0.0365937574246261	0.011680484235017	-0.00308125883352745	0.0209378981498395	0.00333872386824586	-0.00206810491139998	0.000635309478422941	-0.000951966674634389	-0.00326773312883268	-0.00472118233660772
0.530273947304882	0.117486570708108	-0.0334834673777065	0.222760610351085	0.0115186032316504	0.0210884424568049	0.0163035228442276	-0.00599763536180076	-0.0198255995516852	-0.0268127242804673
0.147787099009374	0.0221618785216557	-0.0107603422915574	0.0875722466570212	-0.00679595279262496	-0.0109456326588022	-0.00887079272571356	-0.00880961866048674	-0.0217693453356541	-0.0267431585573175
0.307572485630448	0.108954506237896	-0.0243989081030339	0.165151182892606	0.0400888242287388	0.0156411304066548	0.0278649773176968	0.0093058076901239	0.00456485641057636	-0.0235891097199117
0.0465303457667504	0.00951594019974752	-0.00431166669761494	0.0270697214897243	-0.000271463201449794	0.00396794268062987	0.00184823973959004	-0.00252619401592016	-0.00390701377085611	-0.0089002812453571
0.415223237503002	0.114789689050896	-0.0279426779023552	0.190792713835639	-0.00887428775302929	-0.00239771306820291	-0.00563600041061613	-0.0131546163003362	-0.025266263730285	-0.0462453740665111
0.0373698230297782	0.0301000739064332	-0.00262438709250291	0.0301060601620165	0.00052208121213719	0.00926528211285309	0.00489368166249514	0.00629111141133952	0.00371798509902103	0.00339331328388021
0.664181974718291	0.118897687796154	-0.0385678392387557	0.214956906867959	-0.00676858119821455	0.00925367029743529	0.00124254454961037	-0.0150791102994876	-0.0243712948941623	-0.0395751913894559
0.195033178950184	0.0308142108898821	-0.0138684365767149	0.119225817720165	-0.00776993449486788	-0.00836612840451084	-0.00806803144968937	-0.0174781382013707	-0.0186406407080107	-0.0329195201194929
0.660992518229874	0.118477908379961	-0.0374067626869727	0.216031441436191	-0.0039930059000981	0.000174033622893921	-0.00190948613860209	-0.0152054525740929	-0.0327219773884322	-0.02971976611833
0.941710526315789	0.05736521275127	-0.027228944017897	0.0558947368421053	0.00501754385964914	-0.0456530492898914	-0.0203177527151212	-0.0281786003470215	-0.0320767543859649	-0.0367930631503
0.795760962137278	0.14866614840956	-0.0345143919181244	0.151226088823457	-0.0021087900403689	-0.0554013744051174	-0.0287550822227431	-0.0419683992300683	-0.0565453043429598	-0.0571304190857548
0.284594789201077	0.104475173033414	-0.0240235516349654	0.175410948421453	-0.0197562513597211	-0.0727952204589918	-0.0462757359093565	-0.0517560853453982	-0.0498749969511956	-0.0646110100926781
0.343490629530358	0.123352008135347	-0.024941666488615	0.195412633353116	0.0393374695800434	0.0141468770767819	0.0267421733284127	0.00077544588636963	-0.00237860938422801	-0.0209326933891243
0.105274068038196	0.0499848078383835	-0.00980826007228083	0.0819639514022933	0.018811481524437	0.0172603918316964	0.0180359366780667	0.00958509729684434	0.00527558503727771	0.000138097234408302
0.69395937950938	0.165196600599354	-0.0436297841483201	0.242843544467229	0.0128121471236022	-0.00600276549849232	0.00340469081255501	-0.0235454950063697	-0.0145461273621519	-0.0457333985092157
0.103351571347803	0.0535386353604299	-0.0066551992736831	0.07348062759832	-0.00668218502344585	0.00251499216284366	-0.00208359643030109	-0.0201166980657408	-0.0219678241477214	-0.0236749182895663
0.459895902590856	0.200109118712674	-0.0354103546276785	0.248903615920575	-0.00631198746092859	-0.00749253451018911	-0.00690226098555885	-0.011638035170814	-0.0363574330991211	-0.044053942970759
0.652429222342845	0.140857088673681	-0.0432501454865805	0.25126808152288	1.87126999519061e-05	0.0112157866299507	0.00561724966495125	-0.0188437201294398	-0.0225668591264708	-0.0334126309319535
0.941358646616541	0.0577788164156742	-0.0271934567228296	0.0566413533834587	-0.00746240601503756	-0.0304875939849625	-0.018975	-0.0331611901256639	-0.0396589648655439	-0.0446393173304164
0.362978705414183	0.139251475526247	-0.028156401579057	0.21315961142709	0.00622863056809464	0.0333419737814143	0.0197853021747545	0.0130326315422608	0.0136766975650163	-0.0156608808187143
0.797228065209644	0.147729787527271	-0.0335297238441736	0.150738903494167	-0.0457696715565137	-0.0873211824432503	-0.066545426999882	-0.0450043388682846	-0.0750816242531209	-0.0854909362617968
0.0471490340339783	0.00918451313399327	-0.0041227293993629	0.0264592248064813	-0.00369698046524886	-0.00246854176455017	-0.00308276111489951	-0.00325129552863668	-0.0054321710252019	-0.00891178888979807
0.942963157894737	0.0562561843871024	-0.0272211678208495	0.0554315789473684	-0.0118429027113238	-0.0514267335004177	-0.0316348181058708	-0.0472200594211429	-0.0363665869218501	-0.0527856926441292
0.489723544155746	0.104437354011562	-0.0367832319042553	0.248487389355716	-0.00456076306150471	-0.0229989304864099	-0.0137798467739573	-0.0241745301761498	-0.0567376308665147	-0.0656720896521523
0.92858320802005	0.0679993028573037	-0.0281337808439912	0.0663115288220553	-0.0249302422723473	-0.0265849624060149	-0.0257576023391811	-0.025563596491228	-0.0419533853573326	-0.0550151922638764
0.336539712377981	0.146491390261057	-0.0270162906416969	0.201976638728402	0.0138091469961885	-0.00172993637773833	0.00603960530922509	-0.00398106969969392	-0.0222152167536212	-0.0310393325789473
0.766029510840037	0.142951732409295	-0.0372654536759365	0.167932151036098	0.000105334336512386	-0.0572601792297288	-0.0285774224466082	-0.0406802429587957	-0.0578128304751893	-0.0772675889722823
0.94100701754386	0.0580790550874081	-0.0277705313009162	0.0571245614035086	-0.0189448621553885	-0.0403097198123514	-0.02962729098387	-0.0351865698628858	-0.0406802005012533	-0.0426880496696287
0.128332443803346	0.054161661678317	-0.00798634481360527	0.0762565651660336	-0.0201113788211656	-0.00483497932602067	-0.0124731790735931	-0.0108965094115272	-0.0111874970285352	-0.0188004742023182
0.139676749771364	0.0643731956996206	-0.0105217596783728	0.107511621873073	0.0118819829445797	-0.0150283321367724	-0.00157317459609638	-0.00718360859067499	-0.0145555347214782	-0.022814181065394
0.929264912280702	0.0675609265538317	-0.0279091330899022	0.065919298245614	-0.00425789473684202	-0.040742230576441	-0.0225000626566415	-0.0304964666181771	-0.024153599908863	-0.038039724894988
0.180652391897675	0.0852951021554038	-0.0168938622539133	0.164595028236965	0.0122495485926624	-0.0433243500060163	-0.0155374007066769	-0.0286126004974478	-0.0366864823099104	-0.0487914563237872
NA	NA	NA	NA	NA	NA	NA	NA	NA	NA
0.487850040368414	0.159664145196284	-0.0382461438187309	0.270271915668325	-0.0600745697171816	-0.0567056862167452	-0.0583901279669634	-0.0724336507953928	-0.0872778308771595	-0.107324758002123
0.221680977955724	0.0839033522687578	-0.0184785597604198	0.145415419301115	-0.0121680709903042	-0.0340528634131715	-0.0231104672017378	-0.037591033210504	-0.0468960760664602	-0.0449725779582641
0.78375664160401	0.162287486882595	-0.0403529231112278	0.196227568922306	0.00958909794422258	-0.0595378848090384	-0.0249743934324079	-0.0650926980206865	-0.08348191345616	-0.0820638164467111
0.739301516612043	0.161274503769011	-0.0440129877791077	0.218576177623546	-0.0482101045935784	-0.0523108953911585	-0.0502604999923685	-0.0661467383732707	-0.0738102797048906	-0.0786134786655924
0.305019567446384	0.0742702483983552	-0.0232585967519725	0.160479693399083	0.000241250771626289	-0.0104167195806934	-0.00508773440453358	-0.0277700559096156	-0.027753026654589	-0.0358672102794101
0.145392920733279	0.0621332791821722	-0.0128501694136863	0.116016619842161	-0.00443069138527549	-0.00528330522511444	-0.00485699830519495	0.0139956845172169	-0.00366927380008297	-0.0188512017834833
0.888648245614035	0.101617040749142	-0.0283029943155458	0.0951991228070176	0.0133757309941521	-0.0443939309056955	-0.0155090999557717	-0.0115720608339027	-0.0362374001729264	-0.0264533218324232
0.942072681704261	0.0569142156328108	-0.026697063795927	0.0556641604010024	-0.0190377192982456	-0.0498761536708907	-0.0344569364845682	-0.0363731829573936	-0.0430090603840605	-0.0414694140654667
0.761223113436271	0.14247027977104	-0.037778386498725	0.170719132621764	-0.0535550082419889	-0.0611618003771255	-0.0573584043095572	-0.0785207199135788	-0.0781360620779802	-0.0991006332189045
0.842325893112735	0.118022808760948	-0.0297654219298119	0.125799169543906	0.00724298742193474	-0.0117585448177553	-0.00225777869791022	-0.0276470209452163	-0.0214646228360338	-0.0347799020913696
0.781326232247285	0.163384914730796	-0.0400274465741917	0.197973767752715	-0.0247217259348839	-0.0908215728715729	-0.0577716494032283	-0.0716877599645862	-0.0809537171696328	-0.090445932868958
0.611003519149521	0.138600490731308	-0.0361805607238206	0.232023905171943	-0.0114606553326871	-0.0317295901029916	-0.0215951227178394	-0.0190785344291491	-0.0438983576292732	-0.0515446747838771
0.107789327928108	0.0178023162587943	-0.00712799238419759	0.0641633640528349	-0.00632898366266293	-0.0122146968178479	-0.0092718402402554	-0.0105438301298585	-0.0159259425812975	-0.0213747786264634
0.372369968208763	0.150175651878847	-0.0282854915857529	0.212652127761285	0.0411296211323806	0.0484068244219691	0.0447682227771748	0.0293249669326368	0.01215220887664	0.00770849161695736
0.886578529657477	0.1032913332694	-0.0289591251020881	0.0966214703425229	0.0191177109440267	-0.021056015037594	-0.000969152046783606	-0.0293264031290348	-0.0405006579677633	-0.0385131535475189
0.800139794124005	0.147293103392064	-0.0337334674394081	0.149162856441804	-0.00822261714893302	-0.0629989291410346	-0.0356107731449837	-0.0461165187145423	-0.0538891701020572	-0.0603453392495445
0.0203852415759141	0.0071829117592231	-0.00135335550280589	0.0128376927144538	-0.000404110101604606	0.00256156751743579	0.00107872870791559	0.000794319565143056	-0.000297807714745222	-0.00106370436136169
0.112089971187349	0.0634591830878493	-0.00847409757954645	0.104925551052314	0.00903710404728045	-0.0118360464431007	-0.00139947119791013	-0.00680633233162818	-0.0149216961971144	-0.0209609548631761
0.00186720205598825	0.00259493347600965	-4.72615985726641e-05	0.000905070592277151	0.000290819774052447	-7.25135068069241e-05	0.000109153133622761	7.1230985314573e-05	-9.8742473847288e-05	0.000319025014293521
0.422218531787079	0.122139902862045	-0.0285420868012359	0.19312509007761	0.022098969256496	0.0104153062458786	0.0162571377511873	0.00580045008333063	-0.023194381820192	-0.0200105994629525
0.649314824941141	0.141261861317247	-0.0416850505262729	0.252805225184173	-0.00694018262439311	0.0223968097691782	0.00772831357239256	-0.0192026105216185	-0.034083809620304	-0.0430179793751193
0.915243859649123	0.0778536243750501	-0.027943913431011	0.0793403508771928	-0.00573446115288223	-0.0281783625730995	-0.0169564118629909	-0.0152223912052859	-0.025560342143237	-0.0280880781499203
0.300238565706646	0.0910559179559934	-0.0245744909758925	0.191893427667565	0.0276896635752246	0.0225321902512781	0.0251109269132513	0.00927894978279625	-0.00537992742617399	-0.0182932316232656
0.886933040935672	0.103233830160273	-0.0290724287897832	0.0976038011695907	0.00795367585630735	-0.0443123642439432	-0.0181793441938179	-0.00871730199624932	-0.0273273059422773	-0.0358619940001519
0.842497724703917	0.118394413779423	-0.0305244617002076	0.126906118236769	0.0142759557092375	-0.0207125260704207	-0.00321828518059164	-0.0163919164770557	-0.0449094863547349	-0.0490160303531494
0.17466503460744	0.0281311164507148	-0.0141189579630938	0.110996848927459	-0.0104824351684357	-0.00908203275353647	-0.0097822339609861	-0.0162164718063467	-0.0227812156777686	-0.0254286906579671
0.0305421527864391	0.00650983310612751	-0.00202545197383745	0.0190775958882738	0.00270703376965093	0.00154729915981399	0.00212716646473246	-0.0004529098995344	-0.00185119986750237	-0.00338307185725742
0.104230918820831	0.0500241134217548	-0.00955394583857197	0.0800870235646071	0.0199316889783611	0.0146456418784239	0.0172886654283925	0.0085996262206909	0.0101319188914568	0.00103964329012726
0.421498205842287	0.122090222403044	-0.0291410561548583	0.191157429627967	-0.000762684720365336	0.00198575680027641	0.000611536039955507	-0.000338375659111934	-0.023180911261165	-0.021679015390516
0.895742021720969	0.086911253072625	-0.0288092758031383	0.0917106098579782	-0.00798412698412687	-0.00873675856307443	-0.0083604427736006	-0.0211158551974341	-0.0295718102073366	-0.0416051361349348
0.388600756186446	0.0867124421669576	-0.0338399452342391	0.24628099565681	-0.00653589842432273	-0.00916629946427044	-0.00785109894429659	-0.0275645040277054	-0.0375512236502067	-0.0544842257168759
0.112745479907087	0.0631729122818372	-0.008706184870356	0.105649473928887	0.00717159108504752	-0.0094144837400653	-0.00112144632750889	-0.00636007850712281	-0.0138864338079277	-0.0191236886956953
0.220879534629383	0.0867514948798711	-0.0193581242375886	0.150227984367203	0.0266272847131106	0.0247729699299782	0.0257001273215444	0.0158034745943831	0.0101987260483357	-0.0103481987537598
0.198453669848032	0.0515159750435241	-0.0181308079247862	0.146439920449588	-0.00243782643956234	0.00129990003419314	-0.000568963202684597	-0.0108771366044649	-0.0198633999432141	-0.0271321864386915
0.166139796047165	0.0295233860708596	-0.0115490488293967	0.0975119107263777	-0.000275081243695963	-0.00885063694643212	-0.00456285909506404	-0.0108379410563571	-0.0244471582020506	-0.0222315476018886
0.8951440267335	0.0873016338178525	-0.0278131599683508	0.090966499582289	-0.0210664995822891	-0.0208838763575606	-0.0209751879699249	-0.0252948450672135	-0.022049658124813	-0.0381650503736031
0.0125988266202558	0.00132982045384558	-0.000490198590942369	0.00720592861164519	-0.000189619677474818	0.000612983712793161	0.00021168201765917	0.000469854109234925	-0.000513116492386256	-0.00159233051883965
0.941677944862156	0.0573882698413196	-0.0271003180081412	0.0560588972431076	-0.00483684210526325	-0.0449624060150378	-0.0248996240601504	-0.0370093586238325	-0.029885985797828	-0.0426527568922306
0.184814503545474	0.050021667600664	-0.0172591594808905	0.134590682180746	0.0161913827663892	0.0171564898008268	0.016673936283608	0.00354637718713988	-0.00611867886290143	-0.0134400260503869
0.0691470325817772	0.0331702722813249	-0.00547450078224866	0.0570413935813097	0.0154949415932034	0.0122745229416238	0.0138847322674136	-0.00392912527632201	-0.000999169918696682	-0.00534626891567999
0.0155459653533677	0.00242482653999285	-0.00102622512765097	0.00992146294641443	0.000433605980965947	-0.00172314799736174	-0.000644771008197898	-0.00266610884922943	-0.00278278520629728	-0.0043049114650591
0.191667007942639	0.0692927159272425	-0.0174197521967658	0.138517332823574	0.0210585270313909	0.0132175817623111	0.017138054396851	0.0104780762862032	0.00136459319802817	-0.00237422482632385
0.76688617785723	0.143681962679979	-0.0368684798131033	0.16900774057384	-0.0213905351419894	-0.0413287692490801	-0.0313596521955348	-0.0402002219210182	-0.0500761042630897	-0.0788998358812797
0.226039405528663	0.0653747676220389	-0.0205117828331282	0.155572144277881	-0.00519880361268474	-0.00395432746907548	-0.00457656554088012	-0.00346882234851734	-0.0235167331500311	-0.0326874313489188
0.404749732329298	0.133968802851935	-0.04032964565827	0.267561426651669	-0.0312748475069007	-0.0705380401715705	-0.0509064438392356	-0.0687674584780525	-0.0600409809374016	-0.0954597858793605
0.107025697051474	0.052827834122399	-0.00723878959405697	0.0729068757134365	-0.0102399653954298	0.00190246223918886	-0.00416875157812045	-0.00663993964103099	-0.011139211568355	-0.0158353583878274
0.218585796989968	0.0825295889305239	-0.0186808466457158	0.147171019000824	0.0235208162530004	0.0293538731537235	0.026437344703362	0.0127527169073013	0.00092404824329928	-0.00826337926876933
0.570668630935548	0.116943412882399	-0.0301873884836528	0.201922326206725	0.022233539182563	-0.0164073834191092	0.0029130778817269	-0.0181747943338845	-0.0168413405155367	-0.039134049933549
0.844727818775652	0.117115732558899	-0.0297200426462686	0.125488783335687	0.00046679275317052	-0.0137063303225842	-0.00661976878470683	-0.00573970805596191	-0.0387342989759684	-0.0185657070953958
0.443859944583938	0.109237294858216	-0.0295530350302018	0.190300992574861	0.0127861522028863	0.00610420001490436	0.00944517610889534	-0.0133925645455085	-0.0190820074177646	-0.0307012307578354
0.460596138036081	0.198919617725962	-0.0353339358063352	0.25090472027351	-0.00151502343474741	-0.00371369306565389	-0.00261435825020068	-0.00889676211042206	-0.0217343173898999	-0.0307760234823821
0.204228232947744	0.0855365595500929	-0.0183485448822612	0.145453244923696	-0.0301993021236161	-0.0185489462904019	-0.024374124207009	-0.0185269217562689	-0.0338667956199544	-0.0382926365065934
0.299641226556859	0.0978242886177371	-0.0224156278744259	0.164311729407808	0.00644559555592222	0.0138230459165179	0.0101343207362201	-0.00177082379596832	-0.00712937624574306	-0.0220052889543182
0.648845330692699	0.141456950618792	-0.0437722297904324	0.253479397795187	-0.0297570645499438	-0.00966721605707677	-0.0197121403035103	-0.0128556893625539	-0.0383638603911108	-0.0416129942571144
0.302897984464574	0.0644832529318484	-0.0303141312646359	0.22184532159911	-0.000331500173677002	-0.0238069031571213	-0.0120692016653992	-0.025624327225401	-0.0372715508114538	-0.0467716677262061
0.0259806570475019	0.0213594910253983	-0.00107769680191683	0.0152126858335829	0.00522155179867441	0.00506222748073489	0.00514188963970465	0.00340222215344128	0.000387301432084427	-0.000560008801590513
0.649839319800646	0.13643764107079	-0.0339335527942777	0.202261660948232	-0.00489503850215334	-0.0174003797424842	-0.0111477091223188	-0.0399952438368647	-0.0407764661732262	-0.0554441416777942
0.0737706728608912	0.0545201070567182	-0.00667966047822181	0.0605574327662386	0.027072190849477	0.0184598900131605	0.0227660404313188	0.0178005354190563	0.013887101023821	0.0034852052003158
0.467723796696108	0.203135526004518	-0.0355748149625842	0.246136766050089	0.0011981061129383	0.00395102456352903	0.00257456533823364	0.00126066574670936	-0.013834182753097	-0.0123335687797719
0.00695180214466532	0.000615448171858934	-0.000395224491704023	0.00242569645156897	0.000850621151419709	0.000786506538260102	0.000818563844839905	-0.000349373333850984	-0.000971110446565052	-0.00126301538528194
0.00224458363814348	0.000300068096240994	-0.000119957071352367	0.000746620387614786	0.000464153861909287	0.000109130981046169	0.000286642421477728	0.000716430614627557	0.000145943558546901	-0.000129474066974206
0.45884818597394	0.201174374635358	-0.0355592699731016	0.249937847393645	0.00344986037065476	0.00508098723024697	0.00426542380045086	-0.00195504488531117	-0.0132289416761769	-0.0278032459677461
0.017846635204234	0.00270193787420601	-0.00166162496143315	0.0119042443046573	-0.00184095817376093	0.000577885762408296	-0.000631536205676318	-0.00256119536713881	-0.00434548562237445	-0.00455294510964541
0.650181223953205	0.140335522184059	-0.0424476520760757	0.25160791556225	0.000586300438467746	0.0062052493687943	0.00339577490363097	-0.0192273825575592	-0.0294733954442411	-0.0417767783000086
0.0768385403753466	0.0168017473254192	-0.00440990225305268	0.0473045309721515	-0.000261879873905163	-0.00361564921858416	-0.00193876454624467	-0.00991304333374682	-0.00856004911378559	-0.0125107782407516
0.697561621857674	0.140280224910337	-0.0372141636297165	0.214167845750741	-0.00167358868115752	-0.0168210101039945	-0.00924729939257596	-0.0346231936092897	-0.038995922648814	-0.047225096843503
0.152032988988109	0.0233353684180123	-0.0115990055594742	0.0883579438431052	-0.0102888279036547	-0.00997936399244206	-0.0101340959480484	-0.0120863132446929	-0.0202002949066426	-0.0275860429551315
0.796289676405466	0.147413594660393	-0.0344299805293712	0.152145963977543	-0.0224502251340066	-0.0502818054772729	-0.0363660153056398	-0.0679869401093522	-0.0657494275331992	-0.103826633885913
0.0431391908006009	0.0281526102217347	-0.00220435937966523	0.0217353560251475	0.004447283821976	0.0071568871719158	0.0058020854969459	0.0029957615684018	0.001007862083311	-0.00161297186907837
0.323417321530756	0.0640664822382689	-0.0275007013209989	0.216529936110102	-0.00733653990837319	-0.0180402296295867	-0.0126883847689799	-0.0260889027557465	-0.0454976146784699	-0.0541440795800046
0.697896793119162	0.143376972191581	-0.038729932703046	0.21281053580922	0.0240057211887635	-0.00916221777115189	0.00742175170880577	-0.0207102038650699	-0.00967399736527508	-0.0263135887561633
0.183862592067902	0.0506118589704888	-0.0171969124283103	0.133233278168924	0.0123984205055376	0.0163198809032644	0.014359150704401	0.00347139960071499	-0.00121488339137471	-0.0112703758474498
0.139402105551928	0.0438369845442821	-0.0134723851292043	0.108905215625247	0.00980457504619106	-0.00512626575952924	0.00233915464333093	-0.00381362090410614	-0.0141400283195333	-0.020930041852434
0.00428940130979085	0.00299359702670947	-0.000131669632410313	0.00340262447263927	0.000460376560547271	-0.000837613055649016	-0.000188618247550872	-0.000398128870907336	-0.000515517045326551	-0.00121018447257388
0.0411184549742491	0.00722423240962639	-0.00305291896427674	0.023913993624496	-0.00355376748535284	-0.00404266924639653	-0.00379821836587468	-0.00527885093098681	-0.00662411218571787	-0.0102203671903238
0.108365518214599	0.0532315143083853	-0.00852111165124841	0.0738064597122812	-0.0139976682905653	-0.00300179487666316	-0.00849973158361422	-0.0114711474553085	-0.0126858548622788	-0.0260756776045117
0.681386468644409	0.156711521987272	-0.038323030097773	0.199097877604457	-0.0255643271448447	-0.0269730851784485	-0.0262687061616466	-0.0576949845628004	-0.0613774660247973	-0.0697169910108056
0.886303216374269	0.103742059372855	-0.0289519322402378	0.0953704678362572	0.00305806182121959	-0.01742552213868	-0.00718373015873019	-0.0308357781256694	-0.0325208463878743	-0.039688480176066
0.0695113421292763	0.0326237865733665	-0.00563398812928499	0.0551435078738737	0.0111389284617435	0.0133092037207109	0.0122240660912272	-0.00304484701689513	-0.00196872896300325	-0.00546730825832818
0.422333262771481	0.124985271059706	-0.0290771893109459	0.193561473027201	0.0326350692922098	-0.00133663777344062	0.0156492157593846	0.0179744172260178	-0.006856462686881	-0.0331703065222201
0.898666917293233	0.0850978751937307	-0.0266594826936667	0.0883225563909774	-0.00989966583124491	-0.00739741019214712	-0.00864853801169607	-0.0152621610845296	-0.0226878863826232	-0.0360569639424904
0.929421052631579	0.0675589937376014	-0.0269667026014933	0.0665526315789474	-0.021819298245614	-0.0274929824561403	-0.0246561403508772	-0.0214629843840369	-0.0280160192147034	-0.0378647698792436
0.113127909564402	0.0390206829630788	-0.0113163090135438	0.0982207216002873	-0.00270357624622718	0.00202623577536475	-0.000338670235431215	-0.00665729955761177	-0.0131520008030581	-0.0131461594340954
0.0544477297005384	0.00992404179793386	-0.0034678986606557	0.0341990926748367	-0.00494551319710019	-0.00249170007598321	-0.0037186066365417	-0.00648171984034159	-0.00637693332552635	-0.00988179899759484
0.5537308093601	0.100873524435631	-0.036058073331474	0.218780487286231	-0.00864247223717884	0.00447494869561627	-0.00208376177078129	-0.0163717847509863	-0.0292933544169918	-0.0469415193239597
0.692491228070175	0.165874183197943	-0.041671326456154	0.245709022556391	-0.010152944802016	-0.00334335546980979	-0.0067481501359129	-0.0318152579375615	-0.0410751505014638	-0.040687527269473
0.844829778992937	0.117569682387004	-0.0299665773196793	0.124018591934381	-0.00953908606013876	0.00406019594440643	-0.00273944505786616	-0.00782667828387651	-0.0359881983821042	-0.0236251645476715
0.600805001923285	0.140122354357989	-0.0394528522192881	0.242629935722489	-0.00548343924104078	-0.0359653693720869	-0.0207244043065639	-0.0381173063433574	-0.0512764629032832	-0.0566915320226368
0.885252213868003	0.103857102689737	-0.030034322623954	0.0978425229741019	-0.010687552213868	-0.0379314528013281	-0.024309502507598	-0.0399731869983161	-0.0442737475527352	-0.05409832048402
0.195110937474468	0.0311996504421494	-0.0154034209828269	0.11974211076906	-0.00207821993023549	-0.021692420227632	-0.0118853200789338	-0.0183338391751534	-0.0256795872668066	-0.0308637475592652
0.840054915363275	0.118716924535545	-0.0299525338115787	0.127849573130688	0.0117363127069008	-0.0229483990725478	-0.00560604318282354	-0.0119477050641139	-0.0228000136129781	-0.0435732870007115
0.650777037202416	0.13642973840752	-0.0368789349248622	0.207714482887061	-0.00535352692356539	-0.0327823831021731	-0.0190679550128692	-0.0381746868586559	-0.0546834895778924	-0.0599210173226856
0.263721143634881	0.104959844867671	-0.0235131916344662	0.180888661568146	-0.0392100356869558	-0.0657928004208324	-0.0525014180538941	-0.0410112539457489	-0.052058035965341	-0.0651475658678628
0.0579350774956275	0.01369802612512	-0.00315181776740549	0.0414626572310272	-0.00539701185314744	0.00380579051442823	-0.000795610669359605	-0.00551048999758698	-0.0119863719518301	-0.013354459162496
0.684681571534424	0.156977459240717	-0.0369448049021504	0.198336152345584	-0.0161886538781022	-0.0401143032441756	-0.0281514785611389	-0.0446751102079422	-0.0512995484815432	-0.0562144710961789
0.235827096643674	0.0774516499145802	-0.0221897570544385	0.163802010269835	0.0275574045676724	0.0124765477970474	0.02001697618236	-0.00789505563895077	-0.0138764820231803	-0.0242438155535391
0.521942472836571	0.0858233163939697	-0.0328585598106614	0.216290300794896	0.000881147544144922	0.00550411133805162	0.00319262944109822	-0.0180879744620079	-0.029370816266071	-0.0405910422062788
0.607079811957908	0.138871901308789	-0.0381037869681885	0.231714104651798	-0.00653529185812463	-0.0180522602735742	-0.0122937760658495	-0.0342806028266581	-0.0322241657892302	-0.0546105473512555
0.296440561058762	0.0952253054644926	-0.0221812180944861	0.162332423076092	0.00300610223296588	0.0187042095106889	0.0108551558718274	0.00460351327495789	-0.0211649261981778	-0.0239357896181784
0.69160249867092	0.165291567484804	-0.0446797043233346	0.246735930735931	-0.01626501787686	-0.017238678744716	-0.016751848310788	-0.0181180899100628	-0.0496807557180815	-0.0637240361936586
0.747336305507358	0.157528670533166	-0.0423450000904273	0.211414571685624	-0.0172358130173919	-0.0528196200829327	-0.0350277165501622	-0.047802679966494	-0.0597146700087585	-0.0761304371221269
0.123566490237428	0.055378467276755	-0.0122630719951728	0.0953260154668661	0.0111070349650632	0.0159251262039775	0.0135160805845203	0.00265871839872318	-0.00493161971316822	-0.00542416569454779
0.122743646086221	0.02466447800972	-0.0100406436903498	0.0741164443424104	0.00442702828585329	0.00138597499188843	0.00290650163887085	-0.00756674245039682	-0.013909481912454	-0.0154268897501749
0.318364296437803	0.0836711942096467	-0.0224584781803802	0.161805655340039	-0.0139380493183393	-0.0146518769756604	-0.0142949631469999	-0.0139752256095749	-0.0156243536652554	-0.0329260804200597
0.461172805801608	0.198617889565763	-0.0355574068378329	0.24825825095915	0.0145123971701078	-0.00712819457477165	0.00369210129766812	-0.0107316865934661	-0.0164965829065161	-0.0293467137946031
0.60267510535841	0.136831975708835	-0.0349873546589408	0.213340401888879	0.0072093751947343	0.0121286585005462	0.00966901684764021	0.00214827858307121	-0.0209198680366313	-0.0375031709011924
0.689534533302954	0.163976944396736	-0.0421339080205986	0.246368223589276	-0.0363537031660601	-0.0132194142802502	-0.0247865587231552	-0.0302908327024547	-0.0465609458037843	-0.0650459024889285
0.696997185709028	0.14074833791272	-0.0401390097091004	0.217321087246087	-0.0111808258449897	-0.0203273069709412	-0.0157540664079654	-0.0229199059522206	-0.0400343100984673	-0.0467873797482397
0.30679653371406	0.10800431283015	-0.0227917979467379	0.165592676602442	0.0279858727023795	0.0134543507388424	0.0207201117206109	0.0226317611872817	0.00911181579982939	-0.0137412723490705
0.200126202574429	0.0860354346962822	-0.0161588833926232	0.165755041853007	0.0158814404235753	-0.0429209497936994	-0.0135197546850621	-0.0342355413848116	-0.0331912533672946	-0.0449761532018482
0.00327588963610411	0.000244063152102143	-4.2880561873859e-05	0.00189087213679646	1.53666902916582e-05	0.000605568543930407	0.000310467617111032	0.000338065636089187	0.000417767067771151	-0.000612134313946946
0.531961949016284	0.0905367787055741	-0.0331382064958479	0.21219294773178	-0.000445122100953488	-0.0103345857767111	-0.00538985393883229	-0.0121928935421323	-0.033813508959452	-0.0333944137394356
0.107616486676991	0.0536423961567364	-0.00868728206845178	0.072836396175386	0.00650310466759221	-0.00150345624001572	0.00249982421378825	-0.0111876501643673	-0.0152328270788679	-0.0215013891701171
0.565308274233326	0.14265997933402	-0.0358556053857777	0.226645137851666	-0.000128062503486071	-0.00535508035437449	-0.00274157142893028	-0.0206643733688505	-0.0389421969422961	-0.0452633604059185
0.942600751879699	0.0565365885476329	-0.0270933638661064	0.0556624060150376	0.00838696741854628	-0.0378447368421053	-0.0147288847117795	-0.0148320175438597	-0.0392509632180684	-0.031835902255639
0.86608074352548	0.108999705879544	-0.0282708898391246	0.105327754993544	0.0181050960735171	-0.0196760651629072	-0.00078548454469507	-0.0238413831705383	-0.0249623906794959	-0.0322417511728038
0.177229238112086	0.0307992062871487	-0.013871159052851	0.119101911951164	-0.00384996008989028	0.000668063606390545	-0.00159094824174988	-0.0190990632280855	-0.0234085633847339	-0.0275269030187055
0.15150042556711	0.0238774444964853	-0.0110012622561914	0.0873585386598741	-0.0018942982838043	-0.00478410627285872	-0.00333920227833151	-0.0142456703057207	-0.0252456519198187	-0.0258541647060826
0.696636113740061	0.141870195115559	-0.0378561964717529	0.214303963726332	0.00319395869008876	-0.0145059270651375	-0.00565598418752444	-0.0312262987640098	-0.0367328925239746	-0.0567550589610674
0.38445228964994	0.0853418485630321	-0.0343342045859347	0.245756756414282	-0.00160734274604574	-0.00337918153775102	-0.00249326214189838	-0.0197935412774887	-0.0407563673018335	-0.0471212963979899
0.532000903604733	0.089748965546616	-0.0319907835825445	0.210431667296676	-0.004993266633052	0.00730171806041446	0.00115422571368118	-0.0158499975877382	-0.0304401638858138	-0.0450675689476098
0.912864912280702	0.079596458529833	-0.0292406148223827	0.0807719298245613	-0.0240908939014202	-0.0323377192982457	-0.0282143065998329	-0.0371008468140046	-0.0334822529079108	-0.0411915022842654
0.312457129066613	0.110510134488277	-0.0311684695682723	0.2425199510029	-0.042183322670598	-0.0085423935945862	-0.0253628581325921	-0.0237700208713577	-0.0486988704216708	-0.0503636254521154
0.697008175742386	0.166477899334478	-0.0444410952148098	0.241260663021189	0.0155167426141111	-0.0190495421695887	-0.00176639977773885	-0.00679995701897362	-0.0271450154981965	-0.033087787565843
0.578968940695527	0.167189625954624	-0.0395945299985002	0.25792453011919	-0.0448243976576138	-0.0881448629552847	-0.0664846303064492	-0.072691061737704	-0.103621968417397	-0.0878144514048645
0.928431578947368	0.06827187170551	-0.0283100236217512	0.0664894736842104	-0.0133334586466167	-0.0305313700918965	-0.0219324143692566	-0.0300838718299244	-0.0387278404344195	-0.0364248234050093
0.0255208840054632	0.0178019153605944	-0.00249732246991649	0.0198095520745362	0.00130443222089087	0.00362459952733267	0.00246451587411177	0.000712751705812888	-0.00162488384470074	-0.00279186248029566
0.00275959261557086	-0.000281707103329374	-0.000225242793321222	0.000909753070192204	-0.000433412827672551	-0.000163051010203425	-0.000298231918937988	-0.000396676656847673	-0.000765937692464721	-0.000661858106954727
0.00122624611604123	1.26876215720663e-05	-0.000111357110803231	0.000399595388134549	-0.000111535694417599	-9.95211240297715e-05	-0.000105528409223685	-6.37268393093612e-05	-0.000170718785315553	-0.000279466996510938
0.0355999460391018	0.0119001792007718	-0.00260298861685265	0.02211780224993	0.00589325588661772	0.00478423129127334	0.00533874358894552	0.00122388810157438	-0.0017182454662804	-0.00139344605406561
0.124184053340611	0.0538494212228771	-0.00894953638796039	0.0749362173828885	-0.00313271638172589	-0.00023894648597661	-0.00168583143385125	-0.00449750564495459	-0.0190992344471961	-0.0198961006061857
0.00339728035430079	0.000167673801452798	-0.000262168919870886	0.00190120452043877	0.000140638321878164	0.000502175194516411	0.000321406758197288	-0.00018181334360743	-0.00053936834520752	6.85689264310805e-05
0.913776775271512	0.0792018913581493	-0.028810394671216	0.0799863826232247	-0.00164168755221394	-0.0228882699172173	-0.0122649787347157	-0.0169715121136172	-0.0348730367585631	-0.0342215348978508
0.0464903555530938	0.00979801291964023	-0.00428824082249069	0.0273752562272945	-0.000515634693836503	-0.000831824951416385	-0.000673729822626444	-0.005140680315291	-0.00586844705013133	-0.00817097573842353
0.0073205205660988	0.000988910865267045	-0.000249507314151392	0.00437669657787212	-0.000353991036384304	0.00096554082257577	0.000305774893095733	0.000494123306638455	-0.000299188633964916	-0.000830371170048118
0.699375052725053	0.142884435242057	-0.0390002426145986	0.215252599739442	-0.0132224226925465	-0.0309119348483249	-0.0220671787704357	-0.00913999108725361	-0.0285690685119099	-0.0373126453941545
0.0105332138348034	0.00342089432939535	-0.00061529822042598	0.00510756848573764	0.00113967970268914	0.00273273528502584	0.00193620749385749	-0.000355809060026968	-0.000733040621259411	-0.00203815921836025
0.942028070175439	0.0570082783563207	-0.0271494338107048	0.0561035087719298	-0.0163922305764411	-0.0416080971659918	-0.0290001638712164	-0.0229008771929825	-0.0393977786661223	-0.0339155964649386
0.722624275885811	0.151103643316984	-0.0395625510321933	0.196993753294518	-0.00840395663809934	0.0127235026514416	0.00215977300667114	-0.0228306688084288	-0.0267364241503655	-0.04703992728947
0.179614549638762	0.0860352110519183	-0.0169941106560195	0.16592337533488	0.0141819238615086	-0.0346852665144894	-0.0102516713264904	-0.0282636043754601	-0.0367205815135461	-0.0457742294465237
0.226612969927742	0.0990511142890511	-0.0195175596908405	0.151165944296955	0.0288576048666341	0.0265836944612803	0.0277206496639572	0.0164005320701021	0.0225077014746108	0.00587688986886306
0.213815170934676	0.0449236655383322	-0.0201583137861437	0.158294473221018	0.00307807495340484	0.00111629262989435	0.00209718379164961	-0.00769530061101312	-0.0182347229215689	-0.032307455621038
0.0207429323265929	0.00588413922730173	-0.000930943112167439	0.0122696887755587	0.00120187778065742	-0.000845184136695751	0.000178346821980837	-0.00208628168512336	-0.0028386917489973	-0.00346344850772166
0.0153964548725467	0.00327346012295413	-0.00267005355998241	0.0122167232019691	-0.000832927019093807	-0.0006217060403066	-0.000727316529700203	-0.000982198674855	-0.0015679444841803	-0.00301539043928132
0.797192938348201	0.146713943458872	-0.0342980261518209	0.152296011298643	-0.00833003108003105	-0.0644871604099417	-0.0364085957449864	-0.0640918405490354	-0.0821486783833132	-0.0970430557196218
0.484985162985109	0.105599955654142	-0.0395098000249256	0.249294862410764	-0.0116002542170351	-0.0285354157875252	-0.0200678350022802	-0.0191429630907475	-0.0451090971542576	-0.0668108984576447
0.189874855792886	0.0651196458692753	-0.0170936320832893	0.138140799283412	0.0166237088230519	0.0196850260631435	0.0181543674430977	0.0128268072786691	-0.00142188362090956	-0.0084351100548008
0.589776660608046	0.166699223635865	-0.0439763967235114	0.251289608932527	-0.0488427868306779	-0.0936622408220715	-0.0712525138263747	-0.0634272183051097	-0.0856550822745383	-0.130261013816147
0.865212489557226	0.108453995757709	-0.0300361061266678	0.109031203007519	-0.0341214076858813	-0.0307858021063904	-0.0324536048961359	-0.0228132621108545	-0.0288953561454628	-0.0364168436000816
0.486599772509826	0.159810355458383	-0.0394151718766726	0.268936378938672	-0.0098510252228578	-0.0719868896152865	-0.0409189574190721	-0.0823175922457183	-0.0572974027107775	-0.0794642606931373
0.0405844135652734	0.0255029252048629	-0.00211942970794331	0.0196514991796293	0.00368299173789451	0.00520887848503665	0.00444593511146558	0.00166692966764812	0.000558621075614385	-0.00312164003407844
0.319459584712389	0.0625205009300291	-0.0294740745728729	0.214732375202367	-0.00206715668487839	-0.0250971535743045	-0.0135821551295914	-0.0230050323644386	-0.0431627738149784	-0.0483432618167621
0.228721957370265	0.102056307202695	-0.020631553416913	0.153254783320751	0.0472284843786419	0.0252766868097118	0.0362525855941769	0.0148397516148226	0.0194348653141947	0.00665928549412734
0.0263965726611063	0.0182148873470103	-0.0012664024608819	0.0114994163341642	0.00427341460683565	0.00107252267905419	0.00267296864294492	8.36296561108098e-05	-0.000971736492540055	-0.0032402566393733
0.0174866813067616	0.00258685367289463	-0.00179253657361709	0.0112949431303118	-0.00246278585170204	-0.00135879128921388	-0.00191078857045796	-0.00319520194742204	-0.00344002063217877	-0.0046549897690842
0.345405544240671	0.150346021126965	-0.0246499405554388	0.198128260759145	0.0227465585469776	0.00331423007062215	0.0130303943087999	0.00401202826544345	-0.0109568096176078	-0.0345779442954851
0.291145647028504	0.0780458730334519	-0.0263828492735601	0.188717958918828	0.0124561196792433	0.0100350105396572	0.0112455651094503	0.00347267608357216	-0.0101243856924649	-0.0190101541316661
0.682816865927702	0.156210478439463	-0.0360365843101931	0.197913086345406	-0.048910532288861	-0.019765091424889	-0.034337811856875	-0.0500042036650082	-0.0543119193694322	-0.072617689334051
0.0133243799000671	0.00164072450163372	-0.000912917428083682	0.00882507763087598	0.000642457449961824	-0.00051606606628855	6.31956918366369e-05	-0.00108595826138764	-0.00149242051666469	-0.00169887505827816
0.0103145415465222	0.0035470550904903	-0.00050520146855814	0.00495180070234563	0.000121375290705529	0.00116460958749846	0.000642992439101995	0.000610739810001721	0.000561674247512271	-0.000346605119017825
0.688905912508544	0.165328119119404	-0.045350457203425	0.247903945469735	-0.021328189500558	-0.0130930166324904	-0.0172106030665242	-0.0212749163673663	-0.0467244095511895	-0.0618516989996697
0.796871338895023	0.148123504684815	-0.0349569980207828	0.15213673256568	-0.026247568513358	-0.0380950903005139	-0.0321713294069359	-0.0623459227196934	-0.0647744457380504	-0.067578468324651
0.108794029096927	0.0174686654805789	-0.0075311820931921	0.0652118355678166	-0.00754855086995591	-0.00635727008030912	-0.00695291047513252	-0.00662082347552143	-0.0219366954152929	-0.0267847064589569
0.0259131425496184	0.00526738975132951	-0.00158573206951191	0.0154509094287355	0.00123419017193532	0.00207038308816926	0.00165228663005229	0.000269681542539764	0.000150369767974418	-0.00304411687850813
0.0891316765578163	0.0173410516913799	-0.00569771449015113	0.0634110454151078	-0.00990317320562133	-0.00619216516464351	-0.00804766918513242	-0.0121183265810057	-0.0185055508885937	-0.0172722314505076
0.404061508892201	0.0792845270616181	-0.0273553162650447	0.195471847276756	-0.00080748171167333	-0.00128410230857567	-0.0010457920101245	-0.0179833401588733	-0.0270794675888858	-0.042671481653733
0.00741086023408855	0.000913853916308011	-0.000244904187726001	0.00435350162277013	0.001194603853719	-0.000233194432921204	0.000480704710398896	-2.39975491046571e-05	-0.000208035903400013	-0.000408637000241873
0.31793088586565	0.110250100353231	-0.0328735820235074	0.241831570439819	-0.0616544349964258	-0.0167361528345929	-0.0391952939155094	-0.0237242248111359	-0.0570500638666316	-0.0382928793495373
0.590056061034063	0.168056720417432	-0.0415043318380112	0.2493682822692	-0.00035884734152769	-0.107789376821525	-0.0540741120815262	-0.0888579633325715	-0.093047349916982	-0.104479207048215
0.131329088209959	0.0763612357105316	-0.0128078395098781	0.100009376957711	0.0360970699919386	0.0284107946229204	0.0322539323074295	0.0124276279387037	0.0164563802881589	0.00302434317386768
0.0558226255484583	0.0105878008215588	-0.00418556498711058	0.035761267951176	-0.00350604471849224	-0.000602418559779702	-0.00205423163913598	-0.00552846133747309	-0.0073003849628568	-0.00950061556675419
0.0588682987782034	0.0137472729461082	-0.00356106407754371	0.0411548555829074	-0.0070882185906588	-0.00297381269090433	-0.00503101564078157	-0.00707722612965188	-0.00942884474145482	-0.0106369437387206
0.929891228070175	0.067013369347723	-0.0276077608989542	0.0659245614035088	0.00949473684210522	-0.0317982456140351	-0.0111517543859649	-0.033801754385965	-0.0410885339191434	-0.0318058099794942
0.697218546365915	0.166362586452564	-0.0437810594630015	0.240999248120301	0.0138640899113198	-0.0164611721073632	-0.00129854109802163	-0.0265011766922899	-0.0317856619048035	-0.0480045226413834
0.347821252825582	0.152544286839911	-0.0257019826817351	0.198407403978482	0.0460473466095179	0.00626068822488091	0.0261540174171994	-0.00324223228579751	-0.0173374214199106	-0.029724774633126
0.365074547765735	0.14001799393359	-0.0262944616871675	0.213399043616936	0.0114416581824632	0.0283719287697934	0.0199067934761283	0.00907652850904722	0.000633722689588723	-0.00530729737469848
0.841560480747323	0.118132855782442	-0.030614097544283	0.126814205969469	-0.00762134123186764	-0.0448733861552423	-0.026247363693555	-0.020736943037644	-0.0448971008523641	-0.0322568682530513
0.506417592967838	0.155821301661791	-0.0409428705871271	0.264096995415243	-0.0388582632466673	-0.0560574012532715	-0.0474578322499694	-0.065491148446216	-0.0872868984236036	-0.0811836599897452
0.281676305945643	0.103415920574309	-0.0241983096229419	0.176302771724045	-0.0103073006822874	-0.0663733512633089	-0.0383403259727982	-0.0413201870481048	-0.0522546452461664	-0.0752159012743856
0.0739201219846919	0.0541215799481238	-0.00711685641968872	0.0578053615810222	0.00605917437015505	0.0268093972610483	0.0164342858156017	0.0195444648788606	0.0117421062253798	0.0142359218130362
0.0282859432421099	0.00524270518648544	-0.0020107036046816	0.0168577336984154	-0.000893896576251045	0.000237056511727479	-0.000328420032261783	-0.00125889584217433	-0.00429005658044888	-0.00353387743533482
0.695499111414901	0.139252156890218	-0.0378113666760419	0.2169449153186	-0.0022524843577475	-0.00521678835169126	-0.00373463635471938	-0.0349430371516768	-0.0416743683992488	-0.0500528435690096
0.664620311727542	0.118817266641095	-0.0385160665763621	0.217310711050849	0.00047325394236597	0.000507287686309255	0.000490270814337612	-0.00996054338327479	-0.0221801143339863	-0.0328873400132665
0.320957743412525	0.0619817509416012	-0.0276998532634701	0.215879770525793	-0.0131771751302129	-0.0386685113223202	-0.0259228432262665	-0.0286933857215748	-0.0443455423176756	-0.0489423226004588
0.886579114452799	0.102787808860879	-0.0296680403752673	0.0968261487050961	-0.000630868838763621	-0.0366830409356725	-0.0186569548872181	-0.0306255847953217	-0.0393542720437458	-0.024995720287874
0.00411386043251003	0.000908693644073617	1.91339049845501e-05	0.0015749423415263	-5.74134780945146e-05	0.000519980791305324	0.000231283656605405	-0.000196273937340537	-0.000269713325250617	-0.000402589646489804
0.424214957782817	0.131701466577638	-0.0419135555376274	0.258796331025159	-0.010924759280045	-0.0512825401945392	-0.0311036497372921	-0.0721369535916953	-0.074198229477185	-0.0862650104121018
0.779360484544695	0.164740328562598	-0.0425637988229224	0.200707936507937	-0.0481379608695398	-0.0684351708554332	-0.0582865658624865	-0.0673902736089353	-0.0648071474814573	-0.089363658284604
0.0140392076009896	0.0146766489166645	-0.000806897327808942	0.00654995052112752	0.00427885574703767	0.00543285292959025	0.00485585433831396	0.00331196323370082	0.00175321230752309	0.00132724558374084
0.886660401002506	0.102527985997695	-0.0295328351486528	0.0962974937343359	0.00306842105263161	-0.0348731509546525	-0.0159023649510105	-0.0341139002810055	-0.0296418956774219	-0.0582794660018343
0.126076349594975	0.0587455653985362	-0.0114023786915427	0.0929433180503899	0.0197276404395994	0.0120283035395221	0.0158779719895608	0.0108535712151206	0.00212973141040962	-0.000742966383130761
0.915729573934837	0.0774530386682905	-0.0286850389095139	0.0784862155388472	0.0052904761904764	-0.0224736842105263	-0.0085916040100249	-0.0154571010860485	-0.0290210640236954	-0.0312863864764406
0.0173205694607872	0.00260203636110151	-0.00123894315913255	0.0109768053441161	-0.00166445807821101	-0.00169971915577268	-0.00168208861699184	-0.00205110967101624	-0.00289335194482734	-0.00244359993260812
0.766226349089507	0.140996134622072	-0.036128680552614	0.171019566982725	-0.0652969033243476	-0.0544034140172758	-0.0598501586708117	-0.0488158135517344	-0.0538417719574028	-0.0868030800146755
0.0169407671654655	0.00421020613418704	-0.00191671761187065	0.0115044016049254	-0.00125247534801411	-0.0021582986960586	-0.00170538702203635	-0.00108411287381387	-0.00344253685776934	-0.00440288694639504
0.657978872308146	0.115839439664353	-0.0377849430544609	0.222150614579236	-0.0137931426233137	0.000670568137889349	-0.00656128724271221	-0.0204174653316213	-0.0345095851445393	-0.0381045099071363
0.767980582867425	0.142171561561066	-0.0370673213349115	0.167779269706901	-0.0349010953958322	-0.0540630158238192	-0.0444820556098257	-0.0478730053474791	-0.0571359320810977	-0.0665399854887186
0.611730595116434	0.138275729645991	-0.0369516362937355	0.23295870534059	-0.00252412067819374	-0.0108375660816603	-0.00668084337992703	-0.0241964763243361	-0.039357213876781	-0.0549026942513272
0.00210446976665866	0.00254444469785748	-8.01793152090708e-05	0.00100380728813728	0.000713669215008502	0.000820046523235439	0.00076685786912197	0.000134801228814097	1.24359087818444e-05	-3.45685380675441e-05
0.552330923043155	0.135218777765425	-0.0381129895774064	0.247972336385936	0.0267233109741152	0.00444638746883086	0.015584849221473	-0.00115765422425662	-0.0142839265586725	-0.0229369554804879
0.141743963514703	0.027703666842341	-0.0114557283304506	0.0993475778578178	-0.00402567798944123	0.00257153206307817	-0.00072707296318153	-0.00853668889681855	-0.0150568676518301	-0.0248070971242452
0.652209812409812	0.173758655878437	-0.0383778629738876	0.235355350497456	-0.0162401329985532	-0.0209884549797628	-0.018614293989158	-0.0187630234422265	-0.0386449723842006	-0.0509589798403101
0.0697187671803622	0.0109622452436971	-0.00465445849247507	0.0456170844510641	-0.00402513696477862	-0.00951208759569178	-0.0067686122802352	-0.00981813343819044	-0.0129002754340203	-0.0176290396391194
0.264616806251214	0.0752177117653336	-0.0219100271428066	0.157680873298305	0.00733978147199243	-0.00102200698890481	0.00315888724154378	-0.000999050171000104	-0.00458494981608748	-0.0209528392863619
0.420620831882957	0.13218594490231	-0.0415023922344055	0.260439444714012	-0.00776170844191071	-0.0437364469750342	-0.0257490777084725	-0.0538840686914944	-0.0673839956245517	-0.0707781541011182
0.00739980544685205	0.00917701723888849	-0.000334737855630445	0.003292013973766	0.00246280055001838	0.00213114231351589	0.00229697143176713	0.00135822886461403	0.00106266816619085	0.000210157172126948
0.863022681704261	0.109855612185587	-0.0289400351082856	0.107886318067897	-0.0167447368421053	-0.0316210372422284	-0.0241828870421669	-0.0154084164287726	-0.0276470475738482	-0.0408438356088356
0.194529167011926	0.0855467330610716	-0.0172640456285454	0.164815970281895	0.00377204724552757	-0.0387518249587781	-0.0174898888566253	-0.0312842122350869	-0.0355068287994816	-0.0409067793209555
0.702731515122305	0.142649144135556	-0.0378310442870952	0.212163950815267	-0.0164180148690047	-0.0216360556093373	-0.019027035239171	-0.0262222165807358	-0.0178531626997103	-0.0298782048727448
0.94167969924812	0.0573762850584437	-0.0266808729989677	0.0565834586466165	-0.0141639097744362	-0.044542105263158	-0.0293530075187971	-0.0335482285258603	-0.0368075187969924	-0.0401803675856308
0.765337357379463	0.142078104750991	-0.0355882191881527	0.170354453879454	-0.0449965771071035	-0.0523118960416949	-0.0486542365743993	-0.076503010754567	-0.0665368081186598	-0.0819815161906977
0.928142105263158	0.0683221488649143	-0.0267338971601928	0.066778947368421	-0.00311604010025057	-0.0278154906497011	-0.0154657653749758	-0.0396939004708742	-0.044098286666396	-0.0361011210152077
0.0609807689015559	0.0147080862864645	-0.00424093611762016	0.0430898408163001	-0.00538857348104713	-0.00235683173589196	-0.00387270260846954	-0.00643387906528969	-0.0115950589356195	-0.0142250279416403
0.798858995974785	0.147620880413658	-0.0345348125834165	0.150110845295056	-0.0202224656922025	-0.0687991850351355	-0.044510825363669	-0.0448540033140917	-0.0602791651208309	-0.0670881427092526
0.503100994979628	0.157567537147295	-0.0406389770048966	0.264608030476527	-0.0627065254334507	-0.0439325776549835	-0.0533195515442171	-0.0446496490200474	-0.0951931708053203	-0.0954676959205669
0.702035004177109	0.144739199644875	-0.0383932527091523	0.211940100250627	-0.0030350006718427	0.00172608696915733	-0.000654456851342688	-0.0143066762843077	-0.0309431676624038	-0.0503258715944196
0.0492926748789613	0.00917306263974389	-0.00374557026439416	0.0319902244145233	0.00178329045432794	0.00287495909439722	0.00232912477436258	-0.00316269193132962	-0.00252516097122333	-0.00691254848038071
0.33232015052846	0.110311697032481	-0.031730473057095	0.236398081114807	-0.0425398024538862	-0.0111674952703486	-0.0268536488621174	-0.0313141400676728	-0.0453932574794016	-0.0498727511178033
0.112444168968106	0.0628616486474396	-0.00853733676459222	0.106239606041974	0.0100293034657509	-0.00760746969314097	0.00121091688630498	-0.0086492680405237	-0.0128676120313645	-0.021740549527984
0.813980827180123	0.107738513410305	-0.0320184698535737	0.140864895148803	0.00577416548802723	-0.00832180462373233	-0.00127381956785255	-0.0146693439265347	-0.0402727640644148	-0.0418428233622495
0.00867141214714211	0.00349098127649665	-0.00150794818159969	0.00881439216234267	-0.00135256766419214	-0.000168648841091423	-0.00076060825264178	-0.000611271059756927	-0.00124175606619749	-0.00248994217644659
0.0622422067459971	0.0113831216170704	-0.00399916073576975	0.0433223089107107	-0.00449767482922741	-0.00566076300319356	-0.00507921891621049	-0.00929546460307756	-0.0114409113339224	-0.0158086368420115
0.645142751120801	0.135663797148621	-0.0365740786238479	0.210278413394486	-0.0128354474978599	-0.0292010566691454	-0.0210182520835027	-0.0531967044653074	-0.0675893608581267	-0.0641229284473164
0.696651834130781	0.140320451030064	-0.0384106454088631	0.214942067289436	-0.018195161271477	-0.0162804373816757	-0.0172377993265764	-0.0205454342320237	-0.0352539397029885	-0.0405582472477679
0.930153383458647	0.0669504733863789	-0.027367712196146	0.0657939849624058	-0.00515689223057647	-0.0342555491292335	-0.0197062206799049	-0.0262596073517127	-0.0400989322811692	-0.0409692973692976
0.885406474519632	0.104167621765277	-0.0289177147581166	0.0966356307435254	-0.0058671261487051	-0.0231428153717628	-0.0145049707602339	-0.0303119142553354	-0.0433458219249383	-0.0490799159217117
0.077231570198321	0.0162197247986811	-0.00449502952638307	0.046766220322842	0.000426842026448188	-0.00630185070409919	-0.0029375043388255	-0.00979629384226897	-0.014250433811136	-0.0158148433111121
0.841908925783539	0.118518796400305	-0.0308304922057684	0.126503187833838	0.0203276656951579	-0.00257699338844852	0.00887533615335467	-0.0301074121870561	-0.0278005468817388	-0.0378939492396149
0.0205325865610002	0.0059348915400412	-0.00213797081078823	0.0142632390070981	0.000895275627170653	-0.00114629129229455	-0.000125507832561947	0.000177769223141507	-0.000981937015072723	-0.00180660853537956
0.942361403508772	0.0567749450332578	-0.0268312071625798	0.0557701754385965	-0.0168935672514618	-0.0263397660818712	-0.0216166666666665	-0.0266114718614718	-0.0257421679197994	-0.0426052422723474
0.126379904849579	0.0591773792030875	-0.0126913036119401	0.0959095410744573	0.0145413490050972	0.0112827739815199	0.0129120614933085	0.0114087752002214	0.00418490077567124	-0.00849960858640282
0.389000302341577	0.0872912436522673	-0.0369541465629369	0.246872473043014	-0.00917325165729421	-0.00994554919602553	-0.00955940042665987	-0.0218683141693425	-0.0405255197903381	-0.0515552642410801
0.887424436090225	0.102511787406823	-0.0297689973540208	0.0963334586466167	0.00752635756056808	-0.0127011695906432	-0.00258740601503749	-0.0235232038429405	-0.0211071884256093	-0.0299141812865495
0.94160701754386	0.0575340936148651	-0.0271327739928334	0.056261403508772	-0.00380701754385959	-0.0336526315789473	-0.0187298245614035	-0.0369934639921482	-0.035598469658996	-0.0426477636192497
0.336157299824496	0.109286913405915	-0.0320359417482535	0.237416597097432	-0.0436888320540657	-0.0134697106869157	-0.0285792713704907	-0.0519712704378064	-0.0570752397606619	-0.0669438354774243
0.200870236165393	0.0841316400174723	-0.0178628569743518	0.144630393810638	-0.0045503237652684	-0.0233623841729953	-0.0139563539691318	-0.0236671090495293	-0.0432723727276517	-0.0505745798588307
0.263895898548173	0.093858051210374	-0.0221027595387872	0.175849391658656	-0.000342909132868163	0.0171683157306747	0.00841270329890326	-0.00939102215453674	-0.0282762402672743	-0.00532867978096146
0.577265796877692	0.168676076993426	-0.0402533737006949	0.256975682137975	-0.000388759757114832	-0.0879922406030375	-0.0441905001800762	-0.0814023555593788	-0.11053508023443	-0.114104622505235
0.370624886934873	0.149398414127458	-0.0276435534035162	0.212792303493298	0.0306174122852562	0.0247054285897736	0.0276614204375149	0.0274730079204957	0.0123925070456703	0.00372544228772559
0.941447368421053	0.0576176550010087	-0.0273708843365964	0.0561578947368422	-0.00519473684210525	-0.0319255639097743	-0.0185601503759397	-0.034868984962406	-0.0293116769195716	-0.0374911862990811
0.200519108717864	0.0502867329268149	-0.0198436079671626	0.149423353409658	-0.000128194728794995	0.00311850082884621	0.00149515305002559	-0.00803482493198793	-0.0198872191369305	-0.0243960190523918
0.46826937808366	0.203229595044413	-0.035662934813449	0.243672392279122	0.0153738020098892	0.000472833342524348	0.00792331767620674	-0.00406673303210303	-0.0239114927605577	-0.0270161050182018
0.103042156118518	0.0181877439165893	-0.00722048115705902	0.068425671694468	-0.00556912660544429	-0.00124224557309141	-0.00340568608926785	-0.00703153173652767	-0.012717227405246	-0.0192423844779401
0.0441278293167092	0.00625508209657291	-0.00106743409389266	0.0137585119509539	-0.00438393859278316	-0.00159300449626899	-0.00298847154452608	-0.0028998516779925	-0.00388865949551557	-0.00593269778380923
0.05342759301952	0.00530969588682154	-0.00458833015750545	0.0457103933836224	0.000405315423413655	-0.00176425252601105	-0.000679468551298697	-0.00367832561635483	-0.00742498415307882	-0.011273769555375
0.866337715500873	0.107689708438392	-0.0295329465426361	0.10584221158958	-0.0089424394319132	-0.015047894357105	-0.0119951668945091	-0.0111870981279382	-0.0192049083956979	-0.0259368358164024
0.374143758878249	0.0826558722721992	-0.0255313820625114	0.190957997385185	0.00425238135182149	0.015314901256	0.00978364130391074	-0.00676851735991202	-0.0177369625382328	-0.0287082183483245
0.213464294103334	0.0676187144047064	-0.0164243222256583	0.131016648159873	0.0098705585279901	-0.00353644879028589	0.0031670548688521	-0.00724900852402854	-0.0187117823932273	-0.0273268622459639
0.508559638174818	0.156207520629563	-0.0403873866290873	0.265076262968429	-0.0170148175581664	-0.0572195328046312	-0.0371171751813988	-0.0475370574621206	-0.0761118614326154	-0.082551400580229
0.688467967559353	0.159570032986883	-0.0363269218639383	0.192694422976633	0.0133085452553174	-0.0441005768915412	-0.0153960158181119	-0.0290910579777135	-0.0234102669666042	-0.04883094214938
0.074427511703047	0.0154137494263954	-0.00395370544874495	0.0445945860949765	-0.00780153126997495	-0.00421906023449775	-0.00601029575223634	-0.00824841644196017	-0.0109518723951604	-0.0167322334540324
0.40357191624859	0.0786481954666595	-0.0299369003231385	0.195313746051035	-0.0025064881500918	-0.00322782303871627	-0.00286715559440404	-0.0181368697354038	-0.0322092088680141	-0.0346848787065968
0.369666357213726	0.0806222278621188	-0.0255263476498496	0.188816077388506	-0.001415251452618	0.0213331734737277	0.00995896101055482	-0.0027861515778082	-0.0107452012113417	-0.0302563767715521
0.313443485738259	0.111553468731037	-0.0299891783934287	0.241241537558285	-0.0430603180665813	-0.0171191597661522	-0.0300897389163668	-0.0242631756046233	-0.0347420882186866	-0.0464011263753747
0.0176058721814073	0.00226368458028677	-0.00108514936586144	0.0114562850969281	-0.00238171183712009	-0.00226976211222508	-0.00232573697467259	-0.00456789574102405	-0.00466191754585028	-0.00423199362288326
0.399567276023761	0.0770497361992943	-0.0290617577082495	0.192867943861229	-0.00850198738385227	-0.0107878975508947	-0.00964494246737352	-0.0164903859276243	-0.0312663728221246	-0.0376742501584895
0.639567344059449	0.141375453630253	-0.0449255079930392	0.259169163877059	-0.0125703278466851	-0.00168436096067681	-0.00712734440368101	-0.00690319012813467	-0.0308417319126635	-0.0453237152055104
0.660822320369689	0.117782734610752	-0.0368321401849503	0.215545081234555	-0.00072156561189074	-0.00161004995884573	-0.00116580778536823	-0.0114493281688698	-0.0226532519199254	-0.0337033056040839
0.289576796436297	0.0781451735274768	-0.0252579092939769	0.185909873390405	0.0155502688908259	0.0177843583151407	0.0166673136029833	0.00673230758092835	-0.00544499249813174	-0.0127826993968705
0.0264550314638684	0.00508247151469186	-0.00181491504028542	0.0156289165027693	0.00238131638017721	0.00176496551692541	0.00207314094855131	-0.00020917456035097	-0.000742492100945281	-0.00256249535612679
0.404477693455395	0.0794210886158571	-0.0284612989193146	0.194994310605556	-0.00242763208017277	-0.000734185730157488	-0.0015809089051651	-0.0149980626654208	-0.0295304129235865	-0.0371838868554743
0.0390698689352462	0.0332215079220854	-0.000315408091591488	0.0209935226847883	0.00987051502395379	0.00838550079085223	0.00912800790740301	0.00522566995323255	0.00121623306422237	-0.00172301670836354
0.685969932515493	0.158584621301313	-0.035970435334259	0.194548399411438	0.00700336962096737	-0.0415901985710203	-0.0172934144750265	-0.0383593799894717	-0.0449118999627069	-0.0695295426228932
0.914566666666667	0.0784464125188976	-0.0297742809325248	0.079859649122807	-0.00416140350877181	-0.0189726475279106	-0.0115670255183412	-0.0206843270034059	-0.0089100250626567	-0.0325560997482049
0.0259178218857719	0.00540537515600677	-0.00168611802146469	0.0157733155604153	0.00249679407901895	0.00295693197235716	0.00272686302568806	0.000606111907601833	-0.00108020518577938	-0.00246532896807845
0.0169309144578716	0.00409642073743634	-0.00170674065795955	0.0115019538029861	-0.00067576850665587	-0.000923510245717633	-0.000799639376186753	-0.00271579335815047	-0.00312243526404457	-0.00129595828850538
0.00484031579198404	0.00282919178549695	2.6085836118901e-05	0.00279741162318012	0.000621036522070366	-0.000886283764630995	-0.000132623621280315	-0.000191510881857226	-0.00159987945958583	-0.000880905212713004
0.0233570281460807	0.00135538669397233	-0.000402291025757322	0.00898687288199342	-0.000544471798659379	-0.000390916246168393	-0.000467694022413884	-0.0032920920471208	-0.00370191468778952	-0.00548781150929317
0.745865670586723	0.157466003234743	-0.0421667900875788	0.211576434676435	-0.00385458069622158	-0.0345696262993701	-0.0192121034977959	-0.0584259709586397	-0.0548019985052697	-0.0636489788890896
0.373355620869907	0.148955175898981	-0.0306917322076406	0.212616091554057	0.0515722081923071	0.0459006773014297	0.0487364427468684	0.00954522404038533	0.00587461044642257	-0.00399120436566824
0.332556868161614	0.110268633570744	-0.0334971539533137	0.237723793891092	0.00861080658497015	-0.0125920391574595	-0.0019906162862447	-0.0390941922558919	-0.0482815525976709	-0.0551470428948409
0.308720870678888	0.108603762454837	-0.0246186960579893	0.165625974796185	0.0352947506383006	0.0205629660979461	0.0279288583681234	0.0140882232378831	-0.00495389379236072	-0.0202337340570336
0.928914035087719	0.0678968400775369	-0.0278700573493896	0.0667964912280703	-0.00204385964912268	-0.0231743525480367	-0.0126091060985797	-0.0218107528436475	-0.0355178178546598	-0.0379977985464826
0.912738596491228	0.0797335484427596	-0.0282050695107111	0.0810298245614035	-0.0138974937343358	-0.00625078722447137	-0.0100741404794036	-0.0165698809961967	-0.0292356725146199	-0.0335361185598028
0.506303998597869	0.156208403819893	-0.0409453039401446	0.264466187619423	-0.0331889063028228	-0.0564104650180163	-0.0447996856604196	-0.0774841838495067	-0.0804384081342969	-0.0832170704715531
0.940924561403509	0.0580806735233416	-0.0274786694931223	0.0574701754385964	-0.0155491228070175	-0.0424	-0.0289745614035087	-0.0419485645933014	-0.0518463924963926	-0.04922279577148
0.572740194536512	0.168421243530325	-0.0421119181371705	0.257985360052705	-0.0761400751388676	-0.113018994927036	-0.0945795350329519	-0.105010880282354	-0.10817287724348	-0.0933875155899252
0.864644444444444	0.107992463647985	-0.0297933863013651	0.108232475127212	0.00888378522062738	-0.0234028822055138	-0.00725954849244326	-0.0354460192457077	-0.0341707393483709	-0.0471099890754549
0.572437495414712	0.148958000693758	-0.0354190169931027	0.225537864428585	0.031926688557337	0.00139476683490125	0.0166607276961191	0.00951465752063063	-0.00895142593988152	-0.0222873675255274
0.151061156296628	0.0237254565260833	-0.0108850794843077	0.0879918255666128	0.000428281205280961	-0.00974652350985605	-0.00465912115228753	-0.0111217744753187	-0.0197243462234061	-0.0203315172998384
0.593231118167483	0.132617227817178	-0.0388083041531743	0.220697090320618	-0.00690226145401363	0.00777975629042427	0.000438747418205265	-0.0153817762208904	-0.0233857787290561	-0.0405554381788034
0.564932646916117	0.14288121233121	-0.0355325855461154	0.228488825763251	-0.0152248938456407	0.00412546276959602	-0.00554971553802242	-0.0184956115676201	-0.0296168736019038	-0.0405930442809753
0.0717060153787739	0.0520594299359865	-0.00588625409739783	0.0592448569956456	0.0294945756201594	0.0203341947428247	0.0249143851814921	0.0178981979693923	0.0065333715503031	0.00257990783602878
0.0586321177192317	0.01067133759041	-0.00476913245064781	0.0429748775653712	-0.00542785735757204	-0.00561294299565285	-0.00552040017661244	-0.00559017576447028	-0.00790618424621677	-0.0143338497080564
0.142344028857919	0.0272702298652985	-0.0113501940128841	0.0978321888401678	-0.00945228407442336	-0.00250495341352064	-0.00597861874397201	-0.0102762973568353	-0.013532302772233	-0.0194915838452054
0.641076408386935	0.138961284050998	-0.042786156937631	0.259083491362439	-0.0214345538824258	0.011315502729125	-0.00505952557665035	-0.0190696217643276	-0.0375560218518731	-0.0427533288785689
0.652472837396522	0.174649019973941	-0.0411668816169732	0.235941615402142	0.0121703344900713	-0.0415314149909195	-0.0146805402504241	-0.0181715814461156	-0.033193307252573	-0.0418055791246071
0.548602438522316	0.133027009557146	-0.0380900939238786	0.244531344722303	0.0292931415340223	0.0135348808430819	0.0214140111885521	0.000465742558557469	-0.0145939721369206	-0.0295844636677616
0.941640350877193	0.0575191342680389	-0.027333855684153	0.0559649122807018	-0.0105062656641605	-0.0396771106086895	-0.025091688136425	-0.0268111111111111	-0.0361390799259219	-0.0414546946589883
0.569654224111139	0.117207850835423	-0.0320768317943996	0.205416336670716	-0.00133684179108662	-0.014183044443382	-0.00775994311723427	-0.0178541375071583	-0.0274645559319612	-0.0417208331934927
0.587383196316314	0.166762621809583	-0.0427785590757204	0.249379392973668	-0.0150894926601991	-0.0915814568480552	-0.0533354747541271	-0.0619032643741285	-0.0728079811988875	-0.107181071883623
0.055818206241943	0.0277068361199055	-0.00513721983001878	0.048046142655294	0.00501496717771034	0.00308435431204567	0.00404966074487801	-0.000754487418714471	-0.00472619630981653	-0.00692635065212034
0.0669970774930383	0.0117594176952038	-0.00571681450567591	0.0376543601719422	-0.00245297912712307	-0.000444628196059643	-0.00144880366159136	-0.00721711993549332	-0.00906260810743836	-0.0104177702639177
0.0911201146619996	0.0128109919773317	-0.00483112471763419	0.0461169421030186	-0.0115231862898497	-0.00569527860483512	-0.00860923244734242	-0.0116304973790331	-0.0153895973103101	-0.0196317380559429
0.424536347606955	0.165689881228416	-0.0339801790328127	0.235147956301576	0.024567305616972	0.0230355219326668	0.0238014137748194	0.00162694200599173	-0.00583171744380312	-0.0216577981639626
0.145956222660125	0.0619626824438744	-0.0127100552482584	0.117956459589973	0.0182016057257205	0.00163420182753435	0.00991790377662743	0.00120308636723543	-0.0034021717358545	-0.0153181378044384
0.323299627990425	0.0646942826545454	-0.0304838046770608	0.214823714818495	-0.00184187751334947	-0.0317497450410745	-0.016795811277212	-0.0327036402408563	-0.0419752554511628	-0.0432780176890925
0.725387904255178	0.153404142482814	-0.040576379555557	0.195544794857037	-0.000364771539939635	0.00219053835484395	0.000912883407452103	-0.0158519666020471	-0.0151495660629462	-0.0319081554058771
0.568749855438895	0.117354024447201	-0.029623026362233	0.201690227894892	0.0015566483649857	-0.018596399349211	-0.00851987549211264	-0.00915330998330843	-0.0355928051949252	-0.0331863993171572
0.0404700474495064	0.0330206402810213	-0.00190425809616786	0.026114668069564	0.00302595482714439	0.000428500055208773	0.00172722744117658	-0.00070621087653331	-0.00263882593822965	-0.00496601890709905
0.886565705931495	0.103314720843998	-0.0283304537814113	0.0973921888053467	-0.0304729676755993	-0.0310322153422773	-0.0307525915089383	-0.0328773148620767	-0.0323073782404115	-0.0492147698792437
0.38822893105492	0.06971884706848	-0.0275217747435324	0.191604312726941	-0.0137626870714595	0.00234743731134679	-0.00570762488005638	-0.0211584035916779	-0.0343176595530514	-0.040820798087757
0.0237839465286938	0.00497266935110335	-0.0018555172952981	0.0158669143798206	-0.0023516817802552	-0.00295632793129393	-0.00265400485577456	-0.00410013126979506	-0.00628466358007571	-0.00723122563448068
0.0104961848808592	0.00329665172815207	-0.000681642931305166	0.00523545029877424	0.00127179553377079	-0.000399336846583918	0.000436229343593436	0.000584572059529215	-0.00076082528480295	-0.0010765774951488
0.652177593459172	0.175315319743045	-0.0387702465843103	0.236474119155698	0.00704959374192038	-0.0297077180892482	-0.0113290621736639	-0.0355626346823759	-0.0519892206569553	-0.0394854767011187
0.0224627170780342	0.00745863174860144	-0.0015901324923451	0.0150475601998563	0.00139079213424027	0.000214881040996893	0.00080283658761858	-2.11039931440025e-05	-0.00200543427156366	-0.00316295548384353
0.267878474140035	0.106032032369505	-0.0234403070663675	0.179033937226924	-0.0146798413673197	-0.0577364161373627	-0.0362081287523412	-0.0477876897114283	-0.0768924699961258	-0.0634475111905895
0.404379975993811	0.0791855007826499	-0.0288668666262138	0.194918791491669	-0.00306862476977365	0.00541012261047064	0.00117074892034852	-0.0157009803711129	-0.0226852133071791	-0.0370545705352646
0.370445205822467	0.149383872728416	-0.0299861594561736	0.213244820284744	0.0566949259297791	0.0338115410893832	0.0452532335095811	0.0400983134178174	0.0169737083276599	-0.00402611970503275
0.382482216975387	0.0957556789863522	-0.0296238422580481	0.192400351360471	0.0135345826434237	0.00558788662152188	0.00956123463247283	0.00104866851057167	-0.0100209793932183	-0.0246874637868587
0.117573955278974	0.0630138736663126	-0.00803779330708085	0.104558902525952	0.00865755522501323	-0.00557714996127748	0.00154020263186787	-0.00870419241093104	-0.01373679785994	-0.0186253754381357
0.019561352741697	0.0140110358304917	-0.00141192684743546	0.0105036373368629	0.0017285881736223	0.00131256622504855	0.00152057719933542	0.00163187969355564	-0.00157242942514097	-0.00143237201400256
0.695493169257643	0.140074281350633	-0.0383600071956166	0.213506580115791	-0.0220534454234593	-0.0226640745002648	-0.022358759961862	-0.0440390223238494	-0.0535175543461569	-0.0556260594331879
0.10578188375477	0.0123314094498234	-0.0107066953693899	0.0922673561629346	-0.00278678651537011	-0.00271778501546614	-0.00275228576541812	-0.00855217253509861	-0.0139054826717358	-0.0196633375316785
0.285534106377341	0.10529430780295	-0.0222862779959689	0.174300550180731	-0.0117289294272898	-0.0568391267087419	-0.0342840280680158	-0.0510487422856311	-0.0559639904207516	-0.0694610145367061
0.125207048550612	0.0587466226702349	-0.0117414522810899	0.0948162282844727	0.014125512818523	0.00615635391099434	0.0101409333647587	0.0136867810318279	0.00294657976336385	-0.00615495516418613
0.687151956615873	0.157331649921161	-0.0351924983750806	0.19262249080651	0.0172007458500253	-0.0361159930456505	-0.00945762359781255	-0.0246913570846528	-0.0395246198404171	-0.0620188185986748
0.941671929824561	0.0574247783414776	-0.0273969187066847	0.0561964912280702	-0.00120701754385966	-0.0440508771929825	-0.022628947368421	-0.0379563048063049	-0.0406278099093887	-0.0486035043302072
0.215716176713368	0.0699788862295068	-0.0170998383171168	0.133109338392711	0.0207153493404824	0.00516488010884408	0.0129401147246632	-0.00128655154212121	-0.0159017876412648	-0.0196292656749988
0.181698281191182	0.0321980831616383	-0.0145587436003652	0.120735343297983	-0.0028022030609916	-0.0125588908502982	-0.00768054695564488	-0.0259921538920503	-0.0294842910816875	-0.0299738107087518
0.697661900964533	0.166441499163783	-0.0429987274360255	0.240318550163287	-0.00565799200799189	-0.0297188647491964	-0.0176884283785942	-0.00638052060915484	-0.0228930641864412	-0.0339993570101526
0.200423570200063	0.0846722938478275	-0.0165597103787795	0.165235233892549	0.00919468013537256	-0.0468196058893284	-0.0188124628769779	-0.028945491716085	-0.0353726164214867	-0.0421191612008838
0.584499457400381	0.166724966850979	-0.0425648137551465	0.250735860498094	-0.065037732203358	-0.105660869229188	-0.0853493007162728	-0.0815375554926	-0.0981356469385531	-0.096783107508597
0.436925820511018	0.104497123474297	-0.0283993331831363	0.193262411235656	-0.00951452454472856	0.00603802374806928	-0.00173825039832964	-0.0207823590917448	-0.024487618347324	-0.0490086286732647
0.844266566096442	0.117869887994762	-0.0301805256839532	0.125088237579414	0.0170262037068539	-0.0404012588890298	-0.0116875275910879	-0.030484729108181	-0.0306661216174292	-0.0303797009234316
0.199618119735292	0.0316495676477568	-0.0152825434422416	0.119760468456527	-0.00956062394006454	-0.00923187135054984	-0.00939624764530719	-0.0152389429540058	-0.0212969683007067	-0.0375779480088158
0.235087617855958	0.0784265390189494	-0.0211072330544212	0.163667979062034	-0.00463797441221825	0.00700423839354458	0.00118313199066317	-0.00532432184352516	-0.0084624151919287	-0.0230626708228941
0.107358171265613	0.0535911259964404	-0.00821717685752564	0.0729520516190684	-0.0154164469080941	-0.000879203004406637	-0.0081478249562504	-0.0138639421179587	-0.0175766835462284	-0.0222922310235631
0.000611029164092527	-1.95143024614213e-05	-0.000105581008255869	0.000288696339889559	-1.58594470843844e-05	-1.44498921834269e-05	-1.51546696339056e-05	-6.1278459426659e-05	-0.00015692958961322	-0.000172217199985363
0.425000709043065	0.132833948696079	-0.0412118386052899	0.261578866372579	-0.0254447871128265	-0.0471301253569973	-0.0362874562349119	-0.062120116707461	-0.0626764609921677	-0.0730361842961645
0.929184962406015	0.0675015350788737	-0.0281141261408741	0.0667624060150376	-0.0207375939849623	-0.0300432620011567	-0.0253904279930596	-0.0289790871409293	-0.0278042397660818	-0.0393708076626359
0.146625176965774	0.0224634975203148	-0.0110153924084675	0.0870208460464033	-0.00500393835964708	-0.0110663207939126	-0.00803512957677985	-0.0116922793562864	-0.0225637163600571	-0.0235006987119697
0.137329130750774	0.0402450778009666	-0.0123497574367816	0.106174042891492	0.00460910635348774	-0.00713256189966205	-0.00126172777308714	-0.00043807893669906	-0.0164298300431314	-0.0223370237427164
0.0611111458870306	0.00575758987583188	-0.00235882369061306	0.0285262739666534	0.000848059584853532	0.00507218657312109	0.0029601230789873	-0.00311847194945802	-0.00546404563906234	-0.00561526799970451
0.487530228894586	0.158749856762377	-0.0391239812967826	0.270892284498453	-0.00710151073633031	-0.0497168380464818	-0.0284091743914061	-0.0823102521383393	-0.0624525352674846	-0.0795873816935467
0.345937894347715	0.151050724523126	-0.0259011999521112	0.197764784874023	0.00226394351257375	0.00375716496930961	0.00301055424094171	-0.0155210901725134	-0.0278348343700813	-0.0138082348875898
NA	NA	NA	NA	NA	NA	NA	NA	NA	NA
0.0342751304655276	0.00340201147491473	-0.00241598003263804	0.0192926953029609	-0.00336644739287838	-0.000534477843876412	-0.0019504626183774	-0.00320417878603288	-0.00522787145723777	-0.00784557069276907
0.421818170148547	0.121589831171661	-0.0283538927522425	0.191626876341902	0.0276340737500778	-0.00290559383721545	0.0123642399564312	-0.0022597530991994	-0.0102704778813593	-0.0130351996226357
0.0140359931985473	0.0147401393853872	-0.000699887204555497	0.00669298369450869	0.00329345610472926	0.0031915724558527	0.00324251428029098	0.00368098767538587	0.00174122466081659	0.000734942547829659
0.0475348380367392	0.00943435475022917	-0.0043062165989787	0.0279758418687473	-0.0014312827638269	-0.0064076614851391	-0.003919472124483	-0.0024867878117405	-0.00557980503599585	-0.00782805029541567
NA	NA	NA	NA	NA	NA	NA	NA	NA	NA
0.459690687897097	0.198115153175427	-0.0356664124258709	0.249981758830582	0.0193221633355316	0.00896441010895627	0.0141432867222439	-0.0130898132063987	-0.02767388277278	-0.0371641473667035
0.0908329312170829	0.0124990681225257	-0.00526760164677589	0.0467226691674131	-0.00416573341776774	-0.0116210582024353	-0.00789339581010151	-0.00934445005551388	-0.0140328407561844	-0.0172858054219008
0.200183104994236	0.0853979083173412	-0.0172848436123827	0.167047080710086	0.00995039840420492	-0.045740589652501	-0.017895095624148	-0.027538942992721	-0.0393164688524451	-0.042719652213652
0.886522681704261	0.103315492705929	-0.0283025765643725	0.0970510025062656	-0.00921432748538031	-0.0187254385964912	-0.0139698830409357	-0.0223212531319731	-0.0238430838211091	-0.0245502098048153
0.224827227844901	0.0985957696486144	-0.0199759911644303	0.151556382495069	0.0295554936595932	0.0252234067101609	0.0273894501848771	0.0217061296194304	0.0137019022519682	-0.00428357434233778
0.435014882696802	0.103064377954922	-0.0281939491694989	0.191782801401608	0.00143686271984655	-0.00915371889332833	-0.00385842808674092	-0.0146264675900431	-0.0282532200342901	-0.0353482274887278
0.460140827542798	0.198576555486168	-0.0371106248895614	0.249875122713703	0.0267693451766073	-0.00342250525364207	0.0116734199614826	-0.00123820985468837	-0.0122080325563237	-0.0388936533782517
0.941571929824561	0.0576586442181991	-0.0273937489105514	0.0562964912280703	-0.0105980785296573	-0.0443632034632033	-0.0274806409964303	-0.0226256265664159	-0.0362120509607351	-0.0352622357174988
0.588305926160512	0.165649067973954	-0.0426410492096982	0.248551148966125	-0.0278249386180693	-0.100405304832396	-0.0641151217252328	-0.0686331434388494	-0.0858026083840272	-0.11345840054408
0.590188404338243	0.166857696175103	-0.0420871697277767	0.250965442030386	-0.00515630467334383	-0.0989498154346928	-0.0520530600540183	-0.0663478135639862	-0.090293558964322	-0.103066960674497
0.65154833799986	0.136702302884055	-0.0342927121046465	0.201718043239633	-0.00916313739284647	-0.0223521133945846	-0.0157576253937156	-0.0342261331754228	-0.0532091040926671	-0.0690599925260936
0.00546580069634935	0.000234789689230172	-0.000122352206718558	0.00219153164391239	3.83617901290626e-05	0.00055636957089131	0.000297365680510186	-0.000513349350165494	-0.000426075971974935	-0.000988515921981447
0.225876399702662	0.0648890278698814	-0.0200739502541352	0.15655890186855	-0.00652612585014323	0.0117316626280368	0.0026027683889468	-0.0152398395289553	-0.0144205915971834	-0.0243362665702329
0.816927879481312	0.107679620550735	-0.0331582791144622	0.138674869369424	0.00353927324899861	-0.0105163330017926	-0.00348852987639692	-0.0150080716375707	-0.0147325886571776	-0.0481482238297197
0.929537593984962	0.0672761606772014	-0.0274549492229359	0.0664624060150376	-0.0151498746867169	-0.0421982456140351	-0.028674060150376	-0.0290515493278651	-0.0260697299174854	-0.0337609307273393
0.866134795321637	0.108922182747342	-0.0286150074385652	0.10581756284651	0.00785467836257314	-0.0218594820384294	-0.00700240183792811	-0.0343238539430714	-0.0306207103783729	-0.0277116213970476
0.0369224301306997	0.0283106499854912	-0.00291528946314241	0.0294064703455862	0.0119914629019025	0.0136363819525476	0.0128139224272251	0.00650666473691502	-0.000185139623438177	-0.00166503016473241
0.0672754361395795	0.0116108614886005	-0.00488720629047953	0.0374734592402034	0.000905748346244822	-0.00137583162439318	-0.000235041639074174	-0.00644252501306636	-0.00867880296586043	-0.0125302924539594
0.0191623266688557	0.00686765310002726	-0.00125421800469461	0.0119582441634871	0.00018874450076372	-0.000757357419959123	-0.000284306459597702	-0.00101909733149549	-0.00153204558308378	-0.00248844809074111
0.600020199156298	0.140061453281081	-0.0386491130477944	0.243036721700623	-0.014433417967161	-0.0197517837444859	-0.0170926008558235	-0.0258998226943939	-0.0435707249613009	-0.056780620389914
0.325154155996209	0.0631596008591602	-0.0298348512599562	0.216637370289258	-0.00753270045531773	-0.0319312138537167	-0.0197319571545172	-0.0191891185053886	-0.0401534470394869	-0.0584087586430624
0.610170305771483	0.136813236740005	-0.0365504510913248	0.231471273478301	-0.0141247005797478	-0.0138103169142266	-0.0139675087469872	-0.0279303099657117	-0.0362781738041095	-0.061645059543036
0.495465387792698	0.0940879183694242	-0.038002227073446	0.243417153675454	0.00281204495780119	0.00124936434569578	0.00203070465174848	-0.0160658258348307	-0.0301688004609952	-0.0486533204037409
0.468543385159055	0.203984680851574	-0.035102452525496	0.245522082831174	0.0277143215697408	0.00300006262308394	0.0153571920964123	-0.00295766246767354	-0.00867552470831018	-0.0242359633243945
0.384090016224781	0.085248393060005	-0.0346324163496506	0.245377467902818	-0.0183360764685819	-0.00686177370742952	-0.0125989250880057	-0.0311233812568399	-0.0349723246727751	-0.0432388128563405
0.552939210242169	0.134412153912314	-0.0383407642872087	0.24673028266105	0.0166624673353615	0.0082823190716893	0.0124723932035254	0.00443997824207465	-0.0162336730823883	-0.0312467830421951
0.00412728508190487	8.48183928598232e-05	-0.000104965493093774	0.00128038851219286	-0.00030337799266776	-0.000294311131868611	-0.000298844562268186	-0.000403932757124138	-0.000871700658995502	-0.00101700496066369
0.485306433517893	0.105785332335937	-0.038925015695575	0.250427333696646	-0.0153310586999056	-0.0317995709432976	-0.0235653148216016	-0.0308745216472316	-0.0436420083619485	-0.0590404520636297
0.597785319755719	0.140977524759572	-0.0391660831467507	0.244221824699413	-0.00391457324291777	-0.0200084578241088	-0.0119615155335133	-0.0315600434531891	-0.0523974699204147	-0.0605287237410936
0.327555822143759	0.108749168339797	-0.0262022061298899	0.201069582462745	0.0222821762474673	0.0334600246044539	0.0278711004259606	0.00610458107267992	-0.000794382775979263	-0.0125051695440417
0.78560037593985	0.163233735864174	-0.039857657275328	0.194352255639098	0.0010092392987131	-0.058098057790163	-0.028544409245725	-0.0579859978431612	-0.0593019953122302	-0.0830665860100397
0.57248707184167	0.148884857415	-0.0358808829751751	0.228414561097115	0.0256497117028704	0.00412378975600614	0.0148867507294383	0.0109593452539807	-0.0287219137156722	-0.0199703207570211
0.00538266236041083	0.000338406777285772	-0.000134964143922045	0.00224663428065715	-2.42836836706218e-06	6.5196577678125e-05	3.13841046555314e-05	-0.000318245456803114	-0.000569628085543133	-0.000744008982853061
0.332184460547652	0.10924390981108	-0.0246694190546641	0.201844076984046	0.0174809090029991	0.0287355516772728	0.0231082303401359	0.00893845785609149	-0.00275679081153402	-0.00831327154900297
0.764485546032915	0.141978895034242	-0.0360488908388008	0.169143221106379	-0.0559254938044412	-0.0498844738985991	-0.0529049838515201	-0.0710031033836802	-0.0783106751845476	-0.0662780300507988
0.764075494680758	0.142658592267097	-0.0357102233817889	0.170336266141839	-0.0507910097533774	-0.0434126180121877	-0.0471018138827825	-0.0618865855624421	-0.064166048650855	-0.0745877601367279
0.199690158902343	0.0518224738340537	-0.0186589035859669	0.150173274005694	-0.00879524311498173	-0.000257261773363299	-0.00452625244417251	-0.00565530800637001	-0.0191802092699632	-0.0256537973590382
0.652036376542817	0.11694647238216	-0.0379121314650183	0.222028207411241	-0.0087868985389411	0.000491705424586542	-0.00414759655717734	-0.0107793078273589	-0.0261346696387845	-0.0436725962506388
0.551500572649024	0.100255466912139	-0.0346353739194558	0.218526845435377	-0.014412984133503	-0.00952078810150303	-0.011966886117503	-0.024648401719262	-0.0307241593727626	-0.0476713320817176
0.660649448066553	0.118263842069706	-0.0378764066127357	0.215391548363917	0.00448433189038611	0.00617122033905482	0.00532777611472046	-0.00789234905497149	-0.0177425023234109	-0.039429285964213
0.570695367050616	0.147646909152343	-0.0346387148301575	0.225366925627466	0.0423913179522484	-0.00311115416378704	0.0196400818942306	-0.000519250145191386	-0.0243177669335047	-0.0361107899006581
0.553420224657311	0.101486783458634	-0.0368607268158341	0.22144262126928	-0.00173272136373237	0.0039546362797942	0.00111095745803091	-0.0196305849188919	-0.0316789110656478	-0.0472308419875352
0.420479336931308	0.123308369749776	-0.0290371537865508	0.192385872004448	-0.00858496006878778	0.0352484583033128	0.0133317491172625	-0.0164165070905397	-0.0297789700093611	-0.0339431562832808
0.76635334051913	0.142617290140028	-0.0348356831569157	0.166984491239754	-0.0130952814830515	-0.0366072245522238	-0.0248512530176376	-0.0635423649931532	-0.0570918049116439	-0.0674839327359539
0.00089646096601628	-8.53788654546695e-05	-8.89129250914399e-05	0.000502169957698695	0.000119199982634798	1.04280691048849e-05	6.48140258698413e-05	6.59398724482023e-06	-0.000150122832540257	-8.13093522873405e-05
0.0490892053219463	0.00942425537110228	-0.00415663081404488	0.033223460654863	0.000698504790366698	0.000411567196472	0.000555035993419349	-0.00174864716396192	-0.00448388871502793	-0.00471550424841652
0.182147696067005	0.0318638397812062	-0.0142651218595401	0.121539607744436	-0.0152650895781725	-0.00243406947409736	-0.00884957952613494	-0.0215761039021533	-0.0242769000165191	-0.0259105614587427
0.145712345115115	0.0288055134872258	-0.0108080729643177	0.0988712897105209	-0.00234232507826326	-0.00125435291627671	-0.00179833899727	-0.0125539074566885	-0.011739700268888	-0.0241282500821247
0.167211723854995	0.0655824798312059	-0.0120410923916568	0.107812448665016	0.000559031751556138	-0.0145876464688519	-0.00701430735864786	-0.0182839051241519	-0.0321329957162965	-0.0420053576224288
0.929172681704261	0.0675608750818222	-0.0280934453705323	0.0665115288220552	-0.0196141604010025	-0.040098245614035	-0.0298562030075188	-0.0309740195477036	-0.0470747911445281	-0.0375956049798155
0.101318660141212	0.0206275572155155	-0.00825949255804369	0.0705777357050912	-0.00573267399178881	-0.00610431425969746	-0.00591849412574313	-0.00736407093713712	-0.0110912094513746	-0.0176680627926748
0.913467251461988	0.0793130628540023	-0.029279951371694	0.0804801169590642	0.0026345029239766	-0.0238466621098201	-0.0106060795929217	-0.0155875351256931	-0.0236090225563911	-0.0247302904096249
0.813493521595588	0.108257259073889	-0.0318445046748087	0.141304627331509	0.00846884790625535	-0.0251350198074762	-0.00833308595061044	-0.0169358787485929	-0.0367203632103308	-0.0370089780708698
0.0188965316415694	0.0046563468852234	-0.00213207965865057	0.0145047756767049	0.000787472313925643	-0.0013995558838381	-0.000306041784956228	-0.000862393536734524	-0.00235498730916155	-0.00428253183099244
0.768011076058444	0.142758798212004	-0.0357144311852001	0.166635223325007	-0.0254431878422052	-0.0524976987945222	-0.0389704433183637	-0.0577467947870394	-0.0641353587394445	-0.0614180268190967
0.0250840174509569	0.00607753622089746	-0.00129622929422229	0.0166043695354514	0.000295316411979718	-0.000947920884167317	-0.000326302236093798	-0.00141456625642265	-0.00216168688693744	-0.00373570866202924
0.92849298245614	0.0680567885557675	-0.0281599334162788	0.0673228070175439	-0.0081485380116959	-0.0433677918572655	-0.0257581649344807	-0.0352720584970585	-0.0446134502923976	-0.0429010233918128
0.763613092463093	0.142739174434396	-0.0364665619970702	0.171981014599436	-0.0262726311448888	-0.0651949437318101	-0.0457337874383494	-0.0585830707169596	-0.0858220548875769	-0.0742540029077791
0.0910475082160819	0.0125916846154184	-0.0052623349240528	0.047277832491709	-0.00913902658355646	-0.00422465842833948	-0.00668184250594797	-0.0120283317521073	-0.0159853510254778	-0.0188894285216612
0.218298258060039	0.0436542164938001	-0.0147242179679503	0.132665625584414	-0.0034335902309113	-0.0105412749557582	-0.00698743259333473	-0.015727982328601	-0.0348029892864821	-0.0327791389526536
0.421834506985236	0.122028953715711	-0.0284421232942941	0.19330823660098	0.00552191710960581	-0.00218642934762475	0.0016677438809905	-0.00704884429871605	-0.0103630163508009	-0.0406537472963154
0.0794693623207108	0.0132174849593555	-0.00645082168028101	0.0458191182274781	-0.00413129906811509	-0.0116266823665985	-0.0078789907173568	-0.00838249438425459	-0.0109087073101007	-0.0165907008128009
0.0903479708323989	0.0151527302570835	-0.00640448374723766	0.0523970621987268	-0.00126023855498085	0.00357517243456537	0.00115746693979227	-0.000128834055358518	-0.00638329426425616	-0.0100245463700438
0.866334544695071	0.107672517481637	-0.0279835166201176	0.106870946305157	0.00783011695906455	-0.0169550580997948	-0.00456247057036518	-0.0255575646357814	-0.0375429059502194	-0.0350934778912176
0.00399811897359499	0.000163338141292074	-7.83283615399298e-05	0.00134101071358291	-8.1365670583527e-05	-8.54635746100991e-05	-8.34146225968131e-05	-0.000517820554681152	-0.000608031036009202	-0.000870470438004413
0.506526227739424	0.0999699291733264	-0.0373070184566276	0.237722566189718	0.00071235933582936	0.00817265979666926	0.00444250956624936	-0.0166338061187903	-0.0271030984054038	-0.0490136112885005
0.648707816452553	0.174897269908777	-0.0391724129294473	0.238937941882679	0.00555551092205087	-0.0466075788290814	-0.0205260339535153	-0.0348314394322944	-0.0497437815902947	-0.0616674662177638
0.34569232882689	0.126502066303796	-0.0260117875329413	0.197721012685702	0.0189548247739119	0.0102939183179079	0.0146243715459099	0.0143903757917366	-0.00235501920467002	-0.0240619120328903
0.0287773658883907	0.00316870566873735	-0.00289678855324579	0.0186275588389757	0.000337807496130556	0.00161659624633901	0.000977201871234783	-0.00181047915752995	-0.0034748271835557	-0.00578544996384348
0.424564991812469	0.167440396289293	-0.0324286943099408	0.233328941453676	0.00361338221684737	0.0194027665709267	0.011508074393887	-0.000528290235956907	-0.00932591569355107	-0.0246010967397284
0.898051378446115	0.0855388427820801	-0.0283609402697252	0.0902696741854636	9.94987468670994e-05	-0.00912005012531325	-0.00451027568922302	-0.0246529288908546	-0.0262251082251082	-0.0268219583048531
0.144046621385484	0.059200297594858	-0.0140887105134115	0.116983015982252	0.00452327930106916	-0.00576760256305456	-0.000622161630992685	0.00430626657666722	-0.00915973826264813	-0.00587876502491808
0.074638408607925	0.0154419129784376	-0.00408019387209459	0.0458036871965641	-0.00449466658444228	-0.00625987133304327	-0.00537726895874277	-0.00519778100898589	-0.0115812234983418	-0.0153835734884826
0.941114786967419	0.0578840976004567	-0.0273736180677607	0.0574115288220551	-0.0218235588972432	-0.0351135274082643	-0.0284685431527538	-0.0257054815067973	-0.0578589977274188	-0.0352181286549709
0.200716771950691	0.0856932030638269	-0.0184361025009791	0.144980186963126	-0.00802327765597538	-0.027973072303439	-0.0179981749797072	-0.0399238394403399	-0.034761444784229	-0.0382144318746553
0.885296115288221	0.103945511505052	-0.0295125797893168	0.097630200501253	-0.00117255639097757	-0.0330604857131173	-0.0171165210520474	-0.0412981916143192	-0.0513727271266746	-0.0407199877851194
0.291706253913584	0.0782967278867631	-0.0250591793922447	0.188074437917691	0.0139411100190876	0.0186423679245721	0.0162917389718298	0.00109940844533862	-0.00601317442906979	-0.0186441526878991
0.112212910741991	0.0190487776808961	-0.00659896753711023	0.0651869816048498	-0.00394751103217109	-0.0119170066173086	-0.00793225882473984	-0.0113338000421096	-0.0149921016202378	-0.0199964593838735
0.362392039768384	0.141374721844003	-0.0295346235974815	0.212704053850819	0.00368169589815193	0.0291647076650825	0.0164232017816172	0.0185899335874616	0.00126715359938306	-0.0134699942798235
0.19490013132033	0.084198784796556	-0.0178035724433099	0.164307049935428	0.0119788110927133	-0.0502376286708114	-0.0191294087890491	-0.0287386033577121	-0.0365727669032272	-0.0451799387868191
0.151844672830066	0.0687631254551402	-0.0130289013731194	0.111937509294295	-0.000471724348328845	-0.0140854371497916	-0.00727858074906021	-0.0275997117056743	-0.0333646323340641	-0.0371513625134794
0.647248607347909	0.135512678973283	-0.0357097349237079	0.206518832779268	-0.000508216301976505	-0.03439928206363	-0.0174537491828032	-0.0307464491923864	-0.0297909737484705	-0.0744060914417338
0.00556164007783608	0.00331651823483009	-0.000286486171005899	0.0027128474260678	0.0020711996000774	0.00141948459768749	0.00174534209888245	0.000146409109347668	0.000817697543906355	-0.000788894386040278
0.77815037593985	0.165304918928613	-0.0429714768349325	0.201754887218045	-0.0365984138668348	-0.0871581255861441	-0.0618782697264895	-0.0636898727446218	-0.075947748463267	-0.0826429788034014
0.401754549559388	0.0848103224516628	-0.0335584813572386	0.239682398224107	-0.0119034529745033	-0.0188300324234098	-0.0153667426989565	-0.029315819580933	-0.0440730916655102	-0.050934911660953
0.701266498413867	0.144167465046777	-0.0378325707557869	0.210347179720864	0.000629072837115108	-0.0129183807716241	-0.0061446539672545	-0.00624646619039915	-0.0310777285482404	-0.043264730746283
0.0432150658661077	0.00636696418473561	-0.000982089170972554	0.0137890365111128	-0.0019329688595489	-0.000779235782829492	-0.0013561023211892	-0.00379250796247017	-0.00332060053461977	-0.00631258555463325
0.897686883876358	0.0857436363619073	-0.0282688098429713	0.0898973266499582	-0.00690685045948203	-0.0175769423558898	-0.0122418964076859	-0.0195888802500706	-0.0224455722639932	-0.0257502989700357
0.446763088080154	0.110383877745045	-0.0303191073320786	0.191797754602897	0.00405534816688274	0.0157159055428822	0.00988562685488248	0.000144378724206196	-0.0126704287658872	-0.021329552658414
0.0237240897997199	0.00462207086438352	-0.00188253554842073	0.0156466683262012	-0.0031947662926432	-0.00435662725502061	-0.00377569677383191	-0.00366074110867767	-0.00291234774047281	-0.00641549955308262
0.928084210526316	0.0682875333570325	-0.0272593717068033	0.0668368421052632	-0.00928696741854618	-0.0461765664160401	-0.0277317669172931	-0.0413969949641001	-0.0411641604010023	-0.0363455456823877
0.94189373433584	0.0571962685434969	-0.0273035461872794	0.0561062656641604	-0.0145510442773601	-0.0491658869395711	-0.0318584656084656	-0.0336136382623224	-0.0359564175590491	-0.0368483918128655
0.381071834315926	0.0933748713442957	-0.0250171835198111	0.193429982835726	0.00315220292057089	0.017514687674435	0.010333445297503	0.000775115621038214	-0.0131939029855853	-0.0249750915804094
0.300385282061918	0.0889111566010518	-0.0253973290033981	0.189888769334611	0.0134370319381251	0.0191048860315821	0.0162709589848536	0.00330138401430785	-0.00566404299116124	-0.0168538920286938
0.929535839598998	0.067265301864609	-0.0271462105459024	0.0657799498746867	-0.0135982987772462	-0.0387089390142022	-0.0261536188957242	-0.0332933830789094	-0.0317022330782394	-0.0313785714285715
0.257253184819846	0.0613545895920231	-0.0197993338938535	0.15390156366811	0.00688967254322753	0.00646694681611326	0.00667830967967042	-0.00700818262925118	-0.0138870438151859	-0.0182806089749339
0.061146335127775	0.0396463842707929	-0.00315689406440396	0.0332964734274231	0.00391992001798477	0.00173066414943883	0.00282529208371179	0.0029699051490866	-0.0002177654008063	-0.00552108302940721
0.127765798346369	0.0213734465957944	-0.00977643361804376	0.0867595753929301	-0.00676709360209994	-0.0116328420229819	-0.00919996781254093	-0.0123638185361492	-0.0191158640087726	-0.024521957601438
0.0772354592709134	0.0160988911024444	-0.00469278036686237	0.047786140898221	-0.00824158787227296	-0.00540155607401327	-0.00682157197314312	-0.00920728792250868	-0.0146575034941009	-0.00960117657272297
0.0366188641756432	0.0283626312733876	-0.00300912003699335	0.0303107627726804	0.0121431879657484	0.0109903390038266	0.0115667634847875	0.00906602118879962	-0.00257321595551509	-0.00746730491138132
0.469821621083179	0.204747518588111	-0.0348597361317688	0.245434586975556	0.0468827430090911	-0.00616937879435386	0.0203566821073686	-0.00243624042191232	-0.0193193652588052	-0.0132899285823597
0.701903504974558	0.142423293110592	-0.0388264889693484	0.211800064555328	-0.0107860011718045	-0.0156749606485218	-0.0132304809101631	-0.00787433892945577	-0.0315975461603353	-0.0314566626529438
0.174986937859601	0.0285147702386938	-0.0128809941129994	0.110625905459878	-0.00892899450412668	-0.00631427666951043	-0.00762163558681855	-0.0168637044655942	-0.024450519178035	-0.0307652455570238
0.504931054213979	0.156735104669133	-0.0401823093653459	0.264342071133386	-0.0449878351428663	-0.0470659117291118	-0.046026873435989	-0.0786797960844281	-0.0690506314533362	-0.0901381515250612
0.0165649801772429	0.00178425764967378	-0.000889480982860822	0.0104785173148201	-0.00255567757852452	-0.00130213208685481	-0.00192890483268967	-0.00211094072735284	-0.0039824003665146	-0.00521309183704718
0.685075876024726	0.158639401207171	-0.0342598152969535	0.19512840299451	0.013376393187195	-0.0483518287421055	-0.0174877177774553	-0.0331379423882873	-0.0386437642624119	-0.034875391321447
0.00491040260063011	0.0075977408042133	-8.04627951679366e-06	0.000666726842254607	0.00208990719877811	0.00212248567654545	0.00210619643766178	0.00156372334910338	0.000981423643590042	0.000393834666939535
0.798016859164228	0.146489837906416	-0.0346541820770827	0.150327919448972	-0.0389916504040074	-0.0738650250334462	-0.0564283377187268	-0.0522458560350592	-0.0745616830986677	-0.0793342511693678
0.522541413946617	0.110755490138992	-0.03219283919275	0.223672647109286	-0.0114695030024593	0.00267982017989254	-0.00439484141128343	-0.00855153689399635	-0.0256556651100378	-0.0366198914225561
0.387857570798626	0.0860719863225146	-0.0377866188623595	0.245525989420598	-0.0161729575132537	-0.00834190993583772	-0.0122574337245457	-0.0247021400247256	-0.0344736153524469	-0.0541785805485183
0.331816840908822	0.109444089595724	-0.0243516233815291	0.202953688867707	0.0225967909231619	0.0204040848181496	0.0215004378706558	0.0117953157388623	-0.00215913612707336	-0.00855162550684696
0.914423391812865	0.0783497472680438	-0.0292357560945654	0.0793397660818713	-0.00111148705096065	-0.00638792815371758	-0.00374970760233917	-0.0202425685425685	-0.0087765246449456	-0.032993106162843
0.0259054392461376	0.00530696082478847	-0.00168091057972011	0.0154279916714295	0.00126778914084335	0.00153889501562863	0.00140334207823599	0.000519463317738545	-0.00162315869125131	-0.00277576529401028
0.414043802633111	0.114528177667124	-0.0289674173488551	0.191702165247386	-0.0182213992363358	-0.00928857983089149	-0.0137549895336136	-0.0202778332806672	-0.0206399109788761	-0.0402732323515793
0.569941688354206	0.11764187216118	-0.0320450997156336	0.203142019337679	0.0248914578748244	-0.00532814743906573	0.00978165521787933	-0.0199105289434585	-0.0342533747378343	-0.041621533570846
0.866687381332118	0.108417409143297	-0.030240717087708	0.105908335232019	0.0107657514999621	-0.014238034280278	-0.00173614139015799	-0.00702397470950089	-0.0317793803561697	-0.0358228412744164
0.036785899519743	0.0117346125323253	-0.00227495521225859	0.0208497562608808	0.0037527834236744	0.003907551820666	0.0038301676221702	-0.00107419885116859	-0.00243469057324382	-0.00343676094665871
0.384636488203083	0.0859752579259045	-0.0342855321462859	0.245885689166165	-0.00342393003025876	-0.00886848330031931	-0.00614620666528903	-0.0320745098484779	-0.0393302577337361	-0.0497573852440282
0.407958440221415	0.159999078204728	-0.0323407214655114	0.234208580711291	0.00659069434689014	0.0273170907377233	0.0169538925423067	0.000686858065020279	-0.0289381063225607	-0.0457175285193199
0.126109204182437	0.0206835973352969	-0.00654810409673454	0.071558065014892	-0.00383592472349938	-0.00983301350597789	-0.00683446911473863	-0.0120685623060306	-0.0187944835756083	-0.0198601491046492
0.229640861475584	0.101108506956598	-0.0201752271164914	0.153040292919832	0.0402588834071002	0.0376911403420108	0.0389750118745555	0.0113439927125375	0.00767399861601595	-0.0101211679700335
0.213456736921608	0.0688641845092014	-0.0156392391290846	0.131951975499709	0.00464428374439493	-0.0153318845733102	-0.00534380041445762	-0.015908011198862	-0.0236670770020368	-0.0299962704390408
0.523096152391901	0.110228810200088	-0.0326030933056323	0.223036749561667	-0.00790763876645706	0.00340018966361622	-0.00225372455142037	-0.00665045711591383	-0.0279005486768069	-0.0313248163286963
0.683933854949734	0.156528213301544	-0.0369411898139126	0.198912599428694	-0.00277030129838063	-0.0341876462291788	-0.0184789737637797	-0.0529205202935795	-0.0586120031445165	-0.0646696668585559
0.313553852294406	0.0807606805420666	-0.021747457922883	0.160854200276487	-0.017755958471551	0.00492982334086534	-0.00641306756534282	-0.0150359521107781	-0.0229141214953673	-0.0253982005926296
0.264717769272681	0.0424350979935126	-0.0188446541586538	0.149263388017854	-0.0109143734640966	-0.0112565179601931	-0.0110854457121449	-0.0224119387072137	-0.0321157355852955	-0.0404043226413767
0.568254094512751	0.144226473384366	-0.0346365960686306	0.229141532052128	-0.00859260892044655	0.00774770434073335	-0.000422452289856601	-0.0093771458206644	-0.0215832880768123	-0.039852393858922
0.400243944702255	0.0779393053524264	-0.0273519903976525	0.193930130988179	-0.00456691778622348	0.00961687967265507	0.00252498094321579	-0.0174683718363627	-0.0308659481008706	-0.0336767048432226
0.84347776035454	0.116969948664965	-0.0291126594688914	0.124636753202078	0.0101258221310854	-0.00490128507543364	0.00261226852782581	-0.0162331168831169	-0.0138233816759887	-0.0247798208671273
0.324512020243478	0.063492934306949	-0.0307453769791113	0.215357932801957	0.000875537635031232	-0.0263703141384119	-0.0127473882516904	-0.0241783578387046	-0.0364392701968476	-0.0501249340653422
0.589999052331143	0.168065154223676	-0.0421689595347705	0.252442395719798	-0.011528490818557	-0.0856626505487784	-0.0485955706836677	-0.0527645408062607	-0.0882830706621152	-0.124287076191121
0.0313325263011942	0.00582942040845875	-0.00250381607328411	0.0205855206268818	-0.00225502644177647	-0.000359650840767174	-0.00130733864127182	-0.0024478135928292	-0.00394728455943149	-0.00524572388863968
0.458486725901216	0.199542856405761	-0.0349334643080959	0.248651915358128	0.0156563937594016	-0.00172475725457749	0.0069658182524121	-0.00385990151812182	-0.019114242977838	-0.0248270469165783
0.0131161190450858	0.00320359579291026	-0.0016690222958967	0.0104978705430934	-4.31988796589389e-05	0.00110063565402455	0.000528718387182808	1.2999720061798e-05	-0.00115960738956385	-0.00224480163908276
0.639764191364191	0.140058099970072	-0.0446846719343467	0.257481506213085	0.00465262642866515	0.0124156351560376	0.00853413079235144	-0.0205716889159082	-0.0306642775732184	-0.0476296382611997
0.0104374778126361	0.000455426851367072	-0.000170348474644155	0.00550942412607957	0.000487761605837859	0.000421280275374405	0.000454520940606131	-0.000978698018937543	-0.00109992098220672	-0.00184332444780239
0.200098473593965	0.0855338444789268	-0.0174258796689951	0.1701033057085	0.00876303132754688	-0.042140834810295	-0.0166889017413741	-0.0260799979158177	-0.0376303518764904	-0.0427822181709974
0.42256441965288	0.124288765230617	-0.0291945462116393	0.192777352749321	0.0268030672978673	0.00661415779049546	0.0167086125441814	-0.00342156725996612	-0.00975925311533654	-0.018426407222039
0.168414483229935	0.0664785425459326	-0.0136630004497465	0.107831585553609	-0.00302391839535943	-0.0190179285366812	-0.0110209234660203	-0.0306512963791495	-0.0361882622396789	-0.0379682179665153
0.213501540526136	0.0677476551418248	-0.0167427785741562	0.131027422345651	-0.0120508019038717	-0.000767195142219929	-0.00640899852304583	-0.00971694385337041	-0.0244587082913835	-0.0312128557849018
0.182248489495015	0.0306665744903795	-0.0136601261602853	0.120383525994388	-0.00183227341313058	-0.0107529935722177	-0.00629263349267414	-0.0200970400135977	-0.0359442481967919	-0.0344543655793317
0.190132995802632	0.0647004012390312	-0.0185226916472024	0.140148174687195	0.00760041173515225	0.0182963666580228	0.0129483891965876	0.0111288989593959	-0.00547755061816382	-0.0072263731397551
0.48754320709611	0.15995529443283	-0.0417654384918297	0.269403924297182	-0.0839380909844833	-0.057378860252927	-0.0706584756187051	-0.0770989204569895	-0.0850817098691851	-0.0704623478357037
0.132170062311131	0.0198506228793691	-0.00902982044481646	0.100605424965	-0.00210591027322093	0.0013466877173966	-0.000379611277912167	-0.00999823718602007	-0.0173000398173191	-0.0246247525962751
0.00953999746958382	0.000191531113966321	-0.000887216887354873	0.00569704064652731	-0.00211542339389366	-0.00157598129384534	-0.0018457023438695	-0.00248320454597159	-0.00224557461430551	-0.00357333920680681
0.745141019214703	0.158728615007318	-0.0436558424454465	0.21345313283208	-0.0150320316399876	-0.0460955426032018	-0.0305637871215947	-0.045496879762824	-0.0662350058618713	-0.0655311772070435
0.697786914255335	0.165786637841811	-0.0427275331400855	0.239966218576745	0.0138606088842931	0.00247257420941627	0.00816659154685462	-0.00537351704135591	-0.0261635567658013	-0.038508684439689
0.362802630812321	0.140496208741945	-0.0291653671965605	0.214340648990727	0.0270537158750226	0.0225121194294218	0.0247829176522222	0.0100820168159671	0.00175017665619309	-0.00578770169613807
0.0408828247902307	0.00718982064304679	-0.00358702379875535	0.0281072764669468	-0.00248055897123211	0.000547416928192684	-0.000966571021519709	-0.00452129311387556	-0.00688668523924332	-0.00635149313516405
0.781414828738513	0.164431417271819	-0.0403032178747585	0.200206223893066	-0.0327895937395938	-0.0610699867384078	-0.0469297902390008	-0.0677132464895108	-0.07115526086229	-0.0905924007598055
0.662388294200865	0.118159838091505	-0.0356916438103215	0.214883552081507	0.000667883810376191	-0.00737638844567745	-0.00335425231765063	-0.0166480976323928	-0.0218166813095815	-0.03451426881137
0.589391424776605	0.16674074517422	-0.0433284466589556	0.251811951563438	0.00077887136000454	-0.111347551765688	-0.0552843402028419	-0.0718308673999799	-0.0931755072026378	-0.114389636461187
0.768604738244212	0.142837953246399	-0.035311126553218	0.166569392303603	-0.00987993001150889	-0.0481871038977564	-0.0290335169546326	-0.0356123977492089	-0.0589544165489478	-0.0610343093941222
0.00415221819816634	0.000978899947355033	-0.000212453615216769	0.00176034096305241	4.77692316474387e-05	6.05440139705201e-05	5.41566228089794e-05	-9.17450571014319e-05	-0.000312321117263314	-0.000287144923396278
0.336545884524724	0.108748354674958	-0.0310998309930252	0.237456962360061	-0.0164045949135032	-0.022289416052064	-0.0193470054827836	-0.0323865723250029	-0.0600389513273372	-0.0668932316794599
0.0932196008562686	0.0448525324723545	-0.00362079768321513	0.0557204707285296	0.0106324109713402	-0.00281851766085955	0.00390694665524033	-0.00310638149244558	-0.00762210953473522	-0.014474310822397
0.0575850925328451	0.0344991048395716	-0.00127079073527845	0.0235641126910753	0.00716100362057346	0.00524729243581102	0.00620414802819224	0.00406682598311729	-0.00314257794038345	-0.0053927128261986
0.255737533735109	0.0840241638645456	-0.0198570608630301	0.169038402740673	0.00413601278585857	0.0208935122310361	0.0125147625084474	-0.00470668342733438	-0.0138799200649154	-0.0169907953611054
0.0137280528945509	0.00135704062787894	-0.00110588003664619	0.00881020234629591	0.00104657486884527	-0.000263063711235976	0.000391755578804645	-0.000985416337303155	-0.00190158457139188	-0.00142421527942393
0.842122294767496	0.118679584838246	-0.031160519966517	0.126928977352197	-0.00824464230300148	-0.00158545266223276	-0.00491504748261717	-0.0241956707305453	-0.0290894231413581	-0.0197893703224338
0.688964178106626	0.135122666772773	-0.040403258476708	0.207893010372242	-0.00833415651143432	0.00685380863599716	-0.000740173937718636	-0.0125719388600678	-0.014904156666401	-0.0240217611514362
0.5078186865602	0.156120291136601	-0.0406430875531267	0.261884158299132	-0.010389862335657	-0.054602197970345	-0.032496030153001	-0.0641951744289817	-0.0687415637039813	-0.0867502233493145
0.194377375767382	0.0847164446252293	-0.0165284172909189	0.164065698380442	0.0127385274537562	-0.0394196111148551	-0.0133405418305495	-0.027615637329583	-0.0304615755220737	-0.0386016600132707
0.442242663439048	0.106424980978023	-0.0281883536429652	0.188281233654752	0.00346632329918545	0.0113396967140255	0.00740301000660548	-0.0103397276715063	-0.0211882488160465	-0.0292017193049932
0.844092046068826	0.117658869107028	-0.0305660085046432	0.125236920286456	-0.00313051724677116	0.00491699357573971	0.000893238164484278	-0.0173348946689761	-0.0233300481188993	-0.041152183446069
0.769953891430207	0.142479921010569	-0.035949933212663	0.166984422302843	-0.0354982388841522	-0.0653246434978306	-0.0504114411909914	-0.0466466291460254	-0.0512987767884552	-0.068487962141549
0.0392369766633423	0.00513863189086845	-0.000878899045928569	0.0129560303070925	-0.000258693758863116	7.36560540024606e-06	-0.000125664076731438	-0.000960232560118887	-0.00446103977666956	-0.00463001766838261
0.694559575074049	0.141179210853032	-0.0394861328191295	0.216625949343055	-0.0107842102139999	-0.0108871418331457	-0.0108356760235728	-0.0293077614634958	-0.0291715282348604	-0.0556116837289558
0.644041978798635	0.139889876409656	-0.043648067440872	0.258162866648316	-0.0251163758804031	-0.00344867271941329	-0.0142825242999082	-0.0184029622971491	-0.0386434298856495	-0.0452345890057869
0.68962535125693	0.165087250267263	-0.0437770981164096	0.24786554264449	-0.0204643366670977	-0.000782592845750663	-0.0106234647564242	-0.0278851851765054	-0.0505793360025781	-0.0608845773946147
0.724044940176486	0.151893057470683	-0.039939691670473	0.19413945756028	-0.00308245608207092	-0.00715290049563755	-0.00511767828885423	-0.00823971249625466	-0.0139024496577983	-0.0366231687410811
0.00754184038472307	0.00900979830673167	-0.000575355063579016	0.00330388129026844	0.00249114918487193	0.00216551482273747	0.0023283320038047	0.00112295674768791	0.000640567149310549	-5.05390615130304e-05
0.0251955673437608	0.00598624390495836	-0.00169700473679242	0.0157297185899639	0.00139073386843501	0.0019915051720517	0.00169111952024335	-0.00216007835304517	-0.00160172229076062	-0.00398142030471464
0.034601564341118	0.0103582971241889	-0.00243688004074137	0.0194584698715644	0.00352453664020499	0.00239406546985194	0.00295930105502847	-0.00137252303658314	-0.00314724263970284	-0.00390089798327393
0.0110156936583621	0.00452782146206749	-0.000544671202889674	0.00662292763399935	0.00050995201759834	0.000330767836092177	0.000420359926845259	0.000138709356488602	0.000245762610139338	-0.00163497829673175
0.308367509257722	0.107994334570914	-0.0231278399954066	0.1646760482114	0.0170695834581858	0.0122011890251497	0.0146353862416677	0.0189859871604002	-0.000792104617484302	-0.0117589097127774
0.652701084880032	0.173336168404242	-0.0391351787026967	0.235089224226066	0.00668100352654855	-0.0471091258477896	-0.0202140611606205	-0.0214151776657883	-0.0480916456264221	-0.0486367775783118
0.612244435982741	0.136852078587402	-0.0356758762655461	0.232059691683538	-0.00103448051491162	-0.0376759006951334	-0.0193551906050224	-0.0270479551175291	-0.0443005715889578	-0.061350165540091
0.843435569315445	0.117700391730289	-0.0314348617381349	0.125712133274362	0.0104815701240624	-0.0231780543158252	-0.00634824209588147	-0.0181597945567821	-0.0231728443211415	-0.0322707846676887
0.0872851674913414	0.0135112138798616	-0.00574520515096283	0.0511425023331746	-0.00249052358993122	0.00128058379981413	-0.000604969895058538	-0.0018838587930709	-0.00530838505627393	-0.00896225900686512
0.239127519589321	0.0805383267145452	-0.0218624662240934	0.167521369288315	-0.00213811731516833	0.00818148120502041	0.00302168194492602	0.00471148883651673	-0.0143236670569795	-0.0184521511131356
0.864657218804587	0.10866348106979	-0.0297759035555781	0.107808673198147	-0.00411453254347982	-0.0233328723227834	-0.0137237024331316	-0.045203456267991	-0.043849758866864	-0.0445176722966925
0.929736842105263	0.0671241182500401	-0.0272905426660284	0.0659736842105263	-0.0028508771929826	-0.0257377648667123	-0.0142943210298474	-0.0266451849671395	-0.0422456671982989	-0.0382848034942429
0.420898976314597	0.13103529255147	-0.0411856521092859	0.261130213899013	-0.0532828129454939	-0.0561582089280285	-0.0547205109367612	-0.0415452099685449	-0.0662401523547977	-0.068525457184115
0.29019819201351	0.0785862528111229	-0.0253713312300329	0.187379662362933	0.0180214291678181	0.0164177545996603	0.0172195918837392	0.00660747551350332	-0.00929645898837295	-0.00938497170976094
0.423516108994127	0.124171132178374	-0.0299050000219365	0.192319394796842	0.0109557405231756	-0.00248144297607217	0.00423714877355169	0.00885196511956626	-0.0196293582662911	-0.0237137051023397
0.0461992874103868	0.00971595953152527	-0.0042082832358489	0.0273471805049181	-0.00341446874897829	-0.00135408603136175	-0.00238427739017002	-0.00259658934386612	-0.00724426398853948	-0.00495502683606124
0.0299484712014896	0.00660192586767691	-0.00213531470665406	0.0185976303037849	0.00208874488012491	0.00168476943772195	0.00188675715892343	0.00040334351721636	-0.00137763319708952	-0.00362844310691796
0.146828637261611	0.0284445295165121	-0.0116796451159511	0.0985012484465297	0.00133238156648491	-0.0102594592023465	-0.0044635388179308	-0.00532386479022101	-0.0198200899402549	-0.0179697055146999
0.239090897694532	0.0804278080536253	-0.0222124464498825	0.166389956334301	0.0196034621752687	0.00459217060770273	0.0120978163914857	-0.018373778066668	-0.00487047619823028	-0.0137509096531669
0.652754063480379	0.173159727421457	-0.0404239629415686	0.235521792827056	-0.000195026941356535	-0.0293217807271334	-0.014758403834245	-0.0254557932334492	-0.0445467625536914	-0.050415622318664
0.56590580059411	0.115014895582055	-0.0327392307942549	0.209249533393916	0.00846012674000785	-0.0150113193504842	-0.0032755963052381	-0.0158759702572845	-0.0264632428353929	-0.0417147435230455
0.0552357794459788	0.0341968519975828	-0.00495097954168275	0.046044320812942	0.01876869109292	0.0116158539926155	0.0151922725427677	0.00960237305732926	0.00293912764826594	0.00265855685761267
0.0829307868732478	0.0140830520308772	-0.00621946841201547	0.0466602632006713	-0.00550163844012355	-0.00881041864207463	-0.00715602854109909	-0.0114293216022263	-0.0136985198836423	-0.0174600821225999
0.697469363531206	0.140596035266509	-0.038795822510456	0.214994439916808	0.00304035730351515	-0.0222297239310398	-0.00959468331376234	-0.0283899355402633	-0.0279125546867549	-0.0439882012336075
0.699184540897699	0.140333683872833	-0.0387593097053683	0.214471766537556	-0.0195955686402566	-0.0160611747146088	-0.0178283716774327	-0.0290241173363689	-0.040726004873037	-0.0600824192472754
0.337862112462652	0.108735333993302	-0.0319991885511388	0.237588906005942	-0.0437989582249561	-0.0192243223088114	-0.0315116402668837	-0.0389225418919743	-0.0466433423611	-0.0722806971071586
0.151336117566173	0.0689288241902428	-0.0136304771728034	0.109026111978034	0.00507497133639961	-0.0189941162265053	-0.00695957244505283	-0.016035112281997	-0.0282894204831598	-0.0284512811662464
0.842126061760737	0.116903286514003	-0.0293667330709113	0.126033898746592	-0.00229054990417221	-0.0131496624290742	-0.00772010616662322	-0.0162775731062883	-0.0337440726971686	-0.0437602114093392
0.333914492076307	0.113696353089403	-0.0249075874599287	0.193026463933753	-0.00811903758596999	-0.00127648191795532	-0.00469775975196268	0.0013027925246652	-0.0212270258422172	-0.038075455385963
0.520395542171374	0.0850804752138061	-0.0314017941853749	0.213772730468987	-0.00802062946492832	-0.0057205672846653	-0.00687059837479687	-0.0220670097487952	-0.0283246027517056	-0.0457846917761099
0.301887978108611	0.0914277701652775	-0.024870268990374	0.19061503716954	0.0350405418369316	0.0203480823729056	0.0276943121049186	0.00808570368648925	0.00289393649844766	-0.00742740191200958
0.0223897029840979	0.00746928642886096	-0.00162584003988992	0.0148195559608489	0.00310334195609527	0.00294812248884066	0.00302573222246796	0.000775933110020992	-0.000278977739298553	-0.00322741847307294
0.94259298245614	0.0565127245444104	-0.0276717179654115	0.0552754385964913	-0.00431929824561395	-0.0409894319131161	-0.022654365079365	-0.024566917293233	-0.027251879699248	-0.0427104010025063
0.794320007185797	0.148206608203191	-0.0347087919648851	0.153351138627454	-0.0375657663973453	-0.0784999067700926	-0.0580328365837189	-0.074795165285353	-0.0884323966998816	-0.075987776358123
0.739965121136174	0.159779601075667	-0.0427807974184015	0.217653592314119	-0.0253017813978844	-0.0673189668518616	-0.0463103741248729	-0.0592651274121475	-0.065591181008479	-0.0875321650508956
0.137461545729138	0.0213831085909145	-0.00914123876639086	0.101138001512576	0.00174303740131532	-0.0049921663639132	-0.00162456448129894	-0.0098039985682038	-0.0119258637916751	-0.0217233876419017
0.487049951940271	0.159579063452377	-0.0392312857398437	0.270536604852796	-0.00940734466898424	-0.0478613958999392	-0.0286343702844617	-0.0776969611636941	-0.0628931608298406	-0.0712255313137556
0.548681543292675	0.135000176446452	-0.0390121585499045	0.248807134910787	0.00989426571087759	0.00786791925522778	0.00888109248305269	0.00798656477699022	-0.0125874950776429	-0.0179173018894428
0.559603961704361	0.104883354307021	-0.0349140676443394	0.214653145027218	-0.00175176262536547	0.0187423660223831	0.00849530169850887	-0.0120844528273646	-0.0298065633249104	-0.0438966359608366
0.425193527219041	0.124744488741258	-0.0291386993289641	0.193933953833213	0.0408874010479091	-0.00255721569861295	0.0191650926746481	0.00429859996094717	-0.00710750557772299	-0.0190794949981072
0.895768170426065	0.0872905831523043	-0.0287142507894919	0.0892739348370928	-0.0206386173767752	-0.0152804511278194	-0.0179595342522972	-0.0230152819316906	-0.0282770660625923	-0.0367846495609653
0.225333612516795	0.0651187025669606	-0.0229463261680411	0.171085705512262	0.000671727318420967	0.00362509726975888	0.00214841229408994	-0.00676834641748153	-0.0162197795434314	-0.0262860686957814
0.609961443777896	0.137762429319195	-0.0359053172893599	0.233627773506368	0.0060889729278617	-0.0168849777001138	-0.00539800238612609	-0.0281874341819249	-0.0463104727085336	-0.0619871247256764
0.566882102698779	0.144052732318725	-0.0356883815761826	0.227674740458065	0.0110275348147948	0.00677245922679348	0.00889999702079414	-0.00982329351957756	-0.0190251159434146	-0.0464700013667569
0.0883381820341401	0.044048098976217	-0.00404645535745521	0.0543684620272077	0.0110229155227225	-0.00309608490690534	0.00396341530790856	-0.00175593130474078	-0.00897927793080779	-0.0117769536717079
0.068945316193672	0.032468623117147	-0.00547000339779313	0.0551104193485806	0.0083539793959614	0.012911807650367	0.0106328935231642	0.00438277849043943	-0.000869582317336151	-0.00833812688471489
0.123391888072663	0.055302469401464	-0.0121541374649625	0.0939393562599191	0.00108070131749732	0.00748151789510736	0.00428110960630233	0.00812479731399739	-0.00601003817100483	-0.0109414592862371
0.423856455721403	0.130573988021976	-0.0421594947540419	0.258762301738202	-0.0171442335369991	-0.0605156190455942	-0.0388299262912966	-0.049767616218707	-0.0764150665463275	-0.0742300838499323
0.131893754319398	0.0768039651025397	-0.0131964184492913	0.100714932040502	0.0354176398001999	0.0202965261976845	0.0278570829989422	0.0193203265814884	0.014254570292336	0.00726267465320946
0.00901092380413785	0.00295805309808644	-0.000324046260443673	0.00447059630534669	0.000170702865372373	-0.000760456348306158	-0.000294876741466893	-0.00105536747495483	-0.00102578857384393	-0.00214890091633007
0.40955110298122	0.15780441550729	-0.0299724994379375	0.23249943861588	-0.0268259817230874	0.0144850062835942	-0.0061704877197466	-0.0184136003799785	-0.0191714425267684	-0.0312666401317649
0.69717535125693	0.166959268314457	-0.0451953957237859	0.240860655426445	0.022472328565827	-0.010458240297714	0.00600704413405651	-0.0178240657879464	-0.0438120802619518	-0.0454494706653042
0.0132719387271637	0.00300493828836644	-0.00229272774515095	0.010783434702955	0.000506762800568833	0.000161712742664152	0.000334237771616492	-0.000858984122490887	-0.00172280629193534	-0.00171964808200762
0.797250802706066	0.148286512150329	-0.0344537485240838	0.15013407615776	0.0103865615378773	-0.0552312988341833	-0.0224223686481531	-0.0516983944943569	-0.0618402563213725	-0.058180107629589
0.0146251591187652	0.00182125992141498	-0.000890918967561282	0.00956960560695191	0.000985816539040585	0.00121706282483565	0.00110143968193812	0.000473668267909552	-0.00137285530515757	-0.000660924311103876
0.218544208621334	0.0438176695825775	-0.0153140373617997	0.134150765807232	-0.01238587438759	-0.00769990910539628	-0.0100428917464931	-0.01993953824542	-0.0281655318095767	-0.0289712196090539
0.0606037763524481	0.0399029571296183	-0.00392614308249617	0.0327854003124309	0.00410847512835377	0.000952219058284166	0.00253034709331897	0.00360980707508376	-0.00133223313788197	-0.00615071848922129
0.941909523809524	0.0571095512802889	-0.0278153361308585	0.0563536340852131	-0.0261608187134502	-0.0303807017543859	-0.0282707602339181	-0.0319885129490393	-0.0395973776223776	-0.0395336580086579
0.0727851058773274	0.00888042846050603	-0.00400176794842058	0.0518108718125488	0.00116604850776993	0.00212304814623189	0.00164454832700091	-0.004798590324541	-0.00959246544006219	-0.0126226318746365
0.897685547201337	0.0859078681479825	-0.0281086414966161	0.0901670843776108	-0.00946649958228896	-0.00498892423366104	-0.007227711907975	-0.0107730785296575	-0.0297907851651272	-0.0376285384206437
0.0897581708760459	0.01035544468989	-0.00492709049874129	0.0536250362797669	0.00278744642855602	-3.65328567571988e-05	0.00137545678589941	-0.00247217886190873	-0.00970095252974092	-0.0134531787906762
0.914297243107769	0.0786111715429757	-0.0289303327521593	0.080050125313283	-0.00383057644110296	-0.0173273182957394	-0.0105789473684211	-0.0209981866548349	-0.0257909573613523	-0.0344953876532824
0.053986996040781	0.0261392542801879	-0.00504279611687375	0.0477184930790455	0.00156726052083553	1.00631073619642e-05	0.00078866181409875	-0.00301225870369094	-0.00653951452090253	-0.00832267779326584
0.813455471587574	0.107061126505665	-0.0322224781529199	0.142490744253688	0.00974469549680312	-0.0183002160244242	-0.00427776026381055	-0.0219746661271251	-0.0227862190795408	-0.0397861257523154
0.41701292197068	0.117327579990666	-0.0287885362658216	0.191003427568087	-0.0173422837637978	-0.00588840956122061	-0.0116153466625092	-0.00654880084013637	-0.0335896011280475	-0.0390244006305329
0.313049970064084	0.111354658791165	-0.0308612546165752	0.24005131878997	-0.0433153405934892	-0.0217065510425315	-0.0325109458180103	-0.0420352084013115	-0.0413294485128545	-0.041689567324678
0.422822676026426	0.121441466922809	-0.0289983039614643	0.192771893623281	0.0100534448925839	6.68204888613078e-05	0.00506013269072259	-0.0160870020486783	-0.0293528852151383	-0.0235086721066651
0.228506669021659	0.06733192637255	-0.0198269035264377	0.156357839331863	-0.00217663268644638	0.0118073007830593	0.00481533404830647	-0.00678220648157898	-0.0248566111057573	-0.0243758951058761
0.701257563197037	0.143507622932654	-0.0373752646497497	0.21152979914822	0.00760135132295914	-0.0116058929374719	-0.00200227080725635	-0.00258496893221438	-0.0182227062999368	-0.0396479327409932
0.762168031383821	0.142031771868881	-0.0373390254663882	0.170055586664797	-0.0711733735607341	-0.0467082835193151	-0.0589408285400246	-0.0654360461681704	-0.0818892710441601	-0.088741616032932
0.218599533154758	0.0439467409733587	-0.0155227373656186	0.134508528692747	-0.00662191693546438	-0.00810339168665361	-0.00736265431105901	-0.0161960782243893	-0.0256597339829639	-0.0376366124065633
0.0629541380432591	0.0112765528375409	-0.00460212755064258	0.0433072466375987	-0.00729388338677853	-0.00299791121036391	-0.00514589729857122	-0.00846280280250611	-0.00870293484921826	-0.0135507360459671
0.109012815700645	0.0156782056593478	-0.0107967585797728	0.0915636920446446	0.0019797611473831	-0.00245619634104115	-0.00023821759682903	-0.00796523060067059	-0.0144543418185754	-0.0220089720205999
0.843782605801491	0.117099935601281	-0.0293834915933906	0.123505007170332	-0.00505416465199748	-0.0288775135253464	-0.0169658390886719	-0.0186307519350456	-0.0271619759194511	-0.0283911620113633
0.94199298245614	0.0569398728291821	-0.0276987766965806	0.0561385964912281	-0.0196859649122807	-0.0385491228070174	-0.029117543859649	-0.0290135338345864	-0.0416046875638979	-0.050907543698991
0.885435839598998	0.1035561430169	-0.0291225411613311	0.0978641604010025	0.00527969924812022	-0.0299236424394319	-0.0123219715956558	-0.0490834836038297	-0.0482095198660989	-0.0467479266347687
0.686702616669176	0.158276968470525	-0.0380516538948273	0.198639967459129	-0.0287269359185084	-0.0471672500531909	-0.0379470929858496	-0.0475357624292532	-0.0616764512764764	-0.061758686821542
0.942621052631579	0.056451520756871	-0.0272984887871238	0.0557736842105263	0.00430877192982471	-0.0293561403508772	-0.0125236842105262	-0.0322546269519954	-0.0339272459996144	-0.0396389512534249
0.646630113161692	0.174111177187746	-0.0402616232751404	0.242255099870889	0.0084133473251895	-0.036358539602812	-0.0139725961388113	-0.0373970633452742	-0.040783457558367	-0.0767413263918227
0.507396299205038	0.155543253909038	-0.0404035742824728	0.262212962362428	-0.0539439853237731	-0.0596994945668127	-0.0568217399452929	-0.0468340628511202	-0.0766535529433557	-0.0844758607938154
0.644036644934013	0.140844384737038	-0.0447521660665272	0.260242469518785	-0.0134409911725701	0.00592605367854682	-0.00375746874701166	-0.0268812559687718	-0.0295185754149017	-0.0420057634778844
0.305928542000931	0.0725792251813533	-0.0235745417188043	0.159876789003424	-0.00356822466059087	-0.00865669515073042	-0.00611245990566062	-0.0174615684170226	-0.0319305688236124	-0.0398500815114021
0.337632135567884	0.116192457185476	-0.0247187899082991	0.194996950112821	0.0213048163588317	0.00346705055445923	0.0123859334566455	-0.00635835607211499	-0.0124744157465495	-0.0241150703595634
0.150323952654745	0.0235559290205865	-0.0110244654583652	0.0867690556181258	-0.0081996608122325	-0.0131681592678617	-0.0106839100400471	-0.0175098511385731	-0.0254689918757887	-0.0253345924147542
0.721720586962648	0.151682511327527	-0.040411233772736	0.19779374357714	-0.0199518836904254	-0.00403397775292014	-0.0119929307216728	-0.0289217847236067	-0.0274286072878831	-0.0516515841245948
0.124418769022648	0.0538269228412727	-0.00877877774667096	0.0746850925866368	-0.00224016248580688	-0.00177726423431455	-0.00200871336006073	-0.0124259548385124	-0.0110795498106091	-0.0155747149835745
0.268419249094042	0.0774089440299731	-0.021837921636329	0.156803028103254	0.0118672883498496	0.0204372690540991	0.0161522787019743	0.000471245276195631	-0.0012133619153063	-0.0225369283796438
0.0334565021070636	0.00642042670856153	-0.0026752428726311	0.0215006919135491	0.000517490683487366	-0.00180953448705308	-0.00064602190178286	-0.00354208929257078	-0.00481684203731898	-0.00533862839465064
0.91378947368421	0.0788045152299472	-0.02843124551542	0.0799	-0.0142695006747637	-0.0122010480747322	-0.0132352743747479	-0.0142621610845295	-0.0399032131995428	-0.0379448478422162
0.205235815110063	0.0848193462333101	-0.0191892240573803	0.146821768145028	-0.00317933310862381	-0.027447255244378	-0.0153132941765009	-0.0285989515105963	-0.0276015913135249	-0.0380852401532569
0.246080417427886	0.0443136155216027	-0.0204058913313584	0.171405372151419	-0.000414312482198087	-0.000680526011103938	-0.000547419246651026	-0.0243493688411837	-0.0342152823282432	-0.0328156565731385
0.587493065390413	0.165596447701399	-0.0417889937081227	0.24985074720774	-0.00795489274434535	-0.0909654555454414	-0.0494601741448933	-0.0770338876129771	-0.0861176327743283	-0.110753349422608
0.0908586209752197	0.0147946906825754	-0.00730619893409029	0.0527507534930493	0.00659904564182441	-0.00111179753953745	0.00274362405114348	-0.00650060751977947	-0.0088669645629748	-0.010125205342569
0.26593576031794	0.0969744018774078	-0.0238636344290755	0.177783301753919	0.0285728549526068	0.0182402851251784	0.0234065700388926	-0.00654741868571679	-0.00237763478508624	-0.018929105532304
0.888171219715957	0.102130847072548	-0.0295897566385203	0.095997201336675	-0.00674394319131177	-0.0317335822995103	-0.019238762745411	-0.0148818733113156	-0.0243479018057965	-0.0324527032334612
0.519665022264494	0.0834350529076289	-0.032139492699002	0.212702853882588	-0.000132371143545917	-0.00899404881493504	-0.00456320997924042	-0.0245737384114162	-0.0367345296517176	-0.048183365169981
0.81368367806869	0.107248754983395	-0.0313327094570549	0.140863739494827	-0.00104984348222348	-0.0107924245853308	-0.00592113403377714	-0.0237536973626232	-0.0474156784251216	-0.0440998182357994
0.0588170192084467	0.0134802214384756	-0.00392617086257512	0.041117054693692	-0.00375489728341545	-0.00197195430716645	-0.00286342579529095	-0.00632258413086839	-0.00925370452670807	-0.0114412678185464
0.799399930770983	0.146339485337662	-0.0340195705610123	0.150735992370203	-0.0172272817825448	-0.0503416055095813	-0.033784443646063	-0.0487073695860383	-0.0575470119110815	-0.0648339362419563
0.492123395020984	0.160063070917544	-0.0401848073910798	0.271780975184348	-0.0312838351469379	-0.0648853528089331	-0.0480845939779355	-0.0715762213607287	-0.0896059039293982	-0.082638046877432
0.574248525767697	0.117609107927584	-0.031058916682927	0.204390547838616	0.0222785965853738	-0.0237461754062541	-0.000733789410440222	-0.0160022063331233	-0.0318076314551252	-0.0414371577326742
0.334310332514063	0.144073755070186	-0.0245881285246973	0.197032011077576	-0.0141973549981963	-0.00128650188308449	-0.00774192844064042	-0.013183085837929	-0.0195307854626528	-0.0330813320570103
0.246288413411243	0.0441443326518043	-0.0193073790241202	0.170654293285833	-0.0065033936628339	0.00279258076541011	-0.0018554064487119	-0.0219760188287463	-0.0253130859093524	-0.0444491388155852
0.606288378951445	0.137021757790367	-0.0366424437362968	0.233676759272904	-0.0162153117985301	-0.0247629965052381	-0.020489154151884	-0.0326706967700764	-0.0455241200880713	-0.0543717964729353
0.285092636009877	0.104446930400023	-0.0224478144526517	0.175645980973947	0.0139450790547602	-0.0540770152144755	-0.0200659680798577	-0.0402244357640041	-0.0497129438154327	-0.0632826710539999
0.503676759788078	0.155718699377361	-0.039314176220324	0.263855822370419	-0.0584980074810545	-0.0648657391703636	-0.0616818733257091	-0.0574207235763858	-0.102910892398834	-0.0806773399998601
0.435430398964924	0.103421294124866	-0.0267094433562353	0.192943176001553	-0.000785981425731608	-0.00672108250852604	-0.0037535319671288	-0.00890660729984211	-0.0186067641388189	-0.0398209869110178
0.689921383002962	0.164004250115853	-0.0439889813841304	0.246736177565125	-0.0298972695348553	0.00560370663048693	-0.0121467814521842	-0.0382330746084515	-0.0408862521909971	-0.0596069893077018
0.779622222222222	0.165120833888723	-0.0416288906150042	0.200909356725146	-0.0393267198144133	-0.0758511095126395	-0.0575889146635264	-0.0614351806254847	-0.081928357225697	-0.0833071150013334
0.928863157894737	0.0678632280546771	-0.027722000474804	0.0663210526315788	-0.0188592731829575	-0.0382444444444445	-0.028551858813701	-0.028166664621928	-0.0344634077910394	-0.0407125657967765
0.929113032581454	0.0673929248776323	-0.0273371525452232	0.0657817042606516	-0.0130814536340854	-0.040910123394611	-0.0269957885143483	-0.0378148665661825	-0.0373480927612121	-0.0498636422916611
0.928135839598997	0.0688483580633361	-0.0279206623741517	0.0675483709273184	-0.0127127401837929	-0.030646365914787	-0.0216795530492899	-0.0381417350193666	-0.0371999525328472	-0.0446019744875008
0.0188411604799568	0.00555648571296558	-0.00209591782015436	0.012097668540244	-0.000653797220885773	-0.000372669320895646	-0.000513233270890711	-0.000353471735116104	-0.00177525545349121	-0.00223835942009292
0.408434952775652	0.135384612461165	-0.0396168955386972	0.264509097513527	-0.0511970005311616	-0.0487748194423875	-0.0499859099867745	-0.062364790040281	-0.0563812808379751	-0.0764361230734488
0.573985023618106	0.168798083815897	-0.0427369635878162	0.260724366077166	-0.0441012816720573	-0.102279400080561	-0.0731903408763092	-0.0882719767393547	-0.0951518997536812	-0.127116869773101
0.0948591481468667	0.0121015578107928	-0.00459195132788945	0.0540696703612212	-0.000637713639828688	0.00237908570804146	0.00087068603410638	-0.00300422889590744	-0.00918705803160026	-0.0110339880170174
0.663533147315904	0.119179924994333	-0.0381016748559618	0.216857733732872	0.000920168984088643	0.0086724865317851	0.00479632775793692	-0.0191033718070194	-0.0264604171736293	-0.0343386699940126
0.887483333333333	0.102566482635844	-0.0291020260083243	0.0962324561403507	-0.00693245614035087	-0.0257299498746867	-0.0163312030075188	-0.0194926729703047	-0.0234631628605313	-0.0456695824724624
0.509450803221808	0.0999247820982456	-0.0369060459454357	0.238960819375143	-0.00264354078729889	-0.00661408061555246	-0.00462881070142573	-0.0177022786720697	-0.0218533537131375	-0.0509622906655668
0.697428738512949	0.167069629199769	-0.044852122580003	0.24321186299081	-0.00692644137767973	-0.00312032576986143	-0.00502338357377063	-0.0267198837162602	-0.0209831499312884	-0.0333804647389889
0.015361082401617	0.00346805661182386	-0.00224967619402287	0.0126880413908893	-3.58872441342077e-05	-0.000953161696333487	-0.000494524470233846	-0.000130551688988607	-0.002910611294806	-0.00267144148340236
0.652543380303907	0.173886587128921	-0.0390081837713054	0.236902567899936	0.00523920724098748	-0.0392778803068276	-0.01701933653292	-0.0282210439866373	-0.0402475325014305	-0.0507212737369671
0.688984604604913	0.158544628108217	-0.0365401782105761	0.193363438684114	-0.00590224263929073	-0.055266181689729	-0.0305842121645099	-0.0267324976405658	-0.0449777128850678	-0.0472718984751272
0.389087802912449	0.0864070752110913	-0.0354524601192259	0.246179850269403	-0.0132574448491932	-0.0120623410453207	-0.0126598929472569	-0.0191619238390587	-0.0441084199902925	-0.047057849847109
0.0555862331535741	0.0346665525863353	-0.00459246213210583	0.0446550429173457	0.00974703151237873	0.010959688441231	0.0103533599768049	0.0107460638113526	0.00264465382583194	0.0022737600659465
0.104648283975734	0.0502123889277493	-0.00961327291165126	0.0828053880149727	0.0166372013909388	0.0213460706647868	0.0189916360278628	0.00930182942339031	0.00679580103801139	-0.000519646391680728
0.0276724902169607	0.00505959330824961	-0.00224941056510638	0.0181250771791001	-0.00244818882911284	-0.00161051825396176	-0.0020293535415373	-0.00425164923185815	-0.00613278272807412	-0.00699372370496214
0.180410419036302	0.0322492616718252	-0.0144630590744657	0.120204792203448	-0.00917945095971234	-0.00261210059208042	-0.00589577577589637	-0.0170230631088911	-0.0274975600283452	-0.0320109669376208
0.652065145879233	0.142791392902036	-0.0433256839254137	0.251875539166716	-0.00258044743354335	0.00828815389117243	0.00285385322881448	-0.0116219827574127	-0.0249220551150098	-0.0428402365466538
0.842266691409726	0.117053736038685	-0.0305718760762662	0.126266558381419	-0.00206014138080712	-0.0293948451273529	-0.01572749325408	-0.0230430850819363	-0.0255046634798856	-0.0426900765272242
0.0207744930798178	0.00609187456025111	-0.00276899741157215	0.0139928333720668	0.000331138585156307	0.00159698499378754	0.000964061789471921	-0.00032856000207793	-0.00249633073706362	-0.00275995134547623
0.0429018223724954	0.00192583571720436	-0.0016817422249026	0.0254091804004541	0.001846877128199	-0.000348794478966179	0.000749041324616409	-0.00282760659413116	-0.0049257782635923	-0.00712352823533776
0.88878567251462	0.101783147056942	-0.0286028259878292	0.0946511695906432	-0.00525902255639099	-0.0300018732729259	-0.0176304479146585	-0.0194301777574897	-0.0409272934516016	-0.0333841242418775
0.41098555936994	0.16097540803812	-0.032053634427722	0.236225836558406	-0.00654432604866501	0.0189087049191354	0.00618218943523519	-0.0123848661380895	-0.00782636492666089	-0.0238074287250538
0.689171618145025	0.158116760533927	-0.0374431425521965	0.193584140277838	-0.0140503121055271	-0.0277422985992875	-0.0208963053524073	-0.0395708429738268	-0.0372562957269169	-0.0577161228468857
0.561369820339706	0.105526751035419	-0.034500540373043	0.211915683203469	0.0127840979251849	-0.000619817279192914	0.00608214032299592	-0.0151531319077209	-0.0257351960379478	-0.0407354707815498
0.765846948373264	0.142470716522557	-0.0367282723003896	0.168724248850565	-0.00933267521951731	-0.0387874891482787	-0.024060082183898	-0.0488013418184319	-0.0643565382809211	-0.0698090940893725
0.784831328320802	0.162809602913444	-0.0412249411751487	0.195294987468672	0.00259958871537824	-0.0728456484863604	-0.0351230298854911	-0.0543386053989101	-0.0746214569973705	-0.0792748634980716
0.698873976608187	0.142286761353881	-0.0375527441052963	0.21439517353991	0.0260452234899603	-0.0182659940274508	0.00388961473125471	-0.0190535246597344	-0.0391042289819186	-0.0368525086334316
0.563938934101041	0.143624228839563	-0.0357143918481689	0.227248968608745	0.00846922477219103	-0.00185215532424221	0.00330853472397441	-0.00834544233811929	-0.021770048404513	-0.0508537173948
0.195766130066286	0.0852516959622985	-0.0169742829974787	0.166532487662849	0.00927505529339806	-0.0387600710818567	-0.0147425078942293	-0.0291785239266183	-0.0326245263956625	-0.035747613184565
0.574576562305913	0.168550681277713	-0.0426101817023966	0.258600479315363	-0.0259893766751587	-0.0828418021137167	-0.0544155893944377	-0.0837428762031978	-0.0941835682144891	-0.105175740781813
0.181980217168884	0.0459374382863146	-0.015007886617911	0.117761462243801	-0.00607490140415978	-0.00753475960905561	-0.00680483050660768	-0.0162935286172949	-0.0217445397948764	-0.0246806489125774
0.76819069673017	0.141394981886637	-0.0346279996572677	0.167318299536721	-0.020048820408585	-0.0584775032415126	-0.0392631618250489	-0.0582462315069264	-0.0653566206981229	-0.0657981680023371
0.107092312109491	0.0534867736035459	-0.00749733232775304	0.0720841822550383	-0.000653198425526663	0.00242646701454305	0.000886634294508193	-0.0105791458143445	-0.0225458406552226	-0.0177791372854424
0.941315789473684	0.0577217187535536	-0.0278293080198181	0.0562894736842106	-0.00520906432748536	-0.0409073908547594	-0.0230582275911223	-0.0291245758627338	-0.0378869571948519	-0.0275596415280625
0.200163704782339	0.085372997929688	-0.0175798764408895	0.168014962728859	0.0114652305565153	-0.0485828927596389	-0.0185588311015618	-0.024870632587878	-0.0386818619626874	-0.0408779933340383
0.68927453329318	0.135697587805521	-0.0376465654331476	0.208734585411046	-0.00712289453789317	0.0115635143539176	0.00222030990801214	-0.0119143880141853	-0.0258490062105593	-0.0294862956980541
0.112581500236308	0.0174013309042531	-0.00921774529604934	0.097411008861085	-0.00138658498092414	0.000305245472437168	-0.000540669754243495	-0.00768479340496891	-0.0171728075623944	-0.0206582461880262
0.220757234605864	0.0873024917662656	-0.0202210149270889	0.148768328103839	0.0115538886130863	0.0186497544812662	0.0151018215471763	0.00739371650242254	-0.000496136818358472	-0.0145389596063926
0.642164213453229	0.136047779961314	-0.035187756025676	0.209719760688733	-0.0534376223013259	-0.0296971056337481	-0.0415673639675369	-0.0321856296433747	-0.0801807157815004	-0.083571436019154
0.780298621553885	0.164395041800666	-0.0413584984940644	0.200238220551379	-0.0363004746715272	-0.08340443570877	-0.0598524551901486	-0.0740278099308672	-0.0715438057264641	-0.0895583676100556
0.473292403310914	0.106321556440199	-0.0362489467055016	0.255596174592938	-0.00254218416411517	-0.022008232911534	-0.0122752085378246	-0.0303909849193241	-0.0435207747131593	-0.059782535023933
0.229086511275034	0.100637352517691	-0.0205218453245646	0.151576008324427	0.0530205035202042	0.0304822150366441	0.0417513592784242	0.0279540182701975	0.00857212372110464	0.00859996079449935
0.886716081871345	0.102665583413274	-0.0291712456630662	0.0966365497076024	-0.00628020050125311	-0.0406734753550543	-0.0234768379281537	-0.0303554966962861	-0.0433881635907951	-0.0349150413913571
0.0282425970525659	0.00504217048704152	-0.00186232021278944	0.0168204203859727	0.000714038819851191	1.18326524902526e-05	0.000362935736170723	-0.000998311943616045	-0.00282198331564769	-0.00486987210562419
0.929877192982456	0.067013164506855	-0.0280031682401277	0.0657280701754386	-0.0267590643274854	-0.0328019670388092	-0.0297805156831473	-0.036611471861472	-0.036599791144528	-0.0344532030834663
0.111785972799448	0.0184380248934424	-0.00680004939534908	0.066945531561301	-0.00957871599422994	-0.0190826416074556	-0.0143306788008428	-0.00846360333315094	-0.0126639983057656	-0.0241282386343621
0.89529022556391	0.086991359135098	-0.0288561529925965	0.0909624060150376	-0.0254565098644047	-0.0200539682539683	-0.0227552390591865	-0.0248798336080843	-0.0249815865421129	-0.0344095506832348
0.723131934905201	0.152888274744648	-0.03922235560295	0.195949110613975	-0.0139467294301955	-0.00439556837873134	-0.00917114890446336	-0.0227491622165023	-0.0182389695556692	-0.0395550402374142
0.681275251273421	0.156630732627916	-0.0383010989240846	0.198567385329742	-0.032271213756432	-0.0313725571731314	-0.0318218854647817	-0.0578006041514691	-0.0567145602061985	-0.0682595645825597
0.194811454055106	0.0860963932780099	-0.0173830964961761	0.16644852946237	0.0113001391932765	-0.0426962252234259	-0.0156980430150747	-0.033378270199857	-0.0385911034115036	-0.050723093105463
0.475465540960536	0.105744343582515	-0.0384200703964634	0.255080768197529	-0.00632833683113287	-0.0281445046243557	-0.0172364207277443	-0.0387118174841539	-0.0441924716701928	-0.0613976165750678
0.94189298245614	0.0571807333744729	-0.0270066514225481	0.056238596491228	-0.0100131578947369	-0.0356780701754387	-0.0228456140350878	-0.034107909561199	-0.0383562211180632	-0.0434482624272872
0.0130177584614009	0.00315055997627943	-0.00195458667915519	0.0108959396382873	-0.000529953516957733	-0.000326628284540754	-0.000428290900749244	-0.000461095790492307	-0.00208061141145001	-0.00188255458147595
0.888571386800334	0.101865335132544	-0.028591629589491	0.0952865079365079	0.0306356307435256	-0.0279891812865497	0.00132322472848789	-0.0289437772753561	-0.0372865637458516	-0.0519476609339428
0.517599628993776	0.0852817345871947	-0.0338473574477101	0.214254415873161	-0.00484620034662253	-0.00150993628201457	-0.00317806831431855	-0.017312376887899	-0.0301935241433492	-0.0435861955654004
0.000607923203165297	-1.50725267270098e-05	-0.000102468893392539	0.000293162000699641	-3.0501340799519e-05	-7.14125362997759e-06	-1.88212972147483e-05	-6.92684044842251e-05	-0.000133800814383707	-0.000135295356400175
0.363139989252813	0.140842685856589	-0.0285732206937324	0.213264206523925	0.0237007415996812	0.0289147965135346	0.0263077690566079	0.022521127723696	-0.000199854138933808	-0.00347561410064373
0.660535457877176	0.117913242347816	-0.0366421684364806	0.215175983897423	0.00131856162149424	0.00458830475329175	0.00295343318739294	-0.0147834033573457	-0.0284956767045199	-0.030630938338209
0.606386907200351	0.138780266177322	-0.0357797493108626	0.233173574775533	-0.0068015204516052	-0.00652925336527121	-0.00666538690843821	-0.0152512344769913	-0.0446064552633829	-0.0557315021231062
0.0252037941418816	0.00589375695671173	-0.00141682371007973	0.0156975077674738	0.00109299776948867	-0.00218045923212719	-0.000543730731319261	-0.00255096010058773	-0.00346887955828777	-0.00549996284865847
0.468483850422278	0.203045959715484	-0.0349807913532505	0.243589070425054	0.0432074056930178	0.00854185780984562	0.0258746317514317	0.00718790544636455	-0.00610854100246122	-0.0320972228004951
0.0156082639765166	0.00127120539956241	-0.0005538021650674	0.0103508467047015	0.0012814027791995	0.000923336062967859	0.00110236942108368	-0.000952663177087315	-0.00203742772355925	-0.00196038827119675
0.302968852654684	0.119378052523414	-0.0268089168925619	0.197690173757755	-0.00226664441806657	0.00811366996398988	0.00292351277296166	-0.00443321770014371	-0.0175892133645324	-0.0262638662029626
0.182919258106665	0.0459516914056149	-0.0142033572694089	0.11620470906504	-0.00652960751396681	-0.0015429414602261	-0.00403627448709645	-0.015266363072919	-0.0184236545302032	-0.028217142501484
0.224235447620621	0.0613220872472322	-0.0225421395905638	0.169775948031023	0.00464283364406612	0.00462922706681834	0.00463603035544224	-0.0112796945719111	-0.0211647621570399	-0.0304289880164546
0.421269480726182	0.164766503925717	-0.0311711126067134	0.231751392676663	0.0221533345583685	0.0147269721058453	0.0184401533321069	-0.0114177261347072	-0.014941762668394	-0.023430919386947
0.116962302254276	0.0635719671415654	-0.00845829445668549	0.105205097903443	0.0128093203922571	-0.00872612771773208	0.00204159633726252	-0.00678864172739017	-0.0157240262236368	-0.0200417038198106
0.0611270185615947	0.0144476333308126	-0.00455829678485919	0.0425857499923506	-0.0039353505423446	0.00111358399744733	-0.00141088327244863	-0.00347570305812621	-0.00988563449225373	-0.0096303004396045
0.118254061502683	0.0229738075075146	-0.00816968338459494	0.0730410046603555	-0.00344130179655248	0.000167333402525283	-0.00163698419701359	-0.00831588586598007	-0.0103324556602313	-0.0161946120084289
0.100916068401234	0.0278584668051625	-0.00855236017814594	0.0774620014995205	0.00850361237769565	0.0131934635206969	0.0108485379491963	0.00307095938490179	-0.00117051018224226	-0.00476527509109598
0.313493459123068	0.110853218146647	-0.0312677565495016	0.242849785819133	-0.0145236629752775	-0.0277057889597275	-0.0211147259675025	-0.0337010311335555	-0.0427098414030453	-0.0588245455001125
0.370670681505585	0.0808297373739323	-0.0259572904140927	0.187882072341852	-0.00215086686191102	0.00653871993517297	0.00219392653663097	-0.0157802702659894	-0.0208692173936858	-0.0304855158686231
0.37427602702133	0.0833717628764888	-0.0269735855293621	0.191188167832234	0.00234091072697401	0.0023809375308938	0.00236092412893391	-0.0110546408258497	-0.012713014511117	-0.0324174984034614
0.841709436469963	0.118038173901193	-0.030229796495904	0.125805684666211	0.0227589845826689	-0.00963153785272897	0.00656372336496991	-0.0160512759170653	-0.0338025202695481	-0.028699271110274
0.928199749373434	0.0683392332530002	-0.0285463735977498	0.0670107769423559	-0.00578571428571428	-0.0286541353383459	-0.0172199248120302	-0.0296529559621664	-0.048897932330827	-0.0519973410361567
0.0425508930880892	0.00786458453931812	-0.00295013592737131	0.0263077908381835	-0.00534484704876464	0.000561501494728202	-0.00239167277701822	-0.00453831264641474	-0.00782856848700936	-0.00974612138648181
0.653155830718989	0.143009962130888	-0.0430575081850769	0.251711170116433	-0.0051525216934496	0.00089554272289738	-0.00212848948527611	-0.0141547232310567	-0.0324864122218144	-0.0317618004186734
0.0230461850397975	0.0194939764440488	-0.00112089226154194	0.0134184227543983	0.00302167490851394	0.0041603241746967	0.00359099954160532	0.00148778219644452	0.00013854356264097	-0.00166274635357653
0.0206431770638057	0.00638486688436585	-0.00215464267048638	0.0142236465357337	0.000310075440861635	0.00180671071788004	0.00105839307937084	0.000621414541778921	-0.00232445037313555	-0.00310906566931854
0.0941099185655387	0.0121360631816301	-0.00447909864597044	0.0544102401751819	0.00510789331470422	0.00125305024723898	0.00318047178097161	-0.00390093375744374	-0.00805763459427411	-0.0160009358027331
0.0273611901061027	0.00569993504001881	-0.00222104112998656	0.0197624542693645	-0.000872620863576385	-0.0025495620645234	-0.00171109146404989	-0.00497915867469927	-0.00620472782320872	-0.00540928119767779
0.132336877678535	0.0201691638566453	-0.00889322171600399	0.0990953705653303	0.0043246050725278	-0.00884715586911691	-0.00226127539829457	-0.00601777983584409	-0.0143871084663982	-0.0214614293944011
0.0751150198094057	0.0155552126209779	-0.00373063061802086	0.0456050925232136	-0.00739256479828071	-0.00494801926271429	-0.0061702920304975	-0.00957547236552193	-0.01126466131331	-0.0140595094832303
0.653866858249476	0.115717532113491	-0.0382182310354372	0.220429828689316	-0.0163644508382337	0.00480225978419313	-0.00578109552702033	-0.0206806430562991	-0.0263853978929549	-0.0401042305608543
0.214866499029982	0.0413145693386706	-0.014743003821344	0.132005786751049	-0.00600352821241762	-0.0147463377548572	-0.0103749329836374	-0.0157370852597803	-0.0218454524020394	-0.0322317924851697
0.0202384281383908	0.00714390889803475	-0.00140447029242251	0.0125876809549221	0.00192519917180413	0.000645669860316767	0.00128543451606045	0.00222981130548628	-0.00118692083655645	-0.00113015037871309
0.888314828738513	0.102106260680665	-0.0298328632120424	0.0961114870509606	0.000789014202172145	-0.0106800334168756	-0.00494550960735174	-0.0131336240700018	-0.0226827838827839	-0.045508784256679
0.55237435347079	0.100708838465195	-0.0350520632521091	0.217850408837063	-0.000486113587252479	-0.0102066240044484	-0.00534636879585049	-0.0197147889212311	-0.0336064678122597	-0.0487899838203155
0.0156187498117182	0.00140705177404893	-0.000468306132285878	0.0102482228792054	0.00147124547980028	-7.46132364702126e-05	0.000698316121665031	-0.00109267644515829	-0.00163968320690098	-0.00222287306389606
0.929752631578947	0.0672131043421867	-0.0271056394428192	0.0655368421052632	-0.00640526315789469	-0.0278526315789474	-0.0171289473684211	-0.0256276948198	-0.0396379047852731	-0.0364608433963697
0.323056721525839	0.0644532015551237	-0.0294748939077806	0.215610628289379	-0.00170940697624833	-0.0264256211080104	-0.0140675140421294	-0.0222300165520803	-0.0427215195939045	-0.0441699248539539
0.812583336800499	0.108872826710668	-0.0317201933434724	0.142442664099186	-0.00894592638850444	-0.00987548763212387	-0.00941070701031421	-0.0228985766775813	-0.0323424237661653	-0.0498280414716601
0.602576372938715	0.13696792547415	-0.0376249113715431	0.215214365638125	0.0123935487117419	0.00566873573295568	0.0090311422223488	-0.0138404862137581	-0.0133626959172986	-0.0217145788930775
0.224640145239007	0.0843150039192838	-0.0182601333876874	0.144408950480132	-0.00661373152788286	-0.0212443773318322	-0.0139290544298575	-0.0343594126809028	-0.029020138320541	-0.0381746814867768
0.92968671679198	0.0673802775984317	-0.0270114983496127	0.0659974937343359	-0.00681549707602336	-0.0322875939849624	-0.0195515455304929	-0.028756937799043	-0.0328757765626185	-0.0322375313283206
0.682078589335603	0.133286440948597	-0.041182757370849	0.212762600864338	-0.0255915844500578	0.00467239286932652	-0.0104595957903656	-0.0164063548456258	-0.0336634090844901	-0.0496161121290265
0.743727067669173	0.157236420061796	-0.0429530664521514	0.21397410192147	-0.0101586542112858	-0.0446704332568615	-0.0274145437340736	-0.0556429415677125	-0.0610227364692888	-0.081591710351369
0.896697994987469	0.0862599369283873	-0.0293805872914594	0.0915441102756891	-0.025301424014582	-0.0065200501253132	-0.0159107370699476	-0.0283421893895578	-0.0273973098538888	-0.0392081108949531
0.0177619761283198	0.00192749492098937	-0.000939339199591945	0.0116056936992625	-0.00338812359328011	-0.00117046757304198	-0.00227929558316104	-0.00437002764540429	-0.00357914777617353	-0.0060883634724055
0.897675605680869	0.0857021161494526	-0.0281616252201448	0.089308604845447	-0.005468149540518	-0.0147188387635755	-0.0100934941520467	-0.0134856725146197	-0.0158900285387127	-0.038995029242479
0.492053032334882	0.159712251803553	-0.0405245168589438	0.271252523592059	-0.0233138925978608	-0.0545483977859086	-0.0389311451918847	-0.0504384791097567	-0.0904709938898655	-0.0963192524170391
0.217399359672268	0.0440644062419468	-0.0158243589042638	0.134388682192819	-0.000659972110149176	0.000231656217007131	-0.000214157946571009	-0.0172323304967355	-0.0258481210931368	-0.0267909026336608
0.928770175438597	0.0679168090652856	-0.0280226162592756	0.066677192982456	-0.0172994152046785	-0.0375075187969927	-0.0274034670008356	-0.0348436583883954	-0.0350401207564367	-0.0385855655886127
0.887505263157895	0.102070878746973	-0.0283542011471335	0.0965315789473685	-0.0131490088858509	-0.0442213456993642	-0.0286851772926076	-0.0246817099567099	-0.0334640601612676	-0.0650663730998149
0.796781465610413	0.147914217806535	-0.034903147788506	0.151939972600499	-0.0161914720566839	-0.0545007913139491	-0.0353461316853165	-0.0585059916272377	-0.0524409734632579	-0.0723326988082794
0.0172668400106967	0.00412437202639946	-0.00183931788460996	0.01148847399674	0.000903304705255497	-0.00249095737286797	-0.000793826333806241	-0.00363666948705524	-0.00201949191406576	-0.00489762653541299
0.121805382471917	0.024993179702602	-0.00913761880641553	0.0741950088194892	-0.00136238175322601	-0.00139409770961335	-0.00137823973141968	-0.00655294369621442	-0.00946665523133912	-0.0120784287386899
0.767535853620064	0.14116732867331	-0.036375673058607	0.168206282168124	-0.00798656834508227	-0.0439067822936748	-0.0259466753193786	-0.0429775696343732	-0.049157711137699	-0.0698744691420582
0.222432888728873	0.0861606406193307	-0.0200481362835396	0.150757100076914	0.0154879301970345	0.00921170591902234	0.0123498180580284	0.00795061873181038	0.00713962041820462	-0.00290125453811002
0.941970175438597	0.0569619289467967	-0.0271789078874207	0.0558982456140351	-0.0235328320802005	-0.0434065136617768	-0.0334696728709887	-0.0417053467000836	-0.0442775015381665	-0.0351258771929825
0.0421598534331674	0.00796236619751039	-0.00276805020659943	0.0256358716695986	-0.00216230676113961	-0.00591617069043076	-0.00403923872578518	-0.00643479878856026	-0.00656029342826944	-0.00946757386896661
0.301569140702154	0.0908335578334017	-0.0252502240945821	0.191856196531823	0.0226878466982995	0.025491808753674	0.0240898277259868	0.00729258016905243	-0.00290605176993208	-0.0165096201383086
0.00225977747178902	0.000303118099483418	-0.000135229397722924	0.000691222626687061	0.000474821054363573	0.000171254533173575	0.000323037793768574	0.000196568872599712	9.32657310423329e-05	-0.000239066469178114
0.941936842105263	0.0571128751888776	-0.0274650706754159	0.0564578947368422	-0.0141343358395989	-0.0329473684210526	-0.0235408521303258	-0.0350450539226853	-0.0365809921073078	-0.037239745780535
0.0752916233120138	0.0457611353339528	-0.00706896603623128	0.0642889612091633	0.011208856934157	0.0163734098520572	0.0137911333931071	0.00921374737136339	-0.00317707396150151	0.00361669124709547
0.928449874686717	0.0683250847118625	-0.0271197318716879	0.0671290726817042	-0.0314503277424331	-0.0278684210526317	-0.0296593743975323	-0.0314470456444141	-0.0362044364991735	-0.0369769955191007
0.520901113985724	0.0857693372950746	-0.0322724576208285	0.21444049317985	-0.0107778994622336	0.000890814747610214	-0.00494354235731165	-0.019727225015539	-0.0353919272832169	-0.0513143142189078
0.00138509329645343	3.91254545002852e-05	2.00895997989811e-05	0.000715349539734255	3.67142746653805e-05	6.14166108999143e-06	2.14279678776858e-05	-8.70082011997719e-05	-0.00023434112710237	-0.00030030461438905
0.126463103284258	0.0206597652092314	-0.00708659465077845	0.0723257008190387	-0.0139716958301716	-0.00345081485371548	-0.00871125534194356	-0.0131158204793912	-0.0215331017981957	-0.0205872428132889
0.286778334357872	0.103977868144811	-0.0226858576298662	0.17434669681925	-0.0123272439752107	-0.0585877306602696	-0.0354574873177402	-0.0457961054398416	-0.059278665673302	-0.0609964999366005
0.0353706793066934	0.00974322457862944	-0.0020863216107944	0.0293506977899551	0.00113518115775196	-0.00381684912360762	-0.00134083398292784	-0.00297282564441289	-0.0056483163530448	-0.0062517659752023
0.219598471441612	0.0847227879579628	-0.0185199911621384	0.144442212807622	-0.0378790738832437	-0.0237574776768018	-0.0308182757800228	-0.0318953771157116	-0.0409147941807425	-0.0312627052600218
0.695304845446951	0.165309334212354	-0.0419171775234165	0.241577777777778	0.00363249143643884	-0.0151848458558984	-0.00577617720972978	-0.0268544041496037	-0.0314058073763183	-0.0333396882705584
0.650449766426222	0.136248067468021	-0.0335672964519942	0.202870331857537	-0.00411324119051526	-0.0493324679257559	-0.0267228545581356	-0.0434825495263048	-0.0408123075355801	-0.0595659726807777
0.566833937546699	0.113987600344656	-0.0300098719147368	0.205313376250615	0.0117461436514261	-0.0186934961289776	-0.0034736762387757	-0.0189397206036468	-0.0458194287205179	-0.0461664707199492
0.912174018379281	0.0800647367364867	-0.0295562451026677	0.0817207184628238	-0.0224568922305762	-0.0225592314118629	-0.0225080618212196	-0.0222012569302042	-0.0312251199522871	-0.0439915153559889
0.19951587393257	0.08568697153003	-0.017362966734094	0.166474394583016	0.0105877868638483	-0.0443942886117408	-0.0169032508739462	-0.0211095160909432	-0.0309146467510928	-0.0442985776414627
0.0399565662827958	0.0106450506870047	-0.00289817378683491	0.0230362031944526	0.00138967855897769	0.00370750351008609	0.00254859103453189	-0.00247159802469173	-0.00211574373411527	-0.00623053861495521
0.839430427673462	0.118843135873009	-0.0304354276767428	0.126956539745084	-0.00592821760283058	-0.0266271695280984	-0.0162776935654645	-0.0393147975777233	-0.0323424878866218	-0.0378917343492421
0.894127568922306	0.0880049260212614	-0.029028123070061	0.0924145363408521	-0.0223006265664161	-0.0220233538391434	-0.0221619902027798	-0.0270314343551186	-0.0321965145965146	-0.0356476591900943
0.199210679290658	0.0320162710350231	-0.0142145735651156	0.120981916192492	-0.0095307992303551	-0.000146562181652599	-0.00483868070600385	-0.0172303749343238	-0.0224553020800719	-0.0378207440254774
0.0494460679876365	0.00898286469128897	-0.00419881239318737	0.0329533281495537	-0.00107378366488439	-0.00174336808516903	-0.00140857587502671	-0.00229809735691269	-0.0055289484493285	-0.00687817902808967
0.685921802875025	0.158057616013906	-0.0365307937438052	0.195434572222426	-0.0299824868247184	-0.0292027993189272	-0.0295926430718227	-0.0398032132322441	-0.0559559692596127	-0.0660986080931681
0.196819540248597	0.0480571960952915	-0.0189333041419469	0.148090633951987	-7.54691060615154e-05	0.000505387220668729	0.000214959057303621	-0.0123120870411148	-0.0196677473397119	-0.0310099816169834
0.682992752448494	0.134053777923665	-0.0414549658221217	0.213334521139877	-0.0150283468540815	0.0103385674613866	-0.0023448896963475	-0.0131913294261995	-0.0255596171298779	-0.0386905473293322
0.279763366134428	0.103415320856768	-0.021278002848754	0.175783299760683	-0.0268315709048999	-0.0523703690956239	-0.0396009700002619	-0.0471136626740085	-0.0525546447508672	-0.0512380420816395
0.768235645056698	0.142523153268258	-0.0356510699038274	0.16648682201871	-0.0520565678857923	-0.0404328141606787	-0.0462446910232355	-0.0504406981175671	-0.0452585789704618	-0.0659910801699254
0.941636842105263	0.0573881480659704	-0.027222016735532	0.0562315789473685	-0.0038473684210526	-0.0347211779448621	-0.0192842731829573	-0.0371195605993593	-0.0454263157894736	-0.0389040517961571
0.298678910555374	0.0972411097062464	-0.0215677347718904	0.164545315579716	0.0230788040881311	0.0163293135385214	0.0197040588133262	-0.00496564809447325	-0.00980738106241258	-0.0166801873712362
0.599519725903855	0.139812014943048	-0.0373204386338842	0.242238406314803	-0.0177331890810017	-0.0238392575028313	-0.0207862232919165	-0.0367708489398137	-0.0450924566328499	-0.0699758648623161
0.531515040080228	0.0908104703106681	-0.0336827915995657	0.209291420276761	-0.00457566460739411	0.00685870172376435	0.00114151855818512	-0.0165940401841062	-0.0309364009256068	-0.0392480773886229
0.333187168591286	0.113633867545782	-0.0239596847209478	0.192234505594462	-0.0170106689319443	0.00187622334744186	-0.00756722279225119	-0.0071441781456365	-0.00890220196944463	-0.0212471126569221
0.423286460913727	0.124928522161932	-0.0283242484805004	0.19338917319578	0.0108503023358025	0.0117723298993722	0.0113113161175874	-0.0103580908121369	-0.013255397565391	-0.0253232016335877
0.410896678374067	0.15942305420103	-0.0310827821016678	0.23739984173685	0.00620752737207753	0.0210897175884813	0.0136486224802794	-0.00988234623712086	-0.0138212599676177	-0.0393145933836254
0.031564574111466	0.00566704419774448	-0.00322081726093847	0.0211172747647906	-0.00182998447340357	-0.00340069742133824	-0.0026153409473709	-0.00363632120442647	-0.0055825616783949	-0.00588113292160401
0.092140610826096	0.0446555989029069	-0.00412773817008383	0.054953292332915	0.00897668399576479	-0.00973018262070219	-0.000376749312468699	-0.00169440164189211	-0.00830044381942685	-0.0103579962586257
0.246198473534421	0.0448113823815804	-0.0205035984680105	0.171270209896285	-0.0062089089706738	-0.00805504895037182	-0.00713197896052281	-0.0228430246859107	-0.0256375252695915	-0.0369479607668954
0.941273684210526	0.0577616143631984	-0.0276037091389645	0.056857894736842	-0.0147070175438597	-0.0423043935596568	-0.0285057055517582	-0.0320435925185927	-0.0295927563664405	-0.051394690397322
0.0752626831786197	0.0457860961616864	-0.00713499807518549	0.0646364900082632	0.0124016078268224	0.0161331073490781	0.0142673575879503	0.00655605219118573	-0.00831983301207964	-0.00174444043951485
0.588600362462472	0.165828030585116	-0.0429241798941277	0.250863127478959	-0.0136438849186885	-0.0989624974357661	-0.0563031911772273	-0.0792330222030789	-0.0997817633785538	-0.103448739084077
0.0449256181695645	0.00872952791395136	-0.00445212529213964	0.0267857257285395	-0.00193206848874567	-0.00353130883060553	-0.0027316886596756	-0.00520497545672979	-0.00548288247107671	-0.00737286845688112
0.769054069614596	0.14145852406848	-0.0351265247557347	0.16725579610448	-0.00683522855261076	-0.0477627630610433	-0.027298995806827	-0.0509524235041841	-0.0460303137055552	-0.0636786893506068
0.702028260774313	0.144782895241096	-0.0386345050065062	0.212851415689574	0.0184174428942231	-0.0213318293740732	-0.0014571932399251	-0.0113447080674892	-0.025277901970776	-0.0254252081850134
0.816459019696989	0.108303037904831	-0.0317111494898785	0.140556764003315	-0.00183922019824168	-0.011211500592426	-0.00652536039533391	-0.00833234160641716	-0.025704412152594	-0.0393162016962758
0.0168816119358255	0.00394933303092722	-0.00166424392814634	0.0113930748443486	-2.3900757422958e-06	-0.00290026609049832	-0.00145132808312031	-0.00128123073225207	-0.00303177827428041	-0.00316216131070068
0.307190938767811	0.109781515817133	-0.0224859572276281	0.16417464855733	0.0219740126068312	0.0280551715699481	0.0250145920883897	0.0165691933618586	-0.00357959044594675	-0.00939439816309789
0.0634518229418996	0.0107833289358854	-0.00447271129793515	0.0367227950444189	-0.00234021219679092	-0.00179691553564556	-0.00206856386621824	-0.00702347685712733	-0.00963161456766692	-0.01067907582299
0.112556939521717	0.0174045790852509	-0.00869509698704922	0.0971426577415953	0.00133886559695692	-0.000252527989755655	0.000543168803600641	-0.00492237852569365	-0.0165388257352486	-0.0160735840860897
0.216045519225625	0.070365834638299	-0.0169067854825718	0.132384703443456	-0.0114541825451039	0.00693396901599694	-0.00226010676455349	0.00453727669639697	-0.01739029752206	-0.0277307717505663
0.00417252681928418	0.00100309126634051	-0.000232891313439367	0.00168342375863631	0.000228412003651551	0.000499013142810283	0.000363712573230917	0.000393062559322783	-4.53209151130857e-05	-0.000731275830016169
0.170882990775219	0.0670975939681503	-0.0125991398065379	0.107458335039527	0.000769764503291859	-0.0188229845290756	-0.00902661001289187	-0.019767894225185	-0.0283701406600087	-0.0315609620941409
0.150327025122047	0.0241260475759009	-0.0105586113571787	0.0879768495927278	-0.00927682225296844	-0.0109103912583861	-0.0100936067556773	-0.0111344796776275	-0.0285498963251891	-0.0306545325519326
0.100994574000258	0.0210822199800537	-0.00768247302241572	0.0707738361138765	-0.00829682036950112	0.00092525007451652	-0.00368578514749229	-0.00886908882318815	-0.011184295247919	-0.0119116362210991
0.928784210526316	0.0677604572878255	-0.0273659132499843	0.0669263157894736	0.00584035087719281	-0.0420670088683247	-0.0181133289955659	-0.0343124759012918	-0.0359275309485837	-0.0488720710575975
0.566926058226169	0.144346846461037	-0.0357705818031917	0.230549166110897	-0.0193233947424788	0.0256582136159365	0.00316740943672889	-0.0253738462117516	-0.013914777329971	-0.0297998451370667
0.414797666605042	0.11476415274838	-0.0292251062602427	0.192348708157584	0.00572564410103993	-0.01064603958968	-0.00246019774431999	-0.0148386239323687	-0.0341885116599837	-0.0441665191903778
0.0557767757206473	0.0348936577631496	-0.00479449658740298	0.0453700706208984	0.0117193629982137	0.0136266991152594	0.0126730310567365	0.00808306932970686	0.00362231812177041	-0.00126398761052521
0.650555082447652	0.141171825705835	-0.0427156061062529	0.251244309972793	0.00438414265473086	0.00832434743618948	0.00635424504546023	-0.00674061802210446	-0.0335801928885121	-0.0382726833533013
0.404198368532065	0.0846522740215904	-0.0347937599372027	0.240158915845117	-0.00908870023024716	-0.00912753065628047	-0.00910811544326384	-0.0185578389003003	-0.0431704040560892	-0.0439849250126976
0.0463479700112139	0.00931156206405652	-0.00394362270457718	0.0276911622481945	-0.00105826017460588	-0.00424131715908217	-0.00264978866684402	-0.0034904075832956	-0.00688790394569602	-0.00764455903318415
0.223339108227098	0.0615894229039873	-0.020741298629376	0.168710673236737	-0.00238688381755617	-0.00138618974859392	-0.00188653678307504	-0.00978535908726663	-0.0201005873381341	-0.0280378851362974
0.642727230239719	0.135272449904884	-0.0355998189749075	0.209465411840152	-0.0231180717878651	-0.0490575933163901	-0.0360878325521277	-0.0468373275008682	-0.056205073579265	-0.0546773698387385
0.0336105683727181	0.00297847135653582	-0.00209304137289648	0.0185957510508485	-0.00254165391315434	-0.00670181127449233	-0.00462173259382333	-0.0040585914212688	-0.00690531439604355	-0.00856048158352784
0.866689483177641	0.108118142247681	-0.0302676074945644	0.1063027473988	0.00904560454165737	-0.0256334263689525	-0.00829391091364762	-0.0180044673807443	-0.0282275868983278	-0.0403655917182232
0.724464551107941	0.153326320851607	-0.0404887160723653	0.195361145666412	0.00648866048924313	0.00876316736298588	0.00762591392611445	-0.0181822796968992	-0.0183869805377858	-0.0436048242153991
0.0768046917625531	0.0162687905352497	-0.0055513913421463	0.0466867696122246	-0.00311372983662001	-0.00311206791618683	-0.00311289887640341	-0.00812301782767272	-0.00984934365368524	-0.0154491073922048
0.10309314221485	0.0470418839034391	-0.00781449694890904	0.0819673352212291	0.01259013514791	0.0112603994893574	0.0119252673186337	0.00981632128019201	0.00555558623206071	-0.00161820339887259
0.595720792304979	0.131766769918265	-0.0369139905670354	0.217423282285701	-0.00096884812947351	0.00824877107525912	0.00363996147289281	-0.020413667284512	-0.0236599027128029	-0.0373464080089355
0.0303730994283045	0.00644940602909947	-0.00205305843377006	0.0189704238957441	0.0017315831536702	0.00161038906704297	0.00167098611035659	-0.000123032954745503	-0.00179219557795046	-0.00364417184311968
NA	NA	NA	NA	NA	NA	NA	NA	NA	NA
0.180215457727578	0.0853107568950657	-0.0174879861208141	0.165264322515528	0.00167861246094003	-0.0369350388438856	-0.0176282131914728	-0.0263394946275522	-0.0381604448183134	-0.0402555632058673
0.594418390868141	0.132544558683669	-0.0377200253563104	0.220509927936209	0.0102847713529869	0.00761654980580384	0.00895066057939531	-0.030312540469568	-0.0412123289574476	-0.0371479441063043
0.100331482199247	0.0282581097949281	-0.0092001361997113	0.077116286487432	0.0103746872960959	0.00984485554159603	0.010109771418846	0.00318920145254653	-0.000430552609070656	-0.0063142889453178
0.1038912926083	0.0184888962694073	-0.00794194121563389	0.0709642898034872	-0.00596347839131048	0.000408172352580033	-0.00277765301936522	-0.0120029045781787	-0.0149022752641925	-0.0183872976291392
0.0558264046281879	0.0104847614852164	-0.00340415234141064	0.0353502765140879	-0.00676910081142057	-0.00491221867520424	-0.0058406597433124	-0.00284834236599606	-0.0085522035980576	-0.00495413241248125
0.653421698476962	0.142017998575466	-0.0433924589736288	0.252210715892295	0.00935141028562081	0.00467817947201388	0.00701479487881729	-0.00985532494468777	-0.0308355849034389	-0.0414578523949717
0.125389030926646	0.0590879632300272	-0.0114447107570147	0.0940111105275626	0.0335691288224728	0.00553495736057572	0.0195520430915242	0.00394323873818861	-0.00271686442001595	-0.00297547821980873
0.286043489261537	0.104808539063485	-0.024448438510118	0.174104200566371	-0.00679002369348231	-0.0618236876820811	-0.0343068556877817	-0.0504018944573942	-0.0495164808386338	-0.0632525224127483
0.661704298604099	0.119532033032179	-0.0370824054493603	0.216902056444361	-0.00604279078560888	-0.000259319843355588	-0.00315105531448223	-0.013893152382256	-0.0317834544454306	-0.0336333248749036
0.214086460195708	0.0679118545197417	-0.0164139650367015	0.13242801825937	0.017229572049007	-0.00514136624264233	0.00604410290318236	-0.0190983154146202	-0.0173552837332435	-0.0185088269349201
0.842834112585041	0.117803518839514	-0.0310996215980857	0.125997382820138	0.00295849393124936	-0.0254555411564699	-0.0112485236126103	-0.0193560462069751	-0.0350252735878266	-0.029492924431843
0.0928923856233585	0.0450575051276796	-0.00407537897206291	0.0555870993696931	0.0134440378567386	0.00120391967648277	0.00732397876661071	-0.00292261450763537	-0.00979132959051432	-0.00934780097437239
0.331121425898749	0.109559315232422	-0.0248303488307732	0.203920728351418	0.0281242468684453	0.0288752186787098	0.0284997327735775	0.0084243324523815	-0.000515171747251464	-0.0121006587646503
0.779649582289056	0.165771816654988	-0.039597546796689	0.199892522974102	-0.0373412178386368	-0.0787798048442786	-0.0580605113414577	-0.0709290063182632	-0.0739049456553127	-0.0933407114123673
0.572340048893858	0.148558858560961	-0.0354084316438804	0.224437239868473	0.00194071227564885	0.0111349548160349	0.00653783354584192	-0.00894445277190714	-0.010039202014241	-0.0200427480749287
0.794070452646768	0.147392203228404	-0.0349584590024674	0.152718018531176	-0.0575780719326842	-0.0626032654480023	-0.0600906686903432	-0.0630103750630454	-0.0856728540629379	-0.0850355945974829
0.290859571918859	0.0776491164805765	-0.0253302506983916	0.188410956190893	0.0189804091866985	0.0190270733490058	0.0190037412678521	0.00797440283883682	-0.00953260079780144	-0.0226071079240125
0.548288625801986	0.134213723216577	-0.0364332446390464	0.244845145220774	0.00636688598444635	0.00784205463071808	0.00710447030758221	-0.00261924466052221	-0.0220948234006986	-0.0175360971475558
0.660086974992038	0.118100095220544	-0.0383082370148669	0.214756026450963	0.000568248322393772	0.00426935089311864	0.00241879960775615	-0.0123200528020161	-0.0204643308119682	-0.0360552727206076
0.263779511452431	0.0423544309651286	-0.0199469420774041	0.150113851551723	-0.0155806598435068	-0.00918496386892848	-0.0123828118562176	-0.0245362058818799	-0.0306825117757378	-0.0421648792305254
0.125194752110698	0.0205694300197085	-0.00792279600363753	0.0727259118439849	-0.00103120097337732	-0.00306430049597552	-0.00204775073467642	-0.0138078273707575	-0.0159974715747529	-0.0222671130342247
0.912798997493734	0.0796391772891213	-0.0284514670358225	0.0809431077694235	-0.00630350877192976	-0.0355549707602338	-0.0209292397660817	-0.0376391433128275	-0.0267664284545864	-0.0483734202931572
0.692207556770715	0.164200394184955	-0.0439139492128779	0.243741983747247	-0.0105780675464886	-0.00826046506586675	-0.00941926630617762	-0.0147644040306009	-0.0288543249619817	-0.0472849382984561
0.815303544911627	0.108525099479049	-0.0331676857827347	0.139583713005894	4.69525441335605e-05	-0.00801374425820411	-0.00398339585703522	-0.0273277506571787	-0.0289978407473703	-0.0478776772851015
0.372171103885408	0.150009548865408	-0.0295762904431514	0.212940030345154	0.0483640828937383	0.042543699494743	0.0454538911942406	0.0137988310946123	0.0123073857632439	0.00500277621191481
0.0185247989828723	0.00466299306746011	-0.0022681692624821	0.0139755535604849	-0.000780723362006547	-0.000757799244306048	-0.000769261303156299	-0.0025659946312453	-0.00311921148045779	-0.00380115125458763
0.532284047630599	0.116753315502349	-0.0330184694937734	0.223738989214058	0.0100890392866084	0.0113062416715195	0.010697640479064	-0.004814677701656	-0.0258741874042419	-0.0279461431774854
0.784978696741855	0.163725444179529	-0.0403486509229649	0.194479197994988	-0.0194222222222221	-0.0669741700507954	-0.0431981961365088	-0.0568426503543614	-0.071392078256281	-0.069841018905193
0.648844520391889	0.175485405315617	-0.0395098936312938	0.236927971443761	0.0273104036314563	-0.0367687894739133	-0.00472919292122842	-0.0279140728439062	-0.0368831154629087	-0.0579407504718082
0.0426369620877365	0.00802071078801418	-0.00343554160800473	0.025167740993596	-0.00691934202271988	-0.00558463626692798	-0.00625198914482393	-0.0031321960663357	-0.00769464168408011	-0.0100620906851461
0.558490997885559	0.105010524687866	-0.0347454828606054	0.212553343735612	0.00245168272817586	0.00982475223385837	0.00613821748101717	-0.0145840584306253	-0.0320995587357297	-0.0384379609428461
0.135028950741391	0.0634712386650112	-0.00914926862143556	0.10783723733434	0.0107685286379321	-0.0138826650504621	-0.001557068206265	-0.00841696749419193	-0.0190695875555963	-0.0187545274541942
0.928175438596491	0.0683827715947053	-0.0271530846009936	0.0671140350877193	-0.0185649122807018	-0.0451025578652514	-0.0318337350729766	-0.044136801867723	-0.0437941418819211	-0.0531362444701841
0.438789150637498	0.105768038936734	-0.0307919927210599	0.19475069004666	0.0105757883856251	0.00315796739079277	0.00686687788820889	-0.0196439503238321	-0.0202469659217381	-0.0361938498941668
0.135518120030115	0.0639983556391917	-0.00932773452240773	0.107396301511903	0.00899633430226354	-0.0202600486035312	-0.00563185715063383	-0.0113254114444955	-0.013503674861795	-0.0257173895864994
0.886559941520468	0.103386933409874	-0.0292198789870246	0.0968190058479532	0.00805380116959065	-0.0341193400167085	-0.0130327694235589	-0.0200260898458268	-0.0373239671147567	-0.0354215727598857
0.26781839504456	0.0434743101869393	-0.0187691634048732	0.149328521909559	-0.00678591545943308	-0.0136596733748582	-0.0102227944171456	-0.0248984503787156	-0.0303662418851718	-0.0428357142901596
0.0617396035674581	0.0351008630529848	-0.00133278075024421	0.0236355993675373	0.007424418319268	0.00232034040514108	0.00487237936220455	0.00314641562215378	-0.00164536928254694	-0.00839103185660383
0.40422453865337	0.135520035983629	-0.0385899579536177	0.267426047999738	-0.0624842113642625	-0.0431314889497062	-0.0528078501569844	-0.036351822663807	-0.0629212768502936	-0.0771248134798668
0.864727056277056	0.109016601755048	-0.0286461012476036	0.107928309409888	-0.019595602642971	-0.0278379123646436	-0.0237167575038073	-0.0199263518645098	-0.0390059584842403	-0.0513773930789687
0.0626743980740976	0.0105594288490682	-0.00457280734596555	0.0359024131157061	-0.00111334133557691	-0.00606548593681735	-0.00358941363619713	-0.00697522365424227	-0.0083110502843443	-0.00997641806785091
0.0611325972776524	0.0395324599247639	-0.00317489023707093	0.033425375673035	0.00556704185266536	0.00364983563532741	0.00460843874399638	0.000872236791318592	-0.00220612431369525	-0.00635955394030648
0.471011717196326	0.106089706091619	-0.0384278962677537	0.255163976064909	-0.013227256408105	-0.0303194570096079	-0.0217733567088564	-0.0335610181988489	-0.0459283526629024	-0.0580516599574171
0.127299378196367	0.0538502786028339	-0.00946788533798892	0.0745842829896688	-0.00734614790918425	-0.00328560566294349	-0.00531587678606388	-0.0127267984253285	-0.0197400195522795	-0.0224148130674602
0.74613462823726	0.15769365527667	-0.0418544334154578	0.211268295739349	-0.00288686459739085	-0.0567457018449115	-0.0298162832211512	-0.0400806810894029	-0.062925170159855	-0.0687293541609117
0.655166497640646	0.11717042889761	-0.0379178136197905	0.21969702304919	-0.00156195043586871	-0.000976657153250016	-0.00126930379455936	-0.0153052089446528	-0.0249389518459472	-0.0369131868833087
0.284888327448402	0.105387266180574	-0.0249274281586672	0.175698280722242	-0.00666005335200986	-0.0560942069340403	-0.0313771301430251	-0.0421784700416106	-0.0570701484296972	-0.0608292279197803
0.391569220574365	0.0716794236083521	-0.0287800502439736	0.193746632494694	-0.0028865447146752	-0.0106381066428892	-0.00676232567878221	-0.0163615986234576	-0.0309363656561799	-0.0358347449357867
0.189989094248004	0.0647332586970379	-0.0179868024611642	0.139160339331647	0.0189444453552244	0.0123918424860216	0.015668143920623	0.00516305930958008	-0.00047450413392397	-0.0109875998989672
0.0501065360561863	0.0074244895528664	-0.00353407356235529	0.026835889923049	-0.00494989753112288	-0.00176563384337033	-0.00335776568724661	-0.00598718206172615	-0.0076995869547417	-0.00974665675043618
0.018814901793988	0.00545538090770175	-0.00216544032580228	0.0121202627264895	-0.0020334424426665	0.000281494368326796	-0.000875974037169852	-0.000112318506484757	-0.00155782984896202	-0.00282760437216543
0.745915008675535	0.156819875938756	-0.0416390947654072	0.21055391363023	-0.0112854387763667	-0.0645052498069525	-0.0378953442916595	-0.0551097113473946	-0.04907709527521	-0.0703393969779057
0.0258062017191366	0.0216469191056027	-0.00159690994062957	0.0154741735015678	0.0039175441711832	0.00601369809089444	0.00496562113103882	0.00275497494504425	0.000866916310966141	-0.00178693371556539
0.798444119330961	0.14746850228358	-0.0350102336673873	0.150065237394185	-0.0111530795657732	-0.0760006545020168	-0.043576867033895	-0.0545307835199362	-0.0625002590850966	-0.0632157498069719
0.381263747188639	0.093135130893774	-0.025980354638643	0.190107423911287	0.013343518843989	0.020213438604589	0.016778478724289	-0.00848610407690742	-0.00791836378656896	-0.0239741937394607
0.00753979895535323	0.00898781019634309	-0.000373038441279928	0.00335622760731918	0.00246241919859804	0.00234948328390923	0.00240595124125364	0.00139194452301027	0.000627817512668043	0.000272752679424202
0.267965493106618	0.106669843210131	-0.0230303696558206	0.179534424805056	-0.0427079475809194	-0.0464298922716314	-0.0445689199262754	-0.0417343643782943	-0.0505535049685338	-0.0695406583035003
0.588123084458378	0.167045221619211	-0.0431823188760564	0.249385750966602	-0.0239557973249471	-0.0913203040381508	-0.057638050681549	-0.0875282191048957	-0.0846996262377967	-0.105582846200912
0.224241319975574	0.0855018085978664	-0.0189477207080977	0.145222760057646	-0.0291017757738244	-0.0206436566960489	-0.0248727162349367	-0.0293443756353061	-0.0377433478235001	-0.03676207276828
0.0245092345604079	0.000858570555143229	-0.00238507442536455	0.0205723471042079	-0.000512319078756516	-0.00230685742923844	-0.00140958825399748	-0.00238957610179664	-0.00416304180305943	-0.00537251092879576
0.0625885880229251	0.0112257818185766	-0.0057886285074114	0.043980525197393	-0.000284559331207669	-0.00235908929431079	-0.00132182431275923	-0.00874112302612685	-0.0122517165735014	-0.0138178246244594
0.543092391116479	0.132666402613879	-0.0404126344682332	0.255268968514964	-0.00716375508132783	0.0146641044993802	0.00375017470902617	-0.006402313173972	-0.0241611986428825	-0.0344918044195681
0.94160701754386	0.0574400104333885	-0.0269024069622574	0.0565245614035087	-0.0149010025062656	-0.0417141604010025	-0.0283075814536341	-0.0372414995822891	-0.04269751629949	-0.042220189305019
0.145634012927991	0.0621510205377776	-0.0137459054823644	0.115951011203465	0.0263551463599552	0.00558716900410763	0.0159711576820314	-0.00670704394088334	-0.00954155156639308	-0.00875443415063781
0.380762333717818	0.0918459151990011	-0.0266486097288887	0.190030830946102	-0.00218201345276492	0.0163464788989961	0.00708223272311559	-0.0062853188654029	-0.0105043962367107	-0.0248170704496318
0.31810255582741	0.0823170766200726	-0.0223769870709131	0.162358118253538	-0.0152058583561207	0.00302553230238667	-0.00609016302686699	-0.0161409958172602	-0.0310039520600346	-0.0399139909847234
0.812791355729661	0.108728927073642	-0.0315169666240031	0.143573134965402	-0.00523496475221741	-0.0231367191381824	-0.0141858419451999	-0.0277087569370222	-0.0346222628436752	-0.0393739530361259
0.702206243610191	0.14214045953108	-0.0382455480307462	0.211604510547932	0.0276604074288284	-0.0207377903689073	0.00346130852996052	-0.00957636767696124	-0.0136149750651787	-0.0285648735131058
0.652763855442803	0.173832819794525	-0.0398730803469588	0.23648626987048	0.00334451552919046	-0.0438285200746966	-0.0202420022727531	-0.0323973238671955	-0.041782477470577	-0.0531966980473516
0.0584973491172048	0.0131872859218984	-0.00368921566418275	0.0412563468999354	0.000933270831570146	-0.00598002305951527	-0.00252337611397256	-0.00686240234804643	-0.00718453733800477	-0.0117848384543988
0.0108605324504543	0.00454995654262353	-0.000588063906996238	0.00725806189360581	0.00201402802337208	0.00110536968992269	0.00155969885664739	-8.40336597488726e-05	-0.000945694373373931	0.00039029065659993
0.701571718632245	0.143449980542011	-0.0385218981631603	0.211173059980955	0.026159503362135	-0.00631358379606139	0.00992295978303681	-0.0116028603759912	-0.0360102843813543	-0.0428105150186479
0.866067678666363	0.108219483628003	-0.0302524136458533	0.105484952912585	0.0171031233386497	-0.00222023010529204	0.00744144661667878	-0.0269119083940067	-0.0312966206909704	-0.0264976283647009
0.151067774320666	0.0233080892257955	-0.0107614322756164	0.087198849133955	-0.000890581597551038	-0.0080404791114457	-0.00446553035449837	-0.0191169142818761	-0.0249896848399845	-0.0294927101309606
0.81383203639552	0.107471397286747	-0.0317631315809838	0.140946354803924	-0.00259281143918999	-0.0144401626746991	-0.00851648705694452	-0.0278375528399053	-0.0291256831195122	-0.0578607378233224
0.407304849963256	0.0852257217851101	-0.0342600085067732	0.240276918527005	-0.0134082606154881	-0.0106613248435476	-0.0120347927295179	-0.0268478005141023	-0.0414909807554663	-0.0533704268496373
0.423821166689189	0.131330295880921	-0.0387085165048543	0.260827226692158	-0.0148651498985095	-0.0449258415100489	-0.0298954957042792	-0.0541451074624693	-0.0661125061926624	-0.0816145742120357
0.122767992023861	0.0242300296753781	-0.00965056447529737	0.0748069732871873	0.00495991033797345	-0.00382782325041198	0.000566043543780745	-0.00692561271465743	-0.0140408805396197	-0.0183319443923371
0.0541869682079003	0.0255852245798139	-0.00543759696702478	0.0472759367444252	7.47270675374445e-05	0.00228732873068217	0.00118102789910981	-0.00254524709630242	-0.0071690837379749	-0.00993426429640407
0.419580480884814	0.122494374406784	-0.0303269127459317	0.1909153468524	0.0310616339264236	0.0174638903713895	0.0242627621489065	-0.0065475524801008	-0.0273337441961434	-0.0292224592013562
0.687652752773841	0.158699960173455	-0.0360868608459614	0.193086016540101	0.0127252222582057	-0.0384085316956345	-0.0128416547187143	-0.0260442420238256	-0.0467524552605015	-0.073791735302869
0.529693907864312	0.116200096455438	-0.0322437592730931	0.2231270750661	0.00626088405258374	0.0175837289897507	0.0119223065211672	0.00250863386633615	-0.0182843814609474	-0.0294116317073884
0.424113155554195	0.132633234240517	-0.0393159945398757	0.258767827771117	-0.0227260432263917	-0.0449450963569545	-0.0338355697916731	-0.0602628988823352	-0.0845942664525046	-0.0710697935621792
0.00481492839819766	0.00300677269427015	-5.2857967081087e-05	0.00291411798102339	0.000770888270014548	0.00110216566842702	0.000936526969220782	0.000724735438363041	0.000355290208458797	-0.00068034577902226
0.0279064624874163	0.00545502440359276	-0.00196504826260507	0.0203288240175173	-0.00235170454204162	-0.0018757805684305	-0.00211374255523606	-0.00243624175237755	-0.00479158949744979	-0.00553974060796226
0.175024764665402	0.0847967280753248	-0.0168805424381399	0.165042973764977	0.00433813904170888	-0.0380235884135805	-0.0168427246859358	-0.0256230086191383	-0.0337340787933969	-0.0392071086526552
0.0718628722565781	0.0430151478026896	-0.00317648010117605	0.054400606344682	0.0126856839266679	-0.00490648926809487	0.00388959732928652	-0.000934404518156837	-0.00548928471376155	-0.0107643247514939
0.345483757274842	0.127123067081049	-0.0257923585957608	0.196671009511079	0.0359610169024145	0.0124844810456647	0.0242227489740396	0.00375361131501439	-0.0109684937462264	-0.0213508454771303
0.541953070999574	0.132978770402008	-0.0401779725735095	0.25446993833905	0.0122887233446521	0.0163969768331811	0.0143428500889167	-0.0111979279489194	-0.0244657956662636	-0.0312066521266342
0.548392102226888	0.133404975022334	-0.0375943526067705	0.242747418017411	0.024871511011665	0.00315618774423476	0.0140138493779499	0.00633978964768656	-0.00961676894225005	-0.0361653384651252
0.914000584795322	0.0786538191507775	-0.0285351468409238	0.0807099415204678	-0.000644444444444447	-0.0200156223893065	-0.0103300334168754	-0.0352779695150052	-0.0344198089921774	-0.0312098095114837
0.0184519945521969	0.00469284288209197	-0.00151246753592242	0.0137794503593149	-0.00177168648011493	-0.000826105821349836	-0.00129889615073238	-0.00160466743468127	-0.00358085500057668	-0.00223401490586502
0.199013249028906	0.0440242064725894	-0.0151088767436252	0.134416464750211	-0.00930266687378911	-0.001072368841782	-0.00518751785778557	-0.0193072617276111	-0.0241039574433632	-0.0372171749332076
0.228751203767636	0.101221425794161	-0.0190163704553739	0.15330482752368	0.0394676707188961	0.00846471903296239	0.0239661948759292	0.0128345987060515	0.0149068118971832	-0.0023218804795454
0.034534635851392	0.0104862338815801	-0.00247403295666785	0.0195437355675003	0.00350620542373607	0.000938333477175896	0.00222226945045598	-0.00170835828738849	-0.00371023299075591	-0.00388763068834392
0.103129876128264	0.0469321396008709	-0.00873893483892645	0.0813161744762866	0.015291501806222	0.00995578690396476	0.0126236443550934	0.00786203059753485	0.00295976285148836	-0.00373008831092986
0.491781466335634	0.158687022265214	-0.0398332849419112	0.269721980841544	-0.0255382628467924	-0.0462283478675697	-0.035883305357181	-0.0469093700847853	-0.0713193126133065	-0.0755087720618855
0.799540015540016	0.146659932521202	-0.033177802157813	0.150097796939902	-0.0117322379898068	-0.056894562893247	-0.034313400441527	-0.0404265023406339	-0.0559822495856537	-0.0810800037616252
0.380584577583082	0.0943886790297282	-0.0270950490942131	0.191304041393858	0.024020776179669	0.0183022023567249	0.0211614892681969	0.00458114036651985	-0.0172072810020529	-0.0295810376051448
0.40977093649143	0.133094741677895	-0.0418991209605215	0.267227256741532	-0.0211996101966028	-0.055611397620658	-0.0384055039086304	-0.0601408083537426	-0.0629649276106345	-0.078914176755863
0.246359837440665	0.0440918473000765	-0.0199987208412468	0.171373198881313	0.000541778922031055	-0.00593788433115103	-0.00269805270455997	-0.0234991460462363	-0.0281971377393988	-0.0341487988290144
0.843194360902256	0.116883988306098	-0.0301888334316787	0.124925355054302	-0.000835634540897634	-0.00712011847801319	-0.00397787650945536	-0.0377133118773212	-0.0326602826911651	-0.0201039990396766
0.458486594461321	0.198909991825951	-0.036859505828338	0.250517541301126	-0.00301263209890024	-0.00262513691521293	-0.00281888450705658	-0.00569169103034123	-0.0325967654076924	-0.0288093438584482
0.172943691542335	0.0263047858430707	-0.0132736527314946	0.109986480644297	-0.00765031143056485	-0.0021420389168598	-0.00489617517371232	-0.0165228245171331	-0.0222838590147949	-0.0289866394351294
0.725221982953278	0.152505670778609	-0.0391229331672407	0.193241821427083	0.0175935980744525	0.0119924625290005	0.0147930303017265	-0.00601505236911093	-0.0351659980167873	-0.0241923593993696
0.00294800717552898	0.000205065352308635	-0.00021366999321572	0.00178932413108584	-0.000279641772708147	-0.000106067834098579	-0.000192854803403363	-0.000524489961182659	-0.000850072126739543	-0.00100317893174211
0.782108395989975	0.163796122176942	-0.0406909408997808	0.197254761904762	-0.0323760651629073	-0.0815290892114422	-0.0569525771871747	-0.0684670261025524	-0.078632549502215	-0.0786619790489139
0.117731084184326	0.0181913178399073	-0.00925460305307625	0.098130839822032	0.00140373165788728	0.00160832780335474	0.001506029730621	-0.00546505865796193	-0.0157422188246666	-0.0173286554473591
0.642031254045593	0.13490584508321	-0.0342985313459528	0.210194185677649	-0.0546129185148538	-0.0334246808643101	-0.044018799689582	-0.037673604357821	-0.0748526781345378	-0.0760147596250749
0.174513642324109	0.0284227863352828	-0.0138839413921263	0.10938714773036	-0.0104800219151428	-0.00655006255616608	-0.00851504223565447	-0.0191823688345514	-0.0266235510013254	-0.0333460563302577
0.317504215347394	0.112074231610353	-0.0321569869307049	0.241334939460067	-0.00216736392889932	-0.0124844668187581	-0.00732591537382871	-0.0390882029435277	-0.0657717691849581	-0.0516257182307097
0.228976077638412	0.101326808131581	-0.019643123572318	0.151900549443981	0.0290811543733154	0.0253169008645787	0.027199027618947	0.0235905400631686	0.00393394836881911	0.00597023205718111
0.0727003270244252	0.0251752407080707	-0.00760579502202915	0.0618018692774856	0.00292042295828826	-4.8894756451423e-06	0.00145776674132156	0.000646515796318373	-0.00383538832550956	-0.0109115553868073
0.0629190279958244	0.0115772245572537	-0.00484713877581157	0.0436614534000244	-0.00662014535200534	-0.0062738338065887	-0.00644698957929702	-0.00862089454591253	-0.011364404779832	-0.0138044545543433
0.303085627156829	0.121509368222219	-0.027345907675427	0.197632789281785	0.00854843783784393	0.00695546791038487	0.0077519528741144	-0.00394566052354867	-0.0164534905257183	-0.0247805332277271
0.404747228012878	0.134837021823934	-0.0383940158081481	0.266692917428618	-0.0203535250617261	-0.063047947564162	-0.041700736312944	-0.0694063158759102	-0.0614925620128999	-0.0694739127923765
0.862876830333409	0.111080758689825	-0.0304860253600255	0.11029735513025	-0.00653059352927776	-0.0257079785173276	-0.0161192860233027	-0.0451513239151413	-0.0358608581176306	-0.0427129936041766
0.19950694108954	0.0862636823974298	-0.0167266486899606	0.167964227097068	0.00887787038071985	-0.0466249322286285	-0.0188735309239543	-0.0317809755215635	-0.034547389350656	-0.0406887167589409
0.180036944418429	0.0858661868626664	-0.0163526599381729	0.164480328557433	0.00574175294386159	-0.0458377067775007	-0.0200479769168195	-0.024520682095109	-0.0304933448764366	-0.0407725689910277
0.06134934066123	0.0144311656824736	-0.00524341745221381	0.0422995219440036	-0.005103876597937	-0.0054802543340901	-0.00529206546601355	-0.00622640438329406	-0.0123249310303701	-0.00847771093815469
0.0210544659182964	0.00593947423612561	-0.00264406090263361	0.0136454902096218	0.00168411637893327	-0.000696009529362225	0.000494053424785524	-0.000167719421769411	-0.0025057558948504	-0.00218863530050136
0.572125652327755	0.118038977055671	-0.0291086040419846	0.20257216642782	0.0279880591920182	-0.00100622096011593	0.0134909191159511	-0.0187776397444682	-0.0261836043819632	-0.0326883267672455
0.0671408660670882	0.0428966878561155	-0.00287984874816084	0.0532666465451602	0.0132345247010217	-0.000358637047289306	0.00643794382686622	-0.00154203772773491	-0.00571492798796146	-0.00742962872836005
0.106262710905356	0.0206163641644902	-0.00704847867061881	0.0714779277948713	-0.00229222629717088	-0.0106124417525613	-0.00645233402486609	-0.00998139001103891	-0.0163793553791281	-0.018251160589404
0.606182813050383	0.138282598361718	-0.0370619147446795	0.232306888476161	0.00427748950784002	-0.0159081002658378	-0.00581530537899888	-0.02818665401099	-0.0409657497801007	-0.06075361650677
0.422296533855124	0.1228847003395	-0.0279946195679491	0.191466036135337	0.00587388589595889	0.00142608355453161	0.00364998472524525	-0.0127076432223106	-0.0221535515087306	-0.0367679738077409
0.199583013812335	0.0866931642330227	-0.0168839257548992	0.166828854058026	0.00976156113127866	-0.0460538626166558	-0.0181461507426886	-0.0233498357066697	-0.0357524812301601	-0.0427351562302559
0.0709488345330273	0.0121766829115538	-0.00492541964850395	0.0471059889981171	-0.00206393850639483	0.000715078906920311	-0.000674429799737267	-0.00205732084492898	-0.00541402186717373	-0.0118843686749217
0.660577248109014	0.118132543828574	-0.0365514278080807	0.214877715056475	-0.00421990624614454	0.000438976765182675	-0.00189046474048093	-0.0169900489000525	-0.0249560483526223	-0.0451847567667916
0.567148333120442	0.11508438516363	-0.0321847517611054	0.207784845580982	-0.0036193201962178	-0.015901916298343	-0.00976061824728047	-0.0271673930273983	-0.0381034160953202	-0.0420061261191362
0.379030210222293	0.0905771607732398	-0.0270706093202029	0.191398111861546	0.00235039072069176	0.00707980048173013	0.00471509560121092	-0.00301621402465985	-0.0205841299845914	-0.0300363394511896
0.929852631578947	0.0669241534636074	-0.0273741426648205	0.0653315789473684	-0.00139122807017544	-0.021642522974102	-0.0115168755221388	-0.026964411027569	-0.0375748510991932	-0.0350623227649544
0.941466666666667	0.0576535980245435	-0.0271912996267974	0.0566649122807018	0.00142456140350888	-0.0438528822055136	-0.0212141604010024	-0.0250464741398951	-0.0331958095997569	-0.0360445798199952
0.403673200672975	0.0848010303672316	-0.0340522283214534	0.241024891243971	-0.0154049172876158	-0.0140339801422321	-0.0147194487149239	-0.0305667203417809	-0.042324800095246	-0.0570421971220305
0.841396650717703	0.118457060697835	-0.0305523958851222	0.12607862079441	0.0127629212892371	-0.0189852863510758	-0.00311118253091935	0.00663893825472783	-0.0320261703123158	-0.0330601286871024
0.886550626566416	0.102871859691856	-0.0300070016703693	0.0972756892230577	-0.00592456140350872	-0.0340144463723412	-0.019969503887925	-0.0280758934907541	-0.0423894078144078	-0.0457717086276297
0.268238160113083	0.0773821311256438	-0.0215187200402937	0.156845863829443	0.011500731827066	0.0124305401366226	0.0119656359818443	0.00822966980096684	-0.0067680563764253	-0.0154185939945999
0.0153177137781412	0.0034374847380873	-0.00162063197249482	0.0123182461813046	-0.000944130192406937	-0.000857187011475326	-0.000900658601941131	-0.00149288764605704	-0.00251078552138391	-0.0028791217101756
0.0722666698147097	0.0252334873456688	-0.00677302893973514	0.061621876504505	0.00207724483542789	0.00373509275781785	0.00290616879662287	0.00180655562836235	-0.00715887288973142	-0.00841643206030798
0.00490502402741589	0.000933846374529501	-0.000251864812704792	0.00176660726609369	0.00025853481028891	0.000522901995496712	0.000390718402892811	0.000477786689001805	-0.000114084547576366	-0.000596790281611004
0.72561481756506	0.152394212148994	-0.0383174350882071	0.192791157556678	0.0198126181141561	-0.0097927960880847	0.00500991101303572	-0.0142829671053516	-0.0167207650845572	-0.0310647392493972
0.195692033253369	0.0313692105389369	-0.0148757455782084	0.11975942005993	-0.00500629076761477	-0.00945086903025488	-0.00722857989893483	-0.0220960474122764	-0.0272688305533495	-0.031782015924928
0.0101830183657794	0.00465924569982278	-0.000624318452062265	0.00685240763664583	0.000766809504290616	0.00158216175921266	0.00117448563175164	-0.000897593378405417	-0.00141953534693841	-0.00115378069991782
0.342179753542869	0.123584611364834	-0.0265987797806981	0.194220660783437	0.0504391092696016	0.00726020811920863	0.0288496586944051	0.0112016838868493	-0.00705374844445084	-0.00947106099692563
0.913287802840434	0.0791862864209778	-0.0282185181271882	0.0806332497911445	-0.00764335839598995	-0.0254553467000836	-0.0165493525480368	-0.0226597782334625	-0.0287367794486216	-0.0418100703390177
0.269054394717375	0.105919915268255	-0.0220049936113575	0.17783262155547	0.0112704679241797	-0.0613156925650197	-0.02502261232042	-0.0406239575221723	-0.0663662287875537	-0.0814809355050055
0.866958639021797	0.107699010140709	-0.0288394698475584	0.105223042454621	-0.012718045112782	-0.0155293574846207	-0.0141237012987013	-0.00873085359696979	-0.0204580654725393	-0.0352046749421484
0.0932322517973362	0.0441639922972428	-0.00381739905115419	0.0554607562614037	0.0144467409861591	-0.00195853507899092	0.00624410295358412	-0.00444037093475742	-0.0099655417865105	-0.00956109510834872
