# Supplementary material for: Measuring re-identification risk using a synthetic estimator to enable data sharing
Source: PLoS One. 2022 Jun 17;17(6):e0269097. doi: 10.1371/journal.pone.0269097 (PMC9205507; doi:10.1371/journal.pone.0269097)
Supplement: S3 File — (ZIP) [file pone.0269097.s003.zip › tx/tx.vineCopula.1.2.csv]

risk_act	entropy_est	ital_est	hypo_est	g_err	g_vine_err	ave1	ave2	ave3	ave4	ave5	ave6	ave7
0.887709126984127	0.103555394606039	-0.636022146556623	0.093090873015873	-0.0210623015873015	-0.0179581696081696	-0.00123364343989341	0.00318313492063493	-0.00434841269841268	-0.0195102355977356	-0.0269837389734447	-0.0279587121212121	-0.0483520146520147
0.530945982698936	0.102381570691	-0.317627251662204	0.279564348606861	-0.0203961772508408	0.00430226366073516	0.0477868647010181	0.0175517584940564	-0.0324396992579154	-0.00804695679505274	-0.0520062180909286	-0.049419558957791	-0.0450350261699207
0.282710032112358	0.0951952931407055	-0.132854198454858	0.261831689394299	-0.0579937938177184	-0.0124766686083971	0.0349817150189576	0.0162584912784847	-0.00921157661577471	-0.0352352312130577	-0.0141363007143866	-0.0386673522376197	-0.0702524681102432
0.372131914816512	0.0865639516180579	-0.19936034570117	0.26795440927083	0.0238824956688653	0.0208302537975492	0.0442908300142813	0.0416866857457302	0.00629136857838258	0.0223563747332072	-0.0147773398144763	-0.00993039615189567	-0.0278021124811664
0.272992754798971	0.0879839392857989	-0.129704407223776	0.246002023220834	0.0115739215257416	-0.0155575587845094	0.0495969083151834	0.0289572728143248	-0.000792786446410176	-0.00199181862938391	-0.0193443367387667	-0.0337705972257135	-0.0268397638117889
0.286665781520663	0.0634081777418009	-0.132999364014657	0.2722598699085	0.00360687590844139	0.00965174394179358	0.0215867923202516	0.0258611246296332	0.00956826296792701	0.00662930992511751	-0.025373727588139	-0.0260121760578362	-0.0386581724834207
0.522926899181257	0.0762340480761269	-0.319286579467938	0.246468993621867	-0.0526610529088368	-0.0178481553044527	0.0142728738484313	-0.0325312292286378	-0.0535647090829934	-0.0352546041066447	-0.04502503043256	-0.0498993132744028	-0.0810398411759984
0.0626832154002762	0.00778875724610929	-0.0176158844689635	0.0826363923663973	-0.00681058789930151	-0.0071137132811696	-0.00160676596119464	0.0056557654173751	-0.00165221538042964	-0.00696215059023556	-0.00408394952656764	-0.0119834376167456	-0.0156058462657182
0.00430160976913882	-2.98248823373979e-05	0.000655629633772773	0.00809656577494416	-0.000811772902233408	-0.000678510613765847	0.000767788673312259	0.000811185955186176	0.000317426187332104	-0.000745141757999627	-0.000434966873471936	-0.000971982490308086	-0.00130351974022121
0.693867705905206	0.132312075410509	-0.457718752924739	0.216731224576078	-0.00677634960648155	-0.0439142543019769	0.00184077653555592	-0.0109016959148365	-0.0227334988025267	-0.0253453019542292	-0.05355257131165	-0.058605246263336	-0.0751243070093656
0.535152957413207	0.109585186835203	-0.325069592870414	0.259522755599271	-0.0062572678329591	-0.0433050645200513	0.0311046007263517	0.0160722090663502	-0.00843894585155691	-0.0247811661765052	-0.0306392672474008	-0.0477064020690857	-0.0405074953585798
0.0617358848868449	0.0152133956086169	-0.0116557650164535	0.102085108263653	-0.0129723014973056	-0.00179047085080382	0.00977662080114197	0.00873006113093379	0.00345128195150074	-0.00738138617405473	-0.0115262729967229	-0.0160391194373819	-0.0109880109324751
0.655283966033966	0.175354096160401	-0.42145863218369	0.245060418992772	-0.0453335405581318	-0.0184955998250116	0.00715087193284114	0.0110442011270382	-0.0155063794810212	-0.0319145701915716	-0.0343617741149344	-0.0829810905736018	-0.103422898690984
0.773157936507937	0.167678545424387	-0.532607460555805	0.157295539427892	-0.0597776431901432	-0.0561936890886892	-0.0155744769119769	-0.0239932359307359	-0.0281865072427573	-0.0579856661394161	-0.0366279345654347	-0.0745992185020862	-0.0907490588256535
0.145805512362803	0.0667511024757144	-0.0372780650877763	0.220077896402772	0.0388849470311113	0.00563908852016418	0.0117535350108197	0.0162236559361121	0.00194721770728493	0.0222620177756377	-0.0158869601222856	-0.0384508757323535	-0.0234186910910529
0.701876792211777	0.140252033920709	-0.465907638869901	0.209912543091722	-0.0557863582991849	-0.0258209271258673	-0.0165604399610867	-0.00603830148875739	-0.043658557324619	-0.0408036427125261	-0.0287150566729076	-0.0694786012774912	-0.0969152404123382
0.027851455112297	-0.00111733326789846	-0.0108960741614757	0.0265354072698698	-0.0119929752577427	-0.0124174940664598	-0.00509826007630866	-0.00489114256988012	-0.0100388100586801	-0.0122052346621012	-0.0102609757462289	-0.00963933518501509	-0.0112010805428074
0.233006204898033	0.0751372917839486	-0.103918876669035	0.228162704408444	-0.00528468602652205	0.0116384937825887	0.0437593572904499	0.0282906098008809	0.00628770842205767	0.00317690387803332	-0.0162579192509208	-0.0182163614421563	-0.0273821535860518
0.88554246031746	0.105709797986248	-0.635587066424517	0.0872575396825397	-0.0721607392607393	-0.03877886002886	0.0117663239538239	-0.00141724386724384	-0.0282626984126985	-0.0554697996447996	-0.0262465909090909	-0.02672384004884	-0.0600170954045954
0.288188811992284	0.0571281000644493	-0.146561373429092	0.230340840522353	-0.022164219202377	-0.0417386701823513	0.0113988660209496	-0.0123849479519062	-0.0402357110974899	-0.0319514446923642	-0.0648649867931611	-0.0226550453358819	-0.0597380316546975
0.686906457431457	0.167951943732036	-0.450652852787708	0.223311724386724	-0.0576131230697408	-0.0719786894194183	0.0155275758963259	0.0100631113468574	0.00568186339803978	-0.0647959062445795	-0.0249761948693534	-0.0333790586873326	-0.0805491620978416
0.073490243227575	0.036430647869739	0.00299789553970775	0.168166824412556	0.00117395461504255	0.00487274759440906	0.0220054627620802	0.0142518665538368	0.0101845339201413	0.0030233511047258	-0.00211866007109031	-0.0149374308622828	-0.00284858277319665
0.781619030969031	0.145219909334643	-0.54043027105726	0.152887920902627	-0.0295632903064428	-0.0277248874104911	-0.0232933437600313	-0.05079319299527	-0.0385785248907775	-0.0286440888584669	-0.0808953716795742	-0.0828379322876969	-0.0840933314387997
0.867973520923521	0.101531563956841	-0.618660460635305	0.102099206349206	-0.0190113294600137	-0.0157246031746032	-0.00471241360978203	-0.055365152902653	-0.0513969696969697	-0.0173679663173084	-0.0373770100513523	-0.0694582986457987	-0.0613327233454951
0.491391987882221	0.096285225425926	-0.285470186035564	0.288164123339857	-0.00232518347977378	-0.031881726804302	0.0459255621510735	0.0232145347660237	-0.000273561291069646	-0.0171034551420379	-0.0453728683166972	-0.0577751226178596	-0.0834978227330038
0.0420981496235271	0.00383939010179574	0.00450311360674779	0.0922878013704811	0.00192088020859783	-0.00224964766782428	0.0176611462250747	0.00720338038201691	0.00704954580059909	-0.000164383729613221	-0.00432652458556134	-0.00252887821444522	-0.00527952114342269
0.694765842925071	0.123356122713614	-0.46026824303524	0.210726690569265	-0.0427988008267765	-0.040786382843363	0.0285696630358746	-0.0178677589516784	-0.0172920713466277	-0.0417925918350698	-0.0737465316552	-0.0936905176197633	-0.0693169348793935
0.106660011662478	0.0218257576157155	-0.0343375246124401	0.1363603038536	-0.0205095097596696	-0.0201762843621686	0.0139242488248275	0.0091959536831203	0.00130930472366068	-0.0203428970609191	-0.0107586672422154	-0.00717580540518836	-0.0171506130393262
0.0071850687796599	0.00179260448209593	0.000328461963217022	0.0101335854652589	0.00121739676055754	9.4314231290981e-05	0.00473054342632636	0.00363029463351035	0.00350472316907478	0.00065585549592426	-0.00136301889971653	-0.00111292006007774	-0.000637960876979402
0.0176937536099672	0.00255871111204956	-0.00681904508868435	0.0146892615732142	-0.00696929818816164	-0.00412866186971045	-0.000617814767884299	-0.000862981350390229	-0.00394968988988397	-0.00554898002893605	-0.00625092908866349	-0.00669259303262159	-0.00554731956252059
0.0388121682687751	0.00130503328609447	0.00821219175784387	0.100285371347452	0.0026038160498573	-8.4609867191901e-05	0.0158156449338385	0.013492179375497	0.00439369898966281	0.0012596030913327	-0.00174747362539922	-0.00210341794819899	-0.00481882478394826
0.221429171063703	0.035832438306252	-0.0986702445353531	0.215825305974804	-0.0304234940229619	-0.0161553774204131	0.0227428958355632	0.0038330924231732	-0.021013034209178	-0.0232894357216875	-0.0292862688852622	-0.0250752757435302	-0.053595832435695
0.539296423005959	0.13867561400054	-0.321971194954056	0.287552774855004	-0.0175351103480283	0.0103771728887648	0.0509677764421607	0.0304365643755969	-0.0122173611442774	-0.00357896872963182	-0.00491219044743629	-0.0450083127446367	-0.0623865332970655
0.842248294189471	0.115662924358917	-0.59815933397984	0.10439533326151	-0.0361963100624865	-0.0118459132370897	0.0223445324283559	-0.0262668097017362	0.0110148010486246	-0.0240211116497882	-0.0269447894125139	-0.0443910503391163	-0.0466021067296996
0.940633333333333	0.0589789761882099	-0.688600035598917	0.0417666666666666	-0.0254559523809523	-0.00783333333333336	0.00452341269841272	0.00835833333333336	-0.0228088171632289	-0.0166446428571428	-0.0182063492063492	-0.0287599206349206	-0.032567857142857
0.147644819403328	0.0132687552320335	-0.0428645543631565	0.210211192351234	-0.0147753126324567	-0.00420510527680773	0.0310979405368386	0.00588225825619085	-0.00567375225301506	-0.00949020895463221	-0.0105943784086964	-0.0181300964835032	-0.0231746432157381
0.694706804306804	0.13245908698458	-0.459049281903775	0.214583035265388	-0.0326139102058708	-0.0215407311470779	0.0122332684478927	-0.00662916726786289	-0.0128009724811204	-0.0270773206764743	-0.0257559614807913	-0.060581563979706	-0.0719456377435648
0.474278410154037	0.149912744626023	-0.268949482973388	0.300569460871206	0.00464785692284825	0.000126819263342015	0.0260939362424	-0.0322348663269096	-0.0157159094522188	0.00238733809309516	-0.0421176178381455	-0.0763907055565911	-0.0612336470018672
0.405073321564951	0.109548820007061	-0.229604512984808	0.24545293059512	-0.0084991350426773	-0.0229211373087977	0.0623493746967188	0.0364699377542102	0.0065167003884084	-0.0157101361757375	-0.0046775095003071	-0.0458595210872657	-0.0500081048034101
0.202936523279619	0.0267164782896477	-0.0800400192710516	0.23693368368136	-0.0190800106995591	-0.00899720300753307	0.0334849681732007	-0.00356409056713825	-0.00502983057754486	-0.0140386068535461	-0.0231125404150384	-0.0375746632608808	-0.0537585866700454
0.711777071539572	0.128410655250526	-0.473203897410719	0.210021858941712	-0.0277338342213344	-0.00828008087114129	0.013745929968724	-0.0361297352372431	-0.0266698226986525	-0.0180069575462378	-0.0474948308196687	-0.0410070613025366	-0.0822811477607391
0.233405343215248	0.0411579860976774	-0.0866470019169284	0.296461626866503	-0.0257948055839868	-0.0275273627009171	0.0172973585897534	0.011813731197601	-0.00957069549310283	-0.026661084142452	-0.0232341614737336	-0.0349326649421492	-0.0556947005329222
0.938883333333333	0.0599964244501574	-0.68407949714362	0.0563166666666668	-0.0497797619047619	-0.0193333333333333	0.0138755952380953	-0.0101142676767676	-0.0139988095238095	-0.0345565476190476	-0.0195467731829573	-0.0253051406926407	-0.0311642496392497
0.586798189497918	0.112559980836777	-0.367118542379779	0.251732068969105	-0.0170807893324626	-0.0233858829329889	0.0174673472119738	0.012750457420038	-0.00159305624596751	-0.0202333361327257	-0.0279413992343884	-0.0438510792243637	-0.0651862474694792
0.209781508340135	0.0479240334630405	-0.10103914612714	0.176261328743391	-0.0195712446052776	0.00257739840832286	0.0289476709452448	0.0105306581798185	0.0141029428874724	-0.00849692309847735	-0.0174047716265691	-0.0262425965237004	-0.0347867979550195
0.121399774098218	0.0185613946204497	-0.0215420632899282	0.219066575561236	0.00306190195933373	0.0186420388319639	0.0375095754679327	0.0142941043755937	0.0106411436776918	0.0108519703956488	0.000982040603103529	-0.00794908307034045	-0.0260736624257301
0.209615543029373	0.0516533111663539	-0.0848682860011689	0.236304929022255	-0.00294522118419327	-0.0149094081058676	0.0407378610410955	0.0358732641586831	0.0104040432412864	-0.00892731464503047	-0.0118417913808716	-0.0271385195410643	-0.0338980479158768
0.439414238265424	0.174428651606286	-0.243317701124382	0.296283049427242	0.0133573713816296	-0.0370805292549786	0.0447845204249461	0.0445107843942119	0.00575634766300498	-0.0118615789366745	-0.0190368828374641	-0.0406349882922067	-0.0289530899046812
0.698525541125541	0.169396794454864	-0.460093430622126	0.222238095238095	-0.0412339860446908	-0.0284888229031032	-0.00591214152098185	-0.0285714787626498	-0.0197327081903776	-0.034861404473897	-0.0277201630992847	-0.0716013009602608	-0.083939396604517
0.561174380758512	0.112360058709132	-0.350594706128201	0.240536992940528	-0.0100796963973516	0.00932311670698616	0.0465401781196576	0.00574519810990637	-0.0245862732422729	-0.000378289845182733	-0.0469860748321155	-0.0749533831557498	-0.0484413546138204
0.729712576312576	0.149589210829973	-0.492228655113557	0.18681362689598	-0.0244684163059162	-0.0517672504940306	0.00727890622449445	-0.00438760157326334	-0.00919009046509045	-0.0381178333999734	-0.102418352171669	-0.0701944467812889	-0.0964870498811536
0.644906337126925	0.132968708591612	-0.415366753452692	0.235863493532611	-0.0383908001956763	-0.0184044559786518	0.0281255165284416	-0.0369010112077668	-0.000230504287855537	-0.0283976280871641	-0.0372671325259741	-0.0515162607401366	-0.0838997319584086
0.726774706812644	0.140275339524367	-0.489304674660565	0.190694811903934	-0.0233788495867944	-0.0416524496253866	0.006034670079205	0.0141796199557891	0.010367087731513	-0.0325156496060905	-0.0276575969436497	-0.0686750687433246	-0.0712503785078108
0.0402336674740165	0.00902575742228941	-0.0124070557718191	0.0432217793039486	-0.00714154038843522	-0.00436241193804975	0.00384299023594534	0.00588415093331183	-0.00265915274473823	-0.00575197616324249	-0.00614268913736392	-0.00655864420250183	-0.00890911370892013
0.00217260834733783	-3.68625434107313e-05	2.43089966416262e-05	0.000668853938709438	-0.000192408020726826	-1.66328518195103e-05	0.000926940945758359	0.000411660160421926	0.000120596378140247	-0.000104520436273168	-0.000253884178925055	-0.000368901799136993	-0.000530197553456142
0.516971742263171	0.144595583608671	-0.305729425628277	0.283177321907952	-0.0794306356836171	-0.0336068639063226	0.0158143426744234	0.0240208753140563	-0.00777101871730801	-0.0565187497949698	-0.0701247417946789	-0.111926527957491	-0.075129874706833
0.826091980532592	0.0904049034948247	-0.580437507593119	0.127798928558318	-0.0549110615261931	-0.0450421240023643	-0.00179652002194575	-0.0121322222353333	-0.0412307264508459	-0.0499765927642787	-0.0558869154587764	-0.0627337193493304	-0.0657678541673521
0.407996068071828	0.137817888721007	-0.21794611160593	0.301815591507215	0.00419269528083788	-0.000446083380871265	0.0502866601643999	-0.00319511313507637	0.00185123687273181	0.00187330594998331	-0.023474826707192	-0.0704427155832511	-0.0756156618386628
0.0254393234532356	-7.46259720506223e-05	-0.000791016228420063	0.031345153740293	-0.00355021153985656	-0.00519530209825653	0.00275650105663757	0.00274963704756696	-0.00228076189172229	-0.00437275681905655	-0.00154668535733757	-0.00453328604391186	-0.0065693299063969
0.712782965645466	0.152142226826891	-0.473416554884596	0.213161419381272	-0.0168216855684735	-0.0238016924175518	0.0340293053830326	-0.00412750550318275	-0.0109861241930136	-0.0203116889930126	-0.0221409782636268	-0.0847921822726974	-0.0533415193231515
0.669204577775166	0.124813520049989	-0.43686916481582	0.225120555914674	-0.0293247731258607	-0.0126166354405366	0.0369705608869115	0.0338587288963574	0.00260716896432178	-0.0209707042831986	-0.0348233387437639	-0.0374876803345895	-0.0647096370954598
0.0220253712045504	0.000620686657494887	0.00176317791266445	0.0332220810572038	-0.000114236916830872	0.0026403496774351	0.00592466206300779	0.00410793932009824	0.00237776410675825	0.00126305638030211	-0.00432194801184648	-0.00354325636339112	-0.00713025943046018
0.553639940399713	0.106514279996883	-0.344114838141528	0.243024883474836	-0.0794029765722833	-0.0407461429575038	0.0221928331726563	0.00433950110796089	-0.00921229405662805	-0.0600745597648935	-0.0449583746813955	-0.0415475923748986	-0.0553829774459475
0.89854246031746	0.0935235348087579	-0.648933383731429	0.0726575396825397	-0.0492743070981307	-0.0528154040404041	-0.00925311077811075	-0.0148929181929183	-0.0146299145299146	-0.0510448555692674	-0.0527537385859754	-0.0248733766233766	-0.0362724025974026
0.240985813316243	0.0378088872771922	-0.0934967061036035	0.287640461660486	-0.0103760814934158	-0.00923754034187818	0.0372951718764008	0.0155244974631387	0.00682092572790258	-0.00980681091764699	-0.0248407399573948	-0.0490296292094151	-0.0471576208237667
0.67707354499645	0.151186729197074	-0.453012994497118	0.182987002428261	-0.0462088493941583	-0.0318436267199046	0.0286371687565007	-0.0290226710976437	-0.0329171498334547	-0.0390262380570314	-0.0571992935676403	-0.0265754773093499	-0.0856805675058397
0.41728516206099	0.131592290316991	-0.226164487702175	0.298785126336821	-0.0111295486323813	0.0128456639526054	0.0206491860088951	-0.0210484663481886	-0.00465993502656531	0.000858057660112044	-0.0162273247179376	-0.0688892432301615	-0.107060449677893
0.54050224827546	0.126960683413887	-0.323720314191114	0.283249400565894	-0.0522958216785055	-0.00953568906138458	0.0566794229321591	0.0109485751615669	8.01447949173584e-05	-0.0309157553699451	-0.0195001827563054	-0.0549097633316863	-0.0614630185492212
0.19866925501646	0.0859918147313082	-0.0644382218832646	0.276781585406142	-0.00317946933273183	0.0125631534202585	0.03226496018884	0.0235944292260927	0.00139081704480704	0.00469184204376336	-0.0132715729622651	-0.0441186172677659	-0.0387963831627017
0.522448162459616	0.141141434339354	-0.306715929944543	0.300138077549584	-0.0395717642695156	-0.0645248046656546	0.0405583251295923	0.0187689180343982	-0.0204479217883969	-0.0520482844675851	-0.0561377331904318	-0.041433491355544	-0.086969086317437
0.020604609046805	0.00384170543482204	0.000442446488417549	0.0389867016404515	-0.000187009318715375	-0.00323694771207512	0.00362378866286262	0.000675581551665191	-0.00128898423265764	-0.00171197851539525	-0.00417481228849682	-0.00226085342120511	-0.00369194535952001
0.32389670843576	0.132810240147553	-0.161657430342349	0.270397804627993	-0.0587116663650901	-0.00244990899679975	0.0333797454891057	0.0298337553734648	0.024756078392738	-0.0305807876809449	-0.028476778821688	-0.0551519167292611	-0.0610150002553013
0.649088363433952	0.150104325652568	-0.414812060613482	0.252475272929685	-0.0413274008390915	0.00774308297958637	0.0645614524364524	-0.0176522235606222	-0.0221209535863172	-0.0167921589297526	-0.0360781251664573	-0.0738590204790051	-0.0804361628394059
0.220243650161663	0.0493886579865756	-0.104656981180852	0.194809400455817	-0.00704792987604216	-0.0385238691566052	0.0264777421389425	0.0228668172141073	0.0163353904370197	-0.0227858995163237	-0.0280071709636681	-0.0469308207017059	-0.0526358052956078
0.872934361471862	0.109597630341542	-0.625352887718206	0.0891383658008658	-0.081466287878788	-0.0328078546453547	0.00329540043290033	-0.0328356442577031	-0.0108924422799423	-0.0571370712620713	-0.123383751471339	-0.0796782412032413	-0.100592216905296
0.450914167349585	0.0987394857880094	-0.258202618823831	0.271346424335769	-0.0370283679388236	-0.0242517178842053	0.0261068574080184	0.00490655834683568	-0.00723227339188548	-0.0306400429115145	-0.055073661311089	-0.0886888685007242	-0.0773468329082891
0.792850793650794	0.166806467017876	-0.548039858352435	0.156421933621934	-0.0253876512376512	-0.0259669136963255	0.00135835137085127	-0.017830568043068	-0.0410919316794317	-0.0256772824669883	-0.0895040270463843	-0.0626583127621172	-0.0601392894988644
0.788488095238095	0.162754614783884	-0.540113384852422	0.177730086580087	-0.0297436763399999	-0.0512888056388056	-0.00216994533244519	-0.0299753712153596	-0.00293091630591624	-0.0405162409894028	-0.0461940729746244	-0.0794643096307689	-0.0556169396994474
0.43869796354193	0.0906280239524378	-0.249869067348882	0.265055968089373	0.000114716371205525	-0.0353480573789375	0.0324193509306026	0.0200551201844962	-0.0293851649114572	-0.017616670503866	-0.0511525023453006	-0.050022299482108	-0.0872294452375931
0.0497506115595888	0.014742447562325	-0.00496757310299854	0.0947735327231632	0.000136761575768585	-0.000896907732761298	0.01065765321156	0.00755237036798176	0.00753562653098509	-0.000380073078496357	-0.00265305126621988	-0.00297388085368115	-0.00676113208904135
0.104541342463125	0.00272744171342711	-0.035846965724191	0.125794444977474	-0.00516008692938165	-0.00349583894105238	0.0198028328894699	0.00818684880028511	-0.0105661265176291	-0.00432796293521702	-0.00566232217008285	-0.0164775934209594	-0.0251785997562827
0.886310317460318	0.105156797458294	-0.636213859941936	0.0875249766573296	-0.0110650793650795	-0.0214666666666667	-0.00535734126984133	-0.00687047315429679	-0.010217384004884	-0.0162658730158731	-0.0199617512389572	-0.026606068033274	-0.031954761904762
0.0047535715502488	0.00332353133746347	-0.000128259805969995	0.00938069087933142	0.000148435973933759	9.71263052518181e-05	0.00170965377404567	0.00159842481878783	0.00136085755714669	0.000122781139592788	0.00127403905433445	0.00221152080187294	-0.000603446175606694
0.92677619047619	0.0697804946536902	-0.672664988900301	0.0652238095238096	-0.0105166666666666	-0.0399486291486292	-0.0187419511044511	-0.0111059523809524	-0.03286534992785	-0.0252326479076479	-0.0173140873015871	-0.0390682123432122	-0.0333319444444444
0.210571246732907	0.0560420869729789	-0.100458126252566	0.183122465788403	0.00917895904496316	-0.0161873760675288	0.0356566957752999	0.00200438299172018	-0.00292551114955455	-0.00350420851128283	-0.0123057503838973	-0.0292493968611441	-0.0239807947512347
0.684972162785942	0.154036389707509	-0.457433211177007	0.18811955850668	-0.0422005270735945	-0.0184075700422349	0.0115058587680971	0.00260066662337355	-0.0154770150958828	-0.0303040485579147	-0.0398190550051648	-0.0458808252045014	-0.0827832477997003
0.105187815199719	0.00539512931205337	-0.0418824124545007	0.104679835426033	-0.025415849374477	-0.0238909309475257	0.000994179354903146	-0.0133977744434042	-0.0186650470427646	-0.0246533901610013	-0.0215391554298089	-0.0293544102375276	-0.0347955223037689
0.0555870683718566	0.0396809473161813	-0.014173039194098	0.0693535178126632	0.0138445556503292	-0.000128121621070121	0.0237856878382504	0.0152587440368067	0.0207442625012806	0.00685821701462953	0.00180804991269596	0.00398182772170027	0.000499978062956062
0.602957184081074	0.118374960542882	-0.381125842143522	0.246894258361932	-0.0458489226744054	-0.0308091361059614	0.0161663740258315	0.00915310860835716	0.00499528461801879	-0.0383290293901835	-0.0648082420224503	-0.0688362897533601	-0.0832597240021423
0.139821530474325	0.0183144383018718	-0.0359516805079107	0.215085201419602	-0.00229286737701581	-0.009448494212349	0.0401940345307695	0.013856128429159	-0.00272479558233873	-0.00587068079468239	-0.0177967630497116	-0.0182102094515982	-0.0192500120108844
0.223232557585459	0.0827741994731221	-0.0990408067629749	0.217175125937773	-0.011636228489828	0.0238180899846399	0.0465854383152466	0.0339274713180012	0.0286789452673506	0.00609093074740594	-0.00633900839350549	-0.00277280250043535	-0.0328701098873951
0.285791198866713	0.0606448752024276	-0.135512964062293	0.256755782935732	-0.0258351432156458	-0.010518682312559	0.0481600057049194	0.0408419633208736	-0.000396700384676985	-0.0181769127641024	-0.0186870393756357	-0.0194531719745971	-0.0365326201020126
0.178384205979352	0.0647569777481243	-0.0700447300744399	0.198297375216139	-0.0185371110709693	-0.0022426554916585	0.00848748071404754	0.0213713112708469	-0.000401248419270306	-0.0103898832813139	-0.0134677367394822	-0.00752439618366496	-0.0381133897425132
0.912930158730159	0.0756146819254124	-0.661243178302654	0.0678698412698413	-0.0627742063492063	-0.0220277777777778	-0.0116242063492064	-0.019455303030303	-0.023949963924964	-0.042400992063492	-0.0474583152958152	-0.0482603047687605	-0.0648203903939198
0.204238688829094	0.0304238926453567	-0.0836110657608539	0.225765898342633	-0.0379235844509639	-0.00180866837000518	0.0449883757838775	0.0197329329747086	0.00574173092985297	-0.0198661264104845	-0.016738780929682	-0.0382288121515461	-0.0249143243285822
0.681280307414919	0.117793717183772	-0.452103299802364	0.200852902291251	-0.0835749893286079	-0.071806122327009	0.0142539701019735	-0.0191003827746714	-0.0402609960282903	-0.0776905558278085	-0.0789043280227191	-0.0681198511410944	-0.148362858197515
0.301770895280941	0.06800695656299	-0.164141040902115	0.200907706028751	-0.00175214258005196	-0.0297058936409277	-0.00547631389643288	-0.00142384293093178	0.0148997255057964	-0.0157290181104898	-0.0248865365596085	-0.017051119099009	-0.0456098364388989
0.0365391568430566	0.000752707449991931	0.00930896408314993	0.0973870348301003	0.0014240801028199	-0.00133090566119122	0.0164843344329293	0.0105902451894746	0.00536415875843238	4.65872208143397e-05	-0.00132067165308562	-0.00502907395968657	-0.00691148586553695
0.865549440836941	0.101776969362555	-0.616186079539628	0.104996013708514	-0.0705097582972583	-0.04442794011544	-0.00492655122655117	-0.0285142810912441	-0.0443542610983786	-0.0574688492063492	-0.0690806305536568	-0.0642123016762032	-0.0795291132478632
0.32261165795409	0.0697409964374816	-0.15392262691653	0.297341369609373	-0.0105140212802755	-0.0315168847208879	0.0407281067130931	-0.00659204093895738	0.000633774424144806	-0.0210154530005817	-0.0144053538134668	-0.0483395125078233	-0.0553508849933965
0.304590744525759	0.0906612623815052	-0.150716264168823	0.255566387262255	-0.0132399827914837	0.0054965457882345	0.0165675928821816	0.0256407246583111	-0.0161936552210338	-0.0038717185016246	-0.0202037974708298	-0.0517621720592822	-0.0613352831130467
0.0388612642616369	0.0317454426872706	0.000420785942023792	0.0787311483871544	0.0122067815866238	0.00379805227020063	0.0146753120631337	0.0146402389808483	0.00853014840438797	0.0080024169284122	0.00183941853703505	0.000509801910128053	-0.0024240177385604
0.0436125696316486	0.00593683135555382	-0.0118943350852434	0.0444510202334023	0.000790772570373695	-0.00251895988004956	0.00885900311323078	-0.00296829380664854	-0.00450201087962403	-0.00086409365483793	-0.00801561420867872	-0.00215449094567459	-0.0135287421694287
0.655063284711504	0.113210635317574	-0.42734448780715	0.218459709940902	-0.0219637320554609	-0.0646518551475503	0.0175185085431014	0.0115739302526733	0.00245800029296672	-0.0433077936015056	-0.0299889919725391	-0.0543671348389667	-0.0737318125478134
0.23816262318718	0.0714695034137397	-0.10950640281884	0.22537798771148	0.0253263812598296	0.00770855224312106	0.0296845341947879	0.0319930445770503	0.0143343863329062	0.0165174667514753	-0.00420930479287537	-0.0301851417991995	-0.0475465284501193
0.014951322290151	-0.00347869064366552	-0.00151669050452166	0.0245596355889534	-0.00228398697836052	-0.0065757806368491	0.000853661674955835	-0.00324166517848089	-0.00370327869380904	-0.00442988380760481	-0.00594312329719323	-0.00516628796464957	-0.0061188289827403
0.0856414596949644	0.0306224116933839	-0.0252166508179193	0.119347895750157	-0.0110108149458407	-0.00102484312212794	0.0193093252557242	0.00571138105699122	-0.000693552034172332	-0.00601782903398435	-0.0146413453139806	-0.0128642307875913	-0.0148675102579247
0.116906732267303	0.0112469433524701	-0.0163641300560652	0.222758796075146	-0.00100807568807333	0.000838089932760425	0.0273827018339878	0.0141438099262275	0.0108128555692413	-8.49928776564535e-05	-0.0118875352320346	-0.0197449969023615	-0.0225068610819158
0.0649294430679079	0.00602414158609779	-0.0232769680087057	0.0693066398927751	-0.0101504065100779	-0.0128470534045054	0.00432308823033176	-0.00568338596002674	-0.00387482744573259	-0.0114987299572917	-0.0187656060411166	-0.022621485367452	-0.0213417997099744
0.352182051659339	0.115560569768836	-0.184302283879382	0.262366121246186	0.0134633961458811	-0.0485126115045854	0.0521823172120672	0.0344989185633471	0.000981892422125652	-0.0175246076793522	-0.0138724834205118	-0.0378978543052856	-0.0415888154554366
0.00507459657554916	6.45703311851365e-05	0.000912878867521593	0.00586169790305609	0.000769230698435227	0.00027613441960839	0.00258777329449501	0.00195785015817212	0.000529718273438428	0.000522682559021809	-0.000168451875655354	0.000155594324341133	-0.000944022489188834
0.415628021355074	0.125486632197826	-0.22576321017592	0.294762890081271	-0.00237430189155968	-0.0521713601920834	0.0952956430063412	-0.005687544950636	0.0268815811964699	-0.0272728310418215	-0.0349058786834218	-0.0432109953315941	-0.0684729372286045
0.942919047619048	0.0557828577726635	-0.689450179647886	0.0463536796536796	-0.0338586580086581	-0.0350853174603175	-0.00253571428571431	-0.0176900793650794	-0.00520793650793649	-0.0344719877344878	-0.0334392857142858	-0.0325143398268399	-0.0378553571428573
0.112341417165237	0.0146467151471164	-0.0412763507919362	0.126029595713674	-0.00366965197475588	-0.0234654893128983	0.00105182352533223	-0.00154643506478531	-0.00933501796315468	-0.0135675706438271	-0.0164927208896343	-0.0243598853271332	-0.0198070073540423
0.612098585326819	0.13989887631787	-0.390207042229022	0.235080024298849	-0.0324403315707714	-0.0478393192244679	0.0358940483466967	-0.0171894937720773	-0.016847292216335	-0.0401398253976197	-0.0572452808706564	-0.0662997891427586	-0.0611746549759495
0.427971860091985	0.14014256613486	-0.232570909374531	0.305269881628627	-0.0359870684607388	0.00930346718663233	0.0508144707561996	0.0152743668954705	0.000971126120655696	-0.0133418006370532	-0.0373971571797796	-0.0600711598360331	-0.0796513116441863
0.796384126984127	0.157572272973008	-0.550880557071944	0.1560886002886	-0.081776559714795	-0.0174269769304296	-0.00893627598489499	-0.0256482513831198	-0.0196683441558442	-0.0496017683226123	-0.0648557510756631	-0.0848364271358779	-0.0863751621071903
0.723274783070978	0.14184587915763	-0.484691769540273	0.19890703511084	-0.0128595456574625	-0.0139403119865067	0.0330066288183598	0.011910367685644	-0.0125864770309251	-0.0133999288219846	-0.0295446408984722	-0.100144159330794	-0.0714905247114982
0.187905581069571	0.0213048369840274	-0.0855052376533662	0.175692346991532	-0.0131721846292427	-0.0414719462908099	0.0187829559935014	0.0102165344307784	-0.0145529365060796	-0.0273220654600263	-0.0251503670709865	-0.0380076168284542	-0.0629735045725937
0.484111566327423	0.107395262113902	-0.278543771957826	0.29274514865522	-0.00202815450614902	0.0155293456876992	0.0564591906336237	0.0237175141069005	0.00157393612901968	0.00675059559077507	-0.0515993946442408	-0.0664182262796286	-0.0719296588908177
0.410573927752289	0.128921939447197	-0.221086980393601	0.296597815118342	-0.0228657334443658	-0.003406596237778	0.0422545806443705	0.00780114467379645	0.0116702165499787	-0.0131361648410719	-0.0275267064215842	-0.0621033174815246	-0.0579714933836105
0.192696804021293	0.0971856413237077	-0.0558518083981871	0.295277243129795	0.0186785903148854	-0.0199346919538564	0.0471730456664785	0.0128310217699389	0.0132996834007029	-0.000628050819485498	-0.0137145531644793	-0.0234667783976989	-0.024493711070902
0.528937705108768	0.0896835134029865	-0.326111798490128	0.23726203356429	-0.0284169842231562	-0.0294296849826196	0.0216560628871658	0.00324270424335849	-0.0139453479276801	-0.0289233346028879	-0.021751700594788	-0.0497231458477189	-0.0564291306714998
0.699163818126318	0.144583657463346	-0.463310881443666	0.210307839627693	-0.0232331650110544	-0.00201465709915505	0.0152417843164747	0.00260815577853424	-0.0200855960439	-0.0126239110551047	-0.0374424567804991	-0.0689699392029699	-0.0592121968189626
0.56475704646231	0.157890540546877	-0.34721672532708	0.263039744981541	-0.0148193981528103	-0.0205847867669976	0.0463426520360452	0.038765474290279	-0.00255091725662016	-0.017702092459904	-0.0299055462667513	-0.0405025676437979	-0.0404489655484451
0.411282588360442	0.106155138170713	-0.230195569356145	0.262331787193762	-0.0147516445777957	-0.00356229858140483	0.0646596628259671	0.0478778394491703	0.00423733841341978	-0.00915697157960027	0.0233769731078399	0.00120419551163586	-0.0319021581454879
0.356901352639244	0.122162403419644	-0.182284073690206	0.285997902837859	0.00945670181981279	-0.000312012594260225	0.0549942471926233	0.0416180629206085	0.0115130688788619	0.00457234461277628	0.0066429368361165	0.00439931766500773	-0.0535700143313877
0.853780821792587	0.107143246332649	-0.606841681643659	0.105564632752868	-0.0406185905455726	-0.00187822716499186	0.00522015957898303	-0.000177532589529572	-0.0113774997061762	-0.0212484088552822	-0.0223705210124489	-0.0331189170306818	-0.049216139252904
0.306220600219258	0.0881687250685304	-0.150474807554748	0.262709055207607	0.00565067629499599	-0.0175065261930583	0.0308792090198414	0.0330657051164371	-0.00120151744445335	-0.00592792494903116	-0.0115866321605392	-0.0305210139350449	-0.0314416471767764
0.593141688850938	0.156699197169835	-0.368996108228976	0.263468971835624	-0.0764569341246416	-0.0204632501327936	0.0167217388349755	-0.0198393291728625	-0.0221653944842505	-0.0484600921287176	-0.0796520024531416	-0.0773172451634648	-0.130464007684044
0.281328980425324	0.0651659110588397	-0.139182677556547	0.238293105781347	0.017661377015703	-0.00176313583748122	0.0457751177977684	0.0226279278639112	0.024777850189691	0.0079491205891109	-0.0179322475559069	-0.0101644353477534	-0.032839006830187
0.00153352328261207	4.26733057123545e-05	1.5955982076871e-05	0.00260645016438935	-0.000182379175556342	-0.000226264648040126	-6.04065001574175e-05	6.11610935993454e-06	-0.000677222464045323	-0.000204321911798234	-0.000788600557213569	-0.000665015198792266	-0.000774013319587034
0.602008352811021	0.131051911767046	-0.378787453520783	0.251108001912686	-0.0267133997097969	-0.0305379130910347	0.0144700169607128	0.0203114765662635	-0.0558026729655099	-0.0286256564004158	-0.0655574120861607	-0.0658002129722812	-0.109292648976837
0.741165094004691	0.147844681857803	-0.502410394643157	0.181758970166432	-0.0377827880871232	-0.0589860194681168	0.0178960926681516	-0.0063987602362976	-0.0265905724353966	-0.04838440377762	-0.0506734402017113	-0.0492391369166607	-0.0596868879740041
0.0618112518713039	0.00516361854320817	-0.0131107835086417	0.0803465777957029	0.00620868822867318	-0.00823136451498475	0.00985585494577129	0.00721240057070727	0.00873804813334628	-0.00101133814315579	-0.00709417970822229	-0.0117983430783441	-0.0133448995196233
0.113100725666084	0.0180399955420367	-0.0416272023672353	0.128867262274252	-0.00749569482462079	-0.0204665201358315	0.018430489151947	-0.00180973015235603	-0.00940477474072722	-0.0139811074802261	-0.0304438462190723	-0.0321188938287284	-0.0283944569785275
0.475356834817066	0.100318124725959	-0.272280933049286	0.291243799131528	-0.00628259374828222	-0.0290840344771465	0.056799987046141	0.0222151038514783	0.00656811898550175	-0.0176833141127144	-0.031943082568856	-0.0767359918227453	-0.0703980246995668
0.874995634920635	0.106751608483596	-0.628648527367338	0.0820952741702742	-0.0504028638028639	-0.0283326776165012	-0.0185376517273577	-0.0377791221441957	-0.0620943851706429	-0.0393677707096824	-0.0425081890331891	-0.049524019303137	-0.0940193778287888
0.0466902041277583	0.00756165511905718	-0.00798349802133611	0.0749014347807493	0.000453715846225278	0.00546968105553855	0.0203655571983654	0.00793002923745749	-0.00020254719166922	0.00296169845088191	-0.00235086880123317	-0.0111821893312911	-0.0123030139637856
0.218572643405901	0.0624606490677267	-0.0920302924213379	0.234501868901354	-0.012301507434496	0.0052994809405035	0.0281423539712619	0.0435696548335621	0.014964909161813	-0.00350101324699625	0.00721193083328367	-0.0169713867090294	-0.0235066289157206
0.304220650748461	0.0616057518217775	-0.132740952964795	0.327552227633504	-0.00969932306986071	-0.00617270135536097	0.0325256558681806	0.0206309504313829	-0.0128027563314025	-0.00793601221261081	-0.0305264764335648	-0.0491588139203809	-0.0512804808644133
0.208887546134871	0.0432328183231489	-0.0892881937209371	0.211403530222674	-0.0241929747631821	-0.00259293587306172	0.0273780323199117	0.0147065799780314	-0.00462676544074309	-0.0133929553181219	-0.0252055771861713	-0.0347364088767609	-0.0312054937113329
0.00487204664216695	-0.00128435707738387	-0.00144658379857601	0.00394019205020686	5.2137227493765e-05	-0.000601630689031722	0.000231998443541714	6.56596848042932e-05	-0.0008163036531925	-0.000274746730768979	-0.0018413918583405	-0.0011080281751707	-0.00168778350198524
0.945966666666667	0.0537916662006861	-0.690816513170041	0.0508333333333332	-0.0162333333333334	-0.0183333333333334	-0.0127785714285715	-0.0155738095238097	-0.0277948051948053	-0.0172833333333334	-0.0532725829725831	-0.035185497835498	-0.0590711673130792
0.9451	0.0546647617622581	-0.690642481117199	0.0485	-0.0128000000000001	-0.0256071428571429	-0.0124285714285715	-0.00700833333333328	-0.0216660173160175	-0.0192035714285715	-0.0404988095238096	-0.0239238095238096	-0.0405440476190477
0.604551745448862	0.132879956966617	-0.386441440229532	0.226753879587076	0.0267428669315565	-0.0281631672197967	0.0636176780069392	0.0108680801779096	-0.039796056551186	-0.000710150144120125	-0.0492777163460804	-0.0418770584097022	-0.0825036242398319
0.481682605632894	0.0954115549231783	-0.277279659518285	0.289898436890613	-0.0323269345946521	-0.00973981115334915	0.0364476656265924	0.0264512508795067	-0.00995570536199103	-0.0210333728740006	-0.0509916065117637	-0.0581671468774295	-0.0662339570318305
0.896604761904762	0.0859381258469268	-0.64526409878417	0.0825952380952382	-0.0320432539682539	-0.00855508658008652	-0.0059196759259259	-0.0290166666666667	-0.043652380952381	-0.0202991702741702	-0.0498837540295345	-0.0673517676767676	-0.038768315018315
0.0759003775806554	0.00306459684941937	-0.0192118852560489	0.112699606281004	-0.00587546256914022	-0.00347971277504786	0.00291460038309825	-0.0051738874707369	-0.0103366356054653	-0.00467758767209403	-0.0246502894409002	-0.0266458259095057	-0.0295407039582356
0.153623127951518	0.0242656146924055	-0.0614738475662896	0.160017036562734	-0.00906808517440724	-0.0130851480054516	0.0193105714583194	-0.008897139777476	-0.00392643565756112	-0.0110766165899294	-0.0285023921525674	-0.0319806835975585	-0.0269833366016582
0.0519232762034421	0.000343696234314655	-0.0230306256238866	0.0399904443690037	-0.0130011865186915	-0.0154924519040833	0.00455035306049765	-0.00142094595436488	-0.00212812511337151	-0.0142468192113874	-0.00751088664564362	-0.0141700760375869	-0.0166576895571088
0.230744385722102	0.0534795125712891	-0.104652696259525	0.22061071044641	-0.0373326375795164	-0.0179281027454414	0.00935761466530491	-0.0110877044786718	-0.0316008250656945	-0.0276303701624789	-0.0524553049777989	-0.0627691733436636	-0.0505992376615748
0.0236162586090708	0.00817189050542258	-0.0101395529146631	0.0157486551850771	-0.00396010534567597	-0.00572430637031923	0.000481447928075453	-0.00204494836167613	-0.00376450599031379	-0.0048422058579976	-0.00351457039852068	-0.00881211200900308	-0.00979268465235001
0.036098811886552	0.0295648085084655	0.00139782045925874	0.0734657599067967	0.00284989735242325	0.00915802550548946	0.0282945406639464	0.022094939148385	0.0146450737052297	0.00600396142895636	0.00355220464965578	-0.00149624966085191	-0.00153934749274099
0.930942857142857	0.0652366041801907	-0.67816662378552	0.0551298701298701	-0.0219111111111111	-0.0053928571428572	-0.00366785714285722	-0.0173402902652903	-0.0208484987234987	-0.0136519841269841	-0.0194208333333333	-0.0399241071428572	-0.0417488220113221
0.926466666666667	0.0726352445145096	-0.675371718834794	0.0520787878787878	-0.0586738095238096	-0.0199924242424242	0.00172301587301582	-0.0239344856532356	-0.0065654761904762	-0.0393331168831169	-0.0203208222333222	-0.0524260790679908	-0.034907806082806
0.0833775718908917	0.0450303495980603	-0.00370862009832104	0.173267400102407	0.00929927599818234	0.0101958233028294	0.0256093584351996	0.0201291010191076	0.0196833446528688	0.00974754965050588	-0.00123171861793304	0.00224937178001382	-0.00301669394115726
0.140273674822578	0.0697240136166634	-0.0265504430655994	0.250530112112114	-0.00191124343637028	-0.00362055007189205	0.0431660353045477	0.0171947480645811	0.0205456924841519	-0.00276589675413116	-0.00373887169034551	-0.0179331844152412	-0.0219653955128178
0.113021921494471	0.0582792003181688	-0.0115406173710483	0.228123480658619	0.021413145948008	-0.00555602446279242	0.0507025770579062	0.0219075107625944	0.00773391807322525	0.00792856074260778	-0.00683680809813848	-0.0125477770295134	-0.0188073961220305
0.465903532294409	0.199559299315822	-0.264944240172041	0.288218392839281	0.0444644741546554	0.00122424156907464	0.0553152299756164	0.0480049735909794	0.0367340341613134	0.0228443578618651	0.027844191080507	-0.0194218495821367	-0.0448648938095613
0.328306764953796	0.1120091454963	-0.152003788421616	0.324575434589959	0.0052176963767423	-0.00742807392462141	0.0452879069200071	0.0370439318721338	0.00714783201502278	-0.00110518877393956	-0.0415331069360511	-0.0380085491587087	-0.0871827782490672
0.121461863693858	0.023726339422978	-0.0470740582184735	0.126922203082584	-0.00678584223723389	-0.0303483749809346	-0.00594373381210933	-0.00594041179347943	-0.00429976214404373	-0.0185671086090842	-0.0155587939583906	-0.0153366518226222	-0.0370567726267301
0.813638322788323	0.141063236909399	-0.567842786223413	0.141287880420233	-0.0418865367089051	-0.0110324960902907	-0.00688869463869457	0.00932181845931856	-0.0389255487052297	-0.0264595163995979	-0.0332485934952614	-0.0481346455774473	-0.073246161567967
0.00164784587930248	0.000274424935908559	0.000147763980005643	0.00244920349640107	-0.000471050998675823	0.000775933970448297	0.000126150658878676	0.00177298236936663	2.44789320563341e-06	0.000152441485886237	-9.12487279645068e-07	0.000447511957270778	9.84994723390697e-05
0.0319792097820669	0.00291301330586554	-0.0112721168150068	0.0291195241654361	-0.00603141769483864	-0.00291694645551468	0.0108821468490592	0.00449311236432545	0.00116115158876298	-0.00447418207517666	0.00014526100758764	-0.00746468043335069	-0.008120257678369
0.643687612387612	0.15832655780777	-0.413722069922467	0.238584045366398	0.0185002918353485	-0.0440921396545503	0.0204754922518503	0.0419325109286138	-0.0151302299220007	-0.0127959239096008	-0.0377682043118462	-0.0574788186294063	-0.0584598741558052
0.671394355873208	0.136474161907585	-0.442739358298016	0.206699692772643	-0.025823102091044	-0.0428188324571064	0.00883290560714178	0.00179660958728844	-0.0172641355338036	-0.0343209672740752	-0.0415188261310163	-0.0713659293114924	-0.0740549446285653
0.0281080770461362	0.00189825574814636	-0.0074749485729921	0.0341520019909146	-0.0113690977860421	-0.00771112717080367	0.000804124182376766	-0.00397161360882849	-0.00332654386490877	-0.00954011247842286	-0.0104114535500583	-0.00756701924432712	-0.0100288877986371
0.891173015873016	0.0927650316488904	-0.641463337268791	0.0809724386724386	-0.0797757964257965	-0.0421000377260675	-0.035281727994228	0.00730079365079361	-0.0314476190476191	-0.060937917075932	-0.0690727550529181	-0.0606485286972319	-0.0518539178249512
0.0499574254581779	0.00811015709922113	-0.0157004492070177	0.0622670071820099	-0.00163305510205095	-0.00382120583294496	0.00297271614098551	0.00745959777853437	0.00249504656297207	-0.00272713046749795	-0.00949623620949917	-0.0120460231163693	-0.0080040934844769
0.541005519666952	0.13539371460361	-0.327093163675074	0.270316405466738	-0.0139652330567787	-0.0280378331976028	0.0146683120265821	0.0335222100351754	0.00750099704709983	-0.0210015331271908	-0.0457063340169044	-0.0277138718471991	-0.0699045444661445
NA	NA	NA	NA	NA	NA	NA	NA	NA	NA	NA	NA	NA
0.538911327312179	0.127970491113417	-0.32160716271435	0.287575927589782	-0.0262564791965852	0.00546681539874394	0.0522346295560304	0.0152794201907559	-0.0080042679970439	-0.0103948318989207	-0.0437080137366875	-0.0557126697403064	-0.0417787481766844
0.403437444015809	0.142141569847725	-0.211409771252352	0.315361225138533	-0.0985008147686799	-0.0343855354071427	0.0376128526451258	-0.0446160511221617	0.00527950251803677	-0.0664431750879113	-0.0562358995117868	-0.0530397626486732	-0.111144452977363
0.391967493980604	0.06843772604385	-0.218876698230599	0.251258316898718	-0.044313787053696	-0.0264462092321606	0.0375051855886541	0.0231557221398342	-0.0198421782335987	-0.0353799981429283	-0.0382232885512437	-0.0654785810645703	-0.0609805376776078
0.750627716727717	0.144806598667691	-0.510820176398506	0.176153031935385	-0.039590168574751	-0.0868011533641796	0.00902065935856267	-0.0156027923465423	-0.0339774275454581	-0.0631956609694653	-0.0356434799785772	-0.0734320250732683	-0.0967368986096082
0.254908629433359	0.0405184248842987	-0.0989901648032499	0.31297999645688	-0.00290720816682083	0.000923238023705641	0.0306105650797718	0.0319462375580664	-0.00513698931931139	-0.000991985071557566	-0.023846183913594	-0.0280540947393003	-0.0265590416740006
0.45765766876853	0.18780464438592	-0.258693283907483	0.289810156543413	0.0056124892921825	-0.0113792776903505	0.053260257234814	0.0518760120287396	0.00556838471134052	-0.00288339419908396	-0.01637656077953	-0.0281618393312931	-0.0288167194544476
0.86153079004329	0.115646117087785	-0.614641950903459	0.0973419372294373	-0.0397293655611729	0.00173706709956711	0.0177438061938062	-0.00389075577200582	-0.0169359487734488	-0.0189961492308028	-0.0673863604532722	-0.0925365313199872	-0.0442253215703023
0.324220673256346	0.0710078680988213	-0.159518262021353	0.279783512726683	0.00767517133666246	-0.00915819163702442	0.0635176795271158	0.0247004337756861	0.0277277273931007	-0.00074151015018098	-0.023212772258645	-0.017625166397515	-0.0406310659265359
0.704174350649351	0.161528750132305	-0.463122604717929	0.227971103896104	-0.0266785723866926	-0.0664726495726495	0.0337180111555112	-0.00875803432678435	-0.00970042192499621	-0.046575610979671	-0.0476464388636296	-0.0595185222665838	-0.0767059690971036
0.0763630717889823	0.00615976358714064	-0.0305420830775809	0.0753998465872179	-0.00604592895641742	-0.0104824983918335	-0.00616986744364031	-0.0100127876857559	-0.00489935795511888	-0.00826421367412547	-0.012284921602145	-0.0164546727852152	-0.0214801508927519
0.0128445083405661	0.00330784998381617	-0.00306143807606533	0.0184498603992799	-0.00364093679558276	-0.00117407844661939	-0.000742264709780577	0.005338206966438	-0.00106407835972451	-0.00240750762110107	-0.00290707408238	-0.00436359917812415	-0.00365890165862379
0.907565873015873	0.0852967540740797	-0.657610479122929	0.065234126984127	-0.0362440476190476	-0.044470634920635	0.0182888888888889	-0.0401989357864357	-0.0242708943833944	-0.0403573412698414	-0.0549821248196248	-0.0403587606837607	-0.0363775793650793
0.538665782492362	0.148766329093682	-0.32984335671023	0.249994957258084	0.0185700104884349	-0.0157503046808505	0.0409023617653366	0.0222200225838787	-0.00661794882623545	0.00140985290379225	-0.00625624167478356	-0.0524865617538427	-0.0686602338248589
0.733608735919562	0.139764209579402	-0.497951213516532	0.175681103652631	-0.0923537949554802	-0.0232716230811332	-0.00203627134787543	-0.0111525971971731	-0.043715297814596	-0.0578127090183067	-0.070730238533716	-0.0825812812732258	-0.0902223164646567
0.163953458366644	0.0692597402480881	-0.0583671856771252	0.202524097293538	0.0201119941336519	0.0138563136000598	0.0398079885042226	0.000831321878629165	-0.00265792560896133	0.0169841538668558	-0.00762655939343843	-0.0400369634804928	-0.0286909784584491
0.939992857142857	0.0585394360013352	-0.686574290180792	0.0488071428571427	-0.00858769841269846	-0.00459285714285718	-0.0233006327006328	-0.00645385610766047	-0.0105035714285714	-0.00659027777777788	-0.0670587301587302	-0.0246984126984128	-0.0557544950964068
0.0169725095619075	0.00571943496163557	-0.00362745381633666	0.0218800802095635	0.00396741086275559	0.00332763717581596	0.00728046323091389	0.00283207484224024	0.00361689186021488	0.00364752401928577	0.00190823103418089	0.00411990655589902	-0.00148262453948841
0.105539912841954	-0.0106772555908068	-0.0307333858018552	0.147531711305579	-0.0241025948260787	-0.0229341910903803	0.0109487896609784	-0.00599908130302555	-0.0131496271090009	-0.0235183929582295	-0.02584498279127	-0.0327631258906013	-0.0360848610854989
0.928883333333333	0.0692414069936125	-0.677146051896732	0.052389393939394	-0.0135666666666666	-0.0195222222222222	0.000233794881589033	-0.0053844357439945	-0.00728194444444441	-0.0165444444444445	-0.0321079365079364	-0.0508321248196248	-0.0362333763458763
0.0187108936371217	0.00118962861200595	-0.00629724931895371	0.0196180863232326	-0.0037208559815927	-0.00406510382186797	0.00349421810697982	-0.00367385001475653	0.000773244435392898	-0.00389297990173033	-0.00474073991221223	-0.00810626149741306	-0.00491984116573352
0.429358451569161	0.106940667920479	-0.248826037600801	0.243377150178869	-0.0221007404674105	-0.0355686802200463	0.0475556793912682	0.0188304824664968	-0.00777819560891618	-0.0288347103437284	-0.025118319691073	-0.0542376527305645	-0.0546249675965449
0.152798483202886	0.030919534091781	-0.0553106672995297	0.184500380582856	-0.0136689345854018	-0.023976630477088	0.0136256237691262	0.00777470044985676	-0.0063924273708808	-0.0188227825312449	-0.0307007587577627	-0.0346188209084248	-0.0313646859721141
0.413666408986794	0.110648774751927	-0.221663953881044	0.304108229819385	-0.0327293625393498	-0.0683913896780962	0.0454292977084895	0.020889966759506	0.0233353367379219	-0.050560376108723	-0.0340118192328805	-0.0451164451733768	-0.0620976089149765
0.160534321705728	0.0294999275106352	-0.0643426212453802	0.171265204625415	-0.0225184974828209	-0.0198359425382486	0.0313649661617488	-0.00317185910386825	-0.00945862853702942	-0.0211772200105348	-0.00405763724818495	-0.0257717493289488	-0.0274242580696797
0.0939192498373439	0.0089956175610187	-0.0160823721372835	0.158377096321053	-0.00844652576700662	-0.00947869818998331	0.0158038645728299	0.0113838307551885	-0.00269202123144896	-0.00896261197849496	-0.00382460836517601	-0.0190629042167915	-0.0147899433546686
0.344001548752295	0.0907218375072549	-0.169251615752862	0.300782054648264	-0.0189649492662221	-0.0450012392616823	0.0631341168803133	0.0186120212653539	-0.00821080893681431	-0.0319830942639522	-0.0574145596135406	-0.0536283011805755	-0.035913785905122
0.0401189435985516	0.0099807839282741	-0.0102573478124236	0.0495319302586387	0.0068282649928394	-0.00066682679535271	0.0155540963388574	0.000793139436617837	0.000353463918950477	0.00308071909874335	-0.000140148818006898	-0.0034909820629113	-0.000795213762899864
0.709500793926497	0.135039279581218	-0.477674810411032	0.183443333783238	-0.0448231673049397	-0.0791083166754064	0.0322838968507894	-0.0272633878293937	-0.00641477691664538	-0.0619657419901731	-0.030771252185172	-0.0744427328361743	-0.0919199087787854
0.769393253968254	0.173507410445693	-0.528045491739016	0.163879473304473	-0.0309947771399717	-0.0365096589083431	0.00422145077145075	0.00194594433344442	-0.0147818401271071	-0.0337522180241574	-0.0957308029492008	-0.0755057121405416	-0.0646455035146816
0.24410811840719	0.0791397812078407	-0.112917456515334	0.2235516120994	-0.0360884156289341	-0.037008485270225	-0.0107461374025805	-0.00416389117304081	-0.0342304357847025	-0.0365484504495796	-0.0525871748279345	-0.0571132661920771	-0.0629877701677606
0.323617669231092	0.0991813806286184	-0.146623952338617	0.328942884891105	-0.0399253872972167	-0.054991241629389	0.0671581487914312	0.0330091351060226	-0.00461775263817038	-0.0474583144633029	-0.0111159686314809	-0.0157855759627096	-0.074727549889155
0.272988796148344	0.0598372684962906	-0.133684954030259	0.235816878986845	-0.0111399684594465	0.0105835383484619	0.0145357437629583	0.0184669008302285	0.0210109797131341	-0.000278215055492304	-0.0263973856985086	-0.0121179114652471	-0.0490390491129626
0.702882262182262	0.130182912815366	-0.467530595478901	0.204897416962123	-0.0300688796183849	-0.0622433454295788	0.00290689611386208	0.00796356010905164	0.000784551268243394	-0.0461561125239818	-0.0633494622055399	-0.0845512425487347	-0.0667688648332969
0.0779010557942712	0.0152682816115596	-0.0296441171900551	0.0840823290435198	-0.00593370066351644	0.00018861729666933	0.00878197585906458	-0.00149726323927794	0.00673586886162839	-0.00287254168342356	-0.0113930244235434	-0.0231104040595158	-0.0103257608891501
0.917115873015873	0.0752443500517735	-0.663350988746896	0.0732841269841269	-0.0295202380952382	-0.0175242063492064	-0.0274726190476191	-0.0172599206349207	-0.029513684926185	-0.0235222222222222	-0.0295372655122654	-0.036522310124516	-0.0686297438672439
0.937516666666667	0.061302976596131	-0.68548336893225	0.0448833333333333	-0.0324738095238096	-0.0266440476190476	-0.000841269841269865	-0.0148928571428572	-0.00655595238095241	-0.0295589285714286	-0.0273493326118325	-0.0387406510156511	-0.0539993585934763
0.945533333333333	0.0537870223085057	-0.692461083678181	0.0416666666666667	-0.0221333333333333	-0.0345382173382174	-0.00576547619047618	-0.0321142857142858	-0.0256029761904761	-0.0283357753357754	-0.0159027777777777	-0.0541855989190547	-0.042558134920635
0.0150806964320896	0.000860462277032552	-0.00138386153471113	0.0232924781419221	-0.00249325962703554	-0.00248725730943184	0.000410400310973995	0.00186486977209675	-0.000560748949791391	-0.00249025846823369	-0.00393010265659839	-0.00477177671244316	-0.00424429004246431
0.101246764701426	0.0469796391964576	-0.0300129081767282	0.129285584327289	-0.0140510964184573	0.00514329101273901	0.0196539042297632	0.00756169491494497	-0.0124361256815762	-0.00445390270285916	-0.0212945937064248	-0.01605012826813	-0.0174309923416172
0.343145375398749	0.135314902464721	-0.178765566839605	0.263617302740882	0.0131882594576488	-0.000712012618904079	0.0587989688995573	0.0181345333658944	-0.0274154538371322	0.00623812341937235	-0.0140614580638044	-0.0358339470053615	-0.0653724996491747
0.480398968068729	0.111986246316006	-0.274680536804791	0.297557805549809	-0.0222201969679946	-0.0463869623669484	0.0273911310148633	0.0105157012316244	-0.0220398643059823	-0.0343035796674715	-0.0495491653519096	-0.0625018148455638	-0.0921515319124833
0.113216638032896	0.0196099208373127	-0.0431651740164989	0.118506763847916	-0.016146362733692	-0.0064473262746909	0.00870854670651817	0.015013532249124	0.00256297626202394	-0.0112968445041914	-0.0123699410013852	-0.0103935766554649	-0.0228305708403203
0.0914540610687368	0.0109480591252077	-0.037090864034815	0.0939170370619531	-0.023187283506552	-0.0342713484369622	0.00507166350929948	-0.000328648516601526	-0.0129523011705215	-0.0287293159717571	-0.0176178668852375	-0.0271069236482797	-0.0374321740124992
0.184245427540452	0.00552504621207592	-0.0853352842801741	0.166273480595704	-0.021081157079208	-0.0263087353127718	0.000505257738419668	-0.0236194177306498	-0.0228286228183798	-0.0236949461959899	-0.0274094155183233	-0.0488565744726648	-0.0503554444719979
0.204382655665784	0.0693054554708644	-0.0777813826898382	0.247430960223403	-0.00303482304691391	-0.0256789471789121	0.0210277443591282	0.0142137700212595	-0.0125715851060583	-0.014356885112913	-0.0173937086403956	-0.0431858999265238	-0.0641738426054062
0.552156214607548	0.106547160159136	-0.342427326836256	0.241230471034451	-0.0602967999020592	-0.0282618328156949	0.028989447274045	-0.0120556269262535	-0.0344829628630302	-0.0442793163588771	-0.0803115324390944	-0.058400151474429	-0.0862138696315669
0.566431657331317	0.138176932521541	-0.349352144568133	0.2597629950751	-0.0172780277032593	-0.00118337206574037	0.0669719810283212	0.0105511897198381	-0.00836421960050948	-0.00923069988449987	-0.0270619799483681	-0.0308715702139901	-0.0368224033283602
0.863782088744589	0.109568956113053	-0.615507980377109	0.101490638528139	-0.0110634379509379	-0.0456118599395773	0.0284160950160951	0.00703954191233613	-0.0228112318237318	-0.0283376489452576	-0.0484623933010189	-0.0179136244689263	-0.0697121827620307
0.689142260267425	0.133134386456538	-0.454819706082948	0.214220306577495	-0.0766620862218956	-0.0485473332892568	-0.0247742279431327	-0.0418021260114576	-0.031848777244133	-0.0626047097555762	-0.0807578280840267	-0.067503992490737	-0.0969001565183786
0.0310367800914649	-0.000988739984216988	-0.00595115923476425	0.0454739067656447	-0.00532985291098266	-0.00621247842027158	0.00413611293941186	0.00468220594127209	-0.00262888972227994	-0.00577116566562712	-0.00641862179305628	-0.00922524228321036	-0.00982386573339824
0.704099119490883	0.142842755232378	-0.470780667646008	0.194563759296996	-0.0642493076835193	-0.0164840736320291	0.0198385862674111	-0.00327649442576483	0.0061546101950376	-0.0403666906577742	-0.0832554164675123	-0.064981460650483	-0.0682931422947889
0.00194653348478961	0.000403021469293461	-1.89913518377528e-07	0.00179222930241365	0.00069324941132013	4.54355130870988e-05	0.000381126956419661	0.00105916539854319	-0.00016662414506881	0.000369342462203614	0.000104641205869235	9.91946990954824e-05	-0.000264340183917841
0.427166518598587	0.0949810988824731	-0.24779114597057	0.241188107962641	-0.0520061125209926	0.0107649408327941	0.0427062034787173	0.0388695003744068	0.0027198144215082	-0.0206205858440993	-0.0107071432152921	-0.0265465718773041	-0.0413859360317865
0.168429516936355	-0.000956354921179542	-0.0737126581921542	0.164769478441897	-0.0131084653888894	-0.0259116389253743	0.00901459592412596	-0.0177081409990358	-0.0275041876217608	-0.0195100521571318	-0.031988614259912	-0.038989509043313	-0.0492764849031164
0.699035477022977	0.148340544062628	-0.462681270361035	0.212128159340659	-0.0322169618779913	-0.0110027072600603	0.0270078217534099	-0.0142966125185326	0.000820036232195509	-0.0216098345690258	-0.0361566927573369	-0.0417916537624743	-0.0468710609301032
0.133873444362965	0.0531393618403793	-0.0492218095418305	0.159994990750023	0.00668382179942362	0.016009530328212	0.0452955703169163	0.0325361360204871	0.00117294104008347	0.0113466760638178	-0.000562330506163888	-0.00822060881817943	-0.00915859934841064
0.293534097612522	0.100539365518622	-0.136830476287285	0.27976984939538	-0.0104823466053541	-0.0197275240454092	0.0235298794989308	0.0217723859737259	-0.014886677472374	-0.0151049353253817	-0.040554694361607	-0.058843896278607	-0.0682214784259607
0.830794520185697	0.107342495137924	-0.587217951087697	0.113496388905212	-0.0224152411314176	-0.0652809992621758	0.00833724228099231	-0.000309435084016818	-0.0151868613928212	-0.0438481201967967	-0.0452605800338891	-0.0622412471000866	-0.0507897759103642
0.815583220665008	0.104939363839042	-0.570927238039028	0.133597527998093	-0.0320100660418536	-0.014309655341443	0.0216699234131358	-0.0411393068174181	0.00342836140725455	-0.0231598606916483	-0.0703525046489982	-0.0284018671574048	-0.0688452336188015
0.350239559947653	0.12976478659811	-0.178178732484459	0.283086929425685	0.024183957456584	0.0358641437893344	0.0640220557000897	0.0660720990686367	0.0122526928698171	0.0300240506229592	0.00557722540240807	-0.0286852416518808	-0.029751456602242
0.139984101238322	0.0359311094192997	-0.0486841792401248	0.182060144214201	0.00248868172536643	-0.00896577321976436	0.0214306347355445	0.0156117667333495	-0.00660209511208995	-0.00323854574719895	-0.027866080593633	-0.0260317263190122	-0.036135896607258
0.860660858585859	0.106394808289915	-0.616095638576219	0.0879573232323232	-0.0584262265512266	-0.0215532828282828	-0.0115701909575947	-0.0471205406273274	-0.0388674358321417	-0.0399897546897547	-0.0622243756243757	-0.0344883350206554	-0.05927497988123
0.810744305694306	0.136098412769458	-0.566283737347948	0.138254624786978	-0.0649614014691668	-0.0730509721627427	-0.0158238461701697	-0.0146608462115899	-0.0159047835497835	-0.0690061868159547	-0.0633318862939606	-0.0499229738342568	-0.0706203089588152
0.719538093049378	0.132318689946684	-0.484859218943068	0.186807169170342	-0.0831913265604426	-0.0438131381749608	-0.0090586357032495	-0.00870761876624937	-0.0131241163505338	-0.0635022323677017	-0.071590787308195	-0.0703651653449314	-0.041655227310133
0.563673577784455	0.0925144689375544	-0.352940538835774	0.236997798517262	-0.0268499267518212	-0.0326137346131677	0.0143343989751004	-8.90477641755094e-05	-0.0229389938689846	-0.0297318306824945	-0.0409028911586993	-0.061412180396472	-0.0799858279543976
0.115495133852458	0.0409337881864349	-0.0354145269453218	0.150224413289716	-0.00072534561822131	-0.00467318268233383	0.00913733824384648	-0.0149358886650306	-0.0023497899474903	-0.00269926415027756	-0.021164543083206	-0.0278018329820765	-0.0471712823239722
0.12146038226016	0.0512776172750462	-0.0389862137738958	0.162403362817005	0.0227612501576342	0.0103322741059055	0.0585926609422288	0.0391685569980598	0.0300336402079236	0.0165467621317699	0.0191483677864115	0.0172688036888519	-0.00418578822754885
0.289515547768102	0.0621774542862554	-0.152156717726379	0.21000811743114	0.00149020461870553	-0.0239549600443219	0.0324469365179378	0.0248380142657896	0.0161986140060195	-0.0112323777128082	-0.0316753633397087	-0.0410101150213323	-0.0658869701311737
0.347549043096187	0.137778728136017	-0.18135808836851	0.261430084643811	-0.0227181282332455	-0.0148757957074855	0.049720022744323	0.0174251289226551	0.022264181069733	-0.0187969619703655	-0.0214812232652447	-0.0630440140017428	-0.0445489892175605
0.883156349206349	0.104340881399296	-0.630430416858109	0.102443650793651	-0.0142444444444444	-0.0262448412698413	0.0262959054834055	0.0198803571428572	0.0111772005772006	-0.0202446428571428	0.00169617257742261	-0.0226938492063492	-0.0178589590964591
0.286555201040144	0.102979246760187	-0.140219356160377	0.244441498353135	-0.0487957691405941	-0.00303705179637798	0.0585584406430346	0.0270262136620901	0.00527367147599045	-0.025916410468486	-0.0468616213110811	-0.0300075806601129	-0.0283104498644099
0.231489534315499	0.0793983360957713	-0.104915751159949	0.217380765910056	0.0125328314312697	-0.00919604862930651	0.0518417967467865	0.047527296885867	0.0172485553963408	0.0016683914009816	-0.0118680302265633	-0.0194004001675782	-0.0175088262096755
0.190781593795363	0.0832371338572319	-0.0663448463791063	0.251448373570393	-0.00721635593693951	0.00365932079546416	0.0189495252543153	0.0168832731892539	-0.0264742118356332	-0.00177851757073769	-0.0228377821652264	-0.0143735167625756	-0.0591481596458574
0.0586833858792065	0.0346776585915773	-0.0145184162960484	0.076782419739504	0.000919555938799291	0.0134084222411747	0.0158936744969622	0.0125907502166561	0.0118485074207078	0.00716398908998699	0.00160749322307872	-0.0040599315426538	-0.0081455031514704
0.662998691483096	0.109061196877462	-0.429072755614627	0.238291148089097	-0.0819005919510486	-0.0306692257790943	-5.68631124518992e-05	-0.00719638022612579	-0.0112453677698215	-0.0562849088650714	-0.0454472420247657	-0.0572617923027409	-0.0832941015802896
0.404719074943019	0.0829401207145524	-0.214396238192444	0.30648658728107	-0.0628210457841413	-0.0285576002741905	0.0419582242278513	0.0271305732653137	-0.00610587924791095	-0.0456893230291658	-0.0468554214250745	-0.0563018820818881	-0.056040166325579
0.420195715282881	0.123401199651936	-0.220516455407379	0.331987829106778	-0.0464541304693702	0.0400259176390401	0.0448458351474253	0.0477925497387048	-0.00975031492049672	-0.00321410641516506	-0.0695175163268412	-0.0371088821974897	-0.0502153874449764
0.576385920072759	0.118104163341715	-0.362878384606947	0.236197368697295	-0.0224582562691326	-0.0763590667301881	0.0393563706411565	-0.00555336264446926	-0.024470505839893	-0.0494086614996603	-0.0544614687358724	-0.0812484347562686	-0.0735838283435002
0.106676910773316	0.0113551049731312	-0.0299760229021962	0.154370980733018	-0.0161991003427804	-0.0140601899561948	0.0175283031132982	0.00339910257792782	0.00268686381896814	-0.0151296451494876	-0.0229831426855654	-0.0229068189754673	-0.0242024360431183
0.913081746031746	0.080389822212788	-0.661741082911154	0.0661182539682541	-0.047399686716792	-0.037442094017094	0.00496884920634932	-0.04283373015873	-0.021280357142857	-0.042420890366943	-0.0728915723165722	-0.0557672619047618	-0.0463084595959595
0.115293451480698	0.0127897798280724	-0.0385412548990272	0.140540622650344	-0.021238462776857	-0.0166967427208781	0.0175704026282171	0.000414179643218673	-0.0123651242560274	-0.0189676027488675	-0.0221200243601841	-0.0297105701716117	-0.0329677540078263
0.0290661397881284	0.00702830729209237	-0.00352600573775368	0.0434498863826986	-0.00567116279609445	0.00683718920335926	0.00844576236753461	0.00694405136628376	0.00478623218681671	0.000583013203632403	4.47139263184057e-05	-0.00704717946934273	-0.00334679385120825
0.200894767034333	0.0353687766192849	-0.0803140415556684	0.230632041266471	-0.0209989796318612	-0.0181442707430922	0.0208313266765729	0.0131287019459732	-0.00848215531621441	-0.0195716251874767	-0.0198858028264155	-0.0323622748670062	-0.0459048406928464
0.0306966546868394	0.000894675914772824	-0.00636417157938599	0.0472699012682057	-0.0059135825725194	-0.00789334039750134	-0.00522388562864307	-0.00287478375377703	-0.00505581575092618	-0.00690346148501037	-0.0155100931769835	-0.00853137895001769	-0.0133246826882659
0.647221228751693	0.129655224472214	-0.42320011149509	0.212444772153323	-0.126161848873904	-0.0178254223614186	0.0128320044553066	-0.0406201325800926	-0.0445531855375594	-0.0719936356176611	-0.0786209280413915	-0.0977770305505521	-0.0454067987355216
0.00410597178706426	-0.00103795676856872	-0.00117194093072884	0.00386694982584434	-0.00236407079604946	-0.00145869450860964	-0.000300893494421509	-0.00161417810913729	-0.00127581953567739	-0.00191138265232955	-0.00220772945467334	-0.00238899851150518	-0.00204478064601122
0.382930937584098	0.0921961651696365	-0.197391355830041	0.308874861695021	-0.0273762233939844	-0.0187559265627997	0.0359989248855034	0.0190275536080945	-0.0142083003603138	-0.0230660749783921	-0.0144099283999523	-0.0538316066173342	-0.0538745254843743
0.461233009132658	0.0931973313613961	-0.26304234505665	0.284323358440313	-0.0532343713087398	-0.0762100869656822	0.0368054150828491	-0.000157846146097929	-0.0328789056838071	-0.064722229137211	-0.0676902626798894	-0.0800769101175033	-0.0971895300395511
0.28696561331576	0.0835808129519018	-0.138332018950327	0.248562089346669	-0.0124704601277052	0.0277062040212203	0.056509416908718	0.0491304212096922	0.0229717571375446	0.00761787194675756	0.00715415207170822	-0.0139866063599536	-0.0198842631026303
0.14546026789219	0.0380216349637174	-0.054465298884036	0.172554174660508	-0.00288955643384786	-0.000829667435769788	0.00752900618442942	0.0058151520467434	-0.00182838211346986	-0.00185961193480882	-0.00363554010372566	-0.0217115137981894	-0.037878616799511
0.581653758791375	0.174416300854015	-0.35475882072443	0.288016829443919	-0.0612886466431746	-0.01928406604919	0.0618765985543396	0.0431082377088569	0.00850357654503708	-0.0402863563461823	-0.0355454296005858	-0.047301223145663	-0.0204955877349038
0.133001903766816	0.0243387262368474	-0.0301311597881486	0.216453062635797	0.0136831271555622	0.000754972558893841	0.0437058192631564	0.0167146312708466	0.0136026711597538	0.00721904985722799	0.00314049253105997	-0.0062712878463497	-0.0153622281187516
0.312560879267325	0.0620952543694722	-0.170731865889001	0.205296424042163	-0.00622458332171461	-0.0246910337477494	0.0100721551995622	-0.00706663136424834	-0.0365986826804657	-0.0154578085347321	-0.0269264384446749	-0.049066117763308	-0.0718055446828522
0.855684531155119	0.10905249244377	-0.606025153559991	0.115988196117608	-0.0752463054918937	-0.0303035066240949	0.00901463218154386	-0.00657755063563903	-0.00789023101081932	-0.0527749060579943	-0.0362633009963892	-0.0617982235361126	-0.0700678138446521
0.692243073593074	0.159996478461297	-0.45777540613807	0.210828584160937	-0.0191520739494424	-0.0196273808535805	0.0136377822977938	0.00894045291653645	-0.0403453205617912	-0.0193897274015115	-0.046375493876881	-0.065929691716671	-0.0490693793684633
0.0890911667993042	0.0467006657470846	-0.00973996611366056	0.165224887812479	0.00473668085742369	-0.00121605385577356	0.047016191691635	0.0261028952682844	0.018818161726696	0.00176031350082508	-0.00121116240743403	-0.0061169924550092	-0.00547836033828476
0.929466666666667	0.0680158639564741	-0.67570178239769	0.0609333333333333	-0.0480916666666666	-0.0118529761904761	0.009575	0.0060958333333333	-0.0141229978354978	-0.0299723214285714	-0.0373468234487391	-0.0341063741813742	-0.042575
0.117288506456992	0.0122257102194237	-0.0399464682016984	0.142411848057577	-0.00919945966221455	-0.0180489867082754	0.0114157135547881	0.00163575167805069	-0.00360911413155929	-0.013624223185245	-0.0230674347215398	-0.0235135521108541	-0.0360448508013426
0.175629119007934	0.0668464948809954	-0.0689997688722424	0.195634070876267	-0.00880864218791882	-0.0347056199949244	0.0180542518347061	0.000793166750229085	0.00644892309348152	-0.0217571310914216	-0.0187529041420962	-0.0322383195675857	-0.0281885753747889
0.835234912146677	0.112273726471004	-0.589580439207204	0.118655996944232	-0.0505363357231005	-0.0358547534165181	0.00941519837082494	-0.00990138484064962	-0.0303386792859703	-0.0431955445698093	-0.0288545189287837	-0.0406393155112625	-0.0785164750647654
0.00366292676853331	0.00268723473559313	6.80066523878501e-05	0.00679993168129577	0.00107728275729033	0.00228864440110077	0.00220731240490447	0.00157619031922467	0.00361902111698001	0.00168296357919555	0.000301249607226081	-0.000777224111385236	-0.000703982116784591
0.598300205068409	0.136543468805494	-0.375110105714216	0.253389634503783	-0.0859256523505874	-0.00399785341318215	0.0102290282694936	0.0335381197764352	0.0280863351226296	-0.0449617528818848	-0.0515068190669169	-0.0701816402263125	-0.0602318154521271
0.0437935648798308	-0.00772021457646506	-0.00994951077018863	0.0630850003429668	-0.0204666531770559	-0.019543294064666	-0.00526278933011892	-0.0157297385047143	-0.0187125922299691	-0.020004973620861	-0.0216099069906789	-0.020542007807697	-0.0203024990659059
0.0148781168605051	0.00240910684857351	-0.0045542541999072	0.0157863465658996	0.000201361892156337	-0.00350023484039962	0.00126297933928554	0.00337336087791048	-0.00113294063679225	-0.00164943647412164	0.000789962396971417	-0.00337612394457221	-0.00240434437868111
0.667452045993222	0.132517291713026	-0.435002141968743	0.22687522673405	-0.0277187144425921	-0.0133199106449106	-0.00143986985236977	-0.0198558902900811	-0.0334678580802658	-0.0205193125437514	-0.0613264724182839	-0.0735449840656658	-0.0777330766087537
0.0114883564061877	-0.00258997388922381	-0.0031705895808184	0.0104298932386677	-0.00194249693380242	-0.00116266470757627	-0.00143901876443058	-0.00254652718336699	-0.00435224390383755	-0.00155258082068935	-0.00571426132028228	-0.00553412521173195	-0.00638843281209507
0.91344126984127	0.0770316955440006	-0.661754289413766	0.0673587301587302	-0.0180460317460317	-0.0230536324786325	-0.000747186147186163	-0.0024317460317459	-0.0311997377622377	-0.0205498321123321	-0.0239063922188921	-0.0734687771752485	-0.0754480255509361
0.0688357561491943	0.00511218769461816	-0.0150176018267766	0.101017832459578	-0.00343917868728146	-0.000570989577057618	0.010389449454099	0.00309562312647851	-0.00274855820968088	-0.00200508413216953	-0.0145194959711805	-0.0229595894078216	-0.0172198473938793
0.919397619047619	0.0750535429204887	-0.665979052085554	0.0694023809523808	-0.0122079365079366	-0.0467142857142858	-0.0117875000000001	-0.0324488095238096	-0.0139535714285715	-0.0294611111111113	-0.0393378968253969	-0.0476908392776815	-0.0505216339216339
0.938202380952381	0.0608174651399902	-0.684437496683404	0.052197619047619	-0.0329083333333333	-0.0457265841184959	-0.00669404761904757	-0.00937738095238094	-0.0217309523809524	-0.0393174587259146	-0.0410486721611723	-0.0334958333333333	-0.0531954184704184
0.0287185055553562	0.00452436664925032	-0.00943920643595541	0.0305315871291871	-0.00487934896748224	0.00114140891460671	0.00180924432641846	-0.000982112131851134	0.000650480295451623	-0.00186897002643777	-0.00142182750295788	0.00076513260419173	-0.00618377014797511
0.00050204096606205	-7.42524351299429e-05	-5.93884957550095e-05	0.000141276669821613	-0.00013071829433223	-7.88522852806241e-05	0.000163888435266221	0.000247178247593182	-2.4535579996793e-05	-0.000104785289806427	-0.000155157990883088	0.000291615275015014	-0.000178781662814295
0.895229761904762	0.0896060671920321	-0.642850146863433	0.0887702380952381	-0.0323526695526695	-0.0420583333333333	-0.00899210650460647	-0.0102660173160173	-0.0231646228771228	-0.0372055014430014	-0.0525277144638986	-0.0418014201184093	-0.0699165598290598
0.54263744969732	0.105576731960088	-0.332225706539643	0.255907782031736	0.00836439763608088	-0.0143656442998992	0.0356644018319383	0.0328840923132153	-0.00204572112471557	-0.0030006233319092	-0.034313812173243	-0.0361421723672153	-0.0729920351538101
0.186571083664147	0.027723979730002	-0.0786132194803537	0.19159785855599	-0.0114592389458968	-0.0408262088891164	0.0106369231039612	0.0117339510018922	0.00364865662365124	-0.0261427239175066	-0.0250050447448694	-0.0322733819428482	-0.041741204178473
0.0109848205269354	0.00390654800171624	-0.00109487856990635	0.0148255117995758	-0.000573723106515741	0.00203855715696932	0.00462962713392885	0.00285981889768738	0.00281715138742497	0.000732417025226789	-0.00127732800520404	-0.00221359028479284	-0.00259804189286253
0.779348412698413	0.170779872904319	-0.53755373114407	0.156469769119769	-0.0325921482517932	-0.08235190290773	-0.00409640873832051	-0.0330353432642124	-0.0313002980957424	-0.0574720255797616	-0.0888067655312861	-0.0585007310951563	-0.0652660633810633
0.46713910957228	0.101656081291794	-0.266612607025968	0.287260224021321	-0.0156948717342442	-0.0759507894073913	0.0593788572256697	0.0178357210322719	0.000493833909687658	-0.0458228305708178	-0.0096399929210767	-0.0602847515772202	-0.0762616369258385
0.124664867012589	0.0250647713320159	-0.0442919586362497	0.150262869874039	-0.00170247493836889	-0.0181444386053888	0.0143111592454067	0.0190511458019912	0.00130616638577105	-0.00992345677187884	-0.0215539990954037	-0.0202744665829794	-0.022212433234841
0.726507676305025	0.148814624336117	-0.490668628669314	0.183907296957007	-0.0563781081265724	-0.0372678690995529	-0.00409093336440547	0.00807532436088976	-0.015740061910569	-0.0468229886130627	-0.0627478347672659	-0.0761686703633625	-0.060821928355876
0.330404572890359	0.100823387548588	-0.157418905818387	0.305866033805785	-0.0250196804816437	0.00583380704519171	0.0632999699067187	-0.00829579635032868	0.0036673523062713	-0.00959293671822598	-0.0366021971910352	-0.0420516937066277	-0.0401890897831855
0.0575107165070334	0.00538646162179834	-0.0194425924824831	0.0625255886551767	-0.00539711601648306	-0.00627482917295077	0.00129432090539102	0.00357275902893164	-0.00418213918408118	-0.00583597259471692	-0.00887144587095903	-0.0119430887500593	-0.00700517105914814
0.654757165057165	0.136313980155609	-0.422491333703847	0.238745474239023	-0.0427948159612481	-0.0690584011791443	0.0250824564324563	-0.00557434559721326	-0.00912295975027499	-0.0559266085701962	-0.0344955332952064	-0.0777651412739944	-0.0542524602972705
0.693802290753288	0.163483793194053	-0.463544884555295	0.191604527428531	-0.0245019777184894	-0.00170582020726318	0.00348398964824248	-0.0336470939650509	-0.0101595245368759	-0.0131038989628763	-0.00341154082296102	-0.0541229910876722	-0.0482962739709493
0.129805658965683	0.0202042737847576	-0.0422384962284044	0.170187729280049	-0.00580163669588343	-0.0138340745186303	0.00995700853830406	0.00924989041626481	0.000440066471984635	-0.00981785560725687	-0.0264012838747989	-0.025125375155763	-0.0276485632821945
0.777365329115329	0.13125647845852	-0.537145821962027	0.152542246642247	-0.0285325240119358	-0.0497156354997661	-0.0276203219982633	-0.0487996073923967	-0.0406243223996675	-0.039124079755851	-0.0885871424764656	-0.10868905060588	-0.102595660007441
0.0158102958660751	-0.00380653269078128	-0.00223188568869635	0.0239315100359902	-0.00384582687570374	-0.00679663305623604	-0.0029337395751604	-0.00498835302437133	-0.00518475982161828	-0.00532122996596989	-0.00603613806032181	-0.00815071913217981	-0.00815691761511564
0.00217133695924711	-6.77259588929384e-05	3.14882591502179e-05	0.000697106010335105	-2.89401352254752e-05	-0.000109209640494651	0.000733506487654648	0.000570656825974177	0.000134972001276195	-6.90748878600629e-05	-0.000277769182786898	-0.000453707062036909	-0.000600331760591042
0.31339957758982	0.0656504733921152	-0.14033463153332	0.324656852369979	-0.000876523808536644	0.00654401491740458	0.0616719851748921	0.0219901881596347	0.0242794142775624	0.00283374555443394	-0.0557016367283953	-0.046591047384705	-0.0592516203393634
0.615813158282468	0.129166519350323	-0.389006138720353	0.254888445995607	-0.0435269995972664	-0.0622063038065342	0.0224789110683394	0.00773083056365342	0.0209550604182427	-0.0528666517019003	-0.0439273813017984	-0.0873109449165301	-0.0518014523220507
0.589403925722193	0.161761028219916	-0.363261762680021	0.276211047539839	-0.055091906364795	-0.0415746768350961	0.0486003779119716	0.0255553525910559	-0.0133248445619099	-0.0483332915999455	-0.0789901436097158	-0.0504503527552349	-0.0723049414135137
0.702100617438117	0.120018037233709	-0.466859392154801	0.204350719460278	-0.0363798037220001	-0.0443852262017336	0.0014124086130588	-0.0216063581026815	-0.0153600220165783	-0.0403825149618668	-0.0670984807609277	-0.0576727507070233	-0.0695631951616631
0.315701958674995	0.0687626314249107	-0.160063734746097	0.252343953233727	-0.0210068478159669	0.00189004506927071	0.033628983249423	0.0181980530442424	0.0110513619588786	-0.00955840137334807	-0.0241925012992684	-0.0292653824484347	-0.0533716651430124
0.0597689703355774	0.00577465049392103	-0.0173721528266228	0.0781779585436448	-0.00901099915616609	-0.0104025206053764	-0.00489487815795023	-0.00706547520334404	-0.0106872016209077	-0.00970675988077124	-0.0162150379811752	-0.0301724050559658	-0.0248814844919112
0.332112881932178	0.116428156416621	-0.157681642780928	0.309613165818301	0.00410615067469644	0.00664937592232656	0.0414148576875943	0.0533032716987057	-0.0107690319586632	0.00537776329851147	-0.0415655187159552	-0.0650468255988067	-0.0573716085773359
0.677068732254056	0.126047757753215	-0.444710019031184	0.219038647812595	-0.0486787511842144	-0.0394098489800917	-0.0355194216998909	-0.0189500766572731	-0.0087310328347765	-0.0440443000821531	-0.0447957514629256	-0.0945135478189696	-0.032892533571304
0.00751435082229427	0.00828608872937171	-0.00101575872931976	0.00497414588613121	-0.00101086030763295	0.00158047133941549	0.00594970641278435	0.0034293240288272	0.00157679338439263	0.000284805515891273	0.000604097100318439	0.000192069615297436	0.00129064315688598
0.0328780104371308	0.00137872830183507	-0.0118009245023418	0.0323548019495871	-0.00732757921356138	0.000990038793407817	0.00776900053650576	0.00242137015482884	-0.00284179060851211	-0.00316877021007678	-0.00549356077648828	-0.00781474693924878	-0.00172795410256445
0.149569000026214	0.0617893423388354	-0.0458442504077036	0.208267059923846	0.00370804582746545	0.019554881635557	0.01720884115955	0.00389549321767746	0.00903781830310116	0.0116314637315112	-0.0205243345844132	-0.0103074822371575	-0.0398251903378669
0.4645372614171	0.108912980407562	-0.260881297084257	0.303472171925615	-0.00157837005454042	-0.0317041593872635	0.0466394033426021	0.0252996535930862	-0.0101097670249433	-0.016641264720902	-0.071174059325529	-0.0697157301870849	-0.0758483539343747
0.0195038656628255	0.00346842115898318	-0.00864094021619511	0.0127898473901106	-0.0020420867773029	-0.00481873235572636	0.00227140106920095	0.000176818459280342	-0.00695835065508955	-0.00343040956651463	-0.00656989025307388	-0.00352342150403945	-0.00568748760388879
0.0194061888808068	0.00602847116853538	-0.00441926410457286	0.0258778975402032	0.000612502632224489	-0.00405086052706901	0.00478620218893027	0.00554212336564586	0.00454884210373081	-0.00171917894742226	0.000125156695682294	-0.00326509640605138	-0.00473081491200428
0.483685392532793	0.096927846494506	-0.277545112297444	0.294757977601185	-0.0368710853194441	-0.0237686613651825	0.0187787049261511	0.0163917203919898	-0.0250039956550743	-0.0303198733423133	-0.0631569244026505	-0.0955033317818285	-0.0728739552809803
0.108656209499571	0.0294825208241128	-0.0329814348665272	0.148484655436692	-0.0100884894595053	-0.023472661638325	0.00281199667638249	0.000632233845199656	0.00193949902187893	-0.0167805755489152	-0.0173480157048358	-0.0195519926750424	-0.0305378222282124
0.508916424722957	0.153400554140421	-0.295663135494257	0.299027960303782	-0.0360209559085014	0.0100161056551621	0.0231305621708453	0.0533418570479207	0.00959109178724549	-0.0130024251266697	-0.0561286736940311	-0.0791904293053365	-0.0494296943823024
0.172570847083423	0.0329231444232609	-0.0660135491182607	0.198068498819336	-0.00128087899734552	0.00449978692731176	0.0579983610780946	0.0268145092829213	0.0103767750947036	0.00160945396498313	-0.00865398249491756	-0.00725232757299113	-0.000434972175721804
0.0683956539226513	0.0259179471317465	-0.0139941262723442	0.112283506054236	0.0135242191136869	-0.0122280661959159	0.024911928596402	0.0037994824551555	-0.00819135521733522	0.000648076458885469	-0.0132005037195059	-0.0038008690629688	-0.0116582961607015
0.949226190476191	0.0485763031603332	-0.696153940821038	0.0379738095238096	-0.00456785714285723	-0.0496547619047619	-0.0150903388278388	-0.0131098845598846	-0.0282075466200467	-0.0271113095238096	-0.0356575396825396	-0.0316609848484849	-0.0463783369408369
0.0177838067445404	0.00915588961954658	0.00402046880170105	0.0459513385742476	0.00213624878689939	0.00148743827778462	0.00564179612825541	0.00882306298460819	0.00160248447103722	0.00181184353234201	-0.0012834683392739	0.00271603701260103	-0.0033205384000501
0.920433333333333	0.0754899835343592	-0.667014766371268	0.0683666666666666	-0.00765000000000005	-0.0211064102564102	-0.0124737373737375	-0.0181063492063492	-0.0197555375180375	-0.0143782051282052	-0.0345876823855539	-0.0370163226479402	-0.0561669462481963
0.310494776462929	0.11994629484573	-0.140379832867072	0.313143764494433	-0.0115463555627685	-0.00553135190926801	0.0483720151913488	-0.00872593201416505	0.00845138751802355	-0.00853885373601826	-0.00680673640000123	-0.0511825654490929	-0.0186381205733381
0.0247910526927448	0.002424857635646	-0.00882623466830878	0.0213392453329074	-0.00287250487751898	-0.00415645639376645	0.00877568351139091	-0.00137339080334944	-0.00460459494674775	-0.00351448063564271	-0.00410793881730589	-0.00559794536451517	-0.0101919834291346
0.190176191349519	0.0899978319184294	-0.051951692300661	0.298768266086381	0.0303170690210685	-0.00683955302448236	0.0445685162861563	0.0129404781387429	0.0142763888778964	0.011738757998293	-0.00051955183749619	-0.0122321081786418	-0.0320845224280327
0.470297928274908	0.149959230991862	-0.271489212910641	0.276990797215289	-0.0504811558204902	0.00968210475437242	0.0262148413713912	0.00529303007118809	-0.0629952080861574	-0.0203995255330589	-0.0676899161853624	-0.0406858825800377	-0.0560801155602612
0.0817455199974347	0.0112575558307411	-0.0225535079105379	0.109639079985766	-0.0199552760263351	-0.0186026687744769	0.000434833072951321	0.00912725291330188	0.00969045825945225	-0.019278972400406	-0.0151561730876833	-0.0195173923596244	-0.0151897247842912
0.275527078654716	0.096043959829676	-0.132960117489047	0.238514937811436	-0.0423289701801811	-0.0551423031987265	0.00436140240162131	-0.0261760336737866	-0.0279892391411314	-0.0487356366894537	-0.0310953784726123	-0.0423933191387983	-0.0846004025708827
0.0500260945970711	-0.01488016275311	-0.00724524614397334	0.085845103333347	-0.0178519128419863	-0.0191698287358237	-0.00149268789382787	-0.00611360868323759	-0.0113989098558634	-0.018510870788905	-0.017461725357212	-0.0211914385921557	-0.0234407939502918
0.108854967889446	0.018607173646852	-0.0371286126464641	0.133739144359064	-0.00985140195114405	-0.00592971853238554	0.00159018888765466	0.00973665135403422	-0.00814882194378971	-0.00789056024176479	-0.00863765614060374	-0.0128250070491222	-0.0137563881188951
0.138974217644084	0.065887990224834	-0.0344585112016794	0.211831021533128	0.0160928090450057	-0.0186445568520669	0.0358183996305195	0.0250820382082268	0.0127729752663563	-0.00127587390353059	-0.00776624209976221	-0.0122438486743547	-0.0297240027282186
0.0793369683863083	0.0151573893943665	-0.0166337758616769	0.126107680420675	-0.0153409180390327	-0.00261601249997542	0.0111482924598807	-0.0038921762924215	-0.000625567431526447	-0.00897846526950408	-0.0142788458474484	-0.0140096987616696	-0.020538172237275
0.0329907713154649	-0.00368909449417546	-0.000300877118346851	0.0718920193584253	-0.00780128602067461	-0.0108397210784825	-8.65652414003271e-05	-0.00386978730995028	-0.00745831591062156	-0.00932050354957858	-0.0106405648863361	-0.0131940674256383	-0.0153303425965544
0.789026667776668	0.147761481755756	-0.54644858899216	0.150554080886434	-0.0339854069949659	-0.0628594672941454	-0.00811910746005484	-0.0224069325609031	0.00172530520585445	-0.0484224371445556	-0.0390474667402962	-0.0410293060332341	-0.0699149636301827
0.900345238095238	0.0885455975818095	-0.650339543193198	0.0729274891774893	-0.0184219696969696	-0.0110523809523809	-0.0414890512265512	-0.0142479797979796	-0.0183064935064935	-0.0147371753246753	-0.0323998085248085	-0.0418306780548948	-0.0601430565278711
0.301465926827925	0.0598139078943397	-0.131754216434175	0.318502415805571	-0.00910900821256694	-0.0137501227786904	0.0339424193481255	0.033536583887876	-0.0152418312186865	-0.0114295654956287	-0.00777969363574837	-0.031278309427259	-0.0543859036920039
0.138303921991474	0.0630255878748866	-0.0271974591884049	0.243000779345969	0.00813023325649301	-0.00539940276561704	0.0412589212443887	0.020250822236359	-0.0108416277116706	0.00136541524543798	-0.0188960310971955	-0.0272267751781517	-0.0212046799915405
0.00867357607252096	-0.00385201121083063	-0.00168100786269565	0.0106123492919001	-0.00227889697995453	-0.00432422771066424	-0.00202617751360535	-0.00315891080397436	-0.00320460381015073	-0.00330156234530939	-0.00449854740225324	-0.00487234155211378	-0.0038924736183231
0.655959164446664	0.173604939826326	-0.42361970184223	0.237039766034619	-0.00830555993878113	0.0182913747342455	0.0362940506085859	0.000119213725439993	0.0120833173477675	0.00499290739773217	-0.0222355762129007	-0.0393269748095787	-0.0479993500535947
0.658629723054723	0.165738334570024	-0.420950387576081	0.258078298335651	-0.0248274311689493	-0.0201509521798652	0.0306988689007072	0.0286899516877458	-0.00744021781022564	-0.0224891916744072	-0.0501954560918957	-0.0572094178800214	-0.0501642723612891
0.110170428458183	0.0122538711572237	-0.0114508713962579	0.221956943190846	-0.000726305996500323	-0.00543947161259577	0.0331139906245836	0.0140755920069699	0.00417834297737327	-0.00308288880454805	-0.0157720442569877	-0.0141531499068636	-0.0184409014273545
0.191524545555831	0.0264604308318751	-0.0805500580248495	0.19977934803453	-0.0237778870283342	-0.00291659183732279	0.0237424388675689	-0.000852445045364469	-0.0228940294886876	-0.0133472394328285	-0.0211286035716613	-0.0286734084286358	-0.0398318917307708
0.937083333333333	0.0618307637463464	-0.683318449064356	0.0533166666666666	-0.0144166666666667	-0.0723488095238096	-0.00417321428571438	-0.0246329004329006	0.00220595238095234	-0.0433827380952382	-0.0293035714285715	-0.0248180014430014	-0.0342190476190477
0.339244988539124	0.102726433183739	-0.165152582242607	0.300947036946322	-0.00917797391952835	-0.028990013860608	0.030930161961105	0.0236375515773656	-0.00112791873751372	-0.0190839938900682	-0.0355875009917345	-0.0406740219575089	-0.067678857326362
0.192807239562367	0.0422163060769947	-0.0737339068518114	0.230836492765051	0.0178006145178044	0.00204811726474374	0.0675458074586907	0.0267384511931112	0.0147445864697239	0.0099243658912741	-0.00763077622072375	-0.0106332483276119	-0.0159507198350426
0.849190280960869	0.11085185851454	-0.600519554277381	0.118155173584585	-0.0552524004235322	-0.00841051905610735	-0.00627723457098461	-0.0251969883163432	-0.0345829036159918	-0.0318314597398198	-0.0367314084006809	-0.0498267902848785	-0.0528113662661541
0.711805967643468	0.131373946724014	-0.473669873437868	0.207830395992896	-0.0733613299814706	-0.0735511355452177	-0.0109057147474489	-0.0179515538082489	-0.0583032731329558	-0.0734562327633441	-0.0483742628335444	-0.0485113143031569	-0.0889767670037662
0.63986703990454	0.164331060864263	-0.411919260869918	0.233660232822733	-0.00178909808199568	-0.00549345539517943	0.0335424287700604	0.00274710150953728	-0.0121047349987025	-0.00364127673858761	-0.0101455622898057	-0.0401619523298475	-0.0472354828401416
0.0159612458940912	0.00565799544003969	-0.00491264181755352	0.0166062567971405	-3.42546175271657e-05	-0.00324671628172432	0.00281344831464385	0.000984749896036394	0.00153632113996129	-0.00164048544962574	-0.002361800526824	-0.00240507551829167	-0.00508565365971434
0.298400018795753	0.0982042404586161	-0.146869407336175	0.251557842066508	-0.0255742336331224	-0.0470354185159939	0.0194345341060706	-0.0101521243771654	-0.00703230630451002	-0.0363048260745581	-0.0479441387014901	-0.0556267696063785	-0.0408959465450314
0.154021766038858	0.0166689847532016	-0.0437183691388077	0.226880144132728	-0.0022349151673654	-0.00625516325304046	0.0327505201456581	0.0152824962915876	-0.00756659143828825	-0.00424503921020292	-0.0143520040516574	-0.0219593368020549	-0.029613206670649
0.423055261398337	0.146336171270184	-0.230557835534812	0.296581691623341	-0.00943786460045964	0.0248239532978399	0.0599421109971005	0.0194159529323938	0.0100088175325615	0.00769304434869017	0.0011430880775487	-0.0170023853508522	-0.0227195034790272
0.303861463584647	0.0845231053720222	-0.147052000365769	0.270112957096004	-0.0182934511377498	-0.00383129461965592	0.0749280111227933	0.0300698254491037	0.0198004299365657	-0.0110623728787029	-0.00500186751819215	-0.0122315627482048	-0.0424748329523761
0.585377098219915	0.159060100994331	-0.364395652527095	0.259673981361477	-0.00263470233097796	-0.0060467091645261	0.0380400397968231	-0.0238155255949606	-0.042865476980679	-0.00434070574775203	-0.102252531186644	-0.095719493286224	-0.114354346517178
0.231163050981841	0.0451056936750686	-0.0864369529178286	0.289282184830446	-0.00405162910354601	-0.000200210539400281	0.0200445852764513	0.00126364253493652	-0.0146968826325418	-0.00212591982147314	-0.0300117309189424	-0.0432231108645824	-0.0561153064345372
0.320218400871131	0.0914131409689363	-0.162255281991254	0.257739434664017	-0.0104926503562482	-0.00373460811415355	0.0268753074303969	0.0180031692811128	-0.0138980876070277	-0.00711362923520087	-0.0580856399447555	-0.0512235281483472	-0.047252655206742
0.88654126984127	0.0996165407268352	-0.63554692402759	0.0910587301587302	-0.0156444083694083	-0.0343656403940886	-0.00124581529581524	-0.000765112257024025	-0.00537822270322263	-0.0250050243817485	-0.0440043956043956	-0.0589422077428076	-0.0511868881298179
0.0146360593312605	0.000639821719149648	-0.00398770198047755	0.0195137648958087	0.000387597768770452	-0.00463638479615613	-0.00195672874823177	0.00285678886988997	-0.00434548928325329	-0.00212439351369284	-0.00422695802727477	-0.00721652046893516	-0.00558161249961137
0.0516403877070926	-0.00194333508748515	-0.0227947043888917	0.0422668351900108	-0.0117601373594384	-0.0205463170613855	-0.00808591540975222	-0.0121261869483165	-0.014927102215312	-0.0161532272104119	-0.0175219716958269	-0.0149749229302366	-0.0194591947311601
0.681654622382133	0.151223886129037	-0.453152531167494	0.196312623607172	-0.0409669073101656	-0.0198009520645994	0.0142865600078887	-0.00385471638189649	-0.029988859807629	-0.0303839296873825	-0.0123282444580153	-0.0577980236887365	-0.0727549298034538
0.14804946481102	0.0268205736976667	-0.0572382862826953	0.166206019036695	0.000579875393799056	-0.0204750220404067	0.0317507531773183	-0.00378694426197693	-0.000560075375022395	-0.00994757332330382	-0.00931668786033929	-0.0226094000768477	-0.0264524747237684
0.668944161394161	0.130119031656178	-0.42839368544203	0.261509314541668	-0.0687866644394672	-0.0181956185140395	0.0193331971133441	0.00637057664557661	-0.00203038244435294	-0.0434911414767534	-0.0404958461623828	-0.0739959144352903	-0.07703356638637
0.110776456080007	0.0181927502573713	-0.013714653678886	0.216343743113307	-0.00362730138965386	-0.00256497895752124	0.0355180234940588	0.0198030219821612	0.0143019843707407	-0.00309614017358756	-0.00296562403244055	-0.0109326116632601	-0.0179857536298558
0.0277698532632548	0.00209467830396965	-0.00931974099777412	0.0277335499268729	0.00225965200756001	-0.00335330076029643	0.00244909006099557	-0.00306962908909341	-0.00250177764270272	-0.000546824376368205	-0.0032091112118437	-0.0103234142199749	-0.00485058082924412
0.391538824090874	0.0742689322436145	-0.215475907868945	0.264437550698222	-0.0145236385620388	-0.0127794443580992	0.0321816154528999	-0.000962248838139224	0.026349082294629	-0.013651541460069	-0.0293314838445972	-0.0545623043091283	-0.0709353333009894
0.00505828941828623	0.00146060566806594	-0.00150097663732984	0.00497748175553849	-0.00183711186201591	-0.00296324049643568	0.000624353593551206	-0.000155241142002391	-0.000897393465021922	-0.00240017617922579	-0.00175758946403232	-0.000802662761274261	-0.000359567555156207
0.646267829392829	0.172086967922928	-0.416548002216403	0.235349282906636	-0.021795035466321	-0.00538500057774605	0.0304631113984054	0.0136878277746505	0.0216325749607289	-0.0135900180220335	-0.0377177511463123	-0.0174333023069981	-0.0617008029830899
0.0197246127066237	0.00362892291699993	-0.00737267839733994	0.0158243022473569	0.00109703327951717	0.00114864379063909	0.00399642278664814	0.0035532667206802	-0.000360627091868428	0.00112283853507813	-0.00703528719987674	-0.00263213895611012	-0.00581871957707478
0.276181402985849	0.0531020154780205	-0.134231903027981	0.23517425882625	-0.0305639006923864	-0.0337193548927979	0.0104171518290151	0.00723162232595181	-0.0117629173189359	-0.0321416277925922	-0.0369908838613344	-0.0552846073544562	-0.0503266967100989
0.217332208918326	0.0518187848414675	-0.103625094043782	0.192775961463257	-0.00481156930634877	-0.0332968477974354	0.0290615693638939	-0.00290780681207567	-0.00529437409001118	-0.0190542085518921	-0.0360752580098306	-0.0337572354912017	-0.040800985294369
0.398478084042377	0.0673733823448068	-0.225409002793513	0.241445491975467	-0.0166792642205307	-0.0185169478969939	0.014701888591913	0.0167454649071349	-0.00711386108099527	-0.0175981060587623	-0.0194434981348262	-0.0390663107584043	-0.0906697140518739
0.160972074965928	0.0924498970030131	-0.0349453618172226	0.278861267900467	0.00650992573163034	-0.000640478939635702	0.0433045843649519	0.0264950927602174	0.026859712282023	0.00293472339599732	-0.00199084730117124	-0.0225540104285963	-0.0268540909104656
0.0315338899369504	-0.00452282161556644	-0.00310812749785442	0.0551185101235524	-0.00984206196050574	-0.00826398868188916	-0.000203109494779266	-0.00498561655483265	-0.00682379696429778	-0.00905302532119745	-0.0122962639294494	-0.0145626046976327	-0.0150731057484555
0.349629461972196	0.115981448205506	-0.185851596924409	0.252820644576734	-0.0249906613712831	-0.00498731030091593	0.000971679954145266	0.00887373505955852	-0.0206928869527621	-0.0149889858360995	-0.0453936175281646	-0.0814885959409076	-0.0690000497976792
0.309098696515586	0.076092203492422	-0.153300542056485	0.257931144506632	0.0176807328306259	0.00900937041348138	0.046878666314734	0.0170852399650527	0.00310975734675578	0.0133450516220537	0.00292648908886844	-0.0199221544615132	-0.0464325060124038
0.484234859091311	0.103408864031616	-0.276048711024195	0.30372582202324	-0.0533554276141495	-0.0150275608055904	0.0101483888574136	-0.000343497742432919	-0.0232049543484765	-0.0341914942098699	-0.0375038885764665	-0.0558608864385385	-0.0835059256095394
0.042803520902631	0.000522968763234037	-0.0147620694233879	0.0456677013863497	-0.00474566644167329	-0.0111980947896214	0.0147425397385984	-0.00146085653160565	0.00477790209774871	-0.00797188061564733	-0.0149087593221857	-0.0111336047720628	-0.00662053227727762
0.0748734214467152	0.0051416564896678	-0.0199839962224476	0.105150278653413	-0.00796589066502211	-0.0179983331305049	-0.00313715972383746	-0.00282175357934075	-0.0155037266564714	-0.0129821118977635	-0.0237923093097074	-0.0254842591898781	-0.0272725105879318
0.427059519255779	0.174622675884842	-0.232145341937895	0.301374482526752	0.0169155895784825	0.0092624879627799	0.0600383948293861	0.0269141077514564	0.0341595908250787	0.0130890387706312	-0.0221577440544106	-0.0163139213550462	-0.00816203453200642
0.269888505721145	0.0510647218945817	-0.138938905185615	0.201901746854177	-0.0168777740096908	-0.0193391387261391	0.0480448889178737	0.0270696161384233	-0.00664024249978079	-0.0181084563679149	-0.0118913448976826	-0.0368101920382382	-0.0182391120838895
0.44669827389595	0.203907263724183	-0.247443995747839	0.300456806317954	-0.037279598464412	0.0122290706069924	0.0795502599007478	0.0457869599651011	0.0343903793461181	-0.0125252639287098	-0.0193012582921087	-0.0172779892039803	-0.0448363370199177
0.794581743256743	0.14493320552788	-0.553890203679174	0.136907026796733	-0.0708355830444065	-0.075760751340163	-0.0207698423702734	-0.00998253829503826	-0.0302615468380949	-0.0732981671922848	-0.0394989270533388	-0.0612044619291098	-0.0498797719330967
0.0208670239393071	0.00864525208218767	-0.000525881826815153	0.0352950757499575	0.0050869948074453	0.00143553689607836	0.00978455301923753	0.00454247774827539	0.00578951533456044	0.00326126585176183	-0.000295184728801141	0.000189453641315833	-0.000704120963562524
0.269633705628524	0.0744575454811702	-0.126028491950295	0.253472914707726	0.01233168442555	-0.0283430463680009	0.0388740391359623	0.024749507068402	0.0103247957563718	-0.00800568097122545	-0.0268653838603776	-0.026356365516168	-0.0662378889265871
0.00567432153750317	0.000672203195149412	-0.0011695400298172	0.00414012597145071	-0.00156718036173839	-0.000888400095277212	0.00233893841756966	0.00010446558706835	-5.4140599050059e-06	-0.0012277902285078	-0.00167141608697101	-0.00225681874247068	-0.00248166263832051
0.285018522845176	0.0498159821419245	-0.136002407959426	0.256869193804997	-0.0327442353436645	-0.00506535331127012	0.0458906023364315	0.0321249484571843	-0.0157749448905441	-0.0189047943274673	-0.0236936088576058	-0.0236463070273613	-0.0544334295315578
0.307478365146863	0.062885576169131	-0.141398355772454	0.303552374492965	-0.0569456459876657	-0.0463877745881907	0.031144796891703	0.0200025674351449	-0.00889279678198812	-0.0516667102879282	-0.0361653438461366	-0.0564590401941268	-0.0630967215674391
0.678741080895859	0.157592279163483	-0.448913580213987	0.205808428908062	-0.0861379944044705	-0.0464446007556293	-0.0279054755837823	-0.0242341822084615	-0.049271276195575	-0.0662912975800499	-0.0720651243916506	-0.0831827912058786	-0.128062751346743
0.306177717907622	0.0675236508246121	-0.161702763359556	0.223093777562321	-0.0098965565735149	-0.0270326484732796	0.0170333041677556	0.00524591171304972	-0.016733162896879	-0.0184646025233972	-0.0347753452945992	-0.0452484592811574	-0.0272207573656926
0.0354422862939419	-0.00290432296584694	-0.0148110714351306	0.0314204103116171	-0.0140771667894006	-0.00991477511783953	-0.00116694744591529	-0.000943584031759599	-0.00652967519500966	-0.0119959709536201	-0.00640126426481745	-0.00727864636636407	-0.0146472886036168
0.704113474025974	0.148638032222377	-0.468747918275672	0.20272288961039	-0.0344561197470885	-0.0164127906135259	0.00985982929394313	0.00824090043942982	-0.0162459798605024	-0.0254344551803072	-0.0488703547596929	-0.0504147991189265	-0.0922924815173125
0.609185463303728	0.143277923992424	-0.384509492703693	0.249849830813919	-0.056092168398677	0.00245018242309436	0.0207080691762783	-0.000156659058268782	0.00970948590837406	-0.0268209929877913	-0.0558487148204035	-0.0659122200967713	-0.0745047297161728
0.945492857142857	0.051831965769198	-0.69172797287388	0.0449071428571428	-0.03335	-0.025	-0.0343868495010736	-0.0399232448107447	-0.0413669913419914	-0.029175	-0.0598609634096368	-0.059161056998557	-0.0432483946608947
0.925966666666667	0.0697452140185891	-0.673883067923154	0.0569060606060605	-0.0830797619047619	-0.0757047619047619	-0.0170226190476191	-0.0219376803751804	-0.0326687197606316	-0.0793922619047619	-0.0378697039072039	-0.0602929048746231	-0.0781177417761977
0.413552053294868	0.128133190544496	-0.224698498180354	0.290693705173669	0.0190474550658917	-0.0160816283699848	0.0568377414718408	-0.0015353658340449	0.017331127790214	0.00148291334795347	-0.0514034448837382	-0.0332235615374099	-0.052333160493543
0.506384959721786	0.109626776418703	-0.298885344083437	0.278133423144557	-0.0188002578077232	-0.0190851693119658	0.0341433446127682	-0.00462633200568996	-0.00647132405724204	-0.0189427135598444	-0.0487623919292083	-0.0422676434104828	-0.0617461297668317
0.497826050266831	0.145208412565593	-0.292356779771391	0.279195078780559	-0.034368967157324	-0.0186926744518624	0.0112698706105556	-0.015467645144575	0.0310048455830114	-0.0265308208045932	-0.063024559766357	-0.040204435707462	-0.0777661470602345
0.096883446192244	0.00937166489086147	-0.0166651673854309	0.164207997316196	-0.00242245500676114	-0.0056221500650291	0.0141531157787749	0.012669071680534	0.0016497703628479	-0.00402230253589513	-0.0185970367808079	-0.0127573822022453	-0.0125993461392451
0.361602204291951	0.116978745198116	-0.183996093887311	0.296553197927587	-0.0172488728767679	-0.00139111136505399	0.0636840123640742	0.0421689677983129	0.00267476478287232	-0.00931999212091095	-0.017857484689938	-0.0356918882757044	-0.0550144789112093
0.64914957958708	0.170873529763113	-0.416910719000839	0.242903896348749	-0.0241318296844767	-0.00604926103308445	0.0203347571774581	0.00653393724765328	-0.00998868046942725	-0.0150905453587805	-0.0473764215359803	-0.0466489134561053	-0.0765850365845425
0.0647810244580715	0.0132135471112387	-0.0217585201001493	0.0730665742376748	-0.0116543262233223	-0.00497559273789874	0.00813073915991139	0.0032873457678616	-0.00107299523204238	-0.00831495948061051	-0.00889333549954011	-0.0171195878523801	-0.0204702422037664
0.699271176046176	0.166739831302587	-0.460096129919841	0.225165187590188	-0.0134898097185566	-0.000167130092130097	0.0220332249420636	-0.00957896269403613	0.0036269085081585	-0.00682846990534336	-0.0481496654774559	-0.0406480179250324	-0.0615113505482269
0.9254	0.0724696360951872	-0.671931132028839	0.0638727272727273	-0.00960476190476189	-0.00165000000000004	-0.00559880952380953	-0.0207730158730159	0.00268333333333337	-0.00562738095238102	-0.0308027255639098	-0.0238499999999999	-0.0545979978354978
0.363238237004997	0.0609514955436395	-0.201484628006314	0.231008732789249	-0.0351784776642348	-0.0360251400598314	0.0167642827087899	0.0243102208809617	-0.014623371527754	-0.0356018088620331	-0.0274539623015658	-0.043541179632393	-0.0594131398660444
0.585633508247877	0.169890008548346	-0.360952028541612	0.274072997990983	-0.0925799013617251	-0.0366829986267789	0.0307238743674125	0.035270028444096	0.0287279873235453	-0.064631449994252	-0.0218356585128072	-0.0723707592376548	-0.064918163774861
0.00309058110735682	6.48007988934014e-05	0.000205711883982567	0.00694868992636113	0.000584277362049901	-0.000118008313125707	-0.000189069149155693	-0.00010647331969372	-0.000365181456786188	0.000233134524462097	-0.000832240546329951	-0.00117798196995008	-0.00120952831923794
0.592795703686442	0.133285643131121	-0.37956039764585	0.219457126915725	0.00584937651977191	-0.0257080201518947	0.0497937858172264	0.0323075414816897	0.0280310348177778	-0.00992932181606143	-0.015330952006306	-0.0401563303532908	-0.0487060822651245
0.538030744403271	0.0721403743569849	-0.334672047558649	0.230149524126429	-0.0315144442128483	-0.035077478852793	0.0328599714176954	-0.0114246810217823	-0.0397575007511249	-0.0332959615328207	-0.0411146958385983	-0.0892061413148795	-0.0729777193229694
0.694965312256847	0.132830161255514	-0.463798129371612	0.194919398528223	-0.000123134687890047	-0.0156479835847649	0.013805844083823	0.00600671948014853	-0.0139982394557355	-0.00788555913632749	-0.036493205598817	-0.0404908835626417	-0.0911102579768885
0.0044512899385408	0.0006096401190001	0.000860726387947499	0.00638166151157229	9.2185048108458e-05	0.000415746196552264	0.00184643833134611	0.00159073465294838	0.000869318644997515	0.000253965622330361	0.000616685019790402	9.993848820817e-05	-0.000802906784935941
0.0670106764546947	0.0362850067919745	0.00829782349823331	0.172143839958124	0.00376673592941373	0.00904855702310513	0.0304518011499708	0.024893928858314	0.0148069444217075	0.00640764647625944	-0.0121867330041064	-0.00432755318426807	-0.00121727463562266
0.338712189412469	0.106954512575484	-0.155176811690964	0.341789955677702	-0.0239495378491391	-0.0210933008417449	0.0295102510277088	0.0438548720369913	0.000884643278892594	-0.022521419345442	-0.0408244903813056	-0.043330350449552	-0.0645023314517462
0.0576803557486268	0.00523993680253989	-0.00587747809970416	0.0989490742787991	-0.00348682300078569	0.000796402921557679	0.0160285712952965	0.00140926277427978	0.000375642065795365	-0.00134521003961401	-0.00473295252449782	-0.00755695152237445	-0.0144591064893213
0.499068298060148	0.0876083669697332	-0.292010154052765	0.285799636503707	-0.0412100509236714	-0.0233856778053582	0.033327748749787	-0.0145064399609479	-0.0375065219014519	-0.0322978643645148	-0.0488924994627151	-0.0515623865131321	-0.0740892383979213
0.0241849886463494	0.0193935435729244	-0.000125016153991228	0.040960302106873	0.00730824505905633	0.00667703816466707	0.0171749826443223	0.0131464836148358	0.00882350719502673	0.0069926416118617	0.000979162408953887	0.00669318203931033	0.00284847286749354
0.01930292424728	-0.000123735842309777	0.00359433517725512	0.0323257957631003	5.28221869836969e-05	0.000358153772502205	0.00724140464480238	0.00355673324351224	0.00182545489663575	0.000205487979742951	-0.00235182015748447	-0.00390616238585133	-0.00575854812054492
0.77025516983017	0.142480058135613	-0.52907202194451	0.164262254412254	-0.0289093369680528	-0.0299926006020125	0.0207109795131695	-0.0101053134699067	-0.0246006619197796	-0.0294509687850326	-0.0416612381932359	-0.0635875783545465	-0.0590657385837037
0.528116188719687	0.0878802546432752	-0.316254986278325	0.276358454774074	-0.0522464433820169	-0.00866520390295089	0.0324992495491129	-0.00177843843015957	-0.0279420752667527	-0.0304558236424839	-0.0301835007736259	-0.0711424401039656	-0.0841005634260545
0.389114247691274	0.0521025665982991	-0.21865168483203	0.241471878829098	-0.0310220395788074	-0.0466047159808052	0.0242348893529185	-0.00422148980897463	0.000592447793687889	-0.0388133777798063	-0.0445567836070258	-0.0690883878531464	-0.061800504751188
0.812480557701896	0.10870219152745	-0.568968178659934	0.132280939624307	-0.0361374660713047	-0.0167142375454448	-0.0229032849746237	-3.34990652598455e-05	-0.0283627971264152	-0.0264258518083748	-0.0569674504655746	-0.0465204519370886	-0.0991358195968642
0.138655741177702	0.0625350717123138	-0.0281276467362963	0.238530620494811	-0.00537115348268274	-0.00828622570781573	0.0540192451985593	0.021989442820823	0.00773617301946705	-0.00682868959524924	-0.00246990994332513	-0.00249346198606565	-0.0276241387749087
0.488750474848308	0.0826116531329279	-0.286303074670645	0.274137208248647	0.0165515573971941	-0.01228757727267	0.0367745280799378	0.000902595658023364	-0.0143091332250302	0.00213199006226206	-0.0569528122989169	-0.0785542815752647	-0.0637104587343185
0.0621405000912054	0.0400377647129566	-0.0176625920318665	0.0740821345325428	0.00321445995685818	0.017774124580822	0.0201057671976823	0.0219659397968386	0.00932978189187958	0.0104942922688401	0.00554213889658284	-0.0039488444108162	-0.0107779872025537
0.0029385367116585	-6.61897715948166e-05	-0.000276881747923515	0.00421613710243369	-0.000319644465432299	-0.000193221685385589	0.000114261682421059	-8.27603244478604e-05	-0.000994950595758649	-0.000256433075408944	0.000194541445818612	0.000278393613189354	-0.000101412460490381
0.941092857142857	0.0580013078587112	-0.68559638633932	0.0573071428571428	-0.00777619047619049	-0.0123428571428572	-0.0179855158730159	-0.0122011904761905	-0.00906726190476181	-0.0100595238095238	-0.0230087121212121	-0.0306136904761904	-0.0658230463980465
0.12414568435766	0.0211286036214736	-0.046167612829408	0.141049287003396	0.00245665261830684	-0.0216991881120546	0.0252321186233598	0.0108671369337025	-0.00353000443621311	-0.00962126774687386	-0.0164272757116799	-0.0187160405892033	-0.0315861552657686
0.479951376679755	0.147851433190548	-0.274935198955372	0.293118954238537	-0.0263951600381082	-0.055521154902235	0.0226078794499982	0.0102419273714661	-0.0374984512100484	-0.0409581574701716	-0.0335903290626677	-0.0735124905337898	-0.0585083441676396
0.492357664385958	0.145456572644131	-0.284518099758703	0.293684893546306	-0.00501851525192926	0.00842421886721789	0.018208055768395	-0.0119133529906508	-0.0135085762911575	0.00170285180764429	-0.10218467818841	-0.071962357853551	-0.0316012045143781
0.91564126984127	0.0789907355235827	-0.662569020186117	0.0715587301587303	-0.0602078803549392	-0.0104150793650793	-0.00438748196248195	-0.0116970238095239	-0.0143888888888889	-0.0353114798600093	-0.0249374999999999	-0.0381101568403627	-0.0357753552003551
0.127230482953355	0.0192621897354828	-0.0479074479584015	0.141427547551723	0.000697305818635363	-0.0202726284087712	0.0160995256758734	0.00610978391530106	-0.00437343124852242	-0.00978766129506789	-0.015468405955064	-0.0198087865283632	-0.0253150234236831
0.941792857142857	0.0572854352159021	-0.68802797287388	0.0486071428571428	-0.0637092706568794	-0.00976547619047607	-0.000101190476190505	-0.00416369047619036	-0.0194761904761904	-0.0367373734236778	-0.0244692460317459	-0.0347177527151211	-0.0478410714285714
0.203082810489702	0.0861656946071425	-0.0635353915717819	0.291196565452009	-0.00971640903149693	-0.04377753752718	0.0497177751094061	0.0086317754391424	-0.0173750580003432	-0.0267469732793385	-0.022702388424111	-0.040662022742557	-0.0343385058104109
0.320975113426914	0.090833999679422	-0.172274516459577	0.22269468650699	0.00443546642779075	0.0180494781691931	0.0284154458097152	0.0397903631612411	0.0389757041745357	0.0112424722984919	-0.0114487739653709	-0.0197224136390863	-0.0236021440960396
0.0595428151225599	0.0164787672943359	-0.00970328361483395	0.106129416913285	-0.00160917856141907	-0.0120107271176471	0.00673095328248522	0.00957711729782671	0.00320753789970598	-0.00680995283953311	-0.00131201862905289	-0.00811529208223661	-0.0129210999365363
0.612899490894234	0.164779842914838	-0.38130701355781	0.277752915522878	-0.00380531562505926	0.00156337818113461	0.0643936979409241	0.00682109535502828	0.00693392265858694	-0.00112096872196232	-0.0561646218729345	-0.0576625303411372	-0.109190090972472
0.0133675528531627	0.0026082193052573	-0.00447531253921492	0.0129452526072094	0.000685574077719846	0.00604725357747168	0.00594385265081203	0.00302668953154108	-0.000567270373630538	0.00336641382759576	-0.00117655328426335	0.000606816819995415	-0.00158310856055508
0.532010073930198	0.115559349026756	-0.319301063726513	0.274452993173476	-0.00141826102932441	-0.0227056142378433	0.0493773656914136	0.027891795837004	-0.0382784454632735	-0.0120619376335839	-0.0222573421363128	-0.032361271120845	-0.071655135952081
0.295817589975711	0.060032635839889	-0.130707009352334	0.307174926854872	-0.00508231365409856	-0.0279729742558739	0.0241637277270763	0.00563824572244487	-0.00648910414653392	-0.0165276439549862	-0.0502004896647801	-0.0543375556660787	-0.065940816290681
0.203025454226119	0.0348896662890674	-0.0801007570036591	0.237303187018104	-0.029843598547396	-0.0103846454749369	0.0371237685395338	0.0126950070279418	-0.00700557637030749	-0.0201141220111665	-0.00866561200841875	-0.0196718859597023	-0.0415111456802465
0.94755	0.0511712446529407	-0.692399846503375	0.0492499999999999	-0.0222476190476191	-0.0189376984126984	-0.00336547619047622	-0.00685871212121214	-0.0259001623376623	-0.0205926587301587	-0.0375396645021645	-0.0474974025974026	-0.0476426343264579
0.0264382719401086	-0.00139255132461095	-0.00869080803184312	0.0341276774675767	-0.00713859975618986	-0.00523012936217392	-0.00144900193861299	-0.00201734285654216	-0.00619619343752501	-0.00618436455918189	-0.0112245814237516	-0.0120591323928198	-0.0101913989816333
0.0422582304211918	0.0118802831878563	-0.00736668066192522	0.066772336186195	-0.00438363600218106	-0.00314294035798302	0.0126263658189786	0.00624790728243672	0.0112957033782983	-0.00376328818008204	-0.00711529030250365	-0.00125989072326525	-0.00595639426070019
0.170344051412589	0.0605448078815962	-0.0634590225019771	0.203104204862776	-0.0178292506858937	-0.0416298084653958	0.0460980133052102	0.0220312866470875	-0.00278377762045254	-0.0297295295756448	-0.0259091525394266	-0.0438009886270981	-0.0485603257855095
0.0329187657987933	-0.00588583179980721	-0.013198546287856	0.0312488007587709	-0.0117537187601828	-0.00725982317668913	-0.00582748552013217	-0.0105596849172602	-0.0103254032034162	-0.00950677096843596	-0.0121164816692328	-0.0135422642953039	-0.0173843697006998
0.574644380424446	0.164469460290114	-0.351673423798668	0.277424068773415	-0.0156396906697563	-0.0930433568157776	0.00657456729450168	0.038769920899557	-0.00907348258038043	-0.0543415237427669	-0.0246900277831934	-0.0621725002206494	-0.09940491363064
0.546415676714926	0.127261729025857	-0.331894377238312	0.269530624532846	-0.0197568083072011	-0.0187554486947717	0.0582766428986782	-0.0170568402995325	0.00764859367463033	-0.0192561285009863	-0.0155035622455862	-0.0313378984304444	-0.0375566460073719
0.641214803660392	0.122502429763243	-0.40428245344976	0.273146693665811	-0.076248014412836	-0.0382029212445623	-0.0478451979822723	0.00893652416769664	-0.000159148032657597	-0.0572254678286992	-0.047523207304597	-0.100721995673433	-0.066993239470749
0.757631729381729	0.12429385638061	-0.518791879429965	0.16586537400508	-0.0810249178194261	-0.0844643154921735	-0.0310893572782853	-0.0337751133177183	-0.0270938727218857	-0.0827446166557998	-0.0875447628601614	-0.107154246680017	-0.103352728634016
0.836393058738647	0.122814366807593	-0.589900837914824	0.120406941261353	-0.0461831991537874	-0.024496492804581	0.000523965564019679	0.00849206421588389	0.00621567142008317	-0.0353398459791843	-0.0306740666196549	-0.0296071309214161	-0.041901208664475
0.0775827401323293	0.0203473323990183	-0.0203540383765889	0.11192208247678	-0.00444722152926982	-0.0168580369083746	0.00699733577586199	0.00858595345627569	0.0129899689318879	-0.0106526292188222	-0.0103264690199977	-0.0245542033909193	-0.0160668103520521
0.190696382449146	0.0391839140830942	-0.0742063482112382	0.219209102801043	0.00600118505176303	-0.0132760963667594	0.0339265606295043	0.0126987414048876	-0.00690328940145513	-0.00363745565749818	-0.028303279764545	-0.0276538929134899	-0.0385918900106249
0.309428209350113	0.104798266787606	-0.14385618777449	0.298845559773696	0.0168873721681494	0.0214595855681088	0.0808519037544847	0.0534597781199908	0.0477903125747693	0.0191734788681291	0.0118859703832738	-0.000783555914708745	-0.0211067318229416
0.790802380952381	0.153059441196123	-0.545198209022005	0.162615800865801	-0.0322978354978355	-0.0152436953569306	0.00231419275169276	-0.0129101718605953	-0.00931117135788195	-0.0237707654273831	-0.0517312326562327	-0.117303580960233	-0.0672923691060863
0.102812173188288	0.0194635908221842	-0.0287231682607785	0.143278973563524	-0.00648250742331917	-0.018222887279816	0.0249803499173239	1.21263369604746e-05	-0.01759650887549	-0.0123526973515676	-0.01874737300652	-0.0300316072321792	-0.0313684686190795
0.0838872435213157	0.0491298854123726	-0.00440821634353136	0.171072115760893	0.0237431822432534	0.00307294998256015	0.037775154913361	0.0240581808704317	0.0213763457275796	0.0134080661129068	0.009759202344232	-0.00358179314191928	-0.00866079360962896
0.40100403518315	0.0773299280018552	-0.210258689899815	0.313078707442477	-0.0191955857209023	-0.04694417375674	0.028816536388538	0.0077444667369137	-0.00454595542394948	-0.0330698797388211	-0.0542818389594859	-0.0617904920063282	-0.0624936425117955
0.133037177991254	0.0178970943478873	-0.0458885946680257	0.166006395801635	-0.0100960166894484	-0.0173562782509483	0.0159491110459153	0.0112958248180752	-0.00379340251674717	-0.0137261474701983	-0.0177362634891268	-0.0268697863720929	-0.0330036986610434
0.346393483272391	0.132737899489326	-0.180909348436385	0.26164196969343	-0.0217663474234209	0.00293039204613998	0.0166620634096536	-0.00238373793825442	-0.0170176676718993	-0.00941797768864044	-0.0265086724095097	-0.0412028594885368	-0.0621510465784963
0.339810384065087	0.11553895201693	-0.17403245173689	0.267426708699168	-0.0191981201429949	0.0168901342316998	0.0529627434368258	0.0327927031507558	0.0207406450736117	-0.0011539929556475	-0.00581383484851455	-0.0414737982726176	-0.0364542181662468
0.886344841269841	0.0987868942885652	-0.635992829060889	0.088527886002886	-0.035714025744824	-0.0230186507936507	0.00245289016539019	0.00977361111111108	-0.00724900793650796	-0.0293663382692374	-0.0372529615937898	-0.0622732365401483	-0.0540548406572787
0.303797194368814	0.0928150246597658	-0.158914420962387	0.222784448304366	0.00637563230764809	-0.0325277414200137	0.0435500404187449	0.0198068834373989	0.0126858332763047	-0.0130760545561828	0.00112095004768203	-0.0266693513999446	-0.0391747647159836
0.0479989251559473	0.0145795056394736	-0.00277582113943508	0.098137058791563	0.00295415180327742	0.00292645933421736	0.0260904284745957	0.0186305523919708	0.0100493145284385	0.00294030556874739	0.0081313974697822	0.00701688143568221	-0.00497457149752462
0.715289332889333	0.14158630713543	-0.476675697153236	0.206599437164143	-0.0516160579345647	-0.0124650842289231	0.00869460189320492	-0.0228662371344437	-0.0216743330711423	-0.032040571081744	-0.0763109183739119	-0.0617468854446879	-0.072332579003449
0.461010969357773	0.199514377394614	-0.260748361494318	0.291237158984473	-0.0216606862848565	0.00924815967274656	0.0365466528554748	0.0473979268173902	0.0160913558604147	-0.006206263306055	-0.0203427324008612	-0.0357754060254118	-0.0666929447919749
0.129112347212374	0.0516019507760053	-0.0456226201198915	0.150721077438487	-0.01377287340556	-0.0132222862239462	0.00387862193699662	0.00189927240856536	-0.0112853462961211	-0.0134975798147531	-0.0147598013609487	-0.0127495429363264	-0.0133250984317149
0.00138909689898388	-5.12949210850348e-05	8.32322135461304e-05	0.00239676250350958	0.000351620573683008	0.000121127337924851	-1.0140869258525e-05	0.000425631186658108	0.000640102213725159	0.00023637395580393	-0.000495990495316007	-0.000332630939981464	-0.000524204887136178
0.00740969876177931	-0.0031213467769107	-0.000787604092362763	0.0113364416431389	-0.0023233976899693	-0.00279753600590153	-0.0016508948740665	-0.00220335086956902	-0.0028123877485061	-0.00256046684793541	-0.00358453756752644	-0.00369392486852581	-0.00350288946937876
0.322015986817912	0.0909061068627344	-0.170522659948776	0.233578433324174	0.00384994947208783	-0.0169026602535423	0.0542959706699054	0.0272478593789846	0.0212530093595644	-0.00652635539072721	0.00100276580918363	-0.0138308553664178	-0.0134318743735621
0.29206932691468	0.0282527640954327	-0.14994023296695	0.227304487207485	-0.0416332049307155	-0.0363614319833318	0.010396313120139	0.0120397518706426	-0.0017876485322601	-0.0389973184570237	-0.0464684452061294	-0.0668371928323911	-0.0923022676935936
0.416055967701722	0.105357556967477	-0.230899956425226	0.275537226524572	-0.0244115867302935	-0.000599328206503491	0.0391988616488939	0.0207611144937996	0.00042121247529836	-0.0125054574683985	-0.028693452174724	-0.0344247004843232	-0.0677912970306589
0.217125073898019	0.0391625738660367	-0.0955054292942128	0.21275676370318	-0.00116682445308025	-0.0409765706954011	0.0344565838059753	0.0123770899137184	-0.0117825124574001	-0.0210716975742407	-0.029690115340813	-0.0486589044288665	-0.0552430159304029
0.311811064823088	0.063216227081665	-0.163848427144698	0.231603002621207	-0.000669133152724655	-0.0317895890121628	0.000481305310322755	-0.0189684079187809	-0.0301580198775313	-0.0162293610824438	-0.0572764873217283	-0.0304745403367955	-0.0712047460198112
0.0229898658409004	0.00413515153696179	-0.00879533536085497	0.0192684946156276	-0.00466798339664061	-0.00742396683513592	0.00104310358486828	-0.00502194388475782	-0.00382957165585784	-0.00604597511588826	-0.00147692289469459	-0.00934159782345465	-0.00916653927066844
0.343228758579318	0.149944543460754	-0.175302696915272	0.272959441194441	0.0133713408589133	-0.0107894219033104	0.0360454065881513	0.0251855946670603	0.020481729121568	0.00129095947780145	-0.011879629401236	-0.0185624536861949	-0.0500391880551015
0.0875663813072322	0.00638940252866783	-0.035806218675936	0.0818498812150062	-0.0140232693396862	-0.0227832311205507	-0.000305810161344719	-0.00345988145590664	-0.00451303868243907	-0.0184032502301185	-0.0155567364338284	-0.0199258718826929	-0.0194654960492714
0.687056782106782	0.173929713072473	-0.447485117664438	0.239452308802309	-0.04640692888338	-0.0434758391202036	0.0349249054902188	0.00264448202854939	-0.0327707613187229	-0.0449413840017918	-0.0925860245485639	-0.0525307862469776	-0.0936509373174583
0.775330114330114	0.145257929290112	-0.537364424224856	0.143841855366855	-0.0840590694694022	-0.0213609246707668	0.00131234772606503	-0.00650126454427924	-0.0301583565008151	-0.0527099970700845	-0.0546034157275814	-0.0789174442312289	-0.0898508032665126
0.811390277348024	0.102182321389593	-0.56555989120198	0.143636237803491	-0.00362610589146128	-0.0120805907297954	0.00295099249324571	0.000521028013281244	-0.0282031991484458	-0.00785334831062834	-0.0750203916494713	-0.0534598174312638	-0.0487218217478779
0.471873368241832	0.208696186843982	-0.267999512370979	0.297055563389472	-0.0218676455896731	0.0116110252179412	0.0362909357617912	0.0442204279914973	0.00374530583333338	-0.00512831018586596	-0.0211894105375814	-0.0302964140287242	-0.0205896961005426
0.0637277148491113	0.0129425321230511	-0.0198821697683216	0.0809650756671421	-0.0158404187584815	-0.0102867113175882	0.0078277871498959	-0.00205607442675747	-0.0107357053806443	-0.0130635650380349	-0.0141502362246199	-0.00855074275200658	-0.0179494746598302
0.914100793650794	0.0745946797326295	-0.661028543995641	0.0730992063492064	-0.0394718281718281	-0.0153463924963925	-0.0130859126984126	-0.0119041666666667	-0.0201479797979798	-0.0274091103341103	-0.0202876984126984	-0.0706995851370852	-0.0461278152403153
0.934559523809524	0.0628537595251019	-0.682822242372923	0.0467132034632034	-0.0370392857142857	-0.0332619047619048	-0.0141380952380953	-0.0199577380952382	-0.006604761904762	-0.0351505952380953	-0.0339130952380954	-0.0594897646578567	-0.057847168833582
0.104182253187901	0.0126876762899955	-0.0310764882142563	0.138212175061707	-0.016496788831738	-0.0194191657814174	0.015181225499131	-4.97522115586596e-05	-0.0107740843871234	-0.0179579773065777	-0.0170987241736013	-0.0224912810612311	-0.0303066928767605
0.385135550565463	0.0690649609641805	-0.214431755405205	0.248682175957158	-0.0298944588473831	0.0013787727680763	0.0344608180575324	-0.00878884736804686	-0.0199018871729422	-0.0142578430396534	-0.0535169882582184	-0.0523840524038359	-0.0559805670808761
0.320240622200034	0.072826028788702	-0.161648877688731	0.257078659440026	-0.0331019678072689	-0.0149485317175161	0.0446194910298431	0.0168580921573764	-0.00735047730726002	-0.0240252497623925	-0.0428935237465747	-0.0168253325163207	-0.0492475075551937
0.926183333333333	0.0698465987907932	-0.673111083678181	0.0610166666666668	-0.047724603174603	-0.0467571428571427	-0.0167491973304473	0.00139761904761915	0.00446271645021656	-0.0472408730158729	-0.0175084956709955	-0.0374416666666666	-0.0420444264069263
0.284195616642606	0.0735025628505001	-0.142080971891287	0.228653891857172	-0.0105151400575562	-0.0228137220455767	0.0136297930358626	0.000817067180058251	-0.00814649125025835	-0.0166644310515665	-0.0437654371473417	-0.0324271823480693	-0.0477567578430403
0.647872147297147	0.180143162443592	-0.414097114455968	0.251999510456863	-0.0362499631947	-0.04259708717519	0.058883743084401	0.00739248069720178	0.00329444372602172	-0.039423525184945	-0.0232426686425845	-0.041223800112567	-0.062343056347051
0.33174807068094	0.137104361427803	-0.166713936974523	0.275427657124559	0.0263721111578429	-0.00688871702442578	0.0525237716504863	0.0369650444275201	0.0171319111040596	0.00974169706670858	-0.00993156854760163	-0.0177056349561336	-0.0399753857771989
0.935852380952381	0.062457250575667	-0.681741179376492	0.056147619047619	-0.0368845238095238	-0.0350558441558442	0.00838571428571433	-0.016629761904762	-0.020078373015873	-0.0359701839826839	-0.0196801531801531	-0.0586538208811126	-0.0529329959879302
0.405998898502023	0.115379086888994	-0.229805551971337	0.248386194967376	-0.0120626781197633	-0.00776418978126275	0.0642105326529949	0.00958776032006825	0.00139437460834124	-0.00991343395051303	-0.0182932620012601	-0.0406838897893813	-0.0777764148187244
0.461877060201137	0.175948325469219	-0.25943734564597	0.30060059952304	-0.0116620379456225	0.0237134003046026	0.0667593847114868	0.0247673438509009	-0.00551906502521005	0.00602568117949004	-0.0330603770687435	-0.0297781898204836	-0.0406856220254987
0.132177995057485	0.0341008888843206	-0.0470431924133963	0.161203672961987	-0.0170648741832887	-0.0159128678981951	0.0209407407917301	0.00823566893782593	-0.00399068011893744	-0.0164888710407419	-0.0176356350592008	-0.0311872962019233	-0.0349905342686381
0.86382784992785	0.112296835963367	-0.616592693481107	0.0966448773448774	-0.066377417027417	0.0130673881673883	0.00365948773448777	0.012916829004329	0.00719650390459214	-0.0266550144300143	-0.000830087967587878	-0.0393910723197096	-0.0423830595021074
0.641770676545677	0.172336628610517	-0.413836786557995	0.232699911689618	-0.0758382307580383	-0.0130378363303364	0.0158116009019154	-0.00998277612411913	-0.0404590020121833	-0.0444380335441874	-0.0729309086868133	-0.0567971808615646	-0.0905145354699946
0.431391119964363	0.12141043685478	-0.250663341440473	0.239201153150417	0.021254704907996	0.0342670792851623	0.0497190307749553	0.0509301241220749	-0.0161325363769169	0.0277608920965791	-0.0225204926784182	-0.0269849374347617	-0.060335313921085
0.0123587573383766	0.0012829425397484	-0.00442154026728443	0.0112351428601729	0.000389492518612828	-0.00126601835540628	0.00270026293236375	0.000804462488640452	-0.00106210998023381	-0.000438262918396727	-0.00389046370423437	-0.00141419010492852	-0.00316668539248267
0.87945753968254	0.107577535074829	-0.631529748621972	0.0842151875901875	-0.00499682539682544	-0.0556336523159735	0.00783824299883129	-0.0231752795815297	0.01315477994228	-0.0303152388563994	-0.0505846430661648	-0.0321633186258187	-0.0550630952380953
0.0183053356935913	0.000501330542328531	0.00589441674076693	0.0397592206439357	5.91823697070407e-06	-0.000377771582866115	0.00855169350456858	0.00553911703763717	0.00304551328303661	-0.000185926672947707	-0.00156291869947343	-0.00239000904146799	-0.00395238831775236
0.0189806036438301	0.00461974608424428	-0.00654189209831093	0.0163839116056634	-0.0018027603799698	-0.00298747376744254	0.00457588855476575	0.00847477245373494	0.000335773696149028	-0.00239511707370617	0.00191822100874958	-0.00328630490132622	-0.00124451302830605
0.31049726919019	0.0574093150516753	-0.141019569957366	0.309711805628394	-0.0173384760157423	-0.0172692138381155	0.046438248442824	0.0151494006220734	-0.0103349583403389	-0.0173038449269289	-0.0294335793911624	-0.0454427026077053	-0.0727375215562059
0.870325108225108	0.107899487765745	-0.622000698848532	0.0954203463203463	-0.0113695776445777	-0.000122727272727219	0.00774751082251091	-0.00201872594997599	-0.0149022907647908	-0.0057461524586524	-0.0217464563888796	-0.0397704545454545	-0.00698064574314583
0.702362012987013	0.178959405857508	-0.46343847190616	0.219710714285714	-0.0390965589909302	0.00978152680652677	0.00951739060518075	0.00609701891675563	-0.0119158734402852	-0.0146575160922017	-0.0175761824604704	-0.0535232280392078	-0.0683885962552271
0.192777907590946	0.0953609209515065	-0.0607521845492499	0.27304060796334	0.00641154465533589	-0.0230028150923632	0.0356199740921627	0.0217582149421418	-0.00141455379180253	-0.00829563521851365	-0.0114726443183198	-0.0336910578300226	-0.027385594675345
0.0465033604938864	0.00311755623556232	0.0041224482621537	0.1037983534399	-0.00215139731732782	0.00221431594415673	0.0171831279676656	0.00983692719864285	0.0013519979088371	3.14593134144586e-05	-0.00479538928098032	-0.012264798299886	-0.0110171702673219
0.326316237593377	0.0603569432490017	-0.157538151874589	0.293115153894086	-0.0177490124322085	-0.0185963455194006	0.0250735987810789	0.0288335095685455	0.00425579095984202	-0.0181726789758045	-0.0235278831565576	-0.0429574262543354	-0.0802431785213576
0.78718301975802	0.14966585098166	-0.542782591822611	0.160960295750002	-0.0411338343462178	-0.0308735295240614	-0.0269423560722902	-0.00558887140850051	-0.0299419742387815	-0.0360036819351396	-0.0380091383004689	-0.0481798716857617	-0.0722670442549546
0.435209089101464	0.0908061481280697	-0.251231310513999	0.25056098684526	-0.0280035420391873	-0.0394056329050497	0.0299226279898346	-0.0113310002188049	0.0105875773088923	-0.0337045874721185	-0.0831803032326701	-0.0380269369509408	-0.0806719392943765
0.321012751233596	0.0506965533695982	-0.147350028039403	0.322592729772096	-0.0150720223821086	-0.0197765319224622	0.0150561168742183	-0.00303228581221443	-0.0015564697577331	-0.0174242771522854	-0.054135204376473	-0.0441839929641032	-0.0581252121431647
0.825170951107716	0.123923218177398	-0.582492270305015	0.11535525210084	-0.0377730402767168	-0.0193999193616841	0.0203966465723817	-0.0109423214857038	-0.015120093551847	-0.0285864798192004	-0.0526481373474021	-0.0418502870495518	-0.0281110804228453
0.287675073142279	0.0471262388441995	-0.147897100517175	0.217399039415482	-0.0083260844321944	-0.0278086019454781	0.0165668855396249	0.0026268185807275	-0.00692291216609497	-0.0180673431888362	-0.0265556491210313	-0.0730868174186923	-0.0339896921396342
0.918177777777778	0.0771128098456034	-0.666837114657186	0.0610222222222223	-0.0201111111111111	-0.0328940115440116	-0.00089682539682534	-0.0150170634920634	-0.0201051476301476	-0.0265025613275613	-0.0227950036075035	-0.024356746031746	-0.0719674037427713
0.255515192831286	0.0407665439007471	-0.125007667424228	0.216896076845319	-0.0122715269060853	0.00289060918052519	0.0288532581718648	0.0159961949043428	0.0127836704343641	-0.00469045886278002	-0.0318179170417941	-0.0235268377526656	-0.0419260350749457
0.806629087579088	0.141048237567085	-0.561616948244343	0.144534548784549	-0.0401330193877421	-0.0169784975861921	-0.0182320741758242	0.0017025377400377	-0.0413167363703548	-0.0285557584869671	-0.0874702508634131	-0.0489418853203301	-0.0543407498051061
0.120881607534941	0.0554476195881945	-0.0420420835289568	0.140648853003582	-0.0239183862507827	0.0185042541244908	0.0124904232191898	0.00850707795246326	-2.33274444494669e-05	-0.00270706606314598	-0.000245887792581764	-0.0384145660617423	-0.0363357281659436
0.826916334979315	0.114496064324284	-0.58007779684858	0.131483665020685	-0.0236427335807132	-0.0108306206936003	0.0315265221635426	0.00110588724290761	0.00400461559788601	-0.0172366771371567	-0.0459828885646182	-0.0318847360227156	-0.125271011389506
0.137844725653581	0.0663849558414386	-0.0429805751641729	0.186207083762456	-0.00160547155107627	-0.011030945961369	0.0188094989070418	0.00297232927830313	-0.00722899715227512	-0.00631820875622266	-0.018632574185248	-0.0211858707329411	-0.0287930721686296
0.803463980360884	0.0963337692966768	-0.562466585083648	0.129534950120399	-0.0350900626119667	-0.044381026386754	0.00946551671209084	-0.0107851874490033	-0.00143794748852799	-0.0397355444993603	-0.105008378773023	-0.0914098577702753	-0.0761614382533627
0.919596825396825	0.0747669237398368	-0.66543532281184	0.072875901875902	-0.00734563492063489	-0.0376218253968252	0.0177365079365081	0.00861521672771681	0.00585257936507944	-0.0224837301587301	-0.0228295634920633	-0.0283970238095237	-0.04555077006327
0.221310404200219	0.0458194662465709	-0.0975383029282253	0.219972287232313	-0.00169187588781053	-0.023008513754123	0.0230666720444822	0.0061345299709232	-0.00200555951563897	-0.0123501948209667	-0.033308554810089	-0.041070614952077	-0.0371982738221789
0.309726087008537	0.112563566098919	-0.157582489672458	0.246751001672952	-0.0295549649498061	-0.00535455856560163	0.00646203218109287	0.0204332105878369	-0.00997144675644074	-0.0174547617577039	-0.0325784156840351	-0.0598962638405833	-0.0824428539968357
0.128358133060681	0.0484199238023244	-0.0472484496071801	0.142308213342382	-0.0274805002961196	-0.0116093571133854	0.0359778938448505	0.00777121961197302	-0.0144694656168492	-0.0195449287047525	-0.00981281909137094	-0.0122934210733273	-0.0318342749382621
0.26600753453152	0.0935929758600827	-0.121058990809023	0.260792953166937	-0.014499525341815	-0.040149003275398	0.0176638840635372	-0.00188344428776871	-0.00823316102305754	-0.0273242643086065	-0.0158824943579515	-0.0459452994318403	-0.0654168309534887
0.579074604299908	0.159155635183723	-0.359172572135069	0.261086635709292	-0.0685251703812392	0.0195217798714764	0.0450225484742187	0.00829953029485764	0.0154603056984681	-0.0245016952548813	-0.0382992192558493	-0.0468824460830081	-0.0640943977891151
0.815749247299641	0.100396695435151	-0.573904264736202	0.120541661791268	-0.0412531073285011	-0.0239508484762423	0.0212948696944759	-0.0340940719194657	0.00419212810127378	-0.0326019779023716	-0.100454208383601	-0.0720349966086928	-0.0826623152774149
0.128275617650898	0.0540806022657164	-0.0445445041942703	0.154782824443025	-0.0212380307332109	-0.00117760924408142	0.00515353738201413	0.00161586772744324	-0.0066749022879399	-0.0112078199886461	-0.0302360222573931	-0.0187665849987345	-0.0305685095073718
0.295395824212767	0.0692867187094738	-0.144296316933732	0.250592549785447	0.00350371430558288	0.0257121334832319	0.0418217763261037	0.0267507407848247	0.00891398745436023	0.0146079238944074	-0.0166412679772867	-0.028069398337942	-0.00907527284126169
0.0721743077067618	0.0162907617424851	-0.0162023714799577	0.114072392605856	-0.00879721616217477	-0.00313807604050292	0.0114096325346615	0.0198260855726909	0.00351741902811753	-0.00596764610133885	0.00389311137264578	-0.0112756871133196	-0.015733098220869
0.835061068506657	0.116664174837221	-0.589712451266852	0.117319680156445	-0.0166285288241171	-0.0409732979438863	-0.0121516688785072	-0.00270112040027326	0.000620887037798834	-0.0288009133840017	-0.0420751973409551	-0.063927705466618	-0.054791174756616
0.810957229040982	0.108975062629564	-0.569040984934253	0.126850034773635	-0.0590531786191996	-0.00619925645800934	0.0228800035793391	0.00974551960991255	-0.00562591194329265	-0.0326262175386045	-0.0412682745566206	-0.0666454327782224	-0.100590233631116
0.040866858886417	-0.00322343744096835	0.00686904310903837	0.0975894955901395	-0.00141676118757937	-0.00533588382196909	0.0112301247642958	0.00622110546718906	-0.00148197552630999	-0.00337632250477423	-0.00551308908879503	-0.0102722459948607	-0.00894210155243287
0.68632614052614	0.133688056334637	-0.450418853189304	0.222292041292041	-0.0389123874278605	-0.0367716145867346	0.00431851987435028	-0.0266646015564367	-0.0439647311810784	-0.0378420010072975	-0.0797025477651228	-0.0573492618277857	-0.0869951816248795
0.0142934243848954	-0.00306025654962101	-0.00244868265473245	0.0216536582437236	-0.00479632905447736	-0.00417473335519292	-0.00219963215491142	-0.00393463628548467	-0.00588157526335658	-0.00448553120483514	-0.00490031359254036	-0.00545448089902679	-0.00670313558787445
0.0271130646552047	0.00422288629367122	-0.00975998475312898	0.0243805828976589	0.00481521689205406	-0.00644038746950321	0.00706475162619669	0.0052995550000795	-0.00316046180225762	-0.000812585288724577	-0.00160329042144255	-0.00474177778958915	-0.00642581119479644
0.184625700016662	0.0207186417252467	-0.0761029488856046	0.19472489143229	-0.0253481560983682	-0.0267090480987964	0.0091493127895825	-0.00262028200931325	-0.0114574861736471	-0.0260286020985823	-0.041270475575453	-0.0443563358823501	-0.040287336663375
0.414534005478922	0.138243659725874	-0.223634705116919	0.299175657377678	-0.0692359619185426	-0.00981761487005278	0.0531004834263059	0.0557613650149359	-0.0263584864193964	-0.0395267883942977	-0.060010405150979	-0.0629057807975164	-0.0795988759200751
0.704948246440303	0.156348927724977	-0.466711550216511	0.215633571741515	-0.0352035165455332	-0.0507141473840447	0.0149565188494467	0.0160126792849231	-0.0268189458590395	-0.0429588319647889	-0.0494690230154833	-0.0260174536518962	-0.0427727423286806
0.0268749376203876	0.00407258067329859	-0.00204475868407861	0.0468201639375321	0.00128584597760683	0.00486884118459117	0.0135073050132748	0.00809890276542054	-0.000600562216864168	0.003077343581099	-0.00113986349120478	-0.0019381457569616	-0.00506440586039642
0.566403910979689	0.102412645162919	-0.351452705986956	0.250399698645979	-0.00545829687968025	-0.0663365642317884	-0.0119024211089379	-0.00438254759594081	-0.024972867673235	-0.0358974305557344	-0.0421251006604506	-0.0705766819012304	-0.0796855240547228
0.00977904991031798	0.0030096472128979	-0.00298557526608799	0.00917229545771764	-0.00242734208360929	0.00187937693479604	0.00349919490838787	0.000855895069158846	-0.00131143542496092	-0.000273982574406622	0.00090626556080976	-0.00225778683529617	-0.00467611590854663
0.59458172321364	0.170969009033447	-0.365227714417177	0.286389176964613	-0.0205149661794481	0.00728466241626313	0.0434843805656215	0.00827265642118236	-0.0194840490372857	-0.00661515188159245	-0.0629820128993503	-0.042745107408135	-0.100764276764812
0.57513508279341	0.168921014528255	-0.35716313054797	0.255834555540392	-0.0270218806991557	-0.0945223376601462	0.0195747247601475	0.0046875654717955	-0.0204520810049627	-0.0607721091796509	-0.029233775462237	-0.0621025868725201	-0.0945161842394848
0.79932572982573	0.129763621407945	-0.557840953616143	0.136308494773201	-0.0340560038817391	-0.0570987161960846	0.00113340478149304	-0.0334200406561591	-0.056572463638196	-0.0455773600389119	-0.0723403667003298	-0.077620495299907	-0.0883509151187357
0.0655320555591291	0.0479405429375055	-0.0135811627600651	0.104802584239827	0.0137950981061776	0.0180874060809026	0.0224118642916388	0.0350154668266865	0.0160004559665263	0.0159412520935401	0.013280988441601	0.00354790283054106	0.00905592628338626
0.311789334850712	0.0753726617754807	-0.152162571413757	0.268704019888259	0.00462637282077549	0.00746973413779606	0.0568134974437025	0.0224092176557312	0.0301156820268891	0.00604805347928578	-0.030410059022328	-0.0129732915204036	-0.0324262696566532
0.680924791061466	0.158407571676783	-0.450300004102488	0.206443970079354	-0.0534020268345841	-0.0177059107671845	0.0377181868516588	-0.00770368407473598	-0.0143241729308515	-0.0355539688008842	-0.037380106773793	-0.085672391020499	-0.0396681629264179
0.555001537495013	0.13507734746077	-0.340296047790998	0.26114752667611	-0.044874711411196	-0.0317190141475966	0.0276037563876422	-0.00299534559506942	-0.0125638235033895	-0.0382968627793964	-0.0400276290411145	-0.0887088233606013	-0.0776433081757847
0.385446988829981	0.0669769408879898	-0.211573373542362	0.259651119109182	-0.0201330466155117	-0.0294538962323011	0.0235181599109768	0.0218565557041474	-0.000960297706179225	-0.0247934714239064	-0.0314176783409176	-0.0530778623079238	-0.0619311775733093
0.793051595626596	0.14692572999766	-0.551758184051543	0.141074607581961	-0.0370912177612145	-0.0407650294150294	-0.0269301731893836	-0.0332032044369019	-0.0157495489099309	-0.0389281235881219	-0.0863038201792188	-0.0892178870082891	-0.0780233644128376
0.0627053555505442	0.00857950706834963	-0.0230909506849025	0.0613971907545576	-0.0112193205454287	-0.000891484480971164	0.00193179804060124	0.00260988996008271	-0.00570572072538346	-0.00605540251319994	-0.0121963964803723	-0.014926731660034	-0.0153777223889851
0.27244684521934	0.0224099231198094	-0.137029358391434	0.220699162386599	-0.0248073597763841	-0.0314500493862213	0.0228791968972785	-0.00168991182664174	-0.0232181929947223	-0.0281287045813027	-0.0240010254507653	-0.0490224027610745	-0.0750969248400742
0.0396793307922067	0.00898388187366701	-0.0110646490990453	0.0486649595554035	0.00596477676451276	-0.00363185946572772	0.00312817719818768	-0.000183148820301161	0.00655054037483599	0.00116645864939252	-0.00194676011546843	-0.00926465101303871	-0.0070627735783621
0.384685147551554	0.0918361458262523	-0.197738928965103	0.311424812530643	-0.0311489179947653	-0.0191805216502527	0.0387741917659639	0.0205127696517021	-0.0079225331387156	-0.025164719822509	-0.037442029408634	-0.0446738645156015	-0.0691549034413994
0.0143993146656294	-7.85547394751094e-05	-0.00221556473062021	0.0156765326799932	-0.00261268243139484	-0.00225214163165105	0.0047210491179073	0.00156318057592622	-0.000853232247280985	-0.00243241203152294	-0.00286433176327185	-0.00334317174380295	-0.00363408901294454
0.92187619047619	0.0749204970271534	-0.668111306207213	0.0685238095238095	-0.0291071428571429	-0.0058595238095237	-0.00439186507936495	-0.0211548742028581	-0.00412291666666664	-0.0174833333333333	-0.0348577380952381	-0.026007091180187	-0.037543253968254
0.224926933245032	0.046394695845448	-0.095597031734573	0.24132061939122	-0.0254601731866513	-0.0101143551864894	0.0301931541280855	0.00495906832901927	-0.000443148034484364	-0.0177872641865703	-0.0240248719034669	-0.0313774011765138	-0.0553768026394033
0.0443027218246682	0.00109278424603994	-0.0135117831002572	0.0528529314352392	-0.0110718725581155	-0.010401071628343	-0.00225546052282032	0.00164634755763213	-0.00449780054043401	-0.0107364720932292	-0.0106094135541915	-0.0115950589079641	-0.0176307412539515
0.213633904834218	0.0251395251304594	-0.0940743972355564	0.211114309804243	-0.0386546852252847	-0.0296376363201345	0.0198260267769474	-0.00603927273381771	-0.00668958516695542	-0.0341461607727096	-0.0404648398817088	-0.0485814893356158	-0.0415838017185735
0.0807497495125312	0.0115094515339426	-0.0260528588022986	0.101722706228276	-0.021440940559381	-0.0070606129499666	0.00121601154874071	-0.00245793526532957	-0.0118026097567283	-0.0142507767546738	-0.0184472569979018	-0.0153713202641391	-0.0277645621405009
0.427556929228419	0.141902155000409	-0.236394073376672	0.286568759346131	-0.0102541159654574	0.0213832748641106	0.054324084064459	0.00897985029766013	-0.0071309454124619	0.00556457944932653	-0.0384086118011886	-0.0274856228158771	-0.0626239312363661
0.299354862649938	0.0984479619964047	-0.158345921848494	0.211498370776008	0.0330271432949052	0.0288020680775115	0.0438692500597943	0.0259512064033634	0.0210278918021161	0.0309146056862084	-0.00606384958089845	-0.0257178322076002	-0.0382456033729615
0.140149989536772	0.0609498553324754	-0.0312987497770057	0.229658490957032	0.00146511110914146	-0.0245889846196048	0.0453827622553316	0.00680519074423727	-0.00342576368375058	-0.0115619367552317	-0.0106827389891363	-0.00610819245124838	-0.029779784553952
0.0728824059303503	0.00342915349122476	-0.0219648719068558	0.0916106662921315	-0.00906691123594891	-0.0138942746556357	-0.0032963179851435	0.000898159958963543	0.00686836316411074	-0.0114805929457923	-0.0116273899713788	-0.0224939927197557	-0.0176406707953262
0.475990992423885	0.20487321229923	-0.267525530677322	0.314022654002428	0.00973860229878565	0.0277424873242735	0.0656609752815754	0.0554431776899461	0.0486967347387421	0.0187405448115296	0.00207082804732689	-0.0145321727804142	-0.0309895947730564
0.700505566655567	0.126817212083925	-0.463714280070372	0.21282063655299	-0.0328032788865761	-0.0198870084073806	0.0168477603665684	-0.0118617043739141	-0.0487453828456493	-0.0263451436469784	-0.0641612167466143	-0.061611355772196	-0.0790827160409572
0.925366666666667	0.0713586702965314	-0.672640734318426	0.0602333333333334	-0.0451646413972501	-0.0289452991452992	-0.00235016233766239	-0.0185095679984266	-0.0175247835497836	-0.0370549702712746	-0.0302329365079366	-0.0352241883116884	-0.0701414300976801
0.655258581081801	0.0973017210490134	-0.424182604676508	0.232025876396205	-0.0686875505495246	-0.0444491856311167	-0.00531679531895313	-0.000760379021656599	-0.0222651496336447	-0.0565683680903206	-0.0458083999363649	-0.0674234194205372	-0.0678717421491689
0.500932006577668	0.136142403212991	-0.287904339604712	0.308395821034315	-0.00123180189014138	-0.0218415477116287	0.0294085709415731	0.0344102507226961	-0.0221102770341584	-0.011536674800885	-0.0516838471529349	-0.0605566409784975	-0.0381056927841231
0.0077560663082574	0.0036534643254486	-0.000264127757106201	0.00908119188568345	-0.000859282292616888	-0.000382291530424042	0.00241097220849695	0.00107220493826399	-2.47629320724767e-05	-0.000620786911520465	9.27917778553184e-05	-0.00207243266901045	-0.00240580242799477
0.234593146080378	0.0756120366300718	-0.104166610871078	0.231803172094994	-0.0153463611554793	0.0182250018508527	0.044050985440149	0.0257471222420832	0.0302507470466147	0.00143932034768671	-0.0146630279565967	-0.00349413278736793	-0.014936041639225
0.265363729802275	0.085894485970334	-0.124200094720315	0.244111624305806	-0.0249093547820948	-0.0387729787630244	0.0187414982599978	0.00132424969183426	0.00368681998547066	-0.0318411667725596	-0.0321603524761295	-0.0376927841108443	-0.0400865705620695
0.283561982154834	0.0128692773910621	-0.145562358177049	0.217536080056984	-0.0346324974025402	-0.04022625383274	6.83629193233282e-05	-0.0011596542117151	-0.0259891489377078	-0.0374293756176401	-0.0514591415409847	-0.0654108371185408	-0.0599274165124633
0.678356197968698	0.145695001905189	-0.44491636130209	0.220576199535758	-0.0662511306378383	-0.0206365586190093	0.0198692083734692	0.000253864853999253	-0.0471080251438184	-0.0434438446284238	-0.0694952201843244	-0.0604810157264228	-0.0784074956313658
0.534847374008759	0.108765504726051	-0.327150138714932	0.250738242114524	-0.119659884757927	-0.0465272178568865	0.0436130346038176	0.0265540321989121	-0.00857186051175329	-0.0830935513074066	-0.015592975531577	-0.0498920811731657	-0.0415066592205657
0.164133363531248	0.0142867759225357	-0.0730204603642522	0.149901956505329	-0.0105980482661531	0.000291738831562083	0.0149425337399192	0.00326119098439581	-0.00945638152621325	-0.00515315471729549	-0.0389044530202971	-0.0194755506376051	-0.0368175393719873
0.94877619047619	0.0503925451363835	-0.694318671593389	0.0448238095238096	-0.0191808608058608	-0.0179595238095237	-0.0205734126984126	-0.0200904761904761	-0.011616847041847	-0.0185701923076922	-0.0303225018037518	-0.0541331349206349	-0.035350122100122
0.867833802308802	0.0898995553031074	-0.620457582236622	0.0936742190815719	-0.0244222222222222	-0.0766336778929883	-0.00485224734415923	-0.0438383321230004	-0.024247095959596	-0.0505279500576052	-0.0525660353535353	-0.0765624997888585	-0.084467455534232
0.355587777414985	0.0779199965118234	-0.17847734970774	0.29648984618356	-0.0102163836934988	-0.0351761346926278	0.0413474904259641	-0.0101630983088175	0.00615047171011485	-0.0226962591930633	-0.0219829250152475	-0.0249033042728303	-0.0641247404592129
0.322437508805816	0.0488615875066213	-0.148090076144782	0.32096048389581	-0.0163333327012537	-0.0456088868781854	0.0298177310154321	0.0203488103346302	-0.000506370277833235	-0.0309711097897196	-0.0526943618302725	-0.076804753519545	-0.0758745241346419
0.72215802193011	0.151116271114322	-0.487013171289246	0.183741220494132	-0.043753470481249	-0.0266912415914261	-0.00387523768219467	0.0111936670456885	-0.00682587885725916	-0.0352223560363376	-0.0417275451169676	-0.0751907398063858	-0.0575510023845449
0.494952392231681	0.0987480478471763	-0.283104525107151	0.30889293868661	-0.0372635892958676	-0.0371076855580653	0.0465654960349659	0.00138298862411312	-0.0181262761993963	-0.0371856374269665	-0.0452276732876832	-0.072218416560589	-0.0911872136783734
0.00866122602557051	-0.00102583846104165	-0.00306826396843417	0.00754687619145237	-0.00329086509189289	0.000637880700224053	0.00413545781925342	-0.000796856750771424	-0.00239375568458922	-0.00132649219583442	6.58214866147699e-06	-0.000597812906240275	-0.00327750733494082
0.601585622398159	0.121772334394016	-0.377956983659572	0.254264199348721	-0.05785597710749	-0.0132793347667578	0.0151562879160172	-0.0454403071698721	-0.0404992557849329	-0.0355676559371239	-0.061855941971897	-0.0918306419111194	-0.12105491034251
0.00984014149086019	-0.00365007250551957	-0.00265160895813572	0.0112345700633243	-0.0021356139370225	-0.00407081083465593	-0.00223996339277967	-0.00426486649330781	-0.00115649129019006	-0.00310321238583921	-0.00534273599981486	-0.00421986927553215	-0.00572847972964466
0.0485542909308554	-0.00301384344394575	-0.0204148362371182	0.0434932362486343	-0.0167366960180388	-0.015952311029518	-0.00865262451333072	-0.00723257661901279	-0.0103007750246162	-0.0163445035237784	-0.0195871376485878	-0.0181038853126119	-0.0161406047688731
0.346724540341185	0.132803002623571	-0.17293155815937	0.291770385497648	-0.0112800808976811	0.0137017745354318	0.0677793278720201	0.057022804119794	0.042019329737643	0.00121084681887534	-0.0187553638714043	-0.0206505805987681	-0.0417563292020702
0.00783558151579176	0.00413604337803283	-0.00321814933845358	0.00614197023687457	-0.00278452324166945	-0.00148814603239603	-0.00113301202941565	-0.000766026260829823	-0.00229116766941479	-0.00213633463703274	-0.00325051905510371	-0.00447764318967516	-0.00465710735493551
0.782226587301587	0.173657093104429	-0.538404302914869	0.162718867243867	-0.0448484594653712	-0.0235949411699412	-0.00159893578643577	-0.0276498945498945	-0.0470877775002775	-0.0342217003176563	-0.0409053035664264	-0.0773720891067322	-0.0967807354030614
0.0699859244647362	0.00394281999858334	-0.019240794597769	0.0890780281218027	-0.0149550287565809	-0.019084167346969	0.00789976172484501	-0.0107793456595675	-0.00712030172928128	-0.0170195980517749	-0.0169765175590862	-0.0212378987496438	-0.0251887272014946
0.0191293522928523	0.00595991235408508	-0.00614192278360724	0.0191232255932955	0.00728207375396324	-0.00538827012677842	-0.000185478110160973	0.00669194426448488	-0.000952184863253224	0.000946901813592412	0.000690971567044063	-0.00150897059833296	-0.0061920713643612
0.679289105339105	0.156024081911084	-0.446703927445952	0.214364370596724	-0.0337414932289932	-0.0556859081986545	-0.00028336599215939	-0.0070707161489062	-0.0379957576997948	-0.0447137007138239	-0.0546590522324762	-0.0544874356317556	-0.0675794729620275
0.571527252688832	0.148628798041347	-0.352390899538249	0.263905456758584	-0.0351168557737325	-0.0197018989292417	0.0203036002249212	-0.00179874492751375	-0.00361077206138216	-0.0274093773514871	-0.0117313118036122	-0.0522547966241436	-0.0532108458063888
0.0732602288503436	0.00941733250536178	-0.0265740743961114	0.0817952633187943	-0.00732826463799242	-0.0229180879518975	0.00789802836110541	0.00790831348082301	-0.00531654892538456	-0.015123176294945	-0.0222356352054022	-0.0185883963706642	-0.02526815969897
0.654273351107965	0.138924924504769	-0.430904096228916	0.200561685692679	-0.0761154771939534	-0.0104153670752307	-0.0104549804294142	-0.01680061035113	-0.0172394292416527	-0.0432654221345921	-0.0518506873204984	-0.0418980071997143	-0.12077181699108
0.282579284579767	0.113204347842435	-0.132517193972408	0.264237276951268	0.00453772320187124	-0.0530328283429511	0.0056708492193297	0.0173660009048741	-0.016151064421201	-0.02424755257054	-0.0242210521909183	-0.0390290981279284	-0.0388576313737933
0.582572051803689	0.16264097601353	-0.363945128096986	0.251479651663622	0.0172892912650071	-0.0575158321534374	0.0421748025468296	-0.00556874637736782	-0.0315497724703849	-0.0201132704442152	-0.0630275655817065	-0.0696589115976173	-0.0948919673135106
0.0784643824377652	0.0134819913830952	-0.0311281790212351	0.0787010208845034	-0.00320297606454677	0.00401912450621529	0.00688803432021003	-0.00514380421313655	-0.00708191880487498	0.000408074220834262	-0.0105737405885547	-0.0261586245834654	-0.018140636523582
0.256273749399792	0.0232553043239889	-0.127315557912214	0.207639460039925	-0.0223993712225919	-0.0332507701129653	0.0251440675693443	0.0119429445107437	-0.0194209135535965	-0.0278250706677786	-0.0340859649023731	-0.0576367113267592	-0.0611341625180637
0.291011988229942	0.0945751271511613	-0.142298441157207	0.246563047577618	-0.0175429283911708	-0.0246535793255512	0.0167608613032363	0.0121230010520186	-0.0137862473995529	-0.0210982538583611	-0.0253495246627453	-0.0727378041587453	-0.0828759180068852
0.488031509214287	0.101925166045806	-0.283250128807777	0.286773508051147	-0.0499830050383527	-0.0706676097565084	0.0266965550205244	0.0193611201712482	-0.00547559261509351	-0.0603253073974305	-0.0477100573347494	-0.0592598207018522	-0.0635417523480452
0.00248225353880315	0.00138065074540625	-5.52134218035293e-05	0.00469285792955656	-0.000358620510661716	-0.000823047629843367	-0.000108724677291586	0.000255935884060676	-0.000828086934339705	-0.000590834070252541	-0.000814467477597024	-0.000872393016133636	0.000441119580167008
0.649004997616762	0.127693053784805	-0.414697894860248	0.253985153898389	-0.0355125551478842	-0.000220564808191659	0.0087030589206899	-0.0105455342559058	-0.047158235697892	-0.017866559978038	-0.0861718306318674	-0.0689387988785791	-0.0825244665854753
0.297553912724572	0.0804101671002193	-0.136111603322622	0.293061782690135	-1.89074410922307e-06	0.00510318623325468	0.0619243189678695	0.0421919281459718	0.0288695674964188	0.00255064774457275	-0.00617470539971715	-0.0103204321744637	-0.0274897817776127
0.385783009172224	0.134124718592102	-0.20593009769435	0.277833502054223	-0.0201870068606694	0.0341528169705629	0.0485188753607053	0.0735708042857834	0.0212870391319596	0.0069829050549467	0.0285046292565645	0.00895702459812209	-0.0342194459770107
0.104741925907616	0.0166344905270285	-0.0302270555724358	0.14195973330333	-0.000163876784856215	-0.000348239411097823	0.00713440124590668	0.0102474627118067	0.000741081040087618	-0.000256058097977019	-0.00959699722275104	-0.0182984928290619	-0.0229654755451517
0.137966996383421	0.0206842383005546	-0.0529514854193708	0.14750189992908	-0.0223419752039949	0.00450585392399075	0.0343788048154063	0.0177424571690123	0.00558360558624874	-0.00891806064000206	-0.011782217679314	-0.0145528392115774	-0.024336028324499
0.310456855835425	0.0967661263870428	-0.1492403699883	0.27806831072999	-0.013323978681511	0.0139738670169622	0.0279143798194235	0.043134499100017	0.0346255951540703	0.00032494416772566	-0.00943371174971264	-0.00420039548138607	-0.02957552314236
0.0136878980370463	0.00302607406153218	-0.000258613826293524	0.0189798181665937	0.00167365913767588	0.00272065627889843	0.00636853590142598	0.00368381380181826	0.00109012547667818	0.00219715770828715	-0.00107958822021787	0.000435508204812184	9.36864871579728e-06
0.796398809523809	0.158010837780754	-0.55183358951417	0.152219372294372	-0.0315677794427793	-0.072402554901239	0.0106356078132395	-0.0356696058772146	-0.0499308298727416	-0.0519851671720092	-0.0629302050074109	-0.0802839112960718	-0.0892428170613244
0.0124529202950655	0.00195481133712286	-0.00247486818153691	0.0183888744560294	0.00384809132572051	-0.0021418487079692	0.00252827860013871	0.00215626597086614	-0.00103382329265604	0.000853121308875654	-0.000263273941082115	0.000907105254767362	-0.00356527938480413
0.0550675128573391	0.0207418668578415	-0.00985713548790259	0.093151967058052	0.00119379259562697	0.00875639604942202	0.0293758941599401	0.0195967878406647	0.0139386872630836	0.00497509432252449	-0.00108169535912405	-0.00459804205704412	-9.54517207276684e-05
0.105206244680783	0.0182484912121135	-0.0301832852143206	0.151881160041286	0.0121254924650184	0.011414638130848	0.0201545534214863	0.00767171618659959	-0.0097330377416121	0.0117700652979332	-0.0132445882938296	-0.0133780265582983	-0.0148663943826885
0.689178660486	0.162269139944177	-0.458789927144542	0.196198879620952	0.0325368277687904	-0.0133978902474663	0.0307749148560695	-0.0166166699584086	-0.00480509616983116	0.00956946876066211	-0.000548442381714254	-0.0468593333708792	-0.0717724887206683
0.557338702329976	0.105977347399752	-0.353097287967485	0.215271735540187	-0.000729457016931612	-0.0324597070776631	0.0290057373822504	0.00769398347642081	-0.00958674704115814	-0.0165945820472974	-0.0391986168453026	-0.031980340467923	-0.0635873212242026
0.0579731758230828	0.0012855393400353	-0.02309091287763	0.0568339997905765	-0.0121673892916395	-0.00736954966209285	-0.00157446162527475	-0.0047821711703358	-0.00570142990763952	-0.00976846947686619	-0.0136733823515382	-0.0129624677741602	-0.0159872297632704
0.00678185886389687	0.00149925162715018	-0.000848236399804897	0.0115578364807903	-0.00128541719550137	0.000238135964084043	0.00288585399446699	0.000368759651552463	0.00106095967816841	-0.000523640615708664	-0.00135286185029885	0.000321077737363522	-0.00139703616502767
0.324517960122045	0.0734747872133407	-0.165396780551126	0.254186191338764	-0.0290205885903341	-0.00987379501127383	0.0348360286536681	0.0283381999883875	0.00725748580308583	-0.019447191800804	-0.0315804781533631	-0.0409548161047208	-0.046973897393406
0.0237343390419846	0.00104542066288612	-0.00241543997521485	0.0421550428818548	-0.00899928755562094	-0.00551981709116592	0.00349920015082124	-0.00191725154665154	-0.000266487271282794	-0.00725955232339343	-0.0072554408985572	-0.0059970873599871	-0.0075976768670198
0.318280432998545	0.10620873950442	-0.171315486459344	0.217921355383315	0.0361630275460534	-0.00429867421129299	0.0297882932987737	0.0476364198180113	0.0190193865501159	0.0159321766673802	-0.000728232922354632	-0.0213438687664159	-0.0464433354091958
0.94715	0.0517649353612855	-0.693731433037935	0.04165	-0.00383333333333324	-0.0464508547008546	-0.0195019178125795	-0.00591666666666657	-0.0245301587301586	-0.0251420940170939	-0.0379271969044027	-0.0438124838396896	-0.0525894532591591
0.899431746031746	0.0826951540616081	-0.64739844829733	0.0829682539682539	-0.0688583333333334	-0.0176996031746032	0.00799087301587309	-0.00795079365079365	-0.0231279345654345	-0.0432789682539683	-0.0487525682650682	-0.0600699855699856	-0.0555564449521067
0.00715784065778433	-0.00180112404199574	-0.000100242554903419	0.0139061881475102	-0.00195441134371416	-0.000769180251397362	-0.00153048215214202	-0.000114934921645535	-0.000483466519875778	-0.00136179579755576	-0.0033771377619434	-0.0035550998934699	-0.00327127855937466
0.208425863637855	0.0873927293890913	-0.066531182265817	0.296640155728011	0.0117478423405805	0.00239000738793177	0.0600459883766345	0.00826648861287974	-0.0126277503836459	0.00706892486425612	-0.017313167074353	-0.03225689770097	-0.0620855129754094
0.782878582528583	0.153365129787575	-0.541981789269539	0.149174893407246	-0.0417186168264814	-0.0513597212329108	-0.0173228570041071	0.0139011830291992	-0.0207463027191322	-0.046539169029696	-0.0866643773255833	-0.0834592699650459	-0.0908804815957146
0.571201516697097	0.145508997536768	-0.352386367754265	0.261666932500764	-0.0157980609211822	-0.0242219981215199	0.0377605993105394	0.0213046764899945	-0.0240595585804557	-0.020010029521351	-0.0524282796059271	-0.0630178445282243	-0.0731656457565263
0.104472986757967	-0.00162754673915336	-0.031403160600803	0.142352197844314	-0.0090273167053519	-0.00275746231290409	0.0145253114396634	0.0169727833400511	0.00892956070953088	-0.005892389509128	-0.0199936538535297	-0.0189619388822609	-0.0291910460334699
0.396940319035005	0.0549706891235214	-0.221751837370446	0.252963915841737	-0.0283895761235874	-0.0309522010012317	0.0230184023321011	0.00927259998734847	-0.0104085210321043	-0.0296708885624096	-0.0556722605761563	-0.0573370742591779	-0.0589420898016293
0.440378089311795	0.101350615136451	-0.257342453714703	0.241817117604326	0.00381586350227819	-0.0286115191538623	0.031769552322626	0.0105930040559248	0.0141077178474421	-0.0123978278257921	-0.0407159497141334	-0.0330668907912641	-0.0440542895670854
0.485841950656036	0.099408838371809	-0.277647687620407	0.303846684687846	-0.0693704497810276	-0.0737056773763082	0.011059544067317	-0.00679981109690941	-0.0319002693557652	-0.0715380635786679	-0.0836761885153943	-0.0629256384705059	-0.068265168741815
0.730912637362637	0.147376574392448	-0.489017353790101	0.205850999000999	-0.0361579108414954	-0.0339221492559728	-0.0191486376205494	-0.0389671441003097	-0.0595168512043511	-0.0350400300487341	-0.0640537898290221	-0.055254495104139	-0.0860804328433005
0.339341423749289	0.120578684335858	-0.177895349957931	0.254040561073603	-0.0542467543064563	-0.0449105101742774	0.019285250983389	0.00289083027886095	-0.0193229294506539	-0.0495786322403669	-0.0424677041145911	-0.0699540386315002	-0.070547317322854
0.347841713400899	0.0985980038355364	-0.16104445691834	0.347846712896562	-0.0408369998763167	-0.00108410765828909	0.0576792741669749	0.0130756901474316	6.86915530730969e-05	-0.0209605537673029	-0.0261740104973528	-0.0540620517713063	-0.0244770123156254
0.794749142524143	0.140790570230163	-0.553496192556334	0.139287221112221	-0.0512366311115703	-0.0526872270876915	-0.0257508995818062	-0.0617505546354231	-0.0265705995865719	-0.0519619290996308	-0.0271428149239133	-0.0919072545115591	-0.156648459470517
0.0918748704093695	0.0144994145801189	-0.0359129991595477	0.0917857143140671	-0.00163921752792111	-0.00832581123902276	0.0087643894447454	0.0124076503369176	-0.00584572397370785	-0.00498251438347193	-0.00973465510551115	-0.00815333103760484	-0.0201844375487389
0.0123024019153195	-0.000787465071834125	0.000187529828722072	0.0166716876254838	-0.00137213963614036	-0.00129052733136392	0.00537942754492992	0.00221145701289091	0.00316955196556735	-0.00133133348375214	-0.000896488163682922	-0.00232052162486302	-0.00121013478029545
0.713583752358752	0.151297273731437	-0.471392452488401	0.224307156732157	-0.0148549146562442	-0.00444622205324752	0.0113334471737413	0.0237852384111815	0.00757819380752733	-0.00965056835474587	-0.0223674670484079	-0.0355669801626358	-0.0468435757806406
0.57100491945095	0.0877180694994186	-0.360454785577677	0.229373747790858	-0.095582580820052	-0.0298356706426947	-0.0171500954242554	-0.0132247236326654	-0.0203959999073797	-0.0627091257313733	-0.051282109906964	-0.130258916773745	-0.0892519570027341
0.107258906572019	0.0119842440322034	-0.0318536157225724	0.144763349535239	-0.0133400002012179	-0.0107143187227223	0.0100344027301155	0.00580860281184732	-0.012482106557044	-0.0120271594619701	-0.0256495995269218	-0.0180573573723888	-0.0277656177869552
0.495840839086616	0.0969437101198517	-0.287378353525388	0.292481339354139	-0.0426542761800632	-0.0446253654259903	0.0154002372331362	0.0129715227077446	-0.0257937689538514	-0.0436398208030268	-0.0548030196486209	-0.0842810813053108	-0.0833134708404333
0.580872213850821	0.145508243625619	-0.36009098713693	0.260671725543119	-0.0409161414284741	-0.028426775562497	0.0295438963243522	-0.0098025800761028	-0.0206418936941735	-0.0346714584954855	-0.0458423014735336	-0.0597076615387633	-0.0718624319476182
0.102309466274765	0.00920333527388127	-0.0285709179395686	0.144433721831371	-0.0111047931651899	-0.0170086375301814	0.0191779564266612	0.00743036478087289	0.00445947571807104	-0.0140567153476857	-0.015214056919275	-0.0160834489412526	-0.0233557500343319
0.655539994929391	0.110535052325824	-0.4236347681367	0.236889951594673	-0.0377712042231559	-0.0791929187476799	0.0108486173574052	-0.00524533558549178	-0.0218157458558312	-0.0584820614854179	-0.0330457642006496	-0.0581781066983351	-0.0753889589602519
0.00579145762627446	0.000933427549423408	-2.92663491855234e-05	0.00665153133242066	-0.000217964989843515	0.000821482416879175	0.00301660855565934	0.00227384276652674	0.000178203520582577	0.00030175871351783	0.000565314676700043	-0.00053047941718912	-0.00029344924666838
0.169795076744106	0.0236396536171129	-0.0650087601460644	0.198000956746495	-0.0313582200010021	-0.0113241875907241	0.0208615218036343	-0.0111313632154911	0.00183843702543662	-0.0213412037958631	-0.0194486696701294	-0.0305828674936698	-0.017931263656308
0.73411858974359	0.155890803397036	-0.494798430346728	0.190026864801865	-0.0370195431892955	-0.0464037768174291	-0.00121131744072911	0.00192063304342727	-0.0197206459197911	-0.0417116600033623	-0.0509329637034959	-0.0690115648047342	-0.0609948969128294
0.582481092847678	0.168003759909291	-0.3595101362219	0.269587356350183	-0.0565310383773984	-0.0121924926497667	0.0171203918924537	0.027225724281701	-0.000511423747428519	-0.0343617655135825	-0.0292269656525507	-0.0655882883234921	-0.0555443453922808
0.152863545832661	0.0621676043619209	-0.0386505234574532	0.237478668419247	0.00525975345675808	0.0151886820522956	0.0396645192414674	0.0176612092497457	0.00284674146839678	0.0102242177545269	-0.00202863939586506	-0.0210501421939583	-0.0149507475224673
0.820357130149057	0.101383132464343	-0.576434243744145	0.125533778941852	-0.0502485176961268	-0.0393773682442953	-0.00376386508079207	-0.00476724919667615	-0.00478371745064443	-0.0448129429702111	-0.0566486885906156	-0.0555330034501627	-0.0965635077991848
0.89307619047619	0.0871363043704194	-0.642623576249045	0.0827419913419914	-0.040371706071706	-0.0284193611943613	-0.0094884379509379	-0.0319696198252549	-0.0327751893939394	-0.0343955336330336	-0.0434959883526059	-0.0718904355147777	-0.0727432097358652
NA	NA	NA	NA	NA	NA	NA	NA	NA	NA	NA	NA	NA
0.0372883203219012	0.00940657024765146	-0.00985323249358296	0.0466543305362412	0.00769795317476964	0.00977246637455181	0.0131069114762343	0.00122353364636171	0.00618802008817683	0.00873520977466073	-0.00755716709166052	-0.00717434675262913	-0.00717383345473456
0.301273756102671	0.102826708588061	-0.156273714558764	0.227287242397192	-0.00832752693928979	0.0275170381856056	0.065079765273703	0.0571775584654046	0.0326926363969082	0.00959475562315787	-0.018912592796643	-0.0130075101550906	-0.000157540830208802
0.704320773670774	0.137308299862997	-0.4660590672677	0.215978468753469	-0.036782860226289	-0.036688860077345	0.0139656025132419	-0.0142845864103216	-0.00710459757692805	-0.036735860151817	-0.0404359493815204	-0.0544845883597412	-0.0630133683506141
0.29744729434737	0.0917686355038008	-0.148927286814428	0.242392331971702	-0.0126991960941054	0.0212937632634296	0.0369193362933191	0.0224017800777473	0.0343401032262907	0.00429728358466214	-0.00965832050377358	-0.0133495605102883	-0.0251370618604252
0.412064066223027	0.0861265986180972	-0.219383516164842	0.307850595096046	-0.0413776119478526	-0.0446699862774573	0.0434766334467576	0.0244825075515397	0.00718573862586669	-0.043023799112655	-0.0290519320999317	-0.0470149261011637	-0.05935960638404
0.0624905559670904	0.000813182605993175	-0.0102074069248349	0.0956349820375155	-0.00492871205356159	-0.00739816360949316	0.0122079347102771	0.0122946059686697	-0.00120557806382594	-0.00616343783152738	-0.00666910862490725	-0.00903532163576328	-0.0127804953549049
0.796071087246087	0.149179829833558	-0.554673024007753	0.137674367299367	-0.00607812187812184	-0.0366744782994783	0.00250754800754804	-0.00552247033479625	-0.000667742940324123	-0.0213763000888001	-0.0511041044427623	-0.0517767018957813	-0.0680898863600566
0.0836624160648857	0.0139138899113545	-0.0263883627583847	0.105516100318645	0.0108075553785702	0.00360963638642058	0.012221890170512	0.0153614872182774	0.00237676259785992	0.00720859588249541	-0.0134948588262312	-0.0147905877930988	-0.0173519566569703
0.061689025063884	0.0397238655864745	-0.0104713831648998	0.0867406643629226	0.0039094386818323	0.00411488975207326	0.0299419464784952	0.019682795095304	0.00737257855457317	0.00401216421695279	0.00346626361517552	0.00539298604264801	-0.000962618272700166
0.493007047734826	0.0912725168778125	-0.288006438994647	0.28031273836143	-0.030736646625881	-0.0169835347423841	0.0443377884637898	0.0406374369835058	-0.0160226256397812	-0.0238600906841325	-0.0383494073218529	-0.0359331769283284	-0.0426087592466484
0.0301298494776243	0.00365385640957798	-0.00697186892917997	0.0428971002603048	-0.00575667281926739	-0.00610999562114501	0.00669210339247574	-0.00434010602245846	-0.00109404061252754	-0.0059333342202062	-0.00643770900509269	-0.00421247423008211	-0.00735616407549356
0.566314859306967	0.176824294073217	-0.348997377396134	0.261307037681493	-0.00213492640280699	-0.0205043994503462	0.0410414765793689	0.0298762477310245	0.0181647589916701	-0.0113196629265766	-0.0556906060920017	-0.0583016627930453	-0.0909548567721287
0.265963921458207	0.0934003304288282	-0.122275367996893	0.251764785082853	-0.0624397943122522	-0.0351970068928896	0.0301778069136416	0.00367797962787753	-0.00330799345819488	-0.0488184006025709	-0.0120661621296139	-0.0714659155854416	-0.0446177584710483
0.700513478188478	0.12684098458677	-0.466893398019677	0.199266200955907	-0.0603739735848947	-0.0379330866842709	-0.00774406275913631	-0.0133231975478544	-0.045560578608857	-0.0491535301345828	-0.0615238093637408	-0.0696574050751947	-0.0708823944769236
0.45530481218677	0.191638613737154	-0.254197384951713	0.301839350023568	-0.0306028212563737	-0.00785302864286958	0.0381063062567807	0.0381664821364939	0.00102357419912663	-0.0192279249496216	-0.0276398619705098	-0.0202788935112202	-0.0654174770884126
0.00247448326223592	0.00208900560295095	0.00122257870869734	0.00862887698900136	0.000991278477086379	0.00106127155529851	0.00258608733337318	0.00378177857174118	0.00130547866735779	0.00102627501619245	0.000409939173874396	0.00142058968025679	0.00200855997891856
0.491711982739553	0.161503759264259	-0.280106615639296	0.310687348811249	-0.0244579354900309	-0.0450872252239932	0.0303981770539384	0.0113479818414998	-0.027489349068016	-0.034772580357012	-0.0397336254276331	-0.0511400474383032	-0.141938275758958
0.370121385189352	0.0767115192238935	-0.204679803927711	0.240185839076243	-0.00397900814591295	-0.00327087411558796	0.0208697815033789	0.0141944472161436	-0.00242529444031231	-0.00362494113075046	-0.036009537661163	-0.0173514884823578	-0.03154080885531
0.729301190476191	0.164833400361041	-0.488545460842584	0.201716991341991	-0.0100955877455878	-0.0401718691463702	0.0178562020581756	-0.00502458235573244	-0.0569987396058049	-0.0251337284459789	-0.0920367919915095	-0.0625259221195426	-0.0872728708246615
0.567502992890609	0.169031215721743	-0.348399809383898	0.268523264943903	-0.0744101634581342	0.000509229828869806	0.0409406286019203	0.0372624156594941	-0.00906125659552182	-0.0369504668146322	-0.0392258957147531	-0.0967656264479681	-0.104974842918629
0.125285136305454	0.0492621612871054	-0.0457355848911968	0.139555853428737	-0.030179242924879	-0.016470858197342	0.0105338474175751	-0.000921752410698515	-0.0106845884905155	-0.0233250505611105	-0.0200886773567942	-0.0151684126594444	-0.0296625050777558
0.468416057116133	0.10566102001085	-0.27023895568655	0.275269486943388	-0.022669908049478	-0.037975614533509	0.0464530116376107	0.0123997870832314	-0.00923563894227403	-0.0303227612914935	-0.0480072818543771	-0.0632875785375031	-0.0863652524654182
0.765786507936508	0.180099505906759	-0.52270715917271	0.175486219336219	-0.0260586779162867	-0.0607953490953491	0.0127183802308802	0.0108650290864106	-0.0506387522139883	-0.0434270135058179	-0.0986530991256654	-0.0704055886236227	-0.0691622979441439
0.917381746031746	0.0744615038693041	-0.664655813683505	0.068218253968254	-0.0241190115440115	-0.0289163308913308	-0.0118317460317461	0.00214549062049063	-0.0236676587301587	-0.0265176712176712	-0.0387870886058387	-0.0387826095473155	-0.0496140151515151
0.608766274673712	0.140479540174436	-0.382633951033392	0.256465810887786	-0.117407562666078	-0.0092048746575063	0.00376065100578482	-0.0117633809125796	-0.0500393230196474	-0.0633062186617923	-0.0464151361013329	-0.0750243938382874	-0.0496685583811853
0.0213179177543341	0.00563115231050773	-0.00540305542506137	0.0277662925899879	-0.0039887084035934	0.00208323966977156	0.00530295700641856	0.00252621619889342	-0.0016739664213363	-0.000952734366910922	-0.00102570299797132	-0.00478970587003352	-0.00541007381011552
0.573165381282818	0.118907072483161	-0.358980559711264	0.241563807665489	-0.0379059925801783	-0.0195174836526535	0.0140856720263433	0.00595113629834754	0.00219039649158137	-0.0287117381164159	-0.0306332505478091	-0.0450453177506464	-0.0385833482016626
0.775584523809524	0.162649564381069	-0.531019303799884	0.173033658008658	0.0191271645021646	-0.0330699019118136	0.00381955128205125	0.00149519682387333	-0.0330040968785593	-0.00697136870482451	-0.0274653753925813	-0.0779439944269436	-0.0553015862813657
0.919411904761905	0.0737760825734363	-0.667378607027488	0.0629880952380951	-0.0359619047619048	-0.0248190476190476	0.00399404761904754	-0.0299447871572872	-0.0221452380952382	-0.0303904761904762	-0.0366109321234321	-0.057180574980575	-0.0454675595238095
0.379248807626996	0.0688810533314557	-0.193369058069028	0.314250571174633	-0.00933484741465734	-0.0168123546929749	0.0283407605265861	0.0186219988166286	-0.0221370875523667	-0.0130736010538162	-0.0339302072861428	-0.0653476505612198	-0.0828960095184967
0.0583740492216794	0.00238763915967639	-0.0221033494062456	0.0624516211772512	-0.0135710924671657	-0.00276789935011015	-0.0029494323529758	-0.00762203696799938	-0.0171282554585627	-0.00816949590863791	-0.0114014806010335	-0.0119562719219734	-0.0129997735868138
0.187049337850865	0.0332998839385855	-0.0723508621624074	0.214910462575262	0.0107028178395627	-0.0106560313656917	0.044331500042254	0.018627607888519	0.0171594520655842	2.33932369355094e-05	-0.00424222387465734	-0.0217738438282591	-0.0223380590337467
0.680652410562561	0.147814012873395	-0.455531454171379	0.181997644063395	-0.0426359225857718	-0.0244581583369343	0.0187492436573888	0.0272976429562569	-0.0126283291553998	-0.033547040461353	-0.0430276249442278	-0.0838257490850908	-0.0786383913727752
0.249767049736694	0.0572412243081465	-0.119687746484225	0.218668887055264	-0.00530481247457398	-0.0295380000342683	0.0112909769194864	0.0083791235984155	-0.0180335345118458	-0.0174214062544212	-0.0538521600499552	-0.0397770973097914	-0.0742376328593771
0.576314165875619	0.121236022463844	-0.363158236346828	0.23269435577351	-0.0182213621238519	-0.0451507034390302	0.00324415516454046	0.0213473586380104	-0.0184687475402272	-0.031686032781441	-0.0479465530086277	-0.0433370578072783	-0.0490105910896113
0.264747931196616	0.0596922281261663	-0.128261250063511	0.230954333977958	0.00591992329662416	0.00671564849625295	0.0297050563211011	0.0280975082471815	0.00615831161390035	0.00631778589643855	-0.0052000970988324	-0.0237246943269717	-0.0594779155016992
0.906411904761905	0.0843449869828945	-0.655417558948225	0.0711880952380952	-0.00829682539682541	-0.0203678571428572	-0.00309529914529927	-0.0212931284295415	-0.0155909340659341	-0.0143323412698413	-0.0297733498527617	-0.0331789321789322	-0.04454396991897
0.550024461494085	0.10301250549894	-0.337754217791156	0.257727614292241	-0.058638260165599	-0.0347366835230023	0.0276187734188955	0.000298272924414533	-0.00328231583788696	-0.0466874718443007	-0.0804277030507758	-0.0639887101048081	-0.0535661803127796
0.179905303887747	0.0139603758291881	-0.0689650955662439	0.212301477381746	-0.0100470047890326	-0.0219816303361881	0.0155627258118372	0.0117729416479569	-0.0167127956144717	-0.0160143175626103	-0.0290346858803665	-0.0312391716643907	-0.0485250301154801
0.127485646229086	0.0183225014581092	-0.0522042573078995	0.127524904286085	-0.0042990796592739	0.00989730060721664	-0.000664331040335447	-0.00155443864213936	0.00271181497276346	0.00279911047397136	-0.0311065824362473	-0.022544580419051	-0.0187290601212187
0.678920743145743	0.167529662823302	-0.440242917353609	0.242497438672439	-0.0530031779331779	-0.0517829645672525	-0.000618954329983712	-0.0257169999526616	-0.0192651769693492	-0.0523930712502152	-0.0414827892237958	-0.0737825419920394	-0.0705773505381764
0.0114757708500588	-0.000655996586835895	-0.00266030634063995	0.00952324530969943	-0.00176102222313307	-0.0031064110378634	0.00356081464951853	0.00170552579361466	0.000263680077958362	-0.00243371663049823	-0.00267323770079417	-0.00365792828781768	-0.00355977240130181
0.0725772738572288	0.0118042934769836	-0.0216358135446644	0.0971959738124281	-0.0127770483327077	-0.0127828649412143	0.0077330655576061	0.00926607712354709	-0.00164329180026947	-0.012779956636961	-0.0141168170773745	-0.01590029935699	-0.0249725211006301
0.93585	0.0578153001727392	-0.683420083949575	0.0486227272727272	-0.044130402930403	-0.0313980158730159	-0.00520416666666679	-0.019761514874015	-0.0128398809523811	-0.0377642094017094	-0.0312321428571429	-0.0450190476190477	-0.0386198051948052
0.761961904761905	0.17297534472965	-0.520267825225755	0.172910822510823	-0.0274652869179673	-0.0546801741559094	-0.00407102009832272	-0.0249889740161798	-0.0138741606301485	-0.0410727305369384	-0.039926855938571	-0.0641297830029447	-0.0696999977919855
0.0374080373037456	0.00995178978002515	-0.0106586834611175	0.043840911411752	-0.0022649261996537	-0.00778402633336688	0.00615575518205553	0.00211978879174875	-0.00184100283160302	-0.00502447626651029	-0.00474549689059783	-0.00683088641984899	-0.00722608798177657
0.292286172015165	0.0206305065915883	-0.153218164148262	0.215182202176285	-0.0444434693939516	-0.0370613557189028	-0.0033605366848049	-0.0264149333920577	-0.0146518851281756	-0.0407524125564272	-0.0434466272274808	-0.0430261567785371	-0.0605255778658736
0.0994165398823971	0.0382685245810943	-0.0126526956507921	0.184054002283012	-0.00649132215397387	0.00174636500534968	0.0319935371873507	0.0182716561294877	0.0025420475750465	-0.0023724785743121	-0.00760679658828148	-0.0166229281382431	-0.0232420896501637
0.949083333333333	0.0493159393201895	-0.695318449064356	0.0413166666666666	-0.0541297619047619	-0.0332460317460318	-0.00813333333333344	-0.0116765873015873	-0.0274190476190477	-0.0436878968253969	-0.0303488095238096	-0.0556467611336032	-0.0575492063492065
0.293102848807402	0.0946292788296859	-0.139700867763949	0.269202843080802	0.000314504042854713	-0.0142582797695944	0.0379379885861945	0.00384600101534588	-0.00809801188761045	-0.00697188786336989	-0.0523390271436283	-0.0388650721631036	-0.0424950902597223
0.543967671725419	0.116372924988826	-0.33086528552401	0.262558531483137	-0.0358483956522307	-0.0158968599872781	0.0152098609471596	0.00341918436764554	-0.0292125478516239	-0.0258726278197544	-0.0623719981746397	-0.0605439914530619	-0.0598235587504912
0.13113521493842	0.0207784424334698	-0.0302370528599438	0.211390342747706	0.00264205967042772	-0.010513684482974	0.0416258739856026	0.0185694723350739	0.0136558442607995	-0.00393581240627311	0.000216710509469892	-0.0141331092138263	-0.020722533045665
0.543843131935144	0.11414094074776	-0.328289952025047	0.274916226353626	-0.114791148404967	-0.0105235515906933	-0.00568011704811544	0.0169129403914821	-0.0237578655803401	-0.0626573499978303	-0.083768082902562	-0.0432371977336111	-0.0722111348230569
0.130068744141138	0.0197860984577223	-0.0424811215364768	0.173862221162344	-0.0222439557219356	-0.00834116022365933	0.00601352995176352	0.0154263884090274	-0.00801829520683275	-0.0152925579727975	-0.015943325358158	-0.0400872864454207	-0.0375906299123459
0.9287	0.0643793006675969	-0.677013019572496	0.0520999999999999	-0.0325392857142858	-0.055791441891442	-0.0161309163059165	-0.0192524993726082	-0.0402021645021646	-0.0441653638028638	-0.0487128787878789	-0.0654986111111111	-0.062975235875236
0.489419487974185	0.103883245496019	-0.284534958111002	0.286030483577949	-0.0265816004486894	-0.0815175447877402	0.033992428358979	-0.0148280372139578	-0.0401355139184867	-0.0540495726182148	-0.0555436297446171	-0.0687100169574424	-0.0787421802037561
0.220507566215192	0.0824595448379347	-0.0912276611694788	0.240628422166143	-0.0170574320312359	-0.0292578973329858	0.0269274193060863	0.0245658766434098	-0.00130987422252979	-0.0231576646821109	-0.0333334011814678	-0.0300518404632976	-0.0369638558024115
0.945409523809524	0.0541306984857614	-0.691644639540547	0.0449904761904761	-0.0113428571428571	-0.0189761904761905	-0.0290261904761905	-0.00383452380952376	-0.0422416666666666	-0.0151595238095238	-0.0385561507936508	-0.0586988476092191	-0.0540436507936508
0.789175599400599	0.143800883139431	-0.545473418105125	0.155778188478189	-0.041470631630849	-0.0475201707234451	0.00225881525084115	-0.0229591425935176	-0.0256201988070408	-0.044495401177147	-0.0539171051901314	-0.0450167525383455	-0.0560599020470876
0.111900244969194	0.0153492211350218	-0.0400394787654677	0.130628150724334	-0.0192099715319534	-0.0208613908573914	0.003915280864332	0.00101515794731245	0.000964851928296859	-0.0200356811946724	-0.0125052809203887	-0.0194669670303265	-0.0306505915048756
0.445731503323445	0.113432644548479	-0.258992473125093	0.252441873710653	0.00937092118653915	-0.0169822308003307	0.0457821965508757	0.0117261818842743	-0.0380324712420668	-0.00380565480689576	-0.00566743814679815	-0.0402937838273051	-0.0423028971278767
0.0750047636273372	0.032324210738578	-0.018412594312893	0.112850181250948	0.00265655714581849	0.0129604817596236	0.0308238202187975	0.0222922326225975	0.0125411918991118	0.00780851945272105	-0.00261329087156253	-0.00380984665673172	0.00440754908881895
0.0809835411116736	0.010861982277988	-0.0277410438596158	0.0942018760529473	-0.0221967338328081	0.00175716255732572	0.00555915054478695	-0.00424487076083774	-0.00600028721936006	-0.0102197856377412	-0.00396787583813037	-0.00545628169977616	-0.0265627952072267
0.814505217005217	0.134552138054685	-0.570632631609402	0.130912964812965	-0.0503859634809635	-0.0522241187258988	-0.0142203718065559	-0.0130515380696301	-0.0346718356403479	-0.0513050411034311	-0.0316464161970849	-0.0650441802585958	-0.0595120349421819
0.700176252877552	0.140212897308038	-0.469559625383164	0.187503480892789	-0.0972541077253828	-0.00737445395596059	-0.0165367866518535	-0.0292985635646446	-0.0542009605105165	-0.0523142808406717	-0.0472212962247129	-0.0627926895561981	-0.124029168592496
0.00118857762946337	0.000152107323774286	0.00029908815684741	0.0011552096584878	0.000826822049018226	1.97375302492847e-05	0.00107410375865915	0.000520455064023934	0.000401006050033978	0.000423279789633755	0.000186398320555666	5.06741286738139e-05	2.38752309671361e-05
0.578215314042329	0.149788473498368	-0.357281621920126	0.266062538007582	-0.00835084227566818	-0.0955836889547464	0.0112964955124953	0.0227974121119917	-0.0235237730433629	-0.0519672656152073	-0.065865698623893	-0.0786623235309393	-0.104049619995892
0.415874539829713	0.115763816811619	-0.218653133398487	0.325262329815506	-0.00967687751273266	-0.0600504502702468	0.00866517786383786	0.00967841278230158	-0.02482775806032	-0.0348636638914897	-0.05607429802288	-0.0652706704345695	-0.0711588683067126
0.689599463036963	0.143791546203691	-0.456913683125617	0.20499946744432	-0.0130937506937506	-0.0331325246186576	0.0203153727400051	-0.0169774077061551	-0.0226421874286395	-0.0231131376562042	-0.0656291510456863	-0.0525930897581259	-0.0696037888611332
0.174159444483366	0.0298820335126959	-0.0654487624715276	0.20623694728063	-0.0026436347235575	0.00278836944269961	0.0455456120192709	0.0268788969549329	0.0167982577109245	7.23673595710572e-05	-0.00823146398012237	-0.024269325502388	-0.023810307165979
0.321767340163614	0.0731809917428122	-0.150595017521627	0.305935846642156	-0.00694681279370929	-0.0501873098876323	0.0286529545824731	0.024305464246696	0.0106646374797307	-0.0285670613406708	-0.0573537059244316	-0.0456178783811564	-0.0628001859898356
0.0259722057518885	0.00274649670511443	-0.00852531888651722	0.0238627598441802	0.00246633723068879	-0.00880543686422278	0.00255866474061104	0.00718914262182282	0.00179007415741575	-0.00316954981676699	0.00217806659304517	-0.00410338629444883	-0.00525188575465737
0.943892857142857	0.0550447630985718	-0.689781655566968	0.0481071428571429	-0.0603138167388168	-0.0542445073931916	-0.0255519841269841	-0.0139180194805195	-0.0327400793650794	-0.0572791620660043	-0.0402588744588743	-0.0331297619047619	-0.0284583333333333
0.119754155194684	0.0464041169519712	-0.0400318168581626	0.145755734128337	-0.0207938977062441	-0.0253988063592404	0.0223615434332168	0.0160995216309974	0.00418125224555514	-0.0230963520327422	-0.023241172032365	-0.0199405668051159	-0.0266218133245639
0.597903240109881	0.120089867343837	-0.383724454202053	0.219868468260147	-0.00973046028445945	0.00755867078220496	0.0119471532462447	0.0100001031780639	-0.0224505398923918	-0.00108589475112719	-0.0488989785989975	-0.0536499483106334	-0.0761473192252045
0.0338199983862316	-0.0054769631454088	-0.0141711082572662	0.0289538337359618	-0.00835097314409543	-0.0147713812676017	-0.00455741736158618	-0.00199214949704175	-0.000213185339766872	-0.0115611772058486	-0.00990195731407006	-0.0150559390224651	-0.00991647775333871
0.0347367221669367	0.0123351191833248	-0.0032877876856289	0.0613303787995075	-0.0041645200184595	0.00367477540517741	0.00896850086709829	0.00626396155560897	0.00368869349418	-0.000244872306641046	-0.000970907581371395	-0.00761389414333745	-0.0111248525421707
0.00119727187816949	0.000123631880208383	0.000135379587340893	0.00163470570809734	0.000322600612655144	0.00120110134303561	0.000722779798069002	0.000348544707780442	0.000324057306268282	0.000761850977845377	0.000321333362206053	-0.000373129424262604	-0.000225872117007599
0.226227456364335	0.0437439281685413	-0.0966385870305569	0.241178536804918	-0.00899211978496361	0.00510512929436735	0.016315007104427	0.0185797676849579	-0.00482488390662206	-0.00194349524529813	-0.0338371442850361	-0.0248057281360027	-0.0326830592275612
0.193978142688635	0.0263820923395163	-0.0835099660190737	0.195418855026455	-0.0125203605241789	-0.0168790018257094	0.0278154316647402	-0.00132706016607065	-0.0201696348100477	-0.0146996811749441	-0.0257805234327607	-0.0478421715831389	-0.0275615660339995
0.611659053508519	0.145823483043171	-0.385611702727776	0.25471955611715	-0.0551496353840548	-0.0413456203255128	-0.0031763600545982	0.0108007104716061	-0.0438367349871237	-0.0482476278547839	-0.0626423986413314	-0.0960533114904709	-0.0914140395782824
0.316561898356792	0.0892336038119758	-0.158144295570419	0.261213268626394	0.0131203161735475	0.0112046957703966	0.0721662266384703	0.0394696769126591	0.00813878980502269	0.012162505971972	-0.0164067593690412	-0.0177307544909349	-0.0305587910825962
0.526099142502324	0.0802559213938218	-0.316863365245733	0.265284591900528	-0.0194700352263087	-0.0427007256128426	0.0212525982825853	0.0094623325372909	-0.013245068421478	-0.0310853804195756	-0.0482812379117279	-0.0527202634669865	-0.056808151820041
0.698201642712499	0.127416207455043	-0.464233565299523	0.203871896761942	-0.0436668594006914	-0.00633118139277256	-0.0244743509199573	0.00233662567536674	-0.0402757509949303	-0.024999020396732	-0.0704317742341809	-0.0479808241714603	-0.156783153448361
0.577941756647287	0.152369254193457	-0.360773043648784	0.247499731766261	-0.00996100019876967	-0.0522877878581136	0.039456062608621	0.0179538494890448	-0.017652493360324	-0.0311243940284417	-0.0464798216417677	-0.0918501792026817	-0.0811602016527413
0.0237992100711904	0.0012292987481476	-0.00317396827423487	0.0406098811583601	-0.00236287611731884	-0.00418841613438712	0.00118839316397257	-0.00286995112851094	-0.00359081760847631	-0.00327564612585298	-0.00603844061410044	-0.00708054625350308	-0.00818380737547569
0.118391220846922	0.0591902339182024	-0.0141249874483236	0.233364733612545	0.004396120026236	-0.0113663195363169	0.0420348352576552	0.0272937443235811	0.00557169131375709	-0.00348509975504044	-0.0104392724817552	-0.0242602169948926	-0.0182096346763571
0.500183778050587	0.102416839730779	-0.293356978223564	0.281411490866619	-0.0250563726128872	-0.0563564295176832	0.0341240494976841	0.00707236173734183	0.000682525750451468	-0.0407064010652852	-0.0635283389112972	-0.0792314617264825	-0.0907981984117827
0.56588715718492	0.141238173390782	-0.345363751949546	0.275957728100572	-0.053348153039515	0.0125130885314024	0.0454614827700441	0.00898339373657808	0.00175344296932511	-0.0204175322540563	0.00328372788199505	-0.0477784210156897	-0.0460536785096896
0.0228974518061569	0.00276039651835815	-0.000278397280131851	0.0430224314552775	0.00496225464287262	-0.005068100379724	0.00183372266166668	0.00758564528018542	-0.00173555644630827	-5.29228684256894e-05	0.00618792940358558	0.000599368170594611	-0.00548400839528699
0.441335859678067	0.202279757352986	-0.246199798440138	0.288994799858475	0.0168066585491268	-0.00399109361182431	0.0711335940961072	0.0381317415916742	0.0239111374425839	0.00640778246865126	-0.0125781870092535	-0.021156637448895	-0.052940042788701
0.10026468914168	0.0186171479144392	-0.0301701259126498	0.135137617188594	0.000936619353851184	0.0132442053700283	0.0339730886859007	0.0156639883916985	0.0175507364746154	0.00709041236193973	-0.00436460007499845	-0.0121125307477338	-0.00832876842961539
0.0275880693103595	-0.00181392360336595	-0.0101561070893303	0.0267417331199911	-0.00763566645032824	-0.0106903619186559	-0.00645115853588038	-0.00406830156792408	-0.0057571798923411	-0.00916301418449206	-0.00670139049618662	-0.00895591261115003	-0.0104376599009345
0.53622363570366	0.114831666992656	-0.325512710126794	0.262260821774346	-0.00882366215028385	-0.0069448560389811	0.0594756629053806	0.0247117784349148	0.0168627820416997	-0.00788425909463253	-0.0210905615885594	-0.0310109506421662	-0.0575636074263023
0.578896941809786	0.157774966235667	-0.357722880292026	0.266364051247724	-0.00166718602635429	-0.0447427478175042	0.062952097549547	0.010197387066569	-0.0273910692831902	-0.0232049669219292	-0.0351542643831839	-0.0311216446807234	-0.0814306569256686
0.553220656518404	0.135458934268732	-0.343030679724533	0.242806046948906	0.00195133964409	0.0314308174561991	0.0376907446492525	0.0151956250299823	-0.0113066559139795	0.0166910785501445	-0.0366358428502177	-0.0339306734223578	-0.0631619760665471
0.131940535796553	0.0461948759274754	-0.0453058827938898	0.169370646824667	0.0157455839172307	-0.00325004558512471	0.0344689656658752	0.028417139515287	0.0100203113594009	0.00624776916605299	0.0018426289959374	-0.0105967705562359	-0.0298272390565026
0.0204148760164995	0.00461116351607677	-0.00789176141790269	0.0146288873274536	-0.00619983565574156	-0.0010568397892647	0.00290061084644924	-0.00210483654209422	-0.00119219117071499	-0.00362833772250313	-0.00470403345390253	-0.0071972104614253	-0.00403765159487029
0.707297208347208	0.13636050663798	-0.472970604517642	0.194739155289155	-0.0190283216091427	-0.0442550618227089	0.00632645014781918	-0.0167472972100979	-0.0194531809446349	-0.0316416917159258	-0.051381192224241	-0.0710596886607184	-0.0470840984648999
0.193856891423417	0.0332515667134153	-0.0800224594180265	0.208235729805112	-0.00569839214197917	-0.00657343955131376	0.0268636550603586	-0.0145289845715619	-0.00206464434848078	-0.00613591584664647	-0.00530801271208878	-0.0293210717224906	-0.0386095716811328
0.116469302860245	0.0204976690831295	-0.0410740740044775	0.139732374503544	-0.00841406162194371	-0.0154149006641219	0.0172360508300974	-4.63096249769535e-05	0.00374606346517768	-0.0119144811430328	-0.00827141709958575	-0.0124417015026522	-0.029091304279698
0.184727510766353	0.0424444010573573	-0.0786808102330225	0.182308034944894	-0.00415974211472694	0.00235839539559832	0.0561076864802142	0.0261692817586859	0.0113552901386764	-0.000900673359564313	-0.00500634725483889	-0.0130821115886173	-0.0120978856396099
0.0652319113099527	0.011839481044925	-0.0148650456612355	0.0990473201223501	-0.00672444035843409	-0.0023643172645009	0.0192178226516936	0.0102405619728182	0.00349113629722418	-0.00454437881146749	-0.00451963018188827	-0.0149277861854596	-0.00895762047285194
0.906356349206349	0.0821647885379654	-0.656696971611221	0.065316378066378	-0.0434468253968254	-0.0814517799022443	-0.0160232142857143	-0.0252904761904762	-0.0098430375180375	-0.0624493026495349	-0.0429045634920635	-0.0592224025974026	-0.0624512259770881
0.00770598877613924	0.00823617692243185	-0.000662805867783441	0.0075340949237494	0.000352963349609553	0.00317024375618418	0.00324372948269978	0.00179638215871632	0.00163658856961567	0.00176160355289687	0.00284388629606714	-0.000189605381871929	0.00121626774278825
0.00325260226126677	0.00195469045432832	0.00090310020733676	0.00687260758044293	1.01142964138877e-05	0.00113823470552616	0.00235501219724422	0.00239942479612137	0.00209858383148132	0.000574174500970023	0.000669213092028624	0.00103906304431163	0.000451781251950422
0.79597597957598	0.139403833738981	-0.553388061389619	0.143987656787657	-0.0343289436564975	-0.0364502683713541	-0.0241019448765888	-0.00773079004329003	-0.0362375849594043	-0.0353896060139258	-0.0361521022668263	-0.0982729533118341	-0.08294425604636
0.764290703740704	0.149923471862197	-0.523434372088904	0.167672932622933	-0.108635837378146	-0.0431405833242756	-0.0146926948782212	-0.0426277928512836	-0.0278819454238571	-0.075888210351211	-0.057124244411783	-0.0910777457780122	-0.101463097643068
0.126282859132158	0.0296575905112347	-0.0496744108929007	0.135379785435761	-0.0153035682834752	0.00188269259584969	0.023558892645678	0.0178957712092877	-0.0023925859968225	-0.00671043784381276	-0.00691467100798711	-0.0114978089522458	-0.0246542034404396
0.0590086648508571	0.0361804125587633	-0.00577910441477564	0.096394138464207	0.00593876456495975	-0.00350059861260534	0.0251766294173852	0.0218064283026318	0.0163005705385549	0.00121908297617721	0.00407912676820991	0.00433308272331908	0.00121251575039463
0.0232575902572442	0.016085171661141	0.00053604092798638	0.0407165426287128	-0.00188780905832502	0.00330477819543737	0.0125414641173763	0.010935456393568	0.00310050834898164	0.000708484568556177	-0.00280471673793437	-0.00277226845549836	-0.000741992377420703
0.234680898067303	0.0481463777596623	-0.0896755108282935	0.28630739210339	-0.0159373445672802	-0.0142935217808846	0.0397538553495886	0.0251454676101329	-0.00255284080248877	-0.0151154331740824	-0.0325639311438285	-0.0302112028750496	-0.0466875121768122
0.0768142206460049	0.00854802719889554	-0.0292883361146945	0.0823981306840386	-0.0124088130319512	-0.0188086783407388	0.0081938860753166	-0.0104450069314662	-0.0169235341986516	-0.015608745686345	-0.0150180626710006	-0.0185883758468418	-0.0162496849670967
0.806677331002331	0.141160717159888	-0.564273485487132	0.13246167193022	-0.0683930842463349	-0.126417264224486	-0.0419186585938216	-0.0276684704184704	-0.0361246244360215	-0.0974051742354105	-0.0831703119079403	-0.0920060324443576	-0.0772040768728461
0.887346428571429	0.0976097488444668	-0.637044717371573	0.0870535714285714	-0.0228507392607392	-0.0403309450353567	-0.00286974648158855	-0.0111983766233766	0.00245454912734333	-0.031590842148048	-0.0230551351426351	-0.0368592458929958	-0.0439031870906871
0.104754403796053	0.0268834670238492	-0.0308153968556613	0.14930539547078	0.0122261920502783	-0.00359220825823664	0.0216556949570209	0.0136485289856681	0.0111815026120088	0.00431699189602081	-0.0156240363615741	-0.0165972731281682	-0.0106224241909194
0.92762619047619	0.069040301980414	-0.673861306207214	0.0627738095238095	-0.00431428571428571	0.0141571428571429	0.00220436507936506	-0.0177833333333333	-0.0358410714285714	0.00492142857142852	-0.0431357142857143	-0.0347593253968254	-0.0358302218614719
0.315608766889767	0.0722139636650356	-0.164153149916742	0.240747041773117	-0.0232025900795291	-0.00229113808999531	0.0429866266623258	0.0204443771062287	0.00602231068357206	-0.0127468640847622	-0.0414295235763179	-0.0137979466840071	-0.0326401038217493
0.00629168414688072	0.00311789099072368	-0.00156129760749943	0.00755983827972203	-0.000858257740427758	-0.000630278705641276	-0.000354957133156138	0.00174498826723947	-0.000437106340027663	-0.000744268223034517	-0.00134011548554471	0.000149155694672508	-0.00233655753785078
0.195900454701107	0.0231913740953162	-0.080126919381831	0.214864249193174	-0.0108409048205651	-0.00450442866599246	0.0247118822791136	0.00439833316082144	-0.00884272870302286	-0.00767266674327879	-0.0341735000874869	-0.0370076750670944	-0.0532262154286936
0.538156956678512	0.123449363273055	-0.321708656387716	0.285971162751078	-0.0518424288693932	-0.0334998696353052	0.0146000751957022	0.0141827681079026	-0.0237341931058205	-0.0426711492523492	-0.0347146605032101	-0.0961521248004411	-0.0462175975972223
0.479042982172266	0.202047853987694	-0.275269728319606	0.288940494913583	-0.00231319481841896	0.0137867273188774	0.0607955214492533	0.0205519146765973	0.0188236481709532	0.00573676625022917	0.0127667797997884	-0.00485084393501817	0.005979703071683
0.0698773188403213	0.0422964468258032	-0.0151301653166129	0.112950651526652	0.0137524804458728	0.0137149217085916	0.0229204289146135	0.0282775020736135	0.013299702682006	0.0137337010772322	0.0113730715451021	0.0051822008462718	-0.0111194668437312
0.0454423258581577	0.00459695911228402	-0.0170446321275169	0.0441290756975597	-0.000664047401925133	-0.00462505850941146	0.000320729126589356	0.000330689215535779	-0.000421335071473156	-0.0026445529556683	-0.00871940168221677	-0.00715925213192058	-0.0109817439214089
0.466700257877907	0.202649657171194	-0.258249159581969	0.320643057630115	0.0153400234790025	0.0144336326600463	0.0793407071458379	0.0702002924185772	0.0470476920008944	0.0148868280695244	0.0100731145731933	0.00112529693697672	-0.0115425043473863
0.220149204212814	0.0678541434681931	-0.0952608031300426	0.222382525263505	-0.00571552851924859	0.014402105406599	0.0661307546661468	0.0201588917085755	0.00313697879275054	0.00434328844367521	-0.00505781091708607	-0.0412289961639794	-0.0178613539597306
0.580313871401585	0.108908035577352	-0.36358803686529	0.249953004008866	-0.017154239158037	-0.03657404985239	0.0195532981108288	0.0157036019753788	0.00052397704213647	-0.0268641445052136	-0.0490125209400754	-0.0716301657651438	-0.0475819605069741
0.0642237749245799	0.0115761455980395	-0.0140865911256583	0.100241981678479	0.00440594446322172	0.00729195318018959	0.0214740834437465	0.00372905749635001	0.00712922877126056	0.00584894882170565	-0.00901297037942031	-0.00334342701104997	-0.0132485569072582
0.440068612970096	0.114801945632609	-0.243507912130135	0.297929161553458	-0.0337753002462269	-0.0491172494288304	0.0167005369652273	0.0015271666826937	-0.0103515172124161	-0.0414462748375286	-0.0849340915354503	-0.0887423882263083	-0.121145655498863
0.706076195015044	0.15335403128689	-0.473842502591311	0.188025439753696	-0.037804298068457	-0.00821139940645577	-0.00867335708524819	-0.00230057108478776	-0.0176459528495612	-0.0230078487374563	-0.0312812118267729	-0.0414918115667544	-0.0767207757947788
0.0154580636813538	-0.00227798830513452	-0.00148297700669767	0.0261919711359553	-0.00119440898075985	-0.0052049108915859	0.000617821860628073	0.000316555624703563	-0.00400838275748455	-0.00319965993617287	-0.00240426660666182	-0.00586495450392539	-0.00780937697785632
0.498056029817199	0.0948955102182432	-0.290621641177317	0.285808765191714	-0.0445633270077393	-0.0806900874405748	0.00095376122053592	0.00334842717256267	-0.0167567652938827	-0.062626707224157	-0.0695090072091048	-0.0667275893207017	-0.0585686815324811
0.407489680597716	0.121700770366045	-0.233046538638346	0.238431580514486	0.00890248394655324	-0.0242874447942205	0.0787968737678496	0.0278976148653252	0.0468098337543951	-0.00769248042383364	-0.00681474225950163	-0.0343206329422058	-0.0372626140326554
0.281719959284153	0.115615671899149	-0.130262194265145	0.269424595397084	-0.0368691868248707	-0.00805983695830098	0.0384802772121916	-0.00351565526534303	0.0104858114218607	-0.0224645118915859	-0.0477355132057229	-0.0352502216950525	-0.05522609611079
0.142102705214883	0.0342021666238528	-0.0524493939949283	0.165134066276953	-0.000760279901887206	-0.00242683632974425	0.0254123347138782	0.0131107270481803	0.0082863819444845	-0.00159355811581574	-0.0242761187530877	-0.0236828860739511	-0.036207096683255
0.08216499520474	0.0442334274415723	-0.00205399828276194	0.175323695513701	0.00525579730692789	0.00521473428777462	0.0286604930870293	0.0205175514820986	0.0192168974632954	0.00523526579735126	0.00847996393814966	0.00557829371070655	-0.00656375603157407
0.39279324234324	0.0494929508564662	-0.221478479077846	0.241348346624698	-0.0591113155841356	-0.0290583913319042	0.0327240659945607	0.0173468045643655	-0.0158867331771879	-0.0440848534580199	-0.0476834040458542	-0.0607041709135271	-0.0890944869482468
0.800484521034521	0.147432390504557	-0.555186204803813	0.151423500355853	-0.0377866883116883	-0.0637913228383815	0.00652067377067389	-0.029028552289214	-0.0401295837441861	-0.050789005575035	-0.0503710096638506	-0.0809513836962608	-0.0892491098180672
0.435028873290674	0.123868504806224	-0.256427226710171	0.226841434857482	-0.00312290614548327	0.00907228824261141	0.0551308977069065	0.00152868542896539	0.0183936476456921	0.00297469104856407	-0.0178032535552868	-0.0231774559412983	-0.03400100981552
0.252343792177091	0.0244137187658017	-0.12416010179948	0.212861191188679	-0.032456311506196	-0.016992875895887	0.00982929261032728	-0.0112056006955891	-0.0337008566224288	-0.0247245937010415	-0.0433578608659722	-0.0329311824497239	-0.0750820622006266
0.886763095238095	0.100286423484279	-0.637796352256791	0.081709632034632	-0.0306045381519066	-0.0444261544011545	-0.0143124098124098	0.00283019480519486	-0.0146784290271132	-0.0375153462765305	-0.0345185629702723	-0.0372981962481963	-0.0625924136321195
0.0139131310661057	0.00417514769401123	-0.00371170552688994	0.0160533348300221	0.00239044310943055	-0.00111106236998172	-0.00186251555070028	-0.00122761085497312	-0.00059389958285604	0.000639690369724414	-0.00218630208245292	-0.00409879104793526	-0.00266808297136466
0.636750982350982	0.184043160772241	-0.405003552342179	0.253993402675756	-0.0499727104474473	0.00419907202933512	0.0408478229372966	0.0461760159634599	0.0159945001739458	-0.0228868192090561	-0.0117961154624425	-0.0296976015590583	-0.0429313310757878
0.320324234402645	0.0693295974101479	-0.172363625404602	0.223225685925513	-0.0274322967108849	-0.0619804324113601	0.0208276268437555	0.00676043057390563	-0.0113688673688018	-0.0447063645611225	-0.0380601970891302	-0.0588215002322755	-0.0538681779463495
0.31154401363077	0.0641170111275687	-0.169259463440871	0.207321382591431	-0.0380748584167285	-0.0159674807322009	0.0177190715783053	0.00552269752229056	-0.0235257126746422	-0.0270211695744647	-0.0211666502502377	-0.0749692578357815	-0.0652882869539997
0.127400110512245	0.051066208671274	-0.0422227649600017	0.165928161751538	0.0358623219883713	0.00411353242235771	0.0479985473751618	0.0442883304386891	0.0235730043237344	0.0199879272053645	0.00663736822344685	-0.00191709751524968	7.21249401260671e-05
0.232435597706328	0.0787076217475539	-0.109220776624374	0.202661807981824	-0.0107732676933708	0.0335798983140097	0.0412506750140309	0.0361168056664907	0.028053506604543	0.0114033153103194	-0.0107329588058488	-0.022452299359996	-0.0311246893037407
0.389050722806479	0.134053912988006	-0.197155524857852	0.329719610457248	-0.0219661367266571	-0.041391020464991	0.0617418284047865	0.0313739666040715	-0.029498597009123	-0.031678578595824	-0.0384698289242776	-0.0725017496937135	-0.0543540667935992
0.132625429061674	0.0129688926318509	-0.0531676663784523	0.135673825253557	-0.0425549700635886	-0.0193725099511217	0.0132654816567214	-0.00666477710076127	-0.0185026848514049	-0.0309637400073551	-0.0201356511077093	-0.0338592514009705	-0.0480753129711937
0.483541473890979	0.103402794358448	-0.28094827832996	0.281629827356793	-0.0310516497762292	-0.0240894347549949	0.0177149812267381	0.0151750307177377	0.000176074527948378	-0.0275705422656121	-0.0338094097911291	-0.0416492967753804	-0.0412789564615632
0.655380139305139	0.123395124628313	-0.423897925658107	0.235663488145841	-0.0453824502107582	-0.0290959016301895	0.0209562640925056	0.0171956278284839	-0.0287622876481217	-0.0372391759204738	-0.050933976846304	-0.0512634553866327	-0.0689237994387251
0.0498322841015682	0.0166876313665951	-0.0185807464523163	0.0426760854874735	-0.0103194358159109	-0.00040684892152109	0.000752711325114654	-0.000221399562801261	0.00439225051223399	-0.00536314236871598	-0.00621812224706846	-0.0114833872782746	-0.0174824018022874
0.130341733546204	0.0157468500434819	-0.031042857330101	0.204568785155333	-0.00154238159467093	0.000592501190817191	0.0240346244678601	0.0107520324435885	0.00499118107952087	-0.000474940201926871	-0.01038440356295	-0.0153692166040733	-0.0209511772942863
0.737893253968254	0.16784015335148	-0.499766999164507	0.181360221967575	-0.071218669037361	-0.00207770110006944	0.0129166961912357	-0.0107212293283584	-0.00770600494807061	-0.0366481850687153	-0.0381891313171692	-0.0547903713245819	-0.0819956920001895
0.381716126681111	0.116201985503549	-0.20253092779041	0.282150878409241	-0.0281300996684097	-0.0153836091147603	0.0530653549549169	0.0156178856665452	0.0248049452710716	-0.021756854391585	-0.0178053370504055	-0.0184567454991529	-0.0695181967469491
0.0519585977742162	0.0319818678264656	-0.00858044153004597	0.0804301697404936	-0.00632595622094524	-0.00599336691860786	0.0195564491825452	0.00848952610696785	0.00474424260644939	-0.00615966156977655	-0.00284088959720837	0.000143445663535129	-0.00878723120665354
0.222919493103607	0.0833544909771923	-0.095926738757631	0.230154819081735	-0.0347228544368839	-0.024503203866602	0.0167150945416717	-0.00372151474262011	-0.0137971595216778	-0.029613029151743	-0.0364754355685556	-0.0481593573367416	-0.0393173670288142
0.0181733381670668	0.0144658310871676	-0.00681647211496823	0.0133017993960206	0.0073723968716314	0.00375021004755721	0.00590701342599296	0.0039380847245182	-0.000482105142567607	0.0055613034595943	-0.00301441672947405	-0.0030780695580242	-0.0049832322775766
0.259810704327049	0.073264494499039	-0.121652548066707	0.23904846712963	0.0012548593488208	-0.0141839800190405	0.0135329920072527	0.0293272117176673	-0.013584009708921	-0.00646456033510984	-0.0239342584191685	-0.0306024345223264	-0.0512392460041644
0.174012833132845	0.0790574390762354	-0.04171915889006	0.288434367173423	0.0146460380098632	-0.0261806136983981	0.0364811662441344	0.0247002595456619	0.0139273570739766	-0.0057672878442675	-0.010926663363916	-0.00320491415644919	-0.031252141858099
0.519289877646433	0.122020208018429	-0.302289608160476	0.307418955945654	-0.0835032743340534	-0.00862946007312693	0.0337285722262182	-0.0134914438015634	-0.0168324627173555	-0.0460663672035901	-0.0298491242317486	-0.0410773154968309	-0.0589576941826415
0.0681029876871796	0.0064106216643119	-0.0152500161650613	0.0900229026247178	-0.0015785251422271	-0.0122089224884627	0.0151933503256033	0.00653601874536382	0.00171101085851473	-0.00689372381534491	-0.00731069177934698	-0.01158716313385	-0.0111928927438842
0.266063684189303	0.0931132218185923	-0.121402489681018	0.257643852815566	-0.0053225685253277	-0.0727468628960336	-0.0071989927945213	-0.0116799850443629	-0.0278756793157025	-0.0390347157106806	-0.0340827049040006	-0.0457209998938184	-0.0451344644224885
0.321489231848289	0.0482142268817584	-0.175829510190916	0.20941248934268	-0.0381592097751045	-0.0583084697635584	-0.0115998767197675	-0.00949255702548946	-0.0494246560589112	-0.0482338397693314	-0.0551065502943315	-0.0723475727086319	-0.0665323362536948
0.185472159611759	0.0941729444045182	-0.0506954545838576	0.290102357610056	0.011695354638033	-0.00861871101199871	0.0474025364177258	0.0272914969211511	0.0173383491489392	0.00153832181301713	-0.00586814203659722	-0.0103432057857184	-0.0205386045781313
0.851581547619048	0.117986654213163	-0.603603455549383	0.112563906926407	-0.0541862373737373	0.014216742979243	0.00789651875901876	-0.00863383838383835	-0.0266771207958707	-0.0199847471972472	-0.0112444153069152	-0.0624523675900084	-0.085335893069349
0.791805555555556	0.150719125794539	-0.548329588475749	0.151539898989899	-0.0380330475080475	-0.069756507004046	0.00845497149694141	-0.0373897950089127	-0.025355180747615	-0.0538947772560467	-0.0551546135967576	-0.0770275094187772	-0.081676469837394
0.0182458143581837	0.000647258320076612	0.00575785927799863	0.0383470661642472	0.000466825034104317	-2.32224615121304e-05	0.0080344510661878	0.00462334669686376	0.00358876749320306	0.000221801286296095	-0.00150657998906905	-0.00318212539785612	-0.00324814823992844
0.415398975279291	0.137814614723042	-0.224741556489388	0.298322866780577	-0.000598989216105794	-0.0191134293924666	0.0298944387016963	-0.00182840898280295	0.0329703761913906	-0.00985620930428616	-0.0235592468949327	-0.0487814651154866	-0.0913150567785188
0.351121994006293	0.10459001892176	-0.168517977544748	0.325647013066462	-0.0177609178337496	-0.00719342867230632	0.0274712517891544	0.0247403015697863	0.00988433554569146	-0.012477173253028	-0.0245210208918772	-0.035069558833055	-0.0540836305172284
0.548653161034955	0.0979238979246283	-0.338843289874762	0.24725463753902	-0.0160147616668848	-0.0528138238403393	0.0265357226013344	0.0158317045553465	-0.0154318478639585	-0.0344142927536121	-0.0524641021813683	-0.0633029107023906	-0.0682256629015893
0.0597062460664133	0.0424540284141335	-0.014091756804788	0.0808763291537134	0.00407606850923874	0.00935864876662128	0.0270575440454521	0.0127059405563526	0.0105975265089321	0.00671735863793001	0.0114243802322475	0.00701394675251168	-0.00505326292492066
0.780697952047952	0.131114442536323	-0.539791319387056	0.151738411588412	-0.0639430983522066	-0.0225899101883781	-0.0095890731490732	-0.0283542228390865	-0.0302209940231944	-0.0432665042702923	-0.0771573162524629	-0.0855213274209882	-0.0771839909045285
0.935616666666667	0.0630886918382479	-0.680812830476953	0.0595833333333334	-0.0366333333333333	-0.0200404761904761	-0.0149219696969697	-0.0353337301587301	-0.045656259018759	-0.0283369047619048	-0.0356980158730159	-0.0675001443001443	-0.07345821156183
0.914915873015873	0.0775493279652084	-0.662485956965448	0.0695568542568543	-0.0610659118659118	-0.0177992063492063	-0.0211924603174601	-0.0147830627705627	-0.0245713744588745	-0.0394325591075591	-0.0368119963369963	-0.0564985239398282	-0.0674298955946014
0.0198000903684216	0.00777880054624361	-0.0047904951303569	0.0230866471064445	0.00225330205701073	0.00669652259045998	0.00813606872544791	-0.0013074060064299	-0.000267874732579002	0.00447491232373536	0.00330176004841167	0.000509788665084766	0.000265333579120331
0.942816666666667	0.0546112365117392	-0.69078336893225	0.0395833333333332	-0.0162444444444445	-0.0257582251082251	-0.0233205831608007	-0.0174121031746033	-0.033704761904762	-0.0210013347763348	-0.030993235930736	-0.0686298549408109	-0.0464398453398455
0.181306047960999	0.0659556148935663	-0.0664898412737147	0.225073935861431	-0.011751694948011	-0.00241877650288466	0.0062349982717185	0.0130716900394312	-0.00250944674284717	-0.00708523572544786	-0.034205688086033	-0.0273489192992055	-0.0448983683135783
0.0714037924880421	0.000913757614458874	-0.0269301540506473	0.0740522895937715	-0.00820109633481252	-0.0220099392597003	0.00483934981629107	-0.00402990341940854	-0.00314121527866096	-0.0151055177972564	-0.0219763851214447	-0.0128344805614165	-0.0163673961250519
0.175184530938024	0.0209404462716349	-0.0804359545813767	0.156466030831467	0.0031919978927257	-0.00142713828356039	0.0112260042406615	0.00968564090186838	-0.00147726797121275	0.000882429804582641	-0.0325763553321986	-0.0334475095176489	-0.031638994444276
0.715515523365523	0.135103787038424	-0.48005920499888	0.19188340711576	-0.0274879882387342	-0.0580125319485782	0.0116731189815517	-0.0123488464085794	-0.0106940301725618	-0.0427502600936562	-0.0334755807517665	-0.0613516811957352	-0.0498285082721489
0.134503725327828	0.0266090681389234	-0.0482819479533886	0.16276434985738	-0.00635671038232916	-0.0262397703376968	0.0313340820795128	0.00552645772553462	-0.0125907109153791	-0.016298240360013	-0.00893145859004468	-0.0473633492511674	-0.0403676193127143
0.418925697621818	0.136741381734105	-0.225495328267486	0.306077118907735	0.00393209876182088	0.0255304885654629	0.0544852718587648	0.0447947290137423	-0.00346399497867134	0.0147312936636418	-0.0516950490992786	-0.0551754227694826	-0.0861535250992178
0.0714262836494546	0.00669528628594113	-0.0196721864638375	0.0957879618955638	-0.0189424505246082	-0.00923078010408054	0.0119432140491117	-0.00319537726465893	-0.010128472733629	-0.0140866153143444	-0.0155353948420661	-0.0178134724438433	-0.024843128277169
0.0905472079501618	0.00814962484832457	-0.0240970195057527	0.132072075978737	-0.00389307300590017	-0.00135525359123531	0.0279297378535715	0.015320565157937	0.0149022123373162	-0.00262416329856774	-0.010594488200275	-0.00256437927130465	-0.00970000441529693
0.0189154120534787	0.00284775068086994	0.000844334806902897	0.0334069215268951	-0.00100591593416243	0.000427150311385956	0.00358241966077739	0.00818393337879197	0.00340544832065271	-0.000289382811388236	-0.00220984198970018	-0.00314940845752414	-0.00371644277752515
0.115071875140292	0.0145064210285109	-0.0187421723015983	0.208089036881495	-0.00400773406057248	0.00403277074797014	0.0384064284315358	0.0177514882761784	-0.00129356057058151	1.25183436988224e-05	-0.00930961851767684	-0.013951793046862	-0.0159555595255826
0.0298101848778817	0.015049529075579	-0.0113641619528877	0.0206651537340058	-0.00412465306582765	0.000649500747039952	0.013240271747123	0.00546265128440041	0.00372342664713657	-0.00173757615939385	-0.00273113785776049	0.00169437394172047	-0.00360851482559502
0.23088236068903	0.0420600103859668	-0.102363693315788	0.230390485748898	-0.0462765043073113	0.00960302250391262	0.0219595588859039	0.00875448601668433	-0.0131862700232011	-0.0183367409016993	-0.0329818793666441	-0.0373002928181863	-0.0515543535252095
0.401542558419491	0.0676590452783973	-0.221249896943888	0.271187538954487	-0.0219143787551925	-0.0480036684583102	0.034409894624625	0.0118889577449616	-0.0186440875803562	-0.0349590236067513	-0.0304658990922155	-0.0402357618051514	-0.0576536390595221
0.586538349728897	0.12083352865161	-0.359703552072901	0.282276623533135	-0.0625588879742848	-0.0310630933081851	0.0308346112379696	0.00679861357165334	-0.0431531769119459	-0.046810990641235	-0.0731480461957821	-0.0363580746980888	-0.093319902380785
0.363829656882548	0.112993778777808	-0.198051950866486	0.245625921965082	-0.0261026176793124	-0.0334642614000316	0.0126188122781652	0.0183752821527755	-0.00852926935001913	-0.0297834395396721	-0.0388213368891643	-0.0375478255613524	-0.0539032762260926
0.00256902335725382	-0.000180014830875164	0.000676656234717374	0.00749026094869893	-0.000680786756257268	-1.73510871682284e-05	0.00171841008103235	0.00183745708807536	0.00107332414352646	-0.000349068921712748	0.000994329448438349	-0.00018559495628581	0.00120508721604958
0.78905	0.163788139456372	-0.543546430087817	0.163422727272727	-0.0612153787603864	-0.0811005129032547	0.00153195685893059	-0.0229749791874791	-0.0564864909138418	-0.0711579458318206	-0.0669086399217397	-0.0773928562012461	-0.102467374961993
0.889103174603175	0.085106293603234	-0.640829066235695	0.0761695526695527	-0.0399101958386441	-0.0171734126984127	0.00444325396825396	-0.0107144841269842	-0.0419552549302549	-0.0285418042685284	-0.0315535830999065	-0.0632977397602397	-0.070427071780876
0.668215762015762	0.168378181122433	-0.432900507274556	0.238147874347874	0.0100977391030023	-0.0407174973606516	0.0562006719587602	0.0195526755107638	0.0130679509007405	-0.0153098791288246	-0.0433339739911057	-0.0531284091441339	-0.0602617722032583
0.783985317460317	0.163357931801703	-0.538135430241222	0.17008740981241	-0.0332149865009541	-0.0954070985120217	-0.00898690548730019	-0.0172028984903985	-0.0228438485125985	-0.0643110425064879	-0.0710171022856984	-0.0953055183786801	-0.0528276993839494
0.391082109012818	0.137933785364813	-0.198441332509922	0.333321492592973	-0.0505492306210659	0.00461268986342683	0.0318945506942779	0.00861229086842347	0.00709373407234509	-0.0229682703788195	-0.0405027730964225	-0.0786190985970502	-0.075199631161913
0.0626924683089567	0.04386901788235	0.01001713101257	0.165674096623707	0.00947236680722327	0.0207463246267235	0.0324761930215657	0.0315072850052957	0.0203352184375275	0.0151093457169734	0.00621318854794385	0.00304960385842935	-0.00829537958244567
0.19428237646051	0.0348583289577418	-0.0842977390285644	0.192668912441535	-0.0201110185581566	-0.0122191744532713	0.0323430167516081	0.0137228652195302	-0.0089808601356183	-0.0161650965057139	-0.0142316647057429	-0.02645838011567	-0.0304082354972977
NA	NA	NA	NA	NA	NA	NA	NA	NA	NA	NA	NA	NA
0.885376984126984	0.10566228456003	-0.636756558452592	0.0814957431457433	-0.0249936507936508	-0.020645483274895	0.0271813492063493	-0.00689978354978349	0.00984344161450945	-0.0228195670342729	-0.0351608745421244	-0.0521069208569208	-0.0400198967698968
0.222277060747726	0.0389643849565616	-0.10062125484427	0.208302544424457	-0.0305384864364945	-0.0178252434143034	0.008660107338399	-0.00799395273635906	-0.0163689249397858	-0.024181864925399	-0.0324073154928791	-0.0443315663438469	-0.0448888030532917
0.329202955895471	0.117940421739562	-0.166725074760215	0.264191250878147	-0.0146114713304456	-0.0270017082471473	0.0584768067025789	0.0161501228011742	0.0291166832660915	-0.0208065897887965	-0.00297627470718759	-0.00362689406562983	-0.057915383252391
0.667663799216384	0.159368158535574	-0.442786832289108	0.194301523176758	0.00507587011629218	-0.0156102349117371	0.00998126507961217	0.0257394166953537	-0.0169141897423313	-0.00526718239772239	-0.0478136771751148	-0.0569621655559038	-0.058338841906358
0.779939285714286	0.166243093230701	-0.534089398495191	0.174133441558442	-0.0505363164613165	-0.0255099816849816	-0.0112656682800966	-0.0279216991341992	-0.0313876273236567	-0.0380231490731491	-0.0864462998194616	-0.0537503725441226	-0.087944213917299
0.178651600119647	0.0257163918107237	-0.0672863575036489	0.211725806152328	-0.00699369308727205	0.00814120015153619	0.036185023073083	0.0278153143149012	0.00815588107881884	0.000573753532132071	-0.0173773617689221	-0.0147880780532716	-0.0223080726614303
0.070017752458916	0.0127973519418435	-0.0189014192356207	0.0948312115996241	-0.0039636868884743	-0.00272248619461736	0.0196452107208988	0.00483448859113911	-0.00203155396551967	-0.00334308654154583	-0.0174911738494999	-0.0157498864592377	-0.0180714129315621
0.106165695353695	-0.0105838132343225	-0.0306793735750554	0.150655579644664	-0.0196990860249546	-0.0213192101359043	0.0122958514411362	-0.00382739659499698	-0.0214999169192705	-0.0205091480804295	-0.03036036866036	-0.038365093171094	-0.0419747089681226
0.503997829652017	0.157178954780259	-0.290892201132323	0.304537964724385	0.0193661246942904	-0.0663766316164932	0.0492605811592105	-0.00391785142268086	0.00740110554830253	-0.0235052534611014	-0.0350399605128299	-0.0569041109685106	-0.0128236139325616
0.68945096784351	0.138596040466648	-0.459580237639794	0.193584326274137	-0.00533654115814031	-0.0625544041957218	0.0231280652213782	0.0235351764494293	0.000946427839072062	-0.033945472676931	-0.0328850521202542	-0.0329635168642105	-0.0454507329836326
0.304368532111722	0.0970275816974688	-0.158513398950335	0.225813873531034	-0.021830785255159	0.0227065452415554	0.0582387030068611	0.0297750305838119	0.0193831515343103	0.000437879993198165	-0.011951216672219	-0.00532040926579741	-0.0148371118735678
0.416771987706991	0.126865854099012	-0.221701235042519	0.3147512156892	-0.0344724635318611	-0.083712796623454	0.0475537775380004	0.0208363488669496	-0.0125483976316744	-0.0590926300776576	-0.0450504352356005	-0.0472330499978229	-0.0918908141846074
0.665318955701872	0.132477236841336	-0.440525752845073	0.195993744832888	-0.074399804907705	-0.0177528456496481	0.028489752854588	0.0273122460934705	-0.0258425120290204	-0.0460763252786766	-0.047583993471643	-0.0694818503981938	-0.0669754186230545
0.542546053854986	0.129790750917994	-0.328182728892914	0.269995122615602	-0.0421770181951419	-0.00773783213604418	0.0500308643150567	-0.0350923376505262	-0.00283446825420675	-0.0249574251655931	-0.0453420618081657	-0.0248293835396428	-0.0780220211649839
0.932633333333333	0.0635934263530682	-0.679510782669084	0.0550393939393939	-0.0248095238095238	-0.0437115079365079	0.000872619047619039	-0.0205773809523809	-0.0136700396825397	-0.0342605158730159	-0.0449343253968254	-0.0480023268398267	-0.0381610930735931
0.647545905113978	0.115947207246453	-0.419677767563356	0.226079540518821	-0.0654724808169947	-0.0623950555803284	0.0096810436967163	-0.0256344525229306	-0.0212274807867383	-0.0639337681986616	-0.0650046827731978	-0.0495035707134402	-0.0794951328383475
0.328254705801219	0.122909664667256	-0.156569284210121	0.303274017093349	-0.0243024748653431	-0.0199508954550822	0.0284873152593588	0.0497242173981791	0.0400744007512812	-0.0221266851602127	-0.030045615433175	-0.102557323382177	-0.0753762101379342
0.0483097100679429	0.00091860940638501	-0.0192522425442786	0.0455613625144764	-0.017280612638109	-0.0139875958037088	0.000704751329903976	-0.00451355863151664	-0.0108570219163859	-0.0156341042209089	-0.0116472356685941	-0.0149002906955169	-0.0151986707390325
0.0126460039725344	-0.00407871113628855	-0.00311136452839227	0.0142669080909272	-0.00428313245527738	-0.00420877012324136	-0.000905254918265697	-0.00336813960323896	-0.0026694074903095	-0.00424595128925937	-0.00492753364711688	-0.00532958347476145	-0.00682921780145439
0.436292323972453	0.113019533218371	-0.240423532888019	0.298056859513258	-0.0480823747355928	-0.0416152652691566	0.032222444855162	0.0271388773965845	-0.00635328499880644	-0.0448488200023747	-0.0744288318564003	-0.0402290474524502	-0.0918609468464834
0.56974974544022	0.105794254431601	-0.354626573966123	0.248833988962632	-0.012530441191927	-0.0527820977905529	-0.00795523170900436	0.0109241460621778	-0.0171919949947485	-0.03265626949124	-0.0424740646640753	-0.0271779437377021	-0.0675484563366153
0.46331392343741	0.186741711188761	-0.261223457316824	0.298167983870968	-0.0417335329768648	0.0203677494626243	0.041990346737135	0.0319455608562411	-0.0216706382648593	-0.0106828917571202	-0.0383716145477043	-0.0632217724922939	-0.05691242774742
0.796584770784771	0.148247716319103	-0.554689487212235	0.140178865578866	-0.00536987179487181	-0.0401586045103847	-0.0337860844030696	0.00151075359825359	-0.0328148117963907	-0.0227642381526282	-0.0365844232653461	-0.0667390819397156	-0.0720034696675872
0.00323873855761706	0.000374415531716776	0.00103355480739985	0.00603747155789089	0.000590965422512704	0.000483165833046083	0.00191740525907959	0.000711664128967931	0.00116534368377149	0.000537065627779394	0.000361376657839962	-9.80294575270509e-05	-0.000591392762645099
0.134491718278582	0.00708523832801558	-0.0526958126918192	0.143365259703853	-0.026244698774204	-0.0173987726071725	-0.0094429056809881	-0.00708842791324005	-0.00763169767782271	-0.0218217356906882	-0.0338738425931796	-0.0396640293125096	-0.0476256694078294
0.163061313433429	0.0225657173956135	-0.0645640234714627	0.17912902295966	-0.00525683214473868	-0.00974552268469903	0.0190258110244199	0.0114857358566011	-0.0127417062047049	-0.00750117741471884	-0.0316324568885465	-0.0270795578636341	-0.0384381705037637
0.0505648906614329	0.00790946654095436	-0.014028985941761	0.0644350701680126	0.00202726591195069	-0.000316645478192913	0.0080191936535448	0.00494903418824544	-0.00457348989659253	0.000855310216878888	-0.00637418221231272	-0.0146737914749378	-0.0135421106403864
0.170392201851164	0.0209436620531183	-0.0718913609559857	0.180889034765628	-0.00490957864955543	-0.0203117557426976	0.0136473819588421	-0.00569056309281807	-0.00484993932293071	-0.0126106671961265	-0.0183859791331168	-0.0252906328553841	-0.0427838194874112
0.220002218228965	0.0798599792324663	-0.0930282256612927	0.233339612975728	-0.0356966394644893	-0.00411670902212238	0.026099470777691	0.0173365774434528	-0.0029480050927301	-0.0199066742433059	-0.025697304367933	-0.0209616913773668	-0.0258191505465979
0.276417730635244	0.0838239261393162	-0.13790041957651	0.225179965406735	-0.017183693084615	-0.0338466084208088	0.0401384273386022	0.031848554050056	0.0176122681043565	-0.0255151507527119	-0.0204728540188195	-0.0590563694299155	-0.028932417324942
0.132839312471952	0.0652391960393283	-0.0235224860955097	0.238421546596371	0.00974745398642754	-0.00766983105447078	0.0407970754902283	0.0329452226992937	0.0193648727392053	0.00103881146597837	-0.00431037407475574	-0.00225725993584974	-0.0131406919813674
0.559574156618236	0.159637140407085	-0.342609134920186	0.266618356750749	0.0259195680941467	0.00809844913580471	0.0802456129109825	0.0121157986730981	0.0309003891617706	0.0170090086149757	-0.016893853824046	-0.0385834257226216	-0.0468103098625519
0.055564334919894	0.00565548724970397	-0.00981898142132216	0.091861090370065	-0.00459988066454118	0.00889712910896018	0.0149003232494789	0.00136155281915378	0.00839254105695311	0.0021486242222095	-0.00829419933319658	-0.00974045904175019	-0.0137028774986031
0.227563762370644	0.0600557079923969	-0.0982067427533325	0.231339202133772	-0.0152401179188379	0.00634910103070335	0.0365035750635809	0.0145629797954421	0.00106260815009923	-0.00444550844406727	-0.0258832700122034	-0.0313657420436326	-0.0463880831686817
0.437657679667318	0.141043081916695	-0.240176991816047	0.305161563649703	-0.0461481713107099	-0.0285495581384471	0.0377594551671686	-0.00342852459521109	-0.0124430934443394	-0.0373488647245785	-0.0053866343914229	-0.0551006111294118	-0.0924632857176534
0.521105000194022	0.106331232210027	-0.315733063967649	0.253532210144659	-0.0304813419705331	-0.00546667561185499	0.0344552723655202	-0.0678819045977241	0.0134960648889645	-0.017974008791194	-0.0266928642851728	-0.0716169902646814	-0.0543058467853421
0.646728740540505	0.152616562493997	-0.415828897817905	0.240723665876607	-0.0267509652154718	-0.0455921675976242	0.0419593288226222	-0.0209026115332037	-0.0180951367669403	-0.036171566406548	-0.0401087895953376	-0.0559710462047956	-0.0665040356017855
0.222749187348661	0.0541125607415625	-0.0957993356868748	0.231758691580238	-0.018062510093161	-0.0137438271034078	0.0278729872160247	0.010944412977325	0.00166497022643827	-0.0159031685982844	-0.0334116653424019	-0.0348351633278279	-0.0340777172050967
0.651137969014182	0.1358029054259	-0.425321616922426	0.215376718785617	-0.0842376554494646	-0.0257786096146109	-0.00643479726694707	-0.0253477122929687	-0.0702027671395512	-0.0550081325320377	-0.072168072041321	-0.0959640381061825	-0.0948999212325624
0.584647272327229	0.120077259859064	-0.372787351616356	0.219549519116621	0.000977164731238322	-0.0544875354757599	-0.000247353975706299	0.00232182566835459	-0.0469976969944257	-0.0267551853722607	-0.0613153855302808	-0.0614030816248314	-0.0922354143698058
0.707368943556444	0.137084450582049	-0.472208641487616	0.198902714197567	-0.0196280583623463	-0.0437687014354516	0.040284854034854	0.00826216274222857	-0.0104222198789342	-0.0316983798988989	-0.0552994740228486	-0.058007302013197	-0.0698060416984073
0.0254585647472916	0.00186303684999221	-0.00576147486756494	0.033563652684731	-0.00407000407433385	0.00237176591772538	0.00536943834796243	0.0018425471320221	-0.00497427132224617	-0.000849119078304237	-0.00279483194303833	-0.0079044069798478	-0.0119237298724673
0.719691565621292	0.142210073521715	-0.480751113651335	0.204750992310972	-0.0643078876091309	-0.0199756503703921	0.00648154598931971	-0.0276066931266368	-0.0170758701369591	-0.0421417689897614	-0.0295610733682226	-0.0421169877577066	-0.0708661366231954
0.207831098233419	0.0212359371127395	-0.0916297922968384	0.203823578096419	-0.0222621560854835	-0.0135513281586855	0.00212370721032812	-0.0114423617214713	-0.0136287008257227	-0.0179067421220845	-0.0417398594282793	-0.0476957527162268	-0.0634287061628058
0.435851614113323	0.0975134047307037	-0.249199289915114	0.262967924728607	-0.0272178772337853	-0.0388308483819367	0.046019758032637	0.0448442547765882	0.00733609938606833	-0.033024362807861	-0.00795421757735804	-0.0366736006857528	-0.0645684076503313
0.827630114166879	0.123400327836172	-0.582732465897268	0.123531383159324	0.0220128512010865	0.00584223658178751	0.0140087747220099	-0.00699053083354562	-0.0229686964179612	0.013927543891437	0.00645974181047704	-0.0396937110683435	-0.0495015485804289
0.410370546568921	0.140476510035727	-0.212158886297445	0.333006989528093	-0.00592449886882596	-0.0334431929930415	0.045575055916194	0.0529390401779786	0.000665510041689465	-0.0196838459309338	-0.00408892778108461	-0.0464748117224379	-0.0890914621121141
0.0707011595038496	0.00066408224075673	-0.0264472041765403	0.0726364882352053	-0.00146820725804649	-0.0183383714201174	0.00142055055250327	0.00424129326823465	-0.00997816703457754	-0.00990328933908195	-0.0125313327379518	-0.0264534943130902	-0.0208166496407716
0.598281714104524	0.147715632684752	-0.37468792494707	0.257467795699398	0.0144490133379682	-0.0344248058928102	0.0314967460127259	-0.0126522181675571	-0.0102841563898136	-0.00998789627742103	-0.0371412708394613	-0.0869383148404609	-0.0943618533489905
0.551457787735141	0.118448941474328	-0.332360511541433	0.283481249698014	0.00471135544175694	-0.0372238980755127	0.0511399939910687	0.0146735731891486	0.00560901742800546	-0.0162562713168779	-0.0510260715175177	-0.0604655126666805	-0.0417379654624198
0.394693990498182	0.0804555315517211	-0.20401165494276	0.317523394931063	-0.00573528079814589	-0.0234622961064015	0.0461426607876066	0.0352045513786626	0.00270171990909701	-0.0145987884522737	-0.0185936188463744	-0.0509682467026493	-0.0935267415645873
0.530673527028449	0.104904006339496	-0.32376698092816	0.250466134290624	-0.0393143840568238	-0.0125838563204652	0.0492714808881325	0.0201682750321927	-0.0278607936590662	-0.0259491201886445	-0.0420160793919354	-0.0447994306791087	-0.0551746892920312
0.679945447001281	0.161226171859527	-0.452214466418089	0.195388427144148	-0.0783495550750297	-0.0656446719860726	0.0295545529700809	0.0250366864784141	-0.0229349493526452	-0.0719971135305512	-0.0386528608940598	-0.0617682892511756	-0.0749750951214186
0.878690079365079	0.112102914862869	-0.629918750663398	0.0896008297258297	-0.0559910109498344	-0.00579325396825392	0.00384144193928682	0.0115880092130092	-0.0219993571932495	-0.0308921324590441	-0.0556242974861396	-0.0131505952380953	-0.0324240059433911
0.0222872400152375	0.00579150796092489	-0.00749958676942133	0.0242610881202414	0.000240128320554155	0.00338120447273858	-0.00155076502484832	8.00271672560769e-05	0.003063366899533	0.00181066639664637	-0.00216460730529533	-0.0087955897391789	-0.00836366746582139
0.296339634351362	0.0620069263145762	-0.140585688056709	0.272539432262567	-0.0217446440649264	0.0151729419446381	0.0663114380519922	0.0253136435555868	0.0126462171641632	-0.00328585106014417	-0.00545819588595442	-0.0361554540876561	-0.0503203954378996
0.103454096587738	0.0165985146760404	-0.0327271609225379	0.131969710859688	-0.0093062270983981	0.0014610235356089	0.0103155677888823	0.00402602516649808	-0.00131322676170725	-0.0039226017813946	-0.0182552363601323	-0.0204393909817237	-0.029424137167415
0.790100044400044	0.146728899238981	-0.550157052471507	0.137726470751471	-0.0332333195185115	-0.0123998207674678	-0.000721967901379794	-0.0306020007920357	-0.0359382317845552	-0.0228165701429897	-0.0840107229391444	-0.0939023246509118	-0.0982354819919712
0.103792053020531	0.0192116314859355	-0.0363436027165258	0.122469490450681	-0.0253482860893894	-0.00622351541189321	0.0182822717861194	0.00644238044694098	0.00260612634940655	-0.0157859007506413	-0.00670971104072179	-0.019534334087093	-0.0235914220416598
0.409672611622066	0.105771793055511	-0.229206203207073	0.263966918049967	-0.0201155857600837	-0.0268556827223154	0.0262206098356787	-0.000622367028930093	0.00548237706046806	-0.0234856342411995	-0.0528856178825751	-0.0390411039553426	-0.0585852227498198
0.0561968326053069	0.0103643772392666	-0.011634923132583	0.0818411501775251	-0.00580447982180266	-0.00286937619318092	0.0122030693756952	0.0121006928829547	0.00750838825366088	-0.0043369280074918	0.000596592536383563	-0.00823614786984254	-0.0112869144981036
0.129486579738293	0.012208552569423	-0.0526790277822599	0.132522832880421	-0.035879806053024	-0.0109566861603167	0.0226045241847493	-0.0103236285694856	-0.0250914823042304	-0.0234182461066703	-0.0227261314466216	-0.0258024799754483	-0.041669711607251
0.459749972510622	0.21145609680317	-0.256121551277955	0.309562292454015	0.0309975120125368	-0.000793775027529808	0.0713668931223175	0.0674720864971277	0.0413698332382766	0.0151018684925034	-0.00537509598103597	-0.029828231000181	-0.0207387662272754
0.572270984098274	0.165102523617971	-0.351213139239738	0.270672331409747	0.00252088458653066	-0.013062921560682	0.0361755692125224	0.012270461237436	0.0221559671668351	-0.00527101848707567	-0.0276056384205255	-0.0186144269058643	-0.115453144156334
0.588943187032266	0.152419500322656	-0.365089793539152	0.26651755271818	-0.00046961774301324	-0.010287430710046	0.0550747719621849	0.0509047649522315	0.0250868337370554	-0.00537852422652962	-0.0188737547084367	-0.0608586517752322	-0.0293897467674945
0.947866666666667	0.0511616521060327	-0.693755465090778	0.0441333333333334	-0.0048999999999999	-0.0364380952380952	-0.00662876984126981	-0.0178904761904761	-0.0200518772893773	-0.0206690476190475	-0.0378267857142858	-0.0259227994227993	-0.035596941049147
0.941161904761905	0.0576696100372458	-0.690709290534759	0.0346562770562772	-0.037004329004329	-0.0252130952380952	-0.0116555555555555	-0.00970357142857148	-0.0250369047619047	-0.0311087121212121	-0.00990357142857146	-0.0439607142857142	-0.0516448412698413
0.232621805977879	0.0459410153698128	-0.103124969703588	0.230105900888776	-0.0212616814656642	-0.0424583283028938	0.0294849147571746	0.0116493175492921	-0.000783463057748901	-0.031860004884279	-0.0382449846298354	-0.048383145031017	-0.0570704748228165
0.694770080913655	0.146547323194576	-0.463838156524521	0.194386692704883	-0.0431162537711783	-0.0429566785540808	0.00545634610816037	-0.00297930750866493	-0.0624155652549667	-0.0430364661626296	-0.043353765972289	-0.0739924169203313	-0.071207898708905
0.0409806404379595	0.013336486460189	-0.0104857366362663	0.0491764235721678	0.0018817718322051	0.00491735738055026	0.0105953487970481	0.00988261510381332	0.00778401557093555	0.00339956460637768	-0.00119020518683897	-0.00107634673414451	-0.00986826952727434
0.469218274564356	0.20249964180586	-0.266680668642544	0.293505532289764	0.025012940728912	0.0204633257869081	0.0641601516023715	0.0506997161394874	0.036188926046454	0.0227381332579101	-0.0196374489734839	-0.0185773253600193	-0.042683550149394
0.110357113256933	0.0198057065593512	-0.0389040261402051	0.127934398041753	-0.00933796898937521	-0.0120148611858794	0.0136950360350219	0.00954260125877746	-0.00620464029988316	-0.0106764150876273	-0.00819469224223213	-0.0165393758994306	-0.0129335620304032
0.286800123431883	0.064270451454228	-0.135361000368432	0.262443655492142	0.00449479882600246	0.00184069314738178	0.0470628265457881	0.0383117434491211	0.000740707834739729	0.00316774598669212	0.000807144018560357	-0.0272355427589774	-0.0483282497547271
0.603443892023719	0.141190536489868	-0.381086031447646	0.246008068760594	-0.0675982401801818	-0.0283491841917674	0.025269089116615	0.0310520955520863	-0.0113553097006897	-0.0479737121859746	-0.0785540724139999	-0.0646461979967272	-0.0614329464592074
0.0284476765328031	-0.0035514473520936	-0.009369544793423	0.0322634776587025	-0.0106866903806079	-0.00458253778175351	-0.00226749895645524	5.01694048500555e-05	-0.00509719593092593	-0.00763461408118069	-0.00934925908843594	-0.0122259409187145	-0.0112556739975664
0.118668528064962	0.0388563238596359	-0.0360942130322491	0.168030587446813	0.0141842917010654	-0.0011064849069425	0.0374576268557739	0.0270212784502242	0.0103730238432809	0.00653890339706145	-0.00130730331659988	-0.00817691206783357	-0.00848900903868258
0.0812445505842949	0.0174128083635761	-0.0318227333692819	0.0841866136300672	-0.0144938997826428	-0.011742424469738	0.0196526357756722	0.00905392261535605	-0.00608198177204135	-0.0131181621261904	-0.0110805058686356	-0.00824858389826019	-0.0117638725448954
0.00394466805032107	-0.000312161754887426	-0.00137036859543554	0.00323359908382152	-0.000981708010244389	-0.000802608938948101	0.000311997235758352	-0.000636758418453207	-0.000819122364488115	-0.000892158474596245	-0.00150687762266642	-0.00108645466659041	-0.00122430214157439
0.814171672856092	0.103032463817551	-0.570554642150848	0.13020907580701	-0.0473974324239177	-0.0204160229504422	0.0219870507460139	-0.00476598132540051	-0.0266238966127276	-0.0339067276871799	-0.0738390289283822	-0.0687245625887442	-0.0527346062078752
0.299550651184863	0.0601794248023204	-0.131078353812486	0.31854142028353	-0.0151199398945907	-0.0192148671778422	0.0271643126640994	0.0256560143241671	-0.0378933819173921	-0.0171674035362164	-0.0403987595678821	-0.0549087968715203	-0.0541866412626538
0.686404052425989	0.152391130438269	-0.459397391208511	0.184872730105205	-0.0400832727992692	-0.000940291775291313	-0.00728786782269941	-0.0334712143579813	-0.043809389602366	-0.0205117822872802	-0.0655367331932403	-0.0435922949589979	-0.0997174445594882
0.461587093089396	0.193911104279558	-0.259059547045556	0.302057381063902	-0.039983085803706	0.0123499704453517	0.0468121629379169	0.0112314053661939	0.0088222471369499	-0.0138165576791771	0.00708083551093552	0.00111362114892344	-0.0440822902477752
0.576418366031208	0.142116779992767	-0.360648633576642	0.245286001170218	-0.00625959688068234	-0.073450037468493	0.064505064856143	-0.0161914450355375	-0.000626929294071155	-0.0398548171745877	-0.0502885490385424	-0.0570120956342745	-0.0956551802207891
0.0446609349353286	0.00687178734054492	-0.0166008505187765	0.047421159568798	-0.0116013861307044	-0.0146987990828753	0.00267518545401058	-0.00594762563908841	-0.00342300805265405	-0.0131500926067899	-0.01046915078118	-0.0105660543184653	-0.00953400224031066
0.00538899845290457	-0.000149925807932212	0.000361784046901325	0.013633872750584	0.000808177810643221	0.000385186380067183	0.00239215944363987	0.00153347233985942	0.00156506734396648	0.000596682095355202	-0.000204405822894931	-0.0012476387575381	-0.000907495036325551
0.594239162219945	0.130554329744242	-0.378564850366185	0.227006393254907	-0.0510469045404504	-0.0163031585631673	0.0299769805157253	-0.0135306706962223	0.00223256621557821	-0.0336750315518088	-0.0567005562700976	-0.0581081516883482	-0.0750543776187858
0.605592824584294	0.143456496069989	-0.379646075821744	0.25984033049592	-0.105932310929128	-0.0137193712470879	0.029571427586525	0.0173016340548341	-0.0556945520339739	-0.0598258410881081	-0.0527275767286283	-0.0493702705203404	-0.0603936235611774
0.053200035614486	0.0387646317364708	-0.00217721567626685	0.0958144640668513	0.0158415641788157	0.0153148644151114	0.0203137705005528	0.0146973221144629	0.00866210290328789	0.0155782142969635	0.00112038914319625	0.000396801349968591	0.001818569317425
0.182253628370347	0.0924291336556588	-0.0461460963133599	0.299676733713621	0.0203976773459414	-0.0100862590261184	0.0474866427285413	0.0290738130252418	0.0157302116865434	0.00515570915991148	-0.00391061222531272	-0.0320146985836232	-0.0251993519819266
0.33852421560287	0.107529359807124	-0.157896987999178	0.332392582393632	-0.00592266262673469	-0.0114802556571011	0.0422515506125687	0.0184715763861842	-0.0255169778913632	-0.00870145914191789	0.0157972462123359	-0.0135081348402601	-0.0494117040546578
0.0051287456762638	0.0064478305672237	0.000211115195643141	0.00261865122899211	0.00263349903812663	0.00201089256671348	0.00545597923456876	0.00249456242367354	0.00306028934360221	0.00232219580242005	0.00122082203463635	0.000221968719314606	0.000667372849369136
0.429572626261139	0.115480097966886	-0.248394560549018	0.246344738667747	-0.0088615195284375	-0.0283683954363619	0.0394303712057542	0.0395589390253541	0.0293008472804945	-0.0186149574823997	-0.0196176427590679	-0.0454117436413461	-0.0632185792149551
0.186542744692893	0.0872970055306352	-0.0510402481742708	0.291902659956952	-0.00375358365472792	0.000229344544358634	0.0183526662829895	0.0248038220286111	0.00207981557480544	-0.00176211955518465	-0.0173048478538798	-0.040199760358969	-0.031142485267835
0.860775036075036	0.0994325562961924	-0.612104309391548	0.106570418470419	-0.0127834845709845	0.0123743867243868	0.00961024204553629	-0.0280628086395888	-0.00632086940836929	-0.000204548923298797	-0.0482027093401561	-0.0354353535353534	-0.0530260159366777
0.482191260236232	0.105184565784668	-0.275607889844746	0.298820212652044	-0.0390719037568306	-0.00411071678344627	0.0389507914685132	0.0132029492899616	-0.0313707176385841	-0.0215913102701384	-0.0516230977783129	-0.0726472058032075	-0.0997657954983598
0.816990892099854	0.0890992998372797	-0.572977243078601	0.129462583835975	-0.0453082874137148	-0.00667898733794881	0.0126119547243749	-0.0186277886097764	-0.0498775794209604	-0.0259936373758318	-0.0799463155536601	-0.0658898201798259	-0.125643392768976
0.659351171051171	0.172321683535238	-0.42621847181472	0.237793213975567	-0.0270698019567291	-0.03303721001221	0.0113816373293147	0.0181519330069245	-0.0419078293868155	-0.0300535059844695	-0.0132828968029693	-0.0655881108319705	-0.0579744710367678
0.110086294213843	0.0192103145316479	-0.0334616740645839	0.150187883183094	-0.0116180343820798	-0.0118023976734184	-0.00234847298778626	0.000411716963519118	-0.0145261581396339	-0.0117102160277491	-0.0235985743405499	-0.0310764023553	-0.0318528244762403
0.653347229343233	0.132791709275264	-0.428655215355311	0.209052256022761	-0.0259079977638986	-7.43042149371487e-05	0.00797142450868038	-0.0301068687800514	0.00953235532149932	-0.0129911509894179	-0.0391343966707908	-0.0653006876359469	-0.0533598506702483
0.796975441225441	0.14303226650784	-0.554091506741266	0.144115467865468	-0.0271351814851816	-0.0370626633170752	-0.0392116850281716	-0.0106612719623131	-0.0223489759225983	-0.0320989224011283	-0.0792116112258915	-0.0515532062016445	-0.111314276189427
0.0331776716708923	0.000515215339698526	-0.00761215721124357	0.0475671000995732	0.00266061831096599	-0.00399304640533376	0.00017871222057296	0.0015842977446939	-0.00700127518090271	-0.00066621404718388	-0.0125000923752856	-0.00681277295937048	-0.00907928486463607
0.0673838692309157	0.0189037926766513	-0.0138454453393478	0.109761306405812	0.00232742648461029	0.00594905283740808	0.0185568970341516	0.0146552891969607	-0.0043746033106456	0.00413823966100918	-0.0103258561038545	-0.00904853762842137	-0.0147054986147758
0.853467600863189	0.113477447538982	-0.605835826100437	0.109077853682265	-0.0177366484822367	-0.034456056851645	0.0123266632060749	-0.00392904415845585	-0.00824267440076265	-0.0260963526669408	-0.0638407159425541	-0.0430308277914896	-0.0488881816712698
0.00498490381129799	0.000201340909186645	-0.0010452694783461	0.00387716235344238	-6.99359118017766e-05	-0.00119765007319154	0.000470577633662712	0.00122166667860404	0.00101441020284327	-0.000633792992496658	0.000344222092905753	9.68796221942885e-05	-0.00107697349964295
0.593323970640674	0.177167574488622	-0.367082324097729	0.273958412791168	-0.0110759649670727	-0.0586736240601921	0.0259892866688639	0.0207896919938166	-0.00106020132605333	-0.0348747945136324	-0.0221797963588511	-0.0518470576265133	-0.0814962529024538
0.796289496614497	0.146586468906682	-0.553997594725952	0.142546867021867	-0.020239403243815	-0.0248686147186147	0.0327678006704862	-0.0317057479895219	-0.0637456191619697	-0.0225540089812148	-0.0169251283212112	-0.0234762594818944	-0.0406673485894007
0.519975428817949	0.107321191075791	-0.308544234812588	0.284323590789894	-0.00434819513964801	-0.0217545456255675	0.0629706540296434	-0.00683326315533983	0.00675572226368204	-0.0130513703826077	-0.00835283179281088	-0.0396001507823939	-0.0435720892431636
0.02564467743066	0.00490404943138937	-0.00740425527452086	0.0288801087672574	0.00635146248401711	0.00361567015998865	0.0101279621502315	-0.000260700699875591	-0.0014214267833514	0.00498356632200288	0.00452360022491032	-0.00333923099013	-0.00440868895474624
0.152954940449421	0.0138227395865889	-0.058440061927884	0.176385849123376	-0.0231505546408247	-0.0168735066880646	0.00886895998906503	-0.011776568663915	0.000646327686075004	-0.0200120306644447	-0.0166838419700066	-0.0299488608578031	-0.0414770665942809
0.683131282370387	0.134674281848144	-0.452959026762625	0.201702496595745	-0.0469464660615877	-0.0448148043925449	0.00945368228140409	-0.0132950185557181	0.00167351586000886	-0.0458806352270663	-0.0728988132447342	-0.0452831026206163	-0.0604907494255954
0.0196115415410105	0.00566143351154335	-0.00548930748690124	0.0190136109649575	0.000965713970058107	0.00108934797720798	0.0140973662755897	0.00294239303322159	0.00574092927101553	0.00102753097363304	0.00282526888910623	-0.00270222611841966	0.000571228400686387
0.924033333333333	0.0714043906275569	-0.672000035598917	0.0583666666666667	-0.0458773809523809	-0.0464777777777777	-0.00867261904761896	-0.0222285714285713	-0.0369602750190985	-0.0461775793650794	-0.0523630952380951	-0.0347722471972471	-0.0616624880966985
0.0988369201751378	0.0199324050078051	-0.0306149022390304	0.128553266637518	-0.0141379685009082	-0.00523786871636822	0.00345989970108454	0.00526121067392474	-0.00795264487551951	-0.00968791860863819	-0.00969328496563383	-0.0310891161269399	-0.0305391502803384
0.0231840476896407	0.00286494736947332	-0.00893435570240391	0.0190866985189274	-0.00316807271410192	0.00359815764416729	0.00427687121230549	8.11674962279303e-05	-0.00437744076148612	0.000215042465032688	-0.00774048766006981	-0.00488270815629089	-0.00421037760451673
0.119165537109967	0.0280454448919791	-0.0210096077507657	0.210549953970337	0.00835639673887092	0.00717658990248488	0.0407196389716272	0.026759974473981	0.00724847089213154	0.00776649332067791	0.000886213750138323	-0.0147234264784349	-0.00184824383196144
0.262402386659801	0.0702319843567297	-0.127762970031325	0.219992666633546	0.0233405356415253	-0.0340972945924635	0.0265487208950286	0.012117486874728	6.80789286920946e-05	-0.0053783794754691	-0.0174815556272269	-0.0367799714677756	-0.0510088984544187
0.0117564269603366	-0.00357054210136181	-0.00172311210437619	0.0168383958940375	-0.00308071830743428	-0.00384697445474113	-0.00059960664720619	-0.00151947913913398	-0.0034155909212465	-0.0034638463810877	-0.00390538347057618	-0.00421816733519007	-0.00506754689019816
0.321932009721894	0.0905220665882721	-0.154522971392234	0.295239539197976	0.00487995614671582	0.00884637866218024	0.0489186877594562	0.0438436945020556	0.0233830228408075	0.00686316740444803	-0.00595174451311342	-0.0237647702486643	-0.0359303123871832
0.777060317460317	0.169281219022221	-0.533880366678326	0.165157864357864	-0.0278157134532134	-0.0161454822954823	-0.00927599206349206	-0.024503251231576	-0.0301450253994372	-0.0219805978743479	-0.0731806292563646	-0.0614516623226611	-0.090876968368319
0.569951231414462	0.101423781291466	-0.359529826585587	0.22725732473527	-0.0152835900270339	0.0145748947198332	0.0157556790304154	-0.0223951078423839	-0.0277316713606557	-0.000354347653600318	-0.0203559311255264	-0.0699218079985212	-0.0886013045384099
0.0606557577125563	0.035828811351527	-0.0157888571765746	0.0785213871270729	-0.000242802325300023	0.00196180898450753	0.0195299190422648	0.0117109815752824	0.00508607552799738	0.000859503329603752	-0.00500733914540612	-0.00739230523873257	-0.00832061445619148
0.436684091274712	0.132678707589278	-0.2366285071829	0.314722719531977	-0.0455622381058347	-0.0865187164833371	0.0620455679407964	0.0202208318908437	0.00204563157147486	-0.0660404772945858	-0.0232118611619538	-0.0624773453942534	-0.0680070737740912
0.471700665097716	0.213755302704209	-0.263751117431603	0.312912793012801	0.0264213572798201	0.00998384831735266	0.0643924884390522	0.0385420964072978	0.0353909267528765	0.0182026027985864	0.0149023293758574	-0.047671609222781	-0.000671486428023227
0.794536111111111	0.151307988544456	-0.549032541198928	0.157936616161616	-0.0289151903651903	-0.0595079143079144	0.00558466713025529	-0.0310976643970065	-0.0379341525586034	-0.0442115523365523	-0.055862916258578	-0.0804507788790527	-0.0840707254233032
0.295400744788508	0.0657611161143914	-0.130258040074165	0.312028982254814	-0.0390242716810144	-0.0095760321802098	0.0239215121901409	0.00693581962343942	-0.000498365333654771	-0.0243001519306121	-0.0515205483958928	-0.0393536723089227	-0.0656095220820648
0.21578315529528	0.0472264032802827	-0.104205664196318	0.1858026325003	-0.0493490799968566	-0.0401720141734968	0.0116858154921518	0.0274389347447708	0.011218172390528	-0.0447605470851767	-0.0326793450004764	-0.0379735200096405	-0.0460456078921244
0.577249989070135	0.14144652404007	-0.357461462912972	0.261292880805088	-0.0580567767577633	-0.0254833893143945	-0.0161169140000345	-0.0123413451915102	-0.0497519905510527	-0.041770083036079	-0.074177042523178	-0.0629618293825431	-0.0803570905449212
0.0860033130709773	0.016959709463655	-0.0311007987473058	0.0943269061651966	-0.00820640344605406	-0.00887212475056372	0.0118096946974481	0.00443829268892229	-0.00352167649632294	-0.00853926409830889	-0.0101006993061633	-0.0169091346290645	-0.0162855396622447
0.745884798534798	0.158731923881972	-0.50379410068264	0.191060656010656	-0.0654532852828879	-0.054742461296873	0.0379581127206128	0.0112804362304363	-0.0462775682479789	-0.0600978732898805	-0.0570330752580752	-0.104910135812965	-0.101052166811087
0.0674850396295395	0.00175201541587619	-0.019528486841597	0.0845529174119458	-0.00769564728954457	-0.00740487308933421	0.000221690143375322	-0.00112708619280148	-0.00247658001225629	-0.00755026018943938	-0.0184651899724787	-0.0220103150349549	-0.0222656392713843
0.0999450879892577	0.00487980572892964	-0.0321101418703772	0.124648857241983	-0.00890625837676479	-0.00338479558165634	0.0180977457006541	0.0189447521304981	0.013556909513058	-0.00614552697921056	-0.0103206010985431	-0.00906567421074464	-0.022775881148867
0.540530936332023	0.107998743502832	-0.329191846847904	0.260586230593399	-0.0357843230154491	-0.0286471480385425	0.00349317008443617	-0.00286325268173815	-0.0134554289909945	-0.0322157355269957	-0.0512930796405714	-0.0699442490739003	-0.0649092576083526
0.391905737793223	0.0795613533040768	-0.217898992077914	0.254247779668239	0.000134669708660495	0.00719450866121579	0.0565560469969857	-0.00349217133868396	0.00115119631612054	0.00366458918493812	-0.0157771396071734	-0.0476830152764938	-0.0312486844634902
0.513187053549572	0.101556908275477	-0.308120795292214	0.261659559641159	-0.0223002445044596	0.0045708976385237	0.0271720152626401	0.0042344628214237	-0.0144049296083764	-0.00886467343296793	-0.0437041865209905	-0.0548742130242745	-0.0470409901831222
0.0343092586035971	0.0164811377216716	-0.00111719158025336	0.0699336629934247	-0.00549198000239704	0.010870153220571	0.00847006638550809	0.008471723209142	0.00428900045641459	0.00268908660908696	-0.00523482449020212	-0.00262497938015247	-0.0095931843103031
0.650687004760805	0.117799573228727	-0.419125149629772	0.240258449784649	-0.0356453194509309	0.00743009956141438	0.000516339902394969	0.0378130078143391	-0.0289677922899328	-0.0141076099447582	-0.0583639372856427	-0.0621738810406083	-0.0789930162649128
0.301688902989777	0.0685728166313391	-0.144010350698351	0.274427407873201	-0.0257975559417368	-0.0166608896749578	0.0543102775823638	0.0427468130962527	0.00186587808589961	-0.0212292228083473	-0.00610456016888772	-0.00772468620983996	-0.0415539038243085
0.0134321405938019	-0.00178570018178121	-0.00241448410118423	0.0187487503764661	-0.0069191969366686	-0.00365910597742295	0.000219647375575683	-0.00347985330148249	-0.00134944050738523	-0.00528915145704578	-0.00158805252131781	-0.00238000774471167	-0.00574042707226002
0.478575122515167	0.202779187258323	-0.271337888266582	0.30207256019428	-0.00273373268038596	0.0423908691579029	0.0706305457091025	0.0318690044000516	0.041469313522885	0.0198285682387584	-0.019687832783035	-0.0175601033455957	-0.0272785569413213
0.0733907334702393	0.0027561306658672	-0.00158282795378091	0.153553065806331	-0.0018866951687585	-0.00291330869555112	0.0203498895192452	0.0156361465505547	0.000899823504701261	-0.00240000193215481	-0.00518651173593264	-0.00799150409840715	-0.0134532134816823
0.848117189183366	0.107609816226565	-0.603205651866814	0.102100992634816	-0.0833833836914719	-0.0424359881522285	-0.0121725839648827	-0.0147241336278101	-0.0437284965851141	-0.0629096859218502	-0.0789772495780008	-0.0866467202377292	-0.0812217115300953
0.222951139115778	0.043397542653232	-0.095868881547126	0.230739546279017	0.0129044753390893	-0.0155294360899175	0.0153229389779819	0.0216017008751729	-0.000715374393446017	-0.00131248037541409	-0.0330860373218354	-0.0244741087165814	-0.0477593304087902
0.17554665960384	0.0932602259894891	-0.0464970370649683	0.275472024975632	0.00118354641314289	-0.0152468300897786	0.0435873798138071	0.0186784441767192	-0.00998103361070854	-0.00703164183831786	-0.00803538207060495	-0.0288314271482614	-0.0505393966157326
0.18672457080961	0.0292939723224658	-0.0757350917683674	0.206364728854539	-0.0193196580451618	-0.0118810239811479	0.0195310214078863	0.00836118446580641	0.00146741223832278	-0.0156003410131549	-0.0173253368819375	-0.0438348677869842	-0.0215127388685711
0.288635607801119	0.100214133444232	-0.138055872672038	0.25777298054777	0.0182511600213245	-0.0310777991606052	-0.00710863061724665	0.0177806027956817	-0.0107140348887795	-0.00641331956964031	-0.0145916636013523	-0.0596693522672027	-0.0433033521943545
0.53645206847402	0.0754990039504422	-0.32977020418687	0.247153672813953	-0.0200057782620957	-0.0654404894794907	0.02775213357395	0.0197129557917285	-0.0170827799522333	-0.0427231338707932	-0.0316648045034217	-0.052364808377598	-0.0720683174851003
0.00901773177231864	0.00478247017058673	-0.0005198331171819	0.0123085588206142	-0.00126486780754323	0.000881675267678617	0.00332657351809679	0.00321179930831196	0.00112024772593473	-0.000191596269932308	0.000352968522943503	-0.000434223782518011	-0.00191606429924757
0.123732032080857	0.0609518051379494	-0.0205213213110603	0.223236041998598	0.0200179884203345	0.011474976994704	0.0429639490642008	0.0218605921225814	0.00841082121196204	0.0157464827075193	0.00596863052406815	-0.0179820020595333	-0.0165381497682651
0.724772582391436	0.153030550252199	-0.486127926243173	0.197239147813843	-0.021754805631619	-0.0264222825321963	0.0286790640204149	0.0217449011462685	0.00188391190009152	-0.0240885440819076	-0.0829561292848853	-0.0288734112919391	-0.0832010071319442
