# Supplementary material for: Measuring re-identification risk using a synthetic estimator to enable data sharing
Source: PLoS One. 2022 Jun 17;17(6):e0269097. doi: 10.1371/journal.pone.0269097 (PMC9205507; doi:10.1371/journal.pone.0269097)
Supplement: S3 File — (ZIP) [file pone.0269097.s003.zip › tx/tx.vineCopula.1.3.csv]

risk_act	entropy_est	ital_est	hypo_est	g_err	g_vine_err	ave1	ave2	ave3	ave4	ave5	ave6	ave7
0.0189073192241529	0.000252617173323325	0.00309251088117704	0.0247420265992666	0.000635835941112793	6.01203618012906e-05	0.00801306859402164	0.00425699636707875	0.00157427887193733	0.000347978151457044	-0.00175860618917257	-0.00340198435036557	-0.00438047012737263
0.578291739386631	0.173343100635314	-0.299526335560871	0.248803137958246	-0.0506606114168033	-0.053813130154421	0.0343380186135133	-0.019783964635105	-0.0244005058661058	-0.0522368707856121	-0.0866889836070684	-0.0947057074539208	-0.109161152680278
0.120875306754646	0.0225976583827561	-0.0393179424638742	0.103067229451851	-0.00624553011304264	0.00170657705847099	0.0258860293498876	0.00873012614761343	0.00127240405562712	-0.00226947652728582	-0.0199693467474527	-0.0174409472968965	-0.015923482109774
0.131737508117937	0.0267636678571504	-0.0361164249368552	0.135424460389046	-0.0239345837767113	-0.00956476997397873	0.0142067540725817	0.00277942752362148	-0.00607676189792253	-0.016749676875345	-0.0199127299868219	-0.0187167931839848	-0.0300726860128467
0.29208557461895	0.0756271914935072	-0.113906295756199	0.222790606303642	0.0135278700402674	0.0226999762875436	0.0675245292386051	0.0444390885547303	0.0396225561185079	0.0181139231639055	-0.0119523915781984	-0.0167149078777716	-0.0103979767028805
0.0024062192562063	-0.000422568655428522	-0.000606710408123558	0.000358293947139174	-5.45812413743681e-05	0.00029841881103749	0.000484155734896725	0.000855178049737829	-0.00066064839311472	0.000121918784831561	-0.000530916707184744	-0.000991364132987683	-0.00107134546430369
0.696464993339993	0.133429091007994	-0.395408256644573	0.199840922965923	-0.0240658502057129	-0.0194459411714755	0.0203922030402423	0.0115148459040101	-0.0136318910933694	-0.0217558956885943	-0.0557751248879869	-0.0633644275322032	-0.0521240300564391
0.0162834011553712	0.00460302522770625	-0.00276390492992951	0.0164491877037179	0.00373211383604253	0.000497861186238981	0.00464245308943372	0.00635628415114819	0.00347237254790643	0.00211498751114076	0.00173897479679152	-0.000315893371255833	-0.000534829239597353
0.246635112885082	0.0329594856525111	-0.0750518962849038	0.249937939135454	-0.0139086787602557	-0.0241949968254459	0.0226718909130775	0.0125209761849551	-0.0118427284321386	-0.0190518377928508	-0.0239073472179225	-0.0296305943746122	-0.0329976284426014
0.94282380952381	0.0563099907378891	-0.612625830234221	0.0430809523809524	0.000231746031746027	-0.0622950715950716	-0.004747619047619	-0.0227838131653921	-0.0175706349206349	-0.0310316627816628	-0.0458482349292721	-0.0383640449419861	-0.0303023809523809
0.130081463583963	0.0166429118741611	-0.0450387473302954	0.103486362466578	-0.0258019353316838	-0.0162843831128939	0.005837052977931	0.0044901922375839	-0.00569760268395048	-0.0210431592222888	-0.0211378281760629	-0.0289530526535676	-0.0285207133965465
0.644071931077255	0.126561185502183	-0.358120089573061	0.20524910560536	-0.0182722264553297	-0.0668545328780087	0.0202544840797485	-0.0121010018497556	-0.022234546190964	-0.0425633796666691	-0.0416433792264542	-0.0758333415238495	-0.0794643850517993
0.00255905175467398	0.00033998177979093	-0.00024283975560399	0.00178502926280607	-9.22684767799484e-05	1.29106661123268e-05	0.0010438659217706	0.000353426142900742	-1.85367942841545e-06	-3.96789053338105e-05	0.000208176323980912	-0.000821120618158151	-0.000548020734657333
0.481577881015753	0.0994079713422551	-0.231916991260121	0.255553085131047	-0.0148825368118033	-0.0379917339571685	0.0338061733003034	0.0283768116978067	0.00309316117523961	-0.0264371353844859	-0.0303054544982863	-0.0344389037849546	-0.0864805116062344
0.0887465926810745	0.0147070293405134	-0.0220542973745815	0.0902778230607835	-0.0169563146048394	-0.00943635045678293	0.0167724944807228	0.00109725190729107	-0.00324818037143287	-0.0131963325308112	-0.0170257762798313	-0.0147247343813433	-0.0238133212679243
0.108524274366254	0.0181418751779003	-0.0268289022177173	0.1145633653363	-0.0076317020042862	-0.00956144718810897	0.00202712851409456	0.0135639912935926	-0.0055785308769128	-0.00859657459619759	-0.013551949955729	-0.0243721006174678	-0.0195189695574189
0.192732470784196	0.0217701121435061	-0.0641532412516756	0.173051949105289	-0.0209491199976432	-0.0123954560094157	0.0100637322095532	-0.00481213089460891	-0.00519758856198144	-0.0166722880035295	-0.031200299158063	-0.0381717174251824	-0.0403603760060491
0.0428239578640924	0.0386614940930247	-0.00340162674818466	0.0537287050723669	0.0117459508338976	0.00586154612608914	0.0221520080074615	0.0155982577433018	0.0154873768612618	0.00880374847999338	-0.00269325159649943	0.00136341867779388	-0.00389085121438289
0.409686755098002	0.167671847700914	-0.188747192737875	0.239081217984515	0.0288096186771478	0.0270326221489343	0.0458077691545346	0.0520826775018198	0.0419160860905126	0.027921120413041	-0.00184471939913683	-0.00159578936265697	-0.0279495814423742
0.164743285167876	0.0227037557433028	-0.0520437366110554	0.151335562248343	-0.00514546672854499	-0.0124257308807986	0.0193076382011892	-0.00129974652485848	0.00341120071839635	-0.00878559880467178	-0.0170530382931926	-0.0268906114768566	-0.0332932334118799
0.798556227106227	0.14845046731473	-0.491147497364729	0.117241752691753	-0.0315656576326843	-0.029433791861733	-0.00715312576312577	-0.00197171347171343	-0.0213764450350501	-0.0304997247472086	-0.0475552032486142	-0.0915921849863875	-0.0746619372672391
0.0910319693849182	0.0129624703123081	-0.0301239434411538	0.069881299500163	-0.00389203690950174	-0.00318619893203333	0.00338120112827887	-0.00191030239334834	-0.00669068445870383	-0.00353911792076754	-0.0151266672830016	-0.0209200523250537	-0.0262425305508175
0.875832503607504	0.102499589785732	-0.553865286355309	0.084727380952381	-0.0274325036075037	-0.0363925084175085	-0.021063924963925	-0.0159655483405483	-0.0310180902430903	-0.0319125060125061	-0.0387830627705628	-0.0647436494749425	-0.0569941022632563
0.751957326007326	0.143894982006652	-0.44449806955055	0.163956093906094	-0.0244472589932813	-0.125267186436828	0.0393178042860706	-0.0293288702038701	-0.0347072954822955	-0.0748572227150544	-0.0723623019020934	-0.061704824143703	-0.0597831808561634
0.938466666666667	0.0599569388071373	-0.608028690032352	0.0482	-0.0320314814814815	-0.0218562770562771	-0.012415873015873	-0.0131284391534391	-0.0091189153439154	-0.0269438792688793	-0.0192008778258778	-0.032276455026455	-0.0327915343915344
0.510556424954494	0.151582453343833	-0.246525200735335	0.271136352823284	-0.0519900265126559	-0.038036385027101	0.0343298883237312	0.0113820882031958	-0.00704457626922672	-0.0450132057698784	-0.0611458779762145	-0.0675386202438644	-0.0703984341511283
0.120625247925413	0.0347352615512616	-0.0340994158465392	0.118774184817979	0.000554407086920852	0.0123316494620132	0.0365192393864202	0.0250599151244111	0.00874520339386894	0.00644302827446702	-0.00817950874463838	-0.020577853550197	-0.0301926993074893
0.690594324194324	0.1707787842173	-0.390811704654012	0.201700048100048	0.0259691143918126	-0.0219619223369222	0.0420349550776021	0.0249755516800022	-0.0173659609903215	0.00200359602744526	-0.0386767178369732	-0.04337486901667	-0.0589497935866109
0.113689224617321	0.070285083085143	-0.00490584316947391	0.186548973161571	0.020160765496743	-0.00721045233890474	0.0472708800210861	0.018959803100173	0.0178074302567109	0.00647515657891913	-0.00474063878674211	-0.00139311679881869	-0.0192700968170748
0.334160988062402	0.137824951248366	-0.142354805935045	0.223589551576531	-0.0156734439652239	0.00259573929809959	0.0254704863974928	0.0268342089355244	0.0223999674499216	-0.00653885233356211	-0.0149333686920459	-0.0161263611771644	-0.0527279178557469
0.914290476190476	0.0774659776253271	-0.588340010378336	0.0585233766233766	-0.0668451749538707	-0.0292623617123617	-0.00989365079365079	-0.0286207671957672	-0.0370585497835498	-0.0480537683331161	-0.0302426416176416	-0.0495062072187072	-0.0639738383838384
0.271817053819564	0.0431525028217046	-0.11443179534434	0.182589757552907	-0.0139669734787951	-0.016431493501798	0.0295459312482396	0.00754227476659958	-0.0145478244121138	-0.0151992334902965	-0.0399623979139273	-0.0320121580787258	-0.0358338081774303
0.0102402592157159	0.00269073699987042	-0.00235428576133194	0.00850538683236025	0.00168403591280126	-0.000961288857909602	0.00226182765322908	0.000247977383523329	-0.00134987944471649	0.000361373527445827	0.00120344172429171	-0.00439159933761961	-0.000901847759898114
0.483358264193888	0.203818720207372	-0.232756876718909	0.256854196123572	0.0460439332196799	-0.00989899358686752	0.0738291094255222	0.0441456072591691	0.0459647546536769	0.0180724698164062	-0.00232392658571734	-0.0191073620227643	-0.00863167105862594
0.499166730990149	0.167388977965325	-0.237572542701932	0.274666580698162	0.00292980973341983	-0.030778544080774	0.0357961734377962	-0.00982001371023106	0.0316780300337138	-0.0139243671736771	-0.0694371673057406	-0.115334315818494	-0.0973005650852868
0.0785900108241225	0.00813337459585023	-0.0242958868366507	0.0651386434203358	-0.0160339540060057	-0.0039492797738202	-0.000274251421372565	-0.00560585708495796	-0.00275995515589288	-0.00999161688991293	-0.00793474983176208	-0.0144969799027097	-0.0206375708832348
0.399992012671869	0.0878253975565601	-0.178621267926384	0.249447188176181	-0.0336662470541629	-0.0119224250625579	0.0483999685664246	0.0329275040158098	0.000647260607146261	-0.0227943360583604	-0.0363298506287489	-0.0564328880392218	-0.0723334468763413
0.0634333833993671	0.00730757960601218	-0.013046998861982	0.0694204952197322	0.000229795247570858	-0.00865068456900255	0.00254365614562745	-0.00031781590810058	-0.00681732114411351	-0.00421044466071584	-0.0162299720857151	-0.0198528696749167	-0.0196732725790608
0.945406349206349	0.0533646637276303	-0.615233301346112	0.0404349206349206	-0.0139396825396826	-0.017336507936508	-0.0220128066378068	-0.0127110990860991	-0.014521412846413	-0.0156380952380953	-0.0292957875457877	-0.018487433862434	-0.0397690013690014
0.405886481104926	0.147707694243834	-0.171496013751605	0.284322832678533	-0.0292589014062158	-0.0182085177125931	0.024249058278144	0.0152630202694597	-0.0131627728345382	-0.0237337095594045	-0.0744619732014978	-0.0519510131313711	-0.0764599524744816
0.121577257498367	0.060040937776024	-0.0303147206697492	0.13229197837761	0.0119250275387651	0.0303746393423751	0.0478824161735281	0.025155840718513	0.0130131748436927	0.0211498334405701	0.0104011651683361	-0.000309932967419158	0.0025622238732059
0.324427613942909	0.0637488083442039	-0.146941325374483	0.190949337879465	-0.00987128666085269	-0.0451584367211038	0.0285184032394407	-0.0045876108039955	-0.0151711138001041	-0.0275148616909782	-0.0607780643172821	-0.0488072687111438	-0.0557820404505007
0.775221428571429	0.163969443235954	-0.461760546792645	0.159318253968254	-0.0197823685573685	-0.0879082480986505	-0.0219685167658852	-0.0297965789285297	-0.0364716466589177	-0.0538453083280095	-0.0607524107429143	-0.0803507748018712	-0.0859909975915025
0.35879099501342	0.129576434526509	-0.14987628311264	0.251349699954694	-0.00494162072435228	0.0145642455703692	0.0678050256341303	0.0644402779718249	0.0247335378450028	0.00481131242300847	-0.000873702478409899	-0.0100218845964569	-0.0185772922262926
0.000777348706918275	-0.000139951859650454	-1.56382909556448e-05	0.000630871020210392	5.86793033280038e-06	-0.000343328634356755	-0.000168578500430822	-5.48554173497231e-05	-0.000158100410726898	-0.000168730352011977	-0.000330966870465097	-0.000229496507816379	-0.000350307744564604
0.0063961058660841	0.000427720445200783	-0.000141227969381634	0.00576452023110881	0.000890791765477383	-0.000528160312165444	0.00264012073689626	0.00327196279483588	0.00118703168434898	0.000181315726655969	0.001116251211465	-0.000210704258358165	-0.00118197925551093
0.889534920634921	0.103415066160669	-0.565399074187981	0.0777666666666668	-0.0381719243014089	-0.0629290422540423	-0.00745311170311158	0.00205069249922196	-0.0450226190476191	-0.0505504832777256	-0.0316054818256729	-0.0362112122626829	-0.0336983007352125
0.6066253047901	0.134879822710006	-0.333318811422528	0.203873472704806	-0.00051252234405319	-0.0155490925468067	0.053471796848801	0.0207876067508725	0.00298111000867451	-0.00803080744542994	-0.0510251967157483	-0.0475443471168059	-0.0564243930393195
0.0329927197081602	0.0238765981227636	-0.00535802429527194	0.0331363026715387	0.00414400180300056	0.0113974813043239	0.0189430404040678	0.0123733345439813	0.0113795787242599	0.00777074155366222	0.000852899980130571	-0.0016223820026343	0.00542604448337395
0.0513999540377761	0.00582224057109662	-0.0122729809866246	0.0491419929557326	-0.00861227957748445	-0.00794027822268811	0.00676947508735807	0.00684274210676032	0.00139164061114491	-0.00827627890008628	-0.0114647953175341	-0.0134153444353857	-0.0100837903419606
0.576878690951561	0.163240778399921	-0.300642133014393	0.242591684228814	-0.0644898539489945	0.00375921928634892	0.0114666525393705	0.0212024655954342	-0.0522823358756537	-0.0303653173313227	-0.0483474810958811	-0.0671844175366241	-0.0828063705328613
0.523818108115194	0.11465706280891	-0.26644113862224	0.23674317615609	0.0126931767516	0.00895113288090821	0.0559517697067275	0.0241518291319897	0.0107452911122433	0.0108221548162541	-0.0146911902540205	-0.0172684768757563	-0.0361439196499672
0.313697595746108	0.0601349301980951	-0.11638622335717	0.261629251016889	-0.00659042826945411	-0.0314383891959089	0.0444483715098206	0.0139163268047865	-0.00159478223981274	-0.0190144087326815	-0.0633642729614028	-0.0344454718951545	-0.0353423660432261
0.426902009155419	0.162897408079727	-0.193092389722741	0.260944104833255	0.00868228319060455	0.0205733606111831	0.0709884124106608	0.0492470592611151	0.0244776401759254	0.0146278219008938	0.0105424054704668	-0.00516162892337169	-0.0310246470709659
0.700562645687646	0.139308505966545	-0.398421262466566	0.19910834998335	-0.0300476637928678	-0.00928996820173289	0.0326254737937787	0.00488728225381141	0.0222169063621851	-0.0196688159973004	-0.0213786075129715	-0.0404628768080812	-0.0664693499512331
0.182608940226748	0.0223013017251987	-0.0584003420754626	0.170069761262663	-0.0236445961744342	-0.0153435166366663	0.0204240479905662	0.00343302065577269	-0.00721436496074976	-0.0194940564055502	-0.0318462665453793	-0.0346680716941516	-0.0404602248795717
0.0666503146987744	0.0387146337744884	-0.0175126749929519	0.059848077769759	-0.00605122288633141	-0.00268231273924344	0.0257881732500632	0.00952035492613532	0.00610837843667686	-0.00436676781278743	-0.00247370990751725	-0.00772540323358278	-0.00748881581280762
0.882706878306878	0.104969272543465	-0.558206377368456	0.0856740740740741	-0.0283657337788916	-0.0383943841840184	0.00764078051578054	0.00519774207274204	-0.0250154665572184	-0.033380058981455	-0.00619915269915272	-0.044597903947904	-0.0101091054370466
0.227411728555746	0.0826926463512172	-0.0793974071387837	0.195194323794519	-0.00119069092246249	0.0181811215632237	0.0621669677988245	0.0487235803488366	0.0322629792340341	0.00849521532038058	0.0187373275696478	0.00327991398813282	-0.0156086171212624
0.0261049150789501	0.0075596634922938	0.000923155176389363	0.0423903289630572	0.000940112285827761	0.00517728552132386	0.0100012231878748	0.00165621439364671	-0.00132888408549515	0.00305869890357581	0.00226170087443211	-0.000791560659257957	-0.00566761928025928
0.310185333459313	0.0558157015832276	-0.111223417092966	0.269826824327278	-0.0177846278798674	-0.0301754684848323	0.0357035957582473	0.00326984990365736	0.00208091457760218	-0.0239800481823498	-0.0316795675729682	-0.0350849443181017	-0.0599604222887663
0.105379684244697	0.0261605932335011	-0.0250984011032416	0.11618741740478	0.00896937582653745	0.00624136194921159	0.038630320612871	0.00648664237415549	0.00270236913687345	0.00760536888787451	-0.000730504729407985	-0.0136710375001694	-0.0171895441904922
0.715892795950292	0.145329957695647	-0.420701444141034	0.16197841617092	-0.0437535962632343	-0.0289424196260636	0.0187535291400194	0.00681585893536407	-0.0135398606820213	-0.0363480079446489	-0.0279206125434571	-0.0357829640867285	-0.0733268166256752
0.528377944866137	0.0771118631341532	-0.274164093669982	0.222521551247068	-0.0208364864015887	-0.0352284544329443	0.0130847884110827	-0.00274142379394304	-0.0256645637219722	-0.0280324704172665	-0.0479635876980727	-0.0528669684459259	-0.0570962539352168
0.802533610833611	0.143038707144814	-0.490220861350028	0.1282888999889	-0.0105908888497125	-0.0617813431926604	0.00786088258620221	-0.00250344231648414	-0.0221354092802621	-0.0361861160211864	-0.0557186175022089	-0.0368952405346058	-0.0751589850474893
0.0730379132891863	0.0358557308289383	-0.00945354797734239	0.101492937351105	0.0182718337581746	0.0121988998826517	0.0445759753005221	0.0255081563260525	0.0194218430001852	0.0152353668204132	0.0114758069292076	0.0110001848454725	-0.00620576497478104
0.179088392393491	0.0812272359512179	-0.0327656361494632	0.236865772428522	0.0160871711010391	-0.0227749533558165	0.0417975538592792	0.00636291033627456	-0.00411545991107176	-0.0033438911273887	-0.010673490991563	-0.0230089276871032	-0.0421124352270247
0.206249314975166	0.0833649076800781	-0.0515473694265534	0.235701471960165	0.0203226129144426	-0.0362306634794656	0.0317276717972503	0.019910502697608	-0.00495184863633785	-0.00795402528251149	-0.0265416168312779	-0.033428871679493	-0.0420721211956397
0.304124225655925	0.0777146272610769	-0.123829652977361	0.217399596360855	0.00115341615128234	0.0165714314333478	0.070203878444119	0.0514789756018632	0.017007896902608	0.00886242379231511	-0.00675035118460648	-0.016258633607924	-0.0367397372709354
0.00906630562172082	-0.00367299136058232	-0.00190047930796041	0.00804530416614996	-0.00364178568115797	-0.00445974428404633	-0.00252456037211776	-0.00238978548414779	-0.00305510788723381	-0.00405076498260215	-0.00362299774181646	-0.00535123729239282	-0.00371416012429046
0.938944444444444	0.0608246714420712	-0.607611955770493	0.0504523809523809	-0.0097640211640212	-0.0453054538054539	-0.0160398148148149	-0.0137198412698413	-0.0104756613756615	-0.0275347374847376	-0.0283404019183432	-0.0584461813785343	-0.0668676900198185
0.131899413831322	0.0174299366361823	-0.0213867102844294	0.174632570706519	0.0146732925990599	0.00787703590245534	0.0412878889476971	0.0185267655222059	0.00930598919795272	0.0112751642507576	-0.00632337558186791	-0.0042989561450773	-0.0248785981060345
0.774010052910053	0.173696475342699	-0.462238469493138	0.15532328042328	-0.0442451659451659	-0.0253050264550264	-0.00657076445226601	-0.00268672889001831	-0.0368793095793096	-0.0347750962000961	-0.0537478606614256	-0.084033604322807	-0.115392065818026
0.673759986991422	0.126752150165744	-0.385941702429778	0.181276903340469	0.0059655071748822	-0.0244009612708236	-0.00682740271963134	0.0165180142351667	-0.013089687343056	-0.00921772704797075	-0.0545030600289065	-0.0641664524410981	-0.0644591595484258
0.56618885107837	0.115364046671955	-0.303472708789432	0.211103119782311	-0.00637875902072016	-0.039479497721611	0.0234824837250122	0.0311414577566657	-0.00488949187068333	-0.0229291283711656	-0.0662917192003343	-0.0690069340732993	-0.0760449257870433
0.176162319482067	0.0832794671846334	-0.0293274766516816	0.241720793745295	0.00387798881884818	-0.033749350746961	0.030652915683855	0.0139242804060983	0.00120379541128873	-0.0149356809640564	-0.022449539801714	-0.0192308183601827	-0.023718606441672
0.138185571394057	0.0557648747585957	-0.0383051455246269	0.142119055998972	0.0238638978273761	0.0197283706985003	0.033400592890412	0.0379916833229335	0.0194634459732937	0.0217961342629382	0.00884078975180394	0.000413625569122639	-0.00797640407884598
0.0932431146662063	0.00859674937836098	-0.0232512266804874	0.0951347039505407	-0.023181952876356	-0.0008304238884215	-0.00385175811790729	0.00104794528591388	-0.00736404224995718	-0.0120061883823887	-0.0112491468300249	-0.0173744551607039	-0.0265132789576456
0.202994783608508	0.0299457829428039	-0.0735109848330849	0.164899805395228	-0.0148081534707102	0.00062101632377784	0.0228748889973381	0.0026471053077313	-0.0121714011035918	-0.00709356857346619	-0.0222948578831443	-0.0391415781921586	-0.0329482269317734
0.73629013024013	0.159076911029601	-0.433807696243768	0.16437365042365	-0.0306213751200963	-0.0708432894040943	0.0132270298944211	-0.00198314409867606	-0.0228988003082092	-0.0507323322620953	-0.0711214249421207	-0.0591542868919676	-0.103435475711035
0.0123823109201232	0.00129444935802687	-0.00195543763500534	0.0140959160814197	-0.00248919134703401	-0.00132421222061604	0.00252227978097308	0.00179772585013766	0.00110679810895678	-0.00190670178382502	0.00057971298750659	-0.00144018568432407	-0.00328460608674601
0.0967972761324793	0.0301595882629807	-0.019564016595739	0.115769754824992	0.00949416208870001	0.0073664526172041	0.0313583916105467	0.0269828435019655	0.0313827476214209	0.00843030735295205	-0.00798859147159824	0.00518645723999141	0.00913852490051821
0.794417425167425	0.153964598154487	-0.484739012800626	0.128353137603137	-0.0021242451738448	-0.0323763779240186	0.00983340598456683	-0.00355653360824082	0.00472650436068056	-0.0172503115489318	-0.0494725838302851	-0.0658706000596299	-0.0985458312807234
0.468170394577034	0.201081994275968	-0.220902875432704	0.261364778583139	0.00807938966180671	0.0243710442037807	0.0765201563518891	0.0592699881769018	0.0374683145133982	0.0162252169327937	-0.0114312477077341	-0.0262038156983245	-0.0208763986169589
0.292438707502317	0.0817296068013247	-0.130759480892831	0.173064219719598	-0.00646899565703313	0.0259712589597616	0.0421186474686087	0.00477476223405293	0.000446230939463332	0.00975113165136421	-0.00891982818227505	-0.0280702428581191	-0.0404981697594179
0.500236219326477	0.0757126573790342	-0.246507790397266	0.248939826849569	-0.037421992348609	-0.0151170332395365	0.0221328089677832	0.00683399873189205	-0.0173239239794649	-0.0262695127940727	-0.0396209967523079	-0.0564484820564286	-0.0745104785862833
0.097374080727519	0.011182774468119	-0.0195985191139335	0.117626630057153	0.00418767214129455	0.00914229113603274	0.0299133601106859	0.00952441555955229	0.0100061156054473	0.00666498163866365	-0.00810814135770811	-0.0118476227996422	-0.0173661073251404
0.271286985760429	0.0895100282851849	-0.11008004693975	0.192604015695894	0.00568628613898059	-0.0341946324268704	0.0487783270297281	0.0279369262589443	0.0012886244308537	-0.0142541731439449	-0.0127113320420233	-0.0345596039083202	-0.0344427106941467
0.683351723195311	0.163137378019113	-0.396800628174928	0.167550333081746	0.00100355617829495	0.00886353271238194	0.0470834032523159	0.00808982267412928	0.00940311219690859	0.00493354444533844	-0.0204384733175392	-0.0534354581462896	-0.0421195266994879
0.138471798158894	0.048178854062019	-0.0435354709952303	0.123323079405407	-0.047328893222714	-0.00358483793537379	0.020498121123372	0.0103734847153039	-0.0127023770725772	-0.0254568655790439	-0.0235892611269223	-0.0306376180152469	-0.0259945152437029
0.000392521551407094	3.37283897998112e-05	3.40391056091774e-05	0.000277016156127068	-2.73787788768319e-05	3.82138738595137e-05	0.000297624292754103	0.000130172465010734	0.000186205085747644	5.41754749134091e-06	9.32717488158386e-05	-4.94295519416028e-05	-5.19772429226398e-05
0.338721141056401	0.138494016438906	-0.142337161384216	0.233284759055642	-0.0393651255801	-0.0245321264801388	0.0380371360416898	0.0281040969754349	-0.00185714478157589	-0.0319486260301194	-0.0111599377766976	-0.038785669158425	-0.0748417495406738
0.0376581707545686	0.0033917875083553	-0.0114584594912302	0.0304799106026649	0.000463231842735105	-0.00596140636653612	0.00126992110367091	-0.00204837042697244	0.00140541245276515	-0.00274908726190051	-0.00608481108465296	-0.00817699602166434	-0.00800032808431071
0.0666135110763173	0.00646911874292154	-0.0213930237699967	0.0532330532072616	-0.0115065431589869	-0.012628902226145	0.00506072385613918	0.000221179660116547	-0.00839157189729016	-0.0120677226925659	-0.0143908872722793	-0.014917469640324	-0.0190544175523235
0.321028458099826	0.0697620339999199	-0.14429994811059	0.191565572668865	-0.0151849749786659	-0.0250880205261368	0.0121429973646485	0.0147288276149773	-0.00130791320920315	-0.0201364977524013	-0.0337503677111288	-0.0402922572124684	-0.024629636231617
0.747040659340659	0.158196135911077	-0.437702633892567	0.174725574425574	-0.0536541331905109	-0.0293377063828471	0.00714916164989687	-0.0149046967027926	-0.0306206127206128	-0.041495919786679	-0.0406982294854757	-0.0716725738107484	-0.0978478031729193
0.0239887189058487	0.00458019391298483	-0.00518840928698009	0.0224142847481012	0.00426006903734959	-0.0023615469509548	0.00758463800675293	0.00821240214580278	-0.00247642841782908	0.000949261043197393	-0.00015755101027028	-0.00391216745639239	-0.00586466044391905
0.69096698024198	0.132029339943056	-0.395822123956526	0.18710516983017	-0.00564728916793478	-0.0521636809184324	0.0282694989092435	0.00680562861630962	-0.00919688059141122	-0.0289054850431836	-0.0505120002313973	-0.0678350843708039	-0.081374754950167
0.703657157657158	0.138701116041956	-0.409156171404676	0.172296666296666	-0.00891997383359266	-0.0187366108924686	0.0347552001432807	0.00864044522728735	-0.0121936482897732	-0.0138282923630306	-0.0245819026052417	-0.0603678228877814	-0.0670359941290372
0.0087426748529437	-0.000434728013374183	-0.00224958500652414	0.00769190923421179	-0.00127799264937761	-0.00150786417651367	0.000147327729305303	7.59174179710588e-05	-0.00212944710108736	-0.00139292841294564	-0.00120885583238832	-0.00235570787392284	-0.00237645503970842
0.900676190476191	0.0825455927209908	-0.574561185463954	0.0727206349206349	-0.0460216209716211	-0.0321075461575462	-0.00537539682539689	-0.0266751322751323	-0.0121146825396826	-0.0390645835645836	-0.0306252164502164	-0.0376408017908018	-0.0584959836459836
0.103297529549321	0.015928325818915	-0.0285770119456305	0.100848459674836	0.00348915851425993	0.00257464418714425	0.00326024764563183	0.017938463973457	0.00272751486880608	0.0030319013507021	-0.00940847041597596	-0.0144661641146998	-0.021164389877217
0.317613294604175	0.0898911229731996	-0.141802224535037	0.19179742962773	-0.0147431617445231	0.0120764391265588	0.0377203977640492	0.0203024152329975	0.0281425702331702	-0.00133336130898215	-0.00746122618023842	-0.0140771626913491	-0.0466432672687337
0.686641750841751	0.162508813968219	-0.385230340460212	0.210882058682059	-0.0294696372570212	-0.0267462100022126	0.00454670315924177	0.0275129808422571	0.00321746810407786	-0.0281079236296169	-0.0537914615154941	-0.0610152530634555	-0.0842313976156855
0.0493435673374393	0.0118714543456675	-0.00589051382065822	0.0644562658865882	0.00918472621517646	0.00175597771968119	0.0202696924326662	0.0124071383631698	0.0122170673947401	0.00547035196742883	-0.00116923441485867	0.00122841315467213	0.00386873334573813
0.0701083714631718	0.00796788461770309	-0.0156861655429907	0.0735276108653831	0.00365462996118043	-0.0012439015554728	0.0156836123762184	0.00396471545786027	0.00796063428605688	0.00120536420285382	0.000669756807563537	-0.018485304281752	-0.0108096557326678
0.0421192646439552	0.0331964098854843	-0.00293591577089106	0.0554363531663474	0.0080174205945053	0.00381760473942667	0.0174873732562516	0.0176871839226068	0.00427281089815687	0.00591751266696598	0.000998562746171064	-0.00305853825368427	-0.000299477257280294
0.333023785779401	0.0542320104141483	-0.13109761495225	0.256695835958629	-0.0254308414525346	-0.027094242360166	0.0353000173725865	-0.00140042741774349	0.000641697502255234	-0.0262625419063503	-0.0258737864650334	-0.058541851530029	-0.05285142658125
0.866556240981241	0.107409426514814	-0.543844764122093	0.0963643939393939	-0.0166348124098125	-0.0162506132756133	0.0211032828282828	-0.00598731546231546	-0.00113892559682027	-0.0164427128427128	-0.0485100453740159	-0.0113637985652691	-0.0545416592666592
0.046548400988831	0.00665553968103257	-0.0141273195697415	0.0383609932396877	0.000345465096164246	-0.00376922729257235	0.00214288906315599	0.00178681845824778	-0.00501192834378314	-0.00171188109820405	-0.0138513149346186	-0.00964579816423483	-0.0158988055490797
0.603397334220423	0.141982326965468	-0.323625122669359	0.226965580642492	-0.00506173817865729	-0.0281335940483635	0.0255382630086595	0.00617259986624363	0.0118865226510229	-0.0165976661135104	-0.0569081823634797	-0.0640007344127378	-0.059356103774228
0.764348081548082	0.139582816898647	-0.459536220025789	0.143363318163318	-0.0137613437645946	-0.0793842163333146	-0.00992231810848521	-0.0231856911353971	-0.0119513819291137	-0.0465727800489546	-0.0701971663991898	-0.0678405389039869	-0.133364640055671
0.183893445546282	0.0278799193599536	-0.0600457813912826	0.16675198937909	-0.0117553470342503	-0.0157227375597455	0.0312254604489586	-0.00289795936319651	-0.0082829462681725	-0.0137390422969979	-0.0164552786433625	-0.0326032386166847	-0.0423406622413762
0.0673744504415151	0.012063789451931	-0.0198882579564019	0.0597177004828588	-0.0150585510459317	-0.00528238594630569	0.00149279205085223	0.00327579518850522	-0.00127519898591533	-0.0101704684961187	-0.00753140560199288	-0.0066785769653097	-0.0210328079299669
0.902431746031746	0.0872488125218852	-0.579455340398521	0.0613142857142859	-0.0209182539682539	-0.00926132756132747	-0.000861111111110979	-0.0278042954608744	-0.0238140933140931	-0.0150897907647907	-0.0285540644540643	-0.036841032116032	-0.0637809246309244
0.497500415766402	0.152308641104325	-0.244385306309234	0.250616547879272	-0.0112062342827156	-0.0594720443142689	0.0628233579175755	0.0280279939287805	-0.0229091002691743	-0.0353391392984923	-0.0593414795741755	-0.0692749783701148	-0.0651588214067511
0.839183330068624	0.120722930454864	-0.522776994777451	0.104231352471058	0.00810056381526969	-0.0171462208815151	0.031509084270849	-0.0356466537819479	-0.0174263643898116	-0.00452282853312269	-0.0412766636475205	-0.0361589996060585	-0.0399598582259961
0.810492367793337	0.112238359049826	-0.499179214971421	0.117052726001757	-0.0213917424927116	-0.101697603298572	0.0115291810282119	-0.00438103858309469	0.00654050766453851	-0.061544672895642	-0.0104524866286004	-0.0732982807887236	-0.0631406876608905
0.78977037037037	0.152904235724918	-0.472856097579795	0.155372486772487	-0.0125641173641173	-0.0697320839033686	0.0107803150553151	-0.00873965951202793	-0.0452078601953602	-0.041148100633743	-0.0664978253443037	-0.0634563246230894	-0.0840339506984243
0.724073999395577	0.147270117551038	-0.425641963102093	0.163905416188838	-0.0129458961978922	-0.0304325817685945	0.0479032719141244	-0.00171007506597964	0.00324258533722421	-0.0216892389832434	-0.0359549702444308	-0.0393049093623611	-0.0475632696436763
0.351424772123064	0.133420155340438	-0.148204792866045	0.241168611482578	0.00146351099606595	0.0390351048166904	0.0767355096561566	0.0557477977316014	0.0558775293476214	0.0202493079063781	0.00211266353860751	0.00881542833550497	-0.0107328716371514
0.0457349992861357	0.0279331819675492	-0.0043336872027803	0.0578497869585051	-0.00523709094104738	-0.000520969011771399	0.0142532605102166	0.0044411060201576	0.00799628548152871	-0.00287902997640939	-0.00818102610843179	-0.00740868542954787	-0.00686199727963116
0.684375053243015	0.120356109430827	-0.392454751287828	0.183219802456841	-0.0426193584491109	-0.0448492499087496	0.0179592738476797	-0.0127198520160641	-0.0157307588613108	-0.0437343041789302	-0.0547168144142802	-0.0579443755113709	-0.0917713783968035
0.301400819452786	0.0895597958791394	-0.124003127139233	0.21132222432478	0.0108907196753877	0.0180677219994264	0.0531835705965328	0.0492071955576396	0.026657885977976	0.014479220837407	-0.00644187482756292	-0.00583930707202251	-0.0183159886196251
0.399964562036232	0.159279375336231	-0.179722679697354	0.24553484028188	-0.0112848268292294	-0.00859504564304098	0.0824779880292123	0.0245217303310106	0.0304116739225704	-0.00993993623613521	0.00161540369408686	-0.00933134810243319	-0.0205048728615494
0.325066638366539	0.109129229147705	-0.118873957128103	0.277566190238548	-0.0432978112723593	-0.0259410988866902	0.0245405941137063	0.0156133071961196	-0.0253990223850584	-0.0346194550795247	-0.0374786612171611	-0.0741736742616118	-0.0347591149655551
0.775342466792467	0.137504034481319	-0.467595796419724	0.141394005069005	-0.0156845667404492	-0.00758086728086727	0.0052184660655249	-0.0109223315642046	-0.00422215441563256	-0.0116327170106582	-0.0347481586762624	-0.0517257207004195	-0.0410794507541153
0.00937201642805088	0.00534455016498627	-0.00161380650863796	0.00924589940589459	0.00204670032870345	0.00272413309362016	0.0016695773751191	0.00252420864065921	-0.0009371125421982	0.0023854167111618	0.00143004604295017	0.0016267853420388	-0.0007657669324279
0.20244332710106	0.0418587023545655	-0.0759744862273708	0.158444461041882	-0.0238788298334952	-0.0239929075746296	0.0196971909880912	0.0168205620682947	0.00336465203923611	-0.0239358687040624	-0.0350148734265104	-0.0166059224626237	-0.0394906745540934
0.24537499253186	0.0748900679243814	-0.091476103914828	0.194958404036354	-0.0185306502358731	-0.0170829296341665	0.0452134705402021	0.02319447550985	-0.00783009054725345	-0.0178067899350198	-0.0205296985322345	-0.0179337619561093	-0.0457615593701194
0.210184447830108	0.0292314103918005	-0.0795867283112914	0.160490875731734	-0.0232519635789104	-0.0332842533788529	0.0286321329030732	-0.00879217481670722	0.000586969017647376	-0.0282681084788816	-0.0270148932264698	-0.0413521301145503	-0.0427665330353065
0.792286470936471	0.151438470253711	-0.479762330774688	0.139105123580124	-0.0504498683233977	-0.0289740093240094	0.00265985713632766	0.0102201721586446	-0.0412600617781695	-0.0397119388237035	-0.0303581588122795	-0.0470538664859492	-0.0585941653410473
0.0242040117411883	0.0195596024600834	-0.00126637235467011	0.0264933735839916	0.00637538308388144	0.00726564295604683	0.0138484642169417	0.0118038549422018	0.0100799003926694	0.00682051301996413	0.00244867237189968	0.00229382547186341	-0.00118301795418518
0.260750784268011	0.0739564360459964	-0.100621521859807	0.199445238501138	0.0113338581077442	0.00145570435707093	0.0432886440720672	0.0254990943392499	0.00424393685497171	0.00639478123240755	-0.026053456425646	-0.0205222983758604	-0.026357516697867
0.588705861068678	0.153405358267273	-0.311529366030806	0.233425091312274	-0.00464219233209706	-0.00329747382641166	0.0431505010183114	-0.0337472503292849	-0.0189445834948937	-0.00396983307925436	-0.0231499948463598	-0.0515917361252122	-0.0958146922847467
0.183732359509313	0.0307102457088617	-0.0588413650841523	0.170277729726091	-0.00300559808887393	-0.0132017264813458	0.0317280190307846	0.0124734004676782	0.0149485456652911	-0.00810366228510986	-0.0178421031133449	-0.0313672429931329	-0.0348479219081446
0.34436654675796	0.112049648382897	-0.142985855065202	0.242346232001383	-0.0127500108748516	0.0235324102821938	0.0606465825454386	0.0593442443677259	0.0386440319951613	0.00539119970367108	0.00685645924997902	-0.0246733433391999	-0.0170160390715622
0.170010041926157	0.0158873532844659	-0.0585797866297804	0.14638593652078	-0.0117558671555107	-0.0125500327672558	0.0298770011407583	0.00490658172596059	-0.01474808125978	-0.0121529499613832	-0.0165870278861872	-0.0365565739123313	-0.0341058090213769
0.426662018873037	0.13755391251039	-0.188183907713076	0.275971965042777	-0.00259238742925488	-0.0311995810093019	0.0625082701422942	0.0116762963077851	-0.0077151936197733	-0.0168959842192784	-0.00342486577293905	-0.0395671844887872	-0.0518274953359141
0.00830640687936743	0.000988749142735399	-0.000436021249507609	0.0074074106048975	-7.88864819078125e-05	-0.000747243349900189	0.00217387332366324	0.00138168083900323	0.00044474457399464	-0.000413064915904001	0.000727524377531432	-0.000466533835880047	-0.00217793478753889
0.613813845740067	0.153767041483096	-0.331857632152568	0.223211226410005	-0.0118889974828986	-0.00671154998514001	0.0564377860676407	0.0174119127029787	0.00293461386843064	-0.00930027373401932	-0.0266296979807131	-0.0553830685468898	-0.0457306915686678
0.542776303619376	0.0916077252004658	-0.287835157370899	0.210828630195537	0.00328792059518634	-0.0410314144503943	0.0285802233184413	0.00805696894743968	0.00788095008691292	-0.018871746927604	-0.0349721579651177	-0.0778883502419127	-0.0746194289398635
0.170317889036038	0.0695540055532457	-0.0537920741722703	0.156977981655243	-0.0290431463942112	-0.0242966321957881	0.0115836844762876	0.00975026239971155	-0.0210351297945865	-0.0266698892949996	-0.0365893404019256	-0.0159466457233451	-0.0483809350000083
0.328368308948232	0.104060980100491	-0.140376047610275	0.216457801980733	0.00433281190117241	0.0149816734935302	0.0442868260995649	0.0429414795219209	0.0165887872024976	0.0096572426973513	-0.00244920506550267	-0.0313474353888944	-0.041394432218487
0.130360717940395	0.0219913713150462	-0.0206348377387478	0.173524316639866	0.00791607157164673	0.000486075943787634	0.0345468900702706	0.0190564946165788	0.00994298744781202	0.00420107375771717	6.42743150203184e-05	-0.011346309591411	-0.0206180626980119
0.413705459161125	0.158346535842234	-0.184403499417871	0.259937319780363	-0.0154252070985761	-0.0122098425377115	0.0195527088446431	0.0306900408368059	-0.00995180947468688	-0.0138175248181438	-0.007086925089139	-0.0514217679643619	-0.0382764176802908
0.00742289445989192	0.000483478801222455	-0.00205021410036081	0.00486210014896477	-0.0013148868543508	-0.00239318876897388	0.000425248907670059	0.000507675581915441	-0.00217830564547394	-0.00185403781166234	-0.00234058598802634	-0.00166310643331495	-0.00302733256621611
0.735972323972324	0.161865225088304	-0.426808818529692	0.185349465349465	-0.0206048060644461	-0.0692418579005535	-0.00116374577397593	-0.0131565944295355	-0.0555503515943789	-0.0449233319824998	-0.0256034098798803	-0.0871731416647672	-0.072287524448853
0.00371755831064492	-6.97949745014398e-05	-0.000241535801449688	0.00399776814269713	-0.000487490723190916	-0.000422073893898899	0.0010580822605108	0.000418300509002724	0.000346499204382272	-0.000454782308544907	-0.000707909988372471	-0.00112478713017622	-0.000371116109003152
0.226345801190878	0.0461979189396136	-0.0789777863608007	0.195503810234125	-0.0135622817379967	-0.013895625208243	0.0233423159548548	0.016685552082804	-0.00725368262860582	-0.0137289534731199	-0.0301911589501128	-0.0381487774930268	-0.0395042131238848
0.508332520624905	0.092466505628213	-0.254236561899024	0.242532862934189	-0.0214425691025282	-0.0204647083305597	0.0683927109247151	-0.00237982508545342	0.0127198701711786	-0.020953638716544	-0.0297889494028085	-0.0428964707316166	-0.0586062610785602
0.0757442215013266	0.0211195214505197	-0.0161683589383621	0.0859245512817694	0.00650729836536278	-0.00554808878719741	0.0202376111373374	0.0118133557054458	0.00788507138994016	0.000479604789082683	-0.000525646947470718	-0.00603373925088473	-0.00863704128501278
0.0517108489223357	0.00340764618733399	-0.00673466507795516	0.0670724961578856	-0.00329819314800407	0.000835914135146179	0.0106406109727062	0.0113229469894583	0.00157915973464602	-0.00123113950642895	-0.00148891822637719	-0.00848723205245197	-0.00783718124251749
0.156284743171012	0.0228063215176137	-0.0548645907090221	0.126230605187475	-0.0134490113146553	-0.00804412022732703	0.0208325519919913	0.00823409647595144	-0.0125103847915194	-0.0107465657709912	-0.0258435134709716	-0.0198458036311568	-0.0365427797927133
0.692770204795205	0.14987291363003	-0.399893703421901	0.178306274281274	-0.00456317761186176	-0.0251949592707488	0.017014409259496	0.00320989431964669	0.0155268545972871	-0.0148790684413053	-0.0110370256841374	-0.0597200618796079	-0.0624150412397476
0.507306209497061	0.0965536474935507	-0.250818701293215	0.25102692181607	-0.0238473799821801	-0.0313197861104598	0.0332151848378783	0.0114791764872345	0.00155654491507928	-0.0275835830463199	-0.0346997600120986	-0.0579578096379531	-0.0656552973247113
0.19378389544181	0.0257732927543569	-0.068902066851887	0.159081468992516	-0.0168378070531365	-0.0170216421728494	0.0231702540186292	0.00669975479161744	-0.0031426330562585	-0.016929724612993	-0.0286480217158125	-0.0408384156961931	-0.0428923837647688
0.692138842828723	0.155682694450002	-0.402215145526043	0.169424412303242	-0.025142803797287	-0.0105039858187752	0.0140511842165284	0.00543629723863004	-0.0251824542276892	-0.0178233948080311	-0.0450212773675299	-0.0434201822771682	-0.0537070989749129
0.217341934500584	0.0820542856581308	-0.0758097961926684	0.185665160728833	-0.0466129352638772	-0.00694450399383301	0.0244136015646668	-0.00119167925762764	-0.0214925786091298	-0.0267787196288551	-0.0362649579192022	-0.0519548744806322	-0.0425661488798437
0.107210548502655	0.00194978490371506	-0.0252302833124263	0.119032069981455	-0.0224021605890002	-0.0145054630813365	0.00960719461347108	-0.0039357840820146	-0.00979195576105617	-0.0184538118351684	-0.0227801277396289	-0.0294188445821739	-0.0324723577168435
0.739921041921042	0.1612464075985	-0.433531481365939	0.172829318829319	-0.0617137305602321	-0.0751830194480479	-0.0122076876010699	-0.0321516918266919	-0.0536900068885363	-0.06844837500414	-0.0687739932706465	-0.103620299280368	-0.0987239650312089
0.371597639305573	0.147811390554214	-0.163542893190452	0.236325733593929	0.00768690530734001	0.033479760792171	0.0617136452065756	0.0663751714019371	0.0353559172837608	0.0205833330497555	0.0240539962661307	-0.00588410218679714	-0.0271577360027744
0.527496181003613	0.10879012784698	-0.274466217242218	0.219891806009374	-0.030762519597	-0.0208957329192059	0.0393501535129231	0.00829089695287732	0.0142201767291247	-0.025829126258103	-0.0334338904104126	-0.0292578260274774	-0.0407121448224447
0.914642328042328	0.0787402894001025	-0.58678816180952	0.0640878306878305	-0.0245074074074075	-0.0227238095238097	-0.00836472786472797	-0.0198757696007698	-0.0333842784265386	-0.0236156084656086	-0.0220743025493026	-0.0501160459910461	-0.0416887566137567
0.421224025089466	0.164283480484073	-0.191389743595179	0.254266912861472	-0.0659437732719312	0.00977106383009679	0.0666499538285247	0.0510510575892835	0.0273633511795727	-0.0280863547209172	-0.00963220318523356	-0.0255545073567104	-0.0404956839595348
0.156898496551131	0.0232082417475551	-0.0559020208717753	0.124427128279912	-0.0229323925696734	-0.00881558148313868	0.0170922956565736	0.0125929930046035	-0.00419051736783313	-0.015873987026406	-0.0218451393002432	-0.013578188459756	-0.0341371972611575
0.559351408630356	0.141748348198311	-0.294919688200799	0.223518325578088	0.0171872277461622	-0.0159606135081842	0.0402351623626863	0.0233163510381774	0.0182602626858613	0.000613307118988993	-0.0118376445564576	-0.0293253835455852	-0.0407280004526239
0.232580187597838	0.0739376970911269	-0.0847265487241197	0.189612051835964	0.0056761039260316	-0.0110558648229096	0.0475435661243827	0.0198343581625407	0.00116888874539281	-0.00268988044843899	-2.95988044772821e-05	-0.0112758329967016	-0.0231612463412092
0.0714386635936925	0.00861991604796832	-0.0127214628941954	0.0878023739982108	-0.00215814963405996	-0.0150261321992476	0.0174629924197326	0.00643179865081302	-0.0113095869036517	-0.00859214091665376	-0.0172192109108242	-0.01904096364056	-0.0225230577764837
0.591148102528923	0.162356035170551	-0.311932462386252	0.237423145667325	-0.0188606508253314	-0.0181865225168016	0.0214350032474835	0.0216154736847379	-0.0190560643361769	-0.0185235866710666	-0.072543137513736	-0.065456706947257	-0.0531319405519889
0.444118271535541	0.118615098845438	-0.218751042458548	0.216886749944858	-0.00499182217114236	-0.0125800917902461	0.0353216503236383	0.0309332389591796	0.00998159822266287	-0.00878595698069423	-0.0254398694793842	-0.0331332723986782	-0.0388664700098503
0.935055555555556	0.0643230185671009	-0.605727156876253	0.0481825396825397	-0.00617777777777784	-0.032112000962001	-0.00470079365079368	-0.0315369824619824	-0.0190473544973545	-0.0191448893698893	-0.0216561591186591	-0.0478862910237909	-0.0280179894179893
0.133344106365498	0.0194693362519228	-0.0404781268277906	0.121611785660578	0.00146912552113998	-0.0111605638441273	0.0249256575843274	0.012828659776497	-0.00387890198129168	-0.00484571916149365	-0.0148431917738518	-0.016760339065973	-0.020611115954532
0.170201438652109	0.0341307760598783	-0.0496040613102409	0.169698519771376	0.00342224115997486	-0.00378787565721797	0.0393549094530501	0.0352910133300136	0.015119920335208	-0.000182817248621542	0.00315837357869059	-0.0106854319550821	-0.0223603639300728
0.389626155547404	0.0769984055833001	-0.186377194943945	0.203492975686116	-0.00106960257647104	-0.012580945211059	0.0572396753674907	0.0228410415001321	0.00312146785648781	-0.00682527389376503	-0.013931706798716	-0.0236668363998739	-0.0395440129746641
0.423638908001857	0.12548438118245	-0.184588912780531	0.280671227737423	-0.0641218757474643	-0.0680444726443334	0.0194231704534566	0.00465919113173729	-0.017545106985541	-0.0660831741958988	-0.0534723281270968	-0.0791161998694774	-0.0740187132702592
0.0469339804564552	0.00348766036964847	-0.015056345926603	0.0376081545070716	-0.00758146388701818	-0.00607864614420064	0.00493388063847522	0.00387688908673485	-0.0020487888794717	-0.00683005501560941	-0.00268898552883272	-0.0113320786558954	-0.0101693247546571
0.87802962962963	0.108201544505759	-0.556477593584196	0.0813354497354497	0.0023082732082732	-0.0356806878306879	0.0136124338624338	0.00511515059015066	-0.0380541578791578	-0.0166862073112074	-0.0229794756967171	-0.0359524175100262	-0.0442483785037345
0.294112631970479	0.0785502787576446	-0.118995033535965	0.211085177494293	0.0172643557836547	0.0171200186417205	0.0616068570781534	0.0366502019730073	0.0339241357238385	0.0171921872126876	0.00871968484396113	-0.00765346364433073	-0.0244566478930742
0.479200191783556	0.217198494671019	-0.23409631049561	0.243638372430008	-0.0248457307902809	0.0195222528098085	0.0581038749542628	0.0379057038949359	0.0306950989915119	-0.00266173899023614	0.00166676081070949	-0.0418092962333111	-0.0137753460100348
0.13842409974567	0.013648867112345	-0.0240332012834349	0.179905070343707	0.00220374107276253	-0.00176294913990246	0.0299550595358895	0.0166267068659759	-0.00258166940781718	0.000220395966430031	-0.00711021923530131	-0.0161325188525858	-0.0181226017668001
0.945866666666667	0.0538201207581032	-0.616298270642638	0.0381333333333334	-0.0289095238095237	-0.0360999999999999	-0.00512222222222214	-0.0382224206349207	-0.0170388888888888	-0.0325047619047618	-0.0212351851851852	-0.0536434246309245	-0.0373608225108224
0.248266689205238	0.0486278507959232	-0.0784372551484604	0.242077723358476	-0.00542535044773304	-0.0176699465366738	0.0424579889415929	0.024258900812431	0.00387172739331731	-0.0115476484922034	-0.0169980280635081	-0.0250547381566471	-0.0288327454019111
0.0367903093324971	-0.00115887592532205	-0.0103343479906043	0.0313765369013712	-0.0111838428661429	-0.0103520072153589	0.00211760369397176	-0.00441489879430144	-0.0107540311654824	-0.0107679250407509	-0.0119923726534238	-0.0124544581234047	-0.0160056824175489
0.658552247154384	0.121523307168043	-0.376821675959398	0.177512561531553	-0.0729317463261674	-0.0238104002348897	-0.0173886292715651	-0.0190422276681003	-0.0103347971095024	-0.0483710732805286	-0.0800770278689178	-0.0762440684580542	-0.103188386999059
0.413104678928258	0.14703304772053	-0.185188709636305	0.256047175328596	0.0306287255295551	0.0355036594098997	0.0773450663834349	0.0398215940051332	0.0298342929600975	0.0330661924697274	0.00562639940985382	-0.00636855612780135	-0.0313625976908712
0.059378695450988	0.0354775498416925	-0.00708928066624797	0.0694194832829092	0.00567666953355241	0.0129043345671415	0.0275738280695323	0.0195469750957961	0.0135659831780669	0.00929050205034693	0.00563765244150215	-0.00242474170755511	-0.000463278480856179
0.94162380952381	0.0576612972904307	-0.610606112482638	0.0468206349206349	-0.0203761904761904	-0.0288793565911213	-0.0181810846560847	-0.0189021043771044	-0.0221406491656492	-0.0246277735336559	-0.0337642284186402	-0.0506760582010582	-0.0373119047619047
0.221099032626592	0.037091997401615	-0.0828529500863156	0.173175065995074	-0.0164425103471385	-0.0331113935088334	-0.00226826948434422	-0.00254498959243687	-0.0151206091103313	-0.0247769519279859	-0.0337119427131885	-0.0319637215445823	-0.0428348548092155
0.502680280053921	0.158060542211832	-0.245109793691693	0.258867699744059	0.00430797948387185	0.00802159404554792	0.0540275849083262	-0.00273839280611671	0.0131603268969236	0.00616478676470988	-0.0362276678648611	-0.044703204606903	-0.0967104026264239
0.588258805985797	0.17583303131917	-0.311736084290743	0.232091100219109	-0.0376593221363132	0.042154622460442	0.00701765048620173	0.000570980241047958	-0.0205355231141258	0.00224765016206441	-0.0318333409843683	-0.0628174288312465	-0.0958639729496128
0.0511088736995533	0.00405547022513143	-0.0128174975095462	0.0508320479214807	-0.0139701938777138	-0.00321020782453427	0.0098851966744243	-9.99593443428218e-05	0.00239765298518534	-0.00859020085112405	-0.0116616324086436	-0.0113635185195805	-0.00927785211772441
0.509472990526396	0.0991326089223356	-0.255277833847201	0.242018465559204	-0.00442312914025134	-0.0216211617054362	0.0535528722345673	0.0333725644916278	-0.0020465982900717	-0.0130221454228437	-0.00979970443788492	-0.0419242260276856	-0.0507427232942484
0.766462641062641	0.146799545596832	-0.456408364449282	0.157312250712251	-0.00832906795073984	-0.0754533830176245	0.0283477373990532	-0.0275968807946173	-0.0275472234751259	-0.0418912254841822	-0.0572985553768274	-0.0351313534238255	-0.0704197658396208
0.0773866050875529	0.0431533645755311	-0.0190992598203663	0.0806489950601443	0.0128473594618137	0.0151762344849688	0.029266711251121	0.0198473244188171	0.0208585532343941	0.0140117969733913	-0.00123500095427749	-0.0035042957371433	-0.00822449802380661
0.180075275988757	0.0598038085464083	-0.0618950518199552	0.151650283992755	0.0128964357870629	-0.0180787760641277	0.00244178040963342	0.0123807792265967	0.000102310301957703	-0.00259117013853241	-0.0153985190241921	-0.0298169570088681	-0.0282751015136883
0.936001587301587	0.0630249399948223	-0.608727141475636	0.0409507936507937	-0.0276936507936506	-0.040026984126984	-0.00767566137566134	-0.0230719576719576	-0.0224944343181184	-0.0338603174603174	-0.0317634920634919	-0.0309028739778738	-0.034340601392072
0.45864967357971	0.204618110570708	-0.216351786216588	0.255285348065312	0.00664514275394984	-0.00932079384173279	0.0601119316936837	0.0524557863338774	0.0285584257732145	-0.0013378255438915	-0.00672380259034799	-0.0147320843224973	-0.0420317283721458
0.220654399926682	0.0846390527543329	-0.0769511624702851	0.188465693731098	-0.0081514083525375	-0.0385691887137336	0.0221119240253729	0.00193240473012785	0.0033891106297598	-0.0233602985331356	-0.0246446881673294	-0.028819738299301	-0.0549266286377545
0.248236495632661	0.0722869710664658	-0.0950315357535431	0.191508185106633	0.00649011315146228	-0.0043273481604908	0.0346844297123586	0.012554756648049	0.00788650209936029	0.00108138249548576	-0.0134399042028852	-0.029734410763496	-0.0325826316032932
0.189082801436091	0.0277251403735301	-0.0689590026089465	0.149368789244233	-0.0172538185075995	-0.0296588875822842	0.0351932470246556	0.00445675326288381	-0.00961850912368478	-0.0234563530449419	-0.0276057831920704	-0.0228825716923229	-0.0444062731251454
0.894536772486773	0.0965980437413381	-0.569291348084822	0.0761933862433861	-0.0187841269841271	-0.0525196886446887	-0.0128240182040182	-0.0211509860509862	-0.029709607984608	-0.035651907814408	-0.0479935185185185	-0.0308572954822955	-0.0604616161616163
0.657542438455364	0.117776813777119	-0.367772360836383	0.203703052165126	-0.025618218287162	-0.0587787927639457	0.0457941287084088	0.00606621315675493	-0.0158198485366252	-0.0421985055255539	-0.0419285047043737	-0.0412727509707371	-0.0636687630727487
0.249034081774526	0.0767685265214786	-0.0913741093119126	0.203870917182462	-0.0131687934916575	0.000196411406381602	0.0525930599049676	0.0197816086076204	0.0124878707323202	-0.00648619104263798	-0.0158764277145237	-0.0305446085741307	-0.0500884737220048
0.0497745483431111	0.0196381387730907	-0.00305942399283908	0.0742300504577883	0.00949759259897286	0.0133414771562148	0.0217293023369572	0.0198334083433552	0.00613485860464986	0.0114195348775938	0.00417192634397113	-0.000592875550013257	-0.00231336273676006
0.223690829460125	0.0422254522397644	-0.0600631734643456	0.247330706681657	-0.0233125491712872	-0.0119084422007307	0.0414951006851676	0.0226185097350525	0.00978676943457488	-0.0176104956860089	-0.0236524869886889	-0.0272978988246232	-0.0430211430896132
0.890420899470899	0.09641180670518	-0.565894803246551	0.078012000962001	-0.00457671957671957	-0.027003601953602	0.000199991674991629	-0.019914581034434	-0.023265304140304	-0.0157901607651608	-0.0111421674730497	-0.0382097883597884	-0.0585294360162113
0.216098703739929	0.0395457942104332	-0.0828765426909988	0.165977641658988	-0.0266070579083112	-0.0174345673334428	0.0217676744446643	0.011554786556241	-0.00133755422944307	-0.022020812620877	-0.0203017466314443	-0.0341630500421166	-0.0518528010546689
0.647293116143116	0.173166442654849	-0.355450169487057	0.22060875975876	-0.0390596967513493	-0.0188339784209349	0.0698470634300813	0.0126593523449948	-0.011700398033228	-0.0289468375861421	-0.0268158726783948	-0.0459675642576686	-0.0754453765452365
0.019380449865745	0.00630264989349057	-0.00538955077562107	0.0146010159558625	0.000606067551724109	-0.00407882373790312	0.007128995861895	0.00469401451482528	0.00552193978543594	-0.0017363780930895	-0.0021447219125963	0.00138343727298069	-0.00246150398182085
0.797505775705776	0.146221133624264	-0.484033684171915	0.136958870758871	-0.0579697569487044	-0.0987567278509682	0.00493470138470142	-0.00618298095666514	-0.0348484005188534	-0.0783632423998364	-0.061046342479925	-0.0703302273170273	-0.0610969893095539
0.152986494377754	0.0628847967755908	-0.0386319238478731	0.167313686036186	-0.00419654337068395	-0.0161851229430441	0.0134245979000287	0.0187928679988498	0.00127418144857852	-0.0101908331568641	-0.0244442137194001	-0.0334386406589311	-0.0257596121276528
0.424455027350483	0.127677891001556	-0.207961935222459	0.209222839303217	0.00691216705991948	-0.0160360264940343	0.052202657467977	0.0420706161275705	0.00825172403907026	-0.00456192971705743	-0.00383924682214737	-0.0225769461688091	-0.0249547589414215
0.0264195699287759	7.12571859081343e-05	-0.00435683264348508	0.0295689311927627	-0.00451892171905383	-0.000571100289383116	0.00234168666089185	-0.000223687090321365	-0.00292784258883053	-0.00254501100421847	-0.005936213117483	-0.00751750387523124	-0.00977188052101571
0.33128630456859	0.120073052286647	-0.138954654509443	0.227043299769724	0.00230350288576486	0.0157860636864656	0.0617559550876688	0.0391579538472797	0.025407693191187	0.00904478328611524	0.00731463689324086	-0.00192884770933427	-0.0162958034585985
0.181285830514116	0.0362425530929162	-0.0570147561404403	0.169999231714112	0.00750546454993223	0.00924483101167123	0.0509932440396826	0.0282204066589732	0.0204176650354765	0.00837514778080173	-0.00154271490812044	-0.0131889871473149	-0.0136851054308359
0.564085708077946	0.107873650923612	-0.300995819291385	0.214277171873644	0.000637397606306656	-0.0794695749826037	0.0384531766480661	0.0158533169008063	-0.00985892658486442	-0.0394160886881485	-0.0458705428168409	-0.0539548291754238	-0.0581396605530008
0.109330390064618	0.0283732251319692	-0.0283448254465395	0.114419947006573	0.0239516597573049	0.0164445119915348	0.0413445508442573	0.0334325136164826	0.0123184058298034	0.0201980858744198	0.00248037116373802	-0.00197565835355298	-0.00261565239320082
0.302477538024973	0.0844384037480746	-0.115451837236868	0.239713455867143	0.0107407544761717	0.0209814388801189	0.0676259616678999	0.0513773628537721	0.0293445968721777	0.0158610966781453	-0.0152163299220946	-0.0143771799506261	-0.0311910773491228
0.946444444444445	0.0527005925565193	-0.61740590596857	0.0359047619047619	-0.0428216690716692	-0.0419000000000002	-0.0207240740740741	-0.0212540142319555	-0.0274388888888889	-0.0423608345358347	-0.020881168831169	-0.0319301587301588	-0.0454108154372862
0.590284419963708	0.146686222721428	-0.315162739162637	0.225745522316234	0.00502970013002402	0.0127225423738347	0.0488137180437046	0.0166424451852949	0.00146384304558422	0.00887612125192938	-0.00919068036289028	-0.0209489762274016	-0.0543347750510401
0.701395670213545	0.130565827048329	-0.410624757638599	0.163019733826859	-0.0400974723620134	-0.000695654743939622	-0.0268494226326601	0.0180371347689343	0.0108466264875349	-0.0203965635529766	-0.0344592453058964	-0.0401156353008899	-0.0722142787470648
0.287314518922815	0.0948083522778766	-0.112256086308717	0.21875141742333	-0.0141956761232594	-0.0744568859204384	0.035809669573839	0.00773547485602244	-0.00739698437978931	-0.0443262810218489	-0.0317059544534138	-0.0450109799450299	-0.0608063265548181
0.0239617170101264	0.0215992037030703	-0.00115433448869088	0.0265399319571631	0.00841659862919862	0.00248481644845233	0.0122685520945159	0.011112620950147	0.00685869418810156	0.00545070753882547	-0.000252819857497297	0.00350450119897483	-0.00282218001120891
0.0973818025566577	0.0122821856356218	-0.0247805520806048	0.100137459023794	-0.012031393984961	-0.00668283603521563	0.0117793888349923	0.012592976222132	-0.0121052936290298	-0.0093571150100883	-0.0233267417804837	-0.0230143237452774	-0.0279799985739492
0.302479858962172	0.0790792429047509	-0.12944795171063	0.197471033449386	-0.0206263454387078	0.00202248746762623	0.0193494969640333	0.0449679285764385	0.00905484758780589	-0.00930192898554077	-0.0119855530700022	-0.0173375368934245	-0.0380919206858902
0.0340818684769123	-0.000548286769350037	-0.00682914427552074	0.034902436186344	-0.0063651609673062	-0.00610946508953205	0.0064104707470292	-0.0014565533111665	-0.00479946493640808	-0.00623731302841912	-0.00789301777835514	-0.0105397121634187	-0.0125961155989728
0.885333333333333	0.0922509974962862	-0.558953399547019	0.0888888888888889	-0.0233743386243386	-0.0120742063492063	-0.0300668803418803	-0.0390413993413994	-0.0121321188071188	-0.0177242724867724	-0.0190542735042736	-0.0348111011211011	-0.0385158028188988
0.0200021238386877	0.0185977511922777	0.000495723778786698	0.023715117760365	0.00295241876554456	0.00679309223455761	0.0164525955767722	0.0101028897883299	0.00544117747408013	0.00487275550005109	0.00414627405215274	0.00321179892509892	0.000808471257926081
0.934288888888889	0.063876590684394	-0.606699651430158	0.043615873015873	-0.00853809523809534	-0.0352825396825397	0.00653571428571431	-0.00720827447406402	-0.0258237734487735	-0.0219103174603175	-0.0246022486772488	-0.0353894179894181	-0.0198777777777779
0.180899419906176	0.0502701557599539	-0.0574767511593937	0.167118189564431	0.0216287146439386	0.00947774115066821	0.0484672456575788	0.0344668625681905	0.0180851053887582	0.0155532278973034	0.00605544698854057	-0.000545061271772646	-0.00403099196878901
0.30991707155165	0.0877635008114839	-0.135856002039694	0.193167099895217	0.0128487411970894	0.00904803174963154	0.0455551152959372	0.026438349455551	0.00454301671776586	0.0109483864733605	-0.0252753658540634	-0.022601997813583	-0.0487178753399155
0.0238245718863955	0.00194491681946742	-0.00631394025842482	0.01905477828654	-0.000479496390458006	-0.00535810767105665	0.00206778937763359	-0.000560251864563592	0.000684971861486042	-0.00291880203075733	-0.00435209212711786	-0.00400493543936012	-0.00535016463484689
0.452417994554776	0.108242282650352	-0.224501113481836	0.21649791253097	-0.0294867271855175	-0.0142618619037921	0.0344953684989269	0.0140072132145816	0.0103765182823861	-0.0218742945446548	-0.033285146027666	-0.0366271173112781	-0.0234252512801423
0.0087342894052968	0.00398617510268379	-0.0011008401221908	0.00992883269593042	-0.00245199434001557	0.00299062399739718	0.000564495208943748	0.00319453870911518	0.000492012058393349	0.000269314828690803	0.00124960739575281	-0.00089700818033033	-0.00110938807925581
0.174172384756868	0.0643183323696224	-0.057523099898367	0.152371491572125	0.00935873568848875	-0.0293593518437262	0.0148032427819053	0.00465584105221603	-0.0173406070620248	-0.0100003080776187	-0.0302420513854114	-0.0255335968537761	-0.0369043403028171
0.908289417989418	0.0821837988794019	-0.579880462779104	0.0721550264550265	-0.014941798941799	-0.00672116402116396	-0.00404074074074068	-0.000561111111111123	-0.0236257154882155	-0.0108314814814815	-0.0415232804232805	-0.0396789682539682	-0.0390518805268806
0.203546789122827	0.0818377068439235	-0.046158142701278	0.246273907559138	0.0226155270352846	-0.0358653572316505	0.0347259025474864	0.0179460780908462	0.00187854136073021	-0.00662491509818297	-0.020515528825936	-0.0182863413048427	-0.0449113922152415
0.0745437992854431	0.00886911472074077	-0.0224056366136484	0.0636466148858385	-0.00331497867899735	-0.0138536536717073	0.010532780709792	0.00316069402189338	-0.00197590891111396	-0.00858431617535235	-0.0199732461279457	-0.0118470647939976	-0.0232660530998603
0.497679303925948	0.0926675100821386	-0.245554651872449	0.247009096061162	-0.0247612119466608	-0.0283844631622194	0.00234095132584289	-0.00810468163898093	-0.0226802281906954	-0.0265728375544401	-0.0745695483617512	-0.0633541257622052	-0.102009689816779
0.0769524476734957	0.00259896003663532	-0.0167861890371874	0.0866771945844951	-0.0154367914575862	-0.0106942361551635	0.0079941405906535	-0.0026386632964326	-0.0105301557575762	-0.0130655138063748	-0.0190247531909028	-0.0242858961009027	-0.0244927336364671
0.145524135246927	0.0231587360900376	-0.0455698851654928	0.134367107997631	-0.0224835656741723	-0.0116017614151451	0.0160242779929035	-0.00715340256722474	-0.00592883128982785	-0.0170426635446587	-0.0333991115703791	-0.0335137254101763	-0.0470137429158487
0.114366190880795	0.0633330107004055	-0.00496152144724761	0.186877777698524	0.00597224022831508	-0.00686044284342988	0.0425246424361741	0.0227775870609667	0.0127033631140227	-0.000444101307557399	-0.00298314167239166	-0.0189334423705748	-0.0222713384509127
0.313943364284325	0.0640701899911664	-0.144387101115061	0.177488144764341	-0.0416140784772353	-0.0198516459373566	0.0166951643461726	-0.00715070302383219	-0.0117076514639293	-0.0307328622072959	-0.0366803448235049	-0.0311258303600346	-0.0509732443828426
0.602781760696712	0.130192728086949	-0.331408641865752	0.201763605922799	-0.0038436616813321	-0.00302016551938089	0.0477908787563071	0.0211760277259319	-0.0080344715748949	-0.00343191360035644	-0.0157225920167235	-0.0340993457581464	-0.0595007617745862
0.781680883930884	0.14188348445476	-0.469737483986833	0.147757427757428	-0.0461047452547452	-0.0618672056701468	-0.0111247929086163	0.00214003798345919	-0.0267294443573854	-0.053985975462446	-0.0487107651621969	-0.0538716512644611	-0.0680911448002662
0.103459343758822	0.023259370994753	-0.0214499347576936	0.120282849770778	0.00312828180922529	-0.000996575348281944	-5.37601696629086e-06	0.00300251606068881	0.000712532630844878	0.00106585323047168	-0.0121182805741588	-0.0253315369518926	-0.0227970149410296
0.496340632937791	0.155870327402708	-0.240839011585122	0.258802584955427	-0.0650899032230646	-0.0234844219988406	0.0547384138030971	0.0341521130522811	-0.00180477287489478	-0.0442871626109526	-0.0428706973499857	-0.0520780110693005	-0.0631002140290671
0.666378554641093	0.12668113771935	-0.378660049219737	0.188499331361793	-0.00814643417059568	-0.0528680706047753	0.0433634199420577	0.00823536536648761	0.0027667422898191	-0.0305072523876855	-0.039625125960513	-0.0538134617775216	-0.0429033487694743
0.884649206349206	0.10424056103989	-0.56125761950922	0.0802916305916306	-0.012579365079365	-0.0327428571428571	-0.0131493473846415	0.00360952380952384	-0.0233910074674779	-0.022661111111111	-0.0659454617269554	-0.055698124098124	-0.0526075429381802
0.142559729723411	0.029936413309296	-0.0367906119541497	0.151705015844854	-0.00807810099142517	-0.00170928052354785	0.0213419071823784	0.0181043203806755	0.00941384918353741	-0.0048936907574865	-0.0158520528106831	-0.0321063379863352	-0.0282080627286895
0.318969165644583	0.0700141877053946	-0.14730815981795	0.178113601072501	-0.0558208752107938	-0.0301507236130579	0.032266993173738	0.0161051798444923	0.0179448050144208	-0.0429857994119258	-0.0194725955890859	-0.0324393944201886	-0.040985132020519
0.825969209588465	0.10311457557209	-0.512272735190441	0.10906686544761	-0.0193535696728252	-0.0807759819011198	0.0277649294206738	0.00940641108715545	-0.00869811124236675	-0.0500647757869725	-0.057284784307627	-0.0485392463599725	-0.0570772253744222
0.355745044273366	0.131469516774014	-0.14884106431871	0.247903471153859	0.00115381906050027	0.0464001515118699	0.0715068033719207	0.0320603972759612	0.0430405902217509	0.023776985286185	0.00972670074238824	-0.0119936670319291	-0.0178646063094128
0.732766361416362	0.151315226636173	-0.425846279456529	0.181623248973249	-0.0409969936022765	-0.0469724987974989	-0.00194620145935942	-0.0513651803970885	-0.0316221585781494	-0.0439847461998877	-0.0612148694223257	-0.0814845022992758	-0.109656870023089
0.488890860996028	0.154893541767549	-0.229265429133529	0.279053583448416	-0.00114612495403821	-0.00374219467839909	0.0225368760678981	0.0124024192717618	-0.00490262069408043	-0.00244415981621865	-0.0674682064847484	-0.0555682689543206	-0.0625226126720695
0.805979999140169	0.108725357695441	-0.495796660654567	0.118377865217696	-0.033480624440794	-0.021760422420592	0.0209992840766146	-0.010110422420592	-0.00818559539576491	-0.027620523430693	-0.020968182347981	-0.0680119316412188	-0.0806187575041887
0.78631164021164	0.157858384291573	-0.470217085172648	0.156291534391534	-0.00646548178343853	-0.0755860964213959	-0.00485413660413658	-0.0145734052984053	-0.0373494206444284	-0.0410257891024172	-0.0505886781404584	-0.0733963626257358	-0.0849822419410654
0.460870275088679	0.199246959654828	-0.214267094565026	0.26630739446399	-0.0069197259616719	-0.00421354103164479	0.0586553133293736	0.0529823963614937	0.0208633458653167	-0.00556663349665837	0.0129828769475023	-0.0132594854400098	-0.0456082233476507
0.703718201243201	0.137273487055371	-0.401136041529434	0.197199547674548	-0.0162637010996314	-0.0349158410830083	0.0148417172083861	0.00548782506567025	-0.0190383154427273	-0.0255897710913198	-0.0461068683956091	-0.0465660832831926	-0.0468936783099023
0.265775447409119	0.103493699570797	-0.0967098795556852	0.221763402631833	-0.0422652274788536	-0.0136625019743208	0.00872277166887148	-0.00957143670936028	-0.0106002016400412	-0.0279638647265872	-0.0231118928785991	-0.0337418416171907	-0.0627989527460801
0.0346410546838169	0.0116768846400662	-0.00751077570174397	0.0322337734900205	-0.00308513541456649	0.00831672753932625	0.00929850571018495	0.00507634882241549	0.00556370902848533	0.00261579606237988	-0.0005603557005864	0.00203471554186814	-0.00443162852144712
0.833561426155544	0.120359564694994	-0.517719827515539	0.108043191449074	-0.0201098867105833	-0.0572281351989818	0.0149729653788476	0.00447526530845022	-0.0289419032492563	-0.0386690109547826	-0.0156611138861139	-0.0500333882498246	-0.0429348949196086
0.934022222222222	0.0626050618106324	-0.605323406808479	0.0473111111111111	-0.0125333333333333	-0.0110650793650793	-0.0027746031746031	-0.0148629268879269	-0.027384126984127	-0.0117992063492063	-0.0135165343915343	-0.0312485532985532	-0.0464967624967626
0.942801587301587	0.0560116347842361	-0.611783890260416	0.0456428571428571	-0.0294180467680469	-0.0253433005590901	0.0052227513227513	0.00305158730158728	-0.0245883477633477	-0.0273806736635684	-0.0139185185185186	-0.0320975829725831	-0.0298702584452585
0.690785967088432	0.157229339774766	-0.398068256264596	0.179463087745623	-0.0190078423474177	-0.0113252062310691	0.00411846555637985	-0.00240005542056076	-0.00852610521580843	-0.0151665242892435	-0.0595675120375144	-0.0414664111445803	-0.0560835879561933
0.941406349206349	0.0578767040544261	-0.613842043176969	0.0364349206349206	-0.007834126984127	-0.0460833333333334	-0.0169055555555556	0.00121825396825381	-0.0356559893809895	-0.0269587301587302	-0.0260683862433863	-0.0494513107263107	-0.0466858345358346
0.257656536325097	0.0578754059830305	-0.10311896631245	0.186612383613173	0.00287269502310922	0.0315487376176535	0.0669439007915142	0.0352466425731006	0.0203059279589601	0.0172107163203813	-0.00891599590480324	-0.00675384608677893	-0.0251038794907099
0.693123603559789	0.149250151022364	-0.399658430273158	0.179373410590935	0.0141686273219561	-0.0115003936542261	0.0493112347475589	0.00711155435718414	0.00219511865910804	0.00133411683386508	-0.0355545289322262	-0.0614050999595915	-0.108763076113221
0.320495499062746	0.0673455325754468	-0.14683660719058	0.182860462239195	-0.0207548341290211	-0.0356223292313645	0.0495193406747691	0.0137658396745862	0.0111365858521225	-0.0281885816801928	-0.00217867614839862	-0.031879073363342	-0.0433134617001686
0.48690949629268	0.130985959053317	-0.238398467040815	0.246474743139974	-0.0977761707356635	-0.0205257801467743	0.0622694308001371	-0.00964864412709138	-0.00380097701822518	-0.0591509754412189	-0.0681857042129264	-0.0799889237162559	-0.0666646401657061
0.502716945238586	0.115090810879681	-0.242618032261449	0.266977642919417	-0.0503983879441864	-0.0542680275727176	0.0426334572125963	0.0091257361149284	0.0158357335940347	-0.052333207758452	-0.0404930769927648	-0.0517468815894465	-0.0768529526745969
0.0557180192265497	0.0313853339663645	-0.00686660384170931	0.0618231368109635	0.011181038166174	0.0136833173644651	0.0234951401979416	0.0165095030781888	0.0154949540391002	0.0124321777653195	0.00319459646162429	0.00231179872403592	-0.00410369767644612
0.927839682539683	0.0688129608521485	-0.601384954465314	0.0465730158730159	-0.0155936507936508	-0.0141673881673883	0.000532671957671926	-0.00428301643889883	-0.0236884920634921	-0.0148805194805195	-0.0496308080808082	-0.0543450660450662	-0.0561356656855672
0.300763130378884	0.0609197742677389	-0.135513171851824	0.176208030297244	-0.0194973876307586	0.00362468633009944	0.0297454037355985	0.0155701078674278	0.0113713547065223	-0.0079363506503296	-0.03017062985543	-0.0303519755898849	-0.0713767553586799
0.656016299604535	0.145323334205064	-0.358794242703827	0.22824109577786	-0.00631872363293928	-0.00411294575877164	0.00975975334578272	0.0164244709146614	-0.000524237142996431	-0.00521583469585551	-0.0342168821756956	-0.0560399264585991	-0.0677078410470446
0.492545781724734	0.0966098782409502	-0.24347394826611	0.242627660997418	-0.0131124826390434	-0.0184930542280464	0.0472968674413266	0.0154929576322216	-0.0143905362992267	-0.0158027684335448	-0.0384659573800429	-0.0407070689826416	-0.0454597802734926
0.935061904761905	0.0626587626701178	-0.605733506082602	0.0481761904761905	-0.0285730158730159	-0.0157933862433862	0.00382738095238089	-0.0259468253968255	-0.0206785714285714	-0.022183201058201	-0.0417552942427942	-0.04390670995671	-0.0476253663003664
0.499962026487377	0.0787554976937205	-0.244008911859496	0.256435041228105	-0.0345387059519017	-0.0235330275212783	0.0377010234558861	0.00648312344408924	-0.00794818193409458	-0.02903586673659	-0.0436709365835004	-0.0648487678726606	-0.0762090866814301
0.936539682539683	0.0621142079053173	-0.607261146719082	0.0465714285714286	-0.0225795093795094	-0.0326521164021164	-0.0173047619047619	-0.0254900432900433	-0.0271730158730159	-0.0276158128908128	-0.0244818783068783	-0.0450189116439117	-0.0742266355343655
0.146999992167661	0.0204884647519839	-0.0479980506662485	0.127677913795952	-0.0123454660089979	-0.0215712503030274	0.0168332029259549	0.0126297901746079	-0.00669438668377065	-0.0169583581560127	-0.0210064215521629	-0.026242218842316	-0.0290181803014528
0.00497559835230931	0.000510199116480357	-0.000116043885086283	0.00504980497248658	0.000757862409965602	0.000837357125930901	0.00113343762632491	0.000209043393023161	0.00101475199129287	0.000797609767948251	0.000174964095260198	-0.000407325350048061	-0.000237751461684228
0.0447323458903493	0.00663092810940537	-0.0127680315550108	0.0402682058546538	-0.00170645614908688	0.000394899524867855	0.00322612940002601	0.00130008899029539	0.00187473656017183	-0.000655778312109515	-0.00902796994218184	-0.00744567511935509	-0.00881913814486205
0.112114692881423	0.017834136100208	-0.0207385118849167	0.142538691269929	-0.00540870265758277	-0.00413015264376179	0.019208731917947	0.0103777127244261	0.00240787257478776	-0.00476942765067227	-0.00923871517995876	-0.0207018288259418	-0.0243817450371011
0.0138793523759437	-0.00114964911960601	4.16898904471944e-05	0.0155165513351497	-0.000944140931408974	-0.000188092565948013	0.00638178129398461	0.00290200597703344	0.000651217991935396	-0.000566116748678493	-0.00240719126542367	-0.00324731943744567	-0.00337849260069852
0.892343121693122	0.0977309509341888	-0.566178253822182	0.0811806878306878	-0.0170407407407407	-0.0386193121693122	-0.0289898208273207	-0.023730291005291	-0.0162397375772376	-0.0278300264550264	-0.0507395141895142	-0.0629774580539286	-0.0767314315906994
0.0705965486164869	0.0161812399523932	-0.0164759094835678	0.0769605801890906	-0.0038402943654426	-0.00377646612866916	0.00529722349008446	0.00409527292524403	-0.00764977270445025	-0.00380838024705588	-0.0104187524962528	-0.00756072646463676	-0.0157257700087503
0.0150351391071391	0.00482805682944267	-0.00395803517770206	0.011294475889519	-0.00547715288745902	0.00078949927044647	0.00391227252964895	0.001347102291906	0.00207591113907379	-0.00234382680850628	-0.00279163170961284	-0.00317868331524144	-0.00149235733735249
0.416062451831544	0.11832393497048	-0.203358795018696	0.206162023031619	0.0206662382424437	-0.0190622797654378	0.0598601925675539	0.0317244397569992	0.00191555118187087	0.000801979238502892	-0.0238215612708258	-0.0176098290862472	-0.0432724567434947
0.690508585858586	0.153368443236817	-0.388909388515049	0.207497727272727	-0.0240456309485721	-0.00987544106220584	0.0404393981018981	0.0139472212972213	0.0133768672023272	-0.0169605360053889	-0.0313879477505639	-0.046712852175967	-0.0602282455233902
0.379258741940698	0.0847489067077106	-0.154697235238171	0.279844465013638	-0.00104543698052034	-0.00368608154257327	0.0472387216251545	0.0255507268555574	0.00859226057022788	-0.00236575926154681	-0.034203776157087	-0.0290069935777561	-0.0660726310861559
0.784654234654235	0.15413005655047	-0.47574802470434	0.135551212676213	-0.0270603659035111	-0.0138719570877466	-0.0182789761586235	-0.0270832480161614	-0.0315817379945476	-0.0204661614956289	-0.0763937421942963	-0.0541117175575176	-0.065299776509943
0.689937630495849	0.132405889961015	-0.395617330852834	0.185180299960791	-0.0198659843671661	-0.0389597737338745	-0.00915469440467542	-0.0291341300296943	-0.0137143205791915	-0.0294128790505204	-0.0355399427481313	-0.0586102031369563	-0.0530502970148902
0.797493060643061	0.143030969742477	-0.488134798813666	0.124031831131831	-0.00352102380190611	-0.0311282730554469	-0.0155361480295304	-0.00899210491377667	-0.0375137819984417	-0.0173246484286764	-0.0301573974719767	-0.0678077342864738	-0.0498858460595465
0.921761904761905	0.0726285455982464	-0.594197598732525	0.0560793650793651	-0.0221619047619047	-0.0228790524290524	-0.000510582010581961	-0.00347447089947095	-0.0206538766788766	-0.0225204785954786	-0.0532540512319923	-0.0576856587856588	-0.0498887407119025
0.931946031746032	0.0634264403113086	-0.603537076535718	0.0484984126984127	-0.0455765771265771	-0.0429069067098479	-0.0210435185185185	-0.0250277777777778	-0.0349240740740741	-0.0442417419182125	-0.0436569745069746	-0.060529341029341	-0.0264108465608466
0.40205283017057	0.0810866606481636	-0.174558869929641	0.266225807174631	-0.0288613397459035	-0.0221410458574982	0.0309942818921039	0.00911253942673179	-0.00933949118784067	-0.0255011928017009	-0.0365243621153946	-0.0476966088801363	-0.0711377624677233
0.216472581957944	0.0803751162827461	-0.0726089920776612	0.194218927619219	-0.0136480648397916	-0.0193107952950019	0.0465502343845764	0.00902857829786854	-0.0067170927847362	-0.0164794300673967	-0.0303596521756779	-0.0392780215771199	-0.0305478797683966
0.328797713512726	0.0670764053416411	-0.149545917745522	0.192175516595559	-0.00823497816167068	-0.0109386865146313	0.0341402373576215	-0.00510496167637864	-0.0133358790551035	-0.009586832338151	-0.0242886371286707	-0.0422172115715491	-0.0392042785282645
0.866040392015392	0.105408158477566	-0.548068751652533	0.0822516354016353	-0.0326976660300975	0.0136083092833093	-0.0614622590372591	-0.00683357263651385	-0.0451160780070947	-0.00954467837339412	-0.0480917713550066	-0.0531106007794224	-0.0675278301983122
0.392256036002398	0.149530164870233	-0.168131428393867	0.265359497908136	0.00991991553317895	0.033873193083045	0.0540403185939817	0.043806789544777	0.0306765583206364	0.0218965543081119	-0.00701975494541257	-0.0062109265350177	-0.0393834577159988
0.134786006917857	0.0201113747977811	-0.0392534266041165	0.129957292248198	-0.0227981672745069	-0.00473621062369436	0.0292956480520821	-0.00264849295927264	-0.00929072753511964	-0.0137671889491006	-0.0180986697811106	-0.0234067764531894	-0.0317487714674329
0.639291315150555	0.130452018715555	-0.362490123186711	0.181919635506975	-0.0770609965713074	-0.00292871944503692	0.013182395778553	-0.0252874981581009	-0.05856019451933	-0.0399948580081722	-0.0889749616001335	-0.0643533386360341	-0.134425364781845
0.75871040996041	0.137901930873435	-0.455284375633388	0.144478047191757	-0.0370705142243377	-0.0253449934949935	0.018032813946854	-0.0270983019351237	-0.0616677368586676	-0.0312077538596657	-0.0597412823537188	-0.0921576250085667	-0.0766101611388348
0.647642908181143	0.138420088842048	-0.360113906520937	0.206822820534585	-0.0240620337752904	-0.0540764322782328	0.0448067815626639	0.00483692239133426	-0.0209522544935857	-0.0390692330267616	-0.0507008048653559	-0.0546530523730369	-0.0857527504772639
0.0726604174986617	0.00475006345014795	-0.0175044204013221	0.0735880083537002	-0.00966532872834805	-0.0119061616283794	0.0116113836472225	-0.00515424119962431	-0.000238730462903777	-0.0107857451783637	-0.0160335053399339	-0.0139965477835976	-0.0175574040945278
0.463604260882475	0.097348717929241	-0.218521536998361	0.25906699923422	-0.0183992000704062	-0.0213462398123324	0.0564203173772109	-0.00365619365582665	-0.00719188052937486	-0.0198727199413693	-0.0433641287178087	-0.0721685574710249	-0.0883343147326682
0.20323398345701	0.0210266546587083	-0.0787417590748359	0.148417223967777	-0.0316194842453634	-0.0282209647961653	0.0216749854784932	0.00853950622602623	-0.0228910225739341	-0.0299202245207643	-0.0285625982348538	-0.0365153796227726	-0.0512677373496596
0.427067497949901	0.125622602492835	-0.189937106052283	0.27095019747121	-0.0084498825059966	-0.0335487162250746	-0.00789346889892972	0.0401396910708329	-0.0215180752148227	-0.0209992993655356	-0.037485852895366	-0.056996813083495	-0.090412866498908
0.847641584885703	0.106911726619924	-0.529782937196787	0.100358415114297	-0.0161296172237351	-0.0183759539766507	0.0187112881671705	-0.0207434330375507	-0.0277611616052793	-0.0172527856001929	-0.0379117147558325	-0.0702255520351109	-0.0512278823375829
0.13532527416109	0.0181176790011367	-0.0270393386335809	0.164293435508072	0.000797866665292607	-0.0165442511025152	0.0261722952820529	0.0249980481584952	0.00888255645548397	-0.0078731922186113	-0.0130764930530242	-0.0190584509108038	-0.0199752105469911
0.193737179941091	0.0529397047366742	-0.0620205441273455	0.180077459720687	0.0100978543624458	0.0102045605913717	0.0543696840916043	0.040576473780073	0.0276082666822139	0.0101512074769088	0.00129754295793649	-0.0105474852947021	-0.0233464320637317
0.935622222222222	0.0628967191398055	-0.607503127215337	0.0439333333333333	-0.038031746031746	-0.0227669312169313	-0.00178518518518522	-0.0212712241462242	-0.0150310846560847	-0.0303993386243386	-0.0329480962274441	-0.0409863516113516	-0.0401601851851852
0.782733333333333	0.161652564479321	-0.468377939514913	0.154536507936508	-0.0177755133755133	-0.0110445646945647	0.00589072107086819	0.00910934343434344	-0.0378948166227191	-0.014410039035039	-0.0579415364265363	-0.0675533899274896	-0.0788016864614685
0.006878818020734	-0.000164465675000333	-0.000378043440259381	0.0106351165921527	0.00102423743898575	-0.00177639514536934	0.000235617971540036	-0.000582840885880848	-0.000589748153276437	-0.000376078853191795	-0.00185033248802288	-0.00143065339911396	-0.00134717637720158
0.133257138296535	0.0355259897988487	-0.0390655893029069	0.130013678620619	-0.00746620048481605	0.0042579635391321	0.0298344052552545	0.00787921965073884	0.0108278335766682	-0.00160411847284198	-0.0171496605643413	-0.0188404737640673	-0.0329469059738313
0.576938136786821	0.113295131333353	-0.309685919002777	0.214549395680712	-0.0567454277719233	-0.0424637452151612	0.0446598266020736	0.0218764116954001	0.0142540730985153	-0.0496045864935423	-0.0264398088324199	-0.0441277637477963	-0.0393055399133962
0.0861609196962748	0.0442308323726903	-0.00646238586649862	0.124178951230405	0.00425863605937406	0.0152110406982898	0.028840033969171	0.023586746795375	0.0176748652003415	0.00973483837883192	0.00510889271949137	-0.0126467931175797	-0.00385453544115981
0.786180158730159	0.164814847292648	-0.47240382146202	0.149300360750361	-0.0140104395604396	-0.0590395829030503	0.0275987604987605	-0.0120747594997594	-0.018317012062012	-0.036525011231745	-0.0531139317816304	-0.0361947672697672	-0.0864102222990926
0.948628571428571	0.0513714285714286	-0.61729608275462	0.040768253968254	-0.0246444444444445	-0.0367153772153771	-0.0170602693602693	-0.0131611111111111	-0.00825974025974019	-0.0306799108299107	-0.0296844276094276	-0.0425643288972236	-0.0370060846560847
0.288733044941394	0.0794336144547321	-0.111253700831597	0.223563850968334	-0.00283808397649804	0.00643948841837449	0.0626101316830006	0.0462978491061116	0.031614400028517	0.0018007022209382	0.00817898411286533	-0.00592592299382666	-0.0188601029098842
0.943012698412698	0.0562658220581017	-0.61344430238867	0.0409873015873016	-0.0244375661375662	-0.0228603174603174	-0.0238995522995523	-0.022334126984127	-0.015590518985372	-0.0236489417989417	-0.0438933317227435	-0.0486730038480038	-0.0462633718133719
0.0370869182883665	0.0159114820617248	-0.0065745896448718	0.0387438155287442	0.00606984118037767	0.00431250237915644	0.00908481588426389	0.00514118993413024	0.00198141328627971	0.00519117177976705	0.00103316051924923	0.00137066055395176	-0.00473549807777428
0.514630957986984	0.0871057485855181	-0.263267823884881	0.227441439722833	-0.0117450179827338	-0.0141115668692964	0.0437159220967288	0.0289961658429198	0.00474805333776585	-0.0129282924260151	-0.0209917887004152	-0.0555899938653549	-0.0556493520081102
0.418127024654547	0.0991018185661466	-0.202108378633572	0.214192017298722	-0.00521177928062205	-0.0217754068777049	0.0347970610551365	0.0199443234480933	0.00162066085143808	-0.0134935930791635	-0.02106351842089	-0.0468629618000084	-0.0387988876651108
0.658397260691378	0.126691356842043	-0.365258178068022	0.21335219818308	-0.0360579340049929	-0.0303887793578971	-0.0123303162263521	-0.00919041889483063	-0.0154206454806802	-0.033223356681445	-0.0321546534609856	-0.0528515258697003	-0.0634453116062612
0.055654876428013	0.00433959544442749	-0.00683354640178845	0.0643668286804535	0.00705789753630742	-0.00420832351807537	0.0155556728315797	0.0106039780966649	0.00328020188893929	0.00142478700911602	-0.00288905351339285	-0.00483216203715434	-0.00859795801184856
0.319446448242774	0.11412116033557	-0.133284239734871	0.220929556203671	0.00413821916676954	0.00756959701410198	0.0384275878703509	0.0412941261680105	0.0227677304523415	0.00585390809043573	-0.0321469166685396	-0.0476517571986048	-0.042694160179666
0.197625194848619	0.0854521674341309	-0.0472821772042625	0.23050503634901	0.0329102821419635	-0.032932880470955	0.0351611651023492	0.0112118637491751	-0.000694870778707918	-1.12991644957428e-05	-0.0253002783552265	-0.0256036092618886	-0.0314309797201728
0.00547606721765264	-0.000676802859450472	-0.00095004874873153	0.00332975613945566	-0.00105981145159157	-0.00134663233605293	0.000820494648019808	-0.000351015514825915	-9.98942607359646e-05	-0.00120322189382225	-0.00158732879490518	-0.0012019801883158	-0.00206961083778993
0.797391497391497	0.147628689606058	-0.488635539874287	0.122444541569542	-0.0350575755487047	-0.0264351340380753	-0.0120537685081803	-0.0151280333869518	-0.0221855438260082	-0.0307463547933901	-0.0421711313898856	-0.0435152095568379	-0.0773729772893584
0.555305812110571	0.117098358567067	-0.294422352675693	0.21601809842334	6.16275425914248e-05	-0.0584599879758488	0.0295550533917432	0.00347027338174311	-0.0245954631063965	-0.0291991802166287	-0.0295043623554627	-0.0553381113189105	-0.0823303622026437
0.534592588686032	0.114427438892808	-0.276446655378962	0.228763111169668	-0.0180843898675186	-0.0169236414841204	0.042201936426829	-0.000366629490234471	0.018009728446699	-0.0175040156758195	-0.0151730738613549	-0.0175465089891054	-0.0277633108141031
0.453667402737266	0.200521074359601	-0.207050899773362	0.274143327142174	0.0217733402426102	-0.00279825098492725	0.0586987162331184	0.0455120650838423	0.0404924847181002	0.00948754462884149	-0.018766531869143	-0.0261434892433261	-0.0195190109883931
0.41915515303132	0.101148683283125	-0.199305072675181	0.22469560865869	-0.00772227557684746	-0.00298329824088878	0.0585707154104094	0.0252932124007795	0.00151532941144533	-0.00535278690886815	-0.0309452378281343	-0.0243265217243326	-0.0492851094842853
0.475107945973189	0.101080762301572	-0.226624191393879	0.258664065185946	-0.00465214338174286	-0.037306316909884	0.0279654717843397	0.030857422575796	-0.0241970323384061	-0.0209792301458134	-0.0401710508917976	-0.0730994995992407	-0.0727514394243812
0.407152762389404	0.157992979673161	-0.178391743218551	0.264616155359514	-0.00818723490243406	0.034901042315598	0.0453556795126664	0.0311414704811927	0.0110075182655093	0.013356903706582	0.00729354012280564	-0.0229514984920694	-0.0549003046662166
0.438132437800972	0.0960351718352923	-0.210787381690323	0.229265375387675	-0.0244127132719034	-0.0116236859370856	0.054515665636212	0.0344781642411757	0.00479647261150729	-0.0180181996044945	-0.019049178577501	-0.056157824229729	-0.0644800725899358
0.151880476657964	0.0526240021363001	-0.0448195254902222	0.150373090894527	-0.0120775206366831	-0.00195902663876912	0.0325432801474358	0.0247783114160541	0.00410983671018753	-0.00701827363772614	-0.0120773779365116	-0.0214809999061232	-0.0237133929526826
0.70976216750629	0.156222227545407	-0.410919514042443	0.179412796418674	-0.0420634477228141	0.00939477266682665	0.0181481731111389	-0.0087530406418691	-0.0201766694991518	-0.0163343375279937	-0.0468973955873723	-0.0502007772912608	-0.0560398532036092
0.63346858518604	0.129399990022826	-0.355947374803745	0.189819158235413	-0.104775033297517	-0.0664721677621313	0.0261613889486944	-0.0204269435560483	-0.0320140738571651	-0.0856236005298244	-0.0761471636899677	-0.0879016756655838	-0.106854464653712
0.213972337342648	0.0424379624723428	-0.0819174363129949	0.159895434011566	-0.0152923560089293	-0.0234633676861613	0.015429299175673	0.0175010919120483	-0.000571828246208439	-0.0193778618475453	-0.0251906787660916	-0.0301938251230793	-0.0425460897106732
0.430046695951923	0.122746326056453	-0.19222861968899	0.270511841828628	-0.0344526162866054	-0.029304841515863	0.0267941250734564	-0.00269816561810765	-0.0139352387315796	-0.0318787289012342	-0.00770507052870628	-0.0580484195154486	-0.0735778923823025
0.682181873587834	0.140839508237011	-0.392699117173015	0.17807348111123	-0.0389627781980735	-0.0761709932676051	0.0108315981469196	-0.0281891691260211	-0.0226435449035591	-0.0575668857328393	-0.0623643350529037	-0.0519787646086203	-0.0725151364009141
0.799064202464203	0.139175125979433	-0.486399889438537	0.132921908646909	-0.0754161820635506	-0.0566049963681543	-0.0108089651633769	-0.0310415138889244	-0.0297363200696792	-0.0660105892158525	-0.0572695690432147	-0.0586745921437146	-0.108138218933343
0.375348185096323	0.11949772895206	-0.164500356766919	0.241218931305794	0.0102776078451629	0.0074529619435984	0.0615924953356225	0.0351638052138989	0.00925040019262191	0.00886528489438065	-0.000226268027397447	-0.0289554541010631	-0.0221712572501648
0.105222584902493	0.0117516956270376	-0.0388284672191992	0.0734197250267708	-0.00249858605774661	-0.014659379943426	-6.97615613385466e-05	0.00343937024872142	-0.0189263048918696	-0.00857898300058629	-0.0237649614287866	-0.014479766416467	-0.0308228346471158
0.701694435194435	0.137328454196912	-0.402250874859679	0.18957252007252	-0.0344418178944191	-0.0214779648464918	0.0248094158020629	0.0148194860464834	-0.017400037008317	-0.0279598913704555	-0.0386138916302443	-0.0630095475026907	-0.0819096897551668
0.400814025693112	0.0804985578515424	-0.171058325944645	0.275159986450038	-0.00870344841186105	-0.00871305283280455	0.0583774489244404	0.0129319042066168	0.0137184801922048	-0.00870825062233282	-0.0357677367273904	-0.0419416274389945	-0.077304847586995
0.670237183092329	0.138236450869642	-0.38258333624651	0.1843296362532	0.00986303432651148	-0.0336259262475836	0.0630592008098597	0.016375131886215	0.0116877130247407	-0.0118814459605361	-0.038001091497143	-0.0499222229380961	-0.0434686210892793
0.328715952367655	0.0857194407843739	-0.135254928415845	0.233674480445736	-0.0147420022623406	-0.00372086115557513	0.043723728322473	0.040521809509888	0.0272856841873284	-0.00923143170895785	-0.00813931885650498	-0.00821141151261551	-0.0231879975812083
0.13503421871806	0.0521687210931157	-0.0371259209038854	0.138762506600399	0.0150423685154585	-0.0191837041951546	0.0322751741218796	0.0125650040677586	-0.00587608164568687	-0.00207066783984808	-0.0145998848052896	-0.0158159717845375	-0.014172615112144
0.644787978687979	0.171857131885125	-0.357813766005278	0.207963464313464	-0.0398260494407553	-0.0642374795998635	0.0104960528578176	0.0126870830545953	-0.0171595035029219	-0.0520317645203094	-0.0195065908830028	-0.0813966446588248	-0.0587944739240811
0.296958468099779	0.0937686534187255	-0.125201215877083	0.199769958095728	0.0332259426730758	0.0358353987786159	0.063330477775459	0.0165217354880111	0.00420744137334966	0.0345306707258459	-0.003668937587334	-0.0193877468524523	-0.0252752196183689
0.728150121680294	0.138936537996753	-0.429544630187709	0.160281516126344	-0.0169213730639289	-0.0368438360949075	0.0319743899892028	0.0108616332732725	0.00925004561743559	-0.0268826045794182	-0.0583706418264593	-0.0574028138139064	-0.0621162868692331
0.846176367967544	0.106147664999976	-0.528997166402892	0.0997918860007095	-0.00862052381170031	0.0045442669530904	0.0142014098102333	0.000722071963983772	-0.012370118546744	-0.00203812842930495	-0.0304894636681402	-0.0420691539397422	-0.0573427879692872
0.0762184511269083	0.012784141499945	-0.0246177249043123	0.0636574208092376	0.00627170041774018	-0.0125545835624421	0.0017235102605853	-0.000256073292315043	-0.008597920931683	-0.00314144157235098	-0.0154809643293496	-0.0233787827516721	-0.0206581011154114
0.893191005291005	0.0967879224321572	-0.569320087618143	0.0732851851851852	-0.0234354497354496	-0.0793600809931152	-0.0183653439153439	-0.00131600529100528	-0.0238859842440887	-0.0513977653642824	-0.0412557337213919	-0.0475477042307537	-0.0731959967568663
0.341122589837379	0.11017141653389	-0.147237468524697	0.22231979655113	0.00232499977300205	0.00151114553329973	0.0527416952280138	0.0322574840931985	0.0262669466728201	0.00191807265315092	-0.002592048781762	-0.00526522109033778	-0.0291618001225201
0.415770958691563	0.126167152936216	-0.187213260154104	0.255382567619088	-0.0336076448979797	-0.0203331071883835	0.0309620458977586	0.0294451305819075	0.00597392258734941	-0.0269703760431816	-0.0299666256718314	-0.0307490028231309	-0.0365170434966063
0.226347824620798	0.0407267644858319	-0.0607958367972473	0.250121466921314	-0.0184036671442277	-0.0134543769510586	0.0318006622638704	0.0247995057541127	-0.00160132678969258	-0.0159290220476432	-0.0362563620723399	-0.0310606859213854	-0.0486140832741994
0.194586449113672	0.074135184583003	-0.0442470964205957	0.233366898485053	0.00542925048925072	-0.0340248766963648	0.0369568827552944	0.0207032137487356	0.00269543730555941	-0.014297813103557	-0.0301544610912698	-0.0298124884066055	-0.0399266717285535
0.00530212765733554	-4.51328866079292e-05	2.48963244408647e-05	0.00875707128385788	-0.00145434534305863	0.000680918923035346	0.00202363420262337	0.00154004381068299	-0.00010175223057104	-0.000386713210011642	-0.000266812162768489	-0.00153244105351089	-0.00207977495586208
0.863157744107744	0.107254376111467	-0.541530913774257	0.0963978114478113	-0.0348679894179895	-0.0225718614718615	0.00366886724386728	0.0058073713323713	-0.0135942363192364	-0.0287199254449255	-0.0208569504569506	-0.058624572527862	-0.0378721697907071
0.31523083300792	0.0663820937624224	-0.139160980253606	0.19540612865405	-0.0134732898429957	-0.0314532229181362	0.045902159646465	-0.000202651530271325	-0.0127863104197067	-0.0224632563805659	-0.0498538974621542	-0.0349958206399161	-0.047101081857274
0.245012002213412	0.0621015574060645	-0.0955131230443032	0.182617464835396	-0.00835593185101596	-0.0311589515041125	0.0396040170702835	0.020101237007543	0.00501604345469728	-0.0197574416775642	-0.026794055014255	-0.0230615435535169	-0.0302117091998928
0.579658565879762	0.168996810271584	-0.306929553130968	0.228814703682217	0.0192310157898136	-0.0216026547073112	0.0307251681685742	0.0119916145265253	-0.0252333704464183	-0.00118581945874874	-0.0457644036466512	-0.0938595167095889	-0.0631648093977977
0.223625186433002	0.0705011863014973	-0.0791261325066644	0.188002668528556	-0.0192831681689147	-0.0249121035580086	-0.00121238618189115	0.00257209578535128	-0.030400744654922	-0.0220976358634616	-0.0266418894580243	-0.0253286839258128	-0.0594147724927346
0.564857017838466	0.118429641589718	-0.303663166412033	0.207481163979716	-0.0148793570750277	-0.0241553871693205	0.0329817735830615	-0.000635941718833077	0.000172335623428888	-0.0195173721221742	-0.0197265465908435	-0.0373328758920006	-0.0358041857520126
0.223413927922604	0.0798204167878753	-0.0779833161234441	0.191671642241062	0.00242400316852401	-0.0232200171301434	0.0341595808901015	0.0220100684482162	-0.0193863966277862	-0.0103980069808097	-0.00734634612543142	-0.0382592256631407	-0.0264232475998684
0.800496838346838	0.146051328040735	-0.487390630254174	0.132824950974951	-0.0367949546001977	-0.0356496573212363	-0.0106866420616422	-0.0365108815453552	-0.040596990672726	-0.036222305960717	-0.0507799207615894	-0.0742522802307121	-0.0626114650057282
0.49577854111591	0.158428185900069	-0.242964811331331	0.251329086310427	-0.0253616992975975	-0.0146299567608641	0.035304167743171	0.0288526965365543	-0.0119058131234608	-0.0199958280292308	-0.0559507495677513	-0.0782910388188165	-0.0693364412384797
0.133298034705927	0.0525296568153719	-0.0194230251018113	0.182158484667998	0.00624637072772877	0.00502436204436552	0.0323305918592796	0.0247904657726994	0.00841588216371431	0.00563536638604714	-0.00670673744652911	-0.0152110185748422	-0.0243800683987617
0.277758780502057	0.0231920875653523	-0.123400150831257	0.165302050335666	-0.0214840667368811	-0.00555903158937349	0.0136596939665019	-0.000981370923443969	-0.0139365947016266	-0.0135215491631273	-0.0398748836823376	-0.0495445903477451	-0.0563536694643723
0.0235512949053994	0.019715798595358	-0.00605044315321286	0.0157817264878713	0.00473245443213701	0.0119713113581086	0.00820200345976834	0.010832541179279	0.00816497889483154	0.00835188289512278	0.00251976786783555	0.00040397498371416	0.00243468554895442
0.400615080407852	0.118884660305346	-0.18928704356705	0.216917195810553	-0.0297923391299673	0.00705100597959796	0.0193965366938105	0.0439925457628466	0.00731850293906722	-0.0113706665751847	-0.0249370957104318	-0.0530030657980612	-0.0514219110767171
0.153230717208413	0.0479926648064672	-0.0473664605626671	0.145234763864333	-0.018032577757722	-0.00594585331279737	0.0226797256742199	0.0152061637061833	0.00277841269450535	-0.0119892155352597	-0.0114002878252641	-0.0241163243388044	-0.0190228066854838
0.347428435026905	0.128532777913676	-0.147780615930085	0.23429926547736	-0.00698920242741324	-0.0175769731136907	0.0515779722522542	0.0196268811954343	0.0171132738121623	-0.012283087770552	-0.0409391889814239	-0.0428984499835888	-0.0530087119137947
0.0378455070628364	0.0255828320520195	-0.0088779570168611	0.0316756241996086	-0.00180494395137532	0.00506952909623973	0.0161896810326785	0.0133916903672391	0.00277497302485111	0.00163229257243221	-0.00212132539542775	-0.000847787383030818	-0.00646782263815122
0.362734912797643	0.136162041815544	-0.152783257416619	0.250755339545464	0.00741388377422664	0.0379197303418515	0.0753931679444016	0.0690375804261844	0.049236316875378	0.0226668070580391	0.0196487728265094	0.00771313172761551	-0.0236140803742967
0.47290802599492	0.098073796186958	-0.222527601140969	0.266794658542765	-0.024032798788437	-0.0239025748836551	0.0526961068863905	0.011054769449655	0.00591967994609377	-0.0239676868360461	-0.0409953280311446	-0.0689136454112811	-0.0731903080381364
0.239904097039141	0.0493642721575046	-0.0849489502174652	0.204605035783858	-0.00755366721150511	-0.00806045998627011	0.032679809704329	0.00719723454990198	0.00111603281515091	-0.00780706359888761	-0.038656537158596	-0.0407045877685498	-0.0386445904331338
0.106898254049736	0.0177840949660244	-0.0285294549589126	0.104855040049023	-0.0105839618538054	-0.00877820878682233	0.00957675418942354	0.00170622527540214	-0.00658892400401102	-0.00968108532031385	-0.00673413791196832	-0.0154725197846822	-0.0263027865582953
0.947650793650794	0.0505096412779956	-0.616633096609622	0.0407936507936508	-0.0248915343915344	-0.0405563492063492	-0.0136884920634921	-0.030031746031746	-0.028721164021164	-0.0327239417989418	-0.0413050754800754	-0.0556692658033451	-0.0368220647000059
0.896811111111111	0.089748038799714	-0.571830615483237	0.0730936507936508	-0.0211626984126985	-0.0119809523809523	0.0131309523809523	0.00986666666666658	0.00267586857586866	-0.0165718253968253	-0.0272632059661472	-0.0586971670337461	-0.0659373235152647
0.908384656084656	0.0845827992184486	-0.579586114953507	0.0732026455026454	-0.00929841269841281	-0.015271115921116	0.000286375661375682	0.00792486772486767	0.0012550264550264	-0.0122847643097644	-0.0139598654613361	-0.00286626984126992	-0.0236206349206349
0.928495238095238	0.0658403074001948	-0.60064107186243	0.0502349206349205	-0.0166226791726793	-0.0337496392496393	-0.000917063492063552	-0.0193600501350503	-0.030435052910053	-0.0251861592111593	-0.0240015873015874	-0.0457864622414622	-0.0465145502645504
0.135118632459958	0.0136331450803182	-0.0449019250097043	0.113331252557501	-0.0322793962526033	-0.0162118605371723	0.00357867885281365	0.00556940972656034	-0.0110433327841793	-0.0242456283948878	-0.019922922539632	-0.0290802580025929	-0.0259260326908528
0.260255342580796	0.0369047770647343	-0.111658966502758	0.16619093723988	-0.0206746843162378	-0.0157077977671516	0.0370675604787681	0.00127874996780736	-0.0107360184883089	-0.0181912410416947	-0.0284861378481749	-0.0474734742291339	-0.048505619023973
0.716493771043771	0.169211571667759	-0.411782200332022	0.190888624338624	-0.00961270026270022	-0.0327924667924667	0.0160880945851535	0.0124479848854849	-0.0324990602291299	-0.0212025835275834	-0.0284863288390714	-0.0457278347211784	-0.0542272520202228
0.580641537411835	0.163102997690676	-0.307848276273489	0.228085700404113	-0.00835596058150689	-0.0341826186726218	0.0440610724510693	0.00744885327046774	-0.00362542640831853	-0.0212692896270644	-0.0723813561850456	-0.0405260174212364	-0.0700011527332099
0.293620170831829	0.0997883614400588	-0.119555338485706	0.209583151759787	-0.0158732246133846	-0.0490648345550548	0.00541619149412798	-0.0279369693731543	-0.0323771236523726	-0.0324690295842197	-0.0595891820509003	-0.0545504741207383	-0.0618832131582956
0.769759259259259	0.175237784478444	-0.454609079118607	0.169986772486773	-0.00228440355940362	-0.050212872994452	0.0200724946349946	-0.000325661375661368	-0.0144981763234473	-0.0262486382769278	-0.0397224683898832	-0.0482267910308931	-0.0509886019495926
0.307464775915697	0.0704670913505855	-0.138008783866762	0.183583075700741	-0.0240265568838002	-0.0163771676010153	0.0358796878577457	0.0191072600538368	-0.00420919017790078	-0.0202018622424077	-0.0432590342494234	-0.036356569191165	-0.0402143144089726
0.096662340869715	0.0149357162949475	-0.0236594626900162	0.101338831953462	-0.0105577771318886	-0.0217561920471053	0.00776945074701901	0.00899508627795051	-0.00522765430654448	-0.0161569845894969	-0.0183385698740477	-0.0226312796806756	-0.0214095601333355
0.541549973476191	0.0870390143005778	-0.285756224755856	0.214022111660895	-0.00513626150163993	-0.0104659930453191	0.0324331833477739	0.0144717811561581	0.000318409086912386	-0.00780112727347948	-0.0196412907717376	-0.0322762201463869	-0.0612024306106363
0.645170926459162	0.134972653027188	-0.357893861387068	0.208471750308515	-0.023595366832124	-0.0314805212579722	0.0304891311417628	0.00904679302752054	-0.0143285587673492	-0.0275379440450482	-0.0281351541543239	-0.0407515756607782	-0.0574253851619307
0.464465660891382	0.101727726191384	-0.219008744975046	0.259949998556697	-0.00476848710709338	-0.0518057851357115	0.0171082618932973	-0.0157062435379136	-0.0245303865499075	-0.0282871361214024	-0.0618351618904157	-0.0810406356769525	-0.0801930758616316
0.01638557895847	-0.00233775627357993	-0.00286625701054145	0.0162695808655407	-0.00172768964943669	-0.00230516516517876	-0.000424210378087972	-0.0038772062367531	-0.00305388512359636	-0.00201642740730773	-0.00418794835185045	-0.00751409550465965	-0.0088366263202441
0.034153319027617	0.000686264373948857	-0.0104825730129075	0.0287389926904628	-0.00453975524540942	-0.00685783898593773	0.00102764817838814	-0.00327151432145189	-0.00924267330503278	-0.00569879711567357	-0.00907450985574761	-0.00757744204751481	-0.0125148853663895
0.797929666629667	0.143457275266786	-0.484003740785419	0.137931805231805	-0.0597130869533044	-0.0500221263196741	-0.00241511213881918	-0.0214981790824582	-0.0483356031634153	-0.0548676066364893	-0.0638519732228405	-0.0800421663039027	-0.0931899846982297
0.711671866999433	0.147934801732451	-0.415557815097392	0.168976907613052	-0.0192757500410645	-0.0201533541792955	0.0361273554393488	0.0361682567656912	0.00558206408696083	-0.01971455211018	-0.0336159131613888	-0.0467304790163573	-0.0921372999481475
0.187293403924872	0.0658139557682539	-0.0615193239391661	0.167878182804331	0.0135323600516234	0.0342652437759734	0.0610991392105378	0.0488893767194995	0.0316333652438041	0.0238988019137985	0.00181187149813311	-0.00558994162081849	-0.00974564508944142
0.696475067964987	0.151185729990219	-0.406782640391953	0.164220235065316	-0.0165233126045978	-0.0450908735425207	0.00968339468077817	-0.00313062940713449	-0.0700534616907631	-0.0308070930735593	-0.0643366214558122	-0.0600024228104872	-0.0649151370910346
0.690374218374218	0.175225595360681	-0.389807457173614	0.204546416546417	-0.031963997660979	-0.0230437122916236	0.0286776134091351	0.0127697448049389	0.000232706109119518	-0.0275038549763014	-0.0467978931790412	-0.0466547719443152	-0.0894892548454532
0.938911111111111	0.0594523036433803	-0.608738063250874	0.0469301587301588	-0.0266039682539683	-0.0374269841269841	-0.000684848484848399	-0.0119488095238095	-0.0191320105820105	-0.0320154761904762	-0.0500885910930027	-0.0388988095238094	-0.0492728369054455
0.291670841078322	0.0988138284777012	-0.127196787623949	0.181998190307521	0.000222983692450107	-0.00114763981624544	0.0659879799749653	0.0608507155537379	0.0360164934353552	-0.000462328061897666	0.0255958124408898	-0.0111486109627624	-0.0274422529430406
0.687128836517501	0.140644122724386	-0.401079479976365	0.162438962905298	-0.0401785550696019	-0.0235921581986619	-0.00522917517173493	-0.0174222453954052	-0.00666448977677303	-0.0318853566341318	-0.0522837880562289	-0.0738987497183831	-0.0715438524937989
0.222890487528357	0.0776947565430778	-0.0785868496398326	0.188628083720511	-0.0411748313340876	-0.00361770413312634	0.0209353034699069	-0.00320607292918779	-0.0189485963247481	-0.022396267733607	-0.0327096131731467	-0.0559572063926833	-0.0544825270875656
0.0146788873054742	-0.00149372525218158	-0.00190751968684313	0.0160672661161468	-0.00148529785614925	-0.00359054075435269	-0.000761564667308125	0.000132236434199429	-0.00404907632941987	-0.00253791930525097	-0.00411624164605395	-0.0060717060136828	-0.00490088006212281
0.722125133697107	0.13952409039304	-0.422179757387585	0.170674830227857	-0.0236786076108296	-0.0126520408743235	0.0328228650089804	-0.00869346049863529	-0.00683400546545987	-0.0181653242425766	-0.0259627917706824	-0.0666452624482476	-0.0844031111288399
0.00457132462445633	0.000867847093288748	-0.000414786929512885	0.00410496488983575	6.46881649800871e-05	-0.000396715260408896	0.00101630636427388	-5.77206903705227e-05	-0.000969380937849985	-0.000166013547714404	-0.000880374510155383	-0.000466566781336135	-0.00101901939725639
0.0363074516753578	0.00306967309181569	-0.00982551919350151	0.0327768425330165	-0.00966777331672637	-0.00781696623702319	-0.00317000513828436	-0.00616663949084523	-0.00400068043364684	-0.00874236977687478	-0.00665690725609829	-0.0104851071410799	-0.0101455294287072
0.0314019271231098	0.0174466584234928	-0.0105591837544037	0.017978136387455	-0.00246671057028256	-0.000872993046009532	0.00839375283562853	0.00299621800048555	-0.000676927010542849	-0.00166985180814605	0.000157123887043108	-0.00790843100889965	-0.00502089489791124
0.293401060459504	0.0858891187580038	-0.117970731348132	0.213205098168771	0.0185633408284896	0.014628628936891	0.056013700178438	0.0458777306351237	0.0112015411607795	0.0165959848826903	-0.00714083280494493	-0.0163700674655863	-0.0291852084078168
0.305402698657653	0.0676902546137554	-0.109809812944739	0.264274137064456	-0.0260280329078901	-0.0224152820292348	0.021561281063497	0.0220894634169825	-0.00973524712316809	-0.0242216574685625	-0.0424447725119637	-0.0531536978760263	-0.0658624618708691
0.674143022199679	0.138137384079954	-0.383183877289582	0.191026350094694	-0.00920185688196762	-0.00788060652797495	0.0298467228146088	0.0213336894663262	0.0113817791646217	-0.00854123170497123	-0.00830897360915672	-0.0385071945711188	-0.0304700722623411
0.0356727415852665	0.00808798344420158	-0.00801443359245824	0.0333098480845845	-0.0055626432318474	-0.00426352494088708	0.00606556487242929	-0.00210060745336423	0.000107152616987113	-0.00491308408636724	0.00322111654619567	-0.000633599156818529	-0.00484743850854009
0.0210507676565932	0.00403826885430228	-0.000241516500279756	0.0276751593420913	0.000979664988664412	-0.000341893791085034	0.00509368512861789	0.0088888901589927	0.000453148412609586	0.000318885598789689	-0.00341362812610648	-0.00354329075206313	-0.00252748977238231
0.386630065957868	0.0773262257258382	-0.181559917398865	0.212346930024535	0.011989100687065	0.0110329654508844	0.0185402109138417	0.00485852428247563	-0.00560766880353297	0.0115110330689747	-0.0197009359543007	-0.0365466513694282	-0.0371459113887322
0.83911177210589	0.114321460383608	-0.52468092014284	0.0983370013428836	-0.00781607891019676	-0.00120828485240254	0.0322949739258562	0.00142071577659808	0.0100461644020466	-0.00451218188129965	-0.0210026178511318	-0.0280829667895458	-0.0464887321828499
0.426929520801156	0.150156044983294	-0.19321073758625	0.260025277178642	-0.0133503924499186	-0.00215250639701425	0.0480252123612925	0.0144731924153289	0.0157194713763556	-0.00775144942346645	-0.0203474631804872	-0.0220584093340555	-0.0222065881570292
0.297883616210458	0.0765548571262436	-0.132455293132543	0.180107978836583	-0.0314117633688494	-0.0127417740935177	0.0423066588473025	0.0116336065919759	0.0195129542272116	-0.0220767687311835	-0.0267876667554616	-0.00928729274555112	-0.0254072650400631
0.843463087457205	0.112301642299701	-0.526768010536915	0.100751559007441	-0.0151162620603796	-0.0456601700042876	0.0185497092776505	0.0107807196616022	-0.0365513106862178	-0.0303882160323335	-0.0271262397732985	-0.0749164762525055	-0.059450317908189
0.923023809523809	0.0697604069452695	-0.592271041256715	0.064595238095238	-0.0299126984126983	-0.0215412698412698	0.00134497354497354	-0.0026301587301587	-0.0111619047619047	-0.025726984126984	-0.0339093915343915	-0.0408008861508862	-0.0354324213311055
0.231537311108331	0.0752439295205077	-0.0828775553828206	0.194190882338129	-0.0182140089173782	0.00445885370092441	0.0301553951993612	0.021693445041903	0.0168523949059055	-0.00687757760822688	-0.0180419968977995	-0.0291713528375184	-0.027724705754553
0.789221265771266	0.153574652291318	-0.478335897256074	0.13707941965442	-0.039790626040626	-0.0518841812776595	0.0127864243251029	-0.0351957999845071	-0.0209192676332381	-0.0458374036591428	-0.0562057694776679	-0.0747242425159821	-0.0804467436827242
0.0160057828508811	0.00547391485956393	-0.00483873821934445	0.0106386419782646	-0.00538508626274124	-0.00072726723163	0.000373925732427831	-0.00201645689735532	0.00123412842645278	-0.00305617674718562	-0.00208022404629081	-0.00216727407854513	-0.00135093566186375
0.0513402035602826	0.01268733472383	-0.015605582898004	0.0397113112816167	0.00409328361251821	0.00718998909664665	0.0134178050619768	0.00947536593322475	0.00534965868429704	0.00564163635458242	-0.00595045758137259	-0.000714966420699362	-0.00536301888457191
0.69139070230568	0.156899216788184	-0.400915538281024	0.171755199570222	-0.0320279892782365	-0.0700227079691706	0.0100671596081934	0.0320200947913942	-0.0209383571385208	-0.0510253486237036	-0.0328108154884944	-0.0575545154664064	-0.0752462118272381
0.131122123106291	0.0459703367163472	-0.0375989655199948	0.129972742988707	-0.0024165481646457	-0.00127250015586455	0.0319079253578399	0.0191922558558665	0.0120041490109204	-0.00184452416025513	-0.0109231774407855	-0.00704438781029371	-0.00627127477610412
0.69702493987494	0.145400649542112	-0.394643559309134	0.203407960557961	-0.0203573001073001	-0.0188353391989551	0.00157382894882896	0.00635548737754621	-0.0034663592670946	-0.0195963196531276	-0.0289346871906604	-0.0616293215186606	-0.0407255826332171
0.897634391534392	0.0846789876875917	-0.571204594889375	0.0767148148148149	-0.0275429385429384	-0.0352707182109356	0.00156878306878305	-0.0196337301587302	-0.0283220538720538	-0.031406828376937	-0.0309787928846752	-0.053238554038554	-0.0637990823990824
0.0710888172190641	0.0165453583267542	-0.0242601907430125	0.05353822508017	-0.000550154252635465	-0.00430858954428597	0.0117927200834593	0.00825776169251942	-0.00194485447452343	-0.00242937189846072	0.00193475459334459	-0.0162944019421382	-0.0207894729743267
0.0325859640649581	0.00184219140417791	-0.00944725603196809	0.0289283276502877	-0.00440079980812281	-0.00406687169024469	0.000171374328698855	-0.00365878289164404	-0.00137206609016433	-0.00423383574918375	-0.00714685650357022	-0.00583473377602161	-0.0113641932888834
0.944211111111111	0.0555344523002629	-0.612613693663082	0.0460111111111111	-0.0274555555555555	-0.046491798941799	-0.0157611888111888	-0.0358312289562289	-0.0186825396825396	-0.0369736772486773	-0.0434473544973545	-0.0439235088985088	-0.0542531394531394
0.433583466607313	0.0933526792800228	-0.209942663864924	0.221647103378257	0.000405306537399674	-0.0127823804814403	0.0285508843606441	0.0273199144844232	0.00343509191842589	-0.00618853697202032	-0.04284673124206	-0.0367477625053081	-0.0480400504155342
0.494576693266582	0.0996012125044745	-0.236973065512771	0.267423395032216	-0.0346574723684519	-0.00563682460495918	0.0407042705430112	0.0269516522001138	-0.0219516304854218	-0.0201471484867056	-0.0424987721470549	-0.0570241705398835	-0.0737112847656742
0.0382745624056686	0.0277523964307727	-0.0088044289515627	0.0326555512956037	0.00400210742377088	0.00394294064655507	0.0151276916295977	0.0128055786566446	0.00905732281772866	0.00397252403516297	-0.00115942790267769	0.00230296034767134	0.00258168123019697
0.276388013048721	0.107154587369786	-0.102987689650232	0.225064999741275	-0.0229359940567865	-0.0573339824793058	0.0353952480256737	0.0284671710347556	-0.0102252265122506	-0.0401349882680461	-0.0348352771445485	-0.038826800235367	-0.0740737873875432
0.00244315222925252	0.00127117221043627	-0.000334173461328918	0.00241433705622143	-0.000401647419091794	-0.000474065317155199	0.000427288974097694	-0.000454936832111056	0.000407551960245549	-0.000437856368123496	-7.02010599397023e-05	-0.000737166378085543	-0.00115935978487159
0.324555155755261	0.107377154002125	-0.126909989070812	0.250429526670396	0.0336607959327563	0.0353357445887151	0.0702688504076724	0.0496499232602592	0.0267947416929779	0.0344982702607357	0.00320522450486438	0.00413982125736395	-0.024632490139656
0.690655363155363	0.16916203821585	-0.387719193612052	0.211491822991823	-0.0274098263552199	-0.0288011377826394	0.0243049385312543	-0.0285742882781984	-0.0318683910044205	-0.0281054820689296	-0.0371184466818809	-0.0550010575058937	-0.0734547897300614
0.725218158958806	0.149796943705483	-0.422993217982056	0.174502439886793	-0.0313930738848935	-0.014593821814469	0.028318523694053	0.0246319726147	-0.00271790034155905	-0.0229934478496813	-0.0351773265791963	-0.0452780704143289	-0.0635203619564112
0.0224775382021405	0.004686718824539	-0.00496355001497225	0.0204423420697608	0.00175110762512499	0.000631449024606	0.00640296426939229	0.00245358925877267	0.00365431718204618	0.0011912783248655	0.00259011132237617	-0.0019215283703703	-0.0042453825697331
0.196148251692245	0.0955047040735208	-0.0565044482922936	0.201592062085717	-0.0152001620900838	-0.0236751567992369	0.0197629280195545	0.0137081474485008	-0.019390588539311	-0.0194376594446603	-0.0422663476814175	-0.0368966933329176	-0.0335186985097665
0.182483691734031	0.0230200841562536	-0.0633838319688131	0.156399603986627	-0.000905227814851001	-0.00995000733113963	0.00805289842336906	-0.00627211190966151	-0.0013136093475257	-0.00542761757299531	-0.0108584519512437	-0.0329139001707776	-0.0261648699380272
0.00144357922144553	0.000453772091521544	2.23807868668712e-05	0.00104446747110251	0.000819151808045098	0.00050144158311092	0.00144579369480743	0.00149469583806788	0.000483007422096172	0.000660296695578009	0.0010856289787843	0.000570607329115564	0.000762428247558278
0.313787162048278	0.0662606114635661	-0.142209187482054	0.183068155549597	0.0102585128146234	-0.00944052454717476	0.0288569876163225	0.00654697764219092	-0.0129447157515189	0.000408994133724305	-0.0125947536495796	-0.0484421034878657	-0.0398196059380616
0.208607850159163	0.0618379396606644	-0.0817341698137516	0.153374347455165	0.00620707928062442	-0.00679814293281195	0.0172946711969623	0.0233576622583086	-0.00560594842758386	-0.000295531826093764	-0.00979188297846048	-0.013994552095557	-0.00378619020158052
0.400576378863833	0.147913200250614	-0.174098899273521	0.264187343415723	-0.00384207988662277	0.00809068586087697	0.0538436769134569	0.0249936256268765	0.0138370606622895	0.00212430298712707	-0.00613874189686092	-0.00251701563071682	-0.0280444837163443
0.196490375374493	0.0279768226036861	-0.0725909769083014	0.153366034604222	-0.0228685125635685	-0.0142124249546198	0.0230909403756863	0.00155538791326526	-0.00579549414512467	-0.0185404687590942	-0.034180729752864	-0.0250894057286077	-0.0318707019909363
0.702229528804529	0.141950478094462	-0.402746750273009	0.189314482739483	-0.0544269848136687	-0.0149290072179732	-0.00905000744732209	-6.26134616543705e-05	-0.0259159615989555	-0.034677996015821	-0.0480133352031196	-0.0648950777554673	-0.0731973576410589
0.573080423215836	0.107739746743999	-0.304611389409052	0.222187433927021	-0.00468123508066876	-0.031530492734397	0.0299829669023643	-0.00116317448237746	-0.00447671412811823	-0.0181058639075329	-0.0344540021032208	-0.0496841410544145	-0.0502994111365881
0.373140010638463	0.0664121805746945	-0.171494307919407	0.215484294864274	-0.0211924762973293	-0.0281677463234142	0.0336538826059819	0.0319931807634572	0.011527816255119	-0.0246801113103717	-0.0677161884003752	-0.0650378706145062	-0.0410750440826946
0.137519088418968	0.0179113551343669	-0.0449800601679736	0.116981593303253	-0.00927571962874052	-0.0141530850338961	0.0152704224868781	0.00233092549000774	-0.000346090655323011	-0.0117144023313183	-0.0175400924842827	-0.0255478012706977	-0.0344100209215056
0.397607889704613	0.134843257970419	-0.163951136908099	0.290091047861449	-0.0415152316546448	-0.0593461296948973	0.0773295470903818	0.0259701144203142	-0.0162605826848721	-0.050430680674771	-0.0668956955976204	-0.0539213452809424	-0.1036348250985
0.226301602412914	0.06246779432423	-0.0819100629156801	0.185643165482269	0.0094911762005718	0.00647406381700161	0.0291923975929047	0.0243648516715033	-0.00517322497551428	0.00798262000878672	-0.0216643819286712	-0.033589546886483	-0.0460024942748622
0.131640024392389	0.0139517603258508	-0.0184729545645294	0.182835380759003	0.0118404138602436	0.000819428991712084	0.0330772739901238	0.0208992437376794	0.0123308244788762	0.00632992142597785	-0.0111123441046714	-0.0131352304092846	-0.0237281679098702
0.0384542929050063	0.00254186708423895	-0.00744493271853153	0.0422743350336469	-0.00646728698974873	-0.00573878841474153	0.00378876346381567	0.00564837631011046	-8.12791447388425e-05	-0.00610303770224513	-0.00762381513891017	-0.00734204520066238	-0.0130280866117136
0.403054295737079	0.130607741235065	-0.170470716146826	0.281101306059062	-0.0973121659632415	0.00469491401909022	0.0344129650271862	0.04433010048717	-0.00855285287742091	-0.0463086259720757	-0.0593544614137264	-0.0879748701919106	-0.0697093669169169
0.607275974550917	0.147058577783054	-0.325345356249345	0.229697149547207	-0.0185850460780701	-0.00306676114687632	0.0263286096166827	-0.0142993587705781	0.00330050147781702	-0.0108259036124733	-0.0384956290953667	-0.0585475317379239	-0.107752468897782
0.188194562521033	0.00923240762936575	-0.0617522779209445	0.169506879981428	-0.01850832135185	-0.0305397185242855	0.0133743425829156	0.000478143600300213	-0.0119497467524572	-0.0245240199380678	-0.03237730741074	-0.038789074744924	-0.0508407308322073
0.0444604133812906	0.00153468634517853	-0.00919548735595247	0.0488905937155644	-0.0146386046705117	-0.0102276729630065	-0.000743304595921937	-0.00354115430788489	-0.00838151838126946	-0.0124331388167591	-0.00749896208957382	-0.0143861064311802	-0.0113694901485118
0.561211588986063	0.149443567793572	-0.289540057157608	0.24394858417411	-0.0191442030127	-0.037718031665534	0.0504599148605387	0.0104305704882264	0.010093322558504	-0.028431117339117	-0.0223201361701683	-0.032971436408856	-0.0493564988535895
0.889880687830688	0.102307452240514	-0.565214983835594	0.079071693121693	0.00262407407407395	-0.0203449735449737	0.00414779942279941	-0.00138196248196254	0.0157272486772486	-0.00886044973544986	-0.0343314814814816	0.00456031746031738	-0.0340809480776872
0.363065647563355	0.13375008047942	-0.153612948614558	0.248598757814465	0.0334485280469074	0.0137167929599625	0.101048414496363	0.0589496208940873	0.0387664864378488	0.0235826605034349	-0.0155774789420743	0.0174626680547036	-0.0176591252671027
0.0268050779965865	0.00760726981114221	-0.00114867042892245	0.0343213191667933	0.00523676845515503	-0.000381975755325031	0.00668747645303115	0.00582921552753669	0.00875825789396748	0.002427396349915	0.00129413385403474	-0.000881786387701179	-0.00213753351879087
0.928468253968254	0.0670205000655639	-0.601193808142303	0.048484126984127	-0.043076984126984	-0.0559837114954762	-0.00167857142857131	-0.0376854497354496	-0.0372884920634921	-0.0495303478112301	-0.0708570198320198	-0.0393493386243385	-0.0689499708624709
0.911131746031746	0.0801867264842979	-0.583807437347092	0.065947619047619	-0.0260715506715506	-0.0583885762385763	-0.00122243589743598	-0.00925328282828286	-0.00208870573870579	-0.0422300634550634	-0.0377034798534799	-0.0426999130499131	-0.0481467652717653
0.135408883636708	0.0288605238028316	-0.0369366129806153	0.139840637983578	-0.0201954651919025	-0.0222473984428834	0.0280353522309727	0.00425883973414562	-0.0117245452786002	-0.0212214318173929	-0.0305318147913196	-0.0284717874995054	-0.0486081462246577
0.493173344852982	0.0931808997926519	-0.24179008186045	0.249119568182055	-0.0131549362196058	-0.0222875053800903	0.016417675999001	0.00964198914853698	0.0137139231195879	-0.0177212207998481	-0.0431071675028855	-0.0620147131144311	-0.06962505053021
0.708380513005513	0.145705610901309	-0.408295430161809	0.184852351352351	-0.00946536795677655	-0.0448679457513217	0.0095078706195193	0.00337290811040813	-0.0169559091109287	-0.0271666568540492	-0.033601983389706	-0.0810783018708734	-0.0471782624836206
0.570454612375928	0.138848688253108	-0.30006335235892	0.230733158186842	-0.00788444209653483	-0.0175360566270018	0.0485125712100888	0.0298455305892475	0.0101449211234332	-0.0127102493617683	-0.0245151921631681	-0.0211585945809251	-0.0565787029306164
0.0687637359903528	0.00959851135890845	0.00169246053665337	0.115855514585101	0.00423415397651261	0.00283452358513417	0.0262250737684701	0.0151736081597751	0.0132859865507142	0.00353433878082339	-0.00329022969578624	-0.00514165138487258	-0.0126978585087395
0.464002640722701	0.198066017367366	-0.222384743309062	0.247540266925206	0.01514479485585	-0.0254537200159154	0.0856512406652502	0.0287088106777338	0.0101079569208539	-0.00515446258003271	0.0297336186678889	-0.0381567762846977	-0.0219665384644377
NA	NA	NA	NA	NA	NA	NA	NA	NA	NA	NA	NA	NA
0.631871376771377	0.172172900494811	-0.345475200828084	0.21926624949125	-0.0549359214235654	-0.00318250639736728	0.0134209380854665	0.0180152752731921	1.1012906733332e-05	-0.0290592139104663	-0.00378000462935946	-0.0408171240910199	-0.085255202075858
0.00218737009893545	0.00141387770309371	-0.000464251841770589	0.00142653505813247	2.02571595573318e-07	0.001155631992201	0.00236707857267068	-0.000572238597920393	-0.000449263223176718	0.000577917281898285	-0.000578699936425593	-0.00050177457515663	-0.000409440174460881
0.0231946066223497	0.0108004955191801	-0.00942948558041264	0.00953048530959493	-0.00635485469947267	-0.00355034716274524	0.00478544999740808	0.00233551568211103	-0.00158826127158566	-0.00495260093110895	-0.00178029399636988	-0.000611883605151645	-0.0067157563761715
0.891229894179894	0.099416507305304	-0.567698699569164	0.0742304232804233	-0.0117475228475229	-0.0497396344396345	0.020842328042328	-0.000408507233507271	-0.02796813001813	-0.0307435786435787	-0.022238985088985	-0.0510899324642078	-0.0599015053121597
0.118154993494421	0.0157318284551476	-0.0354001323237443	0.109830971087232	-0.00691077830259733	-0.00868363335200736	0.0117445484093506	0.00717669954363824	-0.00208924938687578	-0.00779720582730235	-0.0114689380744569	-0.0148726052197767	-0.0269020212131593
0.12322748859514	0.0435156874726261	-0.0327592418130911	0.127990802256428	0.0184113852539896	0.018870804016697	0.0294639117942656	0.0176925386092417	0.022069754327771	0.0186410946353433	-0.00765429551568853	-0.00544643132567667	-0.0124798908237714
0.527246324265117	0.116923105050359	-0.268062688706179	0.239275861882069	-0.0331121548280737	-0.00158893317465603	0.0142431799110994	0.0339614032941875	-0.018674343913216	-0.0173505440013648	-0.0463380593667129	-0.0671808256039081	-0.0704529832579638
0.0891902589515888	0.0125618106957281	-0.0129546067076555	0.113254724827381	-0.00230244321900536	0.000944312554994761	0.0227588842117433	0.0102057795103036	5.27459946304543e-05	-0.000679065332005291	-0.011466490454938	-0.0133550596496833	-0.0145852019557841
0.0909272069387076	0.00980997905149041	-0.0137440047418927	0.113246337937407	-0.00505083559700549	-0.00255201038568845	0.0229815712226748	0.0172771151600137	0.00753266176198986	-0.00380142299134698	-0.000821882151588932	-0.0128463402179552	-0.0157167465512616
0.0477062762988345	-0.00470218859082179	-0.00472855193693671	0.0655861544021282	-0.00154186317993511	-0.013160825883605	0.00710358619541642	0.00661463168459995	-0.00714472584074979	-0.00735134453177006	-0.0115576221500911	-0.0143226863383413	-0.0147332261942038
0.0207193975682567	-0.00109613798921774	-0.00640047096677513	0.0159203797858452	-0.00674342265701909	-0.0052192188448016	-0.0010024133490809	-0.00329949931779274	-0.00440788544637901	-0.00598132075091034	-0.00714102042912634	-0.00788534666461838	-0.00466631165169337
0.685457396235668	0.141114491839383	-0.397422185166876	0.170304847631576	-0.0321482312358168	-0.00591196018019202	0.0118299941539737	0.0219060313038573	-0.00291010686895232	-0.0190300957080044	-0.0236034345493492	-0.0495680744968392	-0.0471078106329321
0.590577310188039	0.159361498712986	-0.312820464018436	0.233554183318454	-0.00269568190633351	-0.0354460310224429	0.00528609037793026	0.0189955106989296	-0.0290725285461058	-0.0190708564643882	-0.054024426490791	-0.0720194738509352	-0.0838958622221078
0.0128768883762451	0.00306599065054462	-0.00465877026777612	0.0085164802337749	-0.00276920847804361	-0.00340952810172558	-0.00126130927153723	-0.00272912131352627	-0.00363916920854042	-0.0030893682898846	-0.00478913517064705	-0.0069683677090236	-0.00472307033273751
0.314161590730022	0.137736074412346	-0.126187652161457	0.231258679061761	0.0195927438599885	-0.0115235229080918	0.0374276680954609	0.0275516231724217	0.0398291336310901	0.00403461047594839	-0.00379642445263123	-0.0178939519072175	-0.0224914189744517
0.704134487734488	0.159394098754524	-0.403391878815273	0.191207503607504	-0.0409743535761338	-0.0319441741265271	0.0297161625535566	-0.00937888294096056	-0.0105593425202248	-0.0364592638513304	-0.0285983956094986	-0.0524902625808021	-0.0659184925677083
0.0313274807462316	-0.000356098908084523	-0.00971358604725689	0.0257788945062861	-0.00651348112596872	-0.00961364529512937	0.000994276769287046	-0.00482100187835531	-0.000115348622518403	-0.00806356321054905	-0.00736508204290965	-0.00408271755464755	-0.0111332243268018
0.559449719184802	0.111009493129225	-0.301927812795678	0.201741782700409	-0.022720828271794	-0.0531467564867201	0.0156455287843744	-0.00991264731825803	-0.000280969869052239	-0.037933792379257	-0.0460033654897741	-0.0272973489641867	-0.0497425242175082
0.134075616821469	0.0162207610693625	-0.0443146456162457	0.11249507203822	-0.00842472870972619	-0.00488706674538028	0.0100176886499762	0.0135658216161234	0.000848535680116863	-0.00665589772755323	-0.00784083337488511	-0.0171655287663744	-0.0239457776588941
0.485260454499659	0.158017000296828	-0.234092305672084	0.256493131358927	-0.0550663427367895	-0.0869615217742927	0.0517790551644761	0.00886245419305887	-0.0162987388637702	-0.0710139322555411	-0.00999660041933426	-0.0669124242099196	-0.067846771884406
0.0848671529376732	0.00910550315263978	-0.0241523225001775	0.0764410684664217	-0.0176638572021589	-0.0141813317647638	0.00761120539539094	-0.00271611854752953	-0.011054840605451	-0.0159225944834614	-0.0184336729877894	-0.0133720924463418	-0.0293295226354263
0.241457845793142	0.0752443337093956	-0.0919211247169605	0.186468369755153	-0.00102514949666641	-0.00515894682168241	0.0287602280195705	0.0136570691692574	0.0127628593978938	-0.00309204815917441	-0.00669160509987099	-0.0181730660420288	-0.0286173407472345
0.895791005291005	0.094589121636881	-0.57334379334936	0.0662926887926888	-0.0549436440460125	0.00471348281348283	0.00798243793243791	-0.0063275095275096	-0.0161498880748882	-0.0251150806162649	-0.0273982804232805	-0.0387529734154735	-0.0269817099567099
0.0474098570027901	0.0089182847868516	-0.0080351592806672	0.0541760328841638	-0.00338540098617181	-5.1158121444829e-05	0.00488231666331858	0.00740208698411573	0.00580542143053447	-0.00171827955380832	-0.00672796769798886	-0.00470571779903896	-0.0104235582187976
0.137104497780722	0.0186677501955477	-0.0433067176502494	0.122011723399762	-0.000641041371493178	-0.0155843332854875	0.0190865343848703	0.00506144047914758	0.00895387699657843	-0.00811268732849035	-0.0180591829342273	-0.0165003624290854	-0.0395925178590896
0.683342371561774	0.16211802562337	-0.396830654768048	0.167513240367982	-0.0247669333387197	0.0112267342235083	0.00294924956549336	0.0246861581001619	-0.00309619361311431	-0.00677009955760577	-0.0579589970368727	-0.0154676882155861	-0.0486131654112559
0.12986739777661	0.0174141246778754	-0.0358454901695243	0.129313671571794	-0.0119562485189562	-0.00085788566034839	0.0186399379396802	0.0150008519667962	0.000378344755420146	-0.0064070670896523	-0.018070931118281	-0.0236853114225167	-0.022081545508292
0.380822101296062	0.131050420781283	-0.166692712761533	0.245270388380972	0.0300806850761792	0.0156075246926528	0.0658780668550813	0.0623165521017088	0.0180403144363989	0.022844104884416	0.00317447614301652	-0.0143974456909587	-0.0178748695831728
0.00616043248581931	-3.06301319512141e-05	-0.000520552946002819	0.0041827300041799	-0.00062216977679019	4.86174577656404e-05	0.00143694787182786	0.00116145264109917	0.00116016376094377	-0.000286776159512275	-0.00141098596483397	-0.00111944768417983	-0.000294908552807315
0.949255555555556	0.0503603990854461	-0.617343346474747	0.0419190476190476	-0.0187555555555556	-0.0549272486772486	-0.0114817460317461	-0.0293908807967633	-0.0330504578754579	-0.0368414021164022	-0.0367691798941799	-0.0425997234247234	-0.0419867724867725
0.577919513741619	0.145884333426218	-0.305787863554325	0.228665082217977	-0.0376126213784609	-0.00610456137254189	0.0563471509400293	0.027380900990141	-0.0111604276490197	-0.0218585913755014	-0.0265379640706188	-0.0332872750519609	-0.0625142520838488
0.0210264489749048	0.00512135574925459	-0.000936191501907588	0.0256235477804649	-0.00135520464128201	0.00126589066722956	0.00740481816214595	0.00167713653366619	0.00148015600447063	-4.46569870262252e-05	-0.00108404694214801	-0.00341905358254603	-0.00466029231497083
0.268742574375647	0.0470480203377255	-0.108947254437306	0.191877649604106	0.0108072197324914	0.0202909804308287	0.0404650811363113	0.0280500977254764	0.00735766372720742	0.01554910008166	-0.0285249169505302	-0.0202661500918215	-0.0281272909102695
0.0213815965451681	0.00713115073698353	-0.000520050421625368	0.0270637419180791	-0.000758317169032578	8.45877314573952e-05	0.01049514007769	0.00747526442157543	0.00293806914474003	-0.000336864718787591	-0.00115880294219347	-0.00156501725826672	-0.00252454791324906
0.125468791846021	0.0691791840623975	-0.0329799643716392	0.131643485900345	0.047104610429724	0.0287106770910354	0.0574085396261688	0.0447091880011651	0.0348656264984666	0.0379076437603797	0.0236396353410098	0.00679340587005717	0.000707843966374466
0.424094609579519	0.118448251624973	-0.190712468759318	0.262902742330687	-0.00217699738235033	0.0087665049131031	0.0281352733146545	0.0119962389463313	0.0301721361724199	0.00329475376537641	-0.0427456088641119	-0.058972155012251	-0.0813235916004225
0.48429047394516	0.0849433549064283	-0.232703712222733	0.258564205602934	-0.0358829101966908	-0.038249033565794	0.0336558849519342	0.00608314019515377	-0.0268908117216217	-0.0370659718812424	-0.0538701466282966	-0.0700553989786674	-0.0952839692228022
0.00851408487684182	-0.00292230850220423	-0.000955104310218262	0.00981412014050979	-0.00365444282854843	-0.00387040842168458	-0.00115694575008427	-0.000527206572657637	-0.00263144105537185	-0.00376242562511651	-0.00278559064881721	-0.00382367623496149	-0.00446271454962571
0.4823606628374	0.108118537801924	-0.227038725783226	0.272217458269135	-0.0323898200974091	-0.083720378858489	0.0360232116942005	0.0137813345851495	-0.0071823980443016	-0.0580550994779491	-0.0612453275602612	-0.0557067943573751	-0.0762100706434864
0.765853252303252	0.141497324443261	-0.458966472057995	0.148038702963703	-0.00539010177109822	-0.0200916119424185	0.0180264126393173	-0.0190519666842371	-0.0328357734528401	-0.0127408568567583	-0.0528501494291741	-0.0736991258637291	-0.130172992013576
0.406579816385942	0.157209181674405	-0.178952135800514	0.261850793165797	-0.0444360779000472	0.0264899158625941	0.0440360111901029	0.0477477132543611	0.0240863674319395	-0.00897308101872657	0.0136354413243074	-0.0519159846070715	-0.0625862363018584
0.0363399829677422	0.030892843153473	0.00598492302544134	0.0611722322765449	0.00894100554553164	0.0125029607793595	0.0261284815971895	0.0203884654626419	0.0142780167427721	0.0107219831624456	0.0051585412016063	0.00311905318668442	-0.00153082514798234
0.254580900088437	0.0639872130963926	-0.0963408689126999	0.19966284059917	-0.0192327710578347	-0.0238742342854215	0.0287350784636367	-0.00176675283119682	0.0016085423569186	-0.0215535026716281	-0.0256394655659456	-0.0497895142217106	-0.0538489348857677
0.369686254977717	0.0706396609586541	-0.168247348789326	0.21804389131714	-0.0327595309126685	0.00897268333424439	0.0517263775319856	0.0144844266030547	0.0101344592076991	-0.011893423789212	-0.0227830439437247	-0.0306453747588723	-0.0581606171586752
0.266086883981262	0.0771915702596252	-0.0982428475058774	0.216496129645875	0.0121096656943841	0.0134167177250934	0.0590237153715769	0.037963817704849	0.0274958085131204	0.0127631917097387	0.0178354489851133	-0.00779684743987163	-0.0273886317825802
0.756586911236911	0.135665385679777	-0.453327087829767	0.146285202760203	-0.05914840992341	-0.0625810016272762	0.0148726157213024	-0.0289479008951146	-0.0233021823428623	-0.0608647057753431	-0.062374293257653	-0.0758266393115923	-0.115808895794118
0.494634106505422	0.0996353493888057	-0.241974528365978	0.251846412975097	-0.0238070275649179	-0.0187605135311739	0.0485841944131614	0.0279888470817702	0.018696539902818	-0.0212837705480459	-0.0311042097481622	-0.0502987306844528	-0.0599315406359085
0.00195800014760851	0.00104974023561261	0.000287861223671552	0.00214239251354842	-9.43341644650169e-05	0.000595109147486691	0.00152920212157839	0.00165109321866099	0.00111241963625588	0.000250387491510837	0.000122926295618208	-0.00030677360658907	0.000179223515826314
0.529284513428009	0.0814781820026375	-0.276969515106783	0.215646483406698	-0.0311701759619804	-0.0819067084992058	0.0345714080631109	0.010740428030458	-0.0225451897805738	-0.0565384422305931	-0.0390642218173402	-0.0544807609329425	-0.0547758400793382
0.685316667344508	0.136310376730491	-0.39380913008782	0.180966667152537	-0.0206889599352457	-0.0317742024746981	0.0373736412492608	0.00433794197670123	0.00611069879147286	-0.0262315812049719	-0.0204248561456551	-0.0393939198482872	-0.0653171162537528
0.846415637412696	0.115658828666369	-0.526792897073857	0.106981187984129	-0.016333742836684	-0.0123138114608703	0.00213675556469684	-0.00200307127513011	-0.0117355175812607	-0.0143237771487771	-0.0375780407672822	-0.0503386510124312	-0.0630242482144104
0.206556243715782	0.0292842324009956	-0.0726483588508048	0.173264565813948	-0.0235271018589036	-0.0289346596161299	0.0332014383202911	0.00285471468907744	-0.0154824947348428	-0.0262308807375168	-0.0468033829583405	-0.0438913053038169	-0.0494609293297518
0.599150906487073	0.126310916148976	-0.327457632021505	0.206313017681135	-0.00767079536766002	-0.00334382398642363	0.0675378598010121	0.0267209773661068	0.0135279638405212	-0.00550730967704183	-0.0146207057363332	-0.0254674933106287	-0.0481652814257363
0.79079844044844	0.148977559063784	-0.48070653054233	0.133002966477966	-0.0259371860625178	-0.0321212136828761	-0.00222319393569392	-0.0132047083721233	-0.0243064491064492	-0.029029199872697	-0.054555703595599	-0.0469827331466922	-0.0704378571932471
NA	NA	NA	NA	NA	NA	NA	NA	NA	NA	NA	NA	NA
0.0849498330131427	0.0417184160930614	-0.00447067616136858	0.127832670007269	0.0077209377811568	-0.00382717820089327	0.0380630446295002	0.0207301644412783	0.00677991731873659	0.00194687979013176	-0.000434836848631381	-0.00432176049317469	-0.0112301283947118
0.364843681404038	0.137586794439962	-0.157055404562904	0.241781477903246	0.0120146898774424	0.037002436758745	0.0784195288940925	0.0689714779149624	0.0459038833859522	0.0245085633180937	0.000774109799768274	0.0100217729110417	-0.0218620655579749
0.407786207621732	0.10995158230488	-0.196795501328133	0.208650689078853	0.00983730224187868	0.0297151126715455	0.0544527591905548	0.0475152878809612	-0.000292259320141097	0.0197762074567121	-0.0144747243300886	-0.0457317410837848	-0.0379816313428408
0.0502575638650458	0.0308521875789129	-0.00235510983946906	0.0646339794264078	0.00326731763672095	0.0113441665359352	0.0192585467942221	0.0166994039002953	0.0115269826124157	0.00730574208632807	0.00476933768946736	0.000936859957404494	-0.00225295456659107
0.00303012728632597	0.000283897127764003	-7.19935497509473e-07	0.00435795045856698	-0.000699656175993908	-0.000746660412617335	-0.000295777771721982	-0.000292781120556042	0.000103328032828188	-0.000723158294305621	-0.000376237191590779	-0.000614683599368384	-0.000295312933675404
0.0703107008170658	0.0389610101473944	0.00348594146832716	0.122691369838462	0.00252825233182771	0.0114602322076574	0.0206974942662198	0.0240716484397714	-0.00307377933796073	0.00699424226974255	-0.0036697981508043	-0.00667283801904973	-0.0159023764762436
0.00494938233537086	0.00822134249239913	0.000233871547342509	0.00209636119660709	0.002599605867794	0.00183757664289193	0.00469053611848377	0.00328665784185312	0.0028447770150153	0.00221859125534297	0.00198010755961626	0.000783901196749741	0.000279829003101241
0.927261904761905	0.0693351092117844	-0.599962527506602	0.0497539682539684	-0.0385849206349206	-0.016930266955267	-0.0172388888888889	0.0117936507936508	-0.0302978335662158	-0.0277575937950938	-0.0178853174603174	-0.0346284450299156	-0.0277472222222223
0.418369648108325	0.164686550443022	-0.189546323500768	0.253907263686441	0.0099830711925788	-0.0230706089110267	0.0660039234498995	0.027855161278781	0.0076866489318127	-0.00654376885922398	-0.000834610774293809	-0.0342667152658538	-0.0363082452592655
0.506661555089581	0.150433471615791	-0.247216363807394	0.260647045199019	-0.0282970073885943	-0.0221112288939698	0.0481603506313079	0.0087414583432891	-0.00450494854347239	-0.025204118141282	-0.0459825215223355	-0.0659499463245694	-0.0606257001705752
0.387329049277349	0.0837984372099048	-0.164587111567689	0.266220295320706	-0.0385575866652796	-0.00278180870495093	0.0499325128172183	0.0202428938003315	-0.00727008715808258	-0.0206696976851152	-0.0312901833247918	-0.0409131188698853	-0.06103136902966
0.188137806846589	0.0494207166398175	-0.0582326052956889	0.17915420539372	0.0291802551862625	0.00637245591761898	0.0561199506372966	0.0472773138083769	0.0277757389688409	0.0177763555519407	0.0105984278964621	-0.00173608315202778	-0.00876809856956615
0.935622222222222	0.0629809067819447	-0.608662568029051	0.0403777777777777	-0.0132959836459837	-0.00614735449735448	0.0103738095238096	-0.0205303571428571	-0.0369810017467912	-0.00972166907166916	-0.0398498723498724	-0.0244593915343915	-0.0421849206349206
0.860753330928331	0.11825976998185	-0.543524266504976	0.0853419071669071	-0.0260690781440782	-0.0256313371813371	0.00277643097643099	-0.0252958162208162	-0.0380725518848196	-0.0258502076627077	-0.0494959161209162	-0.0489736993341482	-0.073413431938432
0.232143014952468	0.0912268812172861	-0.0854282299399187	0.186436112500741	0.034503020758777	0.0182378723224101	0.0603370816210226	0.0353527158312081	0.0468805591659021	0.0263704465405936	0.00201532614658284	-0.0128511532606973	-0.0271762501944335
0.909698412698413	0.0855302428993974	-0.582879030132561	0.0657936507936507	-0.00290634920634913	-0.0102267195767196	0.00317526455026462	-0.00390793650793642	-0.0304391534391534	-0.00656653439153443	-0.0277614959114958	-0.0426104497354497	-0.0301629592629592
0.0948346653972735	0.0114620868652313	-0.0131031560482298	0.124082608799651	-0.00728806673842339	-0.00789940533153892	0.0208592036241	0.00974872022592686	0.00633217544637033	-0.00759373603498116	-0.0168611205477716	-0.0160435796154774	-0.0173504569471234
0.0364313256661918	0.000593977293030089	-0.00633694487913063	0.0414050652957972	-0.00629658401612892	-0.00252306081042641	0.00897992091967401	0.00234645066105956	-0.000253491373690275	-0.00440982241327767	-0.00604013416192491	-0.011798692975772	-0.00560383571454582
0.331789858527986	0.122170440462394	-0.119897163647721	0.288266761743023	-0.00310068004697567	-0.00649552273915854	0.0330829714649178	0.0385518745745886	-0.0013368634916881	-0.00479810139306708	-0.0148177361539632	-0.0641682330768549	-0.0654885152573978
0.184038741212968	0.0465588646250235	-0.054553243704421	0.182395819008172	0.0107425798699459	0.0222311061299397	0.0522274744692843	0.0351675162303571	0.0272284348775181	0.0164868429999428	0.00985864206649267	-0.00393047683049363	-0.00631066655929868
0.524938962920548	0.0785974930828245	-0.268050479429331	0.234157300869425	-0.0134780506597924	-0.0350454912299055	0.0354269299058602	0.00307993609854285	-0.00862823653726841	-0.0242617709448489	-0.0423012074543715	-0.045127461721961	-0.068674504869816
0.678621849912804	0.135329765552624	-0.39046505362533	0.177496656580703	-0.0231521259720271	-0.0275415071668409	0.0196094863163268	0.0115792530276569	0.00409346585659009	-0.0253468165694339	-0.0213147133092846	-0.0541367316682153	-0.0386073550544239
0.399350987147432	0.05476337371622	-0.190212292381997	0.211460331062175	0.0024520685078831	-0.02765310342106	0.0158855749004457	0.00849545690757236	0.000511979029282905	-0.0126005174565884	-0.0308810696004864	-0.054160736876709	-0.0544359370892735
0.299742893961144	0.0690609817756484	-0.132076493605774	0.184866543040894	-0.00816926748503927	-0.0258150874707443	0.0349586369036092	0.027342131744643	-0.00786156347847755	-0.0169921774778918	-0.0273681444884514	-0.0321772983673985	-0.0351199310413014
0.0708943008115508	0.0111475281895709	-0.0160877164073797	0.0741877498916919	-0.0136946254057442	0.000751748437165259	0.015902706881326	0.0044189428859015	-0.000680684303333262	-0.00647143848428945	-0.00224093839059324	-0.00898262639714251	-0.00960042983602553
0.225950804980627	0.0786790336798649	-0.0811169807770801	0.188006216032855	-0.00534288754828049	-0.00898774685977985	0.0181014559096629	-0.0189628876427162	0.0177001598454202	-0.00716531720403016	-0.01776884843515	-0.0265892446613425	-0.0443759656554594
0.10457252607038	0.0376959848520764	-0.0241084758613648	0.118175145224688	0.010434076122191	0.0051289113887973	0.0350040026609716	0.0271974443091955	0.0213281896734052	0.00778149375549414	0.00226508764056411	-0.00688240284993327	-0.0155233214262361
0.844938524220877	0.111846852514027	-0.528228771447174	0.0994424281600753	-0.0109980949239261	-0.0231306094261202	0.0067615627292098	0.0139842573004338	-0.0109772046829272	-0.0170643521750231	-0.024942794025147	-0.0333521822976931	-0.0386663454736983
0.502383607290263	0.158778261859615	-0.239394418700792	0.275735959809304	-0.0519874509261655	-0.0450183202362787	0.0637891220721899	0.0110388460483568	-0.010108887724084	-0.0485028855812221	-0.0277371992372447	-0.0595460719956917	-0.103442362736995
0.14683249182423	0.0175562373428422	-0.0339124788137599	0.166623713083531	-0.00813084058332753	0.00319917203495965	0.036450802746039	0.0122337223035032	0.0119126768628784	-0.00246583427418395	-0.00989197094001082	-0.0101312955677711	-0.01735461297898
0.299175915282559	0.0646042363861359	-0.129785010850606	0.19116085813656	-0.0521544346638215	-0.00346084208318037	0.0179592743406097	0.0120350920090928	-0.012236867738203	-0.0278076383735009	-0.0360962695099843	-0.0428643917058097	-0.0612598740013621
0.688136049136049	0.146643190120562	-0.391276397966237	0.195280978280978	0.00165364224412223	-0.0678092662577585	0.0171726294402765	0.00402825826564213	-0.00641945951451373	-0.0330778120068181	-0.025616776451955	-0.037370024611484	-0.0551835103348891
0.303350437246174	0.0692645109972626	-0.130407264972752	0.198610116637108	-0.00730033521248213	-0.0270323081882644	0.0313983612108433	0.0159589908192632	-0.00102802649211819	-0.0171663217003732	-0.0216905055106519	-0.0458896764299127	-0.0655812204203129
0.60439904879028	0.130924109121118	-0.328925007937882	0.212908384863024	-0.00161297049573206	-0.00706986634742468	0.0473931592262286	0.0310911703146639	-0.00386342926071659	-0.00434141842157831	-0.033478669096875	-0.0383156454976986	-0.0324375691450624
0.476518181255271	0.101274772850512	-0.229965954366461	0.251542275004035	-0.0161633182899393	-0.0386189507352723	0.0644371873734478	0.0208026550543495	0.0100744021977627	-0.0273911345126058	-0.0505564547781742	-0.0547241459679617	-0.0592199370134384
0.925701587301587	0.0697596087996974	-0.595553470870701	0.0600761904761906	-0.0225698819698819	-0.014884126984127	-0.0164276214526214	0.00768994708994719	-0.030072903947904	-0.0187270044770045	-0.0315937830687829	-0.0495493943490541	-0.0393263588263588
0.46229579574976	0.20309837418767	-0.214255766034429	0.269595777121813	0.02459699103464	0.0114239600909948	0.0743148626016444	0.0568633819698659	0.0348222966168911	0.0180104755628174	-0.0490112048002782	-0.012622822772806	-0.0345806837799766
0.887969047619048	0.104148892640661	-0.561804179748108	0.0855547619047619	0.00492301587301591	-0.0208714285714287	0.0312987012987014	0.0149730158730158	-0.00180351592851591	-0.00797420634920631	-0.00823932396579452	-0.0109039675466146	-0.0181509004884004
0.339568091124613	0.131911798645147	-0.143834900020388	0.22967923442556	-0.0366635439863154	-0.010538221370965	0.0383949518897779	0.014388616409548	0.0169766019648885	-0.0236008826786402	-0.0425889537585233	-0.0183219162795962	-0.0468581765392274
0.56583601809722	0.102549338172657	-0.304878239957217	0.206584432943412	-0.0084856688657774	-0.00188359993595255	0.0384082007505309	0.00274059556943007	-0.0140367939061927	-0.00518463440086503	-0.0293670546065217	-0.0532974127713551	-0.0483551911367454
0.0129306037009011	0.0021391800065588	-0.00275617224307946	0.012577529781898	-0.00172218344816913	0.00220199738338059	0.00108991151494113	-0.0012523344830284	-0.0010082245610001	0.00023990696760573	0.00231509042786446	-0.00230257022207507	-0.00337274073655564
0.322191755759607	0.056795583730158	-0.124628606579235	0.253481034617459	-0.0169451391699842	-0.028770399828255	0.0326799329036083	0.00605367108968646	-0.00715940887601901	-0.0228577694991196	-0.0402482419006462	-0.0482551200017308	-0.0686616103328545
0.000761790378376985	4.3942269108168e-05	0.00027646952179623	0.00132591736667522	3.62731245332616e-05	0.000770567698145627	0.00044248320255105	0.00016304240408428	0.000261512238375108	0.000403420411339444	-0.00012414818432074	-3.6542540430133e-05	4.28618830622727e-05
0.915800529100529	0.0754644664302984	-0.587656502664292	0.0638185185185184	-0.00337671957671959	-0.0195203703703704	0.0142510582010582	0.00387671957671953	-0.0094252645502646	-0.011448544973545	-0.0278688494111095	-0.0257555962555963	-0.0296879629629629
0.74081102971103	0.156279422056155	-0.433061913050825	0.175991279091279	-0.027980994930995	-0.0342329876006348	-0.00243000735647803	-0.0144212510982118	-0.0268934377448579	-0.0311069912658148	-0.0377300995503969	-0.083099141106198	-0.0861088662830645
0.0708542302940734	0.0157696046206292	-0.0156599065147145	0.0778086396669806	-0.00863329445686155	0.00314347540577797	0.011453837514835	0.00404142948028767	0.00910500997047918	-0.00274490952554178	-0.0136179636665099	-0.0175506078468256	-0.0190942148489999
0.0051676605973944	0.00071774388069364	0.00104337831821378	0.0116858338690612	0.000988764981985493	-0.00103084239209572	0.00158777731066127	0.00092572211587879	0.00131006806919722	-2.10387050551151e-05	-0.000804916804205575	-0.000506056611300101	-0.00190959170543689
0.199393060139384	0.089129833884684	-0.0474211543096143	0.234014094050022	0.00489420027622203	-0.0395795744450979	0.0315991241144469	0.0146181960974445	-0.0134588539316168	-0.0173426870844379	-0.000815428698472842	-0.0397846279507375	-0.0478008303155915
0.511780810937333	0.0708099891781687	-0.261839344756505	0.225856024001921	-0.00774796447506432	-0.0116368754584206	0.0441397597838253	0.0170922528488391	-0.00651275874990276	-0.00969241996674253	-0.0374803746504368	-0.0505968362788551	-0.0489306998048449
0.769399187849188	0.144661918853087	-0.463932082143673	0.140416649091649	-0.0227070562988211	-0.0438885074819497	0.0121746008893067	0.00147646389558143	-0.0242416462241463	-0.0332977818903855	-0.0326771494100442	-0.0466598699460777	-0.07489273526764
0.0491399391329827	0.0366545409777589	-0.00430820011405392	0.0638662326803256	-0.00536846677288361	0.0065454137678051	0.0223521701476548	0.0133168977833668	0.00984000941927583	0.000588473497460745	0.00138352658693082	0.000350356804162212	-0.0057885481379451
0.460938909499735	0.194695167579127	-0.219137666417672	0.251092591221766	-0.00724885398580849	0.015676339919554	0.0772474334814284	0.0448411977105616	0.0115472317769769	0.00421374296687277	-0.00403193225405341	-0.0311220441787623	-0.0297935383066699
0.650382366728855	0.141683848909484	-0.368415224364258	0.186357351885864	-0.0471278412496288	0.00662872306050599	0.0422801776244354	-0.0154910573090655	-0.0243184274514343	-0.0202495590945614	-0.0477964410642765	-0.0701961556590639	-0.0708288622971099
0.0160152926711494	-3.80540745817289e-05	-0.00507933828126865	0.01166471291864	-0.000438387675931885	0.000854373742691796	0.00174353281790559	0.0035605630624678	0.00014050798782125	0.000207993033379955	-0.00101210613045247	-0.00324849802207908	-0.00394287839648694
0.032267707644958	-3.58096641928998e-05	-0.00723904557852706	0.0300412549741381	-0.00352303014006377	-0.00757804965703223	0.00341619306611635	-0.00314396301878926	-0.00412431756596221	-0.005550539898548	-0.00181568078555299	-0.00831314386864166	-0.0102685811202811
0.597574157184579	0.140453807979996	-0.320758937439508	0.223856376725955	-0.030969257511955	-0.0178014339154163	0.0331267866314114	0.00116553937370123	-0.0166385400352798	-0.0243853457136857	-0.0322082347426469	-0.0929326690709772	-0.0903892300897718
0.0581568275433307	0.0295662990733037	-0.0144053031637725	0.0517982889299391	0.00461827062646119	0.00308815929418994	0.0170532640861238	0.0107627101834438	0.0027336329155033	0.00385321496032557	-0.000939022706297941	-0.00513409580453355	-0.00362659096429847
0.666037760044107	0.122452871278511	-0.374350325961918	0.201114837358491	-0.0118236321883697	-0.0392333077494438	0.0440213733878208	-0.00259736835348323	-0.000757228002737032	-0.0255284699689067	-0.0573822004420881	-0.0608663221370075	-0.0742721876481398
0.424793271291832	0.130337013861598	-0.206443234322875	0.215170563053825	0.0324453502177232	-0.0210018846732967	0.0563407882289477	0.0381491507351222	-0.00340380693227543	0.00572173277221327	-0.013926956297433	-0.0208067931507946	-0.0277060583111126
0.503506888210516	0.0980974804938983	-0.250740751171676	0.243115498611015	-0.0431727752893184	-0.0458361239814247	0.033454494747771	0.0134010024398297	-0.0282780933612877	-0.0445044496353716	-0.0273565660828688	-0.0772496798415194	-0.0741188391237037
0.8925208994709	0.0989569973822356	-0.56824779277724	0.0751477513227512	-0.0537621693121694	-0.0124678571428573	-0.00302308802308815	0.000609018759018642	-0.0347338383838385	-0.0331150132275133	-0.0369465978465979	-0.0535312890812891	-0.0809167509499271
0.739603133903134	0.162070238271222	-0.433578891696089	0.172079405779406	-0.020615466015466	-0.0278850477982057	0.0197282634032634	-0.0341376587891526	-0.026595479192195	-0.0242502569068359	-0.0423623232136339	-0.0765904892633453	-0.0957131463641502
0.00795390522817317	0.000133171747909727	-0.0012832550416892	0.00386626442737733	-0.000206019707790659	-0.000443795613247192	0.00421102360155674	0.00143345227426587	-0.000256278619148389	-0.000324907660518925	-0.000690144111800874	-0.00136176939146874	-0.00166491825072844
0.317642448534177	0.114878784803965	-0.114685974721899	0.27586941583266	-0.0168891705028355	-0.00928171632483332	0.0615260838698455	-0.0159611978321028	0.00121130112584567	-0.0130854434138344	-0.0196112810404335	-0.0358734861177544	-0.0581854852496119
0.405318529478038	0.13051595423461	-0.169657363271464	0.28861984954088	-0.00623943712527736	0.0118681070254935	0.0429899707420721	-0.0306289156551483	-0.0176709903865995	0.00281433495010808	-0.0730758834920808	-0.0973103086245823	-0.101441661165436
0.0143009837290014	0.00184063192959002	2.20837571647311e-05	0.0165598902838386	-0.00197792069777411	0.00107137752339561	0.00742488292919998	0.00421105479906982	0.00272754475723733	-0.00045327158718925	0.00136648781258173	-0.00173264837447043	-0.00191974050511422
0.339809297663716	0.138196162932224	-0.147780767068175	0.218083977599678	-0.0362537755248498	-0.0143401748450084	0.0263399090006145	0.0207549522977158	0.022242067745069	-0.0252969751849291	-0.0300393893339486	-0.0378318836685676	-0.0645023104759623
0.0396248308730157	0.00949605851990777	-0.00935484128031645	0.0347951649839036	-0.00512361490222332	-0.00200913422305384	0.0141370607236267	0.00547045641541182	0.00781943365816278	-0.00356637456263858	-0.00196456891809372	-0.00243594516431839	-0.00222052053901977
0.43388804054614	0.114588758763393	-0.212423055844191	0.215047532930563	-0.00930196227205737	0.000436569932212805	0.0550460111185682	0.0213311818901526	0.0109539792546226	-0.00443269616992226	-0.00299788280337243	-0.0230186317520187	-0.0451159666869232
0.845227460774519	0.113472748585132	-0.522440525770742	0.117872106325048	-0.0702623236370997	-0.0513304614775202	-0.00642186914392784	-0.00632272362713526	-0.0453088510073802	-0.06079639255731	-0.0491342789563377	-0.0845570380599792	-0.0525342169139768
0.0316234152846819	0.0175900511425399	-0.010719762108766	0.017696406846228	-0.00230767149027796	-0.000372056241681962	0.0151049745740939	0.00780936872340369	-0.000747585998313347	-0.00133986386597996	-0.0026343143687499	-0.00278735522558176	-0.00239270444511295
0.943222222222222	0.0550545211184664	-0.613653826198194	0.0407777777777778	-0.0342	-0.0342358123358123	-0.012900172975173	-0.0161488816738816	-0.0151107142857142	-0.0342179061679062	-0.0421765873015872	-0.0459015571030277	-0.0358301226551225
0.119261284118268	0.0436008525004242	-0.0299890610786611	0.128787737989608	0.00624331875475018	0.0104210285892561	0.0322013545219353	0.0197700922855544	0.0133033917176946	0.00833217367200312	0.00392677853446483	-0.00801009575956055	-0.0130707134651181
0.889943121693122	0.0989131601020099	-0.563337477329494	0.084827441077441	-0.019370634920635	-0.0332395674901867	0.0215695767195767	0.00860731120731117	0.0113042448292449	-0.0263051012054109	0.00126878306878309	-0.0369471109643711	-0.0551697083609378
0.0890817698583526	0.014638813911186	-0.0272288093046437	0.0770194308828803	-0.00109474679160305	0.00120915652380313	0.017002490575589	0.00507341523356875	0.00020886180569861	5.7204866100044e-05	-0.0122755928787915	-0.0102495879546049	-0.0169548916027196
0.53297533534772	0.0809394060568479	-0.27989253024231	0.214094391645717	-0.00870908472266652	-0.0138684920040131	0.000437491085801822	0.0198142072578724	0.00454474265014748	-0.0112887883633398	-0.0322487568125083	-0.0533875178635096	-0.0728780508495412
0.426223591288952	0.113367752401013	-0.209820329953496	0.207215029116668	0.0152701322215499	-0.0186397411148516	0.0527646846039714	0.0464074114851481	0.0329788986934362	-0.00168480444665081	-0.017480220711445	-0.0115438228698073	-0.0209357332202026
0.652039366189366	0.16602788161046	-0.362466003395171	0.208803346653347	-0.00104674234548852	-0.0354018461890201	0.042961084406363	0.0355831945429772	0.0172013354881226	-0.0182242942672544	-0.0389718810820399	-0.0504143792064655	-0.0622597562193531
0.922528571428571	0.0741298674798209	-0.594964265399192	0.0553126984126984	-0.0738473544973546	-0.00845079365079382	0.00520079365079362	-0.0187174603174604	-0.00911461909550149	-0.0411490740740742	-0.0404474063426541	-0.030813431938432	-0.0492416769492056
0.872499013949014	0.10618185826227	-0.552081487287944	0.0833740019240019	-0.053075148925149	-0.0380484977790241	-0.00624292929292924	-0.0036093314093314	-0.0547823232323232	-0.0455618233520866	-0.0578008391662804	-0.0524406834465271	-0.0441232165982165
0.321432364538071	0.112304136301805	-0.128987299979784	0.237362159157427	0.0135470723519387	0.00250356973086091	0.0516275416789451	0.0240668264926063	0.0208993908641505	0.00802532104139986	0.00428150468119398	-0.0272080001198142	-0.0469671092252997
0.914023809523809	0.0785561275618483	-0.584934744332657	0.068440836940837	-0.0099139971139971	-0.0370867243867243	-0.00866363424157535	-0.0213138888888887	-0.0161065628815628	-0.0235003607503607	-0.0415890725015724	-0.0360850288600287	-0.0691565631029952
0.316203217052176	0.0995977087638221	-0.110950670767527	0.283359164217603	-0.0421023214560456	-0.0105904005581873	0.0319311724998086	0.0162016304358816	-0.0012035415354853	-0.0263463610071165	-0.0334819207676446	-0.0355028587140948	-0.0741690003481872
0.411676347803172	0.131303524302145	-0.176175805921886	0.282007263191568	-0.0301360580044618	-0.0374998488215926	-0.000195147187112388	-0.00382578214284729	-0.0290464800743204	-0.0338179534130272	-0.0524492227203364	-0.0726389419264136	-0.0955750944833399
0.0174198276137728	0.00432252154418761	-0.00575983511187802	0.0109410516853178	0.00302339806035477	0.00289040692384687	0.00176347903681871	0.00222374209563557	0.000310997772851179	0.00295690249210082	-0.00222343461241259	-0.00247526076696436	-0.00294200968669508
0.67465830427408	0.158909020157545	-0.390217750090161	0.169753575851215	-0.0576322936810129	-0.0201067855572415	0.0371668583421789	0.0282424569010273	-0.0158958635428696	-0.0388695396191272	-0.039143611738937	-0.0450758146095701	-0.0590347807216911
0.797421056721057	0.146716370566586	-0.4837747355043	0.137448712398712	-0.0578151773007249	-0.0186334082670392	-0.00694167472550555	-0.0389583816385806	-0.00670912732597528	-0.0382242927838821	-0.0284758120147827	-0.0807123034587819	-0.0693870044153447
0.887024338624339	0.101543585971618	-0.563417685868978	0.0786149110149111	0.003035545935546	-0.019279292929293	-0.0123170644170645	0.000629665704665827	-0.00637033429533429	-0.00812187349687354	-0.0378058321308321	-0.0438535748369987	-0.0645291495541496
0.934690476190476	0.0636669300930943	-0.604807288533667	0.0502619047619047	-0.0417714285714286	-0.0201107142857142	-0.0119529914529914	-0.00788915343915342	-0.0187784641284641	-0.0309410714285714	-0.0499477032227031	-0.0397174445924446	-0.0675230241980243
0.220807203231429	0.0343989797014866	-0.0806022603473843	0.178449154028011	-0.0198117039901723	-0.0105090921197206	0.0108357073940764	0.00551208016536014	0.00712368123232646	-0.0151603980549465	-0.0377889245884763	-0.0351577257929777	-0.0527267627984276
0.0267833543223317	-0.000298576149436708	-0.00443323218776084	0.0300302628397553	-0.0069165542624593	-0.00918545476986936	0.001838002039776	0.000698080478551247	-0.00325382710044371	-0.00805100451616433	-0.00892337761812961	-0.00619511329016671	-0.0103756442499012
0.410642830460034	0.0774999776346866	-0.181586852257396	0.262976076218452	-0.0320081596446508	-0.0471292078286292	0.0410529919106439	0.0242551877612149	-0.0110386844355842	-0.03956868373664	-0.0464409356805788	-0.0483280392756444	-0.0781990564116277
0.496004375503808	0.0915951494006915	-0.249494805224556	0.231033987853265	-0.0171689016437962	-0.0267882052850218	0.0403812968637532	0.0291432707523123	0.00968497121977824	-0.021978553464409	-0.0292408313001632	-0.0538998950064479	-0.0661635223640535
0.00585875717033126	0.0015110447222106	0.000368188705516382	0.00627512014732949	0.0019419221759403	0.000999684251533989	0.00338919955108812	0.00178917104594801	0.00205563313354839	0.00147080321373714	0.000687694787807969	-0.000376841348090504	0.000318204111729302
0.340040542956741	0.136970434266739	-0.145340125423873	0.226402395263448	-0.02173123980161	0.0151294942394067	0.0382348647086449	0.0359115650059162	0.0189392465801713	-0.00330087278110164	-0.0229723788592106	-0.0292366341766152	-0.0387129937105783
0.601075733507579	0.129940199625837	-0.328962299666747	0.205584030115894	-0.00953633580059143	-3.92952069788732e-05	0.0450824000267533	0.0205022692143862	0.0162419213896074	-0.00478781550378515	-0.0449556574342479	-0.0268583156847852	-0.0457286004482192
0.436090493865855	0.159440315226248	-0.203954808470576	0.2464520367738	0.0051423093654781	0.0170924991043457	0.0310582294672169	0.0314248340960083	0.0329511482350804	0.0111174042349119	-0.0143487618543368	-0.0248008108099413	-0.051857534300989
0.806759309209309	0.137593852590251	-0.495620320438554	0.120528389203389	-0.0145770568538216	-0.0891046711019536	-0.00132739205239207	-0.028064565391036	-0.0756367278631035	-0.0518408639778877	-0.0593800737457898	-0.0749872199257081	-0.0964555763555212
0.0725076736015903	0.0217912519040159	-0.0142228417350778	0.0861502511097481	-0.00126804783707131	-0.00537428317841165	0.0245248428765916	0.00933191098069999	-0.000574853742102546	-0.00332116550774149	-0.00405996389119832	-0.00597355521375391	-0.0124331885936831
0.149238466988708	0.0678495689086256	-0.0289445240291321	0.185513192557306	0.0159793995377865	-0.00416066175712071	0.0238341279015217	0.0149661720130205	0.0129798128087341	0.00590936889033289	-0.0142034225710896	-0.0214382007393935	-0.0190487214719271
0.227506017728526	0.0822803515648789	-0.0802660388392661	0.194486817246416	0.00131716270233734	-0.0114480597891235	0.0426254394935888	0.0342249396665979	0.0173297284952355	-0.00506544854339308	-0.0167650707547677	-0.0136524706621743	-0.0246675939323145
0.42208866412958	0.162684129758213	-0.192183511307014	0.25336388770455	-0.000512772726846744	0.0162969073924682	0.0552584131095247	0.0424126242884547	0.0305538653486437	0.00789206733281073	-0.00452022932253265	-0.0199322518670073	-0.0193047865409504
0.203908105457708	0.0600875186720951	-0.0771647423905728	0.158070062561204	-0.000639200457283495	-0.00819977751406134	0.0247302370653106	0.00571689459102007	0.0115103098896013	-0.0044194889856724	-0.0160536259734408	-0.0118663389921674	-0.0309678379644574
0.0300605504564156	0.0196253141200819	-0.0100437310506426	0.0169082068835197	0.00275478723717803	0.00370046657756976	0.00849042925128173	0.00474259989381649	0.00519866381873994	0.00322762690737389	0.000824700396925209	-0.00248047843184191	-0.00538791581967854
0.764315053465053	0.14489490686131	-0.458075389472219	0.147873382042092	-0.0467532591516363	-0.00574686533796431	-0.00200579872292972	-0.00138863516723586	-0.0283717231604537	-0.0262500622448003	-0.0556381855665125	-0.0785884201596347	-0.0780406165230396
0.0525587435661985	0.00875001677243688	-0.0141018120361396	0.0509752482410853	-0.00738200477222128	0.00609772324874444	0.00473539500793479	0.0119077666962768	0.00362959902319503	-0.000642140761738415	-0.00209834217781824	-0.00589847679328013	-0.0102033518499927
0.0561596604954294	0.0370910066214059	-0.0116393498095306	0.0564286522267889	0.0171349429595249	0.00888719090532887	0.0292782590341196	0.0133624213964095	0.00937451494683111	0.0130110669324269	0.00964235828723939	-0.00112094801476178	-0.00321596348097172
0.681355559649534	0.160848399500998	-0.395125860387812	0.168889570220596	-0.0113351775369407	-0.00478691892837024	0.0129651316190921	0.0120839442585257	-0.0360186979196446	-0.00806104823265552	-0.0768284238042634	-0.0455180658284369	-0.0890040567480583
0.146840197022656	0.0182774243747821	-0.0496010514996973	0.123313295267176	-0.00311277938148785	-0.00305180984271669	0.0118126628814606	0.00602882089677312	-0.001918882714781	-0.00308229461210227	-0.0211826470212669	-0.0353859865622949	-0.0298490414396368
0.49207695752167	0.0957614617815543	-0.242363478729612	0.245061830174972	-0.0240541207400993	-0.059789794346961	0.0440544391336218	-0.00167462260798862	-0.0133263457036157	-0.0419219575435301	-0.0696860798885774	-0.058398219553199	-0.0788364633165475
0.366590233507676	0.0804477488041611	-0.169669618621294	0.206745216312318	0.00979942716774335	0.0105852341453159	0.0286403907772053	0.0402981610029572	0.00352191740174634	0.0101923306565296	-0.0297374639391105	-0.0242718116344204	-0.0532942850468582
0.642705361305361	0.161654124040207	-0.355690213626745	0.210252791652792	0.000965679238202455	-0.00795335003659137	0.0269081038191256	0.0239184951200353	0.0152493423705932	-0.00349383539919446	-0.0381786040682836	-0.0524140660829824	-0.0494878466662407
0.938850793650794	0.0600736058369081	-0.608098025383699	0.0487682539682538	-0.0247973304473305	-0.0579946405446407	0.00612698412698409	-0.00866393698893697	-0.0317579779439687	-0.0413959854959856	-0.0198501743626744	-0.0349131810781811	-0.0593701668701669
0.0987766213800037	0.0337770650143195	-0.0178962503384821	0.124885508030653	0.0115752153698468	0.0149628170934495	0.042182621935628	0.030191658804107	0.0242896007922385	0.0132690162316481	0.0130943143196161	0.00588397271918126	-0.00345959793537184
0.568378410183018	0.112701622381624	-0.303545717818593	0.215671316810418	0.00661991075460422	-0.0334180297599649	0.0398327534642319	0.0179209726260836	-0.0175463839633534	-0.0133990595026804	-0.0357537590486251	-0.0791160763696712	-0.0550828247484212
0.515906881262263	0.143482654436277	-0.25229509069578	0.264345824365442	-0.0202938473280015	-0.0246647684753827	0.0663612862945807	0.0299748412492581	-0.016046278682014	-0.0224793079016921	-0.0553976506148655	-0.074711194492014	-0.0581605967283548
0.0101523800849783	0.00262713326360393	-0.00266734070987168	0.00933254956557147	-0.00366990461913595	-0.00256551079351138	0.000685277501860305	7.24377230498403e-05	-0.00346774844784759	-0.00311770770632367	-0.00156048508365579	-0.002769122831341	-0.00466409505077304
0.100936459903686	0.0485588754268153	-0.0137320930032986	0.133697026262482	0.0139670793511465	0.00288925694983451	0.0336677281362115	0.0242653938619244	0.00609140706997104	0.00842816815049051	-0.000930051325413669	-0.00237050958571897	-0.00878014507736861
0.106627032853154	0.0146110150872405	-0.0285651043961047	0.106624887753078	-0.00159681266163067	-0.0140365881552194	0.0123042028471857	-0.00258461596571909	0.00320928241899458	-0.00781670040842504	-0.0116659688703578	-0.0228679837644801	-0.0215391370841858
0.171963110289216	0.0297867221027421	-0.0527592291309962	0.164605502568316	-0.0199289319540875	-0.0164272518225393	0.0136560332144744	0.00738845851589515	0.000477092937623547	-0.0181780918883134	-0.0309359558468831	-0.0286589774979404	-0.0334340897626582
0.087160719045197	0.015331803417975	-0.0192463476170809	0.0958393674744812	-0.0179388137828958	-0.00775620746965926	0.0177576431386744	0.00774388306829862	-0.00630211901687802	-0.0128475106262776	-0.0131662213878154	-0.0143518941431807	-0.0193038144782096
0.873082744107744	0.100267486885405	-0.550585669307396	0.089127934102934	0.00818630351130345	-0.0288466690716692	0.00819662097162088	-0.0124045584045585	0.0099696368446367	-0.0103301827801829	-0.0374747123247124	-0.0481822003446617	-0.0396509980759983
0.643197973322973	0.168761276472388	-0.350499667192305	0.227304732304732	-0.0206106004647799	-0.026361352645176	0.0193300000268855	0.0107536865397712	-0.0250500379173423	-0.023485976554978	-0.0584514037489884	-0.0795281551765227	-0.0848588633946683
0.465554635210675	0.198689133729952	-0.21889255768652	0.262172637516598	-0.0147352277437434	-0.00154863218342588	0.0534550824790622	0.0582330217065073	0.0112054488707086	-0.00814192996358465	-0.0090773176670858	-0.0294444792536762	-0.039716698376092
0.56046775407828	0.14213376190812	-0.289458871558837	0.242859085748559	-0.0038915666823176	0.00608197849191272	0.0587624603210074	0.0290461902758582	-0.000929786250546738	0.00109520590479761	-0.0171769635334339	-0.0398001480531734	-0.0666437589143825
0.212232122917974	0.081280718346293	-0.0563020328849871	0.233100228328065	0.00576491066581855	-0.0432518049813168	0.0193264023797738	0.00598409672783695	-0.0163212444390536	-0.0187434471577491	-0.0303161176801814	-0.036614589735045	-0.0548630489730256
0.572970596603626	0.111737273373891	-0.302882954400741	0.226845016671987	-0.0304826397522655	-0.0421685665049297	0.0244548278714041	0.00328009985230437	-0.00893397259526874	-0.0363256031285976	-0.0367016819084752	-0.061668432848991	-0.0691109655391372
0.780811111111111	0.156578649369133	-0.467805292592428	0.152268253968254	-0.0192806156806157	-0.0626026125292678	-0.00286319523556378	-0.0133573195323196	-0.0311920046814784	-0.0409416141049417	-0.0506161209859721	-0.0660812265164024	-0.09637785497263
0.00457145955219353	0.00170059513378751	-0.000498986470317368	0.0037867578063172	0.00154304127760313	0.000332600507127347	0.00278239366275426	0.000670555770313962	7.09936036636868e-06	0.000937820892365241	0.00213386342057685	-0.000119538427613072	-0.000716900850816456
0.206590269708215	0.039590774738573	-0.0716942577949134	0.178403834535079	-0.0092959354601321	-0.014804838547145	0.0268176452941754	0.0116032216294226	-0.00435194062549205	-0.0120503870036386	-0.0288933774579027	-0.0372028045942104	-0.0312573084757234
0.0691552865884382	0.0441736860654018	-0.0145799731204643	0.0777833858496887	0.0137190263574211	0.0043624269380266	0.0316794312413056	0.0208998286354664	0.0209243054802095	0.00904072664772387	0.00515942903526218	0.00963636136582841	-0.00208472473293858
0.796043913493913	0.149675655264528	-0.486114195263874	0.127326937876938	-0.0542758800134109	-0.00247247715247711	0.0023326923076924	0.00276944549115599	-0.0440272375831053	-0.028374178582944	-0.0467765048112424	-0.0412393975380281	-0.0858633722941933
0.348095562573072	0.127918550025627	-0.144539358568218	0.245567964901289	-0.0266183960995319	0.0163048658150058	0.0509462155411086	0.0458236753483582	0.030350943381624	-0.00515676514226304	-0.005087577886146	-0.00541123827738471	-0.032349495327237
0.729529964317685	0.145096648247424	-0.430328638224459	0.160787113604393	-0.0197431462788389	-0.0270931426379869	0.0163539088819359	-0.000384222982825699	-0.0241286227404749	-0.0234181444584128	-0.0232337116185585	-0.0478054355766037	-0.0634861171378044
0.139393484363053	0.0184405183676026	-0.0263408615603713	0.174536103548734	-0.00443636082475057	-0.00784798075091184	0.0283316596664029	0.0224756864700204	0.00679953799490365	-0.00614217078783122	-0.0149808700528562	-0.0119049980783565	-0.0211087724837282
0.341290222458179	0.110081440799355	-0.147641709277612	0.220672512029555	0.0272609863545181	0.020911182114924	0.0600038021541076	0.0475824599227462	0.0177304028519651	0.024086084234721	-0.00814924585065119	-0.0204954584733303	-0.0251274954192705
0.275105125706846	0.0985717666865228	-0.0985832300127284	0.235287465472932	0.00274117620719916	-0.0266489127770039	0.0136342620513395	-0.0117534211919308	0.0202493957161007	-0.0119538682849024	-0.0221480295186527	-0.0629419864105906	-0.0863759542365842
0.0597601980104173	0.0112057452305891	-0.0110542367540117	0.0679462632765534	-0.00227865038843002	-0.00762649333027443	0.0199793631031146	0.00199897478988767	0.00561346230693015	-0.00495257185935222	-0.0164400760759665	-0.00884910792177855	-0.012781686435462
0.755712311762312	0.149158721844627	-0.439062967745813	0.188605148555149	-0.0500264680738364	-0.0645240813108459	-0.00119622812010056	-0.0154317213342213	-0.0443089355089354	-0.0572752746923411	-0.0556087642477348	-0.0788928644518057	-0.0886151550740413
0.287471085514	0.0761180126832399	-0.109253105637726	0.227735626205559	-0.0054379902951307	0.00837764741716251	0.0500734941499476	0.0238655436294679	0.0215766843041244	0.00146982856101591	-0.0109534599199482	-0.0111279105420647	-0.0259646200110301
0.155946683718379	0.0670599172112991	-0.0432161325661574	0.159479988871121	-0.0299191420751484	-0.0203335331274663	0.0247386779187494	-0.0197889435236029	-0.00799684850327784	-0.0251263376013074	-0.0436396678515293	-0.033382681510133	-0.0445973896364434
NA	NA	NA	NA	NA	NA	NA	NA	NA	NA	NA	NA	NA
0.420231015751643	0.120706143106201	-0.205918047631028	0.206472770299267	0.0151192197278294	0.0101604702991164	0.0519411441818612	0.036364976510035	0.00677938757241919	0.0126398450134729	-0.0184659957223335	-0.0286669517736111	-0.0458852926366692
0.49907036993022	0.159963997209398	-0.241167300685567	0.263588303672163	-0.0392329029880729	-0.0652299982690888	0.00537391540385551	0.00498479780654598	0.000338752639337525	-0.0522314506285808	-0.0970520631760323	-0.047574094090146	-0.0710296829437772
0.103834003036856	0.0284742466411819	-0.0239533539323638	0.116791406110621	0.00390763225453636	0.0160341316082758	0.0346096548184977	0.0333174222967985	0.0132616490358409	0.00997088193140608	0.0062452335817501	0.00274822141321712	-0.00763629461442765
0.187988767812206	0.0325449325726296	-0.0547237308382948	0.191974507082518	-0.0132308260814946	-0.00288590277589079	0.0190675460610669	0.0219405728983449	-0.00374835842624896	-0.00805836442869268	-0.0178998090529862	-0.0283721675376825	-0.0319013548805101
0.0248678082864422	0.00836896890224969	0.00145905513153327	0.0413513043257044	0.0094867714140676	0.00989513351864044	0.00653880264892807	0.00999763951557599	0.00765071495689769	0.00969095246635402	0.00159509199324404	0.00108214167626806	-0.00571814478821968
0.333885995102543	0.103571202476091	-0.127160126367645	0.270262834756966	-0.0731342563189736	-0.00615667585479157	0.0353769780435456	0.0110962460107434	0.0202623823116267	-0.0396454660868826	-0.0441072429252101	-0.0157411364443271	-0.063013120928169
0.0651722525156514	0.0101265575616402	0.001436423739508	0.106513165447667	-0.00338790512418954	0.00392274310318433	0.0314824774734206	0.0135435539047235	0.0108820402223154	0.000267418989497392	-0.00182761957712456	-0.00787256840164464	-0.00969088833372508
0.342055131814647	0.1368676437041	-0.150063360344399	0.216213993678973	-0.00544143372270639	0.0048362062225708	0.0377259923746054	-0.00200128244999287	0.00184789544300035	-0.000302613750067793	-0.0320111098610368	-0.0242092159423488	-0.0415258481305808
0.357368211546143	0.131286002880106	-0.155927196818911	0.230139342374693	0.0255049135559378	-0.00605575829648441	0.0362447837375137	0.0455905768025282	-0.0059657268607276	0.00972457762972667	-0.016855684778585	-0.0394565316595272	-0.0238043596109328
0.0387769174770089	0.0337285682553752	0.00528687995495024	0.0645536486879299	0.00764920009871997	0.00671886534706756	0.0271302931895459	0.0193371389415605	0.0141541869722573	0.00718403272289377	0.00720411729328571	0.00392609224522179	0.00125382827669398
0.0358740005809567	0.0052418226300165	-0.00556938083584306	0.0421761811385341	-0.000320375474155442	-0.00279872875559675	0.0102192371976406	0.00555832405404262	-0.00326991707367299	-0.00155955211487609	-0.00696569717567189	-0.00517926343935868	-0.00607526196059591
0.586830114763991	0.132361418288644	-0.318732923178486	0.207249228561186	-0.0148361937449542	0.00677634135278438	0.0399239562719261	0.0413283958007449	0.0148586308360298	-0.00402992619608489	-0.0563095138982029	-0.0443429851092895	-0.0586008100179879
0.0563441309786039	0.0199931843707878	-0.00932571426119488	0.0685941090422898	0.00786347911354592	0.0115458515111927	0.0191079866090023	0.0158105243887216	0.00671526623782097	0.00970466531236928	-0.00067256700408419	-0.00242227905815927	-0.0108737333148247
0.0233606636392235	0.00904201815407221	0.00175542676420493	0.0402294734593585	0.00511858311672738	-0.00333877262501839	0.0120742212344707	0.00483436685645235	0.00390632411511961	0.000889905245854496	0.00282824951603515	0.000726430898048892	-0.00307410734979599
0.138815739492091	0.0303323992485416	-0.0376066430997731	0.14442027904494	-0.0166368401072644	-0.0100826879234115	0.0126600191063093	0.00484144758032651	0.00463839434882146	-0.0133597640153379	-0.0185944603892548	-0.0169973491209514	-0.0327931858579122
0.0276279663642578	0.0166293050913225	-0.00832920658502985	0.0172303881848439	-0.00409452188441958	0.00346790806067423	0.00989825683705295	0.00122337639261487	0.00376483065199424	-0.000313306911872677	-0.00226550451717444	0.00147549330895102	-0.00276352302557329
0.770241299441299	0.13981856467148	-0.463907690137834	0.141952603877604	-0.042558705719232	-0.0922091251834197	0.00644402541902545	-0.0213289603614402	-0.0626011251820076	-0.0673839154513258	-0.044967190947235	-0.0721772940095671	-0.0638869420879355
0.46368892511249	0.200262477839654	-0.219427124227013	0.256627770414205	0.0176887000281469	-0.00552398703077578	0.0518430189009405	0.0351141404094474	0.0111743269065602	0.0060823564986856	-0.00537747159314644	-0.0133034582021123	-0.0196335041510126
0.933384126984127	0.0645585667079702	-0.602921218920461	0.0533460317460317	-0.0315666666666667	-0.023405772005772	-0.00952949735449737	0.00324497354497344	-0.020890873015873	-0.0274862193362193	-0.0389858114108115	-0.0343444536944537	-0.0509427008177008
0.0298181194286681	0.00312536452408848	0.00205074463182744	0.0530924898277474	0.000509809307074574	-0.00615451623280129	0.00820152048523146	0.00101957858974392	-0.000304803983431925	-0.00282235346286336	-0.00552454993455566	-0.00880278199984897	-0.0102416401931557
0.888378042328042	0.0959882183697924	-0.565981357101675	0.0735902116402117	-0.053941727212827	-0.0643548596255252	-0.0114419150294149	-0.0120175756705168	-0.0240527442600971	-0.059148293419176	-0.0501555632963527	-0.0736991486813829	-0.0670111932129174
0.699808926258926	0.123349797691446	-0.404048208382186	0.180029457579458	-0.0154541374478062	-0.0206478647125249	-0.000955785365305606	-0.0199057979343339	-0.0373662433643028	-0.0180510010801656	-0.0670480472729476	-0.065845221392879	-0.0813751889119937
0.119120588194294	0.0569924163821561	-0.0266168409749741	0.13866789753314	0.00624189961080167	0.0166219811727851	0.0477719792347321	0.0395903297480907	0.0391164750460626	0.0114319403917934	0.0204827110537327	0.0067646171161838	0.00191777805512226
0.876134391534392	0.110625246336037	-0.551708684884024	0.0920560846560846	-0.0262175824175824	-0.00840685213479342	-0.0047241221741221	-0.00444678482851857	-0.0204324952786615	-0.0173122172761879	-0.0656047328815739	-0.0522875475318743	-0.0431825498249028
0.311527296802382	0.11035060203681	-0.108498575000888	0.281019047334236	-0.0312512562897521	0.0452412138107332	0.0510605127237087	0.0233405640416813	0.0136938098972135	0.00699497876049054	-0.00698023759638711	-0.0458457002532128	-0.0563940538750108
0.568972439965149	0.144905740536224	-0.296911388479263	0.237799205056496	0.00431445123180163	0.0198678089758305	0.0400172633545792	0.023530476630831	0.0209749238876117	0.0120911301038161	-0.00638627230090805	-0.0196863935320655	-0.0539050809226074
0.607523840133508	0.130971792804809	-0.32591799427008	0.228635431150763	-0.0271866603454495	-0.0669099929443684	0.0219641410631416	0.0081720738825295	-0.0200948711894477	-0.0470483266449089	-0.0555304205614477	-0.0718074400792353	-0.0512443545624082
0.083610249433855	0.010525956869231	-0.0247266651321591	0.0744852440454562	-0.00947466192031729	0.00108848523494229	0.00495496885046449	-0.0010762245911168	-0.00335823077700906	-0.0041930883426875	-0.0117808121073888	-0.0139240939907293	-0.0202818972273757
0.603036230490563	0.128351452422726	-0.330454277983285	0.205138505149641	-0.00858869525927919	-0.056921496332794	0.0261286224449488	0.00138726670852807	-0.0046737888707864	-0.0327550957960365	-0.0554502973507573	-0.0737995375651461	-0.067311479788337
0.0413683845153797	0.0296901215281835	-0.011130419588066	0.0319924238645582	-0.00278194581814364	0.00315823732414869	0.014381771419347	0.00953552133670898	0.00842002004777283	0.000188145753002522	0.00545659620433648	-0.00201748774297869	0.00127028627339153
0.704622558922559	0.157894764279964	-0.404057580152841	0.190220695045695	-0.0418627060304775	-0.0176355127443362	0.0087306374181374	0.0140796074296076	-0.00617456141353201	-0.0297491093874068	-0.0219292203912408	-0.0369625477836004	-0.0655119417820089
0.306703352921767	0.0803819577213096	-0.124272471322887	0.221527670198373	0.0251684273918396	0.0010670373637755	0.0613378511485148	0.0305839343728306	0.0242639229029855	0.0131177323778076	-0.00217223250912335	-0.0258810733305739	-0.0311971654619676
0.126788706298952	0.033252802005597	-0.031157002672442	0.13960104159455	-0.021345925484285	-0.000996407038284269	0.0264131553499324	0.00792859692908396	0.00418725185560848	-0.0111711662612846	-0.00974431892082772	-0.0273706424385105	-0.0346642660238111
0.56556794112963	0.121399302993232	-0.301091638534922	0.217097462910774	0.0378579117914097	0.0106923938421857	0.0483129888953572	0.0315534950727554	0.0079975946179689	0.0242751528167977	-0.0368516242739928	-0.0384736603609507	-0.0533454150178999
0.942146031746032	0.0574414761088408	-0.611997915315146	0.0436317460317461	0.00125396825396817	-0.0410380952380953	-0.00301534391534397	-0.00981190476190474	-0.0105248196248195	-0.0198920634920636	-0.0386656926406926	-0.0469062049062049	-0.0452300370653311
0.733337973137973	0.153657045360112	-0.424732268053446	0.186128657453657	-0.0815620959392631	-0.0386036559888356	-0.00108560421060411	-0.0174649022352776	-0.0345094090292232	-0.0600828759640494	-0.0530593902625868	-0.10525006251918	-0.0902466340733257
0.442149383043228	0.123634159485134	-0.219431661374087	0.21087465072293	0.00545458703716922	-0.000556981960055603	0.0309592338489656	0.0105951839525568	0.017453322667838	0.00244880253855684	-0.0206065023665318	-0.0255083135719836	-0.0226237485515655
0.0421863855984898	0.0320683043679716	-0.00285483644989908	0.0542514730666632	0.00659269818850985	0.00122810330246956	0.019445150355155	0.017077630921766	0.0090180702321235	0.0039104007454897	-0.000778322939671193	0.00364372231214812	-0.00587664928609738
0.126929931617924	0.0647713364229096	-0.0160190077486961	0.179397796403714	0.0139676898312986	-0.00626201336804783	0.0175208020760448	0.0191053900488062	0.00700492838655889	0.00385283823162541	-0.00406381197434889	-0.00342929120060959	-0.0186752217984728
0.820855822371942	0.0983229764519621	-0.507284005120675	0.113862792346673	-0.0209725656286849	0.00188205641593719	0.000280202629626802	-0.01478899173669	0.00188272056660133	-0.00954525460637379	-0.0363742476286023	-0.0400734705190015	-0.0483188533129925
0.0357560698855871	-0.00268134558113928	-0.00362494502416804	0.0481707041336167	-0.00982225369204122	-0.00920500159992338	-0.000788924038099249	-0.00993907899371502	-0.00591440168265399	-0.0095136276459823	-0.0159271554522441	-0.0156979911980956	-0.0153854429418566
0.175029569018255	0.0702150903461078	-0.0584172289211202	0.152739744321212	-0.00995832625673074	-0.0177904791116081	0.0180224088660959	0.0186138402006891	0.00338011452631223	-0.0138744026841694	-0.0174492376811448	-0.0316660369403693	-0.0260304243603602
0.177196956657573	0.0818038236562765	-0.0275126917463509	0.249273042995659	0.000188256614479798	-0.0436226132107869	0.0448996703749162	0.0227341547182966	0.00369059896490181	-0.0217171782981535	-0.0125960695386026	-0.0312689680362578	-0.0235930319505278
0.948711111111111	0.0500632924668183	-0.616219181623445	0.0442412698412699	-0.0191851851851852	-0.0327164021164021	-0.00549444444444436	-0.0282281505531505	-0.0211249999999999	-0.0259507936507937	-0.04037791005291	-0.0461779304029304	-0.0617467607011724
0.799917145817146	0.141842029372765	-0.489686291996866	0.124415285640285	-0.0741662294018333	-0.0471763316233131	-0.00338693621193631	-0.00335083056921293	-0.0186851108113879	-0.0606712805125732	-0.0743289954222129	-0.0741385590126908	-0.0776725619238499
0.52822388306797	0.119624812945096	-0.269251171605712	0.237880712891626	-0.0163471153999484	-0.0170359677993513	0.0625544292629742	0.025646511320313	-0.00272946015208031	-0.0166915415996498	-0.0478107501297353	-0.0390615224485675	-0.0596289716499402
0.646677487327487	0.162754450737904	-0.356894483154277	0.214422620897621	-0.0101225317806486	-0.0385091979773531	0.0465272768410926	0.0098899098885864	0.00801047547787714	-0.0243158648790008	-0.0298807021383233	-0.0452270134293496	-0.0819967204608386
0.685272342241783	0.159770057731334	-0.393693156693613	0.181182001192561	-0.0213489422682308	0.00352431270418352	0.0197588128002854	-0.013188277658562	-0.00915482948330204	-0.0089123147820237	-0.0430992713646824	-0.0250569766733192	-0.0415905086293561
0.314955739389502	0.0703708646712485	-0.14342551155946	0.181861452298305	-0.029181063607538	0.0076724030962026	0.0248723899105174	0.0161098122921347	-0.0208845440187402	-0.0107543302556677	-0.0204601296311878	-0.0283653042151169	-0.0492194533954636
0.938230158730159	0.0604236759997906	-0.606897670056207	0.0511666666666667	-0.00150793650793657	-0.0473357142857143	0.00983650793650792	-0.00703571428571426	-0.0227047619047618	-0.0244218253968254	-0.0187642857142856	-0.0233021164021163	-0.0318006613756613
0.485625715506683	0.159518101851578	-0.230463784084443	0.268267322011355	-0.0159635951451041	-0.00640301154069134	7.42884372544328e-05	-0.0296681578690023	-0.0303057124905496	-0.0111833033428977	-0.0358274266262137	-0.0714269529541974	-0.0666534294647453
0.579417632018054	0.173623328774001	-0.304760785891789	0.235168385297964	-0.054711897638389	-0.0225441073688795	0.0211277748197495	-0.00885009392279856	-0.0223858385279756	-0.0386280025036342	-0.0611078157743924	-0.0395730024371376	-0.0803325834263526
0.909244444444444	0.0819488065471992	-0.58244932945137	0.066172582972583	-0.0418992063492063	-0.0248605820105819	0.00692619047619047	-0.015454858104858	2.34126984126615e-05	-0.0333798941798941	-0.0173196377696377	-0.0151293169793169	-0.0294804112554112
0.714317183286912	0.147121536959596	-0.417383512396725	0.168957853951835	-0.0817651708148881	-0.0185805911451019	0.0034104094545605	-0.0256154595823405	-0.046831724378526	-0.0501728809799949	-0.0582205184546084	-0.0875474554019074	-0.0785064073579854
0.470615228156173	0.106428919878851	-0.222999317468027	0.260602013274483	-0.0367134219042913	-0.0326990141704419	0.0408388448379731	0.00227433805803756	0.0224460957998906	-0.0347062180373666	-0.0387107134087286	-0.0498252839284616	-0.0723038799158093
0.80321053021053	0.139423231212397	-0.488189313178683	0.135865948865949	-0.0401055584795995	-0.012395364674312	0.0111353864459128	-0.0467667316071728	-0.0103221029039963	-0.0262504615769558	-0.0653020703631183	-0.0584879529085776	-0.114325226559461
0.924306349206349	0.0725972884639292	-0.597851621131981	0.0501063492063494	0.00714365079365087	-0.0350851370851371	2.73809523809732e-05	-0.0265330687830687	-0.0210510582010581	-0.0139707431457431	-0.0309055555555554	-0.0425477272727272	-0.04998144056723
0.147716829351402	0.0428344754432031	-0.044660896811409	0.142038911617523	-0.0120603525007337	-0.0192989129076814	0.0208995065757739	0.0188467169978062	-0.00317210740559498	-0.0156796327042075	-0.00963786430699559	-0.0293217449239711	-0.0341758220214419
0.167689439992742	0.0393591039185647	-0.0483562538853229	0.168877115140494	0.00706719300447317	0.00651310844089328	0.0344218666853227	0.00918331606871658	0.0121150839116695	0.00679015072268321	-0.0196481741098164	-0.0291570411283241	-0.0246423292864011
0.218627599463819	0.0940909102892587	-0.0744802919779117	0.191656683670132	0.0104839417363871	0.0211748503565599	0.0656863665243261	0.0605331603396554	0.0597707686861143	0.0158293960464735	0.0250752491290022	-0.00392392293233285	0.00618852556675648
0.89621164021164	0.0861040907759743	-0.572655514171558	0.0693121693121693	-0.0317587301587301	-0.030048148148148	0.0105431216931218	-0.00644179894179897	-0.0425222629222629	-0.0309034391534391	-0.0529622500063288	-0.0441323408073407	-0.0640119726349214
0.886459523809524	0.105365386509649	-0.562373540221287	0.0807150793650795	-0.0344017372242862	-0.0320484126984127	0.00496182706182713	0.00486468253968264	-0.000576190476190397	-0.0332250749613495	-0.0383570545195545	-0.0311000286750286	-0.0523016594516594
0.394167496490183	0.0817055801140368	-0.169060831598044	0.267160456188604	-0.00906233659923411	-0.0208746506841163	0.0570664936872745	0.0233940152576902	-0.00040189677502489	-0.0149684936416752	-0.039293044421747	-0.0340125158506298	-0.0566916045019626
0.302471352714212	0.0956980236089407	-0.134654009001147	0.182035986108433	-0.029142026287614	0.0222320119276114	0.0600230151017954	0.0463824058939067	0.0304947906018952	-0.0034550071800013	-0.0040603278390059	-0.00920287104632961	-0.0339567908916287
0.0115209192045978	-0.000106974293130195	0.000135302720926234	0.014072970027117	0.00029973467005694	-0.000532091747692131	0.00342012065428912	0.00183310358694968	-0.000369663556242888	-0.000116178538817596	-0.000818049253320782	-0.000166632943926338	-0.00290472618260106
0.11949727837188	0.0219246802263884	-0.0386067209368479	0.102342898940863	-0.00643276662471189	-3.4486535941694e-05	0.0144218281024439	0.000774675093950114	-0.000699241708030998	-0.00323362658032679	-0.0110268845592166	-0.0102499570546624	-0.0175745629036217
0.0918015250796425	0.0429753472007675	-0.00648711402543471	0.136425253792346	0.00965420393568547	0.00292567918446467	0.0291971453631354	0.0235242741830377	0.00707624972863843	0.00628994156007506	-0.00328847618868533	-0.00396847288592651	-0.0149467895769563
0.863016077441077	0.106565223433222	-0.542473229776675	0.0931628547378547	-0.000395442520442435	-0.0255341168091168	0.00235790282702053	0.00179329004328999	-0.0236689670222565	-0.0129647796647796	-0.0364316378066378	-0.052929230458797	-0.0506286334036334
0.123804244706782	0.0134413920230227	-0.0379308240780469	0.111024265056529	-0.0154266108348178	-0.00631597269449032	0.0155629697951256	-0.00783902877547329	-0.00712664387205528	-0.010871291764654	-0.0123094555065138	-0.0258911405262792	-0.0243334312334287
0.746476821326821	0.152148712840477	-0.434769387536022	0.182515963665964	-0.0186243774743775	-0.0530007134256963	0.00278450248738871	-0.00170530278544989	-0.00651031422281423	-0.0358125454500369	-0.0727862714389431	-0.0823629389396219	-0.0607354420433368
0.00307082863436392	0.00184520280768398	0.000112477556497023	0.00500448908698448	-0.00117781347535726	-0.00053219451716345	0.00123919328675784	0.00124730598463549	4.01560028708042e-05	-0.000855003996260353	-0.000565398856495242	-0.000892112118993406	-0.000991866852907314
0.200921814986811	0.082234318387505	-0.0463717490030698	0.240097970830226	0.00723991874177304	-0.0516883299661422	0.0279042065559355	0.0103667866648244	0.00010636692012117	-0.0222242056121846	-0.0268370220797098	-0.0327679443389539	-0.0406659844151137
0.797623437673438	0.147612602010326	-0.486637679584265	0.128919671994672	-0.0155625470934295	-0.0435346327963976	-0.0215583536483537	-0.0196750485095687	-0.0349726458555764	-0.0295485899449135	-0.0434246256194786	-0.0654959377741786	-0.0925432116100846
0.890971693121693	0.0992714870357095	-0.565991197493819	0.0789330687830688	-0.0244256613756614	-0.0195394179894181	0.00384278184778186	-0.00220661375661368	-0.020584071919366	-0.0219825396825397	-0.0316886243386243	-0.0583082010582011	-0.0651711279461279
0.689301726515966	0.154288460450217	-0.400846832311478	0.167430055590816	-0.0139383338229221	-0.0134795757158527	0.0127451947850321	-0.0159056637376592	-0.0100225510139366	-0.0137089547693874	-0.0482103074478335	-0.0520361971534239	-0.0462547890884314
0.18840226412139	0.0437146387647439	-0.0589460737513189	0.17857769934214	0.00177003169708281	-0.0238506786539586	0.037874766427313	0.0098760294336824	-0.0102743790731318	-0.0110403234784379	-0.0248000123982354	-0.0276390970876827	-0.0306995939476487
0.480010922148479	0.102974361326109	-0.232081083874986	0.252091685346687	0.00668845044138955	-0.0370402782585368	0.022533618789641	0.0243647306397136	-0.00840397642403246	-0.0151759139085736	-0.0694458166319438	-0.0599090684315556	-0.0751525556617911
0.200967187634957	0.0802236861042628	-0.0652022226067256	0.183867715266787	-0.0540545946933211	-0.00833180479931028	0.0216451263384684	-0.00526978944038689	-0.00783002071859157	-0.0311931997463157	-0.0387746055682862	-0.0257512424256858	-0.0393863591208372
0.0574268416192064	0.00960746850242418	-0.0157336575482209	0.0556250054217227	-0.0121618381873517	-0.0105939759007964	0.00241070211984649	-0.000123793025962847	0.00255442979727383	-0.011377907044074	-0.0109050237909595	-0.00967600642277749	-0.0158857488948207
0.366526571016386	0.130124984506652	-0.147421483861119	0.275322337007957	0.00942743829956544	0.0185395273925215	0.0760682635094037	0.0484528157638732	0.0203100882050473	0.0139834828460434	-0.002923342480876	-0.00754299025209104	-0.0180138035825626
0.132064090905687	0.0508539877055743	-0.0383748146231265	0.128524414142477	0.0147910552821246	0.0073017268149892	0.0557351304921983	0.0342186362381925	0.0264193172864766	0.0110463910485569	0.00436220671762438	-0.00131713333092409	-0.012721831869131
0.0192757246734073	0.00285561225264244	-0.00214108758522442	0.0222528366299242	0.00286014277949009	0.000537957178931851	0.00422849007849226	0.00135620082435618	0.00302435808058953	0.00169904997921097	-0.00251686075485563	-0.00123461743035522	-0.00233268314669133
0.698170592370592	0.14017894022291	-0.399119629337271	0.191812632737633	-0.0378625407860802	-0.0350615809728633	0.0478724956945933	0.00339097486448114	-0.00858454522696239	-0.0364620608794717	-0.0243449902623565	-0.0510209556323411	-0.0603956007971227
0.690892204092204	0.137519656492977	-0.394575967749648	0.190796648721649	0.00828113167404043	-0.0395388445403926	0.0282451994141623	0.0137386048217896	0.010204988799461	-0.0156288564331761	-0.0376930286245689	-0.0476284570555505	-0.0514515978215304
0.00309145403969584	0.000259580295954023	0.000307758406075297	0.00247672071640055	0.000213528496765284	0.000323319990916256	0.00135362724326013	0.00121132430383109	0.000889539609095789	0.00026842424384077	0.000253457379340614	-0.000235185893669236	-0.000572285654912083
0.0762218686926912	0.0122812316667453	-0.024905730133824	0.0623655353454815	0.000303646686245052	-0.0129275358058231	0.00938335560359323	0.00239380804641189	-0.00999363168190166	-0.00631194455978902	-0.00615443858162538	-0.0114651901611429	-0.0236380939791271
0.18308668286709	0.0283945028777759	-0.0656233363373216	0.150663671774988	-0.0162566360036162	-0.0193036738992596	0.00692583290195922	0.0124384293436316	0.00188605954224383	-0.0177801549514379	-0.0282540799378819	-0.039527415991028	-0.0257696647435664
0.290364784046587	0.0887483794854657	-0.111275470242075	0.227414707734034	-0.0141787488591953	0.0178256361675324	0.0674019496977438	0.0305954775000531	0.0246349306372541	0.00182344365416853	-0.0083142418236829	6.63635564002174e-05	-0.0225020711835381
0.0166656719161335	0.0116066183864433	-0.00513252099180579	0.00953549825073868	-0.00330547389254106	-0.00337778969231518	0.00334701582351111	0.00093889775516906	0.000294650754610319	-0.00334163179242812	-0.00103072273069629	-0.00606835452131057	0.00257242051331139
0.145326036079108	0.0552039876893693	-0.0410963661558107	0.148824695163137	-0.00220309315657627	-0.0188089324982614	0.0253847138277135	0.0132916898417321	0.0127795115741293	-0.0105060128274188	-0.0135620983387842	-0.0110227284697129	-0.0166863158264978
0.274947791978168	0.0998609628256094	-0.10517717334726	0.215012061051255	-0.0195977140314629	-0.0411805903705011	0.0140721253452999	0.00839761161622288	-0.0122682428561046	-0.030389152200982	-0.0233283777850021	-0.0638267229174159	-0.0355904308863542
0.712368162298623	0.143496360873323	-0.413410509039116	0.177067804512344	-0.021595266436471	-0.0168819229256556	0.0238668187520317	0.0278563440753827	-0.0197970387614788	-0.0192385946810634	-0.0395833058629872	-0.0640291008583006	-0.0432837038041582
0.122038682932066	0.0174511459980405	-0.0170572175812728	0.16836992652588	-0.0057171182953254	-0.0020034504355181	0.0219969987951465	0.0106781788329066	0.00172568408790802	-0.00386028436542174	-0.0191004799026335	-0.0187021039843813	-0.024776406775139
0.167706529695052	0.0159434353652875	-0.0531652264605558	0.153797679722419	-0.0110154262379502	-0.010371687531824	0.0188050691940482	-0.000331118865506158	-0.00809800210726325	-0.0106935568848871	-0.024294987697596	-0.028566256832611	-0.035782603231739
0.0188977998581175	0.00389699477775436	-0.00623927037672629	0.0124794532593946	-0.00285396976363759	-0.003099542176412	0.00414017325389464	-0.00171467551226593	-0.00210398755179139	-0.00297675597002479	-0.00336698645432019	-0.00387307320848813	-0.00215159927725486
0.018786211632168	0.00656939798140153	-0.00437404458879968	0.0143306187499022	0.00102438960032241	0.00566280102325748	0.0077070253741447	0.00460998214042669	0.00214151734665285	0.00334359531178995	0.00171647133464358	0.000656179234180335	0.00108305376932058
0.711171891071891	0.138482899893202	-0.409929051081923	0.185452567802568	0.0182373872066853	-0.0382112718561397	0.0408559787463425	0.00280207751962136	-0.02481236033417	-0.00998694232472719	-0.00515179960240975	-0.0288259738527155	-0.059213208632064
0.645741008988145	0.110346639078666	-0.354708720325742	0.219220571098435	-0.0181538301840769	-0.0160325651245268	0.0332630466784105	0.0162020641157947	-0.017345426128166	-0.0170931976543018	-0.0416919202384312	-0.0438722655874193	-0.0439584838463618
0.647503315550317	0.129830703993374	-0.364966892036945	0.191232510451638	-0.00471130675072318	-0.0368188602176318	0.0234504554671072	0.0284886260007442	0.00479554019522055	-0.0207650834841775	-0.0448804920067287	-0.0644021810177965	-0.0331056290525839
0.322553136460396	0.109985907989598	-0.128791346207841	0.241239344964498	0.0225492434520027	0.0150682813251755	0.0810807753458299	0.0521207811300096	0.0308522174426842	0.0188087623885891	-0.00191033293851567	-0.0231855855626904	-0.0144877623115691
0.17148587975877	0.0316410429885043	-0.0544350403593294	0.15817146877444	-0.00992203197224514	-0.00788517416763876	0.0229465458586197	0.0124305277053997	0.00562304029609798	-0.00890360306994195	-0.00461959817261801	-0.0302172089198803	-0.0342628125571864
0.546228172477489	0.107284853064292	-0.283988761710509	0.229503609629293	-0.0259415200305436	-0.0312178409283559	0.0323367780997822	0.0200428723442655	-0.0111817441418117	-0.0285796804794497	-0.026311026764873	-0.0535578090258262	-0.0783482987434826
0.380277445565468	0.14188421792261	-0.159855484245525	0.265861990318112	0.0317149536412965	0.0355250886117075	0.0764418024101391	0.057636093670444	0.0380838004530737	0.033620021126502	0.00367223249864096	0.0239328907647382	-0.00397146450285873
0.187112649129598	0.0221358398004309	-0.0605444127303221	0.172452905236596	-0.00369707060224581	-0.0115718405531751	0.0214616112085497	0.0189154682964007	-0.00237763385285722	-0.00763445557771045	-0.0282813616839317	-0.0252042208744475	-0.0408065924733798
0.902012169312169	0.0745998284306173	-0.57608663492938	0.0707381914381914	-0.0317058941058942	-0.00619312169312169	0.000692684167684088	-0.0440405182780182	-0.0273271293521294	-0.018949507899508	-0.0545810846560847	-0.0549481361231362	-0.0640247775372774
0.134800142255815	0.0493168102601464	-0.0445188456844302	0.1121393376736	-0.0203436279546929	-0.0100999358340017	0.017958720374206	0.00533727351081711	-0.0112453772979256	-0.0152217818943473	-0.0201730689853055	-0.0179095435183334	-0.0252321625746364
0.118287945072145	0.0623487076954939	-0.00535692828788119	0.193482042719188	0.00122790006455829	-0.00524358886786447	0.0356934477946891	0.0188001758533764	0.0159244258555354	-0.00200784440165308	-0.0055487439453461	-0.0106811638229175	-0.0166341124003241
0.118322960586152	0.0359605352474939	-0.0290786104902651	0.130358179429128	0.000868515459550509	0.00591502117080406	0.0302548841049685	0.0158007733926944	0.00954943662218566	0.00339176831517729	-0.0140593265391139	-0.0068077424098355	-0.00345194889656612
0.00249955737630864	-1.99156710810212e-05	-0.000258431363902118	0.00235532979081219	-0.000167000075123464	-0.000447681608904391	0.00114402677179345	0.000830082514844279	-0.000484521428757792	-0.000307340842013928	0.000535251523576715	-0.000870657315587838	-0.000577160254797601
0.0460237120866583	0.0300285528641153	-0.00454627870170037	0.0569128289705648	0.0107511787946672	0.00748335157578229	0.0204759966618732	0.0132474877769607	0.00716086563316334	0.00911726518522476	0.00608995586235869	-0.000858148522835604	-0.00428124195156612
0.0190725760702806	0.00750765256253168	-0.00347656239189073	0.0200784343688953	0.00331553877959197	0.00333197459679357	0.00728953980023325	0.00609311296820759	0.000949939653763086	0.00332375668819277	-0.000138065204664105	0.00473214213402147	0.00103771745416969
0.412864899024211	0.110507096392667	-0.201260508132498	0.206209138152385	0.00271598318281419	-0.0225144000600618	0.0409846746071535	0.0211871490193209	-0.0145844050483183	-0.0098992084386238	-0.0351463832801034	-0.0547796557965211	-0.0292172821504905
0.838134085522321	0.122609492828559	-0.520099590114795	0.110287270899036	-0.0099710975843329	-0.0244213871096225	0.0253083747951395	0.016444457231222	0.00246242999919466	-0.0171962423469777	-0.0263209662342015	-0.0423158039944805	-0.0255917861550214
0.0860623291438412	0.0141372713231608	-0.0269107227032304	0.0706785181754656	-0.0113228854394539	-0.00672557745285833	0.000175186533936458	-0.000987054628690393	0.00268067441088989	-0.00902423144615612	-0.0137259946342997	-0.0263512550193479	-0.0208824561353483
0.0376295462497585	0.00174941665629376	-0.00752566200224473	0.040731074235359	-0.0071538919725141	-0.002999927410998	0.00745389617610097	-0.00258011021187859	0.00242031994500581	-0.00507690969175605	-0.00957009337323811	-0.0123791905632398	-0.0106013383426418
0.0512712512201089	0.00550883668109583	-0.0123327550876887	0.0488310415049769	-0.00531754066159298	-0.00390628020506156	0.00704661141052339	-0.000713892433267256	-0.0050792856468709	-0.00461191043332727	-0.0109562909769268	-0.00727642185529527	-0.0146187496149723
0.667228374850124	0.115106067236606	-0.372829461839073	0.208319063822314	-0.0467509920420137	-0.0300147486070861	0.0322928596658473	0.0188953674921727	-0.00842650740026507	-0.0383828703245499	-0.0163531649327641	-0.0536320344994609	-0.0561345296378152
0.381047208235085	0.0636416216563074	-0.173610409868554	0.224794416841699	-0.013482064316111	-0.00353268996472339	0.0507889652862951	0.0217976427779826	0.018440107258237	-0.00850737714041722	-0.0248319684435934	-0.0429746943912617	-0.051050506583082
0.465895918420125	0.200940443512256	-0.220473872508122	0.258099370180164	-0.0190056381746319	0.0206376539714158	0.0809905431271623	0.0646047621137891	0.0511148798505823	0.000816007898391924	-0.0018083453902949	0.00284095717993477	-0.0105189429799418
0.580412965802671	0.160626819575696	-0.304461212910641	0.23796726507756	0.000421064634996693	-0.0860103710834068	0.0458583526864885	0.0134981412657532	-0.000195148765697373	-0.0427946532242051	-0.0102119502111048	-0.0666181494951829	-0.0898495547940655
0.38960729355476	0.0811490649294139	-0.183210071570574	0.213166884626417	0.000232410178467479	0.0227151620945625	0.025209943798522	0.0162942587486692	0.0204873917391546	0.011473786136515	-0.0289309101390424	-0.0325601848468248	-0.029316757892157
0.452824626891209	0.202132356641267	-0.213994992704226	0.250571794465212	0.0121303051715	0.0219791947126542	0.0838699739012718	0.0551117844197579	0.0330305661187244	0.0170547499420771	-0.0041043237877727	-0.01878876324977	-0.0531063360511484
0.771608465608466	0.1640148127978	-0.463404285688161	0.146654160654161	-0.0478662335880942	-0.0871527559794131	-0.0295629176923294	-0.00618624214193086	-0.0256144418710208	-0.0675094947837537	-0.0527971012375424	-0.0811646682556798	-0.0779331005266376
0.697592205942206	0.143588753243059	-0.399045505171112	0.190792173567174	-0.021205701256273	-0.0362501840496841	0.0370728442567064	0.0285190358116829	-0.00830416311618509	-0.0287279426529785	-0.037363106198852	-0.0518581008292889	-0.0517692490964541
0.679545541495541	0.131118795411706	-0.382509943843681	0.204206262256262	-0.0151099880751954	-0.037453439412348	0.0341851518244523	0.0106503674974263	0.0102446345572113	-0.0262817137437718	-0.0349723417721252	-0.0524639240663937	-0.0663489159511695
0.555371510767641	0.146654054924958	-0.29084160444532	0.227697933676804	-0.0134527469961788	0.00184363077100103	0.0263999873408827	0.0144722148767368	-0.0054040856638039	-0.00580455811258884	-0.0170089750755836	-0.0423964477070483	-0.0548644094922935
0.915855026455026	0.078228577395365	-0.587975928792867	0.0629386243386243	-0.0311700817700818	-0.0118758056758057	0.0162116402116402	-0.0115074074074074	-0.0224275613275613	-0.0215229437229438	-0.0156044492544491	-0.0493375561121654	-0.0395820512820513
0.0113709673224269	0.00303914114134285	-0.00219696923679834	0.0120293436154962	0.00161619064085129	0.00211480370492187	0.00315646225008283	0.00219214332302334	0.00101451064859357	0.00186549717288658	-0.0019004655386956	-0.00121316419974301	-0.00352503300471044
0.323739797590393	0.104302502911753	-0.134471005559498	0.225177258686663	0.033588255960722	0.0192612386377323	0.0400251730932228	0.0556072129759339	0.0229665814163322	0.0264247472992272	-0.0137174708225902	-0.00220545050662402	-0.00393546102720355
0.885557142857143	0.102455777799712	-0.561031046632794	0.0828757575757576	-0.017775406075406	-0.00331640211640205	0.0243689153439154	0.00241408128908127	-0.00576308321308316	-0.0105459040959041	-0.0361846724418281	-0.0424746484996484	-0.0296773097273096
0.110629855975026	0.0173204690641387	-0.0345981800498155	0.0974252376345007	-0.00440092757392836	-0.00260849606505359	0.010004404678179	0.00604200378685972	0.0100175520421136	-0.00350471181949098	-0.0103312469799107	-0.0154573997544494	-0.0184000788477893
0.18894056025507	0.0326160326354385	-0.0614475923684015	0.170368902740242	-0.00618366821508756	-0.016001687300794	0.0152095646465486	0.0142046000107205	-0.00718997146870393	-0.0110926777579408	-0.0253155618507681	-0.0271469059888448	-0.0424734894867672
0.378548013960025	0.0673105162673463	-0.17378973240609	0.218761807323079	-0.0207930694088696	-0.01227533680566	0.0425816528591021	0.0413791451915235	-0.00718947076090648	-0.0165342031072648	-0.0396156663933996	-0.038078138152333	-0.0668413796388667
0.664286012514031	0.120098594919625	-0.37448991739142	0.196729860501842	-0.0342866818289381	-0.0509826451474894	0.0344452845099517	-0.00851585882488881	-0.00236532814889423	-0.0426346634882138	-0.0323863783924964	-0.0448023355568239	-0.07172719572455
0.888562433862434	0.100216963471564	-0.564161658641417	0.0795645502645502	-0.0381579809079809	-0.0265798867798868	0.01794417989418	-0.00994933862433856	-0.0246171957671958	-0.0323689338439339	-0.0262230759980759	-0.0537346656611362	-0.0695626863876864
0.911651322751323	0.0784391517275954	-0.584931665902877	0.0635867724867725	-0.0111568783068784	-0.00296243386243389	0.00949788359788362	-0.00289735449735451	0.00125449735449734	-0.00705965608465609	-0.0206825803825803	-0.0316043650793651	-0.0518353378103378
0.867023593073593	0.10726859198475	-0.546872678854049	0.0878600649350649	0.00115656565656563	-0.0473671333646914	0.0117336524586524	-0.0178203159585513	-0.0209780320714144	-0.0231052838540629	-0.0107127465127465	-0.0374808922558922	-0.0584061844593482
0.400679076180552	0.080735106471391	-0.190904455927504	0.212641138410202	-0.00247003692418729	-0.00386642489543282	0.0331579235022348	0.0428465475719855	0.0163990849244655	-0.00316823090981005	-0.0186593215885983	-0.0477865794644093	-0.0531549649039368
0.891033597883598	0.100861834993046	-0.56597830796767	0.0790616402116403	-0.0191052429052428	-0.0312607984607984	-0.00777156084656083	-0.00946352536352535	0.00198202260702263	-0.0251830206830207	-0.0408195286195286	-0.0347785594035593	-0.0474177375743164
0.577769332110701	0.181428356784533	-0.306687141443778	0.225410862694494	-0.0217992409703309	-0.0676291955269231	0.0325724479431933	0.0101518419634155	0.006426334497171	-0.0447142182486271	-0.0363223662254264	-0.069101844037159	-0.0997777633983491
0.217502980145216	0.0379492519054243	-0.0791347200380095	0.175850653317264	-0.0141518193348499	-0.038429190494334	0.0192622066860241	-0.00154614526211286	-0.024820471242391	-0.026290504914592	-0.0221640641362911	-0.0347127238387245	-0.0462863681900062
0.849170733514851	0.112059500121562	-0.529622787464067	0.104035615691498	-0.0449314598255776	-0.020249753405636	-0.0148744066935245	-0.012315310234428	-0.0289460823943669	-0.0325906066156068	-0.0338442784883962	-0.0620080946980779	-0.0497353984312554
0.100255561944656	0.0133412808002677	-0.0224006728635542	0.114947088653415	-0.00168516437152856	0.0187149524688018	0.0252863326072261	0.021516354520766	0.00906881411055395	0.0085148940486366	-0.0103837130854188	-0.00886706264378977	-0.014798197351065
0.654111334856911	0.123024660515186	-0.375725917608665	0.172114012627146	-0.0421225590517285	-0.00871696832813851	-0.0052000471916489	0.0128192361882701	-0.0302871174262381	-0.0254197636899335	-0.0655581107812567	-0.0772067570551492	-0.0863522910908329
0.924755555555556	0.0715735986068163	-0.596271806057187	0.055879365079365	-0.0515228956228957	-0.0116089947089948	-0.0106723424723426	-0.0128360602360603	-0.0267908730158731	-0.0315659451659452	-0.0416196103604	-0.0602961041312203	-0.0602097346281171
0.55314902340744	0.0967667621045507	-0.289720786988217	0.226236618728202	-0.03267268271524	-0.0068837167949064	0.021670034461393	0.0134260232833786	-0.023395794630266	-0.0197781997550732	-0.0302097081911138	-0.0426642638263142	-0.0734851399256778
0.290477396941561	0.0904860280330559	-0.122670023690473	0.194278650437319	-0.0099069251040852	0.0228433395828326	0.0451875170474658	0.02572489412406	0.00952373748383051	0.00646820723937375	-0.0219434113480734	-0.0197537217261619	-0.038542077432219
0.038666617366291	0.00137334686177235	-0.00760565003967689	0.0418032111456589	-0.00851413986133085	-0.00779059625002129	0.00409770582518977	-0.00328848719750334	-0.00435321325593616	-0.00815236805567607	-0.0142649558891049	-0.0115508967770131	-0.0139447432061986
0.232073246919577	0.0605467540398681	-0.0909341236262403	0.169562633705277	-0.00531583629748136	0.00292470185577309	0.0359217187699979	0.0338652099585538	0.0120945353668038	-0.00119556722085412	-0.0154343494084324	-0.0220520758163202	-0.0416086225082371
0.423288655059016	0.11179294873585	-0.205229914770095	0.215318923319396	-0.00722703299865318	-0.038596116369399	0.0209150713785201	-0.00331068182461364	-0.00864491424527464	-0.0229115746840261	-0.0416464531674005	-0.0553305011479019	-0.0280977539012507
0.920455555555556	0.0766142148767368	-0.591152088305604	0.0627190476190477	-0.0310832611832612	-0.0342333333333334	-0.00747854090354094	-0.0052312906497689	-0.0121084221334222	-0.0326582972582974	-0.0178931420431421	-0.0398189153439155	-0.0271506613756614
0.0810002425546874	0.00733058710961355	-0.0238039521220449	0.072736898082026	-0.00375912150778228	-0.00842724843287203	0.00104049236897323	0.0010937210995412	3.03545683638662e-05	-0.00609318497032715	-0.0159909777813632	-0.0199101296257286	-0.0230998106476307
0.703047994597995	0.134197874654039	-0.403758328801396	0.187485915935916	-0.010656722422145	-0.0142599093716741	0.0337880627256013	0.0168737211836816	-0.0219561954092258	-0.0124583158969096	-0.0573316591698961	-0.0580629223365967	-0.0770932930925123
0.798254497354497	0.154079376449714	-0.481944876400131	0.14504708994709	-0.0395665593665593	-0.0322624512742159	-0.0119499398749398	-0.00368587893587879	-0.0381677765777172	-0.0359145053203876	-0.0731156290301751	-0.0485786577801283	-0.0814928320841143
0.926111111111111	0.0700356051736645	-0.597967084674874	0.0535079365079364	-0.0452010582010582	-0.00137777777777781	0.00971175213675213	-0.016772952972953	-0.00844402356902352	-0.0232894179894181	-0.0458465520590521	-0.0514917388167389	-0.0586872655122654
0.216696849606565	0.0458293199427169	-0.0754903960079619	0.186255560529161	-0.0196181033269013	-0.0110470699956347	0.0253913744937939	0.0195751092834691	0.000398999127632471	-0.015332586661268	-0.0186056648425246	-0.029678357613775	-0.0456983539127312
0.282470901899894	0.108352620222856	-0.108931272998612	0.219179216227054	-0.00496095737516344	-0.0603506537465796	0.018505174280347	0.0398137763967601	-0.0278885229754595	-0.0326558055608716	-0.0405271590699232	-0.0440827317923435	-0.0560462082903438
0.498785660206537	0.0956478120716248	-0.242280312321174	0.259485206758039	-0.00598868569549593	-0.0123020949408074	0.0552088324470833	0.0264212263218467	0.00425018807987099	-0.00914539031815165	-0.0376662695685325	-0.0432867274100687	-0.0578155318335498
0.648547324897325	0.172186039021965	-0.361218713299079	0.205386297036297	0.0193017212090741	-0.0949996057988058	0.0557025427430613	0.0341298018344457	-0.00931824190584252	-0.0378489422948659	-0.0506287630272311	-0.0665652966922973	-0.058364405774444
0.910441798941799	0.0814258508771125	-0.581693120669353	0.0710185185185186	-0.0301652477152476	-0.027173273023273	-0.0143570105820106	-0.00331865079365079	-0.0338543650793649	-0.0286692603692603	-0.0312981310356309	-0.0401796666296667	-0.0312212962962962
0.934611111111111	0.0638698209866846	-0.60530764386116	0.0485634920634921	-0.0304833333333334	-0.0465991582491584	0.00937222222222223	-0.00878097643097642	-0.0102519841269842	-0.0385412457912458	-0.0106801587301587	-0.023861507936508	-0.0262447089947091
0.945995238095238	0.0532121741884402	-0.613818100240352	0.0460047619047619	-0.011195238095238	-0.025184126984127	-0.0011014430014431	-0.0142563492063492	-0.0158667748917749	-0.0181896825396826	-0.013536075036075	-0.02574417989418	-0.0105851731601732
0.938973015873016	0.0606839399430446	-0.610249269029921	0.0424238095238095	-0.0212825396825397	-0.0240584415584416	-0.0102952380952381	-0.00173293650793649	-0.0123944444444444	-0.0226704906204906	-0.0115432539682541	-0.0181247964997965	-0.0332923701298702
0.431784759359018	0.11766270681174	-0.210403205698925	0.217464575257736	-0.0612085418511076	0.00421928834772645	0.0532102638207427	0.0297062507310429	0.0209165216582062	-0.0284946267516906	-0.02314754185464	-0.0424896919029162	-0.0207095852347916
0.943212698412698	0.0560603468640531	-0.61364430238867	0.0407873015873016	-0.017779365079365	-0.0167984126984126	-0.0120817460317459	-0.000885425685425711	-0.0123686507936507	-0.0172888888888888	-0.0259182539682539	-0.0406837537462538	-0.0618081582905111
0.115260674660533	0.0180669494467572	-0.0338912018737208	0.108075207687992	-0.00737557297723426	-0.00135402473986956	0.0124458437398417	-0.000190609490819532	-0.00418569336775887	-0.00436479885855191	-0.00829768899844997	-0.0194715657825291	-0.0211167971198066
0.216064148846077	0.0854967579947858	-0.073274798841799	0.189874511230292	0.0132522004740367	-0.0209205192099476	0.0213028309828338	-0.0047675282796136	-0.00710814799445927	-0.00383415936795542	-0.0172628039625555	-0.0153168555922077	-0.0416052671729597
0.0144614352583489	0.00917170284045279	-0.00055952853123643	0.019213260762585	0.00218442919807518	0.00384692035060986	0.00869887547283235	0.00526395762777984	0.007691170994456	0.00301567477434252	0.00477067610765322	0.00100546167043333	0.00251028190350623
0.810773552373552	0.139830198428586	-0.495777266771057	0.128239434639435	-0.0318310517369339	-0.014955227180227	-0.0251460017441051	-0.0305209325819232	-0.035976676999471	-0.0233931394585805	-0.0590507765560645	-0.0655587960115811	-0.0730155461655074
0.0303196064440361	-0.000484951036168031	-0.00915039652434437	0.0260256518215684	-0.00826208507615196	-0.00811375972440858	0.00393879484632038	-0.00651171988544853	-0.00567744057104119	-0.00818792240028027	-0.010262989011715	-0.011517944514134	-0.00782378303434044
0.486065064740791	0.104350203909512	-0.233156013160853	0.260754740454014	-0.00432270210400143	-0.0242349039285069	0.0483008391595166	0.0272881340140715	0.000331446355261111	-0.0142788030162541	-0.0566791801858516	-0.0486725815890818	-0.0681999446055607
0.41009353914682	0.114474680014606	-0.180156126060559	0.265776795070933	-0.0184060203793088	-0.0555577899374012	0.0468536874165048	-0.0176708967291878	-0.023107106040219	-0.036981905158355	-0.067495601235172	-0.038045111510633	-0.072991205718159
0.641387192437192	0.190001416762392	-0.350579594541228	0.223201552151552	-0.0593567150714209	-0.0294156233486729	0.0525448172198172	0.013047333460723	-0.00218549590387829	-0.0443861692100469	-0.0394045053460509	-0.0616730837875542	-0.0672711370367475
0.00401683984779768	5.87553296146409e-05	0.000375303720906449	0.00481366848716066	0.000390401633414761	0.000196285910241345	0.00147168239898699	0.000810384165058016	0.000637793480973098	0.000293343771828053	0.000488986285027096	-0.000887810713728658	-0.000969163684185891
0.0649830877515702	0.00965410786260411	0.00464775100881329	0.117422503958714	0.00136681812213968	0.00169629964618506	0.0260443657871486	0.0179141518787145	0.00658681278005538	0.00153155888416237	-0.00111008775861787	-0.00850459563219787	-0.0132767779128972
0.41556578256021	0.125421987843485	-0.199509127164157	0.216552753360989	-0.0244830842779746	-0.00205700931039626	0.0496328486157616	0.0484599932038536	-0.0236870293230256	-0.0132700467941854	-0.022806313557906	-0.0171874285021635	-0.0250920491517562
0.847079661079661	0.120088706872958	-0.52782091137573	0.105226255226255	-0.0190025567025567	-0.0162109401669185	0.0368007622007623	0.00986255873755881	0.0102161421911422	-0.0176067484347376	-0.0221660201111288	-0.0226569065395151	-0.0256355031134443
0.615825883449682	0.139567853003951	-0.339784404351897	0.203065138571774	-0.0167628876910022	-5.15781680872074e-05	0.0413032964384129	0.0274481546400897	0.00574791776849914	-0.00840723292954471	-0.024680436028213	-0.0294818770213715	-0.0531769452982631
0.0106634334210157	4.07451671718215e-05	-0.000865164023589668	0.0125824558316162	-0.00268632610715189	-0.00403002650558351	0.00195735658372775	-0.000682137294790089	-0.000607132449455339	-0.0033581763063677	-0.00406513857763091	-0.00294893765915899	-0.00385666906149379
0.915272486772487	0.0769093000195056	-0.587973109517184	0.0617433862433864	-0.0269497354497354	-0.0272944203944204	0.0179739417989419	-0.0147614838864839	-0.0311152295417002	-0.0271220779220779	-0.0327656084656084	-0.00515859788359785	-0.0364578042328042
0.0438273889392062	0.0236571360273786	-0.013084769762687	0.030551032782176	-0.00670408469556284	-9.80575890844465e-06	0.0117129014232167	0.00815033989470471	-0.00137563265801652	-0.00335694522723565	-0.00323955088599509	-0.00896829898829742	-0.0109136869391849
0.392305134240264	0.0870362424734875	-0.179888385859278	0.229545136778549	-0.0169628040641617	0.0243219664212604	0.062860499731606	-0.00515849416691394	-0.000834636487384022	0.00367958117854938	-0.0160456187619901	-0.0428644560710208	-0.0298100336018183
0.687084294582648	0.120052856030719	-0.396988768805164	0.175014529371176	-0.0172174367319216	-0.013360815802513	0.0121586988158472	-0.00300667898779772	-0.00700203249758802	-0.0152891262672173	-0.0284972625841332	-0.0557251803835074	-0.06195783187605
0.0382127852265641	0.0127078001185445	-0.00859634119225155	0.0402405621344575	0.00588368322949859	-0.00307866274989176	0.00974312947037733	0.010710498075494	0.00540303776232844	0.00140251023980342	3.66594394881972e-05	-0.00670734391924587	-0.0025552074542648
0.0669701999846034	0.0287360171729479	-0.00838073387861309	0.0925708456228271	0.00504189378765776	0.000429366928157537	0.0211076772294235	0.00870801488700927	0.00499571076098969	0.00273563035790765	0.0048886713052006	-0.00667007312030933	-0.0158926667289896
0.195131096540728	0.030534749637365	-0.0702700649551456	0.15790586746547	-0.00936229754097276	-0.0212403065330564	0.0290740823090148	0.0050848460164061	-0.0014500547290735	-0.0153013020370146	-0.0153355513915432	-0.0393754646312813	-0.0302101328272594
0.349461824471282	0.107688220501322	-0.151504354248653	0.226657731689403	-0.00302062545626564	0.00897542843216831	0.0604189081131336	0.0247138369216413	-0.0001541411943079	0.00297740148795134	-0.0163109930884319	-0.0261273884007717	-0.0315603468831124
0.495035229716279	0.158472988601866	-0.236875420727443	0.268493754131415	-0.0820482116982529	-0.0313213738610296	0.0539760541892184	0.00138506737276989	-0.00762850905403517	-0.0566847927796413	-0.0775252948631059	-0.0859164484681397	-0.0870698524522845
0.130078901297741	0.0569599134790287	-0.0333364688884561	0.140647548571311	0.00496235885002955	0.0249488530948574	0.0473923948258713	0.0332320389686703	0.0307050293407643	0.0149556059724434	0.00853433962964351	0.0014429233553207	0.00333590030454678
0.477776378459627	0.0984344213631658	-0.229264110761495	0.255950098107284	-0.0192677672394347	-0.0646650145632007	0.0375021443565284	0.018847426315907	-0.00522131683724458	-0.0419663909013177	-0.054043971451435	-0.0487915978080508	-0.066190959935347
0.206073218008982	0.0825856447140356	-0.0511688387099402	0.236324039614538	0.0110897393636052	-0.0163899272609744	0.037841455978979	0.0190497543991293	0.0165470613878271	-0.0026500939486846	-0.0182050273515687	-0.0248945288105349	-0.0383652593290607
0.788879365079365	0.15781118396802	-0.472647549793653	0.154090873015873	-0.012373949579832	-0.0421738820060801	-0.000766477503977514	0.0108172637547637	-0.022245782506588	-0.027273915792956	-0.0546774032310797	-0.0945436704486318	-0.100543382948172
0.762718131868132	0.152478832819078	-0.451450810713445	0.165016355866356	-0.0382716969190654	-0.0158791259938319	-0.0113568043068043	-0.00828683769933769	-0.0306698797934092	-0.0270754114564487	-0.0710780265285683	-0.0768573925512376	-0.112564480095948
0.79652508972509	0.145237222329951	-0.485435963813038	0.130635624560624	-0.0263942310808101	-0.0447658248461396	0.0208384384134385	-0.0356637871661175	-0.0175428175585642	-0.0355800279634748	-0.0689826645600984	-0.0267694825414337	-0.089938107844753
0.0243711559672908	-0.00445602247472227	-0.00691175631929701	0.0199950175986732	-0.00866313716130835	-0.00744175867975143	-0.00473082556719848	-0.00492932568086274	-0.00740914144214886	-0.00805244792052989	-0.0100603904301126	-0.0133161783986982	-0.0116723639022233
0.17413697510824	0.0311133811185368	-0.0560377859392952	0.158019432027877	-0.0214166084903462	-0.000402660072719524	0.0417800314330603	0.0198638505694671	-0.0112759431158672	-0.0109096342815329	-0.0238199326567726	-0.0338197287472892	-0.0328237747905391
0.568228726981482	0.0962282436009801	-0.307747986235021	0.202446979479511	-0.0119229501457362	-0.0102367555538688	0.00074806518396342	0.0215682718459008	-0.00918117302652066	-0.0110798528498025	-0.0491188265659622	-0.0762741540476826	-0.0635450072723761
0.87579708994709	0.109185493502759	-0.552695363310533	0.088254858104858	-0.0389793539793541	-0.0177261904761905	-0.0075967097717099	-0.00980687908296274	-0.0245737734487735	-0.0283527722277723	-0.0544465654715656	-0.0417742802676627	-0.0654434902733433
0.376116245022486	0.0752386233938022	-0.17954873719164	0.196131633868821	-0.0180668380469531	0.00152246735080658	0.039981958876709	0.0321073326539708	0.00873327027130949	-0.00827218534807328	-0.0198512070779319	-0.022089904388138	-0.0346193671375981
0.0114121687852593	0.00523982465822222	-0.00265135991218959	0.0116674423642099	-0.000599945658933173	-0.00440220382402069	0.0035700368409595	0.00336116397646786	-0.00247531991032287	-0.00250107474147693	-0.00208036204584458	-0.000956393478269849	-0.00287233000587369
0.531973349471664	0.106147277623441	-0.273557385676754	0.232227408104094	-0.000509126190882725	-0.00995641919245971	0.0281576983269088	0.0428682231021114	0.000676276208637416	-0.00523277269167122	-0.0112766734121039	-0.0425494479676	-0.0651609152205472
0.5854463375244	0.154347075816293	-0.312958718901604	0.22217768239833	0.0233468479542658	-0.0663057873736435	0.0552895835992537	0.000221501608145491	-0.0237152365800913	-0.0214794697096888	-0.0406294095062529	-0.0418722785060509	-0.0799547767676048
0.224512512383333	0.0437657377427177	-0.0784382791704729	0.194283438700856	-0.00513931837913303	0.000781144142267515	0.0254013719081495	0.0203711121553408	-0.00546965391663568	-0.00217908711843276	-0.0248092033128743	-0.0327826174850383	-0.0475606960254977
0.428032261851371	0.139871721359232	-0.188482917323744	0.277676332385933	-0.0350411988147833	-0.0492034583758233	0.0757284631109425	0.0474581814548856	-0.0157022123669067	-0.0421223285953033	-0.0293794599991172	-0.0318110959672737	-0.0983921469780297
0.259279435010991	0.030753812083917	-0.11004501242631	0.169376761350988	-0.0229105659100784	-0.0163153935602803	0.0315790031895234	0.0203846274704594	-0.00686161928703671	-0.0196129797351793	-0.0158757904035915	-0.0331754178781989	-0.0522604506384868
0.0015521289050782	-0.000458226484521064	-0.000275663941740999	0.00113818024664348	-0.000303065228218132	0.000258407644227046	-0.000246118652256151	-0.000542246317599925	-0.000508490039839502	-2.23287919955432e-05	-0.000719645576912685	-0.000758259684713729	-0.000821473006495288
0.700964435805267	0.153837998395694	-0.403508003623067	0.183787007196176	-0.0312297777648899	-0.00320018218449192	0.0402206142066404	-0.0395486804778632	0.002951327026672	-0.0172149799746909	-0.0714809779107094	-0.0365397914473813	-0.0514772230392277
0.81781035269527	0.105594926500169	-0.501869028337859	0.124048233163316	-0.00275950354442078	-0.0179261295110468	0.0236911023311852	0.00621416075424353	-0.0108989400177895	-0.0103428165277338	-0.0174064063692647	-0.0284251129350301	-0.0525199407193316
0.278007855224591	0.0731938037006745	-0.101418785670708	0.232184094308466	0.0206778697223058	0.00729051497680588	0.0603745921118832	0.0456023650634234	0.0362843367141492	0.0139841923495558	-0.0121976328973216	-0.000399175880502312	-0.0213219055889824
0.167897831752535	0.0691067633659422	-0.0505565690711798	0.161309763287064	-0.02546939436536	-0.0178447788896815	0.00750078161170334	0.00248034134156258	-0.0109685838584513	-0.0216570866275208	-0.0227955312306924	-0.0341645829342407	-0.0219284923748941
0.0537684736617976	0.0151549749804795	-0.00477116783559044	0.0773826424026446	0.00392700863950492	-0.00518465777477404	0.0152716476548745	0.00947305155453405	0.000544051044660147	-0.000628824567634557	-0.00792736520974235	-0.00622549301092647	-0.00507784294045516
0.0717011846741354	0.0147952317934999	-0.0217649265087642	0.0628547304374299	-0.00582586289628625	-0.00879687995328099	0.00965851444380331	0.0109137614136267	-0.00857335502231878	-0.00731137142478362	-0.00993761680104938	-0.0106420483262456	-0.0119971040400468
0.740741493691494	0.161668179492767	-0.431138539469324	0.181850136900137	-0.0571570343886133	-0.0340108798608799	-0.00285915103415102	-0.0131808543308544	-0.0510544118278078	-0.0455839571247466	-0.0573320260612497	-0.129746739900749	-0.0942973045094267
0.121422675192166	0.039018335353262	-0.0293613802798837	0.135359998622588	0.0123271860348333	0.0107909107124855	0.0260425296121851	0.0357676217045627	0.00781533553073602	0.0115590483736594	0.00218866301291834	-0.00899076494902198	-0.0177158248306627
0.415966813902115	0.10414971041952	-0.200100182695142	0.21534678620434	-0.0361436197668095	0.00349978292421271	0.027660004292435	0.0145352972971478	0.0147591040634037	-0.0163219184212984	-0.0012316882359667	-0.0224276407527209	-0.02270980107548
0.00543658364659733	0.00122121402412774	-0.000436944286539021	0.00560449721591106	-0.00081200396773337	-0.000126200178688071	0.0015359166922879	9.97560895689732e-05	0.00108239811806817	-0.00046910207321072	-0.00053538187269534	-0.000746840418245682	-0.00206528798654981
0.533485906412431	0.0828781207561732	-0.282124482413433	0.208458226440846	-0.0358301306315829	-0.0507201674928215	0.0454580816111576	-0.00158900474716339	-0.0175117947152295	-0.0432751490622022	-0.0306276914752508	-0.0399934761350899	-0.0575133979194251
0.405006528485695	0.0560951530361394	-0.194315437171359	0.210579190121435	0.00699467117105362	-0.0239941878174094	0.0238676960198647	-0.010620538344249	-0.000315552998435331	-0.00849975832317784	-0.036057998730647	-0.0590087842797345	-0.0672181151351136
0.574459698569522	0.112294922929264	-0.313128895050464	0.198454262469439	-0.033276315513601	-0.0261419332380926	0.0362144642076568	0.00420328463375352	-0.0074176529543003	-0.0297091243758468	-0.0301096818678828	-0.0344958829323178	-0.0514592621825293
0.0111800163617804	0.0126953501055138	0.000212640267469229	0.00992562022875745	0.00306364686391474	0.00382077370641733	0.0100440890419098	0.0063374874579255	0.0025873538058193	0.00344221028516604	0.00441978155115565	0.000796700531069885	-0.000631279457976117
0.0304336644413453	0.0207563792509572	-0.009287866359144	0.0195107141754397	-0.00507188230834982	-0.00599519859753554	0.00725580962381459	0.00681628826867842	0.00263506893535882	-0.00553354045294268	-0.000980608883348909	-0.0060284054815038	-0.000285537884881018
0.303320858217642	0.0797510394386671	-0.119180800642754	0.229607565627884	0.00193063685191963	-0.0186922134862488	0.0541397370003557	0.0470557739786917	0.0403837797896922	-0.00838078831716454	-0.00565919945751525	-0.0109103890624081	-0.0191388343190232
0.565185279774675	0.168261047327996	-0.291161381528035	0.24736753524185	0.00919561631581867	-0.0148454468691314	0.0241036005559985	-0.0123778116729197	-0.0265725780549336	-0.00282491527665629	-0.0551725231013712	-0.0552792385619799	-0.0779690064931777
0.764729964479964	0.144055177934547	-0.459251550255935	0.144924256299256	-0.0293629500129501	-0.0791007293088175	0.00892778117778115	-0.00355233305518399	-0.00124400608785635	-0.0542318396608837	-0.0245301070993099	-0.0621064729393391	-0.0780850148506214
0.0455873209982519	0.00461841177240578	-0.0142686170698268	0.036071774984747	-0.0118505890971529	-0.00665869242387378	-0.00163465867646291	0.00030293091413508	0.000566368974006595	-0.00925464076051333	-0.0103928090796628	-0.00848813484859921	-0.0152496588717864
0.540901180215419	0.0948099936718225	-0.283657160910747	0.219117355138116	-0.0193684754085223	-0.0100307136834914	0.0273879787047826	0.0356531869104787	-0.00104069750281066	-0.0146995945460068	-0.0267286718313532	-0.0620693691962024	-0.0548197537426698
0.475674704580099	0.0968984560631332	-0.24250155188368	0.209549986338302	-0.00279591651221284	-0.0134278521994188	0.0235656594952049	0.0157155465434742	-0.00906986652908026	-0.00811188435581583	-0.0253213632357731	-0.0342707466054524	-0.0477677192271281
0.0143222825367197	-0.00270391289522732	-0.00344370303369781	0.0138842368854098	-0.00226925833089368	-0.00220190085313871	8.78803841280456e-05	-0.000342118624623758	-0.00246877078476346	-0.00223557959201619	-0.00539478316783078	-0.00459794435128352	-0.00689430800778357
0.0125799583743438	-0.000406824995711322	-0.000535164968813066	0.011231890059154	-9.21500213887129e-05	0.000121581316701499	0.00387796547603494	0.00228438870446583	0.00178078663552758	1.47156476563923e-05	-0.00132451487501558	-0.00270924703127316	-0.00275046502855794
0.0212706229165115	0.0180680368422636	0.0018009899984364	0.0310301123099467	0.00408311761140616	0.00632405242994368	0.0125715579738883	0.0124323595045702	0.00862643625249143	0.00520358502067492	0.00205135456050611	0.00215648091475655	0.00146873858587587
0.308098046775653	0.0733430054202315	-0.140176496734349	0.177169873653473	-0.00732074595896592	-0.00744132442151768	0.0438817942285725	-0.00668292887594607	-0.0130367791513715	-0.0073810351902418	-0.0264858633292043	-0.0256005602107346	-0.0388825213247951
0.724226926117448	0.148517771298618	-0.424258867139163	0.168397532757011	-0.0158010111109411	0.00385248638038516	0.0381039498263533	0.002369117409315	-0.0206847957279541	-0.00597426236527798	-0.00766288282738181	-0.0367358347236637	-0.0391788269154683
0.189885588326815	0.0137662352157374	-0.0630070413308102	0.169715471463697	-0.0153042148077482	-0.0209938840988527	0.0110336731927318	0.000896031861745888	-0.0128642448005127	-0.0181490494533004	-0.0277262148680662	-0.0353349312249226	-0.0445809469588984
0.870929942279942	0.10855561318526	-0.54908804603108	0.089324025974026	-0.034732251082251	-0.0387828523328523	0.0126977032227032	-0.00657597402597399	-0.0448231544055072	-0.0367575517075517	-0.0235089560375684	-0.0247559223184224	-0.0316147886427298
0.0289316283891408	0.000482907525487696	-0.0074229585359865	0.0272841459691004	-0.00375180305889885	-0.00427248778229975	0.00240427413455611	-0.000946257408189127	0.00203887422434713	-0.0040121454205993	-0.00643011421780384	-0.00201675348006407	-0.00665535063568348
0.00741498410605886	0.000962646903523386	-7.66637394673609e-05	0.00793000270139114	0.00349251914273999	-0.00144159244842956	0.00225716372791621	0.00118104953562417	5.29125231536285e-05	0.00102546334715522	-0.00119529798646793	-0.000828513056787374	-0.00167558762849887
0.815819887391889	0.112683020447401	-0.505321757273507	0.109490357918356	-0.0302573573293589	-0.033039151461153	0.015793335496334	-0.00272292971993116	-0.0400217383545372	-0.0316482543952559	-0.0531014487361001	-0.0534832527302542	-0.0684806367226746
0.00800697406760905	0.00344936542458075	0.000442548062445576	0.00978087577839531	0.00147537031507133	0.00243934523066597	0.00251925060273904	0.00201118758182667	0.00229806559125957	0.00195735777286865	-0.000555392858901595	0.00101107960145535	-0.00145809692765059
0.14130756678811	0.0256884760174426	-0.0417961474702873	0.136570627264973	-0.0104121625796388	-0.018872910435195	0.0221103584445513	0.010145161313323	-0.0162189403048113	-0.0146425365074169	-0.0272175938945788	-0.0287003637300295	-0.0449431890853346
0.680430418331214	0.15769522809675	-0.388320612614878	0.187576594655799	-0.0399269086052827	-0.0471113758755617	0.00412427027507534	-0.0199312120972684	-0.0283975045926613	-0.0435191422404222	-0.0674775894577229	-0.0518735538816365	-0.10055456982464
0.0580909602967422	0.0116913385177232	-0.0111600155316257	0.0641350565973833	-0.00715613476352141	-0.00443256222622024	0.010911234450096	0.000983692200718811	-0.00329508342330773	-0.00579434849487083	-0.00928070319287141	-0.0120027314625278	-0.0144649597035061
0.493516240544885	0.155148502130629	-0.233680454170488	0.275094453259519	-0.0222151074680297	-0.0403485462353968	0.0136780809546392	0.0453516329160688	-0.0252757876970657	-0.0312818268517133	-0.0531701766948106	-0.0434886062165858	-0.0656156740447684
0.0281621689056415	-0.00178813052781894	-0.00792111779579937	0.0252392010828032	-0.00273197281182629	0.000796401988577104	0.00349038688324754	-0.00116224792299898	-0.00405091634031168	-0.000967785411624594	-0.0065058695572032	-0.0108413085346381	-0.00908324451760653
0.917959788359788	0.075805483465185	-0.590080690697628	0.0608338624338625	0.00552910052910061	-0.0289419672919672	0.00453862433862429	0.00456362433862434	-0.00772959355459357	-0.0117064333814333	-0.0133341269841268	-0.0357546296296296	-0.0168562169312169
0.836449422037657	0.121742378147118	-0.519827356974535	0.107652129188894	-0.0352823946206299	0.0124087790205437	0.000190459055048997	-0.016655061768297	-0.013633589721825	-0.0114368078000431	-0.0482348589402428	-0.0319419350801703	-0.0592623314757552
0.413574137542649	0.079101726371209	-0.183108247583245	0.26408993698186	0.00738946090140447	-0.0266440204087449	0.0431957267479498	0.021626551806042	0.0123608655610219	-0.00962727975367023	-0.0427079943845897	-0.0538309129412029	-0.0609818612328396
0.791398762348762	0.147451180399845	-0.480560909168249	0.134927355977356	-0.00218379020723858	-0.0931578838125178	-0.00282191610132787	-0.0210124015352464	-0.0179132497215706	-0.0476708370098782	-0.0434663654242216	-0.0837028928565147	-0.0840282240280819
0.683921843825978	0.156692436616561	-0.394406202850524	0.176338055163921	-0.0477040412400869	-0.0493098405434912	0.000549743776156908	-0.00772561344908973	-0.0649504831359569	-0.0485069408917891	-0.056401968390426	-0.0706776625334471	-0.0851809214899648
0.559854055590492	0.101051726189296	-0.299282444470845	0.210249097367661	0.00571480881828357	-0.0279018991879033	0.0501759645585049	0.0198440976811415	0.00484871330443026	-0.0110935451848099	-0.0524051225865304	-0.0713120290674965	-0.0769948717747367
0.00900473779688994	0.00449302116338278	-7.62739950621594e-05	0.0102536588547964	0.000793616554522664	0.00402837519157882	0.00302512863757154	0.00333557499106463	0.00322344661712849	0.00241099587305074	-8.24499794573243e-05	0.00101721520365083	-0.000141865497319163
0.761619541569541	0.148688422070262	-0.455539020560203	0.149896692196692	-0.0460791700129934	-0.0797291191332111	-0.00161379966268926	-0.0193496791488799	-0.0312980268575376	-0.0629041445731022	-0.106812414880589	-0.047450959485786	-0.0927276970788278
0.883428835978836	0.106110032447974	-0.558373546062908	0.0866664021164022	-0.0173121693121693	-0.0529162596662597	0.00877717467717476	-0.00610026455026447	0.000544841269841334	-0.0351142144892145	-0.0378476671476672	-0.0363162161095985	-0.0691713453213453
0.586908691116569	0.18323845155831	-0.305113183148451	0.249643380754212	-0.035529752299395	-0.0690754359730198	0.0141572651336364	-0.00568785649310288	-0.0268250682386914	-0.0523025941362074	-0.0832746568916406	-0.0980509431663896	-0.0580473383106231
0.885421957671958	0.100181110789316	-0.561628181811175	0.0807113395863395	0.0179066137566137	-0.0145896825396826	0.0311999037999038	0.007346693121693	-0.0195274655573185	0.0016584656084655	-0.0247414410208529	-0.0366367993604837	-0.0458551004551006
0.927628571428571	0.0637328973153822	-0.598614964382048	0.0546571428571428	-0.00902857142857127	-0.0226618326118326	-0.00467536075036079	-0.00334880952380945	-0.0279104886399003	-0.0158452020202019	-0.0487758336955267	-0.0436774891774891	-0.0391708994708994
0.929784126984127	0.0661444838847697	-0.599346150349812	0.0568825396825398	-0.025464021164021	-0.0382214285714285	-0.00782193362193362	0.000965873015873031	-0.020128427128427	-0.0318427248677248	-0.00598531746031739	-0.049027465127465	-0.0387126544952632
0.418129107114531	0.106904735222845	-0.204546487906456	0.20630308548379	-0.0214555747958869	0.00539401663370892	0.04588904162584	0.0107002834266909	0.0203601736129518	-0.00803077908108901	-0.0367976675438316	-0.0424116066860057	-0.0580271012237224
0.0636239800457239	0.00555867435177951	-0.0112088871497371	0.0681521147130216	-0.00527051136862957	-0.000142919500472308	0.00932876205056027	0.00726929872050705	0.00225554446730405	-0.00270671543455094	-0.00876509385283693	-0.00741632925019133	-0.012007282296683
0.0194292449711801	0.00603752628599906	-0.0052845752401364	0.0163071251163591	-0.000151057660290357	-0.00250280909043353	0.00125806038449439	0.00152551642503555	0.000366157107172922	-0.00132693337536195	-0.000376044860494827	-0.0026822445049216	-0.0043592988620314
0.329806114841718	0.0617411169231786	-0.124624574212594	0.269555980074261	-0.0431632085319165	-0.0373221408114487	0.0431086167111894	0.0132045859170657	0.00175158646475326	-0.0402426746716826	-0.0362324999134796	-0.0480853483160291	-0.0660847533325218
0.434722793281305	0.130921721954402	-0.195716951697097	0.269411978720886	-0.0113393326169431	0.0176051705646567	0.0486649821459225	0.0420612512629737	0.016057616119395	0.00313291897385676	-0.0285007690630956	-0.0435548543629128	-0.0536034291068622
0.883688888888889	0.0928672056938817	-0.561911142266142	0.0762245310245311	-0.00762620712620699	-0.0048611111111112	0.000259538609538645	-0.0149326479076478	-0.018364954952455	-0.0062436591186591	-0.0318841849871262	-0.0434594145058288	-0.040663054075554
0.0826009343702308	0.0226683203729986	-0.0201632636064687	0.0874744818878795	-0.00633795677035455	0.00672067681516829	0.0112197298572862	-0.00138112425473003	-0.00252753925167096	0.00019136002240687	-0.0222695344980067	-0.00707962227953231	-0.0185236235406694
0.0789618262382103	0.00751865583757148	-0.00187444315649134	0.125340472266557	-0.000903223237837245	-0.00304355142534966	0.0169299381925496	0.0109371324748679	0.002224766420604	-0.00197338733159345	-0.00967217212068576	-0.013484722565825	-0.0219263088140969
0.9273	0.0703427093880659	-0.598765723786353	0.0534503607503607	-0.0176777777777778	-0.0149527777777778	-0.00364911616161612	-0.0179053992303992	-0.0318978835978836	-0.0163152777777777	-0.0332837301587301	-0.0307247215747217	-0.0390588624338624
0.503639026512774	0.176921765416971	-0.241411681004458	0.272092935969188	-0.0702770808746438	-0.0693673853397043	0.0174417467981761	0.00209422965956729	-0.0386716392324822	-0.0698222331071741	-0.0780911458396129	-0.0451980385092546	-0.0329888350145526
0.71824890757532	0.154188844435017	-0.417301385456841	0.17727995245354	-0.0394422319676303	-0.00671089156504323	0.0231161291686953	0.00973258942498523	-0.0227100290422362	-0.0230765617663368	-0.00205781138680905	-0.0247368221443859	-0.0385190150010641
0.11724865640765	0.0520668501813808	-0.0313307541645436	0.116815965204105	-0.0146655914235329	-0.0033902080219953	0.00771488475583876	0.00508163517693802	0.00223988810690254	-0.00902789972276408	-0.0289215211033351	-0.0327996122720275	-0.0405948951811139
0.77780873015873	0.161973781263498	-0.462898547362804	0.161175396825397	-0.0472255897574638	-0.0520976709567907	0.00125078347578356	-0.0224303354254443	-0.0106774077774078	-0.0496616303571273	-0.0345894910644912	-0.0782415155464271	-0.0991081639708188
0.709192619417619	0.134371708987583	-0.41026697738763	0.180484689384689	-0.0251456584552445	-0.0318910245699719	0.0239932447182447	-0.00118268657827691	-0.00679140466373451	-0.0285183415126082	-0.0412218446614661	-0.0615952907403035	-0.0866468455158915
0.0354386925530468	0.0047587418666428	-0.00518354808964975	0.0431149035625863	-0.00669389601236483	-0.00512742179289199	0.00144003759188242	0.000334073052942148	-0.00378103109184861	-0.00591065890262841	-0.0081866127264552	-0.011543609349191	-0.0128548797875174
0.701340325415325	0.135987298580063	-0.400789534649583	0.193202784252784	-0.0274783764704508	-0.0358916849349713	-0.00800060110788969	0.000373031751243813	-0.0142687734150058	-0.031685030702711	-0.0648469320541355	-0.0616318864857808	-0.0513528624131627
0.00153642329956687	0.0027807480680938	-0.000286757509837229	0.00124448518526858	-0.000259079069828562	0.000102229319129604	-2.7070969210678e-05	-0.000549254697614462	-0.000234504409912006	-7.84248753494792e-05	0.000614539136805478	-0.000533285990227426	0.000450423044710968
0.317347566540939	0.119084423613482	-0.110060306555148	0.288797337181385	-0.0535354962402858	-0.0165166453970327	0.0803300975329848	0.0180624440736951	-0.00467969331102425	-0.0350260708186593	-0.0194032061284585	-0.0081497775574183	-0.0685657909051724
0.425076180247963	0.125790394444048	-0.206179780472501	0.216267766178837	0.0190142808501778	0.0187561799725222	0.0600086010504586	0.0419443785229878	0.0271181161597538	0.0188852304113499	-0.0117599067864005	-0.0293186237668462	-0.0166759118297115
0.72243085890428	0.152261903861737	-0.425515383398091	0.16070927096585	-0.00784115937590746	-0.0091723761016792	0.0141604049477086	0.0165627473110342	-0.0203831364178156	-0.00850676773879333	-0.0207074699140158	-0.0392649412334595	-0.0374286237296469
0.371712885476718	0.0849135177568919	-0.170383517346128	0.21592912033753	0.00696321351643542	-0.00852412522318657	0.0553787716940728	0.0342008141187907	0.00114367675297222	-0.00078045585337555	0.00151212233825704	-0.015036140819023	-0.0328599949182133
0.185768244951277	0.0882420854874392	-0.040268826523983	0.227112098808906	0.00261719869030269	0.00102421789471449	0.0148354556389573	0.0103201350894998	-0.0100398916658435	0.00182070829250858	-0.0111289871976342	-0.0354425280900103	-0.0348873579965439
0.0225327451957523	0.00145466457838367	-0.00454750008416418	0.0238992844257493	-0.00298953495954442	-0.00337408154764704	-0.00036364154752613	0.00240796861122581	-0.00215674493825361	-0.00318180825359573	0.00150588343087909	-0.00173501790693704	-0.00746493091353782
0.785666910866911	0.151330667388074	-0.477655876813229	0.131819921744922	-0.0473962501550736	-0.0545369239617718	0.00841114204852589	-0.0263934955984061	-0.0305645043859238	-0.0509665870584227	-0.073417059154736	-0.0822376613393486	-0.0928242742843933
0.0235915160865875	0.00803549160975959	-0.00179089296547992	0.028090947404295	0.00412731074358267	-0.000493472431123715	0.00929948532321636	0.00247241023905094	-0.00120470320413768	0.00181691915622948	-0.00055685298829003	-0.00275185500372002	-0.00713906608103852
0.928184126984127	0.0696669512062099	-0.599460380141033	0.0532126984126984	-0.0453698412698413	-0.00559841269841277	0.000741269841269765	-0.021	-0.0264794973544974	-0.0254841269841271	-0.0569001181280594	-0.0444712602212602	-0.0507016644031351
0.924679365079365	0.0722170243404123	-0.598249568434348	0.0496698412698413	-0.0312802808302809	-0.0506743386243387	0.00332460317460315	-0.00768088852399196	-0.0229146705146706	-0.0409773097273097	-0.0480185998346615	-0.0413363344988346	-0.0526989417989417
0.0562129278915059	0.0175190251544189	-0.00471736957005571	0.0823380577782056	-0.0011782820135279	0.000996629858256798	0.0164627492207289	0.0128071151506742	0.00752826604752334	-9.08260776355529e-05	0.00380239904486782	-0.00502928802553413	-0.00885139242455363
0.0966728462796147	0.0110986212944947	-0.0318850258534565	0.0790334790953693	-0.00245310103230831	-0.00554975487448094	0.00115176235363204	0.00791802404475878	-0.00711374228217218	-0.00400142795339462	-0.0149515356858056	-0.0162473635602577	-0.0241850449599749
0.0557081973384479	0.00542217478680546	-0.00535677686138432	0.0700662551319092	0.00369102454770127	0.000486989072266186	0.0222968368122312	0.0138106356675704	0.00281745208375086	0.00208900680998373	-0.00309192012835702	-0.00931878772978031	-0.0077838767047473
0.547328020012861	0.08206102619685	-0.288020305192872	0.219711046972785	-0.0216569409395598	-0.0489737303085123	0.0165603167971161	0.0115504780918794	-0.00170637386441241	-0.035315335624036	-0.0427811279794406	-0.067743226293044	-0.07889605578589
0.0420890873294596	0.0136871026960625	-0.00886283988463404	0.0421855361152694	-0.000449286328087162	-0.00679129426516079	0.0112659278196114	0.00892895425749395	0.000945827120838544	-0.00362029029662397	-0.00300973020330153	-0.00872559394254323	-0.00573895221473471
0.208848177346514	0.0569315259344331	-0.081038656712759	0.157334272071746	-0.00494577027370949	0.0103347994316897	0.0299106751853566	0.00291800319172339	0.00987766878543447	0.00269451457899011	-0.0141161633822878	-0.017168807493408	-0.0198526902483161
0.148492762317362	0.0449783619725725	-0.0417746006510835	0.153084389490053	-0.00126776551386271	-0.023424784291902	0.0182949250606096	0.0208851673279758	-0.0164699132853562	-0.0123462749028823	-0.0156493337274999	-0.0255788517651588	-0.02360433880072
0.940866666666667	0.058011434912281	-0.610403758603001	0.0458634920634921	-0.0199851851851851	-0.0131277777777777	-0.00647222222222221	-0.0400923280423281	-0.0101186507936507	-0.0165564814814815	-0.0107573294352706	-0.0346686507936508	-0.0345550666925666
0.122401263740892	0.0221181141368183	-0.0393151964660389	0.105742562824463	-0.00955978886689744	0.0119438436358179	0.0175549796941353	0.00892764756011789	0.00134268402881656	0.00119202738446024	-0.0179166364933283	-0.0215139669631981	-0.0254679265261021
0.0447556507106708	-0.000639597952290974	-0.000280956939937509	0.0621730195223327	0.00148381818141925	-1.04091828773412e-05	0.0108077884187382	0.00710232700760725	-8.50602352618982e-05	0.000736704499270956	-0.00808258362939106	-0.00852143032533745	-0.00993055964916521
0.940601587301587	0.0578991338670067	-0.611902771887844	0.0407317460317459	-0.00860158730158733	-0.0526507696007696	0.00656825396825389	-0.011770634920635	-0.0160637566137567	-0.0306261784511785	-0.0163982804232805	-0.035882671957672	-0.0562832597957599
0.402332716508877	0.0825796453696505	-0.176760564783814	0.260139975979104	-0.00934348673206453	-0.00939647049598236	0.0440683743687734	0.0170255113266613	-0.016881770606742	-0.00936997861402344	-0.0302205583084238	-0.0386517592976934	-0.0438919618297479
0.132926186428473	0.0648301680641197	-0.0151288027884599	0.194550891168739	0.00108496599935023	0.00445533007646415	0.0334618113066719	0.0334818568099698	0.0072326928007892	0.00277014803790721	-0.0111330667722025	-0.0144879121477295	-0.0275286764788743
0.0869395667809822	0.0124508205176982	-0.029913449341079	0.0692035629482956	-0.0130009298268976	-0.01895055845157	0.000308233440617867	-0.00098790478534036	-0.00992294697964868	-0.0159757441392338	-0.0144879908468048	-0.0242158518003741	-0.0227450187183735
0.0244297652792333	0.00208447972302176	-0.00758605541242432	0.0200043857511555	0.000948199133546396	-0.00492400384178314	0.000508318234272911	-0.00157808946540123	-0.00404496898691284	-0.00198790235411837	-0.004757232991549	-0.00846626113601621	-0.00986889986661179
0.0734351171318685	0.0323115889349728	-0.0138630500219925	0.0882729556785844	0.00282929089397724	-0.00231292641426799	0.0334369060217499	0.0160830311814621	0.00580331827699707	0.000258182239854618	0.00210128574475328	-0.00483473681615189	-0.00503581319792576
0.0165358549136152	0.013610986597805	-0.00433345670146088	0.0115168639730899	0.00041021974088111	0.000413496736122107	0.00911462539066834	0.00569572287208616	0.00446308730651202	0.000411858238501608	0.00391557657250086	-0.000922694405094239	-0.0027060915087182
0.197058058418166	0.0273296467829415	-0.0691801097772231	0.164954720803649	-0.0214867399118844	-0.0124340928742767	0.00903499162243063	-0.00244967848353561	0.00418043535403809	-0.0169604163930806	-0.0250796182409083	-0.0383610920041259	-0.0334043484938881
0.00894800715865642	0.00456835772902812	-0.00100155530471556	0.0119549050130959	0.00165455693666015	0.00159815840708891	0.00161370430574337	0.003943278243967	0.000314852292477923	0.00162635767187453	-0.00181699796642505	-0.00193793698867713	-0.000458278731867457
0.814035881211463	0.109429758497771	-0.499530124333138	0.123567812872231	-0.0377689537919045	-0.027233764809347	0.0270052563546741	0.0202121739254075	-0.00497385375090653	-0.0325013593006258	-0.0410498565879388	-0.0504952894502835	-0.0531809522080049
0.0124525470818687	0.000266813853555672	-0.00424417317496414	0.00793141608074874	-0.00223810016686975	-0.00198446585657526	0.00241462793102234	-0.000823840357747505	-0.000977274171770449	-0.00211128301172251	-0.0039476604921422	-0.00527138010584272	-0.00506710095650232
0.75990525030525	0.161837727588344	-0.444314957528486	0.181099078699079	-0.0526426533452025	-0.0216650274017922	-0.0138574814561656	0.00123071352962656	-0.01795950634333	-0.0371538403734973	-0.0553652912636864	-0.0389222130367104	-0.097019693352552
0.110852437415159	0.0160707645014759	-0.00857846633051902	0.170308671752949	0.0161057564570131	-0.00330256418868338	0.0376982802012893	0.0189166866943473	0.0121473145382135	0.00640159613416488	-0.00583583277879876	-0.013462910669973	-0.0188614998013467
0.893779365079365	0.0997709890699213	-0.568724075163437	0.0763158730158731	0.011574098124098	-0.0218563492063492	0.0181007215007214	0.0245490740740741	-0.0206114570614571	-0.00514112554112556	-0.023800342464237	-0.0236255370117213	-0.0443678590415433
0.862021632996633	0.112458042071248	-0.542133963883717	0.0922005892255892	-0.0386939103809847	-0.021484403599621	0.023855754396389	0.0108379254827655	-0.0281387531256477	-0.0300891569903028	0.00388610509860499	-0.0499905418655419	-0.0425642135642136
0.283880388453174	0.0424298249621058	-0.125193347196577	0.174375341178288	-0.0106181326796136	-0.034349939941755	0.0119831741186752	0.0105662092449161	-0.0109648527028822	-0.0224840363106843	-0.0409018717959761	-0.0411331782596764	-0.0721964828515054
0.506253431571431	0.172997445394511	-0.250095303954124	0.250823408255409	-0.0355521437898496	-0.0303899224512653	0.0516583143122579	0.0655538997730019	-0.020023608455127	-0.0329710331205574	-0.0550306396412013	-0.0418166792793876	-0.0703776481171194
0.681439861282835	0.159612961748267	-0.391559565815897	0.179899402786429	-0.0182078126780596	-0.024262403217451	-0.0172178016257626	-0.0187537700325147	-0.0482906704397584	-0.0212351079477553	-0.0351894704411723	-0.0922116213633263	-0.0789611661397567
0.93441746031746	0.0628754121230412	-0.603689623479717	0.0531380952380952	-0.00197402597402596	-0.0370444444444444	0.00487142857142853	-0.0211527777777777	-0.026352380952381	-0.0195092352092352	-0.0486745135869748	-0.0381638888888889	-0.0442902116402116
0.237098158766051	0.0834962585783575	-0.0863001766268017	0.193410467553575	0.0433481100280956	0.0430019628199771	0.0683393091836868	0.0412158720574903	0.0283144523135875	0.0431750364240363	0.00382506350642323	-0.00577165353614867	-0.0145914917998779
0.554580321415514	0.10987030897377	-0.299998385970143	0.197356434158661	-0.0245824290708645	-0.0399444785074393	0.023694649272103	-0.00442339367215128	-0.0546517621146351	-0.0322634537891519	-0.040706235094206	-0.0543728768292887	-0.0797076891586124
0.718624905447725	0.149949358424105	-0.415805759769831	0.182913875216056	-0.0241431070011686	-0.03619313969081	0.025282566044396	-0.019055691963124	-0.014220889856195	-0.0301681233459893	-0.0779931166414347	-0.0766876941513712	-0.0546696464244608
0.0341930882566761	-8.1014910878259e-05	-0.00921950820333335	0.0297088544292157	-0.00212550731342973	-0.00808085061642754	0.00254888235792826	0.000605958971528903	-0.00550271835019286	-0.00510317896492864	-0.00526833232646917	-0.00779747748060008	-0.0118915225326829
0.267249540120568	0.0531103609984703	-0.110020725841464	0.185787390262702	-0.00465281903164882	0.0168342508287432	0.0560637398752142	0.0295328312528859	0.00994744046094398	0.00609071589854721	-0.0150207040402016	-0.00786637095402454	-0.0249692497152062
0.936179365079365	0.0618804667690492	-0.606586037625985	0.047884126984127	-0.0182531746031745	-0.0259341269841269	-0.0100571428571428	-0.0131775853775854	-0.0181605820105819	-0.0220936507936507	-0.0228150793650794	-0.0363624875124875	-0.0465539451289452
0.735201811151811	0.143606244157654	-0.429416902432916	0.17570727975728	-0.0947698271937402	-0.0881398091015737	0.0157689300952459	-0.0186793746286392	-0.0578610901220735	-0.0914548181476569	-0.0776160157877548	-0.076658196795369	-0.0847775150193802
0.00134876095980476	0.000514291068628056	8.84802611336847e-05	0.00117634785073484	-7.32244161400072e-06	-0.000238887597903216	0.000923383837523328	0.000607244067429286	0.000375900713962454	-0.000123105019758608	7.86420328064796e-06	0.000362108053678211	-0.000444178344966201
0.0410098180144183	0.00809234883080846	-0.00583919368191791	0.0480590786847668	-0.00656708081738893	-0.00722989404555338	0.00888880488853817	0.00911515766871267	0.00505952608605373	-0.00689848743147116	-0.00596138627638041	0.000505188284416105	-0.00448691412459342
0.403823416670221	0.0908888408687233	-0.177815050191453	0.260037718413334	-0.019827930462165	-0.0292617414838241	0.0535410899853138	0.0193748214208886	-0.00572561261873528	-0.0245448359729946	-0.0253679273444782	-0.0541178693881812	-0.0558012812190733
0.0123223276426418	0.00381062942641638	-0.00226595247124859	0.0113279686627464	-0.00127158502901461	0.00104379772253622	0.00296424300956784	0.001452041581421	0.00124437716127025	-0.000113893653239196	-0.0040492345366345	-0.00108401414939768	-0.00119469247797796
0.651629199979587	0.10874632370974	-0.369058276506815	0.187307488332101	-0.0229450864590292	-0.0339894082182008	0.0313197206259513	0.0109560889566986	-0.0100912413022001	-0.0284672473386151	-0.0364507858563902	-0.0624126762509493	-0.0559273179383516
0.154940233295672	0.0693019562159867	-0.0427328178671734	0.158319740412786	-0.0202464732253277	-0.0127161262252179	0.0225672122817953	0.0248529759384556	0.00100246338622356	-0.0164812997252728	-0.0232473773109952	-0.0329035329629362	-0.0277858053637799
0.289214120581237	0.0899973615720014	-0.109821020061107	0.230412287285329	0.00957351372173482	-0.0395897096464796	0.0111846044666143	0.00660302043889438	-0.0282289552887707	-0.0150080979623723	-0.0370273147071319	-0.0401659815310089	-0.0629131023964786
