# Supplementary material for: Measuring re-identification risk using a synthetic estimator to enable data sharing
Source: PLoS One. 2022 Jun 17;17(6):e0269097. doi: 10.1371/journal.pone.0269097 (PMC9205507; doi:10.1371/journal.pone.0269097)
Supplement: S3 File — (ZIP) [file pone.0269097.s003.zip › tx/tx.vineCopula.1.4.csv]

risk_act	entropy_est	ital_est	hypo_est	g_err	g_vine_err	ave1	ave2	ave3	ave4	ave5	ave6	ave7
0.546533630792582	0.139469191664623	-0.238878990605594	0.242824702540751	-0.00636128169279904	-0.00819746803606325	0.0497894590647571	0.0284191441363729	0.0117748512480382	-0.0072793748644312	-0.0125081687897779	-0.0172514806795664	-0.0437223765542968
0.134899067976527	0.0227827942896444	-0.0186019628669327	0.161280541156787	0.00131421908401425	-0.00268463035355804	0.0375632948124183	0.0256189681286892	0.000165764378637717	-0.000685205634771896	-0.00978096602238021	-0.0152949773961665	-0.0196814294308971
0.535430292237437	0.0791176234195163	-0.242555262194563	0.212469670410548	-0.0166157425854313	-0.0324979375963181	0.0421748314925192	-0.00109496243699703	-0.0158607899085313	-0.0245568400908748	-0.0330433931430686	-0.0447236154595474	-0.0775920323980017
0.142413851249554	0.0225284985112782	-0.026397286582125	0.150819056653152	0.00807584531954569	0.00134666983310328	0.0328093334359972	0.0232953262773201	0.00281986282456606	0.00471125757632448	-0.00665254706019233	-0.0132014626595673	-0.0196732136180534
0.0090420540560577	0.00213154941535006	-0.000334459050297295	0.00969055535099482	-0.000855409508074492	0.00221880117383388	0.00304765984596357	0.00148069075442013	0.0027497833574783	0.000681695832879692	-0.00141512834687318	-0.00248636138668653	-0.000588746336538378
0.227810971345913	0.0447863707602519	-0.0561125746760041	0.21768020153494	-0.0264305931290723	0.00438343911624586	0.0369912535810852	0.0107945272012435	-0.0054514294154949	-0.0110235770064132	-0.0122185833736387	-0.0396361769017193	-0.0392716128129106
0.521945875735596	0.117148814216391	-0.22795264267508	0.232756755843351	-0.00727074501315506	0.0272054932412319	0.048944483279175	0.0493789443577191	0.0135166684207303	0.00996737411403847	0.0037283999213652	-0.0284110236933964	-0.0307899256400946
0.00300428416712829	0.00064783281407027	-0.000304170858127735	0.0030597755227219	-0.000350652592398674	-0.000513552598311517	0.000959606942816741	0.00148833662787641	-0.000265689520937573	-0.000432102595355096	-0.00089569907273517	-0.00032539923958682	-0.000921298043369729
0.120088013518563	0.0495032186838009	-0.0246762305368588	0.118531119244297	0.0288036691122676	0.0147535629759649	0.0406032288943927	0.0313027382182166	0.0181913168927035	0.0217786160441163	-0.00420487664726434	-0.000925895197680951	-0.00422596144216679
0.796113042513042	0.146255701151979	-0.428413544259225	0.129486957486957	-0.0210998182373182	-0.0576781739861513	-0.0247023100841528	-0.0469158855822485	-0.0219997016872016	-0.0393889961117347	-0.0513185899262397	-0.0735847452603444	-0.0826473417665607
0.672423405146109	0.1620589001093	-0.343851177296248	0.160957754274181	-0.0227060887956814	-0.0707329629033339	0.040889709094991	0.0268760619821219	-0.0344601644356061	-0.0467195258495076	-0.027756293753226	-0.0392928771294636	-0.0414989194696366
0.392703465568034	0.0713786560893148	-0.156389009612556	0.209907499191439	-0.0264852733228915	-0.033929338234315	0.0556276852661994	0.0195814227270813	0.0126538390732017	-0.0302073057786033	-0.0242464794378089	-0.0363130757248646	-0.035978829801377
0.51858005091482	0.143333554150975	-0.223548693626131	0.240334748179691	0.00303663235026008	-0.053925231987982	0.0112333907459985	-0.00181766393725913	-0.00161409996943096	-0.025444299818861	-0.0548630957961957	-0.0684125279327453	-0.101833937819213
0.202559328936591	0.0318307113111853	-0.0658697472850226	0.146924437642524	-0.0193197873070421	-0.0125540921246812	0.018410407076624	0.00528866300109301	0.00840563813073966	-0.0159369397158616	-0.0216007949820581	-0.0327156089345815	-0.0349468331181982
0.461339867434074	0.189417425937998	-0.18552304411001	0.250759922802387	-0.00809561544532467	0.0253061734198632	0.0432951972676553	0.0270252501283248	0.0219292520749356	0.00860527898726926	-0.0127174716350597	-0.029541894403642	-0.0388036420377853
0.909321031746032	0.0842764431338251	-0.518582150750813	0.0672789682539683	-0.00865550976800977	-0.0141271645021646	0.0287539682539683	-0.0132102793040293	0.000914682539682632	-0.0113913371350872	-0.0140002976190475	-0.0395823151629072	-0.0590522832583223
0.888544047619048	0.101979989656606	-0.500995040215694	0.0807059523809522	-0.0542479978354979	-0.0448744907869908	0.0119955176767675	-0.000239935064935026	0.00368293650793639	-0.0495612443112444	-0.0417947722212429	-0.0389621873834614	-0.0466587631484013
0.545722415627029	0.131110954526944	-0.236678078514811	0.24502012823262	0.0240913415994087	0.0124389857718296	0.0581879024580695	0.0437839623482185	0.0189193767535779	0.0182651636856191	-0.0222807384584011	-0.0473644617862704	-0.0441541725467026
0.218771269577235	0.0882743908111259	-0.0661213011061714	0.168829773679929	0.03313965142554	0.0374229433619705	0.0698723418509694	0.0513218107923343	0.0253597190370988	0.0352812973937552	0.00177496887102374	0.00420961336059705	-0.00408562264162329
0.681101222155271	0.164187900703141	-0.34227483369019	0.175849445274172	0.00227492514514105	-0.0295043616857134	0.0292996529736421	-0.00562785599819537	0.00445287180915588	-0.0136147182702862	-0.00908712761099395	-0.0352364904502919	-0.0530358838290755
0.71683762238826	0.151749004549511	-0.366563381903226	0.166777747558346	0.000571865689031559	-0.0216336149601773	0.0502630895262448	0.026607262290255	0.00346615385614213	-0.0105308746355729	-0.0300446826977228	-0.0289541589446524	-0.0465381873995286
0.938814285714286	0.0595694170234689	-0.543016417766354	0.0477857142857143	-0.0174614357864358	-0.0329321428571429	0.000528571428571434	-0.0213035714285714	-0.00306108405483407	-0.0251967893217894	-0.0178300595238096	-0.0314505328005329	-0.0313081349206349
0.1328561420797	0.0309468950143697	-0.0299051663211738	0.126095133373397	0.00440330978246417	-0.0184876529592327	0.0244897937295355	0.0049938814811849	-0.00558169522416574	-0.00704217158838427	-0.0169275396906744	-0.0271874287533237	-0.0309815518238273
0.943047619047619	0.0553298798702279	-0.549273345880773	0.039552380952381	-0.0280800338550339	-0.0282633241758242	0.00320238095238101	-0.0061809523809524	-0.02288518009768	-0.0281716790154291	-0.0314110334110334	-0.0345320842352093	-0.024350992063492
0.292833489207884	0.112582128866182	-0.0938341294514532	0.216340794168152	-0.0147686019860471	0.00439701002928317	0.0426461638121054	0.0219551881851204	0.0102482896772438	-0.00518579597838192	-0.00900059498626132	-0.0244492008464479	-0.0429451821689835
0.888849404761905	0.104624053112882	-0.502120678644194	0.0780589285714285	-0.0286517554775501	-0.0331900673264643	-0.000171527777777736	-0.0126723214285714	-0.0012407467532467	-0.0309209114020071	-0.00311726190476191	-0.0436685289927937	-0.0445327932239329
0.125451619319717	0.0505442283622461	-0.0248818271917178	0.126660769454755	0.0138219659649228	0.0119729268623897	0.0380948140702868	0.0321953318982339	0.0187688323962849	0.0128974464136563	0.0003554806173586	-0.00690019857779045	-0.0183704649145512
0.178007975358979	0.0310865675989401	-0.0541383382984029	0.137996999980588	-0.00394807083534224	-0.0172961984495998	0.0327734379749468	0.00744083719499317	0.000182135204237127	-0.0106221346424711	-0.00889984785604678	-0.0229468350224537	-0.0318535388398616
0.0351869748516092	0.0343251417488964	0.00523227619485114	0.0528427066404094	0.00849814263266237	0.00898052500907458	0.0224855791820709	0.0169811260773527	0.0128574644092535	0.00873933382086848	0.00576040150765484	0.00212490120854591	0.000469831135698782
0.172264860752528	0.015337297049015	-0.0520903636081331	0.131417061305497	-0.00981615783421166	-0.018476237288744	0.0205276993084162	0.0126450181180607	0.00180460890290396	-0.0141461975614778	-0.0247280386233226	-0.042359765142724	-0.0398407161315335
0.524907211501608	0.0964355103996267	-0.22566334217843	0.240805413679859	-0.0056559671416917	-0.0276028255923229	0.0488448478958885	0.0249431063124013	0.00687490299101801	-0.0166293963670073	-0.0211724004066119	-0.0429556660210118	-0.0719597726841473
0.533722918800818	0.105395493125565	-0.237018796518087	0.227411291725498	-0.0139689085396362	0.00884156996747754	0.0401302450384109	0.0351775918218673	-0.0039315099551136	-0.00256366928607932	-0.025097088384699	-0.0493991534681663	-0.0640685894209262
0.0655012663916458	0.00759275702401081	-0.0178469496346381	0.0480193283919455	-0.00518263255015632	-0.0143048802397316	0.0145801104532469	0.00263680376551434	-0.00928356108745652	-0.00974375639494397	-0.0122832825637077	-0.0164018538717937	-0.0150559799620073
0.692156313131313	0.170761513296254	-0.337666515573527	0.20765202020202	-0.0443246638981932	-0.00719581807081804	0.0350182914716003	0.00755928515928517	-0.00206367243867245	-0.0257602409845057	-0.0397941064108385	-0.0721810484830263	-0.0565537523457349
0.0233883172110459	0.0107893769791109	0.000505103984217301	0.0314617244409289	0.00087401360446698	-0.00444519729446858	0.0114560304088233	0.00861102119664211	0.00702379166601058	-0.0017855918450008	0.00284152607398063	0.00123695772429751	-0.00605265909753787
0.211193512026646	0.0422295406572701	-0.0644960267618095	0.160710756940086	-0.0107710106596866	-0.0335105283612255	0.0153897634311451	0.0205981659308248	-0.000516634402299598	-0.022140769510456	-0.023128037837782	-0.0252541998592846	-0.0310860411148533
0.696979897879898	0.14076688463388	-0.350062809400561	0.182436768786769	-0.0150930244515435	-0.0399461421576359	0.00835032357865872	0.00768574544734435	-0.0176330163963	-0.0275195833045897	-0.0410500677676978	-0.0344454434943203	-0.0611502216274321
0.758853388278388	0.141531645413331	-0.399964208293362	0.144721611721612	-0.0361802090952665	-0.0872264177815648	-0.0264428680592282	-0.0216007740917493	-0.0488674483078411	-0.0617033134384156	-0.0394972363821254	-0.0719949929327038	-0.0896028971385912
0.337367937887234	0.105503766416372	-0.107411249345594	0.260047317942145	-0.00524631819037735	-0.0308334917567114	0.0276189895068735	0.00255605790206209	-0.0339613578401352	-0.0180399049735444	-0.0593192491614155	-0.0444732597011009	-0.080497372366934
0.510668040354801	0.152138238368066	-0.212617763875268	0.255775496344591	-0.0311015437704851	-0.0455469095699514	0.0625169813314777	0.0219410817657995	-0.0100444109379697	-0.0383242266702182	-0.0589648033710563	-0.0665743554645588	-0.0702740182271887
0.638701810689311	0.158251972353997	-0.304020312968186	0.212414855977356	-0.00991330279197933	-0.041849087389219	0.0159265810578311	0.000199555429120535	0.00552868137390805	-0.0258811950905992	-0.0466424958611783	-0.0417043221825517	-0.070313678554913
0.598323934158101	0.125315149144273	-0.283469025487984	0.202277959737872	0.0171319796324045	0.0032527648493762	0.0265541666527598	0.0400468010484888	0.0111783627946601	0.0101923722408904	-0.0399420998823339	-0.0402675391776798	-0.0443728288147479
0.319932407425293	0.066014391408348	-0.100896830705902	0.247286872216674	-0.00601275279776275	-0.0526329200574588	0.0462570167059118	0.0266544672263438	0.0128860749026819	-0.0293228364276108	-0.0221079833245209	-0.0357493337419142	-0.0569843807759238
0.563518942995973	0.114571974936861	-0.262012426553155	0.205278883090984	-0.0221988698924864	-0.0193243604847692	0.0211966407549127	-0.00254103657224691	-0.00323246816434297	-0.0207616151886278	-0.0421658040640103	-0.0525364475112566	-0.0750957771028659
0.000828445954146255	-0.000302667747984405	-0.000168204578884963	0.000548408558613647	-0.000330333871809196	-0.000293321668223845	-0.000165106022392382	-7.13717610359403e-05	-0.000275974575903608	-0.000311827770016521	-0.000380298101731564	-0.000370621556853311	-0.000311435817168597
0.0172596401402307	0.000723706735833374	-0.00146868706923866	0.0148140096436291	0.00104634646605762	0.00184217341873336	0.00295471773629231	0.00317101568477776	-0.00117536906011951	0.00144425994239549	-0.00170271332139565	-0.0027426856877074	-0.00480771717355746
0.695781855287816	0.125458078064992	-0.350371892188354	0.177789522754063	-0.110292079737163	-0.0255922127408207	0.032092038565373	0.0174861079911836	-0.0179927334762989	-0.067942146238992	-0.0535802415297794	-0.0505893637118348	-0.051928939487473
0.0727802499434219	0.00922105088463031	-0.00147831811592986	0.101515322452653	-0.00367740692074033	0.000334790001469062	0.0227200552568493	0.013968731340944	0.00695479810270488	-0.00167130845963563	-0.00499939245342902	-0.0119434568457051	-0.0134785901567899
0.287678451314408	0.0798465167417136	-0.0954440891341689	0.201285235868592	0.00937944206646574	0.0242595426332874	0.0546626277292449	0.0412384539216079	0.0299809524584413	0.0168194923498766	-0.00422407717930146	-0.0168533159231746	-0.0254091156881404
0.653464987553726	0.108736926396056	-0.322770297674487	0.188860889639257	-0.00194991628340702	-0.0120427229010239	0.0349780749393366	0.00715647482806148	-0.00956016343688693	-0.00699631959221547	-0.0190989460811772	-0.0421519673381769	-0.0717485020556818
0.380752666173212	0.0618655555231994	-0.15066582443795	0.204741687891925	-0.0222808564229313	-0.00503662920389614	0.0383873614528824	0.0223280865636035	-0.000905588374831345	-0.0136587428134137	-0.0127966706001196	-0.0435704788276976	-0.0673585173653765
0.0402593697465668	0.0305958800338352	0.00302399033169645	0.0561598518274858	0.00200540163499813	0.00679376331728514	0.0222144184654741	0.0181993190613994	0.00676163544854207	0.00439958247614163	0.00288800740189547	0.000620867978884006	-0.00154857471844091
0.48211339422747	0.0993925679316611	-0.196798706065839	0.252141602745458	-0.0198621262645289	-0.042740612427656	0.0401129855794571	-0.00932154033832466	-0.000293966765413489	-0.0313013693460925	-0.0508571026654741	-0.0612040280236663	-0.0680635736955817
0.92925	0.0673220669605743	-0.536411665613197	0.0511	-0.0116702380952382	-0.0264152597402598	-0.0104654761904762	-0.0162035714285714	-0.0270750000000001	-0.019042748917749	-0.0417720238095238	-0.0494553705797127	-0.0618936036186036
NA	NA	NA	NA	NA	NA	NA	NA	NA	NA	NA	NA	NA
0.652203206635985	0.119772419645452	-0.317073599469998	0.199363460030682	0.00479613902020948	-0.0340417912719081	0.0341137350726685	0.0118139343843303	-0.012039739449758	-0.0146228261258493	-0.0355048450046226	-0.0418560993970849	-0.0738194376311514
0.871758189033189	0.105545936497874	-0.489943621575989	0.0855418109668109	-0.0193351731601732	-0.0459858768381601	0.0232501443001444	-0.00431179653679648	-0.022776774206186	-0.0326605249991666	-0.0289592502949121	-0.0561582929319319	-0.0527276286213786
0.688751845146052	0.134654217637512	-0.346906855046465	0.176774032046931	-0.0317386077952105	0.00771281793756773	0.00869219796186438	0.0112134165584461	0.00108103783841385	-0.0120128949288214	-0.0422200394809544	-0.0405440741308924	-0.0391929816769698
0.685049603645459	0.124422322312888	-0.344679197916888	0.177856886214427	-0.0545925542543428	-0.0244630463326027	0.0422459703774017	0.0107644509070148	-0.00382994427224337	-0.0395278002934728	-0.0323268830847926	-0.0357699630525606	-0.0561532487182533
0.209981326658936	0.0444477061806971	-0.0714899736619102	0.14312643104658	0.00219024467217582	-0.00914387759614071	0.0390010788779244	0.0062476634796694	-0.0126282218086472	-0.00347681646198245	-0.0188747266463516	-0.0284281363386392	-0.0330735540287607
0.785120634920635	0.155162308704195	-0.406409781806595	0.166229365079365	-0.06688845655978	-0.0801730166955806	0.00888413569111512	-0.00872012562189906	-0.0289852481582744	-0.0735307366276804	-0.0552730237544962	-0.052831100190659	-0.091755047817035
0.608841800695485	0.131530214591116	-0.29167284323348	0.196871633257646	-0.0357618825760511	-0.0045477892416953	0.0477795594799989	0.0138279450913721	-0.00638078593155522	-0.0201548359088731	-0.025360487056013	-0.0403854002392247	-0.0654101649034939
0.0334928649777091	0.0353663016150334	0.00682467642779845	0.055561800596338	0.0137117486553264	0.00913986803464234	0.0264030097102529	0.0169750137267503	0.0155181028064792	0.0114258083449844	0.00494472724150406	0.00218890625941978	0.000525242820668334
0.93365	0.0623539106279708	-0.538863929442611	0.0509500000000001	-0.0342348512598513	-0.0460765151515151	-0.0188477182539682	-0.0354228174603174	-0.0195258928571428	-0.0401556832056832	-0.0427660443722944	-0.0403574044011544	-0.0483568452380952
0.012805816939599	0.0019615737755042	-0.00316158482911785	0.00856043234865472	-0.000288667831873195	-0.00150322539043522	-0.000240248062773689	0.00117275918192427	0.00145361673357207	-0.000895946611154209	-0.00168230709498481	-0.00308162855201785	-0.00194289697144056
0.108945126767203	0.0624589018250814	0.000512835845416254	0.169437914719004	0.0142455245317423	-0.00883624469084772	0.0385881364879595	0.0350732254540247	0.0173619809360133	0.00270463992044728	-0.0126128464657042	-0.0118407554731575	-0.0137856762905981
0.00549020968951095	0.000596160108776901	2.16546411024527e-05	0.00533685025677232	0.00199222716142422	-0.00056692492306574	0.0018468340885098	0.00243968330440468	0.00127246465720568	0.000712651119179243	-0.000630957101505005	-0.000587845215174423	-0.0005041023586119
0.145569637077322	0.0276810653932963	-0.0336724788128094	0.135314703159994	0.00256280023149943	-0.00921970110432802	0.0231765402290776	0.00729576664951517	-0.00576269951292613	-0.00332845043641428	-0.0136601610054007	-0.0217184105795657	-0.025886265271311
0.0605234343269925	0.0119225413473784	-0.0123431902697596	0.0572085070653306	-0.0114737561624894	0.00299682901259279	0.00562902008018379	-0.000724668577340742	-0.00490027007426788	-0.00423846357494831	-0.0100667968680495	-0.0157053429393597	-0.0214897649941292
0.841989940533323	0.109628817630525	-0.464383605539432	0.104876726133344	-0.0532769180166239	-0.0227007638109225	0.029220088326706	0.00489952756007328	-0.0256364748445999	-0.0379888409137732	-0.0272687374308698	-0.0448131694694195	-0.0452545748573323
0.218610340078462	0.0787228177900515	-0.0608884568825174	0.183762869933976	-0.0201446788279789	-0.0364401359424714	0.00838188427525902	0.00995168216140593	-0.00211705291375094	-0.0282924073852252	-0.0185796238226213	-0.0315625282247964	-0.0549919803091231
0.0265582818800068	0.00580102444218516	-0.0026288317049098	0.0250174729735128	-0.00157182806934796	0.000878190478211121	0.00945749421763687	0.00625379242016397	0.00363565967408069	-0.000346818795568422	-0.00313857710052119	-0.00427207703180954	-0.0073658528988478
0.262928351771833	0.0909248221599241	-0.0849122483174079	0.192403621458242	0.0276697946709387	-0.0131928926514248	0.0418078480618547	0.041766051929305	0.0274324982789837	0.0072384510097569	-0.0121545705206619	-0.00231401493551386	-0.00700743612122695
0.522308600891026	0.076287802918981	-0.235454320282951	0.211870806603869	-0.0196958329242596	-0.0265931209115148	0.0394037107713029	0.0184252272641732	-0.0101775352257092	-0.0231444769178872	-0.0248429079898387	-0.0362571234813134	-0.0630820586353555
0.147839197285263	0.0327589703698729	-0.0358259762290557	0.134843646706575	-0.0132672936676578	-0.0165547540927755	0.0265748471486822	-0.000313062586688756	-0.00693292236986243	-0.0149110238802166	-0.0166251472049991	-0.0246510760192285	-0.0389870373183601
0.370064378274098	0.147192927642945	-0.134068925421326	0.23882562035182	0.00546486054384482	0.0263149630688518	0.0806014300464058	0.0697458049820442	0.044246989812993	0.0158899118063483	0.0018190461331864	-0.0131602974647955	-0.00172017358317639
0.124754888408144	0.0264583242957344	-0.0345140694600993	0.100016477950723	-0.00148320170189661	-0.000595524778593884	0.0242050571481485	0.0126380061743673	0.00384127946842575	-0.00103936324024526	-0.0121146894350692	-0.0108814279533084	-0.0212594432550336
0.795578754578755	0.14853086953276	-0.426276151891275	0.134179578754579	0.000944921744921778	-0.0365391640317604	0.00149273737700206	-0.0233817127251307	-0.0284716925961895	-0.0177971211434192	-0.0513793805439566	-0.0332139311654488	-0.0616505875222035
0.454558898169462	0.204454612753348	-0.182930645639585	0.243428821128784	-0.0138035799790429	-0.0308660121168973	0.0521265432289993	0.0427607113182484	0.0324018811051119	-0.0223347960479701	-0.0102663732202579	-0.00183155692467935	-0.0304922718939993
0.452509743042337	0.187294647289129	-0.177444475723403	0.25632425772044	0.0140196139696031	0.0334523264690272	0.0419996543720415	0.0168504813832552	0.0134437621044294	0.0237359702193151	-0.0206275394271896	-0.0192604442599007	-0.0248186275190757
0.115278581513166	0.0488698971619944	-0.0231202405573112	0.116011185421297	0.00339728457754358	0.0147012117988352	0.0470583581189543	0.0453440776259042	0.0163256896486413	0.00904924818818942	-0.00165267215591465	0.00258860625067706	-0.00791727263057895
0.553797012653669	0.125524983437124	-0.246865770737213	0.233480944335578	0.0316688072674435	-0.00761297174852038	0.0590268326557138	0.0351691454884135	0.00927176878049896	0.0120279177594615	-0.0197268860236101	-0.0262248476478102	-0.0450666277116295
0.0138572105761963	0.000745027531231655	-0.000908316219414567	0.0135145866497964	0.000127610890799127	-0.00109874267167027	0.00355392821575359	0.00263273227813821	0.00113605938025481	-0.000485565890435569	0.00016394613817145	-0.00160492191882497	-0.00217934171194042
0.783187896825397	0.170248260040012	-0.408516696834561	0.159962103174603	-0.0121684246309246	-0.0731298222610722	0.0166228661452926	-0.0457307197296167	-0.0273083298645799	-0.0426491234459984	-0.0897699539880897	-0.0875651147592517	-0.0703742084274421
0.311845548953093	0.0802283824818104	-0.120041461919086	0.17713209458841	0.00419570243711531	0.00423549208920304	0.0403210899150639	0.0216839834799609	-0.0110676677881565	0.00421559726315918	0.00797564104062654	-0.0253328222061379	-0.0239929221693541
0.485121490949085	0.16125718580648	-0.195675844457589	0.26078037908364	0.0176097852133462	-0.0338500117004217	0.0584854456317218	-0.0168249922860053	-0.0202254451578976	-0.00812011324353779	-0.0235595948065152	-0.0748967471059579	-0.0626212141745084
0.366089520611233	0.089535696897104	-0.143051619829281	0.206191261322261	0.00657713721434611	0.00669630797932891	0.062339011595383	0.0357691300846776	0.0337326934516418	0.00663672259683751	-0.000417076970269437	-0.003381455036092	-0.0276480841347105
0.0487833055570304	-0.00459722060874618	-0.00149246739744092	0.0678129949775617	-0.00400700053455773	-0.00459376672142271	0.0080334721166606	0.00143087393363774	-0.00200608751142413	-0.00430038362799022	-0.00817969162494753	-0.0134308426215634	-0.0169354741898212
0.676176631228131	0.150663442896335	-0.343895153833287	0.165330839344406	-0.0187309526983683	-0.0127451686955653	0.0393500346776425	-0.0282300704378544	-0.00974956378472114	-0.0157380606969668	-0.0226230217304266	-0.0640331409083705	-0.0760056383071431
0.318954353659424	0.08038298813002	-0.123595503148144	0.175256452287236	-0.0106327468653348	-0.0220777547422946	0.0439380237656589	0.0364301477597155	0.00113059255613673	-0.0163552508038147	-0.0314323443397688	-0.0238019549805553	-0.0204231589747698
0.529999486685485	0.134093225679799	-0.232949001809904	0.232633846647848	0.0100630401155982	-0.0327275351748511	0.0369832120360003	0.0404704974772424	0.0196520085548142	-0.0113322475296265	-0.0204189443162764	-0.0248911105671459	-0.0677104693944286
0.563108249888614	0.115227083881128	-0.266315850915072	0.194062930361342	-0.0207563517462496	-0.0267976687650032	0.0116547822225499	0.00985250397666027	-0.00585955067478627	-0.0237770102556264	-0.0493376724360279	-0.0455187460629642	-0.0592831883614783
0.861356141774892	0.113610163740622	-0.483195925252692	0.0871605248917749	-0.00755652056277045	-0.0653690209460189	0.00911260822510829	0.0222032965524814	0.000821239177489219	-0.0364627707543946	-0.0103778942374051	-0.0490465007215007	-0.0521399242887101
0.717844594676724	0.140628190866262	-0.366314759454125	0.170090493042574	-0.0423671863451747	-0.0258069450205951	0.0168889939078941	0.00938105973443937	-0.00291881401736116	-0.0340870656828849	-0.0444368751915581	-0.0526205627691322	-0.0670580641163883
0.56555434312033	0.144063414907514	-0.255848958878547	0.227403990213003	-0.00151548806952706	-0.0109875063933783	0.0458304124518113	0.0379646114052136	0.00980480453256749	-0.00625149723145269	-0.041714518260767	-0.0232757884078543	-0.0610994743887464
0.0239875292659185	0.00364556972090688	-0.00201180941995757	0.0271564763451677	-0.00659617452894259	-0.0064122236461001	0.00394342653088894	-0.00120590283354854	-0.000606425685653292	-0.00650419908752135	-0.00713080361126479	-0.00472353950841903	-0.0100387179124325
0.512813934816344	0.151512593970075	-0.211816992095348	0.259421058786176	0.014573475843709	-0.0408014608857777	0.0430034895415116	0.0388994687881496	-0.0258532015560483	-0.0131139925210343	-0.0500334813208257	-0.0685525448824539	-0.0641941345377075
0.0883808225702174	0.0468670903428618	-0.00755062243473781	0.110393166010848	0.0231433213530784	-0.00084909469213991	0.0297629791153701	0.0184356214976071	0.0115370047876845	0.0111471133304692	0.00181312986643058	-0.0020930665876769	-0.00546256459395028
0.227951811842341	0.0894197759676142	-0.0688015710329351	0.176006432568852	0.0325378986509793	0.0150359619448405	0.0772318775085787	0.0486332396875387	0.0397534528131303	0.0237869302979099	0.0319880578773778	0.00931369047000372	-0.00734290020182965
0.751972137584638	0.140908356621967	-0.397067658317491	0.14186931931849	-0.0286347318123055	-0.0527697617508474	-0.00316932858807861	-0.00689042723165212	-0.0397705188978119	-0.0407022467815764	-0.0473797852925771	-0.0520105227658849	-0.10355019550267
0.209293971475984	0.0739707885883918	-0.0581288575010897	0.172435168062557	0.0228312021370962	0.0141119428099275	0.040767030218597	0.0499625353156258	0.028423605483631	0.0184715724735119	-0.0223024759210502	-0.000978859668236881	-0.0138250006423054
0.0640941269450984	0.00863430113513732	-0.0117090995492018	0.0566877242010104	0.00165238130831218	0.0040438991476501	0.0130917904619914	0.0109796754478347	0.00660600968620161	0.00284814022798115	-0.00387524184800797	-0.00760224732595102	-0.00664658125189237
0.334681709225585	0.108090592444498	-0.117833716488577	0.221954077906471	0.0238906577688755	0.0161422161746521	0.0492471997285391	0.0363919692592346	0.0333771526162643	0.0200164369717638	-0.00311696823704233	-0.0214581640010769	-0.0315308553869839
0.00989443922819734	-0.00166604455015898	-0.00217916046264025	0.0077921495233903	-0.00416957211596321	-0.00211230213874868	0.000251360294646168	-0.000169737228182053	0.000657348344258868	-0.00314093712735595	-0.00183627478399569	-0.0035838486939641	-0.00387097290804776
0.592614612450191	0.168193038131871	-0.272212755179021	0.225638019128757	-0.0634419642253122	-0.0664768046446779	0.0147048639487757	0.0135272231146069	-0.0192747452033966	-0.064959384434995	-0.0854728021955642	-0.0764442794309047	-0.0904047541644785
0.0032602983440985	-0.000327648015787206	-0.000500496076903726	0.00317455772576257	-0.00146662733742089	-0.000846262117144914	-0.0003629972116961	-0.000550340580630726	-0.000212307688868428	-0.0011564447272829	-0.00122830472411177	-0.00150782117733268	-0.00136700911130536
0.655181983294483	0.182169420385509	-0.313157758682985	0.213468893898499	0.011622169007463	-0.0478856745022634	0.0557996738215488	0.0362808803539137	0.0100179434468038	-0.0181317527474002	-0.0162396337384406	-0.0062544104093788	-0.0412579724470516
0.186887880242221	0.0315856739997734	-0.0537340881567376	0.150459029554045	-0.00562710302191935	-0.0277796994029527	0.0208198908258317	0.0146963182410692	-0.00282701830170951	-0.016703401212436	-0.0282271722539327	-0.0354260965995909	-0.0408278164454283
0.171827698030813	0.0654695476109822	-0.0450037693010916	0.150915464477902	-0.0147854994941369	-0.0253625691261099	-0.00338798669734161	0.000436405895237468	-0.00797403341022776	-0.0200740343101234	-0.0223846823176562	-0.0201694597539281	-0.0307344345162376
0.069076703820346	0.00802177540165533	0.00102005501222426	0.101875617757649	0.00296682469846082	-0.00213051892892403	0.0222823233456658	0.0170899650995794	0.00555837782811978	0.000418152884768389	-0.000959978808421205	-0.0080215673009785	-0.0103064607682141
0.880119246031746	0.110177260866201	-0.493151995934163	0.0883807539682541	0.00757126623376625	-0.026234126984127	0.0166717903828199	0.00972626511560337	-0.0140430947524697	-0.00933143037518036	-0.032625206871604	-0.0196755834443334	-0.0470255854246373
0.738170146520147	0.164941742768639	-0.375773034829329	0.178338186813187	-0.0395634199134199	-0.0337745228884462	-0.0139816447381682	-0.00473956302564715	-0.0245809916917018	-0.0366689714009331	-0.0522639956620607	-0.0761019305773776	-0.0847994447699848
0.33382929302418	0.11696346866004	-0.122695019166125	0.208519855912516	0.0189412772286265	0.00695140615835887	0.0753476239955563	0.0345592611784842	0.0083514096444306	0.0129463416934927	0.000926939257652748	-0.00530910728410938	-0.0208203185693391
0.370956322414852	0.0673787782489991	-0.144272225639326	0.208810941389064	0.00260021203915545	-0.00520334538591599	0.0327803664986797	0.0307565477969032	0.00690425471454631	-0.00130156667338027	-0.0277707902200076	-0.0294818657897113	-0.0507255435496624
0.191747443902681	0.0339123311230489	-0.05414229082126	0.15750289256532	-0.015198474249601	-0.0249287029030942	0.0155610108059921	0.00460524583820274	-0.0012385689262609	-0.0200635885763476	-0.0247264054546999	-0.0369779549542137	-0.0497580907709362
0.687132936507936	0.162703108059303	-0.33539999052255	0.206467063492064	-0.0253163181933306	-0.0111348488404653	0.0350916801948052	0.00183812639813785	-0.00431775600560436	-0.018225583516898	-0.0379952054256968	-0.0348728454892058	-0.0822568456184768
0.0200405427864759	0.00210756096235413	-0.0051441933852111	0.0126364253598348	-0.00441249227385356	-0.00369156866780555	0.00366749639581838	0.0013288181855079	-0.00146877545582544	-0.00405203047082955	-0.000535243262683199	-0.00633070289636076	-0.00416977497582455
NA	NA	NA	NA	NA	NA	NA	NA	NA	NA	NA	NA	NA
0.138860182184564	0.0204113473081711	-0.0379193584153726	0.112600899962185	-0.00789726919200665	-0.0141712744237375	0.0108204075275695	0.00174164198792812	-0.00580509030341528	-0.0110342718078721	-0.0157122564588886	-0.030235297933446	-0.0245532243446838
0.0429611023373502	0.00732716226988824	-0.00661949501413751	0.0414009257398949	-0.00619731916195135	-0.00234400558126854	0.0113509731268394	0.00500131001657599	0.00362178711116629	-0.00427066237160994	-0.00525604677218709	-0.00472881994075403	-0.00833266753640575
0.904276587301587	0.090461463503643	-0.517822772338242	0.0634234126984128	0.00745674603174618	-0.0634464787663316	0.0177626984126984	0.00728650793650809	-0.00921101402682278	-0.0279948663672926	-0.0165510642135642	-0.0279886342823842	-0.0246589105339104
0.460425012359376	0.0967792435371953	-0.186900540410548	0.244440763861001	-0.00586174889326319	-0.0869691322032405	0.0367390434538767	0.0261951578180383	-0.009753633575948	-0.0464154405482519	-0.057449838563076	-0.0538834383973355	-0.0851142323593276
0.0166298583088822	0.00076798580324005	-0.00180101123834829	0.0133752945819719	-0.000633954977409208	0.000849853024254089	0.00441676249992589	0.000816028742895918	0.000203869635311594	0.000107949023422441	-0.00251170344486432	-0.00144645317759045	-0.0026514885005404
0.0115801230337908	0.0122989602906868	-0.000156618894292086	0.00860650929086866	0.006114235091836	0.00434133675752315	0.00845832394895833	0.00743846762663693	0.00404076284553009	0.00522778592467958	0.00287284832159034	0.00207362008531676	-0.000311445347732328
0.19622635132185	0.0709165580193862	-0.0344436531789232	0.221301074813074	0.00534203314437776	-0.0311987003008543	0.0285862837358231	0.00820568172469277	-0.00257283945565417	-0.0129283335782382	-0.0277349559594195	-0.0256421968086568	-0.0504595784080831
0.0983762566793797	0.0142267937640094	-0.0136531572436749	0.110450029220347	-0.00470916928362419	0.00333308060204476	0.0197605528257364	0.017722716914521	0.00652209980295074	-0.000688044340789715	-0.00992368971495022	-0.00530086382795383	-0.0172647543483576
0.844065750426045	0.117903007229737	-0.467625694242933	0.0994509162406221	-0.00560979804509221	-0.0276613673091615	0.0307902109736669	0.0111503802763284	0.00645755813244198	-0.0166355826771268	-0.0247754180868152	-0.038373662740768	-0.0379760632864933
0.807760392385392	0.140446067183716	-0.437799526271472	0.123189607614608	-0.0357780819692004	-0.0773162745342894	-0.00426237176566135	-0.0488884895679311	-0.0376072052399357	-0.0565471782517448	-0.0553740793246714	-0.0850575314844008	-0.121747486720062
0.0833782593212412	0.0194831747536096	-0.0113786753829185	0.0968117911829384	-0.0113851953781575	-0.00121344717762485	0.0238290444468427	0.00176363109842809	0.00927897288419099	-0.00629932127789121	-0.00230687432467377	-0.005051363830645	-0.0216804648129004
0.0099936270716635	0.00291225790440777	-0.00085467007583186	0.00812609760123162	-0.00126282054132997	-0.00134578528291885	0.00363746629040696	0.00152544469055273	0.000798602905570748	-0.00130430291212441	0.000194572150497891	-0.00110236411995515	-0.00070257337079944
0.0257728825800239	0.0198116016744266	-0.00107434803985591	0.0272802179276592	0.00290568688825321	0.00481612987965097	0.013118907292464	0.00976212796875329	0.00459879550523751	0.00386090838395209	-0.00137098930829985	-0.00119862828535028	-0.00408765876690119
0.749460454822955	0.150759807962115	-0.386663943024065	0.167347878510378	-0.0302080017205019	-0.048258828680854	0.0154901088494838	-0.00225429134353705	-0.0443963220782617	-0.0392334152006779	-0.0748287018332975	-0.08929152506588	-0.0869949586296916
0.150727345597114	0.0195124017050112	-0.0429446514071244	0.118205057673146	-0.0125954746947558	-0.0235989625355003	0.0124983385733262	0.0016650711743903	-0.00683305318327385	-0.0180972186151281	-0.0242159053497271	-0.0287722003669812	-0.0311962866289103
0.596580473697324	0.131837521691364	-0.284302223858818	0.199730972979569	-0.0267731438265176	-0.0201494054981199	0.0353719037398738	0.0226259458136899	-0.00967950523093541	-0.0234612746623187	-0.0179326540786993	-0.0328525452125303	-0.0640859222329899
0.124918226674475	0.0221530190116689	-0.037169128635388	0.0921063226507356	-0.0063828373524699	-0.0224589504935848	0.0100789290124354	0.00599307413066959	0.0053937525435437	-0.0144208939230274	-0.0195916789966919	-0.00498112179198811	-0.0221771197399
0.94350119047619	0.0553113030655082	-0.546193162881412	0.0462988095238095	-0.0531446428571427	-0.0318255952380953	-0.0199755772005771	-0.0194275432900433	-0.0356621687340437	-0.042485119047619	-0.0250770833333332	-0.0477133928571428	-0.0485256597569097
0.593231051610113	0.149888252998363	-0.271490493576865	0.228619825582869	-0.0768845497506224	-0.0352265370672382	0.0191669627949665	-0.00862659141889499	-0.0312936477484508	-0.0560555434089303	-0.0899746083885393	-0.0940282541674505	-0.0986843002895252
0.286335408325119	0.0690315004357082	-0.0831510648264953	0.245769321484126	0.00422446856820918	-0.0199296617923932	0.0440669239085208	0.0259361069420867	-0.00568822444701855	-0.00785259661209203	-0.0273340368561291	-0.0458541454183866	-0.0519377325469128
0.113185734097298	0.0152583580683228	-0.00702540454596851	0.15720158163232	0.0018712171688043	-0.00145784430620086	0.0298016255447552	0.016154545100511	0.0147146605843828	0.000206686431301728	-0.0109211006016838	-0.0176612444562684	-0.0190975420255018
0.656682924660479	0.115189608325604	-0.32114774041391	0.194500408672854	-0.00824473396848224	-0.0482915930780301	0.0394752134982266	0.00782289714499473	-0.00846610251007807	-0.0282681635232562	-0.0551490479062406	-0.0435476727517567	-0.0483186839043237
0.00400761706673206	-0.000389672763164667	2.00102622674794e-07	0.00337463574274753	-0.000601171140742197	-5.29322730364774e-05	0.000501961639032486	0.000351438965572046	-0.000396218211511471	-0.000327051706889337	-0.000389261311635611	-0.000910737044243275	-0.0013719015754681
0.573894323444937	0.111579445313467	-0.266513382437211	0.208621352842556	-0.0413011766228816	-0.0158975987613743	0.0393126642430714	0.00501756355372196	-0.00184175184270463	-0.028599387692128	-0.0245100622480495	-0.0415958088591356	-0.0374612733433426
0.147897636880982	0.0640416107194946	-0.0341900119149213	0.140971389934312	-0.000542524712333237	-0.0209246003426384	0.0109289886667884	0.0140097541264136	-0.00824070749749309	-0.0107335625274858	-0.00694032783652263	-0.0454646253574515	-0.048548400913321
0.333699408421467	0.117680188480644	-0.102777127752353	0.266803781038946	-0.0118932197545064	0.0413598769141795	0.064918077313191	0.0145765968234663	-0.0231207140215691	0.0147333285798366	-0.0514119061007032	-0.0543710654812498	-0.0692625509464218
0.534201809579549	0.0899363374291676	-0.244171290669327	0.203909882694615	-0.0197792926829585	-0.011118919416535	0.036165400456644	0.0334862821031058	-0.0034681458595992	-0.0154491060497467	-0.0194114784344754	-0.0496042946009392	-0.0550436549096278
0.0870945533556427	0.0438400139381888	-0.00766681392543583	0.108337954268669	0.0123256694789157	0.000673497534309814	0.0355632240202348	0.0227065482544135	0.015005956832964	0.00649958350661275	8.38098258753861e-05	-0.0091986473628817	-0.00941627001756215
0.584558928391275	0.160849307221252	-0.264647882551207	0.234844028597972	-0.0502266107819836	-0.0402026373943351	0.026859931049153	0.00341079132313504	-0.0494585076437944	-0.0452146240881593	-0.0563393969706693	-0.0835741014685856	-0.103635143973971
0.321331683866721	0.087284508849654	-0.12427510925081	0.179696155887168	-0.00182851716749688	-0.0154219907612075	0.0375205288410867	0.0343305786502234	0.000308481858328991	-0.00862525396435221	-0.00373108560664137	-0.0263040302584856	-0.0230486323744926
0.0553483142325377	0.0131212638305881	-0.010237209492304	0.0538533063066897	-0.00114771031351458	-0.00660504641176475	0.00734727639470414	-0.000812527451615655	-0.00615576834072834	-0.00387637836263966	-0.00973063705373144	-0.00946615218761677	-0.0151391600394743
0.0282459102582182	0.00129735328755981	-0.00936377605225596	0.0176499252637058	-0.00265104919510252	-0.00353434714651683	-0.00187412065123402	-0.00194502684441085	-0.00594775271484848	-0.00309269817080968	-0.00686633970002672	-0.00649008384630997	-0.0111560139124914
0.226280319059552	0.0548970145296916	-0.0703620304835898	0.169304026201594	-0.00273859955424555	-0.000974236822775448	0.0212423411225929	0.01439572274584	0.00350925684767484	-0.00185641818851051	-0.0233126880795637	-0.0341991312270735	-0.032876790960373
0.798725550838051	0.143210587573383	-0.429427887163239	0.129357782495283	-0.0321107847311419	-0.0523300516287417	-0.00127925408254514	0.00125471483156647	-0.0443230260510689	-0.0422204181799418	-0.0351910064774155	-0.0695346064752429	-0.0602126890501403
0.912840476190476	0.0793480896067355	-0.523864704189741	0.0600595238095237	-0.0240928571428571	-0.0481475395519514	-0.00350909090909091	-0.00164568903318907	-0.0108476190476191	-0.0361201983474042	-0.0406656101537353	-0.0389554112554114	-0.0598217830780332
0.941783333333333	0.0573976523913263	-0.545993001824369	0.0450166666666666	-0.0038488095238095	-0.0434065476190476	-0.00635138888888898	-0.0155440476190476	-0.00838065476190475	-0.0236276785714286	-0.0321642857142856	-0.0367122068112199	-0.0373491973304473
0.22815287943536	0.0864274677834107	-0.0703597458668956	0.172795553810096	0.0371989680890319	0.0502160179640706	0.0835872754890765	0.047943056907292	0.019170836103985	0.0437074930265513	0.0152124823667213	0.00831460450505564	-0.0105412862985806
0.214102885267499	0.0450241409157803	-0.072998262435724	0.144750025451642	-0.0453043242122988	-0.0140293309491036	0.0252230705715729	0.00508006668513492	-0.0101385832141241	-0.0296668275807012	-0.0116013918975145	-0.0285655839806284	-0.0327229810060251
NA	NA	NA	NA	NA	NA	NA	NA	NA	NA	NA	NA	NA
0.0711511626347848	0.0100053595401941	-0.0142993095366543	0.066360095863001	0.000366799799037865	0.00201226741039504	0.0159526261943918	0.00542307121643559	0.00330983890976733	0.00118953360471645	-0.00635562297792468	-0.00595271091448474	-0.00985743210375853
0.558213391771232	0.0975174346980657	-0.259264816059422	0.203346761735978	-0.0243145635639623	-0.0092498900324145	0.0522752524400328	0.0278018819336839	0.0135987556474915	-0.0167822267981884	-0.0220946126313409	-0.0387532602842139	-0.0486954575889436
0.0547290766572324	0.0348250694715659	-0.0043056206701867	0.0590225544353025	0.00493381861171512	0.00844533109054736	0.026537770664499	0.0183950211251138	0.00832123636291787	0.00668957485113124	0.00361742919650665	-0.000788884710416354	-0.000309857686449679
0.304481067507871	0.0691910965126165	-0.117383605919219	0.17056286712882	-0.00516474869738054	-0.0319058922748637	0.0318974461872375	0.0178900728717465	0.0112389393949613	-0.0185353204861221	-0.0357713854120055	-0.0358110989742406	-0.0419233074914716
0.292380114206778	0.0640592361658319	-0.0959573506279425	0.212119081363385	0.00878464350606295	0.0215555063905524	0.066080878655589	0.0380825331006245	0.0146730895103873	0.0151700749483077	-0.000668667182419425	-0.0204785014655556	-0.0332671153075905
0.8704670995671	0.10436699121296	-0.48759339939649	0.0887912337662338	-0.0071202380952381	-0.0131732461982462	0.0101665542790543	-0.0150625861904694	-0.0162157106782107	-0.0101467421467422	-0.0355994928682428	-0.0666042967449217	-0.0515176006533457
0.323624948010756	0.0673067433834444	-0.101854097690351	0.251595340527197	-0.00501420193337865	-0.0240063795171626	0.0525319267955901	0.00176421541500288	-0.0080779383375727	-0.0145102907252706	-0.0278847687765849	-0.0304381967873582	-0.0587492718125757
0.883524801587302	0.104037819952791	-0.498244801873702	0.0810251984126983	-0.000276067763935517	-0.0173496031746032	0.0081092983405483	0.00530614385614381	-0.00827905123258388	-0.00881283546926936	-0.0214316402347653	-0.0634404500835422	-0.0551732052669553
0.689298112399164	0.157852753129598	-0.347165477785362	0.174609801407091	0.00718854222438658	-0.0250440940210308	0.0325357565300843	0.0222927188310926	-0.0205078479451589	-0.00892777589832217	-0.0459604370270319	-0.0708069261982416	-0.0795910620878669
0.737185542622329	0.148459189456335	-0.378997367059648	0.165705914280798	-0.0186117289968708	-0.00984032500454957	0.0275297957400252	0.0165953153541171	-0.00123810418618941	-0.0142260270007102	-0.0399720630868627	-0.0431702886531228	-0.0563199259990228
0.752102655677656	0.15298957472715	-0.387435888786913	0.169797344322344	-0.0335300453466668	-0.0533404195022383	0.0113576243201244	0.0173756007881009	-0.0219284188034188	-0.0434352324244526	-0.0593074568949569	-0.08621813761896	-0.0832534471112859
0.0250133690687174	0.00402247522610353	-0.00556345096835027	0.0186796384781726	-4.65541152127255e-05	-0.00293354628946123	0.00447804670678601	0.00359283747645919	0.00198738343858527	-0.00149005020233698	-0.00399040027739787	-0.00455417449766331	-0.00443143098978963
0.429459729705522	0.137198893108916	-0.159102765855153	0.265102995564305	-0.0301940683324044	-0.0187761356515265	0.0379799131211154	0.0108550765294396	-0.0142993356626295	-0.0244851019919654	-0.0424226128682596	-0.0611728165316447	-0.0647092800346384
0.0819884822978487	0.0411538342577951	-0.003978668964182	0.110657849945406	0.00881108777950111	0.00398661744590477	0.0303377921407256	0.0230583597787717	0.0148527996117413	0.00639885261270294	-0.00666892825395818	-0.00731168756602601	-0.00908382986248574
0.0876069566130269	0.0127271608002481	-0.0129810079855286	0.0940985142696629	-0.00343042846767248	-0.00500508313166841	0.00379924142179894	0.00980912122207499	-0.0116055498079298	-0.00421775579967044	-0.0096925328222657	-0.016028535670449	-0.0194880129254704
0.00271252063679574	-0.000240768313867773	-0.000343566352371004	0.00140890349300777	-0.00016365006300059	-0.000995363144704843	0.000912546656048378	0.000170957212358185	0.0003878784818742	-0.000579506603852717	-0.000663323431588022	-0.00089422422413144	-0.000706646444337567
0.0381958390669397	0.0304202567052989	0.00526229987148586	0.0583132497580085	0.00737747603387014	0.0100331271090677	0.0222178654997427	0.0193854499190981	0.0146380582593086	0.00870530157146893	0.00448619994220584	0.00278012566143926	-0.000709690609958465
0.307911388845822	0.0834967243842372	-0.102576367280414	0.220781961328824	0.0202871570226598	0.0219843672225913	0.0681926120700264	0.0405608846067087	0.0256127915320559	0.0211357621226256	-0.00250065369080893	-0.00544606119112645	-0.0114797452716856
0.403841298906087	0.147517955594649	-0.138071534726419	0.28011257613917	-0.0304918370632308	-0.0197351532518299	0.0568426158932772	0.0139414395561523	-0.0282814419522953	-0.0251134951575304	-0.0527770653013528	-0.0676401576431664	-0.0948209833221333
0.00220925263087295	0.000534366643573298	0.00052578669473985	0.00378023327654126	0.000599312653636032	0.00087472984231195	0.000794528619834689	0.000571740458850361	0.00053254139461351	0.000737021247973991	-0.000110546739257476	0.000443524581902729	-8.97718261711478e-05
0.0466265023753289	0.00545306695158156	-0.0138183619876943	0.0330381548786992	-0.0159112411179107	-0.00940574135467318	0.000646281311434925	-0.0037811153990893	-0.00840345160212823	-0.0126584912362919	-0.0116866431457028	-0.0127518138210189	-0.0124806195883665
0.914199603174603	0.0787367380890196	-0.522173366124307	0.0643003968253968	-0.0314327630702632	-0.00387678571428585	0.00911468253968251	0.00337003968253968	0.00162748015873004	-0.0176547743922745	-0.00561626984126995	-0.0256935335497835	-0.041326395826396
0.0174212013909719	-0.000349659193628175	-0.00252674737710679	0.0172055824041929	-0.00116736367958179	-0.00274261941612187	0.00108002570402434	-0.00153331857067332	-0.00351949791543316	-0.00195499154785183	-0.00474587884506766	-0.00715828890609262	-0.00733051815339363
0.867616856060606	0.105064291982589	-0.488200404197259	0.0848831439393939	-0.0328468795093795	-0.0422352321289822	0.00838645382395375	-0.0239841255966257	-0.024369079444639	-0.0375410558191809	-0.040685091991342	-0.0329528714341214	-0.0784599515884443
0.664761840240942	0.116623866421641	-0.32423897421175	0.201654826425724	-0.0101240101167471	-0.0235307030830477	0.0288042344418138	0.00809625123625246	0.00298110159836118	-0.0168273565998974	-0.0350992966538802	-0.0489573974931342	-0.0642991274152437
0.264312162320185	0.0615361461310571	-0.0906045785318044	0.177441963133402	0.0152971728040663	0.00749289947175158	0.0512265647218187	0.0342466854819653	0.0204469975499896	0.0113950361379089	-0.00134848987874414	0.000101405863199844	-0.0180637982069462
0.00349230081616822	-0.000328191197577365	-0.000744236718479986	0.00265339387808064	-0.00057848631523951	-0.00143498283316146	-0.000986302090566543	-0.000724313497948074	-0.000703149590217208	-0.00100673457420048	-0.000980021412810457	-0.0013164166347653	-0.00167490717430863
0.847938213991891	0.114108682072644	-0.470069930354254	0.0992617860081095	0.00204448109080457	-0.022167308508485	0.0186413723939458	0.0155093564201535	-0.00610922770040423	-0.0100614137088402	-0.0272414947389212	-0.0528822091851066	-0.0286802053338819
0.913785317460318	0.0756318488763672	-0.523967302367209	0.0601646825396825	-0.0602845057720058	-0.0333359126984127	0.017193353174603	-0.00215317460317466	-0.00724365079365086	-0.0468102092352093	-0.0411992883546194	-0.0183303120490621	-0.0306658459595961
0.115026272170976	0.0146251615654853	-0.0316852540961928	0.0915116183667046	-0.00697817330100775	-0.0105634353414142	0.00566155226703495	-0.00456809650532224	-0.0064659046794683	-0.00877080432121095	-0.0171248991572873	-0.026259275102888	-0.0238482200492399
0.916959920634921	0.0758261440601548	-0.522940234559406	0.0663400793650794	-0.0137900072150072	-0.0247027777777777	-0.00496388888888888	0.00618382936507933	-0.0092421356421355	-0.0192463924963925	-0.016323115079365	-0.0468895000832501	-0.0491777226041932
0.705507062382062	0.146087419328307	-0.355202240460515	0.183959604284604	0.00736283989703113	-0.0165863923249953	0.0362839408619939	0.00606170300600783	0.020918771147583	-0.00461177621398201	-0.0282206855280205	-0.0315792954761474	-0.0589238967832193
0.561154793312628	0.101621080357231	-0.259674808685392	0.205451911637066	-0.0286162142619975	0.00733907497793485	0.0614436343597359	0.00907890286678981	0.00942288800880065	-0.0106385696420314	-0.0199673258535807	-0.0325811340278864	-0.0394731801479277
0.116280646792844	0.0636873840150278	-0.0060602530778681	0.164187903362537	0.00536716907777832	-0.0123730847147765	0.030324918252328	0.0158605134940141	0.00741576101155086	-0.00350295781849909	-0.00809094479544918	-0.0168894827905371	-0.0122629388673152
0.0654106841309206	0.0473098803478244	0.00593700905716747	0.111453953928126	0.0152968388037999	-0.000615514803507466	0.0323569824513201	0.022584899542198	0.0127057147920396	0.00734066200014623	0.00281098971991744	-0.00499664661887412	-0.00525847435207499
0.841188757484346	0.114981903283939	-0.461068001892032	0.111077909182321	-0.00141805943239759	-0.00417367811926639	0.0101191970611088	-0.00932975745659581	-0.0149772200906393	-0.00279586877583204	-0.0119742999286483	-0.029756429560077	-0.0422129693721518
0.06060245803096	0.0398076863069824	-0.0122232656559536	0.0533742786484697	0.0112689047809329	0.00378128301570144	0.023189530594106	0.0166664965157115	0.00994757366611933	0.00752509389831719	0.00414111866640487	0.00600040535625791	-0.00271062452873747
0.694495756327006	0.141219441741443	-0.344718577172005	0.193304243672994	-0.0368751329038254	-0.0436217506023387	0.0156656257044059	0.0179277872865794	-0.0124337733959117	-0.0402484417530821	-0.0241667082980146	-0.0531222617005233	-0.075854912502114
0.523159663596709	0.117838032860171	-0.230506819584649	0.227773459973085	-0.00441766842410762	0.00687937333105559	0.0520184142120117	0.00607161607218609	0.0126800230362104	0.00123085245347399	-0.00653006969375514	-0.0171809248490614	-0.053036917886648
0.22100967473609	0.0394407515891083	-0.0688618066855504	0.164697636044539	-0.033490526131823	-0.0140710849529432	0.0279714254929481	0.0149548663652102	-0.0110909474881842	-0.0237808055423831	-0.0333364213874126	-0.0413786907835079	-0.0423104482292212
0.885859325396825	0.102382711806089	-0.499567528292683	0.0806906746031745	-0.0345706349206349	-0.0651271469401772	0.00601738816738817	0.00591088564213549	-0.0241953137140638	-0.049848890930406	-0.0399510496447997	-0.0590422716172716	-0.0664029202759695
0.142123930800695	0.0647920392924535	-0.021994072260813	0.167225305679141	-0.00170167790579365	-0.0102922929930185	0.0378518390211686	0.0122622957431855	0.00955899890163939	-0.00599698544940605	-0.00650596573840587	-0.0231164655057292	-0.0315988241441188
0.333169143093642	0.137537875226654	-0.120356146625408	0.209474546553144	-0.0203728762174792	0.0107033028443199	0.0547458772279609	0.0229570582761661	0.00761742862966674	-0.00483478668657966	-0.0129997817648269	-0.0278261373052393	-0.0363043312444583
0.840193484211867	0.115332314051894	-0.46231246212082	0.107406515788133	-0.00896662634750878	0.0153749681690858	0.0237835859402036	0.0260481824548001	0.00157535597572367	0.00320417091078851	-0.0199023832988906	-0.0448860166793991	-0.0383685520984863
0.0959900985204356	0.0101127741690125	-0.029099225599846	0.0665249317579903	-0.00485068406708353	-0.00666234054448718	0.0124662361376984	0.00608167610108978	0.00415097004155678	-0.00575651230578536	-0.0130316083303839	-0.0211036198169483	-0.0219465832498303
0.133736052022199	0.0665435803301207	-0.0163076787042671	0.166189145926203	0.00809502796775369	-0.0163392139636963	0.0274017364050663	0.0223495963035279	0.00335990792809085	-0.00412209299797131	-0.0123264022719059	-0.0137192488930862	-0.0223777823671521
0.351827161299208	0.140857879177448	-0.131466098587682	0.210691756773288	-0.0211162942641102	0.00302373462771938	0.0724954567055666	0.017038559287718	0.00257456593789801	-0.00904627981819539	-0.00972506393194933	-0.0363930196888461	-0.0166239711132138
0.0156236305179637	0.0131451604834018	-0.00173652189892362	0.0105645504576325	0.00107437446049571	0.00383212367193943	0.00993871039135703	0.00648516309394627	0.00455829963584687	0.00245324906621757	0.00299252536556702	3.08051704372286e-05	0.000792411251272003
0.913381349206349	0.0810589281009991	-0.52192244409406	0.063276984126984	0.00486865079365073	0.00742817460317458	0.0173519841269841	0.00639704184704171	0.00321359126984133	0.00614841269841271	-0.0159203869047621	-0.0188141774891776	-0.00900238095238104
0.135670487490166	0.0222181726417337	-0.0182710970236467	0.162486117281174	0.0112621182895598	0.00649268281149287	0.0375910184618042	0.0248939857875054	0.0113716515443484	0.00887740055052633	-0.00499382191614015	-0.0078573769277123	-0.0182538990938886
0.662717570525961	0.128828360690345	-0.331581686070181	0.175166232600368	-0.0203367127386492	0.00177824160913009	0.0260410727840471	0.0169409523535461	-0.0198402824842753	-0.00927923556475962	-0.024624972508289	-0.0640976706838766	-0.0777175192479435
0.250293967944224	0.0494113978777128	-0.087374969258883	0.1618009054343	-0.00189212361729582	0.0245627876810466	0.0482190408448155	0.0361849409990466	0.0117660911699866	0.0113353320318754	-0.00685362354955379	-0.0212773068218101	-0.017270854383714
0.251937758656313	0.0399871142004274	-0.0850984290422495	0.172131827466993	-0.0194304645303982	0.000246063002293462	0.0391966089234284	0.0150440844128501	0.000270404107059252	-0.00959220076405237	-0.0167335623831025	-0.0279847111488266	-0.0384964879158581
0.0828626888032121	0.00927591887131116	-0.0238750082677938	0.0597078978904759	-0.00775967867061665	-0.00953655272245094	0.00223077103462478	0.000171105533813026	-0.00830693080024476	-0.0086481156965338	-0.0160597859789255	-0.0186999522250484	-0.0130936926944855
0.531314821848343	0.106601337055578	-0.232201648822857	0.232734758624579	-0.0294016708746547	-0.0373636273642073	0.0546488947791879	0.0354555027885053	0.0107655660854765	-0.033382649119431	-0.0166370729261203	-0.0340091201818426	-0.0515499264287055
0.127137139181049	0.0664817622026616	-0.0281335715788304	0.121255438735648	0.0242165692607114	0.0243469612544909	0.0282441424487026	0.0368715315913229	0.0422928023878112	0.0242817652576011	0.00559833968217757	0.010721191109028	-0.00704032232298635
0.180356391104001	0.0342666487257101	-0.0508623439066617	0.147933359559251	-0.00236564252593474	0.00443613966010123	0.0285360151052122	0.0151588176139691	-0.00311918592248592	0.00103524856708323	-0.0187527463208217	-0.0209011087699253	-0.0379214256094359
0.202376995988759	0.0430011764943623	-0.0557434399911919	0.171764242157741	-0.00345835989581533	-0.0118293343233629	0.0220239964083005	0.0195508507910833	-0.00855800606840099	-0.0076438471095891	-0.0139533797659144	-0.0279494349533847	-0.0317742101140202
0.191418215841476	0.0407297080635618	-0.0513536355637581	0.167160527364747	-0.0172674032102346	0.00117383222412301	0.0372487644275852	0.0114218543098772	0.0122149599242608	-0.00804678549305579	-0.0176768570865034	-0.0281484227198732	-0.0231797726116723
0.808193905346273	0.109193881566052	-0.443705059873495	0.109272551556855	-0.00485647333384076	-0.03001279487178	0.0450125340476666	-0.00522699517311254	0.00356021238762394	-0.0174346341028104	-0.0137680720883284	-0.0350137473506735	-0.028418601663887
0.563194697108866	0.120984623064633	-0.26104158317212	0.205782934470082	0.021545100124143	-0.0379710308407621	0.0350898669213799	0.0263883365107521	0.00516377704385418	-0.00821296535830962	-0.0327104557530664	-0.0423750009553354	-0.0498141049500227
0.305044974074791	0.0963853837084598	-0.112596798121276	0.182396705475889	-0.0157318435073323	0.0176101518396093	0.0568198490832848	0.0505874110662715	0.0178387099463588	0.000939154166138489	-0.00292126950147936	-0.0101305142768152	-0.0231440873931382
0.0314129564271787	0.0059553377046893	-0.00767041510998559	0.0215588357418974	-0.00292562965548198	0.0031947919531218	0.00580400104561483	0.000749689605383345	0.000615183387259861	0.000134581148819909	-0.00131533962040164	-0.00216950951238006	-0.00559495124691215
0.888649007936508	0.100497472598957	-0.500594101837882	0.081600992063492	-0.0102299603174603	-0.0308575425305688	-0.000513293650793667	-0.00409431778017311	-0.0145614718614718	-0.0205437514240145	-0.0232894841269842	-0.0279926649739151	-0.0230258590641814
0.884301785714286	0.103065325377249	-0.498953463829153	0.0801982142857143	-0.0208583214171451	-0.0306443977591037	4.1101953601963e-05	0.0078685515873016	-0.0397436237373737	-0.0257513595881244	-0.0425296814296815	-0.0449044916888667	-0.0538259953943545
0.319567465472686	0.12027409714991	-0.0969008866679622	0.261700552945623	-0.029410717827107	-0.0220483289670929	0.0420371289648737	0.0201206583603893	-0.0278124783577134	-0.0257295233970999	-0.0366133341249283	-0.0455161362199248	-0.0823966269734847
0.027713362200714	0.00115017862045289	-0.00305741586989208	0.0285173237030846	-0.00478637368854915	-0.00361963640595939	0.0030705120502751	0.00327420764045398	0.00150477046370118	-0.00420300504725427	-0.00416048490270366	-0.0053823275261626	-0.00471463122299697
0.366808265968565	0.0791443867138065	-0.145349674475053	0.199783540356799	-0.0159878640351935	0.0150993396078997	0.0460131571585542	0.0258461375193669	-0.00175392428131055	-0.000444262213646907	-0.0193028011671992	-0.0326582130568852	-0.0505610081887251
0.0116078377635247	0.00312248248794236	-0.00182767048644621	0.0124683744413393	-0.00266048055877233	-0.000829788248563805	0.00140606005274403	0.00209098346370333	-0.0030063774194485	-0.00174513440366807	-0.00225012188416113	-0.00338155819937933	-0.0043959420658255
0.450607067542606	0.102686607481279	-0.190667108976063	0.212512948398368	0.0150327721307045	-0.0178758052770778	0.0595259273311127	0.0280790630496029	0.0171067435477306	-0.00142151657318668	-0.023565939116492	-0.0297090449995301	-0.0262932764884205
0.70505697011322	0.143606685101929	-0.353133669257824	0.186585573746429	-0.0121920762909367	-0.0385396961407632	0.0373245763223704	0.0105222371378622	-0.0190166006252332	-0.0253658862158499	-0.0319380253827202	-0.035578479130089	-0.0438643165053583
0.442670300283928	0.0943819384191312	-0.194453962148245	0.192147803635078	-0.0203304923042057	-0.00706285267919282	0.0216193951951879	0.00377612115384601	-0.017292390308499	-0.0136966724916993	-0.0692791919707855	-0.0731075068394108	-0.0605877634405341
0.330901987367731	0.108345921778117	-0.0999219749935575	0.26903970197826	0.00389898472768285	-0.0244009474068982	0.024077999449643	0.035203949088386	0.00806127180384358	-0.0102509813396077	-0.0234050438819257	-0.0376965307708453	-0.0426512714268776
0.561254743698997	0.168325048482644	-0.248007058765985	0.238512590397113	-0.0868759815447865	-0.0646175309412	0.000409461564032321	-0.00811796511553964	0.00158959454724084	-0.0757467562429933	-0.10041427399332	-0.0494930692891629	-0.0823489321081521
0.223485897640508	0.0873907769771826	-0.06593321296791	0.178839477273928	-0.0498665409684528	-0.0235349724878184	0.0235944877419475	0.0161223606472857	0.00986774464349574	-0.0367007567281356	-0.0176416098168034	-0.0505900225619086	-0.0509338253660524
0.0285352249124717	0.00468667513348269	-0.00738274074917964	0.0202102495881952	0.000934267751746425	0.00438270786018355	0.00617324496485302	0.00400073924569947	-0.00168866225094075	0.00265848780596499	-0.00199218188294384	-0.00266588419124259	-0.00580858942518256
0.560943182867614	0.140044439582531	-0.253898057312264	0.223990817895163	0.0137406966549448	0.00193279333082119	0.0393562250722698	0.00961791228926057	0.00217867285005147	0.007836744992883	-0.0231393802508246	-0.0311795626642669	-0.0578505316568203
0.333301308959364	0.113361657253032	-0.105161525302504	0.257286875065052	-0.0812514167117384	-0.017438744219763	0.0468412498783626	0.0163621879152824	-0.0225234655874361	-0.0493450804657507	-0.0231357003061857	-0.0368594212144797	-0.0384092411920768
0.165884909705239	0.0254349547137389	-0.0380838712787202	0.1549597897083	0.000520310777082811	-0.00676612562003542	0.0271896535112226	0.0179531400038532	0.000844193472395227	-0.00312290742147631	-0.0338272307046837	-0.0281970648912915	-0.0289450251283025
0.671364622456147	0.116243602660824	-0.332619149618133	0.187569588070169	-0.0149194266313751	-0.024332616208448	0.026705596098107	0.0162647019014622	-0.00593909375640733	-0.0196260214199115	-0.0362832100264172	-0.0391687002146875	-0.0516825491430352
0.344660065543811	0.147114529953	-0.125298918675921	0.218805695436833	-0.0189204981672245	0.0165796863339418	0.0435169001184225	0.0291165706394468	0.00099922655690815	-0.00117040591664136	-0.0137446525010614	-0.0253945882655075	-0.0382810380238721
0.269255746450749	0.106071666117088	-0.0816713360208107	0.213107370387402	-0.0733689276013167	-0.0438948658621793	0.015882442861676	-0.0378910634023695	-0.0167547243687263	-0.058631896731748	-0.0607300172106159	-0.066735836219045	-0.0717495446569821
0.403158373325391	0.0712997309750685	-0.162936161183659	0.210467008099579	-0.00674940601227964	-0.00782376947400681	0.0497257373478127	0.0277729890413382	-0.00660999279955687	-0.00728658774314322	-0.0133964896569637	-0.0388512637966654	-0.0573574318044716
0.199967853004141	0.0844619278195491	-0.0505223552802763	0.181036035998141	-0.0179992898245005	-0.0307457928391919	0.0331729808875215	0.018064739338154	0.0105771031213276	-0.0243725413318462	-0.0279458525749306	-0.0303462488467722	-0.0483210174168076
0.470074869403949	0.15491158120256	-0.184960657930722	0.264115290779117	-0.0663988946510031	0.0306297111510319	0.0509680351611621	0.0290537683994967	-0.00535732979799525	-0.0178845917499856	-0.079728119415414	-0.030348071272348	-0.0786443492245351
0.9432	0.0557705399149417	-0.547149182704433	0.0438999999999999	-0.0218555555555556	-0.0490630952380953	-0.0132440205627706	-0.00495744047619051	-0.020051848845599	-0.0354593253968254	-0.034834993734336	-0.0348746527777779	-0.0539369325119325
0.716902679754111	0.158486121157495	-0.367780286806161	0.166272320245889	-0.0449065156308392	-0.0227566924081235	0.023491502184963	0.0344917734766595	-0.00822605660510534	-0.0338316040194814	-0.0452074730534674	-0.0503948030266476	-0.0534297829975744
0.493466362129609	0.0964988184183173	-0.203639836475926	0.251911190669366	-0.0164861759922344	-0.0486665784390263	0.0208011486030166	0.0100440216359207	-0.0188276481293482	-0.0325763772156304	-0.0428711263362587	-0.05913737235312	-0.0859017428286501
0.070345133846468	0.00939810559829155	-0.0129948728740036	0.0684712983041562	-0.00616038748934686	-0.0068101052830853	0.0127758977185639	0.00780696605291722	0.00151744937026238	-0.00648524638621609	-0.0083848499466025	-0.0180895990365021	-0.0177557524849601
0.683950226162726	0.139827965191315	-0.33902771495601	0.193008107170607	-0.024326834325716	-0.00630493017678024	0.0392814572552416	0.0228240102585977	-0.00284332114253028	-0.0153158822512481	-0.0183621758015851	-0.0283366419191526	-0.0409792487886786
0.94002619047619	0.0577919910920277	-0.545738482175106	0.0433738095238095	-0.00993452380952375	-0.0298708333333333	0.00358630952380956	-0.0127612103174602	-0.041565679004903	-0.0199026785714285	-0.0467930431088519	-0.059893645570116	-0.0484851808730484
0.304054448719017	0.0882810207032158	-0.101559533968208	0.212940377939414	0.011621682982359	0.0119942397420224	0.0706376958419008	0.0476060953316626	0.0350526977741252	0.0118079613621908	0.00423717688818326	-0.00884335704315942	-0.0124429460158572
0.923426190476191	0.0739095921834831	-0.531437635620727	0.0560738095238095	-0.0286761904761905	-0.0190845238095239	-0.0291317800255301	-0.00198955627705633	-0.0358749160561661	-0.0238803571428572	-0.0289520562770563	-0.0462272276334778	-0.043621121933622
0.380777265842344	0.0893378054798659	-0.149898969288392	0.210227699817259	0.00516640207469887	0.0111486082313931	0.048073282055146	0.0482162347841324	0.0207471366165011	0.00815750515304597	0.00230630367280649	-0.014096467970911	-0.0263095424790395
0.192319735570709	0.0320033987611811	-0.0571954323996598	0.150822630435641	-0.01560065808815	-0.00557452093802735	0.0166950822235083	-0.00197486593796645	-0.00198585268999898	-0.0105875895130887	-0.015515404366203	-0.0395381457963163	-0.0342338906499206
0.103559655020389	0.00504638977204312	-0.0163241331488112	0.11687125524572	-0.019683454924654	-0.0136153572259578	0.0187934478634191	0.00580363369348927	-8.08629707190478e-05	-0.0166494060753059	-0.0134572160493552	-0.0218545044397977	-0.0276551292510979
0.224224169653632	0.0453592330144483	-0.0713167079672538	0.167227098199231	-0.0347912011535863	-0.011961581934456	0.0199162035055633	-0.000813192831269682	-0.00672527776895512	-0.0233763915440211	-0.0339570069690493	-0.0414941359963708	-0.0407516000560238
0.0546460319551779	0.00664668741138152	-0.0118014079625083	0.0496241282650019	-0.00870308009047276	-0.00380359432336495	0.00819072967388855	0.00510633036593781	0.0075206884181814	-0.00625333720691885	-0.00852088385330146	-0.011308560156719	-0.0117592693309067
0.907640476190476	0.0844077155499293	-0.517645370360232	0.0670595238095238	0.0124154761904762	-0.0161642857142856	0.00711001984126991	-0.00318326326451324	-0.0113475768716578	-0.0018744047619047	-0.014519298063048	-0.0265288080383668	-0.0399391323953824
0.182012490110058	0.0628122625266204	-0.0513235761911504	0.14851691298092	-0.0165443898961272	-0.0238184684616666	0.0106687531240712	-0.00691002522762599	-0.000646207660226855	-0.0201814291788969	-0.0288924645094948	-0.0270413545925443	-0.0476889678865146
0.32989642178535	0.107577706155233	-0.103767477508921	0.257764937019918	-0.0783268268674175	-0.0524036503725898	-0.0038802564486019	0.0181320751263788	-0.0146002614027744	-0.0653652386200037	-0.0121697358155275	-0.0415478400815764	-0.037611648314506
0.396513681931352	0.0922927052393013	-0.142961932727622	0.260156969124335	-0.0288645857953435	-0.0155952423212385	0.0552544011277638	0.0164312353238422	0.000487991662111054	-0.0222299140582909	-0.037809953169367	-0.0508611274829285	-0.0619908621261873
0.0806066252361137	0.0311097315277416	-0.0137987310438996	0.0852444560621929	0.0132315479441134	0.00348690326059425	0.0225226163543689	0.0117952348556383	0.0042403159734935	0.0083592256023538	0.00147198673386781	0.00674741380766609	-0.00983504608167274
0.00158587662143018	-0.000135049071364991	0.000273236887573051	0.00247348458891147	-9.04731085060635e-05	-0.000428640200201686	0.000469897231023053	0.000140498510193362	3.35705164539472e-05	-0.000259556654353875	-0.000426247380912346	-0.000488184822307	-0.000603073629657982
0.83989958138267	0.112811433280402	-0.461466076174339	0.108417085283997	-0.0274567471335853	-0.0339448712939078	0.00716608463514179	-0.000596208366796525	0.000481554148465957	-0.0307008092137465	-0.024651700791039	-0.0233985008420415	-0.0358962630482468
0.21659007987261	0.0901291292890497	-0.0640560119261807	0.169274526379002	-0.0306735017695815	-0.0130376540856873	0.0353355545560274	0.0100947005309563	0.00322318015831943	-0.0218555779276344	-0.0220965031105898	-0.023351495859436	-0.0434120251699149
0.00320767628995244	-0.000373155319957655	-0.000685000842299616	0.00135503720856929	-0.000691700306241065	-0.00073015491361334	-0.000158242049572333	-0.000228253965496876	-0.000573002412032175	-0.000710927609927203	-0.00102445724616499	-0.000781571474795809	-0.000889821018838234
0.0467823558899613	0.00961316260109157	-0.0110666450912527	0.0345274171645399	-0.000642984849977303	-0.0017061091110722	0.005841817072374	0.00348254282365397	-0.000534326015939689	-0.00117454698052475	-0.00179060798833637	-0.00823509094592179	-0.00190182987014715
0.181279035058185	0.086950812042586	-0.0273715612452396	0.217118607485104	0.00340071489271138	-0.0149266532780428	0.0264805726802587	-0.000643421356281704	-0.0140949431662136	-0.00576296919266572	-0.0335417433651504	-0.0336024691832007	-0.0580411647495331
0.673346127380717	0.130725447415303	-0.331507802418815	0.194554540048726	-0.104554677404942	0.00962568423130317	0.0438464140747835	0.0168803783392798	-0.00206403090256246	-0.0474644965868193	-0.0744701522904933	-0.0457235510479208	-0.0304597544882901
0.221590091055408	0.0809216979212536	-0.0665674010846165	0.176263264933594	-0.0089920329379361	-0.0430154741961513	0.0326261689973307	-0.0132669851728607	-0.0170279565908316	-0.0260037535670437	-0.0177174364415983	-0.0509948156841998	-0.0525198584203752
0.640959277141321	0.132253384298319	-0.315948205021902	0.184886903108635	-0.0262039714669889	-0.0161708041047024	0.0285318185073111	0.0168317519601562	-0.0114972985097727	-0.0211873877858457	-0.0567066045564611	-0.0601021513948053	-0.0499508037495264
0.0696735438574088	0.0075927488765616	-0.0192155132867232	0.0507776607297519	-0.00682342357387791	-0.0115717274982774	0.0118401459096702	-0.0048999674512014	-0.00151687373416445	-0.00919757553607764	-0.0108734057888913	-0.0150210906175189	-0.0124562964186698
0.64243104158913	0.137914406783696	-0.301807046823985	0.225435625077537	-0.0104672689234125	-0.0231014636773429	0.041621423946066	0.0343199009109226	-0.00696998597807419	-0.0167843663003777	-0.0436198410552252	-0.0264702142420328	-0.0586954714783814
0.327567989233906	0.148022291330333	-0.113389449087585	0.219136596530627	-0.00758678435121762	0.0157554499036319	0.0484097415357839	0.0477177231040442	0.00942831050684889	0.00408433277620712	-0.0167192961239873	-0.0163416279779578	-0.0349339301539289
0.774055357142857	0.166395457205542	-0.402748357281784	0.162844642857143	-0.0468849781754193	-0.0381617644610291	0.0146441287878788	-0.00286323919136422	-0.00737021797646797	-0.0425233713182241	-0.039587759116958	-0.0693260673205475	-0.0905073138266544
0.271828804050854	0.0490661537449308	-0.100839625450873	0.163974233935719	0.00328951092178803	-0.0455223770772933	0.0410461811425008	0.0214770864020546	-0.0146198200078446	-0.0211164330777526	-0.0319343488603118	-0.0244336962352987	-0.0351006168575584
0.573115231140867	0.108944180721134	-0.267564296811663	0.207434349332055	-0.00863959191970365	-0.0136941923342699	0.0236594978472752	-0.000179667052322419	-0.0223232214896713	-0.0111668921269868	-0.0528181251776313	-0.0741798354014634	-0.0670413122396076
0.580168846628518	0.133122043667257	-0.266363099255259	0.222140363897798	-0.00614112660584498	-0.0017309462442967	0.0577666349428745	0.0478105115095976	0.0240810648094198	-0.0039360364250709	-0.036088621048715	-0.0302227975117924	-0.0518884028549063
0.668098917725292	0.125544733439166	-0.326652203859297	0.200859415608042	-0.00341438891224621	0.0133424778439081	0.0333856149337417	0.0134477993837181	-0.000876915146400536	0.00496404446583099	-0.0130230982572489	-0.0495365457629746	-0.0492845172514026
0.269371906072385	0.0266166703122573	-0.0983350975334943	0.166381736861359	-0.0062378918326399	-0.0141504357115015	0.0179698392494059	0.00526391264198639	-0.0242897616202156	-0.0101941637720707	-0.0269740861487704	-0.0289163362471562	-0.0460225489361433
NA	NA	NA	NA	NA	NA	NA	NA	NA	NA	NA	NA	NA
0.928458333333333	0.0663414135155134	-0.534185697910183	0.0553416666666666	-0.0125785714285714	-0.0542682539682541	-0.00293750000000004	-0.0116095238095237	-0.0195288419913421	-0.0334234126984128	-0.00672400516150518	-0.0330856511544012	-0.0522679961378492
0.355369244784839	0.147764609267881	-0.127947239997727	0.231176490713115	0.0344957858752294	0.0400485584847953	0.0782668256076134	0.0452165946422615	0.0405175461241708	0.0372721721800123	0.0400448982524491	0.003109178463022	0.00382951739377846
0.0347491940500779	0.0253208387229763	-0.00563182325306326	0.0287308214314072	-0.0033443255317511	0.0010605438479405	0.0147586463712216	0.0139281756480123	0.0104473253715352	-0.0011418908419053	0.00340282090357578	0.00153895891632096	-0.00167040152256858
0.385921835706203	0.0892417429988749	-0.154447352607048	0.20429774861523	0.00198634542542103	0.0183638002020479	0.0550404128033318	0.0372424944924618	0.0170103840379912	0.0101750728137344	0.00196006040019991	-0.0401038668395202	-0.0409927269084843
0.889505753968254	0.101534159411618	-0.503572910578113	0.077594246031746	0.028191865079365	-0.0281539682539683	0.0250920634920635	0.0198906746031746	0.00370767045454534	1.89484126983386e-05	-0.0134250814544934	-0.0301116522366522	-0.030939384920635
0.0326340533321627	0.00656304498762289	-0.00871222806468707	0.0211171540569643	-0.000910262497513414	-0.00115290228348427	0.00740168060209491	0.00709903403538186	-0.00227811248299833	-0.00103158239049884	-0.0015255751841154	-0.000487805390109841	-0.00173663534592183
0.20185425842812	0.0796353569521785	-0.042768461154221	0.209941047787273	0.0130423966422614	-0.0387889650356283	0.0318199066044604	0.0142419837778377	0.0135297291896805	-0.0128732841966835	-0.0113291060389091	-0.0322979810027438	-0.0375950511582848
0.126851056968887	0.0580982057589511	-0.0273363369564752	0.124814354906252	0.0240071921187056	0.0127190733537924	0.059933970111333	0.0431139271725002	0.0298932990816161	0.018363132736249	0.0102087955393261	0.00329893106434875	5.12782310712612e-05
0.688264177489178	0.160267750540756	-0.339660319363089	0.198135822510822	-0.00672719553287016	-0.0202230865234012	0.0285303003777267	0.0219929829292133	-0.00931823254360031	-0.0134751410281357	-0.0479176952652389	-0.0824710222267411	-0.0588537670287836
0.414019446206381	0.162298104397261	-0.157951641862474	0.245569733264034	-0.0219203693627597	-0.00642439774801351	0.0611523878052653	0.0247718102250235	0.0302759468879346	-0.0141723835553866	-0.0207510881690663	-0.00478465239929671	-0.02988642047732
0.5438564364862	0.128677309481309	-0.241531846225317	0.231945317899765	-0.0361623586787596	0.00893011105343333	0.0466565044654386	0.0235160428715087	-0.00143848586678508	-0.0136161238126631	-0.0233233249346108	-0.063132357651383	-0.0493287164040738
0.702261425380175	0.129230901339919	-0.354214924937921	0.180846907953158	-0.02143801557367	-0.0384196138935884	0.0114880736910148	0.0101103302445956	-0.00493498552427385	-0.0299288147336292	-0.034294546284853	-0.0534075981679522	-0.0577614531284482
0.0305964532611174	0.0030707636460996	-0.00422128625634086	0.030073309752416	-0.00201177666424372	-0.000917856652060581	0.00506745980505025	-0.00151664852549139	0.00102574478080568	-0.00146481665815215	-0.00585630023558447	-0.00688888879389836	-0.00690302889294494
0.367392408646378	0.132685317387789	-0.132087634059732	0.239034714414898	-0.00315229946557449	0.022925877353919	0.0453941278551891	0.0306565737773831	0.0311020923450754	0.00988678894417228	-0.00947680218797076	-0.0051407206598697	-0.0259014955695261
0.519737104876069	0.080005576249553	-0.232506248357886	0.21386357698556	-0.0269040470788435	0.00565474087411844	0.0499587326503836	0.0114507008470032	-7.15011136120935e-05	-0.0106246531023625	-0.0359917573174267	-0.0446286728892067	-0.055798991479151
NA	NA	NA	NA	NA	NA	NA	NA	NA	NA	NA	NA	NA
0.782285119047619	0.153368960930047	-0.411964869444982	0.150764880952381	-0.0473704587895764	-0.0937859053152856	-0.0206800643800643	-0.00560575570263067	-0.048425075559041	-0.0705781820524309	-0.0730066956736074	-0.0621240181859204	-0.0946140040930907
0.02578182357587	9.3359254367608e-05	-0.00678140618461566	0.0193232968953218	-0.00577813017708356	-0.00579152686514776	0.00290409519712707	0.0012788400125431	-0.00496531860976452	-0.00578482852111566	-0.00280259229015232	-0.0048778992884563	-0.00556294729052014
0.0188404612981539	0.00411977052292438	-0.00479632110900657	0.0122900494504475	-0.002428606143722	-0.00365494333476015	0.0024952113937291	-0.00105118350434765	-0.000956179457420259	-0.00304177473924107	-0.00176713221926654	-0.00560823031081619	-0.00530826573999391
0.702406317293817	0.147401289672365	-0.35335159900723	0.181510349372849	-0.0270463762695741	-0.00770382838318262	0.0391785714285714	0.0044434877622378	-0.00661073664467637	-0.0173751023263784	-0.0233749227858912	-0.0533431972530032	-0.029028967363037
0.838660747912219	0.113545376906836	-0.464440901238851	0.100147585421115	-0.0410930891820598	-0.0266921689531985	0.0261667322465116	-0.00977715150131941	-0.0120794354746562	-0.0338926290676291	-0.0410753135850723	-0.0194208306195439	-0.0623678153982297
0.0253622569354839	0.00183691042003187	-0.00271120590570428	0.0273032067202104	-0.00292310288067952	-0.00754219368950183	0.00280343036639922	-0.004426415015463	-0.00143205929175322	-0.00523264828509068	-0.00621615328054442	-0.00689589643153216	-0.00658365533781198
0.0628545937444806	0.039435470850451	-0.0129290231701913	0.0524935357476094	0.000562731212848416	-0.000466758595587598	0.0201498267322102	0.0108978630342575	0.0102636225149605	4.79863086304128e-05	0.00208856044357836	-0.00213228488578568	-0.00990157016137573
0.577175734636153	0.108270809981141	-0.265112204413123	0.214260230276128	-0.0293851523150654	-0.0277745938124445	0.0301279245144608	0.000220771146101972	-0.0129522470476593	-0.028579873063755	-0.016919768033778	-0.0502827608925192	-0.0770299211191787
0.183228253272642	0.0889209737293608	-0.0221767932045896	0.233005463936576	-0.00433902081203619	-0.0262116459844798	0.0305958964592334	0.020565309434394	-0.0095457275413269	-0.015275333398258	-0.0198825869903581	-0.0228655701329175	-0.0310222810808837
0.792580702630703	0.148911899151111	-0.423998441016401	0.134359877079442	-0.00330830095830092	-0.07902745339322	-0.00845056156513835	0.00418123410406024	-0.0314321838270881	-0.0411678771757604	-0.0631987455973897	-0.0580378689530359	-0.0813483127334
0.409612931943367	0.127777799265918	-0.14614352989245	0.268509067559859	-0.0591349503545878	-0.00591641666482401	0.0280150581000437	0.0141068567189813	-0.0257869278119036	-0.0325256835097059	-0.0620994592150886	-0.0458397510004991	-0.0742903792890569
0.214526415311884	0.041563725791821	-0.0660633858143012	0.163621107273678	0.000710357905097991	-0.00355141370572182	0.0267648077021592	0.0202295429922209	0.00443643163044832	-0.00142052790031191	-0.0154975110548973	-0.0325903420215032	-0.0367318160328881
0.577454308585749	0.157503043433723	-0.258171203340373	0.237006656326532	-0.0271423281073959	-0.0389083560545416	-0.027123397208616	0.00539793203396988	-0.018729819523681	-0.0330253420809687	-0.0675950002975448	-0.0645736526381989	-0.143210017539042
0.298580506282635	0.0575782002108433	-0.0843732398016855	0.255281619263049	-0.00897235716983308	-0.0438907604643425	0.038961464641425	0.00579824230560511	-0.0136244150540519	-0.0264315588170878	-0.0403014640234503	-0.0375389494617632	-0.036381713821047
0.0232032393566891	0.00367279166559325	-0.00595971747867195	0.0145793215076565	-0.000982219011625672	-0.000516472815566389	0.00643674912349524	0.00269676317299458	0.00393907465384384	-0.000749345913596031	-0.00185237360038739	0.000298827929558987	-0.00321035973997331
0.18353156358463	0.0323377528777642	-0.0517316920501795	0.149542060152882	0.00751148079537781	-0.0183841159679839	0.0222773589259238	0.0158360750063136	-0.00582489487898913	-0.00543631758630306	-0.00372324148067443	-0.0333431931332921	-0.0343152218268307
0.324241174942624	0.0650911115656781	-0.103778050924521	0.243362302090243	0.0122658406215943	-0.0291219369212731	0.0312952585944048	0.0169558248464878	0.00932951578083852	-0.00842804814983938	-0.0408876534729009	-0.0519601469225814	-0.0564914119454117
0.657662136053661	0.114546798201408	-0.318333023290775	0.203770110323151	-0.0195222973314506	-0.0125947387258095	0.0355655575619198	0.0138016034018517	-0.0197282152140754	-0.0160585180286301	-0.0372900017385357	-0.0524548710645139	-0.054847712387864
0.897554761904762	0.0815669462799676	-0.510311953142643	0.070845238095238	-0.0260253787878788	-0.018579329004329	-0.00821903409090918	0.000506971500721431	-0.0195683836996337	-0.0223023538961039	-0.0204799107142857	-0.0306186056998556	-0.0659843790366224
0.153944436659934	0.0217428455270364	-0.0435852289253863	0.121352245603138	-0.0168876242685659	-0.0111988563752374	0.0127595310546923	0.00313124062163136	-0.00798759223740167	-0.0140432403219017	-0.0239870078987587	-0.0195189305694094	-0.0367448403095348
0.649500216286981	0.138795093597626	-0.304455223103186	0.227374783713019	-0.0163691144811501	-0.0483717148808364	0.05113504162676	0.022074294351966	0.000519613939139241	-0.0323704146809932	-0.0405277097125485	-0.0444999608324601	-0.051838592386685
0.138614414324038	0.0245031745771319	-0.0323438142336057	0.128669985901887	-0.00824126217523535	-0.00220069077379423	0.020106864705246	0.016223209261561	0.00974025331261485	-0.0052209764745148	-0.015314443611809	-0.0200259557140233	-0.0213399306487785
0.870204518398268	0.10822623909774	-0.485997749317947	0.091503814935065	-0.0236691017316016	-0.0250678855866356	0.0228473665223665	-0.00182082431457431	-0.00557899947274942	-0.0243684936591186	-0.0322789717227218	-0.0364492957012887	-0.0561018068975045
0.0187237045154563	0.000118148253589294	0.00267466742663924	0.0219474240221905	0.000768104724255946	0.00130831983605511	0.00744475727984036	0.00500692003562797	0.00264398627009639	0.00103821228015553	-0.00176696539255849	-0.00292797191191411	-0.00380330792690058
0.0670653725193868	0.0092689206982349	-0.0139481053958138	0.0605491315213992	-0.00203788631038543	-0.00808468627102327	0.0194531043561563	0.00589124630215904	-0.00279794049692686	-0.00506128629070435	-0.00812409405581732	-0.0119349919382237	-0.0103240246808903
0.130491750694576	0.0227239910363097	-0.0207132516580567	0.14881731951395	-0.00945287062861562	-0.00818553519975258	0.0270465305762413	0.0238516818300687	0.00751544516519809	-0.0088192029141841	-0.0134057954868495	-0.0108330324303713	-0.0162250483127309
0.0703930588751105	0.00532976787448994	-0.000383273966320014	0.101501736815914	-0.00303914730553194	-0.00191577148014144	0.0188709481618974	0.00851994249669605	0.00515826633342882	-0.00247745939283668	-0.00944544913818038	-0.00717212698600198	-0.0174990961691895
0.829978862640627	0.121003657687162	-0.456869928795372	0.106987804026039	-0.00411746778548239	0.0108036515541152	0.0519179322311676	0.012817430649416	-0.00754110734037194	0.00334309188431647	-0.0293376339783851	-0.043363358639376	-0.0632870658044226
0.0194630775779687	0.00371552002452146	-0.00497678821441728	0.0127080548337625	0.00125556827970423	-0.00105716833214029	0.00479657358048576	0.00131525139415169	-0.000732546656499421	9.9199973781966e-05	-0.00189283031658798	-0.00537254489076109	-0.00404352467778926
0.231531413116328	0.0725230725114193	-0.072727923345122	0.172458846334149	0.0211332476549706	-0.0165324340222124	0.0364553950744122	0.028676802673371	0.00694959761681674	0.00230040681637908	-0.0177528237075015	-0.0135055177283598	-0.0300410490795544
0.055325571858115	0.0155100604342288	-0.00539736177950096	0.0680938183849959	0.00171905326859471	0.000727308747189265	0.0154951313032564	0.00127471499270719	0.000331636902969612	0.00122318100789198	0.00103233866855547	-0.00980486495633994	-0.0186093754554327
0.927846428571429	0.0692293022583723	-0.535162575604862	0.0511535714285715	-0.00165357142857137	-0.0725662875437256	0.00887857142857151	-0.00667507215007213	-0.0320552579365079	-0.0371099294861486	-0.0515393398268398	-0.0447136724386723	-0.0500807726184856
0.895104365079365	0.0855617450042691	-0.509118766616458	0.0705956349206349	-0.0549166486291486	-0.0161632936507937	0.0139462301587301	0.00316775793650792	-0.018843954248366	-0.0355399711399711	-0.0346120865245866	-0.0571405889249639	-0.0769973248769205
0.0898893811012974	0.01735627059277	-0.0164503904633933	0.0900346722013957	-0.00657240774671254	-0.0222228020379094	0.0123486308975799	0.00772605236117758	0.00180783389739297	-0.014397604892311	-0.0114032033309132	-0.0162398151159188	-0.0210446320033014
0.0371256122484242	0.000400462320782315	-0.00946734250906954	0.0305307078667319	-0.00576095397634693	-0.00434350603176194	0.00637030975089491	-0.00311329503173752	-0.00696272628655886	-0.00505223000405444	-0.00112660418293644	-0.0105547049184375	-0.00649179167968827
0.411916020629452	0.0780161245276394	-0.168668697184005	0.209766200936369	-0.0255127777641124	-0.0444761752280088	0.0498206492043007	0.0132562258205289	-0.0086811950912849	-0.0349944764960606	-0.0198329369719536	-0.0308184109787548	-0.0471308484185626
0.574518600967864	0.103210789346188	-0.265083525249105	0.215167451905684	-0.00711678263806925	0.00134866949961676	0.0418947392751294	0.0276932156035122	-0.00928205494241552	-0.0028840565692263	-0.0219959816611149	-0.0450828541181179	-0.0498573095255201
0.235042877880205	0.101090050472732	-0.0707716330799335	0.181131507993555	0.0258595003445726	0.0437724784199141	0.0708882686459886	0.0649712417070027	0.0399747821110779	0.0348159893822433	-0.00783565879522524	0.0199822195122848	0.00157181004242368
0.0228217859882118	0.0174924637821695	-0.000753093631010861	0.0225971907005184	0.00306628346117833	0.00856754207199214	0.0155420813318495	0.0109131205803865	0.0058024681105894	0.00581691276658524	0.00180203973686608	0.00251724405057724	-0.00301485849326625
0.892264285714286	0.087427760576307	-0.504813746238331	0.0778357142857143	-0.0580095238095237	-0.0117087301587302	-0.0360610660173162	-0.0148448614294202	-0.016900496031746	-0.034859126984127	-0.0112182990620491	-0.0339085386835387	-0.0711647258991009
0.695955794205794	0.139736018698651	-0.349097374769957	0.184469205794206	-0.00598723429348424	-0.0566016460544106	0.0109481464130555	0.0016202535660933	0.014764823452691	-0.0312944401739474	-0.0452013203316404	-0.0638777158278453	-0.0687896907942168
0.563127455629166	0.157084158944005	-0.257083756936404	0.22088175489715	-0.00533169887293072	-0.0179196048458061	0.054085577328994	0.034370962456108	0.0273852677894496	-0.0116256518593684	-0.0134069844198819	-0.00856050068552749	-0.038506485173501
0.0800878350282164	0.0123871789975764	-0.0199950569103742	0.0650545874837687	-0.0087079758415969	-0.00507559783639665	0.00911483765595375	0.00896430605175333	-0.00664696511360334	-0.00689178683899677	-0.0143659446868215	-0.0156068976957323	-0.0190636395922104
0.365576391941924	0.0718758890262444	-0.144514621065824	0.199021060445149	-0.00685744576461517	0.00272097917995551	0.0457747399819855	0.016098978763117	0.00218340275568191	-0.00206823329232986	-0.0169328678844125	-0.0423120300517629	-0.0332517810972563
0.012197064778547	0.00270310488076707	-0.00322496234629471	0.00810993548115054	-0.00541915713952857	-0.000107115163853691	0.00022044976679624	0.000214469930061606	-0.00161144511807759	-0.00276313615169113	-0.00112131926628117	-0.0022546520165975	-0.00437396925730412
0.698643434343434	0.166797177961596	-0.341828892088434	0.204356565656566	0.00351311935398624	-0.0313517123399476	0.0463242856497014	0.015550504622012	0.00398198209062184	-0.0139192964929807	-0.0371980719071084	-0.0469297149359494	-0.0527854970147994
0.211238892210029	0.0431058968628865	-0.0434071113183988	0.224857123080657	0.000329075567324033	-0.0146481914027967	0.0347058945296047	0.0192935483905876	0.0060676628345987	-0.00715955791773631	-0.0224281663250326	-0.0229178640364413	-0.0336971512932591
0.0577380846326168	0.0331991037245809	-0.0059841242188864	0.0592813517932559	0.00272428767964272	0.00455311334153119	0.0213100840819253	0.018405827280319	0.0145522983705438	0.00363870051058696	0.00691431148893708	-0.00235699705505669	-0.00482401427186237
0.862432882395382	0.103525186089479	-0.480416824579109	0.0930754509379509	-0.0180167388167389	-0.01032693001443	0.0210802128427128	-0.00440454934749634	-0.0093835015678766	-0.0141718344155845	-0.0280883914696415	-0.0336716401653903	-0.0360934317112626
0.284452689975401	0.102078351436373	-0.0947767355391723	0.201727127388071	-0.00653702616388824	-0.0577044358067424	0.0122969094160136	0.0179581410754036	-0.0131006228376649	-0.0321207309853154	-0.0568690016453861	-0.0394132754687473	-0.0593783846312927
0.557993656335297	0.111500996617048	-0.258343947881147	0.206338170514436	-0.0035493599491071	-0.0193335815323428	0.0364189661362018	0.0152272602836909	-0.0114692713068547	-0.0114414707407249	-0.0369140620619552	-0.0735780962469139	-0.039333346081101
0.300783078325271	0.0924373865059004	-0.102864879684595	0.205950017615274	-0.00520597765163022	-0.038320568924859	0.00160053387540293	-0.0121489709828326	-0.0288439442627281	-0.0217632732882446	-0.0329673686282462	-0.0621625622815346	-0.0837637986307625
0.0666481808473376	0.00947714712551551	0.000123003155190801	0.0978481611246751	0.00718211815710573	0.000846226944578823	0.0241724599176845	0.011575641110549	0.00484450884567733	0.00401417255084228	-0.00540791681212777	-0.00781170305489465	-0.00951870924200822
0.87437941017316	0.102258096423371	-0.492064857991421	0.083528923160173	0.0147205898268398	0.0119997564935065	0.00819096320346313	-0.0154114538239539	-0.0133505272505273	0.0133601731601731	-0.00330341523264333	-0.052831826996533	-0.0672471812909314
0.67382413092914	0.156379734268748	-0.343064110742166	0.163187513539676	-0.00173136530950158	-0.035807220184203	0.0210288730543203	-0.026521755476194	-0.0168966956673949	-0.0187692927468522	-0.0236526453255326	-0.0322611928882598	-0.075808412741038
0.912671031746032	0.0806383330251753	-0.52269099879372	0.0624289682539683	-0.0151486111111112	-0.0364234126984128	-0.00594203117144287	-0.0158930555555556	0.00776259920634914	-0.0257860119047619	-0.0205261904761905	-0.0305881944444445	-0.0487167838826862
0.200911752311502	0.04023918376244	-0.0549935242886527	0.175053500039812	-0.010259176601319	-0.0152624514080319	0.038065771106346	0.0195421838502471	0.00425803653805207	-0.0127608140046754	-0.0150638555811655	-0.0241696699390594	-0.0365872907633297
0.798894211344211	0.146372732496764	-0.432881111410885	0.122748332515438	-0.017037002310258	-0.0527703936743797	-0.015055861275022	-0.0201867039210789	-0.0225616527937819	-0.0349036979923188	-0.0431142988198377	-0.0371792043393263	-0.071451175713873
0.263728508738695	0.0304341102562654	-0.0925082459138211	0.173218544421592	-0.0402739695547013	-0.0442099745933089	0.0252016593928895	0.00598469674618529	-0.007785404003254	-0.0422419720740051	-0.029933784214049	-0.0528379960135409	-0.047541582130808
0.0694526382071752	0.0230161726978342	-0.0135946759353219	0.0681967888626403	-0.00261044142353722	0.00122954006869587	0.034918585061342	0.00861994812176717	0.0045040552709118	-0.000690450677420684	-0.000526769945464078	-0.0079441147770276	-0.0163791498025885
0.424978930638912	0.111014572888056	-0.1772938260547	0.207849502566376	-0.00571977593381218	-0.0179103120857332	0.0458037717247819	0.0254582333443372	0.00360918241687064	-0.0118150440097727	-0.0348725523587398	-0.0496926051905303	-0.0410685386858243
0.0194404101165212	0.00681148226050685	-0.00324507447402845	0.0176171827642764	-0.00147903507193385	0.00287248385685588	0.00832282370430649	0.00587804990307693	0.00429056691791765	0.000696724392461011	0.00155546732488515	-0.000143702906653866	-0.00212455732900088
0.913687698412698	0.0810840563977008	-0.522435382283242	0.0637123015873016	-0.00517936507936501	-0.00847757936507931	0.00445845057720062	-0.00808221500721495	-0.00981628510378507	-0.00682847222222216	-0.0160216269841269	-0.0257897255522255	-0.035457180830865
0.0101874022900947	0.00371232182518853	-0.000604952849238852	0.0130319689881165	0.00099716382598315	0.000675860237655455	0.00245876301329424	0.00268763941950305	0.000205619468202843	0.000836512031819303	-0.000283541803213242	-0.00283849264054632	-0.00213299848940328
0.621504124934607	0.138457025084306	-0.289911091413984	0.222253121442205	-0.011380360182079	-0.0315631115128322	0.0262920110460866	0.010674048246701	-0.00673291765478223	-0.0214717358474555	-0.0276972983918181	-0.0477716043606974	-0.0669956362303062
0.806081977744478	0.145355896804318	-0.434173375459972	0.129118022255522	-0.00957956403501703	-0.0408605434300652	0.0118954597668414	-0.0282400897713398	-0.0602117996055983	-0.0252200537325411	-0.0409197668059066	-0.0594651805644731	-0.0615572505995662
0.229072511921118	0.0606992972176211	-0.070728162796715	0.174457322141354	-0.00301680363205606	-0.0064174728114621	0.037658421926785	0.0209796716369996	0.0108599895464777	-0.00471713822175907	-0.02821158342089	-0.0264343184503281	-0.0407912212296473
0.0765881872232129	0.0128097418011487	-0.0217151009727289	0.0573499889085262	-0.0151251229428837	-0.0204874610766028	0.00369508744956387	-0.000476077630145344	-0.00675709626212762	-0.0178062920097432	-0.0106546557187741	-0.0188982554344517	-0.0144081426351961
0.484711179491129	0.0861225731757587	-0.203463914869024	0.242179296699347	-0.0249196079774175	-0.0249199825443005	0.0536552010781843	0.0287324054636477	0.0178761617800708	-0.024919795260859	-0.0244293915768866	-0.0332388675240792	-0.0467849570506028
0.406246597073229	0.133466505610103	-0.146148929121601	0.267534081761328	-0.0283700986513418	-0.0173428075622651	-0.000887850232845544	-0.0133792010592402	-0.0492197855597122	-0.0228564531068035	-0.0663913745112862	-0.0582890109633561	-0.0513260086894357
0.943022619047619	0.0563509667664625	-0.547738186233926	0.0427773809523809	-0.0170565476190476	-0.03440670995671	-0.00484166666666663	-0.0197992063492064	-0.0125608766233766	-0.0257316287878788	-0.0410383033633034	-0.0327353174603174	-0.0415813492063494
0.65505396249777	0.123124598999897	-0.319918186584985	0.196554370835563	-0.0102966289232858	-0.0135048508556205	0.047787147829885	0.00924788890550299	-0.000970946660551864	-0.0119007398894531	-0.00387086624691491	-0.0531310757592121	-0.0484067061326152
0.160001493564756	0.0640482352245096	-0.0372998670432689	0.150153159210012	-0.00456577148704035	-0.0223793858492848	0.016364487420145	0.0117086832228204	-0.0156382382788479	-0.0134725786681626	-0.0195299871858834	-0.0415604159445923	-0.0391765640559818
0.113164466342988	0.0157450635581745	-0.029547382153811	0.0934812914527977	0.000896458671830497	-0.0105400657436183	0.00478334397114288	-0.00171827775333502	-0.0042852865805143	-0.0048218035358939	-0.0235370149816289	-0.00766672952377237	-0.0213274278266
0.644460870389243	0.135460697399758	-0.316124336246903	0.187280706131109	-0.0212103051080291	-0.0361151161362947	-0.0143628862763204	0.021447607495092	-0.047349880250398	-0.028662710622162	-0.0855852613776543	-0.0656010538935781	-0.0932068663666704
0.192336909988317	0.0338640268849012	-0.0574658059860067	0.149831866723438	-0.0283562384839088	-0.0140192345496483	0.019399582347887	-0.0013884812983454	0.00456013417458251	-0.0211877365167786	-0.0254132445187608	-0.0217597235662122	-0.0381099521223711
0.0117618004549246	0.00170538622102965	0.000847916744887423	0.0148520629456454	0.00268523790509609	0.00216654647841661	0.0062597608245365	0.00487131662150858	0.00243006483890783	0.00242589219175635	-0.000191882166032139	-0.000719912485644647	-0.000775049093027716
0.0672140213625133	0.00696667304218744	-0.0118319062613347	0.0634902677564902	-0.00262132805737278	-0.00538615309500338	0.0175832896481908	0.0109688324211192	0.000834682423013128	-0.00400374057618808	-0.0077081102588596	-0.00863725823463665	-0.0122584528368685
0.739210454822955	0.164813599423658	-0.372826291792362	0.185839545177045	-0.00687982711732715	-0.0653966491899389	0.0214951458263959	-0.00423474776857125	-0.0192826052419801	-0.036138238153633	-0.0516713573317582	-0.0867667095593605	-0.0725378569957305
0.188917904621055	0.0822465156895072	-0.0264859000465763	0.231685624998116	0.00265093388130763	-0.0425651568300143	0.0371854635723799	0.0126743831671221	-0.00197168571691433	-0.0199571114743533	-0.0290909802706615	-0.0358384817010691	-0.0511908344826617
0.614972450666416	0.121944390539381	-0.291198677711538	0.207879303719549	-0.0319606911210566	-0.00269274438914102	0.0226395502241701	0.00200981858248706	-0.0156585600571113	-0.0173267177550989	-0.0421885133356495	-0.0808702207859142	-0.0726060736286754
0.946646428571429	0.0525109687524709	-0.549345937415617	0.0433535714285714	-0.00614642857142855	-0.0228704004329005	-0.0012672619047619	-0.0119407738095237	-0.00349226190476182	-0.0145084145021644	-0.034841881035631	-0.0477625992063492	-0.0406449404761905
0.502683579045145	0.15121750108084	-0.210437453460031	0.250338478397794	-0.0157180697500882	-0.0621971552629932	0.0248444473355032	0.00618095324864942	-0.0462491393388711	-0.0389576125065407	-0.0554872444586069	-0.0536783608908717	-0.0732737058900736
0.874024512987013	0.106050647968943	-0.493864933468863	0.0796838203463205	0.00270524891774893	-0.0461172685157978	0.0292865981240982	-0.0130847312409811	-0.0141947056415807	-0.0217060097990244	-0.0198016437346178	-0.0419651785714285	-0.0363037788600288
0.736776434676435	0.151598113372534	-0.377485801528015	0.171931898656899	-0.0202214722583473	-0.0267788280884063	-0.000723553876678884	-0.0313325138097197	-0.0299520716854453	-0.0235001501733768	-0.0505287318139841	-0.105300328394913	-0.101185283664659
0.93095119047619	0.0659157491439269	-0.537667743126682	0.0502488095238096	-0.0261523809523809	-0.0474220238095238	-0.014985119047619	-0.026767757936508	-0.0392447629490393	-0.0367872023809523	-0.0368021825396825	-0.0648928876678876	-0.0528465277777779
0.842944617310794	0.115179990046997	-0.466880704408684	0.10036371602254	-0.0256307284219048	-0.018965430342791	-0.0191054308028572	-0.00929530926589739	-0.0281563923413187	-0.022298079382348	-0.0479899386561151	-0.0267172877326921	-0.0628410219009912
0.0445547971492736	0.0334512748293628	-0.00349801225722304	0.0507569919611471	0.00356142898314697	-8.6608490176325e-05	0.022026188147442	0.00964101077818053	0.00757756009324519	0.00173741024648533	0.00156914780121056	-0.00721376839843498	-0.00472736097432213
0.664389155289155	0.17544331713979	-0.320801982970554	0.210019178044178	-0.0373456725378165	-0.0428326233073091	0.0536046825315207	0.00649587557211873	0.0148473598039387	-0.0400891479225628	-0.0108439119756795	-0.0539288695620237	-0.0422831530229596
0.861517316017316	0.108576315946139	-0.479495512067113	0.095732683982684	-0.0498702561327562	-0.0207722763347764	0.00354250541125545	-0.015171085858586	-0.0262742415264475	-0.0353212662337663	-0.0383827106601144	-0.0807649739300554	-0.0413429840992342
0.691686616161616	0.16074860901973	-0.337904701879007	0.207163383838384	-0.0211179451811805	-0.00182936076604556	0.00928616051346309	0.0184369824619824	0.00576254129642284	-0.011473652973613	-0.0372995581420215	-0.0397148088023088	-0.0533251724514905
0.352037421675936	0.143377831705948	-0.13320679287935	0.207912790975293	0.00431193208843988	0.0156916102373346	0.0544933319354257	0.03213098785734	0.010890421870945	0.0100017711628873	-0.0271310799631806	-0.0363103184746537	-0.0152715810488416
0.720730476088861	0.146283209642576	-0.369145157432657	0.167111858007249	0.00242380173452172	0.0106539658603257	0.0238237527047633	0.0216369821006862	0.000838587244192057	0.00653888379742373	-0.0137554137544165	-0.0395404865124374	-0.0776821953151239
0.416607243222077	0.128397200200624	-0.172596081181663	0.205289174009065	0.00874724867145105	0.0182771839220057	0.0468021007403598	0.0551550376312906	0.0399715187080183	0.0135122162967283	-0.00723507398301521	-0.017243667965718	-0.0145983515502654
0.658151798320375	0.127743938337563	-0.328900050532114	0.174874441841828	0.000665763933351826	-0.0452845216759006	0.0201733204116041	0.000408564816463342	-0.0214438818159127	-0.0223093788712744	-0.0640328657516409	-0.0562252072399061	-0.0440205739047358
0.0992474656148553	0.0190632542733456	-0.0178553694818447	0.103195785783679	0.0118272420780977	0.00387765900750665	0.0343708673007637	0.020922236504708	0.0084204233477832	0.00785245054280219	-0.000214819164841312	-0.00406150616739728	-0.00985926486951899
0.0191315287278024	-0.00128662663097923	-0.0041776544994275	0.0165847112151913	-0.00791321009954169	-0.00530917327756736	-0.0031116322048415	-0.00259564671254779	-0.00291107450337228	-0.00661119168855453	-0.0032877372680182	-0.00593005683732976	-0.00719639003203193
0.2931431492505	0.0707357631260349	-0.0978516349175327	0.206776644645348	0.00130778347680333	0.00412899810771039	0.0576128783610146	0.0364251469372484	0.0196825692474417	0.00271839079225689	0.00146278771838565	-0.0308716826923811	-0.0269327719882934
0.0240298457953995	0.00770127293068221	-0.00171409022481635	0.0253389498825929	-0.0013409058598618	0.0011344002597013	0.00687751653924935	0.00560690423005484	0.00201896959694407	-0.00010325280008025	-0.00168751466075637	-0.00408346566445492	-0.00272213637736658
0.944929761904762	0.0540854753567507	-0.549898278438704	0.0403702380952381	-0.0407960317460317	-0.0482263888888889	-0.00131398809523797	-0.000210119047618917	-0.0233064484126984	-0.0445112103174603	-0.0360204066766566	-0.047429739010989	-0.0353806547619048
0.769112021312021	0.130116419957348	-0.408602898399542	0.140404645354645	-0.101827696574021	-0.0419675420705026	-0.0338040618286941	-0.0515062827454454	-0.0356690240462365	-0.0718976193222618	-0.0614487245322137	-0.0665142335789187	-0.0604783489983842
0.861761922799423	0.107831914077554	-0.481268115573238	0.0908380772005772	-0.0287569624819624	-0.0217264069264068	0.00892791514041524	0.00863639069264066	-0.00956443695193687	-0.0252416847041846	-0.0272084136451783	-0.057434577238165	-0.053601547885236
0.309091486220211	0.0976486719914924	-0.117181701085377	0.180348447642157	0.0234741863016255	0.0252207885057369	0.0628120067592649	0.055069402940713	0.017749855663222	0.0243474874036812	0.00847656527067137	0.00304161687516974	-0.0185886796531818
0.146379442796979	0.0565693573316873	-0.0337117188130731	0.140101526392462	0.0136590429999456	0.0126738499376038	0.0440079769047095	0.0321822048266558	0.00374992201913785	0.0131664464687747	-0.00439924302745587	-0.00936266199615512	-0.019639688610284
0.207751618848359	0.0670158962631754	-0.0670320834665571	0.150954387115085	0.0138572184214971	0.00879212111879804	0.0527025658772819	0.0106377907181919	0.0168384150161433	0.0113246697701476	-0.00676732130157753	-0.0178282279269332	-0.0211883429571949
0.00119590226698513	-0.000241843407866837	-0.000283826049874993	0.000286336273729649	0.000288674880839217	-0.000103282190667788	0.000854585243682681	0.000219528865079658	0.000225495504596414	9.26963450857143e-05	-0.000369925463275591	-0.000474380828455839	-0.000309929756005975
0.0339149171419768	0.00377677249056092	-0.00733831811076673	0.0296005846863007	-0.00305654173631178	-0.00407257124879067	0.0109443578708314	0.00127815782700125	0.00133929583130533	-0.00356455649255123	-0.00697670592251311	-0.00618655654143238	-0.00997096171889331
0.697973104673105	0.148017123904333	-0.34620150153482	0.193343561993562	-0.0267274188852943	-0.0241398115687202	0.0244877455877456	0.0203588185185127	-0.0359866467148767	-0.0254336152270073	-0.0487207013611083	-0.0431762616218093	-0.0706416492017481
0.943864285714286	0.0551448422585206	-0.548572316461626	0.0417357142857143	-0.000785119047619021	-0.0275764499389499	0.0102196428571429	0.00673630952380955	-0.0111845238095237	-0.0141807844932845	-0.0270412698412699	-0.0327344155844156	-0.0350158178626929
0.579672080308556	0.160423944882003	-0.26047056873438	0.23559339588192	-0.0347176583347378	-0.041126020030501	-0.0107395507369494	-0.00422869042888507	-0.0507344983283686	-0.0379218391826195	-0.0757645872365401	-0.0711444746535692	-0.0873012140665319
0.117271696863773	0.0603704851598743	-0.00584140068259367	0.165371829957578	0.0152982221943402	-0.0100629068610398	0.0343949871450341	0.0254641195532609	0.00207769413412619	0.00261765766665017	-0.00863691150762533	-0.0161104027061326	-0.0230322562616208
0.928166666666667	0.0673498382037602	-0.535657140237999	0.0519333333333334	-0.0308809163059162	-0.0179555555555555	-0.0224547619047619	-0.025497646103896	-0.0241006493506493	-0.0244182359307359	-0.039256838436322	-0.0530672473359972	-0.0777017020611876
0.00754827151924316	0.00404829333985287	-0.000237896292508318	0.00878433329382486	0.00171920730201922	0.00139887815581959	0.00224791377474671	0.00445120560583346	0.00268880977613951	0.0015590427289194	0.00145648273343681	0.00024907777417098	-0.00159015611442832
0.300689957520866	0.0741331785791911	-0.100237193792497	0.211823616856387	-0.0157056929543309	0.0110290150755413	0.0475057312600498	0.0384131390399056	0.0237432228286069	-0.00233833893939484	0.00452520363400905	-0.0135522411244732	-0.0277390025530997
0.0953493160369492	0.00938474916061767	-0.0118474334464455	0.111064783299758	-0.00349863692121016	-0.00274209766672101	0.0244033969953957	0.00859666853977765	0.00371423666074815	-0.00312036729396559	-0.00992849241216424	-0.0140188205241931	-0.0185945992615724
0.536506953362687	0.083720714141084	-0.240592636893049	0.218714069251266	-0.0138855228113002	-0.0172448085879392	0.0399548228456587	0.0253186759149945	-0.000928691685054273	-0.0155651656996197	-0.0413737178846334	-0.0362614414489438	-0.0755251113667783
0.138438985121592	0.0608304552486484	-0.0165105680873679	0.172580459081317	0.0178154461292958	-0.0139200546670973	0.0461231253053455	0.0380605132109208	0.0199816679281263	0.00194769573109924	-0.0131223373477408	-0.00639274851692612	-0.0199436956177526
0.42070325011526	0.130718117259029	-0.155159001308668	0.262917442497251	-0.0153716094877869	-0.0270239633655628	0.0366373977990846	0.00270726053234144	0.00997790803420134	-0.0211977864266749	-0.0431815734451741	-0.0259495147143128	-0.0715092444641603
0.172836119814758	0.028400793281002	-0.0524664016430915	0.133444212807695	-0.00334690950026553	-0.027610834226116	0.0254316087336559	0.0116717759496564	-0.00036639622810089	-0.0154788718631907	-0.0114716877478189	-0.0115012895833998	-0.0205710813117622
0.0693404164551452	0.0417451383263288	-0.00962818229647506	0.0787262130343582	0.0225301103823816	0.0162462309657143	0.0317648991797581	0.0298341210816171	0.0214810335050035	0.019388170674048	0.0154480053983353	0.00713278637421512	0.00455668609361289
0.598396403180068	0.162067006829888	-0.274567744464419	0.227908308195144	-0.0158471657469648	-0.0606897852323125	0.0300513946307811	-0.0186113784583458	-0.0276741296140429	-0.0382684754896386	-0.0774818046219968	-0.0726433345160518	-0.0937274453761731
0.768975355200355	0.134156244774658	-0.406791389803241	0.142023557843123	-0.028550022841629	-0.0943744080317127	0.0104674081559808	0.00205208052816752	-0.0600044101865439	-0.0614622154366709	-0.0579921104417975	-0.0489511456527991	-0.0767638221750717
0.540503473037111	0.128839296891919	-0.238495131008632	0.235754860296223	-0.00261329169772062	0.00266272261525813	0.0783222459146908	0.030099563567223	0.000887707042773522	2.47154587686982e-05	-0.0122951786659544	-0.0333759978093915	-0.0413784910887378
0.640962946025985	0.134104981505103	-0.313963324696755	0.187698865588613	-0.0304555466838224	-0.0067611605759047	-0.0220634421246594	0.00144341736091047	-0.0379318893031287	-0.0186083536298636	-0.0743390016740862	-0.101327639808801	-0.0695998160469057
0.678498843871986	0.122252373481783	-0.330847844769411	0.204251156128014	-0.037319046867735	-0.0216299090078309	0.0230090852584173	-0.000651624614495416	0.00680140885085212	-0.0294744779377829	-0.0382992859394047	-0.044426531983122	-0.0556778121212416
0.649431411836562	0.135479783149068	-0.31895760313478	0.187026442951265	-0.0100232665510432	0.00793388570465969	0.0161836969313045	-0.0112413254591029	-0.0248275235185019	-0.00104469042319177	-0.0241586511894345	-0.0491264370740453	-0.0403794611440924
0.22166304155188	0.0450413183489879	-0.0690787306066306	0.166333043143121	-0.0241099712778141	-0.0192732542174818	0.0254225031919008	0.011195915756177	-0.00302394656902488	-0.021691612747648	-0.00644482516946976	-0.0275997348775235	-0.0432723903361908
0.0501060687807315	0.0095420776185813	-0.00921042023002704	0.0466342648171868	-0.00632686634944058	0.000884962312949739	0.004599154543727	0.0052048553602163	0.00532761386391598	-0.00272095201824542	-0.00142305502095418	-0.0117353680964458	-0.0110886352691914
0.089240138705452	0.0149846037212338	-0.0246857032014309	0.0646046245942824	0.00258999366914331	-0.00204952919609813	0.0278536343045051	0.00317310482177477	-0.00129149207791543	0.000270232236522588	-0.000404013206029424	-0.00808586493724554	-0.0127887828405189
0.147302764691021	0.0184719184866508	-0.041444808939585	0.11678035261988	0.000690837691971508	-0.0184996966033815	0.0146992206776236	0.00532306242222733	-0.00729583545541676	-0.00890442945570499	-0.00804640046680027	-0.0179797195120475	-0.0349052026162567
0.0264462609747431	0.0173415867390944	-0.00560716641502156	0.0176279027413968	0.00424418198892907	4.29665404809466e-05	0.008499527757601	0.00557224777506683	0.00426325864260377	0.00214357426470501	0.000638003574278314	0.00170144884882413	0.000263928856134191
0.784486507936508	0.15935020983641	-0.411585953379122	0.155163492063492	-0.0243206109658315	-0.0613886616243233	0.000477582486957506	0.0146192595631064	-0.0231476537351537	-0.0428546362950774	-0.0513863194811724	-0.0706379418699388	-0.0800018516302979
0.0617050262278689	0.00950672428919203	-0.0146836076068319	0.050301543701092	-0.000686507653294394	-0.000201742280057655	0.0121645868824421	0.00542898848056557	0.0013588624142561	-0.000444124966676021	-0.00564347728913996	-0.00960645200997473	-0.00864563430442742
0.558774536742497	0.14494509494241	-0.256129772427783	0.218892129924169	0.00205479293378963	0.0150978223755479	0.0652616837844942	0.0267095175780035	0.0121567246149025	0.00857630765466877	-0.0221998750554213	-0.0340737277736008	-0.0358137797340177
0.220848259584524	0.0660499845185271	-0.0656314106311611	0.173774426436626	-0.0159784430562923	0.013359160596156	0.0269837047731638	0.019426304060858	0.00799113777906799	-0.00130964123006813	-0.0308892043686851	-0.0183725587741819	-0.0436136367037645
0.382082737714519	0.084442981377466	-0.155777109490811	0.197982673760483	-0.0108448803644486	-0.000844973918856518	0.0439058998174935	0.0389674773043572	0.0154470220115401	-0.00584492714165258	-0.0203666475501184	-0.00673868189605431	-0.0339606313884002
0.89034126984127	0.102214632567643	-0.502546849529247	0.0796087301587303	0.00842063492063494	-0.00714486069486076	0.0176081973581974	-0.0157396194083694	-0.00833588611680713	0.000637887112887148	-0.0242993013930514	-0.0269042253811004	-0.0368517538017539
0.673187743532006	0.130608568433694	-0.335689023730623	0.180780467757087	-0.0157768871928756	-0.0343879724032782	0.0423422083924316	0.0265795679029046	0.0136744270945696	-0.025082429798077	-0.0238722588651141	-0.0520910239570369	-0.0572272129016544
0.541971902616218	0.131347785446366	-0.237131777481425	0.239949732994548	0.0121432314110421	-0.00410336213786766	0.0429735570609636	0.0209185745450947	0.0109726370507287	0.00401993463658723	-0.0232415027517078	-0.0447416849928097	-0.0519832761000797
0.425228425573484	0.132474222332111	-0.158572462633638	0.26324918625331	-0.0279495517219667	-0.0473644233731153	0.043160890650797	0.0114346311531584	-0.0129960893285844	-0.037656987547541	-0.0357238503210819	-0.0491658180068397	-0.102430699288128
0.197527115278044	0.0852202502996682	-0.0401203743425449	0.210276152793387	0.0188791198314197	-0.0428628332744263	0.0298769735241606	0.0179953440337756	-0.00561647894397657	-0.0119918567215033	-0.0294729356904957	-0.0341119479150102	-0.0366883126710949
0.390208088649393	0.0896029902252336	-0.158617269645074	0.200205957505044	-0.000844664201753831	0.00324559814051428	0.0460503194349914	0.0271739120641347	0.0117369084150226	0.00120046696938025	-0.00381723510845078	-0.0299595795506675	-0.0392335078848034
0.0258125683681717	0.00476592720986839	-0.00515009687097492	0.0223700015005121	0.00323272524157236	0.00385525937843272	0.00830328421944229	0.00789550987609193	0.0044659529924894	0.00354399231000254	-0.00348049663178557	-0.00167744678977007	-0.00174384976996427
0.0926936082449438	0.044762019690255	-0.0100525028156004	0.109216970191785	0.00847866768398384	-0.0118989400823359	0.0286691351062693	0.0181932775763242	0.015368578143651	-0.00171013619917602	-0.00515002907471493	-0.00741554878576979	-0.0147530010555904
0.892944444444444	0.0848836814012758	-0.507097760303007	0.0727555555555556	-0.0320172146072881	-0.0504719967532468	-0.0259218688292702	-0.00983453907203902	-0.0158471771284271	-0.0412446056802674	-0.0300291396103897	-0.0604083107864357	-0.055025946449384
0.931425	0.0645349227924166	-0.537405313924485	0.051875	-0.0155380952380951	-0.0191821428571428	0.00450833333333334	8.63095238096134e-05	-0.0146097222222221	-0.0173601190476189	-0.0292160355186384	-0.0313262896825396	-0.0301850198412699
0.420878931654297	0.15608917802832	-0.162151564195309	0.24252997745227	0.0034171446585648	0.00392367583419345	0.0491002529335088	0.0439761453715536	0.0209746016205353	0.00367041024637915	-0.00308912361072555	-0.0174016772227379	-0.0234810636898283
0.895313888888889	0.0895725495862216	-0.507628237142469	0.0738361111111111	-0.0317933150183149	-0.00801423931460687	-0.0094805555555556	-0.00588749999999993	-0.0194635912698412	-0.0199037771664609	-0.0293425754800755	-0.0354055409867909	-0.0579892302142302
0.499087571480277	0.0894551612032448	-0.214325107866405	0.230153518023309	-0.0347394045897897	0.000575203377424727	0.0399926134836265	0.0288027469194111	-0.0151236795834544	-0.0170821006061825	-0.036784555098326	-0.0610728758719274	-0.072584222301209
0.239685551432912	0.0709415086376445	-0.0744238437773651	0.18326429872479	-0.00375293372363802	-0.0122319142623112	0.0522277223777962	0.0213784594576355	0.0057403187299315	-0.00799242399297462	-0.00736495208412541	-0.0156240538893155	-0.0357167029432096
0.342971236020761	0.145402001837482	-0.127317113485202	0.208347282795265	-0.0172342537116122	-0.0136365468554291	0.0607684809784177	0.0423098847890969	0.0193950606281437	-0.0154354002835206	-0.0136372432254939	-0.020727949618656	-0.025368660630665
0.571689537345914	0.169283885929878	-0.256959705407414	0.233644673180401	-0.0244969508126444	0.0273259667891779	0.0384287537795203	0.00462124686256415	-0.0305214048465154	0.00141450798826681	-0.0418877263282615	-0.075074991584776	-0.0787943816931893
0.687760152501926	0.149507182057294	-0.348388036852689	0.172368729485652	-0.00692873874893363	-0.0577753246213263	0.024754100144465	0.0117361252964999	-0.0061295940728866	-0.0323520316851299	-0.0536780936271316	-0.0491514657346867	-0.100982936179366
0.0382123868177251	0.00468948814590579	-0.00823917980543857	0.0332384733403957	-0.00408417820671245	-0.00342940294116074	0.00141493013742164	6.61994796250231e-05	-0.00135274567921509	-0.0037567905739366	-0.00825073825174392	-0.0125719854449827	-0.00998114213968663
0.646873654413556	0.127964537467617	-0.317368755407084	0.188751058707038	-0.00425768771318535	-0.0345294305270423	0.0171975080727189	0.0232384447050089	-0.0129831849431108	-0.0193935591201138	-0.0784286693045022	-0.0619047929825104	-0.061864904081336
0.537298269933677	0.101442213286589	-0.239433139872935	0.226573469196758	-0.0129974924600704	-0.0495080968321924	0.0463869153951325	0.0129371404863499	0.00181150041610967	-0.0312527946461314	-0.0300156914462564	-0.0475764350377905	-0.0551829985915214
0.577101862194823	0.140508086140092	-0.264680039721472	0.222505384181989	-0.0137531900613479	-0.0244657719769211	0.0402330192663378	0.0216876246141873	-0.00562425110621523	-0.0191094810191346	-0.0311362148812024	-0.0518986964672765	-0.0683447000915408
0.131160365916692	0.039512354462273	-0.0296677527396239	0.124146104178708	0.000980063737790804	0.00571691593235721	0.0229055903269676	0.0293642941063912	0.0124134592115203	0.00334848983507402	0.00312252254422379	-0.0124641647333562	-0.00814771464595442
0.246401088171566	0.040052044074464	-0.0648461442569643	0.227507512818151	-0.0096984820133644	-0.00248077563318075	0.0298676234890632	0.0129062451872834	-0.00669870242426782	-0.00608962882327257	-0.0286455672743453	-0.0414852366107486	-0.0506372493393494
0.0786179193558232	0.0158611825275188	-0.0209115957735536	0.0624307982963078	-0.000142398331046983	0.0040841419566767	0.00766490085674408	0.00358293389583723	0.00344997166847101	0.00197087181281486	-0.00568875699567335	-0.0127036803481001	-0.0166197227102006
0.561440925438081	0.142139862510724	-0.25262700598485	0.230360828947884	-0.0178510250329733	-0.00929499348760887	0.050109232000527	0.0338727727912296	0.0279750380801744	-0.013573009260291	-0.00353327656377378	-0.0400969702663447	-0.0436622014002963
0.291666474915011	0.0616794646980822	-0.0832652707102554	0.248742041621757	-0.00461075077020878	-0.0282233547206642	0.0548311023534997	0.0164473732010861	0.0225721425715775	-0.0164170527454365	-0.0171348532915182	-0.0448428900076165	-0.0516856931231944
0.427045635690452	0.109949733901259	-0.179959339646152	0.200869006908561	0.01415069524735	0.0126473575613817	0.0515003792177553	0.0402025579760639	0.0161944912714443	0.0133990264043659	-0.00409710325645057	-0.00321389221917928	-0.0261973237891425
0.0481542681152387	0.00569377248167099	-0.014117004845675	0.0330602581317264	-0.0123481244137306	-0.0147354431504845	0.0036249979626745	-0.00624707989131288	-0.00412756145696301	-0.0135417837821075	-0.00908918497437873	-0.0100316462109092	-0.0119592109032621
0.405874570626642	0.133333097433088	-0.146612837124907	0.265079685329798	-0.018137349591231	-0.061389209755691	0.0602838325201263	0.00877401127457916	-0.00440071336371312	-0.039763279673461	-0.0350045500947118	-0.0795687559370052	-0.0672353167141856
0.528650046909537	0.112544829124633	-0.233693228313328	0.222932657133178	-0.0207546636603151	0.0225265383877516	0.0472941248601515	0.0192218881279687	0.00592783884634129	0.000885937363718226	-0.0253157704209446	-0.0410049910647345	-0.0448082294916802
0.438909960279991	0.0978977341796074	-0.187140409970789	0.202836880612563	-0.00421234347781968	-0.0393875779048634	0.0459700325752082	0.0186825527039286	-0.0229698993244274	-0.0217999606913415	-0.0327806916131995	-0.0450612384159791	-0.0563041246049301
0.859245193001443	0.106866514160373	-0.479629708098117	0.0935390175248728	-0.00456859668109666	-0.0278410867727045	0.00862738927738926	-0.00730078706016202	-0.0130972517066267	-0.0162048417269006	-0.0459864362729671	-0.0516139675275705	-0.0492847541347541
0.225434613433299	0.058054096463717	-0.0697278021091466	0.172051259165183	-0.0143469353781399	0.0028678196002343	0.0363724860580669	0.0113385551882453	0.00475719832325447	-0.00573955788895278	-0.0259110560586366	-0.0323225417311152	-0.0349668283459441
0.414537469831056	0.0896072699531464	-0.156907601844488	0.249154211267797	-0.0282223563128167	-0.00569339679510983	0.0478055813529243	0.0129398557742462	-0.00200436249113578	-0.0169578765539633	-0.02772695027332	-0.0417515811270668	-0.0624504033878394
0.198317385215978	0.02757906359881	-0.0604041907344839	0.149878522937057	-0.0129765646869466	-0.021970452541252	0.0243669672168617	0.00815261075672097	-0.00194510039325091	-0.0174735086140993	-0.0177435536704522	-0.0324234600185585	-0.0367072472559277
0.0190435684256066	0.00931038553594609	-0.00415108204353675	0.0150635314175488	0.000431717687652062	0.00255267339811504	0.00586091412090891	0.00427051833429783	0.00255406973474946	0.00149219554288355	-0.000596673919325531	0.000996039789015652	-0.00288430559029993
0.273669862828509	0.0459751962455742	-0.0989072298132836	0.173196921309521	-0.00799412526776339	-0.00984015572820246	0.0335608075323885	0.0134804591315966	0.00791940779959738	-0.00891714049798292	-0.0228814474802344	-0.0390834530620326	-0.0345785802737153
0.779322420634921	0.163364982978854	-0.410431373444872	0.151327579365079	-0.0385288881461676	-0.0450519935130229	-0.000136778499278511	-0.0171969153803714	-0.0362220674546042	-0.0417904408295953	-0.0642758596294216	-0.0897379301673596	-0.0900249762178925
0.301574843616873	0.0632244810382376	-0.0887198884431138	0.252660456026928	-0.00328440699952465	-0.0265882007935478	0.0490356862691688	0.0247099538797881	-0.007208854101315	-0.0149363038965362	-0.0125201709394223	-0.0668419584493336	-0.0656648558982505
0.308371171852583	0.0892062612688277	-0.118792193284865	0.174272163225735	-0.00480443495146649	0.00664235076783798	0.0506899401197955	0.0251800237813711	0.0230043974674901	0.000918957908185747	-0.00345082705945982	-0.0179574822026365	-0.0275697959774664
0.0490274912118709	0.00747634236869038	-0.00406318941945284	0.0608821057112922	0.000357968125275304	0.00324486131540717	0.0197239108645806	0.0145070134682589	0.00796006819577837	0.00180141472034123	-5.85176792225056e-05	-0.000291793081343333	-0.00323538308373754
0.927713095238095	0.0699194812270212	-0.53444472076652	0.0538869047619048	-0.0280952380952381	-0.0209012820512821	0.00523035714285713	-0.00452023809523805	-0.00539206349206345	-0.0244982600732601	-0.0245068452380952	-0.0564063554501054	-0.0574399267399267
0.785382341269841	0.160771209422112	-0.412565181761921	0.154717658730159	-0.0100556471306471	-0.0482287349384333	-0.00374094438170536	-0.0101607961482961	-0.0268710078116328	-0.0291421910345402	-0.0446884923170203	-0.0479732391332595	-0.0904486453100134
0.285761316166261	0.0740620932913795	-0.0996474499507342	0.191713870196862	-0.0195050334893008	0.00386947754288097	0.0517809297895236	0.0393650007749834	0.031586504080656	-0.00781777797320987	0.00422689685288796	-0.0190955680784708	-0.0274938609476554
0.738596862084176	0.145196260949568	-0.383854802445862	0.157794804582491	-0.0239026566604311	-0.0348558318606043	0.0266498363668105	0.00737699654167778	-0.02972703175469	-0.0293792442605177	-0.0284977284401825	-0.0441239469784666	-0.0739861748908722
0.779902380952381	0.167887877861898	-0.407753137998935	0.158047619047619	-0.0448796259296258	-0.035695628606	0.00302205231451569	-0.00713101095391522	-0.0370293124044053	-0.0402876272678129	-0.0550805850560687	-0.0780369237380265	-0.059209662237938
0.281650220446045	0.110183390446449	-0.0889138086540485	0.210946898004726	0.0124591646643256	-0.00568890672774081	0.0582002667413989	0.0329209928470554	0.0132594019582278	0.00338512896829241	-0.00953699872446578	-0.0169313824267954	-0.0266760463813017
0.319467571404909	0.104132659700694	-0.122786514871469	0.180168294198929	-0.0301912695098844	0.023480949861265	0.0804867728045294	0.0589432695817552	0.0479009650091161	-0.00335515982430967	0.00727441101757176	-0.00913370721621809	-0.0107184626921067
0.715461228432411	0.146334866231119	-0.367576468234368	0.16246356180405	-0.010165204885789	-0.0090164503515372	0.038382032482449	0.019698437965355	0.00469302210398947	-0.00959082761866303	-0.0477392437909266	-0.0556451495730076	-0.0644942582952538
0.592089526100721	0.166694530261021	-0.273432523136627	0.220026721038868	-0.026169166287324	-0.044228461853314	0.0317089194241024	0.0111765471307436	-0.0252580626162059	-0.035198814070319	-0.0376731495557338	-0.0821230733624412	-0.0627115137500492
0.0610787085266207	0.0351262752489248	-0.0082546680895843	0.0591398483919017	0.00408787591685358	0.00623641069582124	0.0248155442957184	0.0203336597012376	0.0127367315922202	0.0051621433063374	0.00742173391016184	0.000626968981626189	0.00086667763097404
0.0450647848476578	0.0062257779012944	-0.0124433686522712	0.022979526311158	-0.00406678308216801	-0.00887309151047717	0.00513199718694903	0.00279253531388017	0.00173334430601374	-0.00646993729632259	-0.00469991974995264	-0.00349578023646313	-0.0115022617184085
0.0172692969837952	7.38119241432827e-06	-0.003052901623075	0.0173857578986308	-0.0051956292791852	0.000384332296614099	-0.000699370884505876	-0.00140829840566534	-0.00414802850286553	-0.00240564849128555	-0.00485125088628415	-0.00519892115829802	-0.00690632313897541
0.38086856762314	0.131237833189109	-0.141992629734752	0.233643154984945	-0.0101009675534728	0.0196141023280589	0.0956108537723304	0.0558997362736107	0.0493659081695245	0.00475656738729302	0.0240614133693141	0.0013520805567484	-0.00497657138196367
0.0869728415609218	0.0126253273946734	-0.0219707891166987	0.0711551231751699	0.00226549746882089	-0.00412974717218723	0.0146196685790125	0.00666683560298376	0.000874111082664025	-0.000932124851683175	-0.0135321481487699	-0.0121210906294281	-0.0138489246465101
0.00177109309343787	0.000143504276586796	-9.07120019611775e-06	0.00102351907585999	-0.000120339364656712	-0.000205862758159465	0.000737345404005295	0.000324147352902162	-0.000140563726531994	-0.000163101061408089	-0.000117464636452959	-0.000317233421828768	-0.00056513905513152
0.586819186035937	0.15687804680376	-0.267523507882697	0.227089147297396	-0.0225665657548928	-0.0526017235174309	0.0164986591434793	-0.0168385490090512	0.00238986243505013	-0.0375841446361618	-0.0485269258582686	-0.0711706844715675	-0.0902789613129278
0.778537103174603	0.168394745109476	-0.407467979783233	0.157462896825397	-0.0321047037113213	-0.0462785197645492	0.00461133445802553	-0.0300372661151264	-0.0261261899467492	-0.0391916117379353	-0.0726002770563566	-0.0730867896498572	-0.0797770793131475
0.104749491112042	0.0078521715079222	-0.0168264058077294	0.119587319147834	-0.0126211976409263	-0.00216908727571292	0.0238643670427542	0.0128301234551892	-0.00404123267613837	-0.0073951424583196	-0.0146765461763798	-0.0202851955641175	-0.0198865869980203
0.176125317592046	0.0655317640174956	-0.0500055159996296	0.142841363705712	-0.00112647858156306	-0.026004952116758	0.0301299412074117	0.0112047143956676	-0.00716080243241635	-0.0135657153491605	-0.0103249573711249	-0.039814817662936	-0.0447366890251235
0.102525205381877	0.0190216182130445	-0.0214505253994075	0.0955431029105632	-0.00378023154796472	-0.00930560286578247	0.0113905741740189	0.00744073579124803	-0.00495067940474435	-0.0065429172068736	-0.0165390204716178	-0.0290354550145075	-0.0271271018376595
0.340189837113735	0.118698200838483	-0.108212939853295	0.265932738426358	-0.0530235826461802	0.0342452399440654	0.0349357617637882	0.0202456483850916	5.19402464736474e-05	-0.00938917135105738	-0.0468549390346015	-0.0627012080130521	-0.059302793018937
0.786359523809524	0.159989633321126	-0.412760906941797	0.154640476190476	-0.0208013035575535	-0.0382005168034579	0.0153946882978133	-0.0083229717586335	-0.0164759801244713	-0.0295009101805057	-0.0445267111360861	-0.0485812241675593	-0.0730651580747328
0.018164318217216	0.0120153070683544	-0.00462622493122679	0.00991154602049517	-0.000941654432222938	-0.000716599519056286	0.0062303801159557	0.00750314490512339	0.000907938405800675	-0.00082912697563961	0.00120666022608693	-0.00186533648579423	-0.00245486607575653
0.118632824924583	0.0263519232503215	-0.0199943380709204	0.129863881309012	-0.00585488104433242	-0.00453992212570778	0.0301275917851052	0.0194202969275744	0.00109452760965351	-0.00519740158502011	-0.00702020465304359	-0.0270476440174093	-0.0237514434745363
0.193941757159184	0.0212532563073966	-0.0545622878047018	0.158503380648492	-0.0263449145200471	-0.0181316197140694	0.0245279934323792	0.00608387103111169	0.00115432947598229	-0.0222382671170582	-0.0340189406315738	-0.0430845622490694	-0.0467315226674305
0.00222606440349941	-0.000650394794944835	-0.000519663720933513	0.00108633859721355	-0.000514441242785002	-0.00105225133608242	0.000230324221175862	0.000365822896170703	-0.000355359741481917	-0.000783346289433711	-0.000774539912909595	-0.000745630310453782	-0.000974187887882267
0.272690963559599	0.0682001730493984	-0.0970757351821324	0.173538880522459	0.0286442126622217	0.00255212521261144	0.0550979559607365	0.0391347588712569	0.0125308428010898	0.0155981689374166	0.00191361887593189	-0.0116377481609926	-0.015480742911922
0.0937330578025081	0.0441191811494617	-0.00978170186476147	0.114748765242323	0.0115949706745819	-0.0123765269974562	0.0273633256349339	0.0195893044634157	0.0126896814632467	-0.000390778161437164	-0.000743304265623926	-0.00588000647150913	-0.0125005303279881
0.180697818972502	0.0196205328455587	-0.0488923189288198	0.150768331355465	-0.01983380972693	-0.0120210385344885	0.0238607936596468	-0.00845872844119414	-0.00665312417839076	-0.0159274241307092	-0.0224394391715788	-0.037897860680773	-0.044009891756342
0.1016842613525	0.00599146010254198	-0.0169411956281434	0.112250998261087	-0.00909505831714913	-0.0143203692038564	0.0177405715930669	0.0111076149374885	-0.00707479081919739	-0.0117077137605028	-0.0126199041355098	-0.0199593856657615	-0.0274372460069598
0.0877078340195875	0.0123095848296272	-0.0108875052108595	0.102104975891778	0.000711584969975712	-0.000967849529653897	0.022038932035961	0.0145996585340537	0.00516889782439073	-0.000128132279839099	-0.00260723113291585	-0.0138640181629927	-0.0145779640680934
0.939159523809524	0.059379690654653	-0.545638199990313	0.0429404761904763	-0.00811527777777765	-0.0124130952380951	-0.00759335137901307	0.00330218253968262	-0.0204806547619046	-0.0102641865079364	-0.0151842261904761	-0.0227639610389611	-0.0314354797979798
0.0236042899514242	-0.00443735311671298	0.00185175690975283	0.0363200383514101	-0.00675108258647925	-0.00463234866876875	0.00289317116914579	0.000926036138478737	-0.00190628288255972	-0.005691715627624	-0.00650271398759464	-0.00851695912319009	-0.00907152208034526
0.494771734989992	0.104709661022409	-0.207319099983162	0.243220261502608	-0.0127649986558137	-0.0561331433790161	0.0413878599567637	0.0073498660205818	0.0142059947672056	-0.034449071017415	-0.0320590303883435	-0.0641552030298968	-0.0720790500930248
0.858368921356421	0.103453387046392	-0.475206212111577	0.100981078643579	-0.0249364989907752	-0.00281574120324113	0.0145706741787625	-0.0221259018759018	-0.0241247803666921	-0.0138761200970082	-0.0483935786435786	-0.0637711246184155	-0.0551302993575052
0.798706141081141	0.137879584418983	-0.433380783316065	0.122410525585526	-0.015961891288536	-0.0265686795088969	0.000399740249617531	-0.0289478106226181	-0.0330354858129915	-0.0212652853987164	-0.0648143902953147	-0.0841223120177789	-0.0570956704178837
0.308777642040625	0.0611774345056638	-0.0930606256574343	0.248077425007644	-0.011232662046635	-0.0400204439724643	0.0162370906618595	0.0104008636072553	0.000793451011874668	-0.0256265530095497	-0.0409093410316299	-0.0575993131630376	-0.0629636891682071
0.0420241861910932	0.00303453107786423	-0.0120651812785232	0.0287268789519353	-0.00931169347601073	-0.0152778704818061	-0.00409064159658993	-0.000563815405855671	-0.0069380655468056	-0.0122947819789084	-0.0144352789922034	-0.00785552660057424	-0.0159695679369193
0.55823770773602	0.15713094804863	-0.251687118177291	0.226964923842927	0.0276458466666468	0.0175332658722023	0.0665126098288725	0.0311955835201422	0.00414401956275789	0.0225895562694246	-0.0159662792934266	0.00151622986640698	-0.0389199180734093
0.574851434918693	0.111189922345841	-0.269686450543123	0.202267863326921	-0.0125005240438468	-0.0228280974866354	0.0525549593451639	0.0215330803779499	0.0093310837816214	-0.0176643107652411	-0.0108110322247297	-0.0402818491172184	-0.0451722512240118
0.211508555816346	0.06285682618216	-0.0673137091437296	0.15521268152421	-0.00596685711879277	-0.0152855586332123	0.032351497329488	0.0207271047607605	0.00158050601247023	-0.0106262078760026	-0.00049478335529371	-0.0225909411881145	-0.0327929580953984
0.182393262026476	0.0342002924703871	-0.0596042092194401	0.129688607430195	-0.000667038394772834	-0.000954409817988833	0.03023503065913	0.00342772235865257	0.000818450524275927	-0.000810724106380833	-0.0132776793460399	-0.0195112437203911	-0.0251003553502036
0.482580846430708	0.0915972857306065	-0.199307869768819	0.244221417748698	-0.00478453473051427	-0.0293033919232342	0.0387252143411986	0.0109686782414164	-0.00211229813067682	-0.0170439633268742	-0.0524775570511888	-0.0474408568552727	-0.0709140030897575
0.209573007727891	0.0829110888586516	-0.0570864473023923	0.177451564293729	0.0100563401069405	-0.0140058421759752	0.0186134732745616	0.0125511708206557	-0.0029396905300022	-0.00197475103451736	-0.017110464181388	-0.0484289428581884	-0.0448940495088488
0.0107803546769545	0.00607354825131686	-0.00210038806055894	0.00922040568667523	0.00040221592910364	0.000107931790177736	0.00201079778912807	0.00220148221556921	0.00104646096497301	0.000255073859640688	-0.00168250956865333	-0.000892216568723377	-0.00113135232596213
0.314223798642695	0.0623035160608472	-0.0968648395588736	0.252214849087368	-0.0278772329385656	-0.0369527684210024	0.0302062049343328	0.0135578042482802	-0.000549698691265532	-0.032415000679784	-0.0469426240020836	-0.051293532330835	-0.0609239767786283
0.423090535439956	0.134038761370254	-0.17951875154451	0.200476850589298	0.021669225212359	-0.00557812537246788	0.0822098628629629	0.0753701713534281	0.0311455034453675	0.00804554991994555	-0.0043380421487822	-0.0173282120925899	-0.0368504661428748
0.1792685498858	0.0785937995022782	-0.0222936301109	0.226378185120094	0.00924017235402319	-0.0239693491519525	0.0428546603597046	0.012064246435781	-0.00171573199110159	-0.00736458839896467	-0.0164639878840035	-0.0349703237265623	-0.0372035601645091
0.906448809523809	0.0836166197274922	-0.517121620248039	0.0661011904761905	0.00419345238095237	-0.017525	0.00824821428571432	0.00798928571428581	0.0044912698412698	-0.00666577380952382	-0.0140703678266177	-0.0191115231990231	-0.0423833333333332
0.00328853130093824	0.000748394420724364	-0.000145136950278278	0.00229633457800425	0.000430004362806318	-0.000290415741601449	0.00174890943385287	0.00223040001141466	4.39953899311011e-06	6.97943106024342e-05	-0.000454124453389222	0.000152663480298015	-0.00079269457132893
0.638689432949153	0.139864049344753	-0.316475954271952	0.178983662623383	-0.0195163960009895	-0.0241395317004213	-0.0116066108738455	-0.00606012840106562	-0.0376236921263436	-0.0218279638507054	-0.0633611738458673	-0.0782322292859675	-0.0592313311438498
0.0612792447300314	0.00389132231957452	-0.00924398285386702	0.0586377320872398	-0.00309272978442617	-0.00966404668767607	0.0126670312764605	0.00825506437181888	0.00493457252006329	-0.00637838823605112	-0.00451327922847318	-0.0130609348938656	-0.0113880793900649
0.644503650842622	0.133503609606039	-0.301335089723187	0.227963015824045	-0.0242538729230025	-0.018603103801943	0.0418416299182843	0.022816245982045	0.00890974533933875	-0.0214284883624728	-0.0377108629266799	-0.0627816674089866	-0.0584993990175576
0.396245115930091	0.0859294294835543	-0.14008076931593	0.268734228045579	-0.0160274975350902	-0.0211483653512193	0.0456720688386896	0.0250708974908607	0.00922285739764994	-0.0185879314431547	-0.0431161502421849	-0.0627231607656606	-0.0676690203905534
0.794777725052725	0.14158234532355	-0.429725270401522	0.123230608280608	-0.0279649320665575	-0.107004825604952	-0.00907518661893658	-0.00628237984397673	-0.0269781493339456	-0.0674848788357547	-0.0547991362806011	-0.0771907506587437	-0.0832572689307967
0.515008451879595	0.149678689987575	-0.214317374835197	0.256803180462129	0.00778726800437979	-0.0258497728910715	0.0363527935240665	0.0148829658625784	-0.0326592832330712	-0.00903125244334591	-0.0447191784462357	-0.0400355413858909	-0.0768864423634707
0.498979313024313	0.0871584586958333	-0.211947370472051	0.239914775457762	-0.018874627241642	-0.00839222735110956	0.0545923117894267	0.0180363878661827	0.00825605488468273	-0.0136334272963758	-0.0341873329730733	-0.0483042246704759	-0.0562572698758139
0.380132987030644	0.0818392486510909	-0.133063141155818	0.261755608439008	0.00827310754797778	0.0022849815161114	0.0486328395194395	0.028754452125446	0.00101793431953662	0.00527904453204459	-0.0310024542149992	-0.0387495531191023	-0.057742318918601
0.461331921325853	0.102145137120065	-0.181704742320679	0.256187230774346	-0.0147599033761766	-0.0251479335488601	0.0512522591145104	0.024901699790273	0.00424889619145891	-0.0199539184625183	-0.0225296743236514	-0.0490356329594833	-0.0603991647580642
0.169782234504006	0.0896007515843027	-0.0184484513015302	0.220667910409857	0.0162656461094424	-0.0325717340708133	0.0380504293552186	0.0141508056273586	0.00140096449752972	-0.00815304398068545	-0.0171967797417062	-0.036085132307213	-0.030066470195545
0.493384038588038	0.0994659378003241	-0.205762725151648	0.247542268585355	-0.0133076946016817	-0.0113230522963304	0.045988451813827	0.0126512323691467	-0.02164407760762	-0.0123153734490061	-0.0445940341035007	-0.06876788918198	-0.0739054140010381
0.00766308663790333	0.000746764102228684	-0.000739301324937026	0.00568907463578209	-0.000426485590716312	-0.00052401224721766	0.00366609912818963	-6.65050610655525e-05	-0.000797212741018435	-0.000475248918966986	-0.000452172014491164	-0.00219546811633402	-0.00151919098981929
0.705280050505051	0.153776109912319	-0.350774962333876	0.192169949494949	-0.0156779767618004	-0.0126427890908543	0.0201443925579251	0.0149980576361725	0.00824701802433025	-0.0141603829263274	-0.0367274277945824	-0.0455384898136351	-0.0443101539528229
0.193748932390987	0.0428321664148593	-0.0491415122068712	0.175359944030617	0.000634173448916114	-0.00734311567650936	0.0366883556868342	0.0236072463095165	0.00327546015637425	-0.00335447111379661	-0.0139409927555341	-0.0292526540144252	-0.0323249136067948
0.0616867812604056	0.0112993342396888	-0.0114131022258324	0.0606717081452107	-0.0122602655857366	-0.0108306203389599	0.00454095308263865	-0.00307461518733235	-0.00121263971047856	-0.0115454429623483	-0.0177918545065159	-0.0101721969039839	-0.0135260194043002
0.310155796917542	0.0675189291065419	-0.122449667911503	0.169038840109189	-0.00094620439191645	-0.00652563853716953	0.0356671038219693	0.0112899405320888	0.00333875607877715	-0.00373592146454299	-0.0281026211400013	-0.0264843736961474	-0.0447780167850979
0.00208998700471964	-0.000485521038289403	-0.000495096898424542	0.000380797801502197	-0.000157425602188434	-0.000309129826296426	0.000133937753322837	0.000441835758191562	-0.000246370804400842	-0.00023327771424243	-0.000548605705604087	-0.000689716241471252	-0.000681634185799437
0.171992179505544	0.0594579567450171	-0.0483881531381438	0.142423737304248	-0.00958730956091289	-0.0405428458564674	0.00618666036765092	-0.01166731864037	-0.0093694714811651	-0.0250650777086902	-0.00761765992529451	-0.0520753989864084	-0.0268277177600558
0.0191440273944921	0.00335071594585681	-0.00449128197815898	0.0139634850801418	-0.00574202598427301	-0.0060008152030597	-0.00337428533306031	-0.00176011273586114	-0.00411999953787625	-0.00587142059366636	-0.0072902763775428	-0.00541805677259248	-0.00466229659037076
0.03733970040528	0.0351342125563982	0.000380523877812136	0.0481280246843788	0.00510641435065993	0.012570560884659	0.0224722387893015	0.0133760176361234	0.0113939441307097	0.00883848761765947	0.00413141957498264	0.00030230136080122	-0.00201971672024173
0.572799031424717	0.116779634278041	-0.270470460537681	0.197849112974743	0.0178621307360957	-0.024884909804351	0.0365630551924194	0.0191844667293848	0.00951880673762784	-0.00351138953412766	-0.00751888334293283	-0.0424656022511701	-0.0325087634203246
0.213509005269874	0.0785470155044447	-0.0616944044956835	0.170549027183061	0.0162061526727263	0.0460485498218648	0.0652727597045812	0.0401638789634323	0.0318200096798013	0.0311273512472955	-0.00014187259586268	-0.00468872926727551	-0.016689986795779
0.103359142933876	0.0186333955174412	-0.0197246868149581	0.105588776819378	0.00277764564417188	0.00159700605692101	0.0384549056613755	0.0163247503291468	0.0161073024846729	0.00218732585054644	-0.00444576356200187	-0.00629845924170272	-0.0141499918915656
0.795625560550561	0.147616942044634	-0.430625617474236	0.123533649975755	-0.0331720002220002	-0.0716962525166398	0.0177583845751949	-0.0251838779684367	-0.00321758475442679	-0.05243412636932	-0.033622593844199	-0.045976077120216	-0.0779402303896065
0.107935200744009	0.0419355377145503	-0.0229137012934337	0.105574291799826	0.0213181032303149	0.019714995020653	0.0407668769174886	0.0246959425398134	0.0306266934955401	0.020516549125484	0.000947495311494267	0.00049720762988506	-0.00641659921804816
0.0324976223663744	-0.0019406143896519	-0.00939388007841222	0.0231867307468439	-0.000962256048218924	-0.00526847656526661	0.000786319311973011	0.000391969668969427	-0.00115924762383936	-0.00311536630674277	-0.00513477301317335	-0.00615694032611303	-0.0105659494385952
0.916347619047619	0.0787847453182587	-0.524091041966587	0.0632523809523811	0.00344047619047627	-0.016047619047619	0.0107101190476191	0.00390952380952392	0.00669607267732275	-0.0063035714285713	-0.0154347527472527	-0.0118089743589742	-0.0410478980384938
0.531146173328337	0.088674703630046	-0.240963654098236	0.208591463980222	-0.0192227608647646	-0.014566649848845	0.0509862029215936	0.0110039729254692	0.00750378665907936	-0.0168947053568048	-0.0296367398539475	-0.0433731938225542	-0.0544317777870368
0.878878174603175	0.111156677744848	-0.494104073584846	0.0846718253968254	-0.0156787698412697	-0.0599165208899884	0.00632275641025648	0.0035116522366524	-0.0123602927773979	-0.0377976453656291	-0.0157410111130698	-0.015410495632893	-0.0274892815517814
0.678662905357654	0.159830040192282	-0.346705694164377	0.163085227070189	-0.0225801678762674	-0.0281844925774576	0.0226911538696777	-0.0147589079235171	-0.0317972499088576	-0.0253823302268625	-0.0310816732505106	-0.0533612616592267	-0.0611763368907356
0.581407870208536	0.112261740572143	-0.272831346370865	0.203641920027925	-0.0172802964933833	-0.0272497439261645	0.0504429970173474	0.035482177796242	-0.0118793685304613	-0.0222650202097738	-0.0173054277408864	-0.0424358413875812	-0.0379450372412284
0.806026061438561	0.140683655503755	-0.43266417824567	0.131440605228105	-0.0322330662597207	-0.083356486851567	-0.0138834372327019	-0.0183600801353939	-0.00648003372409001	-0.0577947765556439	-0.0375022533301752	-0.0831257747033873	-0.0879224321161305
0.701807034632035	0.148914030885131	-0.351713572869186	0.185376298701299	-0.0238271762431642	-0.0357863263872059	0.025406356795724	0.0186663716797908	-0.0139711730811365	-0.0298067513151851	-0.0323989396016866	-0.0251235046107321	-0.0646918682518378
0.0775124667685195	0.0320553307068973	-0.0113006240273446	0.086506182354642	0.0222851711437403	-0.00871327758594778	0.0315392201231477	0.0151480901249462	0.015905208473844	0.00678594677889624	0.00625421120512783	-0.00261319350496239	-0.0112164634192645
0.754411154123654	0.139880228153888	-0.401191125202856	0.137873056402662	-0.108792858881832	-0.100129783970311	-0.0535983365313583	-0.0486910374347874	-0.0924274392522887	-0.104461321426072	-0.0786463164428483	-0.0747464654094944	-0.0983894954953121
0.322842539713698	0.0726605152488516	-0.129474470874632	0.169223239670929	-0.0295959799672003	0.00705799481666586	0.0428373378983197	0.0115568978114437	0.0157406778866082	-0.0112689925752672	-0.0269067717448072	-0.0603182965413462	-0.033393002862629
0.00841512854102824	0.00350209658023159	0.000612229683184718	0.0127556810624357	0.00149084719926877	0.00132181542009474	0.00316219079996694	0.00170375652525225	0.00170970287110946	0.00140633130968176	0.00191483196802705	-0.000732481723546416	-3.35549385047824e-05
0.839746814215197	0.120945917364307	-0.461419807594065	0.10786985245147	0.0035607795798972	0.0043400339856221	0.0210937882379058	0.0022032804817731	-0.0156391559012882	0.00395040678275971	-0.0103766191325015	-0.0502482672964292	-0.0435555296785141
0.0404563493559052	0.00826654113365394	-0.00983374875454374	0.0325947742217685	-0.0026535098922874	-0.0018044192610646	0.00834560917012087	0.00622569129381959	0.00157912854069335	-0.002228964576676	-0.00580232908623872	-0.00287057721488591	-0.00677850562791728
0.547210327415962	0.128716474804984	-0.239954622997534	0.239547796153832	-0.00123830158117311	9.25727561911227e-05	0.0628919925409648	0.012128762270796	0.0196222010740918	-0.000572864412490937	-0.0178111309232806	-0.0120602576153422	-0.0430694188419679
0.194017848446592	0.0479248634202454	-0.046037548951128	0.183394614295513	-0.0132459686903578	0.00160607486766887	0.0305682683099195	0.0237276489397547	0.0119868381048374	-0.00581994691134449	-0.00813788009592351	-0.0298400534122073	-0.0337963694701387
0.325646107438612	0.102841628714938	-0.0960990003739361	0.271457525383956	0.0104997909901028	-0.0298015262448914	0.0404039519646086	0.0608231917082157	0.00788823673137534	-0.00965086762739431	-0.0138169686572927	-0.0430239451105415	-0.0451128292412753
0.527363274964416	0.110079696456736	-0.231684450503114	0.235268971412396	-0.0124891631111747	0.00339517766288477	0.0388971789571499	0.0229120896854881	0.00271672943723644	-0.00454699272414494	-0.0148860608084548	-0.0246772793988386	-0.046037057990137
0.489899500228481	0.108107836281819	-0.20407725442725	0.243418600257982	-0.00606325017482967	-0.0295850007354173	0.0490712168212891	0.0153982060090158	-0.0118236734567652	-0.0178241254551235	-0.0234001502307391	-0.0567489821669437	-0.0615914279678449
0.811682679823542	0.110784521062966	-0.438988085178842	0.125151530702774	-0.00823977435309042	-0.00500033855370041	0.0133311865184496	0.0158240530269411	-0.011042685096047	-0.00662005645339536	-0.0223487164228213	-0.0363718521917437	-0.0457484677696405
0.00509293519558584	0.00127932118283989	-0.000924990635630708	0.0044730150860487	0.00080633550852125	-0.000352716722677451	0.00130529415923345	-0.00065059627355939	0.000159113566163153	0.0002268093929219	-0.000636204040491212	-0.00116154584363206	-0.00304709666465226
0.0868163712820135	0.00743785034205366	-0.00899645026938993	0.105417606492333	-0.00614570534353315	-0.00369788316726254	0.0171900585169427	0.0115038939067875	0.00116988990847663	-0.00492179425539785	-0.0121806102586365	-0.0152222463277488	-0.0184629545247536
0.934909523809524	0.0623561702333505	-0.537609032653712	0.0550904761904762	-0.0196095238095237	-0.01445	0.00158303571428586	-0.0112217261904761	-0.0296727182539682	-0.0170297619047619	-0.0250454365079364	-0.0424383928571428	-0.0460151709401708
0.686660069029283	0.139723421434556	-0.344017690359192	0.181969654317545	-0.00792942411034581	0.00466206155752125	0.0290770561046735	0.0105311300105123	-0.0312660256766353	-0.00163368127641228	-0.00920753418667042	-0.0401180592695164	-0.0391829098637253
0.485985222664291	0.106276535185882	-0.197146215088079	0.254832906635114	-0.00233329061305226	-0.00672018398967589	0.0370697169205306	0.020925582450385	-0.00863827114683235	-0.0045267373013641	-0.0273474460066473	-0.0629856088501383	-0.0527825049878354
0.0182161687523209	3.29702044148499e-05	-0.00262583042056233	0.0174687940237738	-0.00200335544501406	-0.00250434113559773	0.00178530259184839	0.000316997299329005	0.00104393992117038	-0.00225384829030589	-0.00370317715872154	-0.0045737588219384	-0.00435035387116626
0.0285825889693965	0.00382508844817262	-0.00672088638511167	0.0207545630867359	0.00382678482951544	-0.00145635439693976	0.00379590241085079	0.00314645764234582	0.00204482899233082	0.00118521521628784	-0.0040227555410445	-0.00434542873402862	-0.00698620016371057
0.541920968880191	0.124135430729719	-0.234386650051702	0.246171155452379	-0.0154687624512981	-0.012043852251425	0.0440378095661275	0.0292467904259227	-0.0042604308939761	-0.0137563073513616	-0.0196579792527311	-0.0372624843379781	-0.0668284263189575
0.511998953655386	0.151937566457148	-0.21502823250374	0.25154654719351	-0.0173647814281029	-0.0583214833058182	-0.00656681674320758	-0.019307675152387	-0.0269109795910153	-0.0378431323669606	-0.0652800041879437	-0.0687771461650454	-0.0998432093707974
0.800865442890443	0.14520775208283	-0.433309253851278	0.124201223776224	-0.0434189909769823	-0.0408429645623193	-0.0118231239520713	0.00111603900485491	-0.0285004293926604	-0.0421309777696508	-0.023451407185479	-0.0536564578584314	-0.0777121194335381
0.00425726573352929	0.00147025394409461	-0.000150025705816727	0.00336014896442367	0.000271500466820271	0.00181901367357775	0.00164020374998266	0.00256734969061446	0.00217024656134672	0.00104525707019901	0.000498708970384669	0.00093993249141523	-0.00016745662447779
0.938904761904762	0.0596726755068789	-0.54487753939028	0.0441952380952381	-0.0164166666666667	-0.0403268578643579	-0.0091254870129871	-0.00259226190476192	-0.02224751367054	-0.0283717622655123	-0.0187900793650793	-0.0488570735079409	-0.0495711982461983
0.70727401001776	0.14156846434509	-0.357336108023896	0.180292656648907	-0.0280724978001874	-0.00715240224201996	0.041791986284914	0.0119044600963621	0.0141605083770718	-0.0176124500211037	-0.0200648784095777	-0.0328610934659012	-0.0474127541674495
0.945013095238095	0.0543713338560827	-0.549728662424402	0.0407869047619047	-0.0167404761904763	-0.0588835747585749	0.00415357142857142	-0.00132023809523818	-0.0143395833333334	-0.0378120254745256	-0.0395352182539683	-0.0465980741480743	-0.0453817320538658
0.0635469608820419	0.0113679766616101	-0.0168479715766551	0.0497647676253744	-0.00484321264379491	0.00608624042211492	0.0115067910646979	-0.00498061256647198	0.000450381469068006	0.000621513889160014	-0.00766016300791068	-0.0108394037633957	-0.0160105742017177
0.0179576220980505	0.0041759844432919	-0.00343699400916408	0.014218008564739	-0.00346033501237609	-0.00276218353401475	0.00288188724379871	-0.000267782201011764	-0.00292692459534972	-0.00311125927319542	-0.00255698393014643	-0.00366069296312363	-0.00445200711240728
0.216363593170667	0.0374836837490791	-0.0578912400911816	0.188949689783563	-0.00850062426632672	-0.00184601801559503	0.0353224958041658	0.0139167561007009	0.00343225164217822	-0.00517332114096089	-0.0137105825039127	-0.032946781904942	-0.0356842108521042
0.0989908547149044	0.0112575620229849	-0.0226711932245006	0.0918443173509248	-0.0218076759637715	-0.0112099734788948	0.00689918971135797	0.00509369280095939	0.000422632251060123	-0.0165088247213331	-0.0298119455562509	-0.0205238567431456	-0.0317222342875756
0.349919727966314	0.153640174369332	-0.129298142970165	0.215154140695716	0.00951526001130648	0.00655198477964747	0.060810388379996	0.0516016981238371	0.0515505505896042	0.008033622395477	-0.0154379407362054	-0.0191177263106496	-0.039877332672788
0.432320548823416	0.148699811028174	-0.171105123915041	0.240805691918692	0.00165060981005005	-0.0191653452987677	0.0608657278872904	0.0167782826045131	0.0110763341027549	-0.00875736774435887	-0.017509096122392	-0.0491296013881162	-0.0256748797538434
0.440832285961162	0.105397401583466	-0.187079988220247	0.208436454797723	0.0323508835246711	-0.00848165993481248	0.0408978395243524	0.0228911830448478	0.0261198493440552	0.0119346117949293	-0.00950994887277712	-0.0111981350911126	-0.0380395435042877
0.123199509089268	0.0463375013812523	-0.0273963352751629	0.117177343798325	-0.00352481042528753	-0.00454388993062108	0.0422890031606469	0.0268873003125243	0.0222194524444846	-0.00403435017795431	0.0063426550371207	-0.00463421447355584	-0.0093530333126095
0.212596764007777	0.0665679312730162	-0.0720349191285073	0.146026074548733	0.0154924459625364	0.0158460063317358	0.0284076371142066	0.035920144100327	0.00549701814518674	0.0156692261471361	0.00975361462981419	-0.00360307688728084	-0.0227623710408141
0.0192413651791597	0.00335250456778658	-0.0046594771562314	0.0143102251933835	-0.00632737846047533	-0.00319168308044676	0.002406818969885	0.00323217788711819	-0.000320356696136771	-0.00475953077046105	-0.0041583171901532	-0.00191685395803589	-0.0041169267670974
0.0505713530462592	0.00344689131667045	-0.0158509236559389	0.0313616594449066	-0.00182774845872252	-0.00467405349858727	3.10538369359264e-05	0.000583830421283765	-0.00446712510197479	-0.00325090097865489	-0.00588307356937333	-0.012350335864501	-0.0113387157711005
0.139933228035376	0.0321540147279095	-0.0344008361727092	0.129956174161595	-0.00898844589448161	-0.00660860722700865	0.0191636683464781	0.00704495770182625	0.000708477430056392	-0.00779852656074512	-0.0141834164675963	-0.0326303361989796	-0.0355841382213271
0.2252657699225	0.085340158660524	-0.0655492242210349	0.18395778138558	0.0110414248486797	-0.0235651152050473	0.0269908654378712	-0.00547263545436241	0.000435303350740823	-0.00626184517818382	-0.0359027505992952	-0.041042252185364	-0.0480463991192812
0.387373213259256	0.0847893677283396	-0.157137650969458	0.202304335332543	-0.0224896153129036	0.00964657909424788	0.0454279984686112	0.0344053902732527	0.0205629693671198	-0.00642151810932784	-0.0126380045872562	-0.0361175526427491	-0.0313949913820462
0.536175770295987	0.116576093638499	-0.240333947155561	0.219093318186088	0.0177142793854886	0.00125782247928374	0.0510883383053999	0.0152733340124351	0.0163854638150451	0.00948605093238619	-0.004311263519298	-0.022109471878015	-0.0444505638229646
0.644096231872702	0.138002256400543	-0.302930926195858	0.223670434793964	-0.0519629780467389	-0.0047391221768428	0.0375188052874199	0.000180332863730759	-0.00768455601431228	-0.0283510501117908	-0.0288770339663545	-0.0504735108969431	-0.0532136713230401
0.219212834731987	0.0931001745269039	-0.0612257472776128	0.180860845512164	0.00956538045465397	0.0177501898439665	0.0738358347945035	0.0574095644109327	0.0329199696438561	0.0136577851493102	0.0114278793682941	-0.00407242939560307	-0.0137782260676152
0.197474499803505	0.0191420876014695	-0.0566585348142555	0.161213779428252	-0.0194167958315842	-0.0281465475289195	0.0247134443512008	0.00135082444321463	-0.00691566749957631	-0.0237816716802519	-0.0320436962982371	-0.038456475304876	-0.0449469235400735
0.712532566287038	0.153205883768258	-0.363414363301155	0.169650557282756	-0.0168001535370119	-0.0359517917455758	0.0264808075102172	0.032874643738028	-0.00359192422621224	-0.0263759726412939	-0.0199121675981596	-0.0230933185164112	-0.0630794700806944
0.271936266519502	0.0529856221909574	-0.095442439503705	0.178075300064742	-0.00657412124929169	0.0117533571598939	0.0338355613455688	0.0163936047801618	0.0059056309306052	0.0025896179553011	-0.0103625686118293	-0.0302544643647545	-0.0285018960052112
0.000941545217924915	-0.000133545533363343	-6.86077517236647e-05	0.000396180723877784	-0.000159505548631542	0.000547159678665363	0.000231118125070104	0.000257612332657264	2.7796806042629e-06	0.00019382706501691	0.000106751770933578	-8.80939305476706e-05	-3.68777265082874e-05
0.656309448802831	0.137049738043162	-0.31336466623323	0.216140551197169	-0.00932185306523547	-0.0233588476880167	0.0356557574370074	0.0347267981803199	0.0167689780592738	-0.0163403503766261	-0.0593670262126756	-0.0437697979005709	-0.0609187432463664
0.529672445132144	0.113094128538833	-0.238176217141884	0.217705186446803	-0.0107268494634654	-0.00896489569187964	0.0481606825370452	0.030383118933728	0.0208957349973944	-0.00984587257767244	-0.0188183725538521	-0.0271041806785733	-0.0489429366419437
0.00577603176476073	0.00375284682576507	-0.000584882788309033	0.00626088170802173	-0.0021556418827942	-0.00162550710811447	0.000505738412913626	0.000337168306218805	0.00039724297765078	-0.00189057449545433	-0.00119181142576054	-0.00136646902177284	-0.000704284451423455
0.866000108225108	0.109143092220389	-0.48376580132134	0.0908998917748918	-0.0277566558441559	-0.0427396605157828	0.0136305465367966	9.04671717171235e-05	-0.00874400760595606	-0.0352481581799694	-0.0374712211399711	-0.0311537157287157	-0.0539123305876775
0.843721336506631	0.113473873091587	-0.465952336143367	0.104986996826703	-0.00924315288469713	-0.0160262936328378	0.011196818255274	0.00908629266974847	-0.00683800664205081	-0.0126347232587675	-0.0509263453866396	-0.0318519298825777	-0.0314334294757961
0.709673745004995	0.1392064883975	-0.360597610095027	0.176884588328338	0.0116739083034555	-0.028769326656459	0.0412939685314685	0.0200694587887602	-0.0100631818839056	-0.00854770917650183	-0.0363081681411022	-0.0389680208467675	-0.0516957846321922
0.0294813111040262	0.00133797169470544	-0.00825159837673677	0.0210498027467088	-0.00704039021003627	-0.00734853455410915	0.00265983363565731	-0.0041170405681069	-0.000897143215414509	-0.00719446238207271	-0.00565252722536313	-0.00847293555192175	-0.00874854576841965
0.898693650793651	0.0834320083339014	-0.508706081402373	0.0762063492063492	-0.051832082378406	-0.0439646825396826	-0.00126279761904757	-0.0260721951659452	-0.0200795024420025	-0.0478983824590443	-0.0263384330946831	-0.0342117514430015	-0.040577645965146
0.0122486650073244	0.000747328470279284	-0.00265764462420929	0.00972758247500717	-0.00167484858448677	-0.00215124840840934	0.000462557183091725	0.00124704659976042	-0.00247397008718437	-0.00191304849644806	-0.00241782238593529	-0.00301646815169765	-0.00378633418542307
0.412575152832509	0.159176813866257	-0.159196881992404	0.240767651056596	-0.0244886719826732	-0.00311992828209845	0.0394446050221972	0.0246184906520438	0.0112992086617779	-0.0138043001323859	-0.00747078273603013	-0.0341173478841473	-0.0450129445151101
0.148310660851635	0.0762346012691157	-0.0308394522227809	0.149723346182422	-0.0144156064750002	-0.00951909136589557	0.019565062473805	0.0025689272482611	-0.0191352110347298	-0.0119673489204479	-0.00410977252081682	-0.0224433484862773	-0.024578321538037
0.0624039332622708	0.0112706644563719	-0.00816042485379437	0.0676933061162713	0.00440110287296697	0.00190373047389971	0.0162781987885157	0.011865207055795	7.30112998902563e-05	0.00315241667343334	-0.00125908658531115	-0.00975801282551177	-0.00686653309010562
0.0146697984099319	-0.000624807431357005	-0.00290280980435748	0.0124632880621098	-0.000988600490748406	0.00216673961415084	0.00346499124985723	0.00274735575568532	-0.000102820887010316	0.000589069561701214	8.53652332743829e-05	-0.00119739931304565	-0.00170953577930628
0.494077305394582	0.14858760772262	-0.202255092959582	0.257349930755995	-0.071426698749441	-0.0557264975906453	0.00373341281522699	0.0257227408370844	-0.0235911794603946	-0.0635765981700431	-0.028232302670355	-0.101391146768994	-0.090990394368495
0.00173415562449936	0.000241097505016398	0.000295394948369997	0.00283875115564408	0.000885026461020427	-0.000605135065586644	0.000346779055283271	0.000914248318613593	2.90269487527466e-06	0.000139945697716892	0.000211661446339115	-0.000105413050804841	0.000275833572624322
0.303042745550958	0.111330352807163	-0.103198324692954	0.210704034801493	-0.0161361585962927	-0.00380164240414049	0.0581946601808769	0.0332773526314283	0.00452738746822767	-0.00996890050021659	-0.00840382075646484	-0.00592505845100172	-0.046506585490029
0.0587520484094461	0.0044013911461265	-0.00905099334565061	0.0554139635948348	0.0016224110341678	0.00338252633946732	0.0128620152482671	0.00979050522902234	0.00111774188995569	0.00250246868681756	-0.000888948045714079	-0.00795441408951229	-0.00414717159437791
0.00508949272935891	0.00125133481988556	-0.00023898318931486	0.00594882993484332	-0.00112070322648132	-0.000202340725561414	0.000176152003593156	0.000387252234412694	-0.000280657969615959	-0.000661521976021367	-0.00113541283031334	-0.0012498917545066	-0.00238132056712485
0.22207704554305	0.0444546395943647	-0.07246943067132	0.157782614839161	-0.0107434575228218	-0.010376364816473	0.0366859085148651	0.0176567504376386	-0.00623505411336847	-0.0105599111696474	-0.0207113089862842	-0.0152893726454331	-0.0375194680482079
0.281079852105705	0.10869274162455	-0.0899877740154794	0.208359142013452	-0.00675274521919456	-0.0494025559412241	-0.00723074956437958	0.00147874811291232	-0.0224024748019473	-0.0280776505802093	-0.0509958382221098	-0.0538676314508016	-0.067894979981475
0.653744927294927	0.159145720139036	-0.313761357815189	0.209305072705073	-0.0352943366725295	-0.0373360149609163	0.024752969541005	0.0241064962896581	-0.00275236505995469	-0.0363151758167229	-0.0352155658523875	-0.0508678227156504	-0.0823968023675697
0.590190482650434	0.170038999102477	-0.270589029948377	0.227297562058111	0.0141440123308485	-0.0697518011555662	0.0127086099571986	0.00840231133211378	-0.0379462502825607	-0.0278038944123589	-0.0576758529517331	-0.0590351375144201	-0.0823757617682087
0.118110782459733	0.0628247755362761	-0.00654242103187913	0.167005763894516	0.0101485616256173	-0.00230576370893891	0.0356693458505819	0.0151228017791589	0.00669559549333669	0.00392139895833921	-0.0105956023232365	-0.013063710560823	-0.0219240584553216
0.383264756920785	0.0574551841857041	-0.154321040171277	0.202413439757472	0.00341510018266988	-0.00167504175882022	0.0318910522042197	0.0197271482708786	-0.0162947818091785	0.000870029211924861	-0.0490485153527715	-0.0235053431116589	-0.0494869418959171
0.107673128404445	0.0183959208591717	-0.0259094370977479	0.0935282051486468	-0.0131900574681641	-0.00609323425287245	0.0104102649104764	0.0150486204878035	0.00387279424797732	-0.00964164586051827	-0.0154035966814625	-0.0254646322330954	-0.020379373981441
0.508327915397701	0.16298165828386	-0.214155484832808	0.246387664312444	0.0021664576044742	-0.0444104299968824	0.0409335002897248	-0.0114421744932656	-0.00190413553591673	-0.0211219861962041	-0.0544346538075504	-0.0578047884837	-0.0723957158188628
0.560149925969602	0.108408842847698	-0.262246330890419	0.200009848466488	0.00993545372556681	-0.0364121405854775	0.0242976258840945	0.0181333328361644	-0.0169008200542108	-0.0132383434299553	-0.0258409562571702	-0.0399597965003222	-0.0583365362380125
0.380205985884927	0.0821640606726209	-0.154014353676519	0.201538358387496	-0.00415711767615967	0.0121361775323205	0.0502004367090316	0.0342976488398356	0.0111680989665362	0.00398952992808044	-0.0238721462857424	-0.0331646054408724	-0.0301293271666752
0.416049733571289	0.0896159834690397	-0.155438704422651	0.256971136304003	-0.0196455534052521	-0.00191842139804865	0.0504619373894549	0.0260723496705353	0.0131635946823202	-0.0107819874016504	-0.012677706764217	-0.0281871325423758	-0.0552547758016307
0.434574293490647	0.104085472691456	-0.183438133432611	0.202816520868555	0.0192775898860892	-0.00129663895052495	0.0535862610215049	0.0332985455527604	-0.0037187118149386	0.00899047546778214	-0.0151236123767808	-0.0237023971006037	-0.0506971877296332
0.10613811552378	0.0531781445277392	-0.0228470872744213	0.0985893665519709	-0.00147149949433883	-0.00381976750745616	0.0202611226414225	0.016163537422231	-0.00955719149243377	-0.0026456335008975	-0.0258998819783548	-0.0173578640289502	-0.0199570846011339
0.263587438444944	0.100793467977973	-0.0809174924774723	0.206279703361077	-0.0281862002530406	-0.0469133182387441	0.0126740235137558	-0.00782763177588069	-0.000682435152479843	-0.0375497592458923	-0.0355509180707822	-0.0696997171612557	-0.050342172752934
0.175832474930323	0.016695944124776	-0.0542331799862942	0.134877951274409	-0.0114287306856068	-0.0162607202638922	0.0229439984052416	0.00169605017397548	-0.00860205950497234	-0.0138447254747495	-0.0334501686401687	-0.0312662105540285	-0.0429502895508454
0.887034325396825	0.100494961842635	-0.503003999543471	0.0746156746031746	-0.038633676046176	-0.0562527597402597	-0.0309720647860594	-0.019941872016872	-0.0467691297286306	-0.0474432178932178	-0.0419260251055049	-0.0428784264107234	-0.0569639043460031
0.650097742535243	0.168996305645831	-0.3121396533066	0.210618924131424	-0.00828598093083388	0.0103603486790987	0.0375711121577511	0.019033956737351	0.0154724862493644	0.00103718387413243	-0.0277462267652131	-0.0397350220816695	-0.0507283510182734
0.266850901268204	0.085996049102016	-0.0868694073603946	0.192608036740599	0.0128232576818385	-0.00218777339077453	0.0565940932351332	0.0214938517690382	0.0215369160430903	0.00531774214553199	-0.00649470999568835	-0.0301531531044774	-0.0334245958895537
0.009255778009117	0.00131788212293931	8.80463397457103e-05	0.00886943819496235	0.000482956244523268	0.00107773043877082	0.00357607157784093	0.00203359771559675	0.000621077545228796	0.000780343341647045	0.000325073829417722	-0.0015779919338965	-0.00230488677975724
0.100940394849668	0.0232153501023043	-0.0204928899929174	0.0985597761911238	-0.00408063380508568	0.00321626689541202	0.0162649533117673	0.0182223063542958	-0.00394552715840407	-0.000432183454836838	-0.0141460650902241	-0.00837141330706259	-0.0165929018225008
0.683515065773133	0.134107751408242	-0.34267955283696	0.178601391129995	-0.00925558071357135	-0.00181430802704274	0.033010117223393	0.0111820217060946	0.0237650506378261	-0.0055349443703071	-0.0171181236238103	-0.0705400892303069	-0.0565130960986352
0.233030786225988	0.0386244137629536	-0.0554288480272823	0.22924248643559	0.000856331365785223	-0.0156205059889762	0.0287016336876006	0.0232238062929312	0.00849805416444038	-0.00738208731159551	-0.0293854071268672	-0.04574371181495	-0.0441779185864578
0.725191701066357	0.154910431323494	-0.372963477086179	0.165091632266976	0.00468450182664193	-0.0209288134909698	0.0339461999976325	0.030712644241113	0.00303540046772954	-0.00812215583216391	-0.00917970790928768	-0.0280947400413456	-0.0358432713301264
0.0394459399732858	0.00505266272798897	-0.00854420506501783	0.0248854956359731	0.00358229821545367	0.00577090059505714	0.00526868473458891	0.00183473563678745	0.0043141615213492	0.0046765994052554	-0.00325001384669125	-0.00500592479406926	-0.00779264045790107
0.00319086984960991	-0.000158451760961801	-0.000378586394108437	0.00291399777153662	-0.000948100612001851	-0.000334092190275423	2.22054306189311e-05	-0.000102073550310785	-5.4240919544099e-05	-0.000641096401138637	-0.000403740994010585	-0.000665555249588856	-0.00147093288816196
0.0249094489155787	0.0148416722284754	-0.00592087879700104	0.0138934034218658	0.000388479333984545	0.00311541457196239	0.0110826341273241	0.00876593539116012	0.0018448643626703	0.00175194695297347	-0.00102832844248786	-0.00043294090254686	0.000760885382736859
0.686751944080179	0.138753562663114	-0.345202329613219	0.17746559977947	0.00418019448759022	0.00355524000043494	0.0494658852164273	0.0194056953198946	0.0160989683840475	0.00386771724401258	-0.0215222883502325	-0.0484532786606385	-0.0570484433274008
0.783234052059052	0.152272997629042	-0.41694487973647	0.139232614607615	-0.0215893764130606	-0.0469032226769207	-0.0280238881506539	-0.0111195591334621	-0.0306816719647313	-0.0342462995449907	-0.0855711119396108	-0.0908304233889633	-0.0934157892425842
0.133555266226754	0.060083858413763	-0.0344539888912869	0.115761731094661	-0.00129137134946983	0.0221230407313543	0.0487594752065068	0.0248936589709075	0.0162846639510136	0.0104158346909423	0.00504296911716082	0.00181401512292359	-0.00598860759390213
0.0383001035260735	0.00933449020625866	-0.00978303113233199	0.0270512860945067	-0.00224083808146888	-0.000676764415058408	0.00821761244571263	0.00605228904930507	0.0002760856243786	-0.00145880124826364	-0.00179157841538331	-0.00563331897073104	-0.00766689137211703
0.887084126984127	0.0984134901461049	-0.500696196377107	0.0794158730158731	-0.0281400793650793	-0.0205494297369296	0.00254051226551222	0.00522033730158733	-0.00801591672216673	-0.0243447545510045	-0.038202203005328	-0.0264846135482165	-0.044997063006438
0.129833667776023	0.0683204364759213	-0.0281493074801841	0.126092019668025	0.0323023306412404	0.0106883154276289	0.0424307727838806	0.0292885617107209	0.0329835361018671	0.0214953230344347	0.00974842870088408	0.0144442331555353	0.00935419004487245
0.125304177319309	0.0517677268728537	-0.033116164840404	0.10061945924345	-0.0188779751016468	-0.00965794200059843	0.0193439247913361	-0.00111384257001335	-0.00914528532765078	-0.0142679585511226	-0.00493269634935692	-0.0223360396388352	-0.0323028229919865
0.0447833789625995	0.0297384502980226	-0.00496308066224155	0.0462974801081608	0.00167618718869628	0.00764709134514897	0.0198947598245241	0.0198024647558646	0.00885486665106058	0.00466163926692263	0.006169069841515	-0.00780650379715907	-0.00468517826274613
0.13371399041676	0.0698183647967467	-0.0289192161861254	0.129241689146932	0.0392092079278011	0.0117467954937074	0.0546759649242236	0.0331574406583775	0.0235239329238772	0.0254780017107543	0.00688995927798758	0.0135187568862059	0.000360365749181246
0.523576358297768	0.0826281512647004	-0.236619227302117	0.209771505348109	-0.0114339992469259	-2.56592698508751e-05	0.039809635600851	0.0117887359308284	0.00487744070371077	-0.00572982925838839	-0.0331778715320668	-0.059367826656739	-0.0456460374776759
0.071993424067307	0.0118267198655709	-0.0184978030523839	0.0593365592837632	-0.02081461986385	-0.0182612198372951	-0.00308415789187648	0.000796976762029	-0.00340980462262828	-0.0195379198505725	-0.0128527507104948	-0.0149003131488292	-0.0130171543883918
0.79035391969142	0.154757988340308	-0.424678510439521	0.12949608030858	-0.0739956895739695	-0.0782129064872473	0.00955310696248191	0.00315726356976342	-0.0304485054516852	-0.0761042980306084	-0.0375231290207378	-0.0586023174543493	-0.0794572969191971
0.0705069426925713	0.00852214293832269	0.000267720964018905	0.105017902017321	0.000633596851688623	0.00372753640580403	0.02631549072427	0.0199151230000249	0.00455745198273637	0.00218056662874633	-0.00469308555257851	-0.00811899550314775	-0.00886055540534348
0.728428281440781	0.165570484126964	-0.366899280579307	0.184030051892552	-0.00330283466533465	-0.0280925908156172	0.0220855106698856	0.0203570266539017	-0.0493567261137985	-0.0156977127404759	-0.0599555450115535	-0.058030066350703	-0.0945601508702287
0.309274806521861	0.111424057081285	-0.105031317509659	0.215489796355874	-0.0037706804481385	-0.00688275326738491	0.0448230574692304	0.0138016438264108	0.00715909797449876	-0.0053267168577617	-0.0144428088425579	-0.0289652545039764	-0.0357178266147352
0.935905952380952	0.0638539744669587	-0.544830726988632	0.0407440476190476	-0.0136095238095238	-0.0380646825396825	-0.0118274801587303	-0.0214366792929294	-0.034533701630438	-0.0258371031746032	-0.0397991071428573	-0.0360550595238095	-0.0159280067155068
0.00553575050378492	3.19908466641658e-05	-0.000714457029649456	0.00394199487919491	0.000439132157203195	-0.000673917870491938	0.0025520173153755	0.00229241511438149	0.000406966599616178	-0.000117392856644371	-0.000404095611890169	-0.00100858717647181	-0.00106122539598488
0.0711071766393662	0.0385197454745363	-0.0113049107141266	0.0787455311241268	0.0168140780375094	0.00317145911172909	0.0359992008757622	0.0277052631885968	0.0217261341093613	0.00999276857461925	0.00441947906263396	0.00865967319902319	-0.00952701012928932
0.421771881240354	0.124312145698754	-0.178978967536569	0.196735355050827	0.0263836060776251	0.00603608231558644	0.0568092362279946	0.0265627272679299	0.014183240070315	0.0162098441966058	-0.0143494743088821	-0.0135036945359627	-0.0293970070310188
0.0863379985137926	0.0460927176908285	-0.0057016989872417	0.112640502854492	0.0146047930641648	0.00448237262110697	0.0384755587896582	0.0207754138621129	0.0158581872395133	0.0095435828426359	0.005252983161723	-0.00256470576465158	-0.00732877261422177
0.668421645376038	0.110914155080869	-0.32861365387764	0.193303354623962	-0.0138038646668885	-0.0152517927999932	0.0317130477861921	0.00847620457646048	0.0112484826736058	-0.0145278287334408	-0.0385559680050462	-0.0474793627038	-0.0585633056136686
0.233328292186986	0.0870249152288909	-0.070969412545885	0.180970485959793	0.00396422482138403	0.0218544413096881	0.0644476328152364	0.0476247656465768	0.0387021425720969	0.0129093330655361	-0.00543684302393682	-0.00596886580974293	-0.00878059061635778
0.452762481316192	0.196480352376146	-0.179178018744488	0.251690056145977	-0.0212231521489127	-0.00573273977933092	0.0634923066546189	0.0413896201355748	0.0178422700597015	-0.0134779459641218	0.0103099867548598	-0.032289628414042	-0.0418171684740103
0.347978927088429	0.11293314501296	-0.125217178392623	0.224931225328973	0.00108464420910298	-0.0119389234789065	0.0449326906014386	0.0541011938039505	0.018089418215225	-0.00542713963490177	0.00225594291599568	-0.0191439888773731	-0.0455992676210072
0.42217169810523	0.113152407249632	-0.174157629241558	0.206616564633039	-0.0344154609785041	0.00988088381291452	0.0307852406040603	0.0239841254236235	-0.0114607922542221	-0.0122672885827948	-0.015794217298955	-0.0190419294859371	-0.0468995762154869
0.579954451406704	0.101653839045997	-0.271153803981806	0.205210480467421	-0.00785567548366073	-0.00648136681780798	0.0261832982213382	0.0167454652480638	-0.00512633938949192	-0.0071685211507343	-0.0351052194139089	-0.046682639914866	-0.061272014135345
0.865956421356421	0.105429997280998	-0.483950337794322	0.091001911976912	-0.00744531024531025	-0.0433816197691197	0.00921437798312807	0.00256232864357864	-0.0118221771284271	-0.025413465007215	-0.0245201524900539	-0.0418597319347319	-0.0583696282883783
0.94265119047619	0.0560317792996223	-0.547872656357768	0.0421488095238096	-0.0154206349206348	-0.0216845238095237	-0.00110178571428554	-0.0124686507936508	-0.0103504960317459	-0.0185525793650793	-0.0472587234317532	-0.0342036270102445	-0.0352711309523809
0.684566847735598	0.135512756782725	-0.339461498593951	0.189808152264402	-0.0324283194754261	-0.0328208429783295	0.0243778987142029	-0.0116523473402219	-0.0144536666221297	-0.0326245812268778	-0.0469157504350248	-0.0417347561873926	-0.059721233727982
0.0282819381657585	0.0016396805230561	-0.00510131050615404	0.0264629807305998	-0.00961204073831093	-0.00857862164488345	0.00178029547312986	-0.00586497158332121	-0.00375596829268013	-0.00909533119159718	-0.0104722599034867	-0.00488453342583616	-0.0116473388884067
0.69109858960484	0.148016625650251	-0.346113022687152	0.186109743728494	-0.0239070759160001	-0.00532559549913125	0.0587383488651871	0.0173858324733402	0.0136646715509066	-0.0146163357075657	-0.0197981548101969	-0.0384282275293277	-0.0368494204673655
0.254605250604722	0.0828343786366276	-0.077859516282762	0.193762707947706	0.00341743917537735	-0.00462712654304093	0.0609687773803828	0.0376628057986133	0.00228962036790853	-0.000604843683831791	-0.0214933610874593	-0.0136131570244296	-0.0379103905046942
0.55251713521128	0.136140009638917	-0.250902543162011	0.220991198122053	-0.00468291741915472	-0.012844478659036	0.057290276783926	0.0204215361998422	-0.0047303691524373	-0.00876369803909538	-0.00972428278340398	-0.0371572509908503	-0.0580789916015871
0.786874801587302	0.161075751997417	-0.409666571681143	0.161075198412698	-0.0327622571872572	-0.082727681142387	0.0203707882395382	-0.0194132079725831	-0.0385055243558247	-0.0577449691648221	-0.0675363774501642	-0.0836674755295015	-0.0734231927794428
0.865056818181818	0.109439680010973	-0.481448995974268	0.0951431818181819	-0.0248437076812077	-0.0580165214524527	0.0165666937229438	-0.00370345560871865	-0.0136546511015356	-0.0414301145668302	-0.0434695089632589	-0.038651933137382	-0.0587607604596212
0.23304693941018	0.0894552218248724	-0.0735852663143005	0.170464582708498	0.0223589485189513	0.013710812260299	0.0753081598686267	0.0453699026241874	0.0354662214171312	0.0180348803896251	0.0259024377607567	-0.00558544877420419	0.00315982058299938
0.926532142857143	0.0706630416183853	-0.534650734099049	0.0515761904761906	-0.0351495879120879	-0.00678869047619046	0.00129375000000009	-0.00870204725829726	-0.0278974150849151	-0.0209691391941392	-0.0104057088744588	-0.0413000074272133	-0.0315540584415585
0.59877080868305	0.157445705313864	-0.274124095598599	0.229822612369581	-0.00321876836225976	-0.0488863513232445	0.00758711455511762	1.33523373879729e-05	-0.0307275242929357	-0.0260525598427521	-0.0810888614754066	-0.0467560445606694	-0.111276394638647
0.227349026665027	0.10097170211538	-0.0670364929900575	0.180657757207076	0.013533291926853	0.0310724436703264	0.0632304125883603	0.0537469444778486	0.0302430285425387	0.0223028677985897	0.0157364241570546	0.0156431446558707	-0.00183525122583844
0.35384576905905	0.141909686292654	-0.128888564293285	0.220949958648041	-0.0194343731009928	-0.00289257474553817	0.0469539304665844	0.0359220684620472	0.0224464395631193	-0.0111634739232655	-0.0127323308347089	-0.0410801029041225	-0.03315911976933
0.655799685445274	0.136091927118208	-0.31298091913264	0.216425314554726	-0.00590358261802582	0.0101259860302236	0.037418120763685	0.0242963427480243	0.0129443898899717	0.00211120170609891	-0.0362417744859275	-0.03547568750328	-0.0554894014901065
0.890537103174603	0.102758237320519	-0.506916542513643	0.0700628968253968	-0.0120539148351648	-0.0270507485569985	0.00796994047619037	-0.0176521464646465	0.00313789682539678	-0.0195523316960817	-0.0327299512987014	-0.0385049340606478	-0.0690827383873438
0.45826762647353	0.19801719217659	-0.180032848782994	0.256785997945161	0.0154059234351105	0.0299268906217881	0.0681323046639175	0.0482924042056962	0.053756151891949	0.0226664070284494	0.0154923310840804	-0.00478638963503508	-0.00479396294994094
0.893747222222222	0.0880585123008119	-0.505905466587332	0.076161111111111	-0.027017408557626	-0.0068106962481963	0.0212804563492063	-0.00572594246031755	-0.00643558802308797	-0.0169140524029112	-0.0340909063159063	-0.0338185741341992	-0.0559969663925257
0.90280753968254	0.0794705573373146	-0.5133107961086	0.0706924603174603	-0.0191603174603174	-0.0172771825396826	0.00737103174603182	-0.00523591269841273	-0.0204231265262516	-0.01821875	-0.0359350708319459	-0.0484249879409806	-0.0471507449969621
0.419093276868987	0.117371650417316	-0.174824318869912	0.201682444045479	0.0197007145092765	0.0216080028195745	0.0613358712945314	0.0431657366418799	0.0250615405387569	0.0206543586644255	-0.0122448783280747	-0.0211586260305545	-0.0185398140923961
0.804500351720676	0.109254840763996	-0.43726250216464	0.120616314945991	-0.0405937152199216	-0.00918602993135409	0.0260529939532581	-0.0143203900157141	-0.0328452398923222	-0.0248898725756378	-0.020270755072484	-0.0261343922308193	-0.0493805972016087
0.68833878812057	0.13210568694886	-0.347211135720518	0.17577725197968	-0.0139200613628903	-0.0180680567966404	0.0228844231452879	0.0130338167231235	-0.00138754803496	-0.0159940590797653	-0.041579151814844	-0.0544978476593504	-0.0375545614988425
0.198384947054721	0.0383724151910752	-0.0495143092309241	0.181309424918511	-0.0171896992755813	-0.0187730492675739	0.0310888606371255	0.0146050388044568	0.00661488912823177	-0.0179813742715776	-0.0275961542544151	-0.0287625570057035	-0.0373071720029184
0.336324708153726	0.127920780829174	-0.118360452027082	0.225066566775425	0.0126921891054745	0.0261602416461361	0.0652486806375069	0.0545379372302891	0.0280329872139283	0.0194262153758052	0.0045820313175895	-0.0123816284146023	-0.0169390366763478
0.120350226073433	0.0655680160142778	-0.00743618577475071	0.166445637074326	0.0075936561624483	-0.0136480144656499	0.0315528661326147	0.0220323046893229	0.00855161243818554	-0.00302717915160079	-0.00937182632627069	-0.0122383239087975	-0.0282907969145231
0.0206152792029369	0.00638315386237988	-0.00362007347852261	0.0183701467682132	0.00489175911564803	0.00158479775781539	0.00510541065798234	0.00687119735761543	0.000910001373551409	0.00323827843673171	0.00200153108866738	-0.00325900032177303	-0.00342950984638475
0.88272996031746	0.109577480002303	-0.49675189829352	0.0831700396825397	-0.00562539682539687	-0.0249270891690009	0.003848634004884	0.0318462301587301	-0.0313279310966811	-0.0152762429971989	-0.026476367035742	-0.0463423448301952	-0.0106822111668861
0.114904683454652	0.0163710702686226	-0.0301733824475837	0.0950477119927269	-0.021423093445736	-0.0194738281838214	0.0125046719363189	0.00213666263191058	-0.00749765402146357	-0.0204484608147787	-0.025565799936359	-0.0183397967488262	-0.0273864778179476
0.161125749356088	0.0226190174928447	-0.0462939568537722	0.126153009313155	-0.0121635818262624	-0.00655629035941935	0.0193463516811743	0.00200217529870522	-0.0120491112059226	-0.00935993609284089	-0.018784462970606	-0.0246341141580939	-0.0262399517809654
0.463732178798785	0.103380459928286	-0.186189708804357	0.250262140976811	0.00660095008621592	-0.00341324724198938	0.0495925406332917	0.02747272490206	-0.00657541932587247	0.00159385142211327	-0.0448094821119954	-0.0568069428690942	-0.0726698096227025
0.443866622595102	0.200436868668784	-0.174652087432059	0.252302465886972	-0.00120841582623288	0.0230824238303542	0.0365387991265056	0.032601034277944	0.0199452311187903	0.0109370040020607	-0.0250843014434521	-0.0255065027861556	-0.0502851091072409
0.647872001609502	0.176547660168674	-0.309302889112312	0.214352998390498	0.0138452328980379	-0.043193729721543	0.0326122835687319	0.0205283172228946	0.00995413325130412	-0.0146742484117526	-0.0241772701440186	-0.059406809178255	-0.0406314283374195
0.573172203863388	0.139550984396367	-0.261422249270031	0.223878673329594	0.0141991719128095	0.00559587829080421	0.0369737506155695	0.0267877963361285	0.0258663514078403	0.00989752510180686	-0.0117612431038064	-0.0192945477487375	-0.0258741242964008
0.0642203008224135	0.00762338132533706	-0.016731542840097	0.0475122491115762	-0.00438187470339891	0.00116628558908852	0.00549619374611407	0.00323777758245498	-0.00697437674339112	-0.00160779455715519	-0.00601956995185712	-0.0090690109955978	-0.00987618809496145
0.790885053835054	0.147140415614257	-0.424621665362645	0.128957490024595	-0.0177329975579975	-0.0257950146065664	-0.00302453033078032	-0.000373402454027394	-0.0080198830662801	-0.0217640060822819	-0.0218468057119896	-0.0414699219725269	-0.0876108750978356
0.0977195096567902	0.0100746034810802	-0.0158924726451049	0.105464083282756	-0.0117818658764092	-0.0071785906438353	0.0226444011622468	0.00437855583584627	-0.00262378135217396	-0.00948022826012222	-0.0105078484471738	-0.0109504647289846	-0.020712039442864
0.692608365396837	0.133870725087646	-0.350118751798752	0.17209459159241	-0.0129655083057448	-0.00719094467686221	0.0415595643621725	0.0222904171866821	0.00613993118958023	-0.0100782264913035	-0.0294397352164231	-0.0414001913510524	-0.0699796613291281
0.87389476010101	0.104175470733576	-0.489135731960615	0.09005523989899	-0.0344058102350865	-0.0171445686258186	0.0105483353452104	-0.00393801406926408	-0.000414716533466475	-0.0257751894304525	-0.0162277168093345	-0.0220834505772005	-0.0306044615107115
0.443167573905131	0.103560200069384	-0.1933243221861	0.194712520352251	-0.00361854591551586	-0.0168719741135819	0.0387241892642444	0.0555026510268136	0.0180871559978428	-0.0102452600145489	-0.0170335962804314	-0.0625641984548541	-0.0381424097780755
0.0452637039535381	0.00334044502934779	-0.0123574327650309	0.0335277765093417	-0.00697194093845387	-0.0104884153368688	-0.00277246366907317	-0.00663365922077058	-0.00785247884669774	-0.00873017813766133	-0.0105182603635979	-0.0151708082171163	-0.0176658729423191
0.646598654463282	0.13838450484954	-0.319793480012902	0.18142790597192	-0.0958495358536431	-0.0230832515863215	-0.00418076953346114	-0.0280959393417871	-0.099293400852064	-0.0594663937199823	-0.0604186396995378	-0.0996423596287523	-0.101850141298896
0.409026760152573	0.139016687282611	-0.147784957986938	0.267147811045894	-0.0472379063232511	-0.0320590105290814	0.016955146580534	0.0393312937259527	-0.0109554864099672	-0.0396484584261663	-0.0602382167805588	-0.0705113821738911	-0.0470100179038093
0.685142709373959	0.146215115038828	-0.341209386240885	0.189215623959374	-0.0136896442417306	-0.0166847248657775	0.0246721129380914	0.0031171482714053	-0.0139369634379639	-0.015187184553754	-0.0205317258435663	-0.0422019235403698	-0.0382634855110824
0.59354772627361	0.146392562826289	-0.279008973832637	0.211943940393056	-0.0322342241768606	-0.0181282941612499	0.0273603128329295	0.00435263889936666	-0.0293355667400046	-0.0251812591690552	-0.0464317357458365	-0.0442014170045291	-0.0453138851800003
0.622702699587994	0.142840451440907	-0.291935608813757	0.221980633745339	-0.0202541435280406	0.00134114306244726	0.0388579458155792	0.0196484891527461	0.00936954132683621	-0.00945650023279665	-0.0332725341676755	-0.0420003272450599	-0.0590121798124102
0.636949658674659	0.17003830752025	-0.299395172213367	0.222325341325341	-0.042019064796839	-0.0872649993344422	0.0400008420364422	0.0155613416403859	-0.0290244079256238	-0.0646420320656407	-0.0760132429393516	-0.0562401860809874	-0.0798964280605378
0.559988560765	0.142514610919093	-0.253297053938671	0.223653105901666	-0.021630014742879	0.00956611657783901	0.0410275431411241	0.0200404568894844	0.0116754501253259	-0.00603194908251992	-0.0203367970650078	-0.0536418411995594	-0.0492077726828503
0.565616433944616	0.106299273236926	-0.262864049350486	0.203534233484827	-0.0276345617168511	-0.0330186869899055	0.0395286389439076	0.0157792326316304	0.000917376128742875	-0.0303266243533783	-0.0254746205624911	-0.048646380413397	-0.0545961399722303
0.644895444343238	0.148841341462489	-0.307651216806623	0.215371222323428	-0.0127765782420194	0.0165375754147814	0.0419109762464058	0.0277599511384728	0.0122116367904971	0.00188049858638095	-0.0157599367588578	-0.0215530358084501	-0.0498580269150007
0.053722398743269	0.0280384149085668	-0.0039465599939966	0.0673972589684108	0.0133456712561003	0.0118274083778237	0.0273595207031019	0.0221485727664941	0.010283314816727	0.012586539816962	0.0064848698112719	0.0137401996808139	-0.00205719833301303
0.355446848852233	0.124765207650995	-0.132499067126912	0.219574513919244	0.00707890960830787	0.00366083935637052	0.0733603247338467	0.0450227789570969	0.0479409812136393	0.00536987448233917	0.0145348310166601	0.0101814659095854	-0.0229201509413794
0.694487247474748	0.163782140552809	-0.339137152011962	0.205862752525252	-0.0223860122226416	-0.00772822949109719	0.0246331473948401	0.0179439135905037	0.000997552407387858	-0.0150571208568694	-0.0480166194407019	-0.059838840163671	-0.052452481644316
0.00350276399519368	0.000147892057095784	-0.000419462912194654	0.00342193306975487	-0.000648801871130328	-0.0012515936568893	-0.0004060523135799	0.00059145153693835	-0.000242378639107792	-0.000950197764009815	-0.00160898556434549	-0.00157184537218548	-0.00170494224263051
0.0372050893358237	0.000806272627287455	0.0051031076357166	0.0581530410794176	0.0012631815028613	-2.10306013761832e-05	0.0157632320709784	0.00698015508560597	0.00429316322906772	0.00062107545074256	-0.00332658539591505	-0.0053115445866306	-0.00819739453299367
0.199246379540116	0.0421403534687917	-0.0528653467560156	0.175474877273877	-0.00875071606307043	-0.0124394719763767	0.0323576043338615	0.00745064321881533	-0.00462924969211187	-0.0105950940197236	-0.0195333764309089	-0.0322129335023677	-0.0350441913671902
0.645848605479488	0.133247237591176	-0.307586339133703	0.214834727853845	-0.0222930409051733	-0.0542482934392972	-0.00644704071212576	0.0108850400813928	-0.0201607483604622	-0.0382706671722352	-0.0421699724068807	-0.0692618884676162	-0.0688123282615999
0.419698535285392	0.15735904301464	-0.161986462892281	0.242931871303657	-0.0065728787121585	-0.00345827183392655	0.0621591997320469	0.0357615335462308	0.0376955947640269	-0.00501557527304253	-0.0189486028201475	-0.00803167639948793	-0.025384048038097
0.819333645057773	0.102890862027131	-0.44752765387025	0.115208898801876	-0.0182270804622383	-0.00183047877960707	0.013606459241522	-0.0110592860834144	-0.0167240910088811	-0.0100287796209227	-0.0264777476244186	-0.0252094521166416	-0.0487420132068707
0.316555122090173	0.0742932492841292	-0.127780471263677	0.164853023763496	-0.00229018749528598	-0.0336963398860425	0.0406502520625801	0.0168577584966933	-0.0121015993008262	-0.0179932636906642	-0.0102668900136633	-0.0348491762746574	-0.0330724464385183
0.127390976189138	0.0191043997471351	-0.032188184270094	0.108662682823577	0.000287804731414654	-0.0136178756016321	0.0135910593122284	0.000480747082383798	-0.00933407726349342	-0.00666503543510871	-0.0209867564118354	-0.0296948833342249	-0.0230652295311178
0.21727458867547	0.0879231723998071	-0.0608694965902413	0.181685676855323	0.0065268572354038	-0.0127446653075493	0.0229620016834571	-0.0211145845084853	0.00125177851966246	-0.00310890403607272	-0.0366959387961473	-0.0324432253884647	-0.0424951380674481
0.924991666666667	0.0716957592028044	-0.533992299884846	0.0519083333333333	-0.00680357142857146	-0.0461398268398268	-0.00673250360750355	-0.012725496031746	-0.0198166666666666	-0.0264716991341991	-0.0183042658730159	-0.0226641636141636	-0.0464980158730159
0.419495591798201	0.119331087488363	-0.178836309945724	0.197518693751352	0.0197701238131546	-0.0257769095887501	0.0502561833611767	0.0286901783195196	0.0224434435280287	-0.00300339288779772	-0.0142058956760884	-0.0186095501260927	-0.0298233390191182
0.147517528507259	0.0673650596108892	-0.0326653869496382	0.142150995015501	-0.00903030817356582	-0.0106924923173098	0.0150887804346808	-0.00505720375594343	0.000233174091411381	-0.0098614002454378	-0.0369145536234894	-0.029404981747007	-0.0212600212410654
0.935063095238095	0.0615868872492107	-0.540031611772038	0.0502369047619047	-0.033805753968254	-0.0545974386724387	-0.0167645833333334	-0.0320637747529388	-0.0220852678571429	-0.0442015963203464	-0.0492514915639916	-0.0595503336940838	-0.061122354075663
0.392557696486745	0.0841305268499946	-0.14316662290766	0.250864423602345	-0.0251432870217463	-0.0157894718300271	0.0324303423827886	0.0227399264449931	-0.0026008883727367	-0.0204663794258867	-0.0274574612137571	-0.0557153388208906	-0.0712050956508666
0.0267107404386532	0.00196133263751089	-0.00337803559064809	0.028890356311965	-0.00308501881272756	-0.00544147823006681	0.00606112307089461	-0.000852903713827319	-0.0010057884920389	-0.00426324852139718	-0.00819053946510177	-0.00677650177997023	-0.0105555075832314
0.883721626984127	0.107581225958646	-0.496248478191272	0.0857783730158731	-0.0140552059052058	-0.0250620129870129	0.0275709325396826	0.00303029401154409	-0.00599768113830612	-0.0195586094461094	-0.0430311417748916	-0.0352972402597401	-0.0346845543345543
0.195662962816174	0.0382867964086582	-0.0528260242181213	0.168683512994794	0.00792318058504121	-0.00654608536825724	0.0415014114154977	0.0261329094297718	0.00795148873944598	0.000688547608391987	-0.0175645390004388	-0.0167460012541422	-0.0275486318487606
0.745368025030525	0.15171863767079	-0.383400305914309	0.170581974969475	-0.00929293761793759	-0.0781491855618992	-0.00775342829591552	0.0126495289982822	-0.0132245378326076	-0.0437210615899184	-0.0269515070710487	-0.0791762833160847	-0.0828591346527254
0.925517857142857	0.0716446173124728	-0.531169363109207	0.0580321428571429	-0.0320035714285714	0.000183333333333424	-0.0121192630082334	-0.0102267857142856	-0.0259987713675213	-0.015910119047619	-0.0358819173881673	-0.0345342324342324	-0.0467619873182372
0.795076386113886	0.145630064533787	-0.424214665988458	0.137248613886114	-0.0157314156829721	-0.0390775825563325	0.0166130684556671	-0.03335176004551	-0.0454262023274156	-0.0274044991196523	-0.0608146775736256	-0.0550803080003931	-0.0509635001141144
0.200738120553381	0.0913815414974145	-0.0533990972208159	0.176524099159447	-0.0124635035308674	-0.0225347703526576	0.0241596064836788	0.00155708062703178	-0.00144238574897179	-0.0174991369417625	-0.0312889785683612	-0.0138192425423263	-0.0466845402270757
0.0126379982483331	-0.00238109348280445	-0.00155017184753308	0.0124157196565716	-0.00449184639860993	-0.00272744949844447	-0.000752209286658555	0.000445972264316804	-0.0017251368772297	-0.00360964794852719	-0.00332658262845568	-0.00457715662389953	-0.00486103520573999
0.018204929899766	0.00742593299949412	-0.00481191649149636	0.0116068007416234	-0.000695390527416205	-0.000580682026139021	0.00372384235706942	0.00219170182829753	0.00327002618349919	-0.000638036276777613	-0.00029821872848438	-0.00573330388393633	-0.00526297235362489
0.810103979818472	0.114118145167181	-0.440640718738248	0.120321020181528	-0.0135161745681668	0.00400838698139472	0.019837885260893	-0.00413463458037688	0.000404902673305174	-0.00475389379338609	-0.0193021372166294	-0.0393433293062154	-0.076914253418639
0.480455304252552	0.0986158313378898	-0.195303050819288	0.252524801024905	-0.0257352126173691	-0.0141841497587596	0.0363163969934001	0.00598101019602676	0.00124877369081894	-0.0199596811880643	-0.0494560322427968	-0.0607654018692487	-0.0753228323092377
0.114000230938987	0.0212605015280446	-0.0301376566318999	0.0923490429247761	-0.0148391688081752	0.000386139676446198	0.0239540032501765	0.0143841976828723	0.00362794695249805	-0.0072265145658645	-0.00140711415851201	-0.0128579985549559	-0.0108796036708365
0.567332100170928	0.11748618398719	-0.265474435543445	0.203674936442344	0.0123594103463588	-0.0208925607533593	0.0343275755348391	0.0145769870900611	-0.00922981907401732	-0.00426657520350027	-0.0304594059151512	-0.0449555998641921	-0.0492865828788674
0.528621404620647	0.0896987517505486	-0.240286671888273	0.206465233439414	-0.00579571216206154	0.00521675371680497	0.0343517753737392	0.0196754801491007	0.00979122089687956	-0.000289479222628342	-0.0280391455058381	-0.0497896556074331	-0.0532733516094882
0.105488272534852	0.0156437681973853	-0.025950424626968	0.0910305335419363	-0.0152140613488754	1.62243371820414e-05	0.0105209248161122	0.00119989908180465	-0.00187868065410324	-0.00759891850584671	-0.0133324255972053	-0.00915117873109858	-0.0229947063292337
0.450845026570236	0.100239048536045	-0.195501336276409	0.202017497396656	0.00292936139297628	-0.00548314577446818	0.032374366003223	0.0312121836598167	0.013305871992369	-0.00127689219074595	-0.0159417010595972	-0.0327527772457402	-0.0472671903180298
0.893398412698413	0.0883151450179518	-0.506370376868263	0.0752515873015873	-0.0144718253968253	-0.00934702380952379	-0.00630763888888886	-0.00247885101010104	-0.0279967261904762	-0.0119094246031746	-0.0190626984126984	-0.0422467137029636	-0.0448229444166943
0.307637578154457	0.0827034291099716	-0.117801302769778	0.175044787872872	-0.022851583040521	-0.00717312826763633	0.06195777195806	0.0217017993739227	0.0298188718738648	-0.0150123556540787	-0.0019424721543711	-0.0350872572219557	-0.00746377083475169
0.551704529026837	0.096916780435911	-0.254767059228742	0.20617267098179	-0.0377976963932544	-0.0208878862854041	0.0391290670810394	0.0329330469324642	-0.00292238448658266	-0.0293427913393292	-0.0556700343257096	-0.035179447889224	-0.0544940395290756
0.835493877282848	0.121143866441157	-0.459267946521535	0.108964456050486	-0.00413788882685939	0.00286634998987934	0.0312115818413613	0.0166509001619296	0.0135401595136889	-0.000635769418490084	-0.0307306485963951	-0.0360430928456125	-0.0590250789039392
0.755730654068154	0.140996321184434	-0.396777199103833	0.149336889791495	-0.0381133801309207	-0.0854635718721684	0.00324676754405018	-0.0426549874715573	0.005040190773279	-0.0617884760015446	-0.0419870454218241	-0.0343666211519356	-0.0634896119055897
0.00338517251773523	0.00012910238886393	9.11651244832647e-05	0.0024666311919988	-6.06557042280116e-05	0.000934131475371921	0.00120824137549992	0.000132673099352677	-0.000386170269234346	0.000436737885571955	-0.000472016856291979	-0.000172731121864631	-0.000655460064785568
0.938488095238095	0.0606415778060557	-0.543702024680706	0.0461119047619049	-0.0151797619047619	-0.0322136363636363	-0.00283214285714273	-0.0239184163059163	-0.0100972041847041	-0.0236966991341991	-0.0277681547619046	-0.0300044642857142	-0.0512031514781515
0.551432365370268	0.119346059028398	-0.244100085939533	0.237600758199526	-0.0232632122554328	-0.00381992333603787	0.0290800411477211	0.0193201773046386	0.00477693325045625	-0.0135415677957353	-0.0551485182262794	-0.0419703179357348	-0.0807684234383814
0.934546428571429	0.0630530814646759	-0.540028380239609	0.0499535714285715	-0.0248801226551226	0.00428809523809526	0.0121285714285715	-0.00621726190476191	-0.0216086733441997	-0.0102960137085136	-0.0348360119047618	-0.0654101005390092	-0.04075
0.938289285714286	0.0598115915797623	-0.543250265809261	0.0468107142857143	-0.0259025432900433	-0.0381795093795093	-0.0111175595238096	-0.0204943043068043	-0.0188011904761904	-0.0320410263347763	-0.0328456168831168	-0.0405128968253968	-0.0422658937263716
0.573518842580278	0.143235559880243	-0.264593772903436	0.215906157419722	-0.0141603366423515	-0.00388385359983756	0.05875398463117	0.0338958049965374	0.0281418186392384	-0.00902209512109453	0.0107831832378807	-0.0360982489780579	-0.0413323556032068
0.115730361878377	0.0054979237924655	-0.0253295908467448	0.114588287921374	-0.00824919516833511	-0.0123442334227244	0.00997437260706402	0.0118296911907216	-0.0108092530897507	-0.0102967142955297	-0.0282700709660592	-0.0269777732388951	-0.0333013639344582
0.742815094627595	0.157097065995428	-0.383182267557459	0.167234905372405	-0.0420638317351872	-0.0567310621567974	0.0360322358197359	-0.00730008298052987	-0.0144275840563649	-0.0493974469459922	-0.0707889860668226	-0.0630911432521496	-0.0762306427760432
0.0462590538984998	0.0238657966906754	-0.0112589166816918	0.0317596244505727	0.00239702774109634	-0.00245230747535311	0.00969259120215638	0.00996390620448638	-0.0012164653222121	-2.76398671283859e-05	0.00428127010389492	-0.00321234306284951	-0.00484672106178536
0.747118421855922	0.156855754961238	-0.383249326933923	0.171839911477412	-0.00699990777196657	-0.0421364720992889	0.0159647964065089	0.00874464444322565	-0.0339117474029239	-0.0245681899356277	-0.0731983368270878	-0.0692846946884814	-0.0717611603420566
0.0133372493686435	0.00156522121439978	-0.00311024577473984	0.0113415612776886	0.000410107918629802	-0.000257554106136114	0.00374804911973276	0.00112545964645791	-0.000335591972892428	7.62769062468433e-05	-0.00335909132169915	-0.00302011913986646	-0.00447169869883267
0.257888976692771	0.110120265851571	-0.0745195949848991	0.211937074830168	-0.00600442262819301	-0.0349715365846146	0.0169306028690959	0.0122155687569707	-0.0284484127844506	-0.0204879796064038	-0.0636023869859944	-0.0518932125246457	-0.0630126223023378
0.0342572040584631	0.00232943480004343	5.46450188464165e-06	0.0481341657055176	-0.00887095313828268	-0.00618395641131158	0.00677137479712175	-0.00027956355418552	-0.00731844727810322	-0.00752745477479713	-0.00592798091575128	-0.00970204534921256	-0.0119217860919699
0.248165966163797	0.0710748455469561	-0.07999949986227	0.180869333180593	-0.0184562207621154	0.000672580802789258	0.0362052338148094	0.0162673957287579	0.0132128799038851	-0.00889181997966304	-0.00857889639835069	-0.0370502120043542	-0.0359548895814919
0.00770326930382569	0.0087487814229577	-0.000710269758591048	0.00391722348523411	0.00394708901522295	0.00210324059375287	0.00693531062397626	0.00344262144637076	0.0013956189595889	0.00302516480448791	0.00150682778908356	0.000964280340641171	-0.000825066345344592
0.888327380952381	0.102283211947587	-0.502910736895716	0.0761226190476191	0.00182400793650794	-0.0309047619047619	-0.00804315751865092	-0.0237879003306635	-0.0180501668470419	-0.0145403769841269	-0.0431136227198727	-0.0327459325396825	-0.0506511217948719
0.00283570358380303	-0.000549775476766806	-0.000111929534832858	0.00345901817031489	0.000731680617258658	-0.000157007167058054	0.00161572892809342	0.00133255911720335	0.000959197902705746	0.000287336725100302	0.000101809153562572	-0.00063263768097702	-0.000115121085308161
0.466377844635917	0.199269969963071	-0.187094758308876	0.25398861226721	-0.00157436856168858	-2.06172893293943e-05	0.0776650004990397	0.0743319845683619	0.0323913136932957	-0.000797492925509014	-0.00775822152400846	-0.0111728518745578	-0.0221645244803447
0.189163439918103	0.0874631592353539	-0.0326462979389467	0.217133620683103	-0.00272871170512987	-0.0438829588067092	0.0160911395238594	0.00106045440072752	-0.00418516781517242	-0.0233058352559195	-0.0220832172596891	-0.0433659427091005	-0.0496508112682416
0.789383005883006	0.15119961947741	-0.422050595393674	0.135666994116994	-0.000338076324260528	-0.0368703951555268	0.0219987579550079	-0.0264269304346783	-0.0271422028024759	-0.0186042357398937	-0.0672241866899049	-0.076515513306504	-0.078101295871526
0.140713957728484	0.0190190719123132	-0.0230343773009282	0.158875895667784	0.0216260636775566	0.00334486228350081	0.0331423731529906	0.0273708596350817	0.0102477556334254	0.0124854629805287	-0.00239016428812597	-0.0140393118630904	-0.0187792780025825
0.911290476190476	0.0796262591415517	-0.520045696499987	0.0663095238095238	-0.00533478327228332	-0.0133211843711843	0.0186255952380953	-0.00497757659007658	-0.00886306818181815	-0.00932798382173383	-0.0122737057060587	-0.0218270743145743	-0.0497114815739816
0.775365674603175	0.161169098775226	-0.403795751140293	0.160584325396825	-0.0506141003518326	-0.0533054842023302	0.0103309093684093	-0.0128360394915542	-0.0240075961684515	-0.0519597922770814	-0.0614756407332511	-0.0580667150954511	-0.0758231091672253
0.788995396270396	0.157056038061212	-0.422293373430043	0.133962937062937	-0.0189193457445173	-0.0308599447352164	0.00812906023070514	0.00829268221449286	-0.0203738016577965	-0.0248896452398668	-0.0650117650728017	-0.0585147943206248	-0.0568072804860729
0.0222566668011785	0.0185028352321063	-0.000804803611186691	0.0219988132033811	0.00572427522153198	0.00490715723407772	0.0127258943794854	0.00874737500773207	0.00498026242387736	0.00531571622780485	0.00119988050685747	0.000510511406797476	6.27142744007297e-05
0.421000785483604	0.113433032051007	-0.180623751917234	0.193225688326147	0.00886854986404445	-0.00502323886827977	0.0573657819144942	0.0470224605685784	0.017561013350109	0.00192265549788234	0.0117950789537588	-0.0118592794356185	-0.0302601151704833
0.206747424255874	0.0432897276554134	-0.0523906696944379	0.185731550225253	0.00381401175651364	-0.0134821555321584	0.0337450948438398	0.0276705217020439	0.00714008884084733	-0.00483407188782237	-0.0142119865880591	-0.0225183526625808	-0.0353258675847297
0.937997619047619	0.0606481865415914	-0.543472034276833	0.0463023809523808	-0.041394642857143	-0.0261333333333333	-0.0231271645021646	-0.0202035506160507	-0.0247804563492064	-0.0337639880952382	-0.0430450396825397	-0.0320187377981497	-0.0541391410790792
0.0366981558311082	0.00368990718835414	0.00546382148843867	0.0580574285066202	0.00476742941114815	0.00276690414977018	0.017294366135665	0.0108892330160896	0.00916850590106762	0.00376716678045917	0.0016469377454553	-0.000852073310159539	-0.0023430882501056
0.00144169008570064	0.000355277864748503	-9.75277928391323e-05	0.000725063972873139	0.000514473614203	0.00130661569251113	0.00187630295353587	0.00167730074159863	0.000584731539872205	0.000910544653357067	5.41215800893709e-06	6.82195197049258e-05	0.000606058562918981
0.80067187950938	0.148267507130601	-0.429827368454839	0.13172066435027	-0.0306085234210235	-0.0872123687590965	0.0295081890331889	-0.0210307881252735	-0.0381577412963526	-0.05891044609006	-0.0484794325210329	-0.0713891966998431	-0.0640164977830477
0.551045869624871	0.13792447581764	-0.249197144706179	0.219497341664221	-0.0238543217663547	0.0213140725742338	0.0543471852812737	0.0359758775229488	0.0134772005398349	-0.00127012459606046	-0.0112930977044776	-0.0106329187084473	-0.0424008775234481
0.480289157995278	0.103518682098273	-0.19855239525411	0.241824641948503	0.00387244882190141	-0.00297089879363549	0.0348409028667409	0.00625096216619964	0.00821872131082141	0.000450775014132987	-0.0353692262205832	-0.0328534605459517	-0.0757690167751517
0.899503174603175	0.0815137728376355	-0.510696956900609	0.0724468253968256	-0.0472154165279164	-0.0324971042846042	0.00564682539682548	-0.0174101896061454	-0.00190019841269828	-0.0398562604062602	-0.0348463293650794	-0.0384983134920635	-0.0449290674603173
0.648032939282939	0.173233985735777	-0.310085139477532	0.21303460457671	-0.0406448545971573	-0.0446291580643075	0.0326824362932819	0.0110978826335058	-0.0192544312079818	-0.0426370063307323	-0.00489717375206167	-0.0307394154534991	-0.0656014554926799
0.577280238057045	0.11706233076729	-0.273479527191914	0.19909651632892	-0.0367810342154667	-0.0265131015515699	0.0309009672738728	0.00168492873936799	-0.000700632527661837	-0.0316470678835183	-0.0284885760081774	-0.0412154487365569	-0.0549366942812518
0.0622091668208323	0.00710728263445901	-0.00989469291136101	0.0594280857747236	-0.00283398989957994	-0.00103477856419085	0.0175813471635846	0.00735178847149653	0.00332643082630099	-0.0019343842318854	-0.00237683618624266	-0.00421810756019259	-0.00819685230067482
0.424605258570965	0.1612210132619	-0.164911819354275	0.246210470551171	-0.000389944533046138	0.0229824505843541	0.0882753104141011	0.0485087744080728	0.0302196628682259	0.011296253025654	0.00544159347872469	-0.0366252479080115	-0.0269772695815089
0.311739389212999	0.0673329936232494	-0.0960080468055821	0.246753619286231	-0.0146781686180437	-0.048421254473802	0.034862588206709	-0.00366128158288376	0.00264344467601085	-0.0315497115459228	-0.0296270352998092	-0.055823180550251	-0.0648857932842448
0.694817402736153	0.149513732155044	-0.346993379501637	0.190090930597181	-0.0227291571272725	-0.0387875454681347	0.0307321508879809	0.00025006663529259	-0.0126376902274862	-0.0307583512977035	-0.0291172919701869	-0.0533654127922992	-0.0371388407358048
0.783307738095238	0.162777341005764	-0.413718628594848	0.148692261904762	-0.00288579753579743	-0.0558577914861196	-0.014943238019882	-0.0158659833222332	-0.032213540248115	-0.0293717945109585	-0.0528364829870421	-0.0770094541512789	-0.0746687127790566
0.141603445806223	0.0189450831723061	-0.0363795542194361	0.119863355550122	-0.0184109731930258	-0.00970946751686483	0.0074325054071338	0.00759307228829814	-0.0116458330422524	-0.0140602203549453	-0.0153509100415971	-0.0215668511724801	-0.0377243933389747
0.20026147904368	0.0846570663611782	-0.037877220131775	0.221214474163321	0.0135457461502924	-0.0335197194881903	0.0299469935070594	0.0118021435253007	0.00157327339500352	-0.00998698666894893	-0.0247194748129344	-0.031992329270174	-0.0362071621747538
0.688472733205435	0.135646931510503	-0.344635100202568	0.183758426214855	-0.0272510646090415	-0.0292927367293599	0.0362279624941481	0.0146283765780276	-0.0275516946853619	-0.0282719006692007	-0.0155922100233835	-0.0353548877980273	-0.0611606797624823
0.0503144013220961	0.00641331288197129	-0.0169365213508983	0.0287631009891809	-0.00869766434704004	-0.000818203511834405	-0.00179182719683463	-0.00304907815566657	-0.00135254563174676	-0.00475793392943723	-0.0107967342948587	-0.00940991521553381	-0.0142844435924035
0.345837996051047	0.120448206419859	-0.124472085005203	0.221493619753456	0.0434525027182471	0.0103095996620911	0.0650872621396038	0.058431274039205	0.035488845399113	0.0268810511901691	0.00810824986494624	0.00419141312987931	-0.00724160185500483
0.703897963841714	0.137162719518438	-0.354502514490553	0.181327036158286	-0.0261614610478157	-0.0212130323344525	0.0285975533004578	0.00916977417276577	-0.0172607282255959	-0.0236872466911341	-0.0137439624662689	-0.0538948297925639	-0.0415928239244018
0.54623795017461	0.122389986485123	-0.240244535175266	0.235944296202201	0.0235927725778989	0.0147491921313233	0.0577437144478137	0.0265422932036309	0.0190143371805811	0.0191709823546111	-0.0166584909436355	-0.0383917623521914	-0.0484478988351145
0.730187438949939	0.154914304682447	-0.374827042848949	0.171812561050061	-0.0086953105030505	-0.0592125394346796	-0.00167695550636737	-0.029298484758669	-0.0336999430791343	-0.0339539249688651	-0.0648405580178237	-0.0628563991095763	-0.0742154279277238
0.111043268881444	0.000253248626721284	-0.0231317442812402	0.111685575034383	-0.0140474605251159	-0.025852962204259	0.00957807349985924	0.00358155372061082	-0.00883664065565913	-0.0199502113646875	-0.0202077957789495	-0.0232539257621787	-0.0333279456019029
0.183913997006994	0.0221903313643068	-0.055819246404012	0.141151410112249	-0.0214910938183706	-0.0100170880604639	0.0203865254582749	0.0098799302855832	-0.00520110977205451	-0.0157540909394173	-0.031201111700037	-0.0343049734879361	-0.0389310828780794
0.682213827916419	0.158814124632091	-0.343718428544658	0.17422850617969	-0.0583668564625206	-0.0808706083615056	0.0260181700574362	0.0135461233097036	-0.0140827673576112	-0.0696187324120131	-0.0531908287652498	-0.0820036452754529	-0.0843920942377274
0.312900829009303	0.0705680187998562	-0.120043071590705	0.179467643116715	-0.023302343880609	-0.0132367443733647	0.0387968009123441	0.0163347981255604	0.0152019591203819	-0.0182695441269868	-0.0237443565658232	-0.0371972805984583	-0.0376492074287151
0.893797619047619	0.0893297700261733	-0.505573158650824	0.0774023809523811	-0.0149932597997815	-0.0372174062049061	0.0109346681096681	-0.0018488095238095	-0.0102330544455543	-0.0261053330023439	-0.0233283348595849	-0.0588934873240795	-0.0541837558275058
0.0255786567529324	0.00292001630521519	-0.00595929609626703	0.0217783403019138	-0.00559802921804801	-0.00576969183903518	0.0017146139931176	-0.00460438361598361	-0.00530040437927294	-0.00568386052854159	-0.00589579939760519	-0.0104012151633998	-0.00710838863804521
0.41811267154526	0.121343909384694	-0.176033568292837	0.203887032557929	0.00697428954929358	-0.00334304274451491	0.0462501990026664	0.0393579054500321	0.0202661949858225	0.00181562340238933	-0.00637216748488462	-0.017770853517139	-0.0499414350444249
0.519171185039335	0.117602929436478	-0.224884385230933	0.233336938530459	0.00488429871825447	0.00305149343394717	0.0614637214291964	0.0347475230703275	0.0161482892271761	0.00396789607610082	-0.0143201052388394	-0.0237874642962057	-0.0327440707282484
0.32094880737252	0.0935267484993462	-0.110167754948037	0.222476694842096	0.03678442286726	0.0145667710593084	0.082663273215436	0.0453827526636936	0.0384498745378458	0.0256755969632841	-0.00283304468027346	-0.0119535947554011	-0.0258625836554403
0.76290278055278	0.136345007992838	-0.405727504354707	0.13877200968368	-0.0197341325450585	-0.0732979096133152	0.008216825610314	-0.0234442219747056	-0.0295552732899481	-0.0465160210791868	-0.051749987695365	-0.0716232820247726	-0.0751871100818873
0.21717792945571	0.0295857259599218	-0.0718600729548834	0.150599856823298	-0.0216958964372052	-0.0405784297623198	0.0114588566160892	-0.0118865857792418	-0.00496317107015831	-0.0311371630997625	-0.0232830391950724	-0.0285949811225187	-0.0424738883383412
0.144558738852495	0.0231322175563055	-0.0400918940845091	0.114205268975149	0.00235641518643379	-0.00776984712044881	0.0224613294023649	0.00833273987324593	-0.00286460942302383	-0.00270671596700753	-0.0128087032819154	-0.0218876359133125	-0.0361397545418994
0.65136107525945	0.117114808203149	-0.316701211897161	0.199072258073883	-0.0279341527613527	-0.0117579061968097	0.0251563664491683	0.0213742896841291	-0.0106871940325725	-0.0198460294790812	-0.0313893029211572	-0.027117522335363	-0.0787537064000641
0.940352380952381	0.0568426418670497	-0.544218168607348	0.0462976190476191	-0.0121107142857143	-0.0200335317460317	-0.0113665674603174	-0.0249411706349206	-0.0272046239436258	-0.016072123015873	-0.0262190476190477	-0.0476524404950914	-0.0530507936507937
0.863742198773449	0.111077601182587	-0.483375382762295	0.0899161345598846	-0.0304412347155767	-0.0143273178210678	0.0137838843539503	0.0142457160894661	-0.0286134289321789	-0.0223842762683223	-0.0256510760678855	-0.0531695922133422	-0.0631986626888689
0.221209329252258	0.0526377832813633	-0.0761929779866377	0.147634283619335	-0.000206547403468593	-0.0204158290991498	0.0189964810583867	0.0176158345349488	0.00140149513259546	-0.0103111882513092	-0.0154945786596649	-0.0229951172112811	-0.0205753283743168
0.223526076790427	0.0950955442910339	-0.0661631981950515	0.176258273805561	0.0402595302186535	0.0469623189742839	0.0705132663616967	0.0305611816500626	0.040619392622451	0.0436109245964687	0.00572032980933021	0.0159621990826945	-0.00612849014409478
0.707177253302253	0.140973152915161	-0.355949231054074	0.184139413364413	-0.00272821676535528	-0.01643805787734	0.0543501164684987	0.017355188867505	-0.00263040483907173	-0.00958313732134763	-0.017895894044933	-0.0535745799823263	-0.0582012893490782
0.00748937424921613	0.00829773065757644	-0.000283958075659168	0.00480137945775753	0.0020742474731664	0.00134153167782644	0.00556371665466716	0.00371155783577051	0.00306730287365603	0.00170788957549642	2.62058211692416e-05	0.000878581369263717	-2.71075789085445e-05
0.0692071745823541	0.0285414532279212	-0.00553713180075213	0.0886897582329112	0.0103641107292054	0.00158274600521942	0.0206727045944504	0.00799847163041958	0.0141736845503324	0.00597342836721243	0.00117281280448658	-0.00846824065105175	-0.0143929434548688
0.903411507936508	0.0883096292021245	-0.516054664148223	0.0654884920634921	-0.0235749096899831	-0.0208543373293373	0.00262073412698416	0.00541230158730155	-0.0108440205627706	-0.0222146235096602	-0.0309523307832518	-0.02352997002997	-0.0421323507144087
0.536353157619407	0.118539845840052	-0.240389359692736	0.219245545660532	-0.0384279203785326	0.00286378279244315	0.0592995234885619	0.0325735990415174	0.011034027734628	-0.0177820687930447	-0.00597598005622946	-0.0207736809957584	-0.0591895442279243
0.0143424462995423	0.00222608185529421	-0.00245400887626359	0.0120338192152473	0.00105911430010644	-0.00395305049339304	0.00330780921366209	0.00164951656446907	0.000209282943200243	-0.0014469680966433	-0.00216585870435333	0.000748630346181294	-0.00296062390260393
0.0772214529955583	0.0308701002237587	-0.0125732968790449	0.0850134963890588	-0.0055632624808689	-0.00269698967488237	0.0210430050977017	0.0141207490494635	0.011060482612062	-0.00413012607787563	-0.00503745181349435	-0.00968622319979788	-0.0220419438498605
0.130619189311021	0.0641989954985986	-0.0281258105642518	0.1261151488732	0.00906340058452662	0.0261270970643682	0.0509535026492006	0.0426697381684644	0.0194373331137544	0.0175952488244474	0.00862620075363507	-0.00864717208548871	-0.00582424504944709
0.0356204741065797	0.00517015998196199	-0.00483882430720968	0.0366693105389166	-0.00192804331895472	0.00138696167682478	0.0050268266497305	0.00673439099647257	-0.000796517266208108	-0.000270540821064973	-0.00500367569085051	-0.00450470347083829	-0.00744742907322288
0.76659188034188	0.143401130696819	-0.404179882049956	0.146617330184435	-0.0250227225441787	-0.0822144788239797	-0.0111561772184644	0.00248684953490441	-0.0446152503617384	-0.0536186006840792	-0.0709427322805944	-0.0332047859201717	-0.0961782978678231
0.412272975437727	0.0761835262210117	-0.171507933731054	0.202985175076009	-0.00648639632631992	-0.00434081403118614	0.0316853334443196	-0.00563415695053199	-0.00323608512419499	-0.00541360517875306	-0.0427036123322827	-0.0455998687880132	-0.0546038838760863
0.863321762265512	0.112019788854937	-0.482795045084223	0.0903282377344877	-0.0122154130591631	-0.0259310409769969	-0.0119078464560802	-0.0165280753968253	-0.0208664328726829	-0.01907322701808	-0.0381001200188701	-0.0308259357236331	-0.0576657503358355
0.061702864518981	0.0341502910400337	-0.0143233336606143	0.0488164279970066	0.0015008360010375	-0.00489748876327881	0.0189128943012732	0.0183073745427777	0.00704421536509445	-0.00169832638112066	-0.00110983347226116	-0.000459715891230603	-0.0057713195360837
0.31074647274652	0.0656647435730606	-0.119689689351068	0.175135991043201	-0.0171670307488053	-0.00483431971210463	0.0325055543696392	0.0139345921944223	-0.00636058717509458	-0.0110006752304549	-0.0365544432281302	-0.0291037572159613	-0.0297642488971084
0.429199697985954	0.10144120348079	-0.183519178968165	0.196876023395092	-0.0101059346683438	-0.0374803916655939	0.0576934247001007	0.0181260630709574	0.0233762805291661	-0.0237931631669688	-0.0149679961676769	-0.0243571666272475	-0.0625302034390941
0.905281746031746	0.0764681749387682	-0.516222578981545	0.067168253968254	-0.0535394841269842	-0.0281365079365079	-0.00705753968253975	0.00210783730158726	-0.0194535247432307	-0.0408379960317461	-0.0318558531746032	-0.0458987706737707	-0.0367671446608947
0.925371428571429	0.0717267686261235	-0.531582082526649	0.0568285714285715	-0.04002626882921	-0.0288678571428572	-0.00913690476190487	-0.0292626803751804	-0.0229785714285714	-0.0344470629860336	-0.0449562500000001	-0.0277544642857143	-0.06956484611235
0.130378290489772	0.0632918914639001	-0.0269836003114314	0.130326972421295	0.0208834846639674	0.026602749164582	0.0567227006629737	0.054482398536408	0.0308801888652515	0.0237431169142747	0.0213042524798057	0.0138943746451133	-0.00510899654589597
0.694873739269113	0.143517954383857	-0.348096923509408	0.18116342824645	-0.0020629385403822	-0.0116973573709972	0.0393083133016394	0.0251005689951271	-0.0171728264003519	-0.0068801479556897	-0.0469112308241733	-0.0550819181547495	-0.0413091669437751
0.677867723814371	0.120804281623163	-0.340316426585001	0.176952777034526	-0.0693291247158433	-0.0206658470670171	0.0162516910329079	-0.00176381320676466	-0.00826998670338097	-0.0449974858914303	-0.0228451752789344	-0.0473618793656333	-0.0761637241927623
0.648187190015866	0.14843896372462	-0.307159997860984	0.219212809984134	-0.0355711850616417	-0.00983271281235665	0.0597021170038682	0.0299022141358383	0.00431317066641035	-0.0227019489369992	-0.00797470394097166	-0.0402750784346839	-0.0475667582917374
0.46755862040543	0.193929938104237	-0.191793824188092	0.242096090969782	0.0289836821158581	0.0107563541084885	0.0720024940153352	0.055043583293516	0.0302352577167923	0.0198700181121733	0.00614486470063957	-0.0183496888340075	-0.0240945963157558
0.23793649626998	0.0699549595851797	-0.0791966781454646	0.169028536544888	0.00566482929910744	-0.0205000205208674	0.0500505348802283	0.0320584973915204	0.00689699481012845	-0.00741759561087996	-0.00265470606752888	-0.0345772343031979	-0.0314104398359957
0.81814427745233	0.111513054712083	-0.449376096747754	0.110822389214336	-0.0476466481403947	0.0119418336587808	0.0182968931825903	0.021755830772778	-0.0254046413939443	-0.0178524072408069	-0.0239999662080191	-0.0366598537984987	-0.0526251156500802
0.849324321430204	0.112599947896356	-0.470876718302004	0.0998756785697963	-0.0143546605355428	-0.0401520631329455	0.0300328214269391	0.00621623801035565	-0.00359277727990959	-0.0272533618342441	-0.0218729231428186	-0.0364406961399634	-0.0600137541186883
0.506690528381237	0.15131161154543	-0.210452492821754	0.253000508994812	-0.0106002076090589	-0.0669694705409177	0.0384831856957755	-0.00255396234299132	-0.0450904357826787	-0.0387848390749883	-0.0351274715850248	-0.065145413754316	-0.0563796799334578
0.521103643544393	0.0787466270469884	-0.234859619571278	0.20831349291527	-0.0116329449333541	-0.0103124818162743	0.036713570142091	0.0120036511785163	0.00286605225990921	-0.0109727133748142	-0.046585530712988	-0.0616972014172734	-0.0732471682707906
0.784589880952381	0.158126899697365	-0.411436377047359	0.155560119047619	-0.0520140775890775	-0.0642408222432023	-0.036167338543809	-0.010394960837666	-0.0392228828333406	-0.0581274499161398	-0.0536232671138631	-0.0672472507219798	-0.0794440365120356
0.331997028079881	0.115855936511429	-0.1193397541391	0.214909441192308	-0.0136752464216117	0.0168718996041165	0.0692055423107715	0.0245278357750792	0.0196554361692639	0.00159832659125236	-0.00609285841811608	-0.0237417937606268	-0.0238431571498706
0.660265292539847	0.11470522099664	-0.323427125812859	0.193900287170298	-0.00760195327362123	-0.0135376257136766	0.0478164583277491	0.0347892683021239	0.00271812286376327	-0.0105697894936488	-0.027734383228032	-0.0573477385881406	-0.0429768006025951
0.602416341680373	0.136748381611046	-0.283697656006514	0.212191991652961	-0.0291682920013138	-0.0314195295386214	0.0440514437222751	-0.00656743130765725	-0.00961907190089806	-0.0302939107699676	-0.0755477122798554	-0.0799491285519717	-0.0446418812310745
0.43725740140439	0.0951947013503247	-0.185377636450848	0.206629455288534	-0.0104627030724893	-0.00262317419783598	0.0533232438541771	0.00870955722801081	-0.00207010691105791	-0.00654293863516264	-0.0135229703514536	-0.034693272844273	-0.0633365935460288
0.0353817664785829	0.00443533603309123	-0.00784305249252992	0.0297982245738004	-0.00629938463557664	-0.00736590506254296	0.00572671712026512	0.000401919964791955	-0.00303626340926487	-0.0068326448490598	-0.00987868319367648	-0.0106949783817801	-0.00958374997838102
0.43053255818759	0.134842773994377	-0.162287707804814	0.262579568045838	-0.00754387132125028	0.00415214789452989	0.0130079133316249	0.0121785939515243	-0.0175234962430416	-0.00169586171336022	-0.0468577450901256	-0.0792295019606883	-0.118155635556977
0.0114483471065933	0.0040990923145949	-0.00272481282485939	0.00855029348611376	-0.00376796764791054	-0.00348084129600888	0.00118428584528886	0.00114633226672767	0.000862514577480416	-0.00362440447195971	-0.00158122574078162	-0.00251065001209724	-0.0018445113934862
0.35205011788616	0.103902222287804	-0.116015786600174	0.258686726965046	-0.0167349419205037	-0.0252162299827793	0.0463299620478878	0.0106167701161216	-0.0166707096785708	-0.0209755859516415	-0.0351859086755429	-0.0639032571708636	-0.0515508274837918
0.607406392903267	0.128918783410881	-0.28975045648734	0.19885755110342	-0.0219837296448724	-0.0056891231576004	0.0544183968858658	0.0376015941276306	-0.00676838769032062	-0.0138364264012364	-0.0210226290140927	-0.0139156668806217	-0.0303701331253369
0.758535991785992	0.150169319843111	-0.402196440062495	0.140039885406991	-0.00615775405150409	-0.10142506382385	0.00230318216641756	0.00454218430670639	-0.000756564463123999	-0.053791408937677	-0.0627694654992226	-0.0558093875967715	-0.085644296655371
0.880941468253968	0.107250259095193	-0.497877226936523	0.0792585317460317	0.0255359126984126	-0.0391776348651349	0.00796116427432203	0.0152038024475524	0.00616784743034737	-0.00682086108336122	-0.0418635346389508	-0.0391463740207162	-0.051197794373501
0.296010499684554	0.0906047291453043	-0.10985125568451	0.176918047568575	-0.0147349584194372	0.00302177593924485	0.0365964347250154	0.0227981247030959	0.0156737817005222	-0.00585659124009619	-0.0118923127668831	-0.0142812579459501	-0.0484933113335957
0.47315781653837	0.200364160264791	-0.191554630778279	0.249710720161023	0.0341785819672754	0.00643325440822501	0.0587030927947244	0.071686552820354	0.0200719564054915	0.0203059181877502	0.00579686741604546	-0.00205756410548313	-0.0669387684247986
0.52795188009391	0.0874873176678563	-0.237513732993472	0.211453273233329	-0.0270378385267314	-0.0472584892120371	0.0272961322144418	0.00308862477728544	-0.0159375743869887	-0.0371481638693842	-0.0226357050848257	-0.0454686845292534	-0.0586506776447293
0.184667959212295	0.0566695572178305	-0.0478731250313895	0.163852901778393	0.010286261803889	0.0374185837166618	0.0560301001960909	0.0420502344085227	0.0337439691989975	0.0238524227602754	0.00953551999958929	0.00596759116120171	-0.00709419084669977
0.867024161255411	0.110593654658751	-0.483299059085227	0.0924925054112554	-0.0173898358585859	-0.0268412263723119	0.0181268002830502	0.00414957611832611	-0.0120785263347764	-0.0221155311154488	-0.0198532333910051	-0.0347318722943724	-0.0881124340332908
0.678272317644702	0.135639820807135	-0.336213084829056	0.188337770074596	-0.0103485879927114	-0.000457329262098405	0.0397996580919797	0.0105471455857812	-0.00217548735611262	-0.00540295862740492	-0.0371240595318989	-0.0513984547795722	-0.0549847297897479
0.572576376226113	0.138698183522482	-0.258330588688268	0.229140290440554	-0.00732338205360772	0.00617635375632897	0.04982163548292	0.0385064661114775	-0.00519359424289256	-0.000573514148639376	-0.0301732383199396	-0.0283569691303694	-0.027998299886635
0.725785748494016	0.153263955117441	-0.374282377415803	0.161658875161898	-0.0197387541656753	0.0072348661854218	0.0445141207854325	0.0205894299943742	-0.010622121980981	-0.00625194399012674	-0.046363561078879	-0.0487203630097212	-0.0481349242123424
0.193493556455652	0.0243744954327239	-0.0578972459163073	0.148296967986322	-0.00848060585063104	-0.0147427006024657	0.0237536833034303	-0.00355048205142552	-0.00529060587710128	-0.0116116532265484	-0.0206178567615411	-0.0356763248217092	-0.0359824781797474
0.703035644216894	0.132003303136887	-0.34977502789152	0.192114355783106	-0.0274390719166453	-0.0388791442862262	0.0184114512776956	0.00311088407421622	-0.0266376653422686	-0.0331591081014357	-0.0447762966425542	-0.0506735569348544	-0.0660128330864518
0.207896770092163	0.0488676035974838	-0.0688351680469273	0.145391873712981	-0.00791291094648863	-0.00446832389221274	0.0368305158772072	0.017111489515832	-0.000218505222823628	-0.00619061741935067	-0.0203195490106459	-0.0341980621518928	-0.0474311712430049
0.931025	0.0664203407131889	-0.535234668491035	0.0557749999999999	-0.0312107142857143	-0.0269093253968253	-0.010789880952381	0.000196825396825417	-0.0307118686868686	-0.0290600198412698	-0.0416517857142857	-0.0347196428571429	-0.0371678391053392
0.364677878822571	0.149440176017084	-0.132073635867445	0.236122296756629	0.0312348358444569	0.0436226844062175	0.0957648649420609	0.0681704374806898	0.0653285618230623	0.0374287601253371	0.0241155274818148	0.0203760059296995	0.00821930658668735
0.239545354760949	0.0760362465148025	-0.070212718317148	0.190936825592382	0.00492172576728811	-0.013125137513846	0.0450913258141686	0.0359470019036549	0.021748162941324	-0.00410170587327893	0.0045362641942526	-0.0225530390100523	-0.0315719263382371
0.110793529047741	0.0171591922937217	-0.0252420159665055	0.104680693676533	-0.0053019116513276	-0.013516658806535	0.0171436268877817	0.000193661349456004	-0.00537634151275557	-0.00940928522893129	-0.014649722314684	-0.0278516050623725	-0.0247395519433955
0.143764748326236	0.043668489408671	-0.0323290328129104	0.137196214460729	0.00712863282769974	-0.000934954362342838	0.0404156183493187	0.0156180975786254	0.00617584381956496	0.00309683923267845	-0.0156342734741452	-0.0120849200879646	-0.0290314067678553
0.05060663476607	0.00691571873006504	-0.0151928231128992	0.0329252758408275	-0.00645709502098965	-0.0034294417304609	0.00787956474274178	-0.00411490444106739	-0.0020353958568808	-0.00494326837572527	-0.0063039497614983	-0.012329658514574	-0.0129372242895598
0.891191865079365	0.0990884097810519	-0.505213803055424	0.0747081349206349	-0.00963353174603176	-0.0507257936507937	0.00277777777777777	-0.0237435515873017	-0.0183739538239538	-0.0301796626984128	-0.0496416478806281	-0.0426285037889527	-0.0501667658730158
0.028911070640086	0.00339458879170917	-0.00770831777858986	0.0173331781216656	-0.00416452797074318	-0.00407458757055071	0.00574237945287825	0.0063434078562928	0.00121485050145596	-0.00411955777064694	-0.00422182693606726	-0.00581625489520784	-0.00790699018867615
0.395745561006343	0.0841974753060443	-0.14214234892373	0.262605170412862	-0.00514946079990508	-0.0193917078470842	0.0448383426643201	0.0295065666047016	0.0112937940201471	-0.0122705843234946	-0.0303093468496367	-0.031200651859403	-0.0618127694915891
0.573751933188899	0.164637246084799	-0.258025643860994	0.233281400144434	0.0203896989534685	-0.057543474980945	0.0273950539180567	-0.0165084999447715	-0.00493222069533727	-0.0185768880137382	-0.0463145950812334	-0.0937737119180158	-0.0675934008021262
0.111241543560908	0.026540737533112	-0.0167637062697682	0.128701540479552	-2.32733374241068e-05	-0.0067114702998495	0.0304483921523112	0.0244942101657716	0.00418488401586622	-0.00336737181863681	-0.0130747101088156	-0.0216404268681888	-0.0200745607450059
0.801038031413031	0.140576402395053	-0.431988056947047	0.125811968586969	-0.0327638819513819	-0.0477512739109875	-0.0177158060077178	-0.0211787797737493	-0.0146685704035032	-0.0402575779311847	-0.0611753657784424	-0.0561609363153523	-0.0709788622514306
0.520947245734346	0.0845803238990124	-0.232088142028913	0.215984300361804	-0.030369626094102	-0.0475037073266852	0.0340047312837155	0.0196817904830349	-0.00575641800121662	-0.0389366667103936	-0.0260830509790888	-0.0536374053405552	-0.0554084023199095
0.0137904578753678	-0.00226838684036796	-0.00203456257499026	0.0135653095156512	-0.00118330885568572	-0.0040753534902923	-0.000658410266908056	-0.000756204262779671	-0.00282573536699177	-0.00262933117298901	-0.00428940779293279	-0.00464020447494765	-0.00485620750429582
0.824923585862471	0.105176791763313	-0.44903464700843	0.118793080804196	-0.0136218672787668	-0.00753013348151832	0.0108351072418107	-0.00848302295315773	-0.00742842814951716	-0.0105760003801425	-0.0548867591475189	-0.0224429571162168	-0.0457502659226066
0.901596825396825	0.0830001427670202	-0.512967698431396	0.0696031746031747	-0.0394149127553733	-0.0343718253968254	0.00505793650793651	-0.0168942189754689	-0.0323696428571428	-0.0368933690760993	-0.0357628552003552	-0.0322439768929901	-0.0486787509725397
0.514443845981704	0.112825799480356	-0.225536689677068	0.224666147620815	0.00247048291223284	0.0189116220314101	0.0484833707047971	0.0470686650939831	0.0179241378963629	0.0106910524718214	-0.0315230141529357	-0.0517164976594803	-0.0415354872072004
0.646872906513851	0.125219433481314	-0.311730407605115	0.204035426819483	-0.017563008287479	0.0123227443328869	0.0324563587026747	0.014008236835264	0.00122105650926696	-0.00262013197729605	-0.0274767067838438	-0.0310419990684379	-0.0577634977987842
0.220416382950125	0.0777376820787497	-0.0655687749862996	0.173836841462526	-0.00266622777947004	0.0137072081925131	0.0590219216811276	0.0332699834772788	0.0243096738905201	0.00552049020652157	-0.000120485439899287	0.00168086259964439	-0.0129429046270282
0.00195350299228929	8.12495643223595e-05	-7.46292710058847e-05	0.00133149288659888	0.000505539972816288	0.00123348629962691	0.0012678335411022	0.000841402939235296	0.000784632017745068	0.000869513136221598	0.000310310567469537	0.000441985910839305	-0.000391233699691685
0.419035939675109	0.122840508427534	-0.176266754705131	0.201181869825893	0.00562056670541244	0.0287727953225814	0.0607552621431509	0.0434845928774245	0.0377918907033651	0.0171966810139969	-0.0162323909546243	0.000858722316933458	-0.0159878490610602
0.0891473934821867	0.0126622791901144	-0.00902303406263801	0.108101140619424	0.00497721207420641	-0.00385788296196424	0.0253819467328937	0.013225064458862	0.0162191957010208	0.000559664556121095	-0.00464735580470489	-0.0135966754951245	-0.0167940783710265
0.00053721936535171	-1.95125608732557e-05	-6.99146745426846e-06	0.000175969909864767	-8.62746373021464e-05	0.000110696115097558	0.000334604269297041	0.000205454473347544	0.000165010945878351	1.22107388977057e-05	0.000124865042695017	-8.60017835826929e-05	-0.000184755635779847
0.523294122920322	0.0847425619103611	-0.236857516179617	0.206435414712942	0.0131148662695357	0.00166972806727761	0.0503210833479557	0.0193102991248704	-0.0051837167779426	0.00739229716840661	-0.0119901482051084	-0.031337532190794	-0.043300733054695
0.820972578318131	0.0999588228700358	-0.446854779118373	0.117494088348535	-0.0176426153981298	-0.012966229111782	0.0122380653380847	-0.00548305811611105	0.00115668726922269	-0.0153044222549559	-0.0219477166805857	-0.0415265520585104	-0.0520309808877837
0.346235815755776	0.125265879935083	-0.125761311099865	0.221890222868133	0.00709498949885606	0.0305582400584301	0.0871872158267044	0.0530436409663601	0.0299592558406678	0.0188266147786431	-0.00664793700237559	-0.00199600423066248	-0.0253395878528882
0.227501684028563	0.0829091525689646	-0.0696824486527693	0.173120300312097	-0.0198047015511812	-0.0167910122835081	0.0290379185315826	-0.00472282480967409	0.00129379756530801	-0.0182978569173446	-0.0234259580531428	-0.0346765077295743	-0.0280093652504066
0.778237103174603	0.166540966179394	-0.408096382124309	0.155312896825397	0.000428369547119556	-0.0479909149184149	0.0172666628692946	0.00606423412973345	-0.0284812463360342	-0.0237812726856477	-0.0357550471218182	-0.0518601260170088	-0.0407557358362312
0.267487464109781	0.105064118448487	-0.0815376359458614	0.211555530186082	-0.0227806847084813	-0.0360213973308365	0.0283343539992353	0.0101410480765684	-0.0307442268029007	-0.0294010410196589	-0.0463658013461697	-0.0692729221401946	-0.0583822318862098
0.113557568644399	0.0480548670099422	-0.0252532545280848	0.102521719067657	-0.013380894698609	-0.00731287626766208	0.026425971059757	0.00610321611744039	-0.00287162513862235	-0.0103468854831355	-0.0178775017780261	-0.0183034778675285	-0.0328250990501983
0.126840414093747	0.0177566343016112	-0.0342050580745634	0.100773968351899	-0.0102138901306919	-0.0150053210446494	0.0214009934463703	0.0124225765018338	-0.00180112457523995	-0.0126096055876707	-0.0150582791192103	-0.0310625124446252	-0.0292405441459546
0.661078400548969	0.121935594435741	-0.32364881337542	0.195730809977346	-0.010702829584273	-0.000111030160798831	0.0298544605012292	0.0345524936881917	0.00866918768136737	-0.00540692987253588	-0.0376532651264448	-0.0295007058727451	-0.0548379341009531
0.31277771316861	0.0586265366739203	-0.0923778003087516	0.257693896566886	-0.0215098772798231	-0.0147016853952281	0.0317030886503218	0.0087931936721492	-0.00563333110719172	-0.0181057813375256	-0.0293537726874725	-0.0540806824477069	-0.0598173466577995
0.325116879816918	0.0633776325422046	-0.102854172210152	0.251215157261709	-0.0050416033282969	-0.0338765133569349	0.0220852822078622	0.0136868450045839	-0.00285937967196143	-0.0194590583426159	-0.0383329351262042	-0.0498832666805707	-0.0464540169892322
0.00455642647416297	0.000685599038729741	0.000644613483519101	0.00815320674496744	-7.22126260282036e-05	0.000484346718699862	0.00247498331817536	0.00178503557746283	0.000796126957007592	0.000206067046335829	-0.000468204436100883	-0.000310376475855315	-0.000492811498882488
0.0603416218171076	0.00551639809160268	-0.0165250142348035	0.0460140088526019	-0.00706575189634196	-0.0151941403116427	0.004502771117447	-0.00123416305918848	-0.00207951053337341	-0.0111299461039924	-0.0100244596459959	-0.0146104500387373	-0.0182159233488179
0.602753073185319	0.121167005045301	-0.288001094081316	0.197615562474984	-0.0227798994269396	-0.0176658146604717	0.0382030225133405	0.0218372569858375	-0.00267845582378345	-0.0202228570437056	-0.0222641548718271	-0.0579381067114243	-0.0531923953454064
0.658715732535328	0.129784941535091	-0.32295875258588	0.190829879883708	-0.0421444105533743	-0.0500796257711411	0.00671666778844171	0.0215870803624892	0.00153837244150268	-0.0461120181622577	-0.0427393723971518	-0.058332630719342	-0.0806053309102671
0.0427867260526035	0.00164103520326007	-0.0113124208263922	0.0313874586693041	-0.00425498984762577	-0.00948066853768485	0.000139554942324087	-0.00700409755700519	-0.00835135199943577	-0.00686782919265531	-0.011676776379475	-0.0123566633727432	-0.0107180220665402
0.86334843975469	0.112435161088975	-0.478222921461326	0.0998515602453104	-0.0490345147907647	-0.0559157016594516	0.00306679292929302	-0.0105555826118325	-0.00837063206774957	-0.0524751082251081	-0.0446227140378489	-0.0451410867046896	-0.0620388624651492
0.050862792567333	0.00756879596971374	-0.0124112496305505	0.0412067412048713	0.000997818092689139	-0.00379340134620252	0.00765901798050864	0.00114154318186819	0.00286227576460669	-0.00139779162675669	-0.0081760968706983	-0.0139165774716709	-0.011341527003765
0.408671026965104	0.133179578528528	-0.148383876272414	0.26155881951835	-0.099826632863426	-0.0451734700507281	0.0112684890104591	-0.00961946692232141	-0.0507425272877838	-0.0725000514570771	-0.0451412345919837	-0.0379298625416331	-0.105856370740724
0.0863446638455192	0.00500206103859901	-0.0251949395307983	0.0622725331800054	-0.00501029986966728	-0.0165167084633342	0.00237027878605586	0.0017012335152729	-0.014686532306975	-0.0107635041665007	-0.0171954814114031	-0.0286733273768628	-0.0275997243802529
0.0946725279155276	0.0169327569072228	-0.0181892367522858	0.0933693923768589	-0.00561556486926676	-0.0101556679501718	0.0178576515862284	0.00576246020110098	-0.00709237169474108	-0.0078856164097193	-0.00695093257455841	-0.0301018375174232	-0.0189872338049623
0.723287596752736	0.158747814975605	-0.369288503345108	0.171072490966562	-0.00339524308730987	-0.0204217331379368	0.0546731632174277	0.0206455011746631	0.00148129442552991	-0.0119084881126233	-0.0365074409440066	-0.0217764165886614	-0.0477609204347565
0.462697681431693	0.190591460792453	-0.18696853833784	0.249302108804767	-0.000575903523097332	-0.00480097580324346	0.0714263988913772	0.0520976187739068	0.0329591120659719	-0.00268843966317039	-0.00287570587256752	-0.0231160792062765	-0.031034823292089
0.899931746031746	0.084465192700527	-0.514206633355441	0.065468253968254	-0.0189128968253968	0.00193611111111114	0.000446230158730243	-0.0183906746031746	-0.0120426587301586	-0.00848839285714287	-0.0467713352007469	-0.0282586767399267	-0.0441763888888889
0.645654536966302	0.145514716642258	-0.306669553072081	0.217403796367032	-0.0362871814997008	0.00153628635096137	0.0339357744787893	0.015271920061021	-0.00203486796399321	-0.0173754475743697	-0.0281466215118026	-0.0653083107611754	-0.0429407330636891
0.843521440487617	0.115893188958498	-0.46452499000875	0.105378559512383	-0.0411804190090954	-0.0168869166780932	0.0174083214171451	0.00942249558362185	0.00180385972279351	-0.0290336678435943	-0.0106352211513976	-0.0134217762629527	-0.0461024386561151
0.0983267149802708	0.00772718083053238	-0.0282268995053243	0.0705014652002513	-0.0251080667448224	-0.0150513880329241	0.00649281714128876	0.0025742120092954	-0.0118178614083683	-0.0200797273888732	-0.0175800646801712	-0.030409829033195	-0.0316755179489367
0.0594066853466747	0.0343154974698912	-0.00632129548939214	0.0609019148449521	0.00629110203087883	0.00212000354038937	0.022864864139451	0.0191234793362218	0.0124525120169319	0.00420555278563409	0.00228956912861789	0.00422240036483835	-0.00739587622067021
0.431692432598003	0.093114546635627	-0.18088242616464	0.208279243612158	0.00102849365239399	3.74650407685695e-05	0.0330725382491451	0.0327195065703836	-0.0101699230941354	0.000532979346581253	-0.00888504957151587	-0.0298712917985323	-0.0435058194085065
0.0687698208893578	0.021074770758118	-0.010101230709006	0.0774224622121446	-0.0112587577862964	0.000235263117952092	0.0105598980604699	0.011996511870467	0.0159417829558991	-0.00551174733417217	-0.00793587970326402	-0.00544055390688046	-0.00686424545317926
0.159498130571672	0.073842098926334	-0.0387982520808224	0.144137139426752	-0.000229076132110956	-0.00287434807982542	0.00667815550593939	0.00658791154307153	0.00386070102913064	-0.00155171210596819	-0.0165589163730612	-0.0317400936430676	-0.0419560580235691
0.417122387205012	0.128775101944636	-0.174553793967006	0.20442991321857	0.00307660189549669	-0.000980123931920762	0.0707904093445798	0.0343471702531232	0.0245481143428302	0.00104823898178796	-0.0203627629337206	-0.0163014455039289	-0.026327975062834
0.933034523809524	0.0633031249270274	-0.538508939038737	0.0512654761904762	0.00472380952380957	-0.0206798701298702	0.00403630952380951	0.00074464285714293	-0.0209017857142857	-0.00797803030303024	-0.0152238095238095	-0.0367880952380952	-0.0416230790043289
0.550402535151897	0.139413195516042	-0.248020052834754	0.224904501461376	-0.0100190128436802	0.00388184112442191	0.0386607458991062	0.0218234654986531	0.0103043978990724	-0.0030685858596291	-0.0206848714312879	-0.0305479898141454	-0.0455802883451677
0.479255974104276	0.105724432722056	-0.199181377358276	0.243754552917352	-0.0168832003268419	-0.0240017718861419	0.0274372548068419	0.0281425107762302	-0.00103421966327355	-0.0204424861064919	-0.0332093024562982	-0.0583753707435118	-0.0521143272126559
0.0135944748449092	0.00110508504026956	-0.00304142807239092	0.0109261384452597	-0.00192855593344611	-0.00233168620987842	0.00180408930763673	-0.00176099062564432	0.000113607951958842	-0.00213012107166227	-0.00222750086495948	-0.00392678405809909	-0.00339272704622355
0.724912564331811	0.150491071707055	-0.37485721453851	0.160620769001522	-0.00359484187151338	-0.0216605285021435	0.0503520502203035	0.0390481040223075	0.0104271917458756	-0.0126276851868284	-0.00200547757758496	-0.0140232577680762	-0.0419585655155031
0.592452784598316	0.12590668770321	-0.279351609983194	0.204261880566831	-0.0159474412926264	0.00168786107815355	0.00749782381366493	0.0292626180949754	0.00352376696781975	-0.00712979010723636	-0.0207077363157396	-0.0458419555494348	-0.0693031550373548
0.642663003989475	0.126342853221607	-0.306649733442843	0.214595329343859	-0.0147855562096727	-0.0413981922435579	0.0374819928587924	0.00445088871504318	-0.0059785489120423	-0.0280918742266153	-0.0427459953723426	-0.0393311389955933	-0.0636009874558662
0.695383422133422	0.139384392630253	-0.348798386548689	0.184966577866578	-0.036454837323372	-0.0168941905639081	0.0157883851416166	0.0157539308091504	-0.0218271129709852	-0.0266745139436401	-0.0440681193583713	-0.0739394650378319	-0.0533287085220507
0.0154973991390885	0.00101568678241236	-0.000796103718287724	0.0178365079730953	-0.00105370959135699	-0.00197239499047629	0.00455055212325418	0.00206527687413703	-0.00134667854276155	-0.00151305229091664	-0.00141542770729038	-0.00122065795155866	-0.00565525041117563
0.387464776445663	0.0684950884131182	-0.155838238835335	0.206157286366949	-0.0393645274639638	-0.00922793352462797	0.0486331343846161	0.0229172753451975	-0.0018980567502499	-0.0242962304942959	-0.0306229985354093	-0.0291394586913542	-0.0369620737562653
0.12835947339423	0.019744342561728	-0.0267778622118501	0.12554744745047	-0.0158406648044348	-0.00280781871093072	0.0113775293465879	0.0144430085070175	-0.00156255512379216	-0.00932424175768276	-0.0127977754419178	-0.0254504603198901	-0.0200147603293584
0.906992063492064	0.0866208518316238	-0.516230573179945	0.0690079365079365	-5.3174603174666e-05	-0.0104837301587302	-0.0092114087301588	-0.00060758297258301	0.00590198412698417	-0.00526845238095242	-0.0204465277777778	-0.0428025523088023	-0.0366158015595516
0.352472334857643	0.12817824261888	-0.124455827391758	0.233098800569478	0.0375236706458391	0.009958559974308	0.0558683448939953	0.058519252291765	0.0348765041854331	0.0237411153100736	0.00783003586814768	0.00176642440031727	-0.0106108581385908
0.29179933841158	0.104711144152478	-0.094564088680691	0.216278580447556	-0.0165934035736852	-0.048623873236427	0.0215342704849074	-0.00179656833564945	-0.0160303780037041	-0.0326086384050561	-0.0467769861394811	-0.0439196354128033	-0.063260225627674
0.645043551278013	0.12435296660197	-0.311531641750254	0.204806448721987	-0.00652259209208783	0.0037067257637482	0.0223060429227859	0.0231946232766203	0.00549697125458604	-0.00140793316416987	-0.0354961246519374	-0.0334729198743158	-0.0381765283701034
0.250185784095347	0.0427644037932531	-0.0654246577770272	0.22882022364395	-0.0102060385753625	0.00924193623634034	0.0501313434365628	0.00893628510119204	0.00813888301417398	-0.000482051169511055	-0.0221945210647361	-0.0384247842234575	-0.0524729158357279
0.941404761904762	0.0582192855160415	-0.545606893956831	0.0451952380952381	-0.0113380952380953	-0.0305882575757576	-0.00774940476190478	-0.00740059523809522	-0.0120056547619048	-0.0209631764069264	-0.0285897817460318	-0.0295368777056277	-0.0248731150793652
0.657557313283552	0.111898788682042	-0.316206647969773	0.206751897242764	-0.00867056082893247	-0.0403990804384826	0.0282734108142477	0.0283253711480298	0.0102326598050193	-0.0245348206337075	-0.0207050637410369	-0.0444546249816706	-0.0526884965483743
0.0198229264669627	0.00240600900826436	-0.00581452059222462	0.0130638088273292	-0.00550672698025752	-0.00150803340537044	0.00468711644861108	0.00266524367562053	-0.00173426021590557	-0.00350738019281398	-0.00301673262469911	-0.00122690466608277	-0.00502255456469296
0.84537414978812	0.118314358196081	-0.468035189509628	0.102084183545213	0.00697390215993166	-0.0179285453925159	0.00030094941822878	-0.00504188968711017	-0.00630796111568166	-0.00547732161629211	-0.0512377590979813	-0.0198022439162144	-0.0480569485253308
0.437855343934835	0.100923831388806	-0.184974833259789	0.209115407276995	-0.00237125597680421	-0.0297436087102554	0.0485490385645113	0.0218659184711205	-0.00573029158907939	-0.0160574323435298	-0.0213373169040639	-0.0477403056902874	-0.0558219634988442
0.0856374374024503	0.0113152748863177	-0.0245439056857813	0.0624289406761753	-0.00824008530765098	-0.0125127770207765	0.00563027517946227	-0.00241459647841602	-0.000910762985438879	-0.0103764311642137	-0.00786810744327641	-0.0171506981575152	-0.0235250872702184
0.359507398691299	0.0775934230702721	-0.14041334057299	0.200616445108442	0.000312496076078805	-0.00381876070679088	0.0510169545242669	0.0361890111838596	0.0163685532425706	-0.00175313231535601	-0.00291292371173207	-0.00546824361770404	-0.0242172603435136
0.336824583657556	0.116517605104139	-0.121769004788973	0.217379842906751	0.0354905515390678	0.0267439021924245	0.0664033389517295	0.0521740223435541	0.0339365075023443	0.0311172268657461	0.00472057896961903	-0.0162002096624563	-0.0245681560566016
0.0184912091290952	0.00660947626262391	-0.00305594725333204	0.0152318988800311	-0.00147210890207013	0.00056482191251386	0.00534828172215763	0.00284084530059797	0.00121947113050577	-0.000453643494778132	-0.000867047743296989	-0.000681571323347983	-4.21652908760006e-05
0.93910119047619	0.0603460123435393	-0.54557986665698	0.0429988095238095	-0.00178452380952376	-0.0328180555555555	-0.00153730158730159	-0.0102098214285714	-0.0177443452380953	-0.0173012896825396	-0.0456086954711955	-0.0262103084415584	-0.0542501602564102
0.88222123015873	0.10841560099383	-0.494755617804842	0.0874787698412699	-0.00687916666666655	-0.0516863109113109	0.0136520202020203	0.0085251984126985	-0.0139198149073149	-0.0292827387889888	-0.0177367507900595	-0.0339632041569541	-0.0529867063492063
0.428866063451951	0.127474723764437	-0.16019597113457	0.260544250120454	-0.0315593293492423	-0.0454009909417417	0.0411287997907588	0.0114452812168823	0.0247721931528019	-0.038480160145492	-0.0299915985568318	-0.0561333116582928	-0.0586676321172597
0.308211644077502	0.0897824915601796	-0.114387724967485	0.184265433248839	0.017858914767149	-0.0168050049112375	0.0505270519521911	0.0327287870448352	0.0164824817607018	0.000526954927955736	-0.00783691022534361	-0.00478382988499992	-0.0286208683398547
0.945504761904762	0.0530284912441227	-0.549461481048162	0.041795238095238	-0.00681726190476195	-0.0357952380952381	-0.00364015151515151	-0.0170321428571429	-0.0294577380952382	-0.02130625	-0.0301076028138528	-0.0468840277777779	-0.0504848029894084
0.319612147442964	0.0973142027724389	-0.10659189961823	0.226497655261214	-0.00201628426905448	0.013085286762203	0.0625884660844085	0.059860820708342	0.0461597148784444	0.00553450124657429	0.0103818115066614	-0.00755771323146903	-0.0120731601806076
0.285764575590566	0.100379999023168	-0.0942725995948311	0.20502910003192	0.0137688226225908	0.0208423403420098	0.0524814399201436	0.0293914467713535	0.00503987852847732	0.0173055814823003	-0.0121345693437994	-0.0325254043827339	-0.0378697930685837
0.0143511868534089	-0.00420151522880877	-0.00302358241370184	0.0115315516227317	-0.00529120085907307	-0.00501260849450263	-0.00225313742796485	-0.00301172715468888	-0.00332241949593464	-0.00515190467678785	-0.00493877198530077	-0.00622639601156924	-0.00593844889989459
0.10664672872888	0.0174843920687355	-0.0217127017946848	0.104002326318157	-0.00885566407470037	-0.0181499245080997	0.0198476390206825	0.00388649099095435	-0.00864365754122172	-0.0135027942914001	-0.0238121664705177	-0.0278445734528494	-0.0289839681863728
0.939004761904762	0.0606258024954057	-0.541696734309983	0.050795238095238	-0.0195543470418471	-0.0219089285714286	0.00160773809523806	-0.0103656746031746	-0.0157614010989011	-0.0207316378066378	-0.0165049603174603	-0.0298192100161956	-0.0273503531191032
0.027979325554104	0.00137348116753434	-0.00537851956416753	0.0265777666433433	-0.00128879745772844	-0.00488138257686982	0.00262811375773284	0.000176990761184537	-0.00405376351187214	-0.00308509001729913	-0.00774541308885179	-0.0060829098737496	-0.006442903351272
0.942422619047619	0.056276382639027	-0.547138186233926	0.043377380952381	-0.0148664502164502	-0.0406373015873015	0.000184523809523718	-0.0172880681818182	-0.0176047084859585	-0.0277518759018758	-0.0189934523809523	-0.0469157772782773	-0.0314723366910867
0.00884185592437964	-0.00138934188469615	-0.0013666215263911	0.00855731186809155	-0.00379557578899701	-0.00199729262105854	-0.00137598923914248	-0.00112466058566639	-0.0025005884207809	-0.00289643420502777	-0.00375908011887197	-0.00396934776398083	-0.0025471603583721
0.620614403661356	0.126387830794244	-0.298257370342813	0.198043510144899	0.00871806358319716	0.00381430126471294	0.031358621728539	0.0392152840241913	0.0213167283584963	0.00626618242395505	-0.00434298107204434	-0.0310075793203624	-0.0427916209330325
0.337716503092714	0.138432460118775	-0.125329415047869	0.209227148659274	-0.0234161538675229	-0.00798874631097357	0.0369728762617703	0.0398060719303079	0.0159002509474462	-0.0157024500892482	-0.0407423492337772	-0.0247075747643542	-0.0550156356244273
0.157843091127046	0.0635425160319503	-0.0405223487938787	0.139665806376813	-0.0116015450779918	-0.022354946162007	0.00881902332444923	0.000132379055576892	-0.00865272953855961	-0.0169782456199994	-0.0278925519928521	-0.0401381895690699	-0.0327053071275125
0.00912339535987742	0.00248110220454837	-0.000664458229575074	0.0106471910074026	0.000673212536885431	0.00098602162463245	0.00165847621088622	-0.00028687588151316	0.00254889655642252	0.000829617080758941	-0.000455482485326331	-0.00187896254052206	-0.00189124557501484
0.845313217746306	0.117960525294646	-0.465352690772022	0.108936782253694	-0.0174895525226407	-0.00165428917487742	0.0109908129452247	0.00711937319216727	-0.0117735466535098	-0.00957192084875913	-0.0337829507910391	-0.0411918361974283	-0.0623714222018371
0.055778531225886	0.00999269410586617	-0.0067617871977958	0.0619940609392351	-0.00840594406105495	0.00119338204478761	0.0140656010401375	0.00603691836721034	0.00241083209660605	-0.00360628100813367	-0.00448446921398519	-0.00680606175874804	-0.0103740838036354
0.889814087301587	0.0997820875069257	-0.503469040903845	0.0770859126984127	-0.00511343795093799	-0.0378855961461999	0.020258676046176	0.00579892676767679	0.0104511363636364	-0.0214995170485689	-0.0351674097148887	-0.0224718747712556	-0.0293023809523809
0.690309451659452	0.158193242501981	-0.339973124515579	0.198840548340548	-0.049173804192883	-0.0187287884441534	0.0234850574863734	-0.00824908167873184	-0.0183118899850149	-0.0339512963185181	-0.0726255707981108	-0.0529140246855522	-0.0609185174674309
0.03775385570401	0.000872463262500969	0.00408399469862825	0.0558698461781904	0.0033780546677736	-0.000758548683154649	0.0132164988129108	0.010534634085955	0.00423320910946408	0.00130975299230948	-0.00175877458368656	-0.00367438657509037	-0.00707486863688948
0.132913879084914	0.0306800345885206	-0.0324753715086588	0.121638200548442	0.00720255660843638	-0.00463123532911636	0.00820756744376089	0.0135209661971689	0.00282309183512719	0.00128566063966001	-0.0130265872798196	-0.0333488097331687	-0.0363554763173708
0.338437009505922	0.112151396546673	-0.120451765222238	0.219195494879164	0.0176198232707177	0.00838824866505583	0.0551664434133664	0.0567395800560294	0.0162826701877773	0.0130040359678868	-0.00108318345219549	0.00265305209762956	-0.0475084919530817
0.014692675688387	0.01252229292171	-0.00132374509876373	0.0104109846626159	0.00454568236825028	0.00494015475741166	0.00939002938660771	0.00768496884929286	0.00443221731540995	0.00474291856283097	0.0034345259236217	0.00153952686563933	-0.000350133070349607
0.598609979995301	0.127810999908482	-0.285954557524995	0.198134314663528	-0.0173762520249638	-0.0305858731019807	0.0365893884386678	-0.00445102398644848	0.00582604642685791	-0.0239810625634723	-0.0573024323646579	-0.0834742045616491	-0.081321885431927
0.391135272718868	0.0839985087378368	-0.154208962629586	0.211462065524591	-0.00186067805828605	0.0151131644629601	0.0434200472571927	0.0383669351943567	0.0197436576883534	0.00662624320233707	0.00475226629307435	-0.0234388495376656	-0.0395536642828374
0.891645634920635	0.0964525680111911	-0.503261920863874	0.0788543650793651	-0.00592671356421359	-0.0354050343662187	0.00809186507936488	-0.00329384920634923	-0.0210381977050728	-0.0206658739652161	-0.0275849650714783	-0.0653424461373824	-0.0582333610833612
0.493037830557072	0.0907753924897173	-0.20336507934493	0.252402749153073	-0.0287423845851377	-0.0211441596215137	0.045962308823394	0.0337024181907816	-0.00477092904328202	-0.0249432721033256	-0.0297176490648879	-0.0460815900753251	-0.0616802795439759
0.0561146139026184	0.00344592841803695	-0.00644255239612782	0.0564034329860387	-0.00262213298479403	-0.00312020668385549	0.0140203821491237	0.00525289187502484	0.00645244042958039	-0.00287116983432476	-0.000377788892234485	-0.0059678688858248	-0.00949855970527892
0.937359523809524	0.0623456010405071	-0.542328040343466	0.0479404761904761	-0.00284285714285715	-0.0293867063492063	0.00129821428571431	-0.00815952380952378	-0.0152002899877899	-0.0161147817460316	-0.0247300595238096	-0.00257380952380948	-0.035320202969545
0.780996825396825	0.162516288927029	-0.409644606901953	0.154703174603175	-0.0383324134199134	-0.0473380578136586	0.000958033339807485	-0.0280622058497059	-0.0328336944305695	-0.042835235616786	-0.0369624941031192	-0.0657332983732385	-0.0895433355941445
0.0774861301017681	0.00871652480826948	-0.0171867242380538	0.0659384265234173	-0.00521980163631937	-0.0152351308595782	0.000848172043728376	-0.00191438527695691	-0.00331116092601284	-0.0102274662479488	-0.0161657967624892	-0.0190414312630242	-0.0248653377071089
0.586260011306939	0.16553486055646	-0.267138243560246	0.229939569165982	-0.00960219445452204	-0.0508743371644185	-0.00205515095079223	-0.00263116554077736	-0.0216192445542674	-0.0302382658094702	-0.0361383796106716	-0.073587290846207	-0.100269399452181
0.180273230427364	0.0424109009328292	-0.0459123369400807	0.16118498644077	0.00327368996101196	0.00891331400157494	0.0501025967020914	0.0345773635598524	0.020858004801307	0.00609350198129344	-0.00623479848870861	-0.0126386030442159	-0.0135408690161313
0.137413595846043	0.065895843640498	-0.0188180167646757	0.166099581550934	0.0154382664698953	-0.0162349389708608	0.0264700759942693	0.0161681255681769	0.0122290728711417	-0.000398336250482745	-0.00273151807917296	-0.0172222685086329	-0.0124499445762059
0.201888701357782	0.0453598513336856	-0.0541337036176446	0.175458839232873	-0.00223219962833754	-0.00394237003455197	0.0381945801340691	0.0219762814394796	0.0064488040895983	-0.00308728483144474	-0.007121983178388	-0.0230971322510008	-0.0310152520913598
0.488834212547104	0.106512106554592	-0.205768029353493	0.237837536678902	-0.0198294421670787	-0.0512100168461195	0.0423979524279049	0.0142367452380914	-0.0177950093765594	-0.0355197295065991	-0.0337955131321619	-0.0520335847413435	-0.0867373947840057
0.667027787069312	0.113924603914113	-0.330246246570796	0.189863879597355	-0.0263248565409461	-0.0198180429234989	0.00911444734357736	0.00462718349933533	-0.0466099336429922	-0.0230714497322224	-0.0371576893563335	-0.0535185194498148	-0.0613023339941707
0.132242870069084	0.0191424022172325	-0.0401916924662106	0.0973356749350136	-0.0169102296345046	-0.00891882183992723	0.0090985783733413	0.00310598183923047	-0.00919118926465623	-0.0129145257372159	-0.016019782485112	-0.0256916387058391	-0.0222622059882862
0.227380122034283	0.0555774132112884	-0.060949018640618	0.197725997094086	0.0116553787388282	0.00402188845248944	0.0356063563775603	0.026735238895591	0.0133029648545043	0.00783863359565884	-0.00617043677341417	-0.0192964560733686	-0.0260951883814417
0.697111761155511	0.14175421670994	-0.348223832967856	0.187704905511155	0.00525810973941765	-0.0393820984213999	0.0338385959864868	0.0164254061070507	-0.0189275484312551	-0.0170619943409912	-0.0311200335712442	-0.0621457991399965	-0.0418446856412242
0.839243340401429	0.118811491509867	-0.466613572268849	0.0984566595985714	-0.0226739924119569	-0.0236725070680953	0.00553562785253947	0.00661264814504892	-0.0148473085218473	-0.0231732497400261	-0.026556181544204	-0.0230869367031057	-0.0551031354674737
0.651317961205461	0.178341356771906	-0.312550771122469	0.211648705461206	-0.0132518752081251	-0.0208524695591645	0.0375658971603303	0.0385114542485715	0.00345013848337095	-0.0170521723836448	-0.0341791487391083	-0.0493186784436148	-0.051054467191771
0.19604044224395	0.028421229752739	-0.0607599193159597	0.143836341031833	-0.0181804859550851	-0.0261057598707033	0.0228492016334781	0.0105667396629692	-0.00876949340450123	-0.0221431229128942	-0.016212528066938	-0.0336372484071366	-0.0365347276160464
