# Supplementary material for: Measuring re-identification risk using a synthetic estimator to enable data sharing
Source: PLoS One. 2022 Jun 17;17(6):e0269097. doi: 10.1371/journal.pone.0269097 (PMC9205507; doi:10.1371/journal.pone.0269097)
Supplement: S3 File — (ZIP) [file pone.0269097.s003.zip › tx/tx.vineCopula.1.5.csv]

risk_act	entropy_est	ital_est	hypo_est	g_err	g_vine_err	ave1	ave2	ave3	ave4	ave5	ave6	ave7
0.0183925009037889	0.00225989502470797	-0.00435760133115126	0.00958357018662359	0.00196488682357698	-0.00499717212210057	0.00136641976301948	0.000570285427715551	-0.00531685396532626	-0.0015161426492618	-0.00632807086162541	-0.00317082507495969	-0.00749145239957985
0.301677339535898	0.0634141545235496	-0.0764425146781749	0.217876832740339	-0.00877436735898057	-0.0243166156325021	0.0328646732825654	0.0146744847747409	0.00070348797336578	-0.0165454914957413	-0.0296111655602954	-0.0459471587267028	-0.0582493906765522
0.608735941998804	0.135309419963247	-0.248669056196226	0.193224058001196	-0.00742591685949745	-0.00173536674757979	0.0356783576946961	0.0185364474323705	-0.00482861083635466	-0.00458064180353868	-0.0154289067616958	-0.0561779159672143	-0.0650634500220265
0.943098095238095	0.056354760356674	-0.491412754580063	0.0384019047619047	0.000761904761904741	-0.0416743145743147	7.28571428570968e-05	-0.0123483333333333	-0.0196276190476191	-0.020456204906205	-0.0312322222222223	-0.0293904761904763	-0.0403542429792431
0.0552177771239618	0.0137537246322032	-0.00699966020760774	0.0489108381228745	-0.00232263133460422	-0.00674800549342115	0.0160018707103583	0.00580081255052793	0.00896738075616992	-0.00453531841401269	-0.00230278347741884	-0.00695934355016655	-0.0078105365250909
0.00353274570510993	0.000313226345467312	5.84008329264172e-05	0.00260445300769489	-0.000472994671290381	-0.000368768291480157	0.00136033209862894	0.00109663656276432	0.000772864731723854	-0.000420881481385269	-0.000318168593023653	-0.000756466024958633	-0.00052062073776824
0.871570757575758	0.109423257799429	-0.435350509525935	0.080684797979798	-0.0395526822661343	-0.0298179004329004	0.00632121545121545	0.0105535281385282	0.000746493506493584	-0.0346852913495174	-0.0245547502823974	-0.0446662864974944	-0.0607635373854992
0.0102348378612361	0.0016587624307656	-0.000471882508806329	0.00768541106656946	-0.00112440036547174	0.00117221094109223	0.00237414786505659	0.00180488422315368	0.000245180121458601	2.39052878102455e-05	-0.00112510455509537	-0.0021353188795491	-0.00235579789849326
0.0124886417070778	0.00274937574965629	-0.0012585477880296	0.0105378074903066	-0.000461387327291965	-0.000659990663236387	0.00111782338491324	0.00095808070995663	-0.00038164787925756	-0.000560688995264175	-0.00273502181021644	-0.00372189425196041	-0.00333152982917671
0.390062306984143	0.0673095737174016	-0.133713290376689	0.186655242545777	-0.00532169200418642	-0.00853268837031063	0.0327830140496872	0.0151994097016026	-0.00320565923258109	-0.00692719018724852	-0.0228179028601491	-0.0371115117695066	-0.0474265466915997
0.751630268620269	0.155120849174886	-0.342348844883075	0.151591953601954	-0.0349462164151637	-0.056066324178805	-0.00327554120879114	-0.011004364668699	-0.0343147009847737	-0.0455062702969843	-0.0602750789879916	-0.0687628899512417	-0.0930547226917685
0.238538325006585	0.0702017334298136	-0.0677290442159782	0.147105736072116	0.0133245893643185	-0.0127999077807907	0.0404197761650542	0.0175358189891035	-0.00623478596204904	0.000262340791763904	-0.0290359630918655	-0.0221804223000065	-0.026133800422436
0.0261094274503466	0.00253448749749912	-0.00336072663052061	0.0217613843293084	-0.00212021828749128	-0.00394533322317878	0.0016929832831604	0.000195568619129057	-0.00547883662741292	-0.00303277575533503	-0.00601329195750571	-0.00710086736355207	-0.0088857119009502
0.304501786960007	0.112562494800039	-0.0860994950830406	0.18762429664576	-0.00201343587044706	0.0148945472234894	0.0484769837546975	0.0348940176789341	0.00856328398475859	0.00644055567652119	-0.0130534044145271	-0.0250186958641948	-0.0308316882318865
0.0546330698950878	-0.00262956083190495	-0.00476359580330875	0.0568220951784375	-0.00670036407648016	-0.00349417906110361	0.0109883792799775	-0.000442449863754232	-0.000983445702792261	-0.00509727156879188	-0.0105265015022911	-0.0132297339134858	-0.0147909121331312
0.405053141699622	0.0668986584100958	-0.142366312586393	0.184171924218979	0.00882934431180732	-0.00297719224869192	0.0495562116152811	0.024968474680819	-0.000229396145282779	0.0029260760315577	0.00014972435867	-0.033675081232215	-0.0342311652046475
0.915499682539683	0.0785447133770822	-0.468922518837785	0.0561336507936508	-0.025779466089466	-0.0329878998778999	-0.004403492063492	-0.0168401448551448	-0.00575095238095236	-0.029383682983683	-0.0383247167864814	-0.0502222871572872	-0.0335272377622376
0.0755347764690117	0.0411652753456114	-0.000578157218786554	0.0910212552107887	0.00677895425450159	-0.00236208419242449	0.0294599993155352	0.0178914591624243	0.00666132173319081	0.00220843503103854	-0.00340599981968609	-0.0100514279731799	-0.00956898349270074
0.642033664577675	0.122444776831516	-0.278215526756661	0.162689593643952	-0.0307946466991199	-0.0795690913017415	0.0182823401637714	-0.0180314911327172	-0.0386623844784857	-0.0551818690004307	-0.0463398878837193	-0.0793409367284805	-0.0975767852457512
0.489978586591328	0.102484780595381	-0.178422871984226	0.211529817948988	-0.0125593387196001	-0.0195294982216784	0.0347624475061908	0.0136720748445975	-0.00809196092664199	-0.0160444184706392	-0.0419846219144058	-0.0698969338967795	-0.0797275104945425
0.32584339093098	0.135516520328444	-0.103434653796428	0.173896631492866	-0.0286907107642252	0.00458719544288655	0.0528483792539357	0.0435334723295757	0.00740490077999884	-0.0120517576606693	-0.012543707143624	-0.0452929147474723	-0.0435749212074809
0.777478824508825	0.141795598309764	-0.366149437744838	0.127354508824509	-0.0407668611685594	-0.0894551786323935	-0.0103545494048436	-0.0218890281735947	-0.0267442415359922	-0.0651110199004764	-0.0686943970183932	-0.0964532527568677	-0.068000039996973
0.545298896081215	0.140714840447526	-0.207905346130365	0.213095072172753	0.0269410401549961	0.0182189629482469	0.0654449010176869	0.0425308937702572	0.0268738729732206	0.0225800015516214	-0.0317829339594998	-0.0164457670598673	-0.0444940041694351
0.304010891842885	0.076723087222029	-0.0986279928408168	0.154551385378817	0.00338838255318041	-0.0355033941037974	0.0538432437533408	0.0189587648099732	0.00907830772586166	-0.0160575057753085	-0.0192751635212868	-0.0191537051069915	-0.0453500650306822
0.343141981004431	0.125826408141481	-0.107464624265839	0.187521897166198	0.031231725486958	8.2260413419466e-05	0.0815765768378577	0.0513843500325302	0.0339742200262835	0.0156569929501887	0.0118140678801271	0.00794285392219302	-0.0168128053119749
0.196209397733458	0.0300979220773213	-0.0526151938179911	0.125079645833869	-0.021197350259356	-0.025754285325061	0.0266958308137814	0.0137685943837311	-0.00946365832639734	-0.0234758177922085	-0.0281709535995236	-0.0320453053773583	-0.032002853315775
0.228440619600657	0.0873389477408657	-0.0594600047878991	0.151504192605029	-0.00810009675973963	-0.0336723385876907	0.0211675661925344	0.00956842145420747	-0.00135123762154601	-0.0208862176737152	-0.0171222877714005	-0.0304789794428589	-0.0380792731184629
0.840467780258957	0.11901911271519	-0.413113283020226	0.0954877752965987	-0.00659587549705198	-0.0415509518498458	0.023146010505834	0.00660096432978785	-0.0109744392209098	-0.024073413673449	-0.0473147430456254	-0.028023853206477	-0.066644987496164
0.585663782912875	0.169399230981997	-0.232281302379681	0.204618439309347	-0.0211049389395108	-0.0573518534156732	0.00560026045919038	-0.0287103225394786	-0.0350918949118449	-0.039228396177592	-0.0559638766573455	-0.0806265457679504	-0.0928386973034698
0.410064962669361	0.164030337269607	-0.134850029688914	0.212510503218017	-0.0299633457212118	0.0106420542061707	0.0610506516120503	0.0409788601884532	0.0291864698142904	-0.00966064575752057	0.00355993342181904	-0.0160142014214483	-0.0423071419464719
0.864911976911977	0.109384555194318	-0.43346466379884	0.0790324675324676	-0.042283088023088	-0.0143581649722826	0.00169976911976921	-0.00986582717935658	-0.0239059763043974	-0.0283206264976853	-0.0417060944852248	-0.0515100723786017	-0.0672633278366688
0.744399047619048	0.165243694704421	-0.332898451182902	0.162767619047619	-0.0735201923764006	-0.041823638291533	-0.00793414977781082	-0.00838797498253385	-0.0219374810810105	-0.0576719153339669	-0.0593867799601798	-0.0615796352709898	-0.0691017257261143
0.0421640738939431	0.0253565211427761	-0.00834216669607782	0.0249958285711004	0.00512784349520683	0.00076043689200548	0.0114229248668412	0.0138865603698	0.00706100008873212	0.00294414019360616	0.00138552054480622	-0.000489578869374951	-0.00134906705715984
0.596274732832062	0.162216873094865	-0.236183282132971	0.206185267167938	-0.0488993327873781	-0.0517963211755794	0.0357214207073809	0.00788204565567885	-0.0573301356465493	-0.0503478269814788	-0.0748171385553713	-0.0901959185286905	-0.0958972663998893
0.865766132756133	0.105135076332099	-0.431300253046951	0.0824338672438674	-0.0168419336219336	-0.043375873015873	0.0161178354978355	0.0171638672438673	-0.00763756132756122	-0.0301089033189034	-0.0181762914862914	-0.0394413067577896	-0.0431819875620446
0.337050286760842	0.117084939280834	-0.104791404378401	0.18703018379507	0.010856103294724	0.0135948232611259	0.0524480943147912	0.0444846226305797	0.0466617338131868	0.012225463277925	-0.00239083693374165	-0.00398502482874591	-0.026106584422573
0.0106912024497551	-0.00346349128001844	-0.00182544924117977	0.00749636483675674	-0.00420980018752292	-0.00266863642808006	-0.000178158139045488	-0.00133309882538139	-0.00316494646633003	-0.00343921830780149	-0.00537216900336641	-0.0042082959046088	-0.00544560752351206
0.059358752496765	0.0153310994045529	-0.00834671081044958	0.0521139990181435	-0.00561975751437682	0.00183260655062996	0.0135148965967247	0.00344283215413145	-0.00450514008495108	-0.00189357548187343	-0.00629708008368723	-0.00800391557811483	-0.0133288974652372
0.7501863003663	0.148467981416317	-0.336599132051794	0.161224810744811	-0.0352103418803419	-0.0527603920799129	0.0213136929736929	-0.0101964658681531	-0.0494303657721322	-0.0439853669801274	-0.075822422738773	-0.0658406796756793	-0.100017041166352
0.0705168892393345	0.0223856857455142	-0.00996403202222404	0.062339483672461	-0.000197447658666888	-0.00485020907631542	0.0212626312989735	0.0193981747318116	0.00945353242051558	-0.00252382836749115	-0.00973180055824129	-0.00580801269472327	-0.010160513808717
0.944403809523809	0.0543246729781912	-0.490450256972847	0.0411961904761906	-0.0301933333333332	-0.0518271428571427	-0.0109699999999998	-0.0192248717948716	-0.021052619047619	-0.041010238095238	-0.0499515329115328	-0.0365917155067154	-0.0583802334688014
0.492159872516808	0.0866912621124381	-0.176345654191668	0.218274018517083	-0.0383550562121533	-0.0137674806114884	0.0322678706898233	0.0184142453787738	-0.00600956676594283	-0.0260612684118208	-0.023545434433565	-0.0571764655273971	-0.0683229639068438
0.197202859072017	0.0671081179183894	-0.0444477327694906	0.145624239116151	0.0236504770376165	0.0281320020181795	0.0680899238654244	0.0392150602182838	0.0264417814902358	0.025891239527898	0.00714640607881672	0.00179354533545148	-0.0212163904893518
0.341780162955271	0.152173517507772	-0.104434567849227	0.19322088536244	0.0172760342364651	0.0128941777207189	0.0464627250986046	0.0355778786070937	0.0370222202335481	0.015085105978592	0.00387311608982471	-0.0149438853661304	-0.0278800067863335
0.0542950931399693	0.00477454158066083	-0.00399456173545067	0.0494619020384902	0.00183966095742754	0.00238455285552217	0.0171608855712381	0.0104180335285785	0.00793061515336135	0.00211210690647485	-0.00214782617986344	-0.00428092893848416	-0.0079382064063092
0.0551919054954663	0.0183558680264952	-0.00210858273746574	0.0623588974770891	0.000792584143544522	0.0039171616496949	0.0200492127349439	0.0101548746673284	0.00489709229805303	0.00235487289661971	-0.00684870499316573	-0.00783568122475743	-0.0067199218241667
0.568400110978223	0.117679501583495	-0.23185423647191	0.184546156302883	-0.00194804290627526	-0.02481268490327	0.0399904935649804	0.0176595221806217	0.00252867468468954	-0.0133803639047727	-0.027019970494462	-0.0292731673919771	-0.0469534240460947
0.649015722192472	0.130507049255321	-0.283365397181813	0.161101419136388	-0.0429731788072867	-0.0452723804958802	0.0360794170447957	-0.00187460731711619	0.00181267460737977	-0.0441227796515834	-0.0737537656485761	-0.111630965350296	-0.0519469687262581
0.520006347176396	0.151553083863038	-0.189752270296579	0.223124763934715	-0.0144344171250232	-0.0344353529277815	0.0117091641967624	0.000267701537493448	-0.0156225060165815	-0.0244348850264023	-0.0499416173222897	-0.0831759085394452	-0.0846982180820497
0.333658183051362	0.0832627456019651	-0.100119523270046	0.19666799685264	-0.00414411856043528	0.0135824330268103	0.0531047305233138	0.0292385961489989	0.0170306608844593	0.0047191572331875	-0.0164145262084119	-0.0338321151037972	-0.0492775549666892
0.2215182746159	0.0436526365984481	-0.0443382228618088	0.187340107493315	-0.00259127334664294	-0.0139791038823397	0.0429210008587994	0.0244584627315373	-0.00366093858601149	-0.00828518861449132	-0.0307964632240504	-0.0273389139966083	-0.0451427061010304
0.60556369386709	0.137727764171709	-0.254170691317704	0.176130025716972	-0.00116039100033449	-0.0176801260686856	0.0492184981524262	0.0310485072451194	0.00786815721032064	-0.00942025853451012	-0.0251397172580162	-0.026589623365561	-0.040752380603598
0.56017085879794	0.170093057074635	-0.215449788532494	0.212997712630631	-0.0579799585029721	-0.0511111978862461	0.0194666228422208	-0.00341167604867398	0.00344049204002017	-0.0545455781946091	-0.0755034021391311	-0.0594438927461838	-0.107876548411202
0.590359709972891	0.131485272751731	-0.247096685580067	0.174453610600438	-0.0183783761228219	-0.0132875725251448	0.0564167725958163	0.0339856439093486	0.0246227082825633	-0.0158329743239833	-0.0277054619751494	-0.0117873563506582	-0.023009283576512
0.657837159441865	0.134101680662276	-0.277753776565313	0.188593951669246	-0.0295980414839495	-0.0232974237527179	0.0416166746588166	-0.00160347780717141	-0.0048081030815591	-0.0264477326183338	-0.0424036327295015	-0.0473668115817301	-0.0468512833611003
0.490762518843649	0.0900736819556114	-0.174678395727061	0.221910814489685	-0.0115521450088364	-0.00911559450001609	0.0527520893872442	0.0218459717875548	0.0058299746852003	-0.0103338697544263	-0.0219567816960861	-0.0364466678645151	-0.0563511420545796
0.589596095132937	0.14628961295999	-0.236306217460972	0.19868168264484	0.0195533197918177	-0.0215161170813076	0.0734439942814448	0.0311922626715535	0.0195769880278002	-0.000981398644744891	-0.00487363650512729	-0.0275075328244029	-0.0515198597884795
0.939297142857143	0.0592879692064978	-0.488559223182933	0.039902857142857	-0.00703380952380961	-0.0170335497835499	-0.00610076479076493	-0.0155102485096604	-0.0146967857142858	-0.0120336796536797	-0.0242317460317462	-0.0523235714285715	-0.0465189393939395
0.215458773217416	0.0430299561125348	-0.058477103984361	0.140067093425726	-0.00391787340479455	-0.007720583356712	0.0182432230472074	0.0253616621155827	-0.00553395225649406	-0.00581922838075327	-0.0159281777600366	-0.0289217730112701	-0.0378404819968937
0.931438095238095	0.064983415856867	-0.480681034329445	0.0480619047619049	-0.0165980952380952	-0.00922158730158729	-0.0175419047619046	-0.00186738095238081	-0.0145808802308802	-0.0129098412698412	-0.0337864435564434	-0.0510987662337662	-0.053955
0.939741904761905	0.059255689169851	-0.48915176949858	0.039224761904762	-0.0256205339105338	-0.0231219047619046	-0.0109156060606059	-0.0248622832722832	-0.0191596031746031	-0.0243712193362191	-0.0282609523809523	-0.0386942857142856	-0.0492007153957154
0.0896492181954946	0.012905556583975	-0.0211313724729115	0.0573620137715808	-0.00223586196370458	-0.00869761943807687	0.015817784303323	0.00721102041754243	-0.00154623914527169	-0.00546674070089073	-0.0132501265557613	-0.011247424950695	-0.0155283699874584
0.585578596477826	0.124208566083493	-0.240738411805976	0.182268387649158	0.00713540876399232	-0.00768738336395935	0.0440101420289595	0.022874374646736	0.0142552678678349	-0.00027598729998346	-0.0115854617542929	-0.0301735156117963	-0.04017746968957
0.219725104981349	0.0753834023577068	-0.0588088208137825	0.143181853721399	0.0256416126908532	0.036669005549228	0.0350684193497162	0.048513221441421	0.0189603185207112	0.0311553091200406	0.00668132357974932	-0.0065718649017027	-0.0192756160197196
0.172992497242649	0.067573977688311	-0.0418311091196251	0.124467537968563	-0.00699753728522323	-0.0283755325424819	0.0149934567108021	0.00973958729866486	-0.00656994352262885	-0.0176865349138526	-0.0120968860937361	-0.0141642536201575	-0.0338365213100966
0.340429675253346	0.107572229122931	-0.101675009608138	0.199933332461574	-0.00600952173008767	-0.0110710107944089	0.0587917876603126	0.0413649106400681	0.0158722598206277	-0.0085402662622483	0.00725658103604138	-0.00365199068274358	-0.035106258835262
0.687564395181667	0.15750234310922	-0.307662235865113	0.153160366723095	-0.0320131295417861	-0.0483919297650595	0.0290315815242433	0.00828075914112281	-0.0285200841196039	-0.0402025296534229	-0.0271039860336123	-0.0567971968152674	-0.0460245910802054
0.790308918858919	0.152109988800528	-0.376936981826248	0.118013303363303	0.013446497946498	-0.0656224846821266	0.00378975302475304	0.0144282815915899	-0.0198221892388658	-0.0260879933678143	-0.0574030528750575	-0.0689833006824192	-0.100937400730984
0.216896749681016	0.0415150949581669	-0.0607736499025201	0.136145772648442	-0.0166401802877842	-0.0107277170213363	0.0308327080163388	0.00644832587247973	0.0130645247996134	-0.0136839486545603	-0.0210829996255469	-0.0294265640533866	-0.0390200961713956
0.814975387160065	0.110336386089249	-0.393826332175262	0.107446835062157	-0.0171569456016233	-0.0178214200160977	0.0258130957459181	0.0205262646384291	0.00744075663078492	-0.0174891828088605	-0.0219704491888096	-0.0103275916222693	-0.054947763182735
0.64554014345132	0.145249460675989	-0.26744299505208	0.195715412104235	-0.0183827519622493	0.0146957002629293	0.0518327115643216	0.0461167092221504	0.00377454364895069	-0.00184352584965997	-0.022603353321957	-0.0214388343895378	-0.0349487052267585
0.278727832917805	0.105872639299408	-0.0777477093618119	0.177082803244858	-0.00838554580974216	-0.0668200883552702	0.00866343015403304	-0.0146754889909371	-0.00504076781247098	-0.0376028170825062	-0.0427600076374371	-0.061644475640819	-0.0558580133947073
0.31797943180035	0.0946892041062087	-0.0917865172661161	0.195176270183324	0.0072432513862879	0.0154118129804279	0.0685414665311055	0.0460687059478377	0.0436413996815643	0.0113275321833579	0.0112221047061152	-0.0016020761126353	-0.0149641769267067
0.707186305916306	0.139586343853497	-0.315274351662598	0.161835916305916	-0.0115187884597119	0.00120337538278714	-0.00343245548178028	0.0126769563116622	-0.00398384041826771	-0.00515770653846237	-0.0350655749698564	-0.0459922840428626	-0.0530714532777737
0.427008715867436	0.118177190754789	-0.155702147131272	0.180556978919582	0.0118836517988146	-0.00717300566879847	0.0432125420317109	0.0354632468325222	0.00141057738858119	0.00235532306500807	-0.00674425956454516	-0.024520956931243	-0.0275317274751482
0.0233118957373076	0.000925673832222036	-0.00104008263685961	0.0155018181323309	-0.0032512426844103	0.00134584940786058	0.00652388805492659	0.00320425610426829	0.000615445771270175	-0.000952696638274856	-0.00111620287695955	-0.00327890690914851	-0.00612134493642853
0.195726339840302	0.0330344063768576	-0.0491834814443343	0.133192302431579	0.000983373327948789	-0.0309548607641031	0.0178389009087297	-0.00475367743863836	0.00581077577440961	-0.0149857437180771	-0.013474500066934	-0.0309933363824849	-0.0415768617747673
0.842666427232898	0.11385328009639	-0.410722028146183	0.100378017211547	-0.0284530062094768	-0.0578937865402572	0.0111605568940862	-0.0123643026907734	-0.0110059321724029	-0.0431733963748671	-0.0249458650173356	-0.0506237631777338	-0.084486513124818
0.924089523809524	0.0724597130513802	-0.476305102549185	0.0494771428571428	-0.01820886002886	-0.0225038095238095	0.00838357142857149	-0.0169804329004329	-0.0132204761904762	-0.0203563347763348	-0.0209095099345099	-0.043431778689147	-0.032375929576959
0.0147771362596224	0.00193735309424277	-0.000153341849397472	0.0122405949951815	-0.000134293807756232	-0.00100829954064612	0.00689784937217315	0.00363413870487029	0.00229918945221599	-0.000571296674201178	-0.000953473617024341	-0.00164198148190575	-0.000287155020507877
0.928977142857143	0.0673381834837211	-0.477999675895709	0.0508228571428572	-0.0233650793650794	-0.0238285714285714	-0.0101261904761906	-6.99999999999035e-05	-0.00843619047619037	-0.0235968253968254	-0.0295040259740259	-0.031796040186164	-0.0284225108225108
0.0525339872559078	-0.0040455997493463	-0.00266831594921382	0.0570488571871594	-0.0108071627299595	-0.0094883031744508	0.00679583097621971	0.000627195694781424	-0.00404808376210857	-0.0101477329522052	-0.00853577937036371	-0.0150674659608195	-0.016746175298428
0.10189627244638	0.0180516077885956	-0.0195680157067804	0.0809225869324877	-0.00214382461642067	-0.0116921843827273	0.0219393090096098	0.010179139502462	0.00554673331460839	-0.00691800449957397	-0.0076747586472589	-0.0144172897968539	-0.0137955708043306
0.557781929813908	0.12522644979889	-0.212998270157246	0.215049181297203	-0.0190354793558695	0.00277251212152141	0.0399606533468646	0.0380552782293186	-0.000774618228125412	-0.00813148361717397	-0.0146050892145841	-0.0374780847282457	-0.0599185150167511
0.0196528706571623	0.00621074554201408	0.000832819967157384	0.020895176226293	0.0049174568850337	0.00517335864798871	0.00861732337706684	0.00787824225479347	0.00530924034427029	0.00504540776651121	-0.000365233676336309	-7.48916376919484e-05	-0.0014807750037395
0.571046494480922	0.110858549348855	-0.230312579654601	0.188656362661935	-0.0117412586416046	-0.0200825595505945	0.0388262909456112	0.00149689591755575	0.00453512801452516	-0.0159119090960995	-0.0209684361650653	-0.0522902787902916	-0.056909623840377
0.898907301587302	0.085513498471113	-0.455788852103398	0.0667593650793649	-0.0183726229326231	0.00338269841269823	-0.00726084415584416	-0.00191146520146535	-0.00121865079365091	-0.00749496225996249	-0.0384776046176047	-0.0355812820512822	-0.0418958500976149
0.101259296863777	0.0237038421625318	-0.0158419168329135	0.0894894681191181	0.00838715056530318	0.0117540748190586	0.030980692102198	0.0170237579252588	0.013547253889568	0.0100706126921809	0.00166015561165736	0.00122971787525827	-0.0100129262214478
0.600120637738968	0.136846045310157	-0.240373085755488	0.203617457499127	-0.0319777232403258	-0.0556203310497252	0.0349190869599775	0.0154779926777431	-0.00384342298847429	-0.0437990271450255	-0.0314001930726164	-0.0627006250765182	-0.0583301328552035
0.308592369962562	0.0690891658535799	-0.104468547162362	0.149298748201681	-0.0169558875141293	-0.0266698934656068	0.0354584718232592	0.021366472704729	0.00344361235829366	-0.0218128904898681	-0.0278863608104821	-0.025560719069141	-0.0382363104434599
0.0405611462378547	0.00439371314355372	-0.00774286917846262	0.0305961508767234	-0.00676394124510224	-0.00881647219117272	0.00682092785551489	-0.00309167151125807	-0.00119941990682849	-0.00779020671813748	-0.00890923392253051	-0.0121517777462652	-0.011149885228445
0.883757777777778	0.106976142866913	-0.443912882791567	0.076131111111111	-0.00564015873015888	-0.0317013732672556	0.00935563492063496	-0.00530072368979484	0.0064762698412697	-0.0186707659987073	-0.0199308141635639	-0.0172776798201799	-0.016680634920635
0.722922354102377	0.148227850138391	-0.3273304993109	0.149819868119845	-0.0133978390625191	-0.0035713066041233	0.0254028536138836	0.0169757296836986	0.00141769218951326	-0.00848457283332127	-0.0110993318520093	-0.0303540425314673	-0.0475044029840627
0.723685509913183	0.150648152460553	-0.331581321408246	0.141250045642372	0.00218671704674311	0.0135605245595901	0.0358743522473598	0.0136333928878781	-0.00150655475450889	0.00787362080316656	-0.0215283591470719	-0.0181144082019307	-0.0361777654681227
0.221674537292799	0.0401530752957392	-0.0422494760257894	0.190431293155411	-0.00524762921170327	-0.0110642482209101	0.0403876142711752	0.0165710950166708	-0.000324481910586483	-0.00815593871630668	-0.0100311574086689	-0.0259248126313772	-0.0414983040712837
0.407201866673293	0.116472949107329	-0.14299467010645	0.185124553749069	-0.0146666110220059	-0.00239934880509529	0.0464264126939969	0.0263472646816861	0.0192496024953154	-0.00853297991355062	-0.00438206180741274	-0.0202489981753268	-0.0229927994467615
0.0897789546623233	0.0439843166441371	-0.00623424563418187	0.0959945960611651	0.00783727359959874	-0.00166212099964722	0.0322911326066654	0.0211904730213552	0.0135221589060827	0.00308757629997576	0.00924411531007739	-0.0060411630365763	-0.00539068488979064
0.220989532071922	0.0824286799228061	-0.0582631364174422	0.144396423869404	0.000841899447618449	0.017522883485021	0.0539586820337848	0.0426484498256179	0.0278601957739743	0.00918239146631972	0.00392693583203035	-0.00386295085719851	-0.0220708776226936
0.40457382168065	0.0839760624739731	-0.130694055763784	0.220081855332703	-0.0114133729669276	-0.0227550629692815	0.0416363707273745	0.024969611436248	-0.0059516885839952	-0.0170842179681046	-0.0324813451560048	-0.0256418767072363	-0.0622398163407126
0.731227235289084	0.150794073008535	-0.332404044524584	0.148137844075995	0.00392045096900118	0.00908938818548033	0.0284199227380736	0.0261957938042853	-0.00334206796079017	0.00650491957724075	-0.0210120953638683	-0.0390929078595387	-0.0081350049877873
0.150460670709262	0.0699792401277666	-0.0268909096619044	0.126490650146911	0.0245403676228462	-0.0161201315704855	0.0193241770834106	0.00212820008179687	1.33703688613429e-05	0.00421011802618038	-0.0224468123992411	-0.0236698034386461	-0.0347334730733071
0.0261345234767212	0.0215162645686484	-0.00260211514641885	0.0186445795814311	0.00786576473844519	0.00853644613301428	0.0146386891785522	0.0110350872878148	0.00832484060575247	0.00820110543572974	0.0010901251226519	0.0010497126378106	-0.00081889702292386
0.684840350637365	0.151201500357012	-0.307439297562208	0.148579254682241	0.00505411477777018	-0.00913728354976806	-0.00311808990035056	0.0276093088440208	-0.0291904310838549	-0.00204158438599888	-0.0430239991540464	-0.0542507505657481	-0.0439145011981101
0.127965241920869	0.0517816133989973	-0.0302791856649592	0.0873924946954468	0.00246414889660593	-0.0100742799094394	0.0211006625728471	0.0170103764770894	0.00257236674157504	-0.00380506550641672	-0.0234647534707802	-0.0188567598481023	-0.0189750091648989
0.131245809333669	0.0226661088719929	-0.0351794521878445	0.0816693878167851	-0.00323795496741441	-0.0105804179032121	0.0177908508451975	0.00917929155564978	0.00115822554231121	-0.00690918643531324	-0.0125145417200978	-0.014276625788231	-0.0220097745136565
0.677227597564115	0.114439556035956	-0.292834726207324	0.173303513546996	-0.032851599868827	0.00308402429744459	0.0409840279087956	0.0215431153389094	0.00408376706902436	-0.0148837877856912	-0.0315799421689138	-0.0382248628938044	-0.0512065445683572
0.281155575277599	0.105748951802961	-0.0818663046480105	0.169233587732688	-0.0165136623014545	-0.0581616570005152	-0.000542006630770753	-0.0157003252386291	-0.0151085462340055	-0.0373376596509849	-0.0712597377909817	-0.044831652900449	-0.0679500169235902
0.0740747481354258	0.0441341626424347	-0.00775516102941459	0.0734765525019744	0.0244150388522292	0.0030292871881783	0.0437751730683896	0.0333107253817132	0.0130342073434809	0.0137221630202038	0.0146621684794432	0.00995589857611386	-0.00122325688001872
0.316582980054783	0.0786818767821912	-0.104679781968881	0.155455599950874	-0.01626079689545	-0.00801835380962013	0.0272178940353589	0.00977796298027878	0.00715854721211762	-0.0121395753525351	-0.00787020825302009	-0.0336919370921004	-0.0444382521643086
0.0126643551145034	0.000332322876646288	-0.00235147577942539	0.00937669209021012	-0.00124274365055833	-0.00164791279470855	0.0024596385384824	0.00105355273587321	-0.00220693978487178	-0.00144532822263344	-0.00338053170586854	-0.00384446692096634	-0.00199103522180191
0.0438413749838475	0.0321316913112086	-0.00264375630191337	0.0424868852982327	0.0102360601114462	0.00673540805776921	0.0206334281429224	0.0142994079978359	0.00868222827581373	0.0084857340846077	0.00393119043922856	-0.00215854480519571	-0.0026227133095344
0.4896125298727	0.159804683301106	-0.175805283250654	0.220960478257381	-0.0943189642193616	-0.052802212947006	0.0111931708453855	-0.0143011404863041	-0.000483023037227748	-0.0735605885831838	-0.0242555721232957	-0.0734366050022687	-0.109003276082435
0.65087491008991	0.168432535904926	-0.275694669657286	0.183778423243423	-0.00700925383322792	-0.0210500358933872	0.0356963549252191	0.0326975019403239	0.0171836826415012	-0.0140296448633075	-0.0281246529344108	-0.0433558439630296	-0.0629036826398948
0.785759047619048	0.161562588159704	-0.362511173464504	0.143529841269841	-0.00608677766677768	-0.067531534021534	-0.00133223855092279	-0.0162837279685329	-0.00752576312576314	-0.0368091558441558	-0.0573598608808316	-0.0479306152344388	-0.0540419770688073
0.7704573004773	0.141236282665839	-0.360191020894232	0.130871588411588	-0.0612622085241898	-0.0908724466428201	0.00703790975106766	-0.000960055467737031	-0.0489884824540784	-0.076067327583505	-0.0496873115931441	-0.103088951797464	-0.0774394503489754
0.0581827745955203	0.0117636879785453	-0.011706501406193	0.0408242460978107	-0.00486161133757157	-0.00735693073577715	0.01128122357586	0.00456663790488084	0.00465112517791642	-0.00610927103667436	-0.00700222942624196	-0.00736701592431795	-0.00591627321500388
0.16773842184144	0.0287025266139952	-0.0423753963195133	0.112595600404719	-0.0110387435306029	-0.00140428713506247	0.0233268498584355	0.00498611945832686	-0.00702094463587274	-0.00622151533283266	-0.0148835448856609	-0.0240365167146672	-0.0324833211656314
0.435064013199523	0.122413183631761	-0.14061371075826	0.229072890254453	-0.0226535796020464	-0.0408422650809455	0.00314016151865204	-0.00292269257515421	-0.0324494619332975	-0.0317479223414959	-0.0756404413594817	-0.0655855114825402	-0.0447504351356855
0.9415	0.0569585981127393	-0.489385511120961	0.0404	-0.0130197802197803	-0.0345320634920636	-0.000821544011543995	-0.00353000000000003	-0.0154503418803419	-0.0237759218559219	-0.0295374861249862	-0.026824126984127	-0.0342253332048068
0.433638920438702	0.106967416394667	-0.165047321683887	0.172284964960624	-0.0110083958220845	0.00851063760868725	0.0473676808251815	0.0264149241069365	0.0144003110822428	-0.00124887910669863	-0.0183352666906282	-0.0290679599163565	-0.046494811706623
0.275139906819665	0.0918900305403813	-0.0754592160301829	0.17469569772489	0.00599842782877963	0.0200765486667448	0.0395942602179591	0.0390561612130799	0.020684029439515	0.0130374882477622	-0.0234918509657231	-0.0179605208274795	-0.010448756042894
0.935058095238095	0.0617224816146182	-0.481568682561825	0.0495419047619047	-0.0220876190476191	-0.0276080952380954	-0.00363238095238105	-0.0163635714285716	-0.0104906160506162	-0.0248478571428572	-0.0339127344877346	-0.0407230769230771	-0.0460662524730173
0.0381409331664331	0.0110967347446184	-0.00779933297534408	0.0240656998915887	-0.00193694257948816	0.00425101322844522	0.00917673253134096	0.00471173085326335	0.00600936051300831	0.00115703532447853	-0.00419887438871002	-0.00734347298785604	-0.004232346438025
0.917660952380952	0.0766377396026623	-0.469618747413081	0.0570390476190477	-0.006262655122655	-0.0288119047619048	0.000725555555555646	-0.00359428571428566	-0.00333555555555554	-0.0175372799422798	-0.0201369047619048	-0.0346559437294731	-0.0384972738372739
0.664809661049305	0.123961889168456	-0.281872878471894	0.18474589450625	-0.0357897759976969	-0.00495279885577105	0.044083584546875	0.0404361036091532	-2.64717232634215e-05	-0.020371287426734	-0.0190481549793714	-0.0294458796805708	-0.0394729393045832
0.576231260762629	0.152070922723808	-0.231621160671264	0.196248739237371	0.0290366660603985	0.0113181414193571	0.0468277827383029	0.0246619356772242	0.0297318470887407	0.0201774037398778	0.00193757203060474	-0.0194676496502999	-0.0245245286519358
0.22578831380386	0.0927655866714692	-0.0583270499037078	0.150147524219996	0.0379403491906388	0.00925540218826632	0.0654051922329469	0.0562914268954434	0.0579765335568437	0.0235978756894525	0.0161011419437544	0.0191869317580703	0.0103124197276
0.0136191488131432	-0.000146799606897025	-0.000590921843982637	0.0100560169586843	-0.00054042502461567	-0.000437959482576375	0.00533047935603143	0.0016991238528065	9.27431215870314e-05	-0.000489192253596022	-0.00167302235491571	-0.00309286059175618	-0.00290968236583961
0.599544862334027	0.119353168980682	-0.250307192044139	0.174344031752269	-0.0153542826447005	-0.00265628698975151	0.0592590103113727	-0.00191393305655352	0.0110307432222102	-0.00900528481722607	-0.0267289191034623	-0.0312224745935533	-0.0541989077190085
0.429411385975802	0.107493475431156	-0.156639479367037	0.184596786938754	0.000187833485044142	0.0134851776350385	0.0563897736759811	0.0116635122481615	0.0210159519859485	0.00683650556004134	-0.0278656174063191	-0.0277334095281944	-0.0552264903174109
0.516000998827955	0.119024933882225	-0.196357292312752	0.202704080537125	-0.00538423791488352	0.00235378816291154	0.0628697496878222	0.0311318261330696	0.0241401530127339	-0.00151522487598599	-0.0232461417422833	-0.0178775163992673	-0.0204692748014281
0.0935786370459253	0.017443751452339	-0.0154846980544917	0.0790623978332037	-0.0108758313216227	-0.0056557037042979	0.0135475217398104	0.00264199601954659	-0.00583814426946487	-0.00826576751296031	-0.015639611871211	-0.0162649570775299	-0.026778370943594
0.786888412698413	0.147842097054607	-0.37264846203959	0.121353809523809	0.00218593888911223	-0.0473891255824267	-0.000433222767203478	-0.0279753596326274	-0.0357640782129209	-0.0226015933466572	-0.0571118629414812	-0.0555737788795102	-0.0309095893684321
0.214258258137599	0.0436496246404199	-0.0554863199115055	0.142955306672866	-0.00407190613933231	-0.0135604876182935	0.0360571463127385	0.00820288110796963	0.00894353468272577	-0.00881619687881291	-0.0191950225331776	-0.0149846271680239	-0.024846860999602
0.40904341145944	0.137880152788825	-0.12627737714026	0.233782304519483	-0.0466589923647107	-0.0544500879937734	0.00413678042899551	0.021657059542133	-0.00394284371011322	-0.050554540179242	-0.0576507471498824	-0.0580377252398398	-0.0700789759683479
0.341289974303148	0.13007151659026	-0.10697812692379	0.19045359667363	0.0132418470394654	0.0197256382420516	0.0742455047324439	0.0563446958810995	0.0431447401515856	0.0164837426407585	0.022986383109271	0.0105303790228417	0.0151822555402493
0.296561551237918	0.11676340778743	-0.0825198540447258	0.188354499407436	0.0106441936503325	-0.00103702469925737	0.0644079692494569	0.0225277126616557	0.0042357918005439	0.00480358447553758	-0.0188618434281614	-0.0239714376000156	-0.043854486251993
0.0412103992610803	0.0298387264384005	-0.001866437730148	0.0402681456699781	0.00870390118284173	0.0049174635351583	0.0152760310947758	0.012257411284112	0.00845308096095915	0.00681068235900002	0.00233518627254219	0.00187322495423511	-0.00269735255883788
0.799413757353757	0.144550171783171	-0.383810514941112	0.111981798201798	-0.0388908479334286	-0.0787832312695192	0.0134709123805131	-0.0200796280876868	-0.0257735544995986	-0.0588370396014739	-0.046657950175899	-0.0588085728027715	-0.0579082936726824
0.0694218409934277	0.0173341119965926	-0.0125645542469291	0.0545202223986712	0.00224112775667108	-0.00497181866289872	0.0103116986172686	0.00452482987794253	-0.00119301810369492	-0.00136534545311381	-0.00590428410858977	-0.0114077961962034	-0.0129287067342527
0.0257056052733482	0.0169190652740825	-0.0057005758138635	0.0120314140906331	-0.00232209584322669	-0.0010590744538692	0.0110993674594368	0.00551212037223658	0.0053182315653597	-0.00169058514854794	-0.000530526134578026	0.000710010161315555	0.000339914726378537
0.079703558063944	0.0144810766056085	-0.0204903932122602	0.0489124141557177	-0.00812129925321423	-0.00961592332743369	0.00522517300432269	-6.04300889702619e-05	-0.00425921135050879	-0.00886861129032396	-0.00712709923357492	-0.0161022923697297	-0.0195617072282984
0.405916827303759	0.129530758592957	-0.125211296382428	0.232897533107072	-0.0138731258334052	-0.0538780491983586	0.0666257707216247	0.00189649911984602	-0.0129637679860199	-0.0338755875158819	-0.0626137814661036	-0.0403089702709056	-0.0885239026711544
0.397812878321123	0.0863610900765862	-0.122648268408731	0.227936568651443	-0.00710997987868361	-0.00442747635127849	0.0460781190736441	0.0413151415197235	0.0182886029479519	-0.00576872811498108	-0.0164965382342412	-0.0406426414729936	-0.0630746488032448
0.92352380952381	0.0728878244691172	-0.47705360663683	0.0485761904761904	-0.0217572161172161	-0.022032380952381	0.0069271428571428	0.00233351370851376	-0.0146795165945167	-0.0218947985347986	-0.0380747684187158	-0.0441766816516816	-0.0334904707635361
0.13145671592216	0.0224676108967003	-0.0266775704814564	0.101095936985457	-0.014803714140065	-0.0124567921633993	0.0146555542069644	0.0159817905958071	-0.00389472439141292	-0.0136302531517321	-0.0186114535815085	-0.0235264630483582	-0.0301009181296612
0.0881358048957851	0.0125173260876102	-0.0210472669987112	0.0573770401926039	0.00944842148834182	-0.00481834077637162	0.0175061634448578	0.0043992235140313	0.00915923339803602	0.00231504035598509	-0.00612543670041514	-0.00795785723891831	-0.00583369997437522
0.145804245132061	0.0288508519158806	-0.0293426583696597	0.114434911094524	-0.0115628720423098	-0.0136175043116758	0.0276490180375436	0.0118595894569626	0.00123319717441486	-0.0125901881769928	-0.0144720732628743	-0.0231018831755899	-0.0308706343763424
0.0459182529942407	0.0039235132249493	-0.0112413407700577	0.0200049461855569	-0.00482493328343232	-0.00658814748052939	0.00686142841057276	0.0022467331039984	-0.00024786583464164	-0.00570654038198085	-0.00519175376500672	-0.00561087116069009	-0.0138032047528789
0.434590719329286	0.126098388823412	-0.136199518698013	0.241454826063318	-0.0216473695923356	-0.0183819026075568	0.0408259458854323	0.00860751411805966	-0.00705921211222943	-0.0200146360999462	-0.0814711672022182	-0.0540367491671965	-0.0787046973280613
0.0608974198716059	0.00691468088870462	-0.0147656608353176	0.0397109555122081	-0.00443190233069998	-0.00540945239047734	0.00809808467729773	0.00631409267735206	0.00242019592305987	-0.00492067736058866	-0.00982010799998447	-0.0142319658701494	-0.016820605955382
0.939558095238095	0.0589424673489959	-0.489468084430078	0.0389419047619047	0.0053752380952381	-0.016404761904762	0.00518261904761896	-0.00935571428571436	-0.0193200793650794	-0.00551476190476197	-0.0267933333333333	-0.03946228993229	-0.041617087912088
0.0746009022312463	0.00800557079270074	-0.00150563580838052	0.0862556706890135	-5.96486866301926e-05	0.00160354263033369	0.0248002724831897	0.0161142626104948	0.00511790971165671	0.000771946971851747	-0.00285674034462048	-0.00880805469181635	-0.0138441726192575
0.698526431901432	0.135944083366194	-0.312602103650605	0.157649123654124	-0.0129410013645339	-0.00980639996291865	0.0238252266180672	0.00615882326565753	0.016603846553512	-0.0113737006637262	-0.0382555117099111	-0.0457501467688812	-0.0343394652063909
0.0854608194673343	0.01135287147095	-0.022486724130175	0.0500866237871127	-0.010849036369864	-0.00584277143195	0.00412582341934538	0.0064781370089667	-0.00749888776111157	-0.00834590390090699	-0.00977391907399804	-0.0215428705196001	-0.021516947557438
0.552491836376033	0.103602037538729	-0.221061407046415	0.188482762585644	-0.0474048738629947	-0.00240404346073264	0.0484810650835771	0.0144460454556631	0.00769323862848992	-0.0249044586618637	-0.0148813272837951	-0.0336779760488841	-0.0455769632794711
0.942877142857143	0.0561775348350831	-0.489834374228721	0.0410228571428571	-0.0196304761904762	-0.0343990476190477	-0.00541690476190471	-0.0177711038961039	-0.019525493950494	-0.0270147619047619	-0.0376271428571429	-0.0303668253968253	-0.0501888056829474
0.286157116778566	0.105605023733209	-0.0830426346854364	0.173869087847057	0.00216615686188998	-0.0611172357983	0.00189091123396384	-0.0134773146629534	-0.0221048219520156	-0.029475539468205	-0.063963590441868	-0.0641086094271771	-0.0635505983060883
0.127581885376336	0.0518899822890469	-0.0255285695245344	0.101672903516086	-0.000223626392684556	0.00497630449130948	0.0410809155439629	0.0302709648370735	0.0150883656415043	0.00237633904931248	0.00769378054406183	0.00429324699675582	-0.0120365089756719
0.577725736022148	0.148112723615917	-0.231647476321097	0.197185375088963	0.00713438407748568	0.0152270839168062	0.0379723457904474	0.0433361713136476	0.0112726175059211	0.0111807339971459	-0.0305242951774193	-0.0155975902885913	-0.025411555318541
0.29066213778938	0.104000216305554	-0.0828159098818463	0.179922198028971	-0.0108226568327139	-0.00199935225855363	0.0297048236808816	0.0103641822823541	0.0163108241053601	-0.00641100454563376	-0.0198195557796058	-0.0258646405788827	-0.0358798173349995
0.263273674398654	0.035826839224997	-0.0810703606494796	0.146571626223726	-0.0183737536620496	-0.0225995318184969	0.0354558814678503	0.000319564887800217	-0.00542071904471486	-0.0204866427402733	-0.0337896588636617	-0.0405731024266004	-0.0428073563116267
0.0723491635354741	0.0150768973667979	-0.0160908444488723	0.0509599352664126	-0.00837258474990911	-0.0069174850360946	0.00639401717556033	0.00463839513944561	-0.000918084272131844	-0.00764503489300185	-0.00495380092329469	-0.015063921727468	-0.0161248207934881
NA	NA	NA	NA	NA	NA	NA	NA	NA	NA	NA	NA	NA
0.37337698744417	0.128153528381356	-0.11775562912748	0.204608425531831	-0.0208587982109179	0.0429103189903151	0.0635974533948478	0.0416532721253512	0.0219936304552729	0.0110257603896986	0.00781588786064719	-0.0206905783548264	-0.0384113259140336
0.457179191132015	0.190225927787362	-0.157941962159855	0.221409305600012	-0.0110993869559896	0.0124780119247566	0.0790464375017454	0.0381979438615697	0.0354088845740592	0.000689312484383475	0.00179293765153704	-0.013762840914521	-0.0179167802587878
0.0890161791049809	0.0130007502565631	-0.0102171058237419	0.0860948633611697	-0.00298321292307531	0.00298492329430718	0.0244339576733095	0.0138994699198271	0.00297218218850366	8.5518561593334e-07	-0.00550629107136276	-0.00572260269699619	-0.014104814655085
0.864069877344877	0.10517855928184	-0.429427463318227	0.0854856782106781	-0.0459822988724382	-0.0307914357864358	0.00562082639582639	-0.00514568875568888	-0.0110947947150889	-0.038386867329437	-0.0384934857349244	-0.0652253159997898	-0.0493138059910507
0.0319556103037524	0.0168078767843841	-0.00971851530456717	0.0112933626134885	0.00228768948981587	0.00103118772632392	0.00275591737609015	0.00395614908218606	-0.00119006825385848	0.00165943860806989	-0.000562643451203909	-0.00400311033275746	-0.00455879831517096
0.784911904761905	0.16397827910923	-0.365265349774625	0.137143650793651	-0.0416822755022754	-0.0809429963311542	0.0168645182595183	0.00416976165990868	-0.0200993637338309	-0.0613126359167148	-0.0524100398986239	-0.0716488395282049	-0.0721596045476122
0.363571673052567	0.148875871694259	-0.113737942534204	0.202240040516822	0.00952929703025734	0.0348207490140717	0.0849687106054094	0.069087256878341	0.0411745501328217	0.0221750230221645	0.0331964465269933	0.00487069898096437	-0.0158900032327876
0.147090865548084	0.0193179713051229	-0.036284843394849	0.100410066188397	8.07125780271922e-05	-0.00133383193478748	0.0204939224706609	0.0143008594188892	-0.00640162403575109	-0.000626559678380129	-0.00835055655053066	-0.0266985807058078	-0.0282345973789417
0.486720203345668	0.163689519437641	-0.169665811665866	0.229528604489523	-0.0243129595626195	0.00141889087873998	0.0237387734153318	0.0441927304447528	0.000300538355983426	-0.0114470343419397	-0.0496100729669285	-0.0691262684008138	-0.0534516663839811
0.432460637156272	0.160373724924017	-0.14253208734942	0.219768944373309	0.00139353982805279	0.0381432526419184	0.0723267667533709	0.0404966218372052	0.0293345415724476	0.0197683962349856	0.00327071677632645	-0.0120751485202055	-0.0415658685651971
0.944524761904762	0.0550217002802207	-0.491951965093312	0.0382752380952381	-0.0171404761904761	-0.0127180952380951	-0.0154614285714285	-0.0341814285714286	-0.0249747619047618	-0.0149292857142855	-0.0397142784992786	-0.062460401493931	-0.036107113997114
0.237534151582065	0.0570542525304809	-0.0642940758987767	0.152443949233663	5.57677596558226e-05	-0.00329739604163748	0.0416727893532255	0.0221014450387615	0.000492689902464982	-0.00162081414099083	-0.017651236803848	-0.0292167004801414	-0.0344920409267262
0.00938104540444783	-0.00248563469734877	-0.0010036567004534	0.00767476009633482	-0.00398552509978054	-0.00378573831375388	-0.00172873190051556	-0.00278515091851344	-0.00207473027492627	-0.00388563170676721	-0.00414593749514192	-0.00455744973475186	-0.00409642207269684
0.228361162237751	0.0562624543409446	-0.0596606682306896	0.149727533761467	-0.00100573405501947	-0.0129975845317118	0.0327352148021704	0.0220949123543478	0.00217724771271274	-0.00700165929336563	-0.0183170593672364	-0.0319443602213958	-0.0304956074497456
0.0901256465286854	0.013070053862079	-0.0215509519990357	0.0582629976534557	-0.00148544064278289	0.00635270099568347	0.0199843622742674	0.00320552147849308	-0.00247361238047898	0.00243363017645029	-0.00783412922193182	-0.0103288304636002	-0.0126718292393315
0.69043707020814	0.125834224389327	-0.307929199941446	0.156555945664876	-0.0244378244647764	0.00583859094357408	0.029903686535117	0.00329673555212839	-0.00387130321059592	-0.0092996167606012	-0.0342267536505143	-0.0588628144876436	-0.0478245824641492
0.328407695612504	0.102034047032275	-0.0857917137451527	0.225835660039616	-0.0067769062935602	-0.0137022812572329	0.0563155740070593	0.0236785202690795	-0.0059594894731923	-0.0102395937753966	-0.0273453252172935	-0.0455321919521629	-0.0716883457625871
0.0211005343713246	0.000661368505115868	-0.00468212637512153	0.0132904699808472	-0.00419187622503155	-0.00658900763059807	0.00152327715431978	-0.00257841228307712	-0.00173513334302071	-0.00539044192781481	-0.00450150879153113	-0.00690032597131842	-0.00700612798414631
0.944248571428571	0.0551279242241872	-0.491140658508128	0.0396180952380951	0.0017447619047618	-0.0439209523809524	-0.00351523809523813	-0.0091188095238095	-0.0238661066711067	-0.0210880952380953	-0.0330030952380952	-0.0425275210084034	-0.0316492857142857
0.416701281924879	0.113957798034465	-0.154178104837208	0.175039920831884	0.00052920025357861	0.00164108538673335	0.069637868387991	0.0326392567403632	0.012843687443452	0.00108514282015598	0.000145002473925904	-0.0419273227294227	-0.0294079182788135
0.930768571428571	0.06556536740534	-0.479720128232836	0.0490980952380952	-0.0145285714285714	-0.0209729059829059	0.00260904761904768	-0.00131820346320344	-0.0309619841269841	-0.0177507387057387	-0.0186328571428571	-0.0306144325119324	-0.0214695238095237
0.654387840199017	0.140986318684636	-0.270003833589787	0.200589937578761	-0.0147998752145772	0.0022040379228615	0.0460393064847091	0.0125016632108861	0.000407385024676077	-0.00629791864585783	-0.026912561402941	-0.0401810391131998	-0.0499822477659091
0.234540242812101	0.0749877986365919	-0.0617607657830741	0.154460071096898	0.0011074006329066	-0.0051475262158398	0.0549229729202887	0.0416844710669615	0.0267277874947599	-0.0020200627914666	-0.0029368622754653	-0.00838956432123836	-0.0227806287544426
0.345050167585029	0.121493971746711	-0.10804682664919	0.190397035100542	0.0278891012187031	0.0103811804057226	0.0596938035728446	0.0583801904768486	0.0403056362489769	0.0191351408122128	0.0119711360089846	-0.0103948320131636	-0.0174422312169741
0.328237092374668	0.111032388972568	-0.0839829820164939	0.230549338609102	-0.0177853016495077	0.0212027431406304	0.0456937823762907	0.0391414269371655	0.00307777571615947	0.00170872074556133	-0.0127518508135836	-0.0491901368249127	-0.0609118820245081
0.720533675261444	0.146090735043672	-0.330031621806317	0.141265689817921	0.00448831418740459	-0.0167042412054459	0.0297629979313444	0.00581408676553996	0.00021103027840097	-0.00610796350902065	-0.0283825842793427	-0.0261368167461936	-0.0449977394245068
0.413581751756068	0.114778563652475	-0.15239221906705	0.172493799961389	-0.0144307707013935	-0.00875994075718922	0.0513374677486358	0.0480705458367668	0.0476534581704266	-0.0115953557292914	-0.00280653154325555	-0.022248389917892	-0.0263781752400283
0.335122899892375	0.106180549112093	-0.0936354363400787	0.217203807559083	-0.0807659488423892	-0.0357439476653634	0.0387826356546078	0.00821461377611155	-0.040893703475532	-0.0582549482538763	-0.0539225158952322	-0.092489485918345	-0.0823610460172942
0.776098398268398	0.134701978659936	-0.367811203612756	0.120781919191919	-0.0292833130921366	-0.0382186229979021	-0.0035070664599075	-0.017040392709921	-0.0434908581967711	-0.0337509680450194	-0.0722633189139148	-0.0732900004394901	-0.0990797693191544
0.666779071139638	0.160938651171061	-0.292411702224067	0.160755214574648	-0.031683725069633	-0.0391876803525768	0.0191166748356345	-0.00305690256638691	-0.0218985825023443	-0.035435702711105	-0.0252357903289127	-0.071262366232984	-0.0796568276044034
0.0128267454518974	0.00262736996147628	0.00149886260770426	0.0128441028901416	-0.000535005418940325	2.95825066901519e-05	0.00598453930599267	0.00475499893558477	0.00309405633223981	-0.000252711456125087	-0.000332956887372641	-0.000331547226948321	-1.33867688889185e-05
0.294388990446083	0.0699281800491292	-0.0825283155869651	0.18538428855805	0.00216327727315108	0.0179358849001266	0.0638331246969525	0.0284153729378681	0.0202475082581977	0.0100495810866388	-0.00784868798327992	-0.0221453932011729	-0.0199614800294485
0.0256487669671995	0.0221348298204763	-0.00168497837718783	0.0201233240282766	0.00357985557923445	0.0024083280922358	0.0129612350310959	0.00763973144320595	0.00723288514595269	0.00299409183573513	0.00164728894170872	4.99138864534544e-05	9.04643841042191e-05
0.539055130652629	0.132636056218185	-0.205525597703705	0.209451853474355	-0.049899667046877	-0.0141482455810953	0.0508145334710308	0.0395572810886117	0.0161421315955	-0.0320239563139861	-0.00820019133777139	-0.0258223912486817	-0.0414919138485442
0.174315286845855	0.018319745888685	-0.0434394188277556	0.119385856655861	-0.00789666766516423	-0.0122014049498378	0.0220219161945316	0.0107218431639267	-0.00801282589701591	-0.010049036307501	-0.0202049333272623	-0.0264693257738301	-0.035292509694076
0.0275833032512519	0.00253461746682005	-0.00686163356583246	0.0168566867860852	-0.000177039318264557	-0.00204842039012995	0.00149505252710387	-0.00268175245289966	-0.00268591223908669	-0.00111272985419725	-0.00483101555504972	-0.0117494022014418	-0.0078888641062019
0.597761577932202	0.16180098301893	-0.239563280233739	0.200702149666364	-0.033372102701728	-0.0768778593082046	0.0121276015368943	-0.0240392113866388	-0.0299014128057632	-0.0551249810049663	-0.0446886670948153	-0.0987295628743697	-0.059079292496971
0.485875642707004	0.159124101349744	-0.169007842168146	0.22985515094379	0.00601785625285461	-0.00759849898634402	0.0249408792067551	0.011297428342966	-0.0335590316561499	-0.000790321366744728	-0.0579395521659941	-0.0653776926758878	-0.0754572679657174
0.123765046452783	0.0484129067468403	-0.024772766739437	0.0982386251001197	0.00686546561685504	0.0139248243698603	0.0374635640414276	0.0276352987543376	0.0189552384478649	0.0103951449933577	-0.000584157328069337	0.00814276101464996	-0.0149810317556702
0.945130476190476	0.054119620150211	-0.491194419466357	0.0401695238095239	-0.015560476190476	-0.0322914285714285	0.00223523809523818	-0.00221857142857129	-0.0195407936507935	-0.0239259523809522	-0.0233899999999998	-0.0234815728715726	-0.038195541125541
0.419116488686586	0.113105935602123	-0.151940387034394	0.179419854573552	0.00915354999467072	0.00749898634662988	0.0596684189266165	0.0398099004129409	0.0250562701648476	0.0083262681706503	-0.00428774852152969	-0.0182958020081124	-0.021079464275595
0.757629684759685	0.144927321445642	-0.354700611431354	0.12925475968476	-0.0158003107752839	-0.0648125249146988	-0.000535348684682968	-0.0460752813448198	-0.0395745403884614	-0.0403064178449913	-0.0437079692957482	-0.103111987306424	-0.122474776582425
0.467356983112031	0.206193639443222	-0.160670827077111	0.226200794665747	0.0127914687472695	0.0216917753981204	0.0790472851363158	0.0729948511199168	0.0475579987010202	0.0172416220726949	-0.00535095061996532	0.00236308573896077	-0.0169802090325132
0.574856311828109	0.116860374893166	-0.233242093780589	0.188662100870303	0.00526274145674688	-0.00303699581411043	0.0508070851548442	0.034519106149577	0.0111820288714185	0.00111287282131822	-0.00531434656645835	-0.025178757074888	-0.0372145124454094
0.0607658394196784	0.0093139337371437	-0.0124823783635045	0.04199563080348	-0.00413883818416634	-0.0031694214222092	0.00664875041713908	0.00791104197367212	-0.00273061990810781	-0.00365412980318777	-0.00319815110258551	-0.0135771504533193	-0.0063538368132856
0.360416010536031	0.148898709377474	-0.110307604862753	0.206793272202929	0.0500508590954146	0.0312672741079977	0.100631910777292	0.0798916394509153	0.0624038325499807	0.0406590666017062	0.0371703181113742	0.0221351638531491	0.0144770597005293
NA	NA	NA	NA	NA	NA	NA	NA	NA	NA	NA	NA	NA
0.910095555555556	0.0820722936656644	-0.464891924922091	0.0593266666666666	0.00230587301587293	-0.0679905222850812	0.00595139249639232	-0.0212707104007104	-0.000981608946609036	-0.0328423246346041	-0.019402296869797	-0.0155343650793651	-0.0251886002886004
0.0294559318314039	0.00577380322302332	-0.00450993903628056	0.0212398507809112	0.00383658188171423	0.00269430126327907	0.00903018436586112	0.00853627510507683	0.00660625258442883	0.00326544157249665	0.00135668769299458	0.000144264737419551	-0.00426494532017868
0.041662996217099	0.0302039757445736	-0.00648726001425672	0.0284205513236306	0.004232252775753	0.00686436096633845	0.0181218752253109	0.0126092052299792	0.0157207431661487	0.00554830687104572	0.00279495080731602	-0.000630391083849456	-0.00230614973534028
0.003291910989054	-0.000143249166042166	0.000207504474583117	0.00413897027304319	-0.000836008251578959	-0.000502402919257633	0.000596900059781515	1.41180644557272e-05	3.34277584009561e-05	-0.000669205585418296	-0.00107448275517978	-0.000985965826985944	-0.00162310137267137
0.0742391421921081	0.0129702974963814	-0.0170389259140254	0.049765289535212	0.000994371529470475	-0.00664517201950091	0.0133634438361258	0.000924284313510507	0.00100201664589424	-0.00282540024501522	-0.00676125115936213	-0.0076374583296623	-0.0134083010362317
0.00925299675631296	0.00257947015222545	-0.000267982765692596	0.00704373617379014	-0.0004058944611327	-0.00048901904601778	0.00353289085588778	-0.000433471684813612	0.00148146972840617	-0.000447456753575241	-0.00130804307238384	0.000286535884897675	-0.00182490239527444
0.293313657209579	0.0808068459145562	-0.0814513031278987	0.187215478861906	0.013487906463428	0.0134563989761342	0.0676731767105451	0.0479127305582645	0.0350568256137426	0.0134721527197811	0.00377373886622068	-0.0134046324606464	-0.0218285722678006
0.917637777777778	0.0757860150729431	-0.469148928762057	0.0577622222222223	-0.0186088888888889	-0.00818333333333343	-0.00518063492063492	-0.00174603174603172	0.00400317460317456	-0.0133961111111112	-0.0236755483405483	-0.035731906263671	-0.0591836363636364
0.86126955988456	0.106386623307493	-0.427575886151352	0.0850859956709956	-0.0496721117771117	-0.0287383998730738	-0.0128187284353014	0.0031905194805194	-0.022302642509709	-0.0392052558250928	-0.0397109793508166	-0.0376414564357213	-0.0741550789670389
0.123782197890486	0.0522134331667301	-0.0288713691667955	0.0845135795788632	0.0101917441885797	-0.00204213566149279	0.0217674679863172	0.0043988695344537	0.00620566852084958	0.00407480426354342	-0.0085427974551664	-0.0220244334966349	-0.0250304786909603
0.769238995448995	0.135110402151341	-0.366561772384635	0.115927671217671	-0.0316358804937752	-0.0679498924931278	-0.00509749305676543	-0.0198609382301564	-0.0325641865052159	-0.0497928864934515	-0.0509674906291985	-0.0793954473224651	-0.107439094196
0.0116033088052717	0.000785425182819707	-0.000148634818769047	0.0098550366346363	0.000215389847427276	0.00147708245014068	0.00694987156238349	0.0035489770793842	0.00295873697180698	0.000846236148783978	0.00145693842300125	0.00050418722277467	-0.00133810855837515
0.549381589773488	0.134449552740203	-0.210346192944543	0.209731426099528	0.00366669546290144	-0.00042816491076858	0.0528534614334754	0.0378830597283192	0.0277300766069654	0.00161926527606637	-0.0144503113034321	-0.0491058881887333	-0.0468026244259176
0.0193285122080927	-0.000343184600141305	0.00122074319484135	0.0157892061486493	-0.000615282631102554	-0.000625601642313758	0.00794441340194941	0.00381644186451438	0.00164751879850066	-0.000620442136708158	-0.00234994475888943	-0.00375545213857826	-0.00489708123101636
0.794249533799534	0.151432122248105	-0.378148251639819	0.118459355089355	-0.0504803988635081	-0.0798718199708788	0.000113015096358748	-0.0225849845987346	-0.0232561576612137	-0.0651761094171934	-0.0436234655659863	-0.0852506195364748	-0.0814932377208849
0.0312403924197622	0.00258068197548409	-0.00395227754189398	0.0259446042296448	-0.00136516589635715	-0.000645777462787708	0.00818016781996228	0.00352269655664377	0.00109816327375915	-0.00100547167957243	-0.00253671912191831	-0.00901245848224348	-0.00776784473069932
0.682950286113123	0.14980200003939	-0.308814585876653	0.145412172515718	-0.0306529567195879	-0.0542440777065812	-0.00770453322997544	0.00188384553539167	-0.0158233712893291	-0.0424485172130846	-0.0773280033488799	-0.0887911138724629	-0.0848070208189948
0.0124789745898133	0.000904758302625203	-0.000103362363224148	0.0111686460915892	-0.00061163181166468	0.00037808657400518	0.00530923189627678	0.00327587094537076	0.000521538896201563	-0.000116772618829749	-0.000250307202115899	-0.0022761322293084	-0.00289955799667245
0.422284547104849	0.125768854338955	-0.155523299571307	0.175525028893683	0.0215050384985767	0.0173282965083212	0.075062829040903	0.0380291110642147	0.0381260337934136	0.0194166675034489	8.82578118944766e-05	-0.0100036815803195	-0.0114821616408113
0.568233123279592	0.11079548894979	-0.229639060757421	0.186589098942631	0.00576155100467235	0.00561671750028758	0.0509441545256405	0.0321310540494926	0.013721585063708	0.00568913425247997	-0.0144053871284627	-0.0304091870836064	-0.0320329975530443
0.12208668498279	0.047338541170145	-0.0223997297817556	0.101284977612617	0.0136530286433429	0.0131070646271968	0.0291264795208125	0.0283442352835457	0.023323494211147	0.0133800466352699	-0.000266174578117992	-0.00733481604675719	-0.00950222741974176
0.65456416830902	0.14125210070837	-0.281904183498163	0.169668690942207	-0.00139499160337309	0.00343835494515932	0.025309681925054	0.00400010925044714	0.00178658102929341	0.00102168167089312	-0.0478644440373791	-0.050272406071977	-0.0722851544965208
0.844371285315991	0.117406662458851	-0.415838690230224	0.0930176035728977	-0.0104595403942462	-0.056317151116857	0.0360713032065973	0.0163161317114259	0.0201670480173421	-0.0333883457555516	-0.000865433096315371	-0.0447290016856209	-0.0376914960581214
0.244468445239672	0.0687262476882583	-0.0634072669328309	0.161207907771219	0.0195433277205528	-0.0206726071122406	0.0412662538784487	0.0250061917209063	0.0204688892035251	-0.000564639695843944	-0.00421409508025763	-0.0296742415433812	-0.032270422622309
0.408137761617502	0.160364007198281	-0.130975633889236	0.220318029473128	-0.0186954168442986	0.0376549750922592	0.0853809845505012	0.0582844196447665	0.00979229933192632	0.00947977912398029	0.000156497719082827	-0.00876071809590423	-0.0369631374340604
0.930097142857143	0.0675949673573001	-0.477524346045693	0.0527028571428572	-0.0234038095238096	-0.0307088888888889	-0.0141249999999999	-0.0201488095238095	-0.0174369264069264	-0.0270563492063493	-0.0379711938061938	-0.0321577777777778	-0.0750496141100341
0.14400155095764	0.0467497012600069	-0.0266405811933389	0.119939444384797	-7.14049348774504e-05	-0.00881775641975369	0.0276610540431546	0.00965665454680179	0.0190326300249476	-0.00444458067731557	-0.00982556736925563	-0.027535456600468	-0.0212141346285232
0.0906022915586045	0.0424004112323636	-0.00757553950961672	0.0942181805530463	0.00545273823419699	-0.000204314966872482	0.0292688964473066	0.0166360413099538	0.00355552854330421	0.00262421163366225	-0.00268818788030317	-0.00405727945805337	-0.0143704419544834
0.0802218764924024	0.0123652004847399	-0.0182981701490826	0.0537723358503826	-0.00611182782141985	-0.00535865927787947	0.0109908336166969	0.000697812733009867	-0.00508468279586896	-0.00573524354964966	-0.00998558163770923	-0.0156876886650362	-0.0150206868746498
0.0262224108719351	0.00517224586203874	-0.00527195733966327	0.0160018656286431	0.00431088787409529	0.00171558649384126	0.00683857737899697	0.00702058508106361	0.00293534667047788	0.00301323718396828	0.00215805206468287	-0.00101484745599434	-0.00103264498624471
0.924634285714286	0.0725799001430547	-0.476289034574767	0.0506323809523809	-0.00605904761904763	-0.048313492063492	0.00415571428571426	-0.00456563492063489	0.000546904761904665	-0.0271862698412698	-0.0121530952380953	-0.0482194022644022	-0.036453943001443
0.0250936197325446	0.0100389242364348	-0.000339519940290689	0.026608171050211	-0.00532726506853875	0.00832767507806903	0.0134359484391359	0.0118545572810813	0.00646028842688238	0.00150020500476514	0.00130791702630927	-0.00361050018460658	-0.00275595547807721
0.0154055803685583	0.0134229986002784	-0.00128227751200517	0.00969205700963304	0.00242709983103498	0.00564110164841228	0.00976981429454536	0.00430366244120984	0.00505219799620895	0.00403410073972363	0.000668865812810107	0.00228894474911938	0.00178518155230837
0.519861669813173	0.161940987426057	-0.187631520770966	0.225683092091589	-0.0373039543913395	-0.0514867051163989	0.0248301175621926	-0.000750726210074992	-0.014449823745484	-0.0443953297538692	-0.0412397583691787	-0.0691405752015082	-0.0632958726249379
0.717608428765089	0.15078065597517	-0.32335826063874	0.151658555361895	-0.0168818368976151	-0.0366952161000891	0.0345009177655736	-0.00250174783794732	0.0141546507664908	-0.0267885264988521	-0.0333438337354293	-0.0602093504304945	-0.0537183705037289
0.578686434342972	0.166697300493576	-0.235055638722613	0.192328486291948	-0.0225597620716043	-0.0499327683724087	0.00767177857621415	0.00371319574314388	-0.014844328807412	-0.0362462652220065	-0.079423988449588	-0.103869636890188	-0.100729673263462
0.0792249647217735	0.0367087419238998	-0.0105419731794911	0.0735655141463106	0.0152444931042486	0.00522746669584465	0.0243976134312315	0.018582750356968	0.00646410428595368	0.0102359799000466	0.00191704796522166	-0.0100809880584849	-0.00723257187523035
0.037372677943326	0.00118637732253122	0.00264352037295779	0.0442911310275803	0.000669678445590696	7.46481939076227e-05	0.0160490561922633	0.00928610552407102	0.00464075926090785	0.000372163319749159	-0.00337787888575948	-0.00406183961365738	-0.00621501308331245
0.0379076631610474	0.0115885920084869	-0.00615776755132581	0.0265783248204073	0.00381970924912983	0.00042911295531272	0.0122237489620043	0.0100498477226444	0.0088190637938594	0.00212441110222127	0.00237747552756396	-0.00145240001296518	-0.00519599371046702
0.485325346107637	0.108480540960114	-0.172970666325531	0.21880645712549	-0.0146930812821807	-0.0593045370752513	0.038633316527968	0.024004292272882	-0.0140791782099667	-0.036998809178716	-0.0469451371824903	-0.045929849104438	-0.0733607418347185
0.230410180919226	0.0877965801584749	-0.0587119143579747	0.158822867095309	-0.0105975491290717	-0.0294371533684222	0.0262139241366401	0.00982986405754821	-0.00640512279284874	-0.0200173512487469	-0.0137847940653209	-0.0372290888876479	-0.0397090577275731
0.323628863083818	0.0843335277161085	-0.113794289915385	0.146072119946213	0.00266807064788799	0.0114333746356432	0.0456315367549843	0.0183504679687135	-0.00220917085977906	0.00705072264176559	-0.0139734858644684	-0.0128284373711252	-0.0237484318513595
0.0151948066902806	0.00137138059489668	-0.00230582501578164	0.0123853410397818	0.00128405248261684	-0.00173723643870308	0.00629083461543565	0.00404596938372407	0.00282118921339394	-0.00022659197804312	0.00213915379590375	0.001662804402043	-0.00177487159395021
0.13444788707328	0.0704381377129964	-0.027221246460873	0.108066987303214	0.01542524643763	0.0150833551117151	0.0487702846209719	0.0180478011185696	0.0296202153911676	0.0152543007746725	0.0146564575720234	0.0100274325199542	0.00318879785083076
0.0519892409003959	0.0100759845733923	-0.0107829582079666	0.0374879244015199	-0.00443378290199462	0.00686799461396252	0.0123830491740483	0.00289699564746455	-0.000248141442137938	0.00121710585598395	-0.0100481817375558	-0.00404323678064854	-0.0123442920353686
0.927368571428571	0.0688892645812834	-0.476730787700068	0.051264761904762	-0.0207925518925518	-0.0498051791203965	-0.00490698412698398	-0.00891642857142849	-0.0090823809523809	-0.0352988655064741	-0.0362677777777777	-0.0385584981684981	-0.0428856499056498
0.669321807291715	0.162050875914675	-0.297901489595526	0.151454700644793	-0.00921188460828326	-0.0284386781351483	0.0179250619959124	-0.00819617635833292	0.0240080038723984	-0.0188252813717158	-0.0106694966866943	-0.0454743988324989	-0.0668956843732137
0.504672677960363	0.150906996444343	-0.178886553517651	0.226665099817415	-0.0508888034968664	-0.0593773160279087	0.0504870506089697	0.000629041685255349	-0.0110469773985229	-0.0551330597623875	-0.0394321477721467	-0.0538492106890633	-0.0826762777485878
0.00220284445245132	0.000286960201062599	-0.000130084937947794	0.00104299971539354	0.0010180981157747	-0.000408992786909972	0.000392596152708418	0.00155542621301049	0.000508643539400501	0.000304552664432365	-9.05403807417026e-05	-0.000101890304152791	-0.000148988468714124
0.327212048820615	0.108932174530904	-0.0925572957581772	0.201836396750615	-0.000246657062433153	0.0323056477080565	0.0735513297709952	0.0619062770400889	0.0408112160754063	0.0160294953228117	0.0129103724475559	-0.0092464489916867	-0.0177648705019972
0.575577673555201	0.171806202479841	-0.2281489575307	0.203197882000355	-0.026678193825313	-0.0850919141698229	-0.00892230310678599	0.0128625307018004	-0.0177561163411166	-0.0558850539975679	-0.0402061292967993	-0.105823670635518	-0.0792065864989078
0.0349068543217448	0.0234706357742261	-0.00496323576584926	0.0241223884080047	0.00309313381076345	0.0058626362155846	0.014532653828471	0.0119550816319846	0.010791311411871	0.00447788501317403	0.00406111116542215	-0.00179328940304405	-0.00267757769021856
0.0231256025698731	0.00331684563968664	-0.00184108515818597	0.0196484661535149	-0.000119593071541468	-0.00240485129275599	0.00818547311357398	0.00308032351254555	0.000779955436310879	-0.00126222218214873	-0.00313204907977293	-0.00498580244292338	-0.00612559643918075
0.219336250476349	0.0350296883466865	-0.0622777907670945	0.137552162419549	0.000613317711615213	-0.0252116057393701	0.0414782443541173	0.00996139628761475	-0.00748430113448831	-0.0122991440138775	-0.0204744616475526	-0.0398747497998237	-0.0489257405695579
0.228866593937887	0.0699280839731387	-0.0580730043760428	0.153915022991908	0.0074512559457964	-0.00212528131030487	0.0527660024025061	0.0347728393210783	0.0169386342340529	0.00266298731774578	-0.0194859959781916	-0.0221540284899515	-0.0229732992320374
0.860083578643579	0.116221636223435	-0.424796291887132	0.0896830880230881	-0.0319273881673882	-0.0449296103896103	0.0191310533910534	-0.00510233322233311	0.00316005305152367	-0.0384284992784992	-0.00709548977166619	-0.0215607215007214	-0.0561522592383461
0.775126349206349	0.169663717956362	-0.356351145274442	0.145440317460317	-0.0113579864579864	-0.074299028043075	0.0151369286269287	-0.0139905594079123	-0.017436034716917	-0.0428285072505307	-0.0633649596876686	-0.0890252875059013	-0.112841977662337
0.655412742812743	0.174631662664684	-0.276578213525217	0.187498368298368	-0.00580727499930866	-0.00354470738307333	0.0555976269066171	0.0089928943278943	-0.0206057210756944	-0.004675991191191	-0.0349880275511211	-0.0398906485044895	-0.047253729677924
0.919752063492064	0.0754472825364245	-0.469429982746701	0.0592479365079365	-0.010518354978355	-0.00415873015873025	0.00426269841269844	0.00270420634920643	-0.000285223665223766	-0.00733854256854261	-0.0256939416792358	-0.00299396825396814	-0.0301700721500722
0.579307352579653	0.145759009429728	-0.230976833448452	0.198541536309236	0.0151028489010168	0.00550015408532389	0.0487626070649826	0.03566289047847	0.035308793544072	0.0103015014931703	-0.0188271765261542	-0.0282640804676776	-0.0287695967281028
0.323753820706789	0.108066357255723	-0.0957504769282947	0.195641234818154	0.0123666817656324	0.0279985755159888	0.0760469171040932	0.0520398905117976	0.0385991987825643	0.0201826286408106	0.0156188011428606	-0.00812828298119039	-0.015270641133988
0.675642236249602	0.156879085396661	-0.30191772307497	0.149984584026896	0.0134512331955666	-0.0455898516166908	0.0284197661709222	-0.000743655780945374	-0.0114057789825707	-0.016069309210562	-0.0184558011891847	-0.0566755231254327	-0.0553283367044058
0.657479692072633	0.148666059530908	-0.275548291678014	0.191462530149589	-0.00608012753594855	-0.00816728441664971	0.0617762591506921	0.0243542572725431	0.0150038533521921	-0.00712370597629908	-0.0259336198488165	-0.040114871200981	-0.0474289702205034
0.284829848877968	0.0731549505285569	-0.0782721556388396	0.183425199847032	0.00353502004982476	0.00059699725830531	0.057283078845933	0.0453329639	0.024015315442261	0.00206600865406503	0.00408562576759253	-0.0203245691236052	-0.0197078978056259
0.684348455214341	0.161217275665755	-0.304639673238439	0.153626782880897	-0.00794496779417886	-0.0420885491802409	0.0252270343627166	0.0105099744430402	0.00546172456019556	-0.0250167584872099	-0.0308041775352031	-0.0385234225968111	-0.0532028716591998
0.0144871579716507	-0.00251718599359001	-0.00199381643606472	0.0110271597879549	-0.00342587277233467	-0.00447806124604792	0.000904848179723701	-0.000610368152719068	-0.00228432655600252	-0.0039519670091913	-0.00432006650990189	-0.00694196774754223	-0.00584461168172028
0.929037142857143	0.0671105137146909	-0.478952963991407	0.0493628571428572	0.000358412698412747	-0.0255002623692097	0.00377367965367958	-0.0238592481648786	-0.0132529220779221	-0.0125709248353985	-0.0271238744588744	-0.038664494949495	-0.0306595093795095
0.0445132856996329	0.0270447739744498	-0.00939511505878316	0.0255767501273773	0.000510244805715612	0.00260268649139724	0.0152322301031602	0.0091604779264668	0.00580397508051484	0.00155646564855642	0.000534001448073758	-0.000712799173188665	-0.000440885199435477
0.120809782368197	0.0188161893871386	-0.0282148491478734	0.0835138425602429	-0.00541638654875655	0.00560126551710835	0.0152554451551031	0.00931653319518586	-0.00176184952708301	9.24394841758935e-05	-0.0112659764347802	-0.0156056565857032	-0.0181923443695339
0.224042946248634	0.0662351537474375	-0.0574041890261594	0.152705053213262	-0.0165243181699052	-5.83198581527444e-06	0.0231499464113132	0.0186861516436551	0.00534286336718134	-0.00826507507786023	-0.0202931078402565	-0.0303925961199984	-0.036143428441318
0.2097497096336	0.0452160757843443	-0.0547816481987882	0.139768737552123	0.0147788606921913	-0.0133370450219643	0.00921645476537436	0.0192185917295346	-0.00294504884357483	0.000720907835113471	-0.00658720641710445	-0.0231375241509905	-0.031930102289701
0.168109914403261	0.0291150175901047	-0.0418785848811841	0.114451382860376	-0.00565331144223727	-0.00304635264849121	0.0174305525158057	0.0058243525012239	-0.00784161421602511	-0.00434983204536424	-0.0177183263136953	-0.0216695443390019	-0.0408612211473744
0.00657563347333453	-0.000546635485019139	-0.00117992509357824	0.0035796571751667	3.95616181966168e-05	9.2627266654946e-06	0.0011069000408641	0.00160607150633121	-0.000251450221974273	2.44121724310561e-05	-0.00134261423778339	-0.00188178286517676	-0.00147197060177193
0.0577325189176402	0.0379395286147387	-0.00962424919865412	0.0430348805753564	0.00614285049520588	0.0151443988948827	0.0178067930862294	0.0146871177372688	0.0135082669881123	0.0106436246950443	0.00339296955704301	0.00103166828353056	0.000279228980112824
0.511920449001449	0.109101500427208	-0.193787262999657	0.201157011316011	-0.005299927309529	0.0149060829252711	0.0534888347231325	0.0229930676063601	0.0178871889511848	0.00480307780787104	-0.0281669065885721	-0.0361806319429097	-0.0310364130836424
0.785560952380952	0.163348316183375	-0.36393856071476	0.14136126984127	-0.0374158652458653	-0.084043438130497	0.00013461205461196	-0.0421517593517593	-0.0503225412026562	-0.0607296516881811	-0.0657683072752318	-0.0923403695061313	-0.102057098411041
0.191983804957086	0.0516823014136107	-0.043785119867795	0.142271279354875	0.0248835938111146	0.0171560698195514	0.0546232895864139	0.0419405371241715	0.026357103035486	0.021019831815333	0.00564640213778389	-0.00871441418345503	-0.00968564162113372
0.130307259865003	0.0693604907293655	-0.0268225337188184	0.103212237175669	0.0234127201976581	0.0164028173310966	0.0428016518448063	0.0367474510889151	0.0326815513912544	0.0199077687643773	0.0155805217571622	0.0022351891327449	0.0093155702570204
0.561593979879769	0.137359089917674	-0.227560065482172	0.186561893136104	-0.0105385302440216	0.0025517256929467	0.0443654434187853	0.036156809580979	0.0107026190656282	-0.00399340227553746	-0.020233168828893	-0.03125739824216	-0.0318301800367673
0.870443181818182	0.106291984077875	-0.43415195987939	0.0810012626262627	-0.0199940476190476	-0.0283086731242612	0.0140941128316129	0.00327488578672785	0.00992465534465536	-0.0241513603716544	-0.0143087162837162	-0.0300412137698901	-0.0659522352793405
0.178898189372647	0.0799411866830954	-0.02343411810855	0.182461939517762	0.0165793155760622	-0.0435080767957972	0.0227687281537408	0.0116463228663735	-0.0022218286632523	-0.0134643806098675	-0.0211348143426959	-0.0290581823975308	-0.0388105333272535
0.0985256158293653	0.0260257228837892	-0.0178966855122423	0.0818737471141443	0.00182252180919944	-0.00234511177121288	0.012038214413694	0.0138971229622941	0.00562317219453146	-0.000261294981006729	-0.00809393232430826	-0.0140161628860993	-0.0139015551599368
0.115168679660972	0.0246363429341902	-0.0166486980786693	0.108942825474641	-0.0012086481184221	0.000955356679502417	0.0316376306375321	0.0163991466265656	0.0103578385079237	-0.000126645719459847	-0.00882567360678892	-0.0156806490010215	-0.0232852145511033
0.609315609014291	0.14126999691518	-0.255598113402491	0.17845311821822	-0.00440474216819586	-0.00180838341391898	0.0373186918148244	0.0355040935217346	0.0224244303999868	-0.00310656279105737	-0.0332510354244729	-0.0318622864495378	-0.0573741754338167
0.379406005799286	0.0848789990770545	-0.131214166178237	0.177054066480013	0.00661903312104056	0.00912657993628757	0.0632054799344091	0.0373813738725529	0.00963736938581666	0.00787280652866407	-0.0136029820229547	-0.013340550659778	-0.032540905073611
0.0621377317933814	0.00877099189529892	-0.013730174030496	0.0412646065563521	-0.00152458784922876	-0.00105838579104481	0.0106005575876905	0.000884720546137578	0.00272740459702742	-0.00129148682013679	-0.00102856572465567	-0.00816908554165412	-0.010636433011716
0.706014808524809	0.142771749915581	-0.30952370680288	0.171418524808525	-0.00308883434269636	-0.0261082246246448	0.036765029258667	0.01702045967878	-0.00406079604037402	-0.0145985294836706	-0.0217702544549618	-0.0387017470812195	-0.037750387802435
0.000748909083027428	6.00505815038003e-05	0.000233947995871396	0.000790535021784316	0.000209982098751129	0.000576531846354424	0.000535472452113591	0.000150225793149595	0.000480073067397087	0.000393256972552777	0.000228007705866469	-6.52728066054009e-05	0.000111338231966004
0.510046923211898	0.153586236624198	-0.186504918749657	0.220005383043938	-0.0259748574650933	-0.0797250860806319	0.0383060135801543	-0.000176022289592348	-0.0133009682739426	-0.0528499717728626	-0.0567956537595019	-0.0623973678005617	-0.0791493203911271
0.924569523809524	0.0711293853259238	-0.475480414392789	0.0518638095238095	0.00398428571428566	-0.0153580952380953	-0.000431190476190557	-0.00589833333333345	-0.0113246464646465	-0.00568690476190481	-0.0411174603174603	-0.015812380952381	-0.0448612722949565
NA	NA	NA	NA	NA	NA	NA	NA	NA	NA	NA	NA	NA
0.722439295055871	0.144896502741917	-0.325281073899596	0.153658482721906	-0.0408038362505967	0.00307733415016276	0.0213050773398508	0.0097449953595955	-0.00340728077257879	-0.018863251050217	-0.0399643014740244	-0.0548272216163302	-0.0496566438589058
0.139291749168214	0.0593266561985907	-0.0138231933633157	0.145144152669659	0.00046610217053808	-0.00603427969110126	0.0305068330767633	0.0213577970288271	0.00334665668944548	-0.00278408876028158	-0.0129295399725503	-0.0107368720125355	-0.0198599352188596
0.87036645021645	0.102247916143496	-0.432252702954204	0.0842891053391053	-0.00829883116883123	-0.0191200537371126	0.00430586113233178	-0.00350811688311681	-0.0167428937728937	-0.0137094424529719	-0.0536515778829013	-0.0459996167983706	-0.064867460905108
0.728963771036561	0.152928287604293	-0.331188404307929	0.147985752772963	0.00176384596631896	0.0114153156142468	0.0344707110164734	0.0128396069354044	-0.00307686406744989	0.00658958079028293	-0.053489916691558	-0.0293545405444371	-0.0593460156020045
0.3339299700006	0.14666838418922	-0.10294577853241	0.186259702418677	-0.0087295667857758	0.0217958781240041	0.0457199370678948	0.0165828726184598	0.0170336760289307	0.00653315566911417	-0.0341388733337463	-0.0329674843540207	-0.0419812267399022
0.149310944080928	0.0261911245121574	-0.0312261985906408	0.11452538998341	-0.00720578100610966	-0.00786932453972375	0.0262268494462727	0.00861194007502109	-0.013529226646084	-0.00753755277291671	-0.018012084514635	-0.0187160859360203	-0.0279669396746332
0.455310294263622	0.198171209738861	-0.158364133193415	0.217141134307806	-0.00188093823659602	0.0239137081725122	0.0529273911448061	0.060784907235278	0.0159284952540725	0.0110163849679581	-0.0180161954955267	-0.0019420193251064	-0.0388422941322534
0.944647619047619	0.0546707296093375	-0.491848584241105	0.0385523809523809	-0.00446666666666673	-0.0380195238095239	0.00502476190476175	-0.00381761904761913	-0.000760952380952307	-0.0212430952380953	-0.0211038461538461	-0.0321400793650793	-0.0351783333333334
0.669852198516997	0.104166132847648	-0.289762595278323	0.172701134816336	-0.0266032470872457	-0.0151029650074279	0.0264456661372683	0.0177705084270787	-0.00736772818054554	-0.0208531060473368	-0.036695357567207	-0.0424052971304283	-0.0605689531481549
0.210456108302644	0.043504756190829	-0.0535158616132203	0.140518784876547	-0.00900765022259548	-0.0154302544350956	0.030896231208839	0.0132162491500394	-0.00528444546354093	-0.0122189523288455	-0.0191191829799492	-0.0246389767556312	-0.0497721145025767
0.929641904761905	0.0671143176474652	-0.478813867618953	0.0499247619047619	-0.0384533333333332	-0.031489022556391	-0.00633380952380946	-0.0257241558441557	-0.0235230663780663	-0.034971177944862	-0.0414577230612523	-0.0476902813852813	-0.0527215873015873
0.569082596622847	0.136734510207426	-0.226253185691572	0.197348831948581	0.0359016482466816	0.00751655402367413	0.0538394846612252	0.0292854700364472	0.0256218605592586	0.0217091011351779	0.00991538728430064	-0.0291148209525881	-0.0133807370620042
0.889673015873016	0.0992366420700196	-0.444821470605176	0.0790269841269841	-0.0230663492063492	-0.0146456565656566	-0.00685094405594411	-0.0151647041847043	-0.00526444444444452	-0.018856002886003	-0.0244280286380287	-0.0236706560759503	-0.0502257912847386
0.0210124522403831	0.00682302181694358	-0.00402029313894964	0.0129437973865365	0.00520903496172584	0.000547644001602135	0.00307670427795095	0.00285094041118387	0.000733266402510695	0.00287833948166399	-0.00263182494757082	-0.00152370241345394	-0.00423529009588555
0.787344285714286	0.158687287136439	-0.367860555605114	0.136055714285714	-0.0408476549594197	-0.067764923638453	0.019734044011544	0.00663824786324796	-0.0207806754356755	-0.0543062892989363	-0.0690906636122736	-0.0634394936208637	-0.0908440317061928
0.0595145032796648	0.0145673372994189	-0.00836865326640571	0.0514248518814938	-0.00292968525357843	0.00798929599419246	0.00535747790192265	0.000844455328434336	-0.00110711509395548	0.00252980537030702	-0.00718876290732551	-0.0125673630985776	-0.0131157328200395
0.701682337662338	0.171576569539377	-0.304574958554151	0.17749544011544	0.00451393844312098	-0.0250378729766965	0.0501225334568812	0.0219210323010323	0.0324021667711373	-0.0102619672667877	-0.0289109134130004	-0.0299325160545397	-0.0561082239509717
0.89077253968254	0.101662793680543	-0.45127315987154	0.0678496825396826	0.021714126984127	-0.00566968253968259	0.00543058441558442	0.0141973015873017	-0.00791979187479186	0.00802222222222215	-0.0356935064935064	-0.0318912600797894	-0.0337706998556998
0.909789841269841	0.0820363367077227	-0.464926632117439	0.0591101587301588	-0.00275659451659449	-0.0255973015873016	0.00790611111111117	-0.000741645021644866	0.00461222222222235	-0.014176948051948	-0.0195266666666666	-0.0264666694416693	-0.0366973459873459
0.894029841269841	0.0826747210400884	-0.452376433051911	0.0685701587301588	-0.0355125861273229	-0.0436214929514929	0.00450596126096137	-0.000110952380952267	-0.0346944083694084	-0.0395670395394079	-0.0179712698412696	-0.0373274216633041	-0.0418327506153976
0.758306023976024	0.14393313819776	-0.353058382596501	0.132856198246198	-0.0678769824866422	-0.0793108024723814	-0.00682115877941325	-0.0276794180639917	-0.0554535384619708	-0.0735938924795119	-0.0846061280937522	-0.0889416284349995	-0.110194163239528
0.197692507951093	0.0287575884592184	-0.0555733680032104	0.121489756867515	-0.0039880432418341	-0.0220529490853552	0.020410083401738	0.0134821878761995	-0.000839566246432499	-0.0130204961635946	-0.025716555414166	-0.0255479371284258	-0.037196278324599
0.307644623960163	0.085355069998892	-0.085600074890862	0.195724916585168	0.00111546498142817	0.0246289821608567	0.0679720263516973	0.0505945974368234	0.0273641356135658	0.0128722235711425	0.00926921594866703	-0.0157964162942496	-0.0216034373296242
0.914607619047619	0.0782127371882251	-0.46645706253603	0.0601146031746032	-0.0176076190476191	-0.0125638095238095	0.000244999999999829	0.00554690476190478	-0.0139404761904762	-0.0150857142857144	-0.0194132112332113	-0.0273714285714286	-0.0320609523809524
0.0185411012123846	0.00571791843208918	-0.00372481233103127	0.010568114381503	0.000554600870189537	0.00172210368792707	0.00160101983236461	0.00710329769611446	0.00154878293554158	0.0011383522790583	-0.0018079841389728	-0.00296887698264385	-0.00406092671209948
0.135732828082611	0.0627466836091295	-0.0132052216411824	0.141633481318929	0.00552697900582305	-0.0100687913275688	0.0383562897769816	0.0119086792049977	0.00730532334079015	-0.00227090616087289	-0.0100339926642372	-0.0150298643198069	-0.0201052550229534
0.659649399683564	0.111278706420163	-0.287701330476161	0.168115044760881	-0.015632572382193	-0.00761300528460029	0.0270233884500134	0.0151070425991203	-0.0111639243281416	-0.0116227888333966	-0.0414589366808518	-0.0396052755795833	-0.0523569550531195
0.662039314875011	0.110617313615895	-0.284551390104263	0.175860685124989	-0.0571140982626084	-0.0135617185337411	0.0331767644149796	0.0121650453908499	0.0108433015259022	-0.0353379083981747	-0.0401540291734633	-0.0519462992927245	-0.0515240619667359
0.56277087923704	0.11851644682051	-0.230899107405262	0.179154200128039	0.000455980917351551	-0.0203580308615812	0.0511523136137394	0.0402918933420368	0.00160838899934757	-0.00995102497211475	-0.00500673867508239	-0.0315024810831653	-0.0400668862173857
0.332276096129239	0.103984051934965	-0.100226363144556	0.192366063346787	0.0218829391655695	0.0367082770370419	0.0676710729675855	0.0525181929653615	0.0354286770416105	0.0292956081013057	0.00811250495898097	0.00192260913347964	-0.0270110928235587
0.796777890997891	0.14952544031376	-0.380674035448025	0.115966553446554	-0.0305190753690754	-0.0705941586810163	0.00944177383074452	-0.0269307077227375	-0.0171220480706831	-0.0505566170250459	-0.0473719536757515	-0.0719265159539463	-0.067269806927392
0.333728003982525	0.111401426335369	-0.105943736692054	0.183838654941207	-0.00529878947314827	0.0194999134175063	0.0502462910757865	0.0327058144917624	0.018670780309553	0.00710056197217901	0.00341023146185421	-0.0275514585750274	-0.035830669646301
0.168294956872966	0.0608929920348615	-0.039387890725869	0.119874146403822	-0.0137476676981394	-0.00643989858940222	0.0185193656621344	-0.00864569232929877	-0.0175749238237272	-0.0100937831437708	-0.0167073517243591	-0.0286895354543173	-0.0476329267149521
0.00698302173194621	0.000997079582842932	-0.00104917321695839	0.00532106727140442	-3.7434561838909e-05	-0.000949241693654527	0.00167661526129236	0.000143559110669872	0.00238337819115754	-0.000493338127746718	0.000332820891011137	-0.00153725992379707	-0.00161018028793978
0.127644675813923	0.0562307473966132	-0.0261162342289826	0.0996277452000849	0.000231359195373232	0.0104788464391163	0.0443791578460645	0.0224310232833446	0.0176055734070007	0.0053551028172448	0.0119686088576086	-0.00866465989498029	-0.00756167306052705
0.915285714285714	0.0777912803269148	-0.47111871494535	0.0521142857142858	-0.0209081351981352	-0.0138390476190475	-0.00153404761904752	-0.0123810983787453	0.000631031746031852	-0.0173735914085913	-0.0202338006438006	-0.0491890539795528	-0.0424547624597624
0.897809841269841	0.0844417494168501	-0.454976942130742	0.0675901587301587	-0.0319200000000001	-0.0339075091575093	-0.0197004334554335	-0.00605577533577539	-0.0335324242424243	-0.0329137545787547	-0.0347121356421357	-0.0396965945492417	-0.0565696403596404
0.193063988050943	0.0213045035189455	-0.0443964560169055	0.141444024041185	-0.0133333978355364	-0.00610421568312938	0.0350738306258588	0.0163749076039391	0.0020133487224403	-0.00971880675933287	-0.0193806474731203	-0.0300037497932102	-0.0368574533710797
0.455209805045515	0.205345728506742	-0.156919785230314	0.218632734637024	0.0229004478194744	0.0145402881571616	0.0679417377664161	0.0437087011630863	0.0283115090487002	0.018720367988318	-0.000740270695365086	0.0153391674157992	-0.02751512294622
0.105192438275027	0.00361022407067796	-0.0150692106977732	0.0961941880007019	-0.00780861177847449	-0.00150273635753757	0.0190429918748951	0.00663340344968052	-0.00338328657312034	-0.00465567406800603	-0.0145595087174809	-0.0202367465554959	-0.0241215062795684
0.457642049381159	0.198820301976646	-0.157187958321881	0.221206522047412	0.025505171221591	0.0153962089852033	0.0843537393334253	0.0584127840004053	0.0388569116298831	0.0204506901033972	-0.00879709221484393	-0.0105570065343747	-0.0104456182610467
0.155818669655068	0.0245852704186107	-0.0402705550853235	0.0998822648157688	-0.0103148764220561	-0.00837481079207622	0.0152086202897662	0.00700535946743913	-0.00315546048953491	-0.00934484360706617	-0.0195806585774775	-0.0268227043000997	-0.0262629758724525
0.0575211106397864	0.0354715572363086	-0.00998609575459848	0.0411755316853718	0.00768229569380571	0.00357389185283072	0.017440460802218	0.015939631290148	0.00968215230554605	0.00562809377331821	0.00395705620306244	-0.000134551034057136	-0.00252936112332105
0.0371821728703097	0.00324319717098129	-0.00138772294270705	0.0413387284111718	-0.00494635977640018	-0.00164534694664711	0.00795882937571676	-0.000661473610031965	-0.00114688532932031	-0.00329585336152365	-0.00752253480427615	-0.00626347683382331	-0.00976926097703419
0.757034737484737	0.157570211651249	-0.341215739659787	0.157387484737485	-0.0229155444555444	-0.0490597538082832	0.00681497779052731	-0.0241871181596182	-0.0235865939126234	-0.0359876491319138	-0.0398632773757031	-0.0797125736442681	-0.057176266059362
0.0742389930902012	0.0136981575875008	-0.0153268219771942	0.0528556554961908	-0.00309502517485799	-0.00927362846923568	0.00668916194328553	-0.00384044260235224	-0.011077463053659	-0.00618432682204684	-0.0130355040455643	-0.00989679201060767	-0.0153466717157047
0.304335938993899	0.089148853994801	-0.0871575480952131	0.185467373619483	0.00790212630171505	0.00459406311908966	0.0644806210424867	0.0520064788185985	0.0280897726923794	0.00624809471040239	0.00129870651809477	-0.00666338448083909	-0.018670138840181
0.103131743698811	0.0216696574117284	-0.0183852032781471	0.0849668533441681	0.00428836294179315	-0.0051687367700948	0.0193260354972501	0.0078101451935831	0.0113182989434766	-0.000440186914150834	-0.0117871664190487	-0.0169495791314221	-0.0183760979715376
0.137494737579352	0.0167853457362225	-0.018769169993331	0.130456989787376	-0.00697577901361507	0.00260501614884787	0.0388432726485605	0.0212912110130659	0.00568978776476686	-0.00218538143238359	-0.0139826513838931	-0.0142175959582111	-0.0165761332866163
0.697970891330891	0.142497209698635	-0.312093824484951	0.15784021978022	0.0112373629638336	-0.0316823549556589	0.0179636032407715	0.0173065953887044	-0.00679890787624138	-0.0102224959959126	-0.0100535876625042	-0.0288283068640278	-0.0501619742847108
0.649988452658453	0.165705856315699	-0.271321841943182	0.193522658452658	-0.00556409331409324	-0.00986131022411618	0.049077205640787	0.0234525246597204	0.000735469343035144	-0.00771270176910466	-0.0191510059716303	-0.0452660536031902	-0.0572836348703915
0.168342095653274	0.0232458426003615	-0.0426572382991068	0.112181924348949	-0.00503108456277185	-0.00311220818298941	0.0214536704696428	0.00800343431793774	0.00725910615643027	-0.00407164637288063	-0.0264856902792447	-0.0193748727425217	-0.0261887181047194
0.0244857122436082	0.00577811414704721	-0.00270686540683612	0.02041108986653	0.00337531847054206	0.000446198395483183	0.00743473864552259	0.00582292018000743	0.00174081482690858	0.00191075843301262	0.00292196177670733	0.00105164098236544	-0.00231399446478616
0.343132661970449	0.107800721018096	-0.110600248149605	0.184833205925096	-0.0148904440984903	0.00142688321791107	0.0579007428605828	0.0448153651991891	0.0147422492545491	-0.00673178044028966	-0.0125655544056202	-0.0212456179622619	-0.00481819381031612
0.593908955963944	0.136735288978744	-0.241237606295087	0.195308821813833	-0.0233390741219365	-0.0214043193832896	0.0425316531094817	0.0183931221133536	-0.00161331519035557	-0.022371696752613	-0.0438971010008408	-0.0304598880748612	-0.0716310734135629
0.0334842993030598	0.031473910348981	0.00481813063589421	0.0430001372821643	0.00561873607849925	0.00757666398663871	0.0276035192861083	0.0215937600943211	0.0147637394610494	0.00659770003256898	0.00588374300620928	0.00338234018123569	0.00280007184952716
0.290383045326751	0.073305193536146	-0.0812064832868133	0.183116374456274	0.00477353528900465	0.00349026817364712	0.0638447914313182	0.0442489808613425	0.024086767795363	0.00413190173132588	0.00371267839120631	-0.00253715004447758	-0.0306802247955063
0.218181863422425	0.0824425097370286	-0.055729480026989	0.149016789721233	-0.0243710267887932	-0.0273804278137253	0.0246485248951578	-0.00586132238751441	0.00276186372121384	-0.0258757273012592	-0.0316236316788598	-0.0270498329061272	-0.0374258074092309
0.169992691263155	0.0359212988198547	-0.0441092766536852	0.114011139001776	0.0149817921084386	-0.00410745155788594	0.0279648398263557	0.0206470458548339	0.0243851808294295	0.00543717027527635	0.00334949629395015	-0.0136301077576379	-0.0239022269073295
0.338285220335596	0.104256310283426	-0.10491907521501	0.191764162494114	-0.0130892423706805	0.0160024076830478	0.0827740544648392	0.0484913420922808	0.0333198049186951	0.00145658265618365	-0.000617222969506837	-0.0108240733024448	-0.0178885116641317
0.0285981408123877	0.0212842459553296	-0.00606956243558607	0.0151419501498032	-0.00169489526577572	0.00292384527774101	0.00977743056249442	0.00739822824632889	0.00251082471691753	0.000614475005982641	0.00215333960404486	0.000824118468052269	-0.000814699426287591
0.289366538478642	0.0756527703028574	-0.0821872869709435	0.17912207635865	0.0161404416971383	0.0205239854584142	0.0655628950147081	0.0395754240661477	0.0306467069466227	0.0183322135777763	0.00265095937001153	-0.00302151284144392	-0.0228516511414061
0.345625216430167	0.111285251854183	-0.105813187524716	0.196093193256288	-0.00228481312785667	0.0121410198667566	0.0599401601644312	0.00521158128120414	0.025159809699716	0.00492810336944999	0.00179570640255056	-0.0277744975976076	-0.0292734458858365
0.718589341014825	0.149868368868447	-0.323626144610163	0.152416926266281	-0.0094016473050258	0.000680979867622167	0.0160087104588981	0.0156650430651475	-0.00267412373083742	-0.00436033371870181	-0.0335718314717295	-0.0495216946827339	-0.0638947711975304
0.29977815553005	0.0986379615880734	-0.0844585974442815	0.187100940991484	0.00564118537227354	-0.012875528983699	0.0399749081256105	0.03030828866927	0.0166265192536201	-0.00361717180571269	-0.0172385569875328	-0.0333261829766608	-0.0512539570675812
0.912843492063492	0.0801700927641189	-0.46610523465855	0.0592231746031746	-0.014499769119769	-0.0284383541621775	0.00934650793650804	-0.000267564722858826	-0.00639326839826837	-0.0214690616409733	-0.0207100627150627	-0.0271092063492064	-0.0334008513708514
0.110933884378038	0.0262044316838376	-0.0154680890704641	0.105415330533534	-0.000219098816519908	0.0111592428604956	0.0258562105269183	0.0146471829613177	0.0108024360746246	0.00547007202198785	-0.00384197482246715	-0.01182876541956	-0.0151386665022811
0.161268543276385	0.0654241607363469	-0.0355528264073296	0.120586318165837	-0.0323065920292119	-0.0218757471350055	0.0258340646473316	0.00845687445534096	-0.00318419777676898	-0.0270911695821087	-0.0181895461466655	-0.0367241076671884	-0.0341249845229791
0.744866141636142	0.157868445421922	-0.33715671997984	0.155756080586081	-0.0270939904539904	-0.0283332501650396	0.00553985044999272	-0.032799813319503	-0.0354950574597402	-0.0277136203095151	-0.0591812334234393	-0.0743959672002805	-0.0842980835892656
0.0246081354838086	-0.00515999975880705	-0.000595818916278294	0.0247461087135885	-0.00487851278894693	-0.00507592679858267	0.00296047462776631	-0.000323289224001329	-0.00365627988297677	-0.0049772197937648	-0.00695528377774109	-0.00914210000096313	-0.00816471319680608
0.772388888888889	0.167459577927025	-0.354870976981665	0.146344444444444	-0.0355376756198738	-0.0279587161857751	0.0156701381951382	-0.0130914873583067	-0.021442238037833	-0.0317481959028244	-0.070635373723284	-0.058845365945997	-0.0873611132485012
0.0659879104869965	0.00397628677114192	-0.0122666015366384	0.045874533427954	-0.000703438782189258	0.00290370602270013	0.00912222117743763	0.0081579597781429	0.00357328310348937	0.00110013362025543	-0.001118134465487	-0.00733611690230188	-0.0125046936856044
0.495820768949771	0.0991589512841766	-0.177672925406377	0.219712017441712	-0.0210415206394715	-0.030651348283177	0.0277624228163237	0.0124364154432913	-0.00716991416340051	-0.0258464344613243	-0.0512167982614381	-0.0608581997584597	-0.0786426009780747
0.694627431457431	0.158054222349688	-0.29857538323081	0.182259235209235	-0.0198089900003677	-0.0121936698105816	0.0390252528027528	0.000989641518612139	-0.00484304354985099	-0.0160013299054746	-0.0204893267980729	-0.055866340715416	-0.0438145148086122
0.942887619047619	0.0557856988589117	-0.490065256471981	0.0407123809523809	-0.0264474025974026	-0.0288133333333334	-0.00989793650793658	-0.0176106854256854	-0.0103947619047619	-0.027630367965368	-0.0238734537493158	-0.027696507936508	-0.0420719841269842
0.361687710915199	0.147801627697991	-0.110370782930484	0.207492522096343	0.0370646162096376	0.0395283429155704	0.0662394151227143	0.0592427059139374	0.0287409205605308	0.038296479562604	0.0202145443698312	-0.01794255786881	0.00244643452296966
0.795481333111333	0.145037167185749	-0.377791970923169	0.120740889110889	-0.0422841727879963	-0.0516458538193832	-0.0303296118198533	-0.0381457334760035	-0.0462737328268986	-0.0469650133036897	-0.0737382462226862	-0.0870596189141627	-0.0887622872498611
0.163877089071146	0.0236203669373204	-0.0400737890885701	0.112047584084698	-0.0117287226574695	-0.00537497853578511	0.0132082989048843	0.00523131701628946	-0.00189213660236026	-0.00855185059662733	-0.0196684390813343	-0.0239570213468445	-0.0291798898907252
0.930867619047619	0.065118721383248	-0.481682560219861	0.046032380952381	-0.0251342857142856	-0.026701746031746	-0.0063897619047617	-0.0233857142857142	-0.00387785714285693	-0.0259180158730158	-0.032144484126984	-0.0344147619047618	-0.0337939682539682
0.650337616827617	0.178604457307554	-0.277035809626437	0.181484605394605	0.00747644231585409	-0.0208779037629037	0.0616462723387723	0.0283364911685381	-0.00665494228989461	-0.00670073072352484	-0.0491391945637931	-0.0417458829924531	-0.0665097683946653
0.509453541314669	0.149698931240285	-0.183493230649917	0.226353442812315	-0.0422909508838857	-0.0470877719886776	0.0470674090906471	-0.0256417251499309	-0.0308978327871215	-0.0446893614362817	-0.0626800368252828	-0.0751186325419432	-0.0995595028080613
0.0258048498649663	0.00241530710242541	-0.00334391565344204	0.0215292305818075	-0.00378979926422057	-0.00512142222209074	0.000518980440070881	0.00184106044925013	-0.00435371839303362	-0.00445561074315565	-0.00558153186823014	-0.00542707847492731	-0.00472653415521337
0.179791972832754	0.0298455995857887	-0.0400883015298805	0.136806730911606	-0.014996925720088	-0.0183219312632071	0.0285400540789198	0.00419352167749928	-0.00443371704645334	-0.0166594284916475	-0.0235813793865836	-0.0323158891337648	-0.0258017857688746
0.191895628570144	0.0831660025552209	-0.028766476397313	0.183343110379375	0.00725101721274032	-0.034442190157985	0.0215397047547406	0.0218172859132562	-0.000781692781170656	-0.0135955864726223	-0.0182725081395268	-0.0290638996829258	-0.0367978878518453
0.0221866368657671	0.00922537197371108	-0.000508289603063327	0.022225552481342	0.000899176534394301	0.0014184039169834	0.00570893972235843	0.00411304287212045	0.00335081860159982	0.00115879022568885	-0.000779110270190776	-0.0036478929815178	-0.00207574984655888
0.0430315730972466	0.00672421743663569	-0.00787679974213895	0.0326748271723188	-0.0100579979902208	0.00166259650855259	0.00205781546834521	-0.000935992770950238	-0.00649864169101841	-0.00419770074083411	-0.00724081763215532	-0.00707382004620179	-0.0130154537553023
NA	NA	NA	NA	NA	NA	NA	NA	NA	NA	NA	NA	NA
0.306304798746685	0.0716351437913488	-0.105132109689491	0.143588095771549	-0.0224620038858443	-0.0209361184602668	0.0231328852396273	0.0185877679913445	-0.000593680005177066	-0.0216990611730556	-0.020129706259791	-0.024100188824933	-0.0422438824461291
0.926357142857143	0.0709275398378449	-0.477415817851293	0.049842857142857	-0.0168890476190479	-0.0240986291486293	0.00189023809523803	-0.00812214285714308	-0.0249287529137531	-0.0204938383838386	-0.0359014968364969	-0.0216171428571431	-0.0355312698412701
0.793286322566323	0.14187746207261	-0.377460018648158	0.119069232989233	-0.010336016044887	-0.0583946613386614	0.00571698171195123	-0.0313414701950383	-0.0234376088021687	-0.0343653386917743	-0.0540997035785453	-0.0565455575270187	-0.0642735687652866
0.638859624264624	0.18061758993344	-0.269061474398865	0.186962597957598	-0.054208089576917	-0.0217729409962019	0.0282108067396999	0.0319967719254302	-0.016976161482114	-0.0379905152865594	-0.0384147478134965	-0.0831837394784173	-0.0521537759952448
0.00432513979624641	0.000779472662573786	-0.000214458227274382	0.00274693482859222	-0.00118666499412365	3.94639967606159e-05	0.000968765234799925	0.000710663027023804	0.00059081233418374	-0.000573600498681515	-0.00034204105258301	-0.000914672878823514	-0.000740066856093106
0.896114603174603	0.0881671408120885	-0.454079695200845	0.0672187301587303	-0.0362804473304473	-0.00636539682539672	0.00932582251082259	-0.00447380952380949	-0.00802841269841259	-0.021322922077922	-0.0339526915774284	-0.035620787574998	-0.0273440962142432
0.598787491388547	0.131379540818524	-0.249925235668055	0.178827414788977	0.000754905406376349	-0.00684470239672896	0.0382981750109123	0.0296449500610705	-0.00693857376913032	-0.00304489849517631	-0.0358370966041526	-0.0332726536050429	-0.0370962946440032
0.376478481209991	0.0948758759110798	-0.131620129567246	0.175516022927324	0.0222090156068702	0.00842791191646369	0.0646557210662322	0.0439165042227247	0.027707506811191	0.015318463761667	0.0102352310563166	-0.0196944184556409	-0.0148616565465426
0.374597004543152	0.0854281007391793	-0.126780129738489	0.18294628113491	-0.00377905309508803	0.00723497458294453	0.0523398269568621	0.0367434434095867	0.0169529965458503	0.00172796074392823	-0.00105872659981193	-0.0135839775293084	-0.0290706393641109
0.672708802748679	0.120228546029359	-0.288976713954482	0.178477863917988	-0.015665428885498	-0.0066583391981635	0.0321713320842821	0.0261118869470802	0.00444589800808071	-0.0111618840418307	-0.0427572133698343	-0.0381715211048156	-0.0577643953883694
0.414849320189475	0.158757420032975	-0.136768129736388	0.212255677250361	0.00674428380104503	0.0442353031384148	0.076606664563185	0.0496181204479159	0.037022305775831	0.0254897934697299	-0.00460378801419536	-0.0170216584619722	-0.0255130827353794
0.340820607243758	0.117202845959556	-0.107520854972208	0.186378054616801	0.000973909708098686	0.0080467587858723	0.070935931691663	0.0595937781968434	0.02782451594222	0.00451033424698549	0.00164356073620842	-0.00625024172046967	-0.0152936226797117
0.197315324426446	0.0461742652016075	-0.0470415089188874	0.141293574497668	-0.0151055892084482	-0.0130447161843951	0.0433910826802889	0.003798373096742	0.00717988472176265	-0.0140751526964216	-0.0238042549845285	-0.0316092437384501	-0.0406753704152661
0.19407445784452	0.0391312810790238	-0.0461704241834366	0.139004373486495	-0.00389335077329242	-0.02153775117904	0.0133523580638789	0.0136645530212183	0.0101635497433692	-0.0127155509761662	-0.022349649585563	-0.0252592205551705	-0.0357644367195507
0.685683621933622	0.158504941242949	-0.289783500383876	0.191560822510823	-0.0290996431270114	-0.0206658504893799	0.0338022777222778	0.0132300561426878	-0.000457221068405178	-0.0248827468081957	-0.0369391586917241	-0.0486223099418005	-0.078487670839081
0.892359047619048	0.0974595108482169	-0.448561884149949	0.0745076190476189	-0.0262112698412699	-0.00419333333333349	0.00566098845598828	-0.00638777777777788	-0.018646991896992	-0.0152023015873017	-0.0316344347499767	-0.0314607975357976	-0.0423195310245312
0.261890435779453	0.102032914250569	-0.0657153112337825	0.184498440922429	-0.0223061807870292	-0.0675759024232493	0.0103242570963861	-0.00977891833702171	-0.0232144909224345	-0.0449410416051392	-0.0664018179806601	-0.0816882231548973	-0.0621469607660938
0.691794327605747	0.143292539972329	-0.311513047454941	0.148465354933936	-0.0595342191535074	-0.0599581043057679	0.0011865998388414	-0.0159240699094667	-0.0279422776111063	-0.0597461617296376	-0.0697529332643083	-0.0700272298515759	-0.10441876473541
0.780420634920635	0.160254790856981	-0.365836339599376	0.133212698412699	-0.0354148070883364	-0.0448099444999445	0.0022274755146815	-0.00876136696636687	-0.0265571022325066	-0.0401123757941404	-0.0589667559202107	-0.0676674433899433	-0.0730682691956743
0.89597619047619	0.0849744327564346	-0.453089810929632	0.0691904761904761	-0.0224064757464758	-0.0136509523809524	0.00254238095238102	-0.0116548412698414	-0.0166895714285714	-0.0180287140637141	-0.0442750000000001	-0.0213168598068598	-0.0530035399906053
0.651754193029193	0.179244838193775	-0.271177952212519	0.196145806970807	0.0226818680459547	-0.0595767383719316	0.0217308238865035	0.0440332363049917	-0.000310976081480785	-0.0184474351629884	-0.0124817927672278	-0.0456908096526987	-0.0483781711204696
0.286244107675345	0.10588314872845	-0.0797233061367529	0.178666339815109	0.000941465959687027	0.0136089161053571	0.0205669888599952	0.0246299302919792	0.01171891464249	0.00727519103252205	-0.0257898657870079	-0.0254909493479777	-0.0485678357002579
0.146171795836725	0.0645531325709077	-0.0209854299045856	0.139117860249624	0.000398265000438824	-0.000713338567122607	0.0226382366777451	0.0206278402177933	0.000210291933790602	-0.000157536783341877	-0.0129789525398269	-0.0138023786787107	-0.0233837668197791
0.0958918485539523	0.0100909790224042	-0.025009039201309	0.0587294303649498	-0.0121294437703264	0.00413026649634221	0.00719842784141025	0.0121690541150423	-0.00430922135962869	-0.0039995886369921	-0.0124166568902098	-0.014167939480053	-0.0168062499429255
0.135837631824673	0.0190146978028667	-0.0182334932371255	0.132611949810673	-0.00177065644348215	0.00520963453316589	0.0348252400840908	0.0196884842604795	0.00295880655535077	0.00171948904484187	-0.0122994922398139	-0.0151930172975224	-0.0122687049788978
0.0906120185571908	0.0415399330714148	-0.00725910235032265	0.0955438551263159	0.000283578331065557	-0.00952023605245986	0.0367499532106758	0.0143528459237083	0.00943144150246158	-0.00461832886069716	-0.00695035094847549	-0.00796767819004224	-0.0142298735887808
0.697439704791698	0.165491210918397	-0.31167568638111	0.152939977747984	-0.00137244465656561	-0.01362262196786	0.022016061456357	0.013009478613756	-0.0232053604797329	-0.00749753331221281	-0.0203411506012475	-0.0561833917731386	-0.0582288494287129
0.0725002669191336	0.042877384822661	0.00173653052282881	0.0929795808463154	0.0120201828887642	-0.00238096450075989	0.0289524452403006	0.0270677290130791	0.0121740533947459	0.00481960919400215	0.00279777560910446	-0.00369347382473074	-0.0003142224923324
0.0726401056341961	0.0142658004085072	-0.00955864006617907	0.0665316297740054	-0.00739012606160926	-0.00749321170987979	0.00486945684859458	0.00827348149261506	-0.00235835313235294	-0.00744166888574452	-0.00817306937580539	-0.0105302911920537	-0.0206081540290158
0.388523555562575	0.0902743343527788	-0.134323946709802	0.183943623226329	-0.00399447309106005	0.010768929097464	0.0716618738314523	0.0431134377653251	0.0202139129804476	0.00338722800320196	-0.00938713801512175	-0.00833706921660404	-0.0148615564452017
0.657295874125874	0.166566372508027	-0.280372130026725	0.180770792540792	0.00954953381499812	-0.0344337799703476	0.0380203774003774	0.0115205807613439	0.0182804669015194	-0.0124421230776747	-0.039521212649465	-0.0526775721668933	-0.075962450108162
0.133028522288625	0.0294185438120093	-0.0185045665260272	0.128112104021466	0.00631956717630272	0.00551979237746361	0.036441399130738	0.0247770859758192	0.0145084170640292	0.00591967977688315	0.000667947175280875	-0.00416294883213766	-0.0212265024608193
0.0388968462211405	0.00330266700814672	-0.00906165478116135	0.0247369617719528	-0.00613232973157208	-0.00389090518347555	0.00331029574037307	-0.00231431358246319	-0.00296122904894422	-0.00501161745752381	-0.00652202765127446	-0.0069396268565959	-0.0126236406862011
0.40161881056053	0.13501853981809	-0.120571205074849	0.237260430350888	-0.0976012762169777	-0.0415254682141342	0.00221214315353413	-0.013382867177684	-0.0450245023514622	-0.0695633722155559	-0.0536976306896663	-0.0622838953485112	-0.0833809160128816
0.0410830763139148	0.00796068193851979	-0.00876356685535653	0.0263927159135613	0.00135944271771372	0.000278917555035271	0.00994518000765878	0.00792794509877102	0.00242855037707973	0.000819180136374498	-0.00442946971724256	-0.00421660685439983	-0.00570340137408273
0.384857539415393	0.0885363229600486	-0.136096666832588	0.172727210473466	0.0192768613530728	0.0071786913619461	0.0420130717779506	0.0240088979994493	0.0133097382586741	0.0132277763575094	-0.00407397286648031	-0.0199921772691141	-0.0239772687449684
0.00507963436002739	0.003192054823104	-0.0003425834134621	0.00489994933824274	0.000373984857904091	0.00117252439589176	0.00138060610276781	0.0014952674989869	0.00114210285337613	0.000773254626897924	0.000710010967979804	0.00038154688949044	-0.00103410337759427
0.20082361561577	0.0432973279488209	-0.0477461911026358	0.146386541251666	-0.00344911238952775	0.00277763672896833	0.0338952559329888	0.0131130330327263	0.0153612300884367	-0.000335737830279709	-0.013998669461176	-0.0214099915085753	-0.0391018777918045
0.601468979219634	0.120836930295397	-0.249260681515796	0.181242212998872	0.0109634248843038	-0.0334127407520225	0.0529580950513973	0.0289780918821324	0.0105693942096684	-0.0112246579338594	-0.0365875737632503	-0.032511890577727	-0.0517933961892192
0.33410596676205	0.138774384232866	-0.10513352219469	0.18331476427477	0.0248917637730768	0.0224575577059012	0.056500085460724	0.0436811223187917	0.00273616252588949	0.023674660739489	-0.00269168712267076	-0.0196458113025537	-0.0377069528534257
0.804632007992008	0.147047964491954	-0.385955794298187	0.113223547563547	-0.072816806661175	-0.0400225147231803	-0.0049250677989694	-0.0414933447237317	-0.0446682291457252	-0.0564196606921776	-0.0514224359659947	-0.0619837042970602	-0.0820103533947121
0.117562440967448	0.0173114450022413	-0.031613377176706	0.0713423520016187	-0.018205377309426	0.00615427360219582	0.018213606641454	0.0113682442570918	-0.00326545869470453	-0.00602555185361507	-0.0126568430756308	-0.0263794997778943	-0.0146322151350245
0.781796825396825	0.165207773802422	-0.360003066871826	0.145269841269841	-0.0290049783549784	-0.0462191686091685	-0.00244142401458192	-0.0118790415140415	-0.00823139585560628	-0.0376120734820734	-0.0560989261031366	-0.0627212500408089	-0.0542372684552695
0.0166325662144306	0.00030410823157288	-0.00183369684531514	0.0142026596162203	-0.00197254101324489	-0.00301180718838173	0.00295927754228122	0.000938889077490304	-0.00164852232378674	-0.00249217410081331	-0.00377370185084545	-0.00335277778810165	-0.00530524949633678
0.822463964763494	0.102949779082054	-0.397835989695437	0.107613813014284	-0.0488629580577811	-0.0216790441285729	0.0011205929079372	0.0132774149678861	-0.0106744339646051	-0.035271001093177	-0.0262660099405387	-0.0570731849672277	-0.0515900584462127
0.915783492063492	0.0775152017111655	-0.466604265178015	0.0610165079365079	-0.0177115873015873	-0.0338131132266427	0.0125726984126984	0.00266825396825399	-0.00143690476190472	-0.025762350264115	-0.0250667405143877	-0.0356146681096681	-0.0327452380952381
0.713321759351759	0.134742094397482	-0.318008831586714	0.161333796203796	0.00821664348379525	-0.0283681244579073	0.0469523005116659	0.0209320103926152	-0.00409056897045468	-0.010075740487056	-0.0384675536583585	-0.0215928980581281	-0.0554260650256523
0.203202226932736	0.0280795372739997	-0.0550544624246813	0.130500176825893	-0.0153794150761864	-0.00907852756405572	0.0226116212337595	-0.00702088870822892	-0.00765977095229745	-0.0122289713201211	-0.0187729680277866	-0.0338879503730323	-0.0379685673700539
0.313839351536775	0.110572503663143	-0.0757949806868066	0.231569443151109	-0.0132495285189364	-0.0169173445436331	0.00238824356901962	0.041340459858081	-0.0128382258586471	-0.0150834365312848	-0.055591811646304	-0.0427013068220209	-0.0480671858529154
0.177043243036155	0.0327772892854384	-0.0415546091850404	0.128002293833193	0.0042598687532121	-0.0110208038805947	0.00979146819453702	0.0143219716348077	-0.000638912287198284	-0.00338046756369129	-0.00845408894964472	-0.0217262323250141	-0.04018467348179
0.013965917876313	0.000882740866392805	-0.00192233732284875	0.0114582018410703	0.00210436358414762	0.00287174679398932	0.00370908998653199	0.000501978833889458	0.00101245439811521	0.00248805518906847	-0.000329927999811382	-0.000492892831534055	-0.00283803871317834
0.750476092796093	0.155052192404792	-0.341384922473347	0.151812796092796	-0.0206185751607491	-0.0505816814295269	-0.00333162781662777	-0.0130821656121656	-0.0243047232591969	-0.0356001282951379	-0.0532311849283613	-0.0553081059745582	-0.0890921180765005
0.929744761904762	0.0677139092525	-0.479375032694221	0.0489219047619046	0.000335238095237944	-0.0186700976800978	0.00946523809523792	-0.0121660317460318	-0.00940809523809527	-0.0091674297924299	-0.0180109975696817	-0.0271930158730159	-0.049008492063492
0.0220883564625859	0.00409414902325485	-0.00098103078314906	0.0199460946219023	-0.00308656195546997	-0.000308721415524609	0.00442107053922714	0.00278998926731031	0.000659167930729423	-0.00169764168549729	-0.00491532413832855	-0.00301251353451814	-0.00405288417404623
0.785564761904762	0.166058665789909	-0.363563906619138	0.141601904761905	-0.0436205097855784	-0.0732110713796008	0.0141753046953047	-0.0136334158978276	-0.0434139824228059	-0.0584157905825896	-0.0706736481500955	-0.0883935808657403	-0.0946735320642699
0.577993062189589	0.163322137755342	-0.225854594902991	0.209753921937395	-0.0205508137843995	-0.0399927700030633	0.0107906151619851	-0.0113318230202616	-0.0353304109740622	-0.0302717918937314	-0.0709955280921285	-0.0958682247979543	-0.121875801805653
0.784975555555556	0.162280053926382	-0.363950630829826	0.139646666666667	-0.026609998237057	-0.0859299358049358	0.0207124805749805	-0.0077006077904278	-0.030029653145377	-0.0562699670209964	-0.0501732317536265	-0.0807797685157978	-0.0877431576750978
0.137119848700571	0.0206072789153904	-0.0203179131068436	0.129606667003781	0.00186590068335846	0.00333755876491645	0.0346154976169399	0.0127624905790354	0.0120179930195304	0.00260172972413747	-0.00687429872706075	-0.0179502516988693	-0.0220167154846699
0.347974278927701	0.140363061000649	-0.111772170696983	0.186929159455904	-0.00329374272946098	-0.00521763010426995	0.0624838449842057	0.031682865955532	0.0163749612841903	-0.00425568641686547	-0.0207728243198311	-0.0238775795570172	-0.0353198951629268
0.174946502492493	0.0644945783441743	-0.0415666751519978	0.123659571630009	-0.0107798449834365	-0.0214014996288514	0.00811528207455056	0.00192352281485725	-0.0121769142408667	-0.0160906723061439	-0.0269774312463	-0.0290248255716929	-0.032256630307685
0.0381572758137976	0.033257598389156	0.00325378320604938	0.0450336385573447	0.00793998353903225	0.0107863173270325	0.02372671676884	0.0210078682708154	0.013344258095238	0.00936315043303236	0.00465907955150324	0.00287351554020128	0.00114193148388111
0.407284822197654	0.132048719903339	-0.127051389503224	0.228721644453666	-0.0290801524016599	-0.0454536813293268	0.0407050702877048	0.00030169942581898	-0.0233924597890522	-0.0372669168654933	-0.0319656122987641	-0.0740288216920144	-0.0706894848945601
0.182307744851186	0.0829728686960882	-0.0213703884620682	0.188703042261456	0.00188000669160748	-0.0304671928548894	0.0302756931221619	0.0136248456361721	0.0105945590049702	-0.014293593081641	-0.0249696140276411	-0.0335450960953063	-0.0488092834961808
0.0113601275813594	0.0122390332768759	0.000326621361380161	0.00811273950083804	0.0030978000066388	0.00518276275147842	0.010774373413194	0.0064530194440686	0.00460534351808218	0.00414028137905861	0.00201082927992782	0.00222838011437	0.000778605721460825
0.539248007975856	0.128565889583804	-0.20330143139605	0.215278341230493	-0.0162869024098639	-0.0011861249499816	0.0667559350977539	0.00617906399673995	0.0130099781133677	-0.00873651367992279	-0.0267791866182371	-0.0429177881777187	-0.0452429040927014
NA	NA	NA	NA	NA	NA	NA	NA	NA	NA	NA	NA	NA
0.219285215605349	0.0402374540138893	-0.0615448465192739	0.137960663517884	0.00798883102384124	-0.0133900941310861	0.0303114861724248	0.01549986984871	-0.00625394348221653	-0.00270063155362243	-0.0186617670400513	-0.0339910513823928	-0.0323094128100923
0.173108995892586	0.031440874059672	-0.043849642363237	0.116349428030952	-0.0101240796819541	-0.0184710121339423	0.032400357358652	0.0103771905665986	-0.00239229091043908	-0.0142975459079482	-0.0160881261209842	-0.0214172837856408	-0.0263591970194606
0.0811567571966061	0.0129120687078613	-0.0190881454277088	0.0524566447417593	0.00561056502965548	-0.00839033880554639	0.00595125768234799	-0.00209503895602113	-0.00720301212250843	-0.00138988688794545	-0.0102012008653942	-0.0122603718818093	-0.019843066199096
0.0155926054575315	-9.10741217903365e-05	-0.00313571217466883	0.0105080671983026	-0.00253175060488225	-0.00142606358952556	0.00093868444072763	-0.000840479036098312	-0.00154354232764319	-0.00197890709720391	-0.00403797873658192	-0.00422878001219525	-0.006186507638942
0.298621686504164	0.104949264335769	-0.0965130364320046	0.153661525694684	0.0300029074286406	0.00995064556160585	0.0539908094137198	0.0374916295720268	0.0486629645730022	0.0199767764951232	0.0233920732078586	0.0116895204934335	-0.00686780397026604
0.649336632485198	0.132442627005084	-0.285265140903177	0.15793082358348	-0.0373138792502884	-0.0354597747677924	0.0403051609319941	0.0204471888889819	-0.0411765999696162	-0.0363868270090404	-0.0300948549874328	-0.0648894476147693	-0.078624675108784
0.450957894020965	0.104511063125666	-0.169113542592852	0.177678320350088	0.0313177535376339	-0.00297305432015038	0.0558037369278586	0.0443972638100605	0.0121529302543419	0.0141723496087418	-0.0222401694644163	-0.0192275256659452	-0.0288428599480738
0.306028979952131	0.0789796893990402	-0.0886844792583128	0.183879297819767	0.0057222851902386	0.0149824538826303	0.0521130469919429	0.0440292305266187	0.0279923083575664	0.0103523695364344	0.00809055668046377	-0.00910496033309782	-0.019237407636516
0.291264868158204	0.116295178708425	-0.0857726750280582	0.174574037998282	0.020602681574424	-0.0641864658168754	0.0100432379190523	-0.017661361830996	0.00715937435028202	-0.0217918921212257	-0.05371999715957	-0.0550748517760151	-0.0676045953260909
0.124239055006385	0.066312305502298	-0.0218291947517298	0.105794272861649	0.0423312174677917	0.0126402593684456	0.0521329458844956	0.0410480966051625	0.0273378200375372	0.0274857384181187	0.0135052757056995	0.0078043755826077	0.0142385213718314
0.147531658733693	0.0227819042206927	-0.0370954401214615	0.0976858332693431	-0.00766360176492029	-0.0256143961779427	0.0159528861386628	0.0072361662418981	-0.00803265322196242	-0.0166389989714315	-0.0137206268769348	-0.0226611617485671	-0.0292378885143774
0.182852318613686	0.0380956864673963	-0.0403354898436867	0.137524780551645	0.00798301575762114	0.00138620768666992	0.0508775327438195	0.0291276851979159	0.0127139751633339	0.00468461172214554	0.000365338377879137	-0.0148699627834986	-0.0215360685995987
0.30792535319209	0.107990738960693	-0.101714351416907	0.156456659042991	0.0494206042843017	0.0420823772730721	0.0706671889925295	0.0585681680405995	0.0289528133936021	0.0457514907786869	0.0266825592129873	0.0189698282803543	-0.0345463575590104
0.176536230330717	0.0897297941611969	-0.0229751341301573	0.179971870031521	0.00886292027828575	-0.0417524584337168	0.0234753566846394	0.0074314004140007	-0.0116989757721713	-0.0164447690777155	-0.0292523922972747	-0.035742186937355	-0.0445707213799122
0.72088475896486	0.143711481218955	-0.32846366569366	0.144437780717679	-0.0362634216956625	-0.0274893425645814	0.0133484818873829	-0.00756974346019945	-0.00804198295114433	-0.0318763821301219	-0.0548351377010849	-0.0504843732858024	-0.0723966423605412
0.941781904761905	0.0572043273066831	-0.490037251754132	0.0395847619047618	-0.0109085714285715	-0.0481457142857143	-0.0134771428571429	-0.0209686507936508	-0.0140680447330448	-0.029527142857143	-0.0346413492063493	-0.0283367471417472	-0.0473363779397992
0.944787619047619	0.0542667063267399	-0.491298206371348	0.0398123809523809	-0.0134234632034632	-0.0262357142857144	-0.000553809523809567	-0.0247952380952382	-0.0218569841269841	-0.0198295887445888	-0.0275816666666667	-0.0351517354867356	-0.0353185318929438
0.0122854584673404	0.00242730769749309	-0.00191100642598442	0.0101688865089568	0.00208716845466918	-0.000499049645534839	0.00608938506036267	0.00284556043831632	0.00341732166055552	0.000794059404567171	-0.000108430394848468	9.61593300971755e-05	-0.0026485601874703
0.533014563755924	0.0856642630076189	-0.214586719380806	0.177439546662437	-0.0194047251571262	-0.0116884309123888	0.0387069368392098	0.0180160204653187	-0.000560475727222731	-0.0155465780347576	-0.0281079812649468	-0.0338084377566798	-0.0507256484675025
0.175285271934576	0.0278916325050129	-0.0362704438086	0.140168724531042	-0.00485774369049	0.00308298145211075	0.0327912722755474	0.0133323920818955	0.00541293952227764	-0.000887381119189623	-0.0134016992420705	-0.0207560578802259	-0.0365983707241115
0.164981569428661	0.0223386375214879	-0.0405859666556077	0.113459931878391	-0.0393607455443953	-0.00774099970963993	0.0176541582385961	0.00391127905502522	-0.00121583221591495	-0.0235508726270176	-0.0253986805447052	-0.0214413538306673	-0.0356969605535412
0.914267619047619	0.0757315372497289	-0.46708854953711	0.0583990476190476	0.0123638095238097	-0.0204242773600669	0.0104264285714287	-0.0124322582972581	-0.00163956709956714	-0.00403023391812862	-0.041465072039072	-0.039583775318249	-0.0394313774460834
0.413811332201151	0.118772011587593	-0.151387779405764	0.173285460728877	0.0258722807209931	0.00659667050185925	0.0810613939480536	0.0460224987635125	0.0141943173722572	0.0162344756114262	-0.00075179162585387	-0.00749027564901456	-0.0264183074821555
0.444616125592468	0.104599887435679	-0.167011429299286	0.176698796735661	0.0190500473736795	-0.00513607156747165	0.0383216921701378	0.0434278663623571	0.0131435566533157	0.00695698790310395	-0.0248485602218347	-0.0278111188880486	-0.0324179401324036
0.379434895452402	0.0883531067499878	-0.134877277868869	0.170542958404549	0.00324999042785129	0.00569936675460286	0.0590258240756398	0.0405104028184927	0.0212292871608515	0.00447467859122708	-0.0171356118247956	-0.0323341560454705	-0.024455590626044
0.0437782728662438	0.0278059043350974	-0.00782319251451997	0.0284578370378483	0.00954739683568759	0.00464902281268467	0.01331954272511	0.00929759662548362	0.00663576130524568	0.00709820982418613	0.00124010636672621	-0.000436137585455507	-0.00249394680872857
0.0888062751849207	0.0429045613277668	-0.00704458887187775	0.0938282329966417	0.00863569366067046	0.00333929612216856	0.0264237802794708	0.0201422450545728	0.0147795734418232	0.00598749489141952	-0.00139530147160598	-0.00565757613433537	-0.0086185402643937
0.196016297443069	0.0318614762083719	-0.0499018010180204	0.13140703655707	-0.00891894625254799	-0.00926440574595072	0.021265380670621	0.014352876552912	-0.000883998487874849	-0.00909167599924934	-0.0134475964003195	-0.0231236301931166	-0.0299139771063175
0.757745814185814	0.146160252364893	-0.356113682538745	0.125800852480852	-0.0699345572632301	-0.0415433679165393	-0.0349541989973106	-0.0201993726062379	-0.045473836722393	-0.0557389625898848	-0.0621472602608153	-0.0686665148351853	-0.0786745393091943
0.582729338253828	0.160510617675975	-0.228336600910282	0.209157963333474	-0.0540778628870893	-0.0632658632939883	0.0324844764883616	0.0157840281827971	-0.0287585240525342	-0.0586718630905388	-0.0921333317632299	-0.0891612996889775	-0.116075424551862
0.580037468750234	0.166292425049942	-0.231283724988173	0.200741896329131	-0.017451614266677	-0.071470300531269	0.0222400106050006	-0.00846439857477055	-0.0458831016910655	-0.0444609573989729	-0.0736965063197673	-0.109245593159842	-0.086895435291196
0.791529365079365	0.165992630320568	-0.367695278064099	0.139237301587302	-0.01301226636109	-0.0519924227310955	-0.00184141939759597	-0.0210166071080622	-0.0195554223554224	-0.0325023445460928	-0.0343612800616324	-0.0613545035356799	-0.0994168985954864
0.731999879647191	0.147169125120816	-0.333234236186002	0.145982025114714	0.00588682648980932	-0.00499913973350985	0.0404064519533862	0.0231661475598183	-0.00494900111050445	0.000443843378149733	-0.0354250749725409	-0.0260820712227374	-0.0482154341485623
0.00979925915073609	0.00198704299354099	-0.00117153248083439	0.00869370446767327	-0.000533243379443748	-0.00231256184290055	-0.00108624526053906	-0.000283380273389918	-0.000684607644137546	-0.00142290261117215	-0.00165356677530122	-0.00147496142305981	-0.00439876575908881
0.795928641358641	0.140599624263147	-0.38091608251602	0.11460246975247	-0.0112273459873461	-0.0347717223357642	0.00962015887621137	-0.0420213511792745	-0.0404893462714616	-0.0229995341615551	-0.0645243477967229	-0.0725644991896425	-0.0884420618079678
0.693569075924076	0.129978307215112	-0.305536108718403	0.165675368520369	-0.0350648696040802	-0.0280554890079919	0.0119509704656854	0.0152245251532094	-0.0204459514212997	-0.0315601793060361	-0.03783289730494	-0.0700402594585839	-0.0606974236816157
0.66711748968266	0.115850204571841	-0.288410878734095	0.174020288095118	-0.0211096202151011	-0.000802892996027427	0.0325351563477803	0.0049077134727793	0.00297200115680107	-0.0109562566055643	-0.0354059423935771	-0.0543424175993109	-0.065684794223559
0.3203640018907	0.0905420079276162	-0.0917333395360825	0.199336299928772	0.0130928250891411	0.0247074890424141	0.0649158848059294	0.0495832751302315	0.0391651116458969	0.0189001570657776	0.00599138969433383	-0.010093030368957	-0.0231058504569328
0.318634489020327	0.0614326101584293	-0.108916249762566	0.152230144270952	-0.0313767341195172	-0.00629209560102056	0.0282018732635532	-0.00395285764602815	-0.00945551658162791	-0.0188344148602689	-0.0456167408623042	-0.0629256609691742	-0.0493105992853324
0.580069113631259	0.118629091951222	-0.238285848281375	0.18355977525763	0.0223690639300856	-0.0155750371998459	0.051235758285446	0.0266460602512728	0.0178238846054021	0.00339701336511988	-0.0148934196418976	-0.0150945537729982	-0.0259267354854227
0.483345970339766	0.101808530952956	-0.172706178988287	0.216790440876645	-0.0233243222904281	-0.0462526184713809	0.0367757553239819	0.0317322728746912	-0.0198853578208441	-0.0347884703809045	-0.0469699171087858	-0.0695452451623223	-0.0694116921460758
0.0918383880963926	0.0148762395923313	-0.0136445205155552	0.0803733597492293	0.00378553860866654	-0.00809992564528762	0.0132516709137797	-0.00188829786624063	-0.0012674562233565	-0.00215719351831054	-0.0181582656072057	-0.0235234564078709	-0.0173142970184223
0.853648912198912	0.113132372750615	-0.420334511752449	0.0935177544677545	0.00554414696414696	-0.0399521594111606	0.0186005466755468	0.00348465922965924	-0.0112273575770634	-0.0172040062235068	-0.0272553918303917	-0.0361232078589625	-0.042371607690555
0.895048253968254	0.097840966454606	-0.454364942022604	0.0659850793650794	0.00713174048174037	-0.018198253968254	0.0194336147186145	-0.000596507936508006	0.00292194805194801	-0.00553325674325689	-0.0118478743478743	-0.0179621428571429	-0.0262961080474393
0.173714912252687	0.0646504361526705	-0.0426938017143667	0.1193767305897	-0.0104308919001386	-0.0257443138892884	0.0136123636588724	-0.00551224311487267	-0.0137371696707845	-0.0180876028947135	-0.0217404346044317	-0.0290863617465814	-0.0309478293253327
0.93966	0.0579859771940404	-0.488450463101221	0.0406399999999999	-0.0130399999999999	-0.0101800000000001	-0.00502000000000014	-0.0177749652978602	-0.0303871428571428	-0.01161	-0.0273233333333334	-0.0460846081696081	-0.0459452453102454
0.126813286899843	0.0218327964151975	-0.0212835478276132	0.10814509594057	-0.00921973901998832	-0.0109005243808622	0.0157825866959554	0.00621226428485555	-0.00361514398448634	-0.0100601317004253	-0.0176025586709729	-0.0180094766775975	-0.0282021417621773
0.78245253968254	0.158869247521412	-0.359295521244871	0.147114126984127	-0.00794777777777778	-0.0853526091775287	-0.014060115122621	-0.0106926138696186	-0.0282909629259629	-0.0466501934776533	-0.062328929104309	-0.0535518221153519	-0.0808826377416275
0.267198492501692	0.10333649321394	-0.0724269891876883	0.175340160287999	-0.0147176676146006	-0.0643986023199051	0.00960309849953539	-0.00778820797931318	-0.0183459943392391	-0.0395581349672529	-0.0443628634128676	-0.0631610277198025	-0.056530956321487
0.18581346981097	0.0843577733638275	-0.0247513738340418	0.187629124444113	0.00216916893144253	-0.0463447262226565	0.0213604193203216	0.0129786649393819	-0.00862886100541863	-0.022087778645607	-0.033260435961956	-0.030186129016251	-0.0415069726203445
0.0309724073413655	0.00174247979193271	-0.00657571839959269	0.0214651368116435	-0.000922106161965502	-0.00229680696043969	0.00555695292462002	0.000745018054785884	0.00343517057192751	-0.00160945656120259	-0.00613833384111245	-0.00546511356280141	-0.00681329935970293
0.694300300301711	0.153844415016277	-0.309771589898066	0.154101921920511	-0.0148539691217303	-0.044086683517248	0.0205603028509274	-0.000529886904197752	-0.0344265466672808	-0.0294703263194891	-0.0655780846515175	-0.0384405282993516	-0.0527439348235836
0.153696867229591	0.0476190214644753	-0.032144917406291	0.121702386708669	0.00776936532322875	0.00909969489521767	0.0240553427062538	0.0247545973455709	0.0122984972715965	0.00843453010922321	-0.00929271077320898	-0.0218957781423753	-0.0256565925377597
0.809405370684714	0.108675250047213	-0.389978559611932	0.110361295981953	-0.0589878326671757	6.981407638329e-06	0.0282037274393843	-0.00306693106877409	-0.0397409911753344	-0.0294904256297687	-0.0237955984756109	-0.0544123987151628	-0.0382534085317996
0.0239408714105453	0.00445728686367139	-0.00408731202240956	0.0168208486198288	0.00202388957637186	0.00250905783795263	0.00712611373237193	0.00352969669736409	0.00195982782776059	0.00226647370716225	-0.00118280013854261	-0.00216149503005044	-0.00274914428233373
0.33120790645711	0.116245260605568	-0.10254593541204	0.187809473628316	0.00745832325887213	0.0327130243396635	0.0695511016888553	0.0439946914598069	0.0161575312908476	0.0200856737992678	-0.00190953121163534	-0.0194933530172541	-0.016932727648706
0.684995831418287	0.15488747597679	-0.305800294096373	0.153286943799327	-0.0302543934964907	-0.0417505011563591	0.0106975708998683	-0.0133483865993408	-0.0253575904305324	-0.036002447326425	-0.0426797312202194	-0.0340804773258451	-0.0543955871323073
0.723226660238022	0.156700140882421	-0.321304716399728	0.161282228650867	0.0111449925337936	0.0146111706468487	0.0453167537894708	0.0115265133135725	0.0138847036543635	0.0128780815903211	-0.022695000897945	-0.0383830921264399	-0.0443562628172215
0.350525838766744	0.143652094094425	-0.112872542832464	0.186880783202556	0.035750533275242	-0.0126484592216462	0.0555273092633596	0.0445877560985343	0.0196877959246375	0.0115510370267979	-0.00999466008881289	-0.0221160961993401	-0.0398213921570379
0.0582087121521096	0.0164377430686505	-0.00468100345215938	0.0593189360252347	-0.00109109692886813	-0.000592475442826298	0.00836056491212803	0.00997422688537493	0.00780419125723862	-0.000841786185847217	-0.00577958625734916	-0.00251889413099692	-0.00837873386567774
0.176587333265724	0.0696110652990159	-0.0425301667870399	0.125077100528342	-0.00429969780275072	-0.027613312127479	0.0170908187730267	0.0127014007750558	-0.00204641534443778	-0.0159565049651149	-0.0232275237602676	-0.0400940699606212	-0.0369712679992329
0.240430057689992	0.0782748589075219	-0.0630037657998257	0.1585734838944	-0.00218814746763635	-0.00162793829239963	0.0426838953439223	0.021742905862548	0.000476369357783613	-0.001908042880018	0.00555907380382531	-0.0213884296545698	-0.0319357276896576
0.243463794779141	0.0407552005154229	-0.0570359779488024	0.185797025470134	-0.00896596600171082	-0.0159554568252328	0.0428332661995489	0.0136649413523177	-0.00606030468208113	-0.0124607114134718	-0.0123910505838032	-0.0281326105085201	-0.0510362794888522
0.887559365079365	0.104489920887138	-0.446067050564479	0.0746073015873014	-0.0149326262626265	-0.0336191774891775	0.0104759721814132	0.0059478354978354	0.00282214285714277	-0.024275901875902	-0.0178798124098125	-0.0409558541458543	-0.0285224535778441
0.602593301876222	0.141889868857334	-0.25423453441218	0.17220788137586	-0.00886881867237577	0.0197840650047328	0.0626915219178832	0.0438006818282033	0.0410816596856475	0.00545762316617848	0.00333688480840233	-0.031340672426158	-0.0242072230225793
0.504153296326719	0.158328081731934	-0.181739598540545	0.220881542382958	-0.015921977671593	-0.0502846470313982	-0.00690706604797819	-0.0141183026619733	-0.0220476438461704	-0.0331033123514957	-0.0653216442701053	-0.0669404304095718	-0.0925627286898205
0.0101051187950552	-0.000372157848644339	-4.87786833524347e-05	0.00850896785549477	-0.000170480625405279	-0.000115863343185772	0.00389845386097994	0.00181200327663662	0.000718610853050783	-0.000143171984295525	-0.00124778364941983	-0.0011699457240168	-0.00167641211178516
0.202871817278683	0.0420705063415812	-0.0515205965661673	0.140143620991165	0.000113006766780166	-0.0183087499308454	0.0194074476726604	-0.00615790492390689	-0.0241202494385533	-0.0090978715820326	-0.021874279580285	-0.0385740856400042	-0.041489372414975
0.943426666666667	0.0552167618686581	-0.490389729980526	0.0403733333333334	0.00518000000000007	-0.0300933333333332	-0.00771798534798518	-0.00639190476190477	-0.0231619552669553	-0.0124566666666666	-0.0187424603174603	-0.0216913492063493	-0.0371954045954046
0.517367426008738	0.0844132143321413	-0.202053354269417	0.189751779925307	-0.0233877942296701	-0.0213780063996187	0.00751943348623585	0.0193907344006196	0.0033570216819182	-0.0223829003146444	-0.0280990999907049	-0.0372022418856995	-0.0498720017513424
0.450746611680014	0.105389295384009	-0.171867200648526	0.173086925240274	-0.0291425782574384	-0.0321860206173467	0.0599227247672046	0.0218704840163748	0.0205173768240601	-0.0306642994373925	-0.0161188449520485	-0.0133613330768818	-0.0307524932562607
0.939218095238095	0.0597529427418955	-0.487991062512473	0.0413819047619048	-0.0140447619047618	-0.0160942857142856	0.00515904761904762	0.0018690476190476	-0.0238147619047618	-0.0150695238095236	-0.0275911521811522	-0.0478021018197489	-0.0472805583305583
0.0765062335465928	0.0461047071714137	-0.0103055877870998	0.0698897991635633	-0.0129790097948297	0.00916404851831418	0.0278296611408834	0.0256563607394951	0.0158152666841765	-0.00190748063825778	-0.000240921750459408	-0.00571010241269612	-0.000270248295717909
0.268437123287	0.0853895783469977	-0.0788645839284212	0.156419034933649	0.030069421979545	0.0130248213137273	0.0440214038424931	0.00936009892675321	0.00295369826718156	0.0215471216466362	-0.0173975638919701	-0.0282792256786312	-0.0243700758381394
0.647960972295678	0.145960209758697	-0.27207658828229	0.189239027704322	-0.0102066714514703	-0.0350285671736463	0.0498615903755687	0.0223363999373519	-0.00745239022415489	-0.0226176193125583	-0.0336878725499455	-0.032719494282807	-0.0517413958495651
0.136744011702378	0.0661607270879925	-0.0160374177314508	0.138588969942328	0.0103432720465827	-0.00564346196822832	0.0323586548204083	0.0124593065358097	0.0131088309696357	0.00234990503917717	-0.0164486936422802	-0.00667556400717317	-0.0121987442907561
0.0980950206003511	0.0123591043186046	-0.0157041678728833	0.0852665436951768	0.006666153284795	-0.00226077402982104	0.0208641497396419	0.0195877259071302	0.0131840831409608	0.00220268962748699	-0.00639373792606822	-0.012536309667067	-0.0183541556214514
0.877497619047619	0.110567083259199	-0.442123748876448	0.0736690476190475	-0.0426168253968255	-0.029448253968254	0.0159406532356532	-0.0220708175158176	-0.0222570100255782	-0.0360325396825398	-0.0484206426903243	-0.0569283139409611	-0.0693340333993214
0.928710476190476	0.0682541044204799	-0.479084605257151	0.0487895238095238	-0.0161123809523809	-0.0351985714285714	-0.00821714285714281	0.000189523809523862	-0.0192447619047619	-0.0256554761904761	-0.0232882539682538	-0.0480370713359569	-0.0496850971250972
0.0421008496029144	0.00508875539711481	-0.00871843805737833	0.0211550202021033	0.00156567216511719	-0.00627469571016853	0.00809341269308652	0.00208176926540587	-0.00123043018174865	-0.00235451177252567	-0.00471589268953148	-0.00949629038294596	-0.00590113294211059
0.735220512820513	0.163426375589546	-0.327994372273342	0.164101709401709	-0.0614485336788965	-0.0642854850704851	-0.0312168450277321	-0.0161146784639509	-0.0023684851912793	-0.0628670093746908	-0.0572417814979923	-0.0760371654652786	-0.0773525487667398
0.267472610148129	0.110126264399307	-0.0727087718301333	0.178809526860331	0.00876361082633603	-0.0491209135203092	0.0283409842039674	-0.00320814075009157	-0.0181939787500005	-0.0201786513469866	-0.0455014415672511	-0.0609703901801387	-0.0598661064737093
0.434802945362802	0.171877121431424	-0.147998127718611	0.213628562121913	0.00796504739385356	0.0148019328920946	0.0578957597312654	0.0353081000733626	0.0326402220770096	0.0113834901429741	-0.0076350922866707	-0.0294646328133286	-0.0284393809453344
0.00732893160517386	0.00924776477024742	-0.00102140324529661	0.00218844564566386	0.00189321515650437	0.00159427698659042	0.00503357440358111	0.00377671737433317	0.00238681501966947	0.0017437460715474	0.000440758038546413	0.000665095783287874	0.000235937368627928
0.927440952380952	0.068838683148318	-0.478351842964218	0.048992380952381	-0.0199461904761904	-0.0640667860677333	-0.0173982412032412	-0.0100793362193361	-0.0153353174603175	-0.0420064882719619	-0.057127683982684	-0.0291665656565657	-0.0463859668109668
0.702757293262293	0.136735629766627	-0.311567526929903	0.164742706737707	-0.000845603829248365	-0.0247175147729808	0.0294089987594254	0.0283310463975658	-0.0084370554367611	-0.0127815593011146	-0.0251801277665296	-0.0376207705592059	-0.056427278037634
0.70206744033744	0.139872970338676	-0.308980470987119	0.166330337440337	-0.0242243937761585	-0.0128689040359938	0.0328306726718414	0.0192863986194404	-7.92590470531929e-05	-0.0185466489060762	-0.0249102085462481	-0.0498902698245206	-0.0349138706370977
0.342459544485916	0.120435096530309	-0.107911770228758	0.18692568074606	-0.00588125477411749	0.0158133499321095	0.0764385089923867	0.0655082816488421	0.048934424137166	0.00496604757899599	0.0165919452494863	0.000301747478905601	-0.00553735394407578
0.128739089809037	0.0195226504566604	-0.0273587840244931	0.0981208884706029	-0.0126004023639004	-0.00328977895703078	0.0216327665585721	0.0078675272220817	0.000314203113799233	-0.00794509066046556	-0.018703728323241	-0.0222510771235069	-0.0293287521898458
0.00833661524960571	0.00163480462885821	-0.000175052003479597	0.00551963784515045	-0.000200907573019774	0.000529834188312098	0.00331109749099208	0.00126550979189526	0.00121775065615483	0.000164463307646162	-0.000550156122169028	-0.000858994899154687	-0.00116999810690545
0.370952040281202	0.133424751609975	-0.115250626802006	0.209710185804635	0.0063297184075044	0.0315324567153207	0.0738534449172194	0.0584510556924259	0.0428109669354836	0.0189310875614126	0.00555076295621004	-0.0064730122891854	-0.00911482930506879
0.79146216006216	0.144326496759978	-0.379968063383031	0.111680062160062	-0.0616737196900344	-0.0895385445478944	0.00238326421163371	-0.0056074017159311	-0.0175004921130044	-0.0756061321189645	-0.0679900382369529	-0.0616568133912351	-0.115050067450814
0.388314086384541	0.0847426973599953	-0.13733480775021	0.175175263812428	-0.00759863120662335	0.00290449633067474	0.0513014167444601	0.0399980672425177	0.0209365428401533	-0.0023470674379743	-0.0145319581343402	-0.0104377958279806	-0.0244234669359648
0.200195653470978	0.0803765768846289	-0.0450182451316197	0.153247705448207	-0.0292813550692763	-0.0252224531869705	0.0067128174526867	0.00695206885433033	-0.00594930337505689	-0.0272519041281234	-0.0368701018691841	-0.0592439259930428	-0.0606462809071273
0.227827479520254	0.058970601598515	-0.0545218428190112	0.163963133085276	-0.0140962414055812	-0.0174151323339592	0.0276795047980577	0.0228570781424357	0.00624722152498899	-0.0157556868697702	-0.0163189218915705	-0.0249452361515056	-0.0378441624081239
0.88353873015873	0.102618071036552	-0.446242163269841	0.0704612698412698	0.0101834920634921	-0.0300369841269842	-0.0108957647907648	-0.00316650793650808	-0.0239311727814668	-0.00992674603174604	-0.0412639199534556	-0.0497735042735044	-0.0599143639181398
0.889901904761905	0.0969462749827249	-0.449224424758536	0.0710314285714286	-0.0202509157509158	-0.0145728282828282	-0.00803707126207143	0.00285190476190478	-0.0102712698412699	-0.017411872016872	-0.067759393939394	-0.0366777761127761	-0.0505176046176046
0.159472847961852	0.0183126805278237	-0.0431049039611049	0.100422558171804	-0.0188635549518389	-0.00541795985264412	0.0148518083196669	-0.00254635996277622	-0.00405437255714905	-0.0121407574022415	-0.0102056944383222	-0.0293855056115405	-0.0351014470705834
0.275191788757154	0.0541327466172545	-0.0887517893310552	0.144144985496897	-0.0341146852068304	-0.013002731921641	0.0280948676438741	-0.00501146128596641	-0.00114104163876422	-0.0235587085642357	-0.0122436538296016	-0.0411046832095373	-0.0472431883727211
0.0203870531195671	0.0138388115809944	-0.0055630693701432	0.00859830922297975	0.00263503721815285	-0.00234431510707338	0.00519577674323702	0.00333196473252014	0.00355155485469174	0.000145361055539736	-0.00174596937314898	-0.00125603024055991	-0.00455994063209339
0.200529159213426	0.0785910095046284	-0.044370042041515	0.151585716773896	-0.00539740849743259	-0.0317304229076603	0.0274815924007878	0.00790017283697259	-0.0174921693841978	-0.0185639157025464	-0.0281931908563154	-0.0400173687147408	-0.0432605536516372
0.0470307105752631	0.0327227719719999	-0.00401056871715154	0.0431075000253648	0.00551059482260479	0.00381920041173249	0.0176400010858055	0.0173523651688102	0.00668279680889133	0.00466489761716864	-0.000574287025286745	0.00135456690480625	-0.00189281776002819
0.500869014297097	0.167920432670603	-0.179090911773478	0.226943684115601	-0.0797818994835369	-0.0135929867985931	0.00340428014238159	-0.00846371210993763	-0.0324571555035766	-0.046687443141065	-0.094269469936937	-0.0799488962846426	-0.109909750819128
0.930820952380952	0.065763556120815	-0.479385177487108	0.0498790476190476	0.00957333333333343	-0.0233857936507936	-0.0262086408036409	-6.19047619047075e-05	-0.021604761904762	-0.00690623015873004	-0.0343272582972584	-0.0610914035474329	-0.0451205158730159
0.603264602013353	0.133674674132222	-0.249550921586104	0.189999842431092	-0.0135402442047133	-0.0248507662423563	0.0248715038252529	0.0214645963346199	-0.0140880563413857	-0.0191955052235347	-0.0387335543108199	-0.0585230396678166	-0.0751459355682608
0.664054415885112	0.112626723128394	-0.289451033115549	0.167337012686316	-0.0430800880112575	-0.027330909175037	0.0412603478216119	0.0282376132063671	0.0026619052136152	-0.0352054985931473	-0.0169544441325737	-0.0174726681451226	-0.0645361800910011
0.148304675188403	0.0585214874732757	-0.0290011620644489	0.121575761300557	-0.0136659981672824	0.00135442429231108	0.0291682512490684	0.0138977726865864	0.0179077188492645	-0.00615578693748567	-0.0107181979300923	-0.0139992091205222	-0.0131854047264645
0.358439406272893	0.133113055687178	-0.109640316620052	0.206754222834664	0.00628372080486972	0.040035146886723	0.085187773894696	0.0640893617349234	0.0464683259596962	0.0231594338457964	0.013374180695179	0.0137627564596974	-0.0150566509703354
0.865170894660895	0.108999198842702	-0.432676753208741	0.0791624386724387	0.00730249639249636	-0.0563062788360702	-0.0124886318143352	-0.0305497835497837	-0.0140810966810967	-0.0245018912217869	-0.0648575255965842	-0.0761998946856377	-0.0541126165501167
0.0428206827921057	0.0322003423207297	-0.00149761146928443	0.0417729549101308	0.0106980381439495	0.00815604096244373	0.0205295503585083	0.0185543357723551	0.0106763433553788	0.00942703955319661	0.00463205875177528	0.0034206532057785	-0.00259987436818408
0.639985600668287	0.126868175901986	-0.273045868635686	0.171182234414386	-0.0757886981965934	-0.0738172403240351	0.00345744567596973	-0.0072681651569132	-0.0419268614313132	-0.0748029692603143	-0.0869286827347302	-0.10488466027108	-0.0758173155970926
0.00395592900968133	0.00155134195920247	0.000135723846342421	0.00447464050425005	0.00173190320292411	0.00234019097317581	0.00392264329795396	0.00176866909072881	0.00308793877450492	0.00203604708804996	0.00177358433854218	0.000423077024748977	-6.58942776893172e-05
0.0598156633852868	0.0382584580387563	-0.00933597052572631	0.0455894562472887	0.0103409710220307	0.00606021768663081	0.0274172707697909	0.0158017924746884	0.00926735346491647	0.00820059435433074	0.00600044975541236	-0.00163900228357537	-0.00384483504726998
0.0864198995424972	0.0140037987449758	-0.0216934929180229	0.0540626303876097	-0.01290194961916	-0.0177387621524838	0.00402377073248829	0.00287563169742841	-0.00660016246663943	-0.0153203558858219	-0.0176739799107017	-0.0123198260388406	-0.0163743743667452
0.603280848460447	0.132880408464642	-0.254391350250354	0.171363467962237	-0.0134422148440436	0.0144628860361967	0.040684262310708	0.0397658754752614	0.00708863089208411	0.000510335596076494	-0.00892104074352362	-0.0239621580953675	-0.0426348317651989
0.528780875295671	0.129863871620815	-0.199590259787576	0.21357023581544	0.00771043779795233	-0.0123053604573626	0.0657603323245383	0.0375678336315951	0.0300701026348902	-0.00229746132970521	-0.0271568655045084	-0.0237423585963473	-0.0463288800226563
0.306090967664479	0.101896137117039	-0.100577056975745	0.153386588729816	0.0124929574787773	0.022237019135146	0.0800585895783142	0.0523877338676986	0.018335779191343	0.0173649883069616	0.0223876574334574	-0.00470177905727165	0.00143796756772085
0.610913962554249	0.132492589452947	-0.2483647242487	0.198657466017179	-0.0011210934496696	-0.0149157463971693	0.0365945834742333	0.0156616424126793	-0.0119225081083618	-0.00801841992341945	-0.0353933326805409	-0.0609538541084884	-0.0767315624441829
0.232008156618886	0.0900475826671832	-0.0610803070050404	0.156088985762992	-0.0118787571927502	-0.0372914725128267	0.0266163773103733	0.0334738110518497	-0.0139847530603579	-0.0245851148527884	-0.046333494606834	-0.0460615396116152	-0.0326380799135823
0.0916076026930188	0.00900595749059858	-0.0126153382466445	0.0848263225297474	-0.000172784123912625	-0.000689585514693267	0.023238020675555	0.0100779779406448	0.000963793878491478	-0.000431184819302946	-0.00363040654588156	-0.0115529538629823	-0.0131881739037669
0.299131585488196	0.0586479280737294	-0.0976989024954123	0.15092084195647	-0.0108204901453823	-0.00914892686832791	0.0202943873746274	0.0149793060942828	-0.00294282899065967	-0.00998470850685512	-0.0209270089121818	-0.0250678732547222	-0.0440564685018581
0.0580248668225209	0.00586217586848217	-0.00745004419374633	0.04800975002532	0.00122741825459857	-0.000896239493708699	0.017064180465869	0.00944348127764359	0.00510891147820174	0.000165589380444933	0.000611358072380185	-0.00822093118936384	-0.00704819135352924
0.331850518232797	0.105656815827872	-0.0899158529856633	0.223397359430247	-0.023947174543984	-0.0330490231802765	0.0538086509559728	-0.0105287238384766	-0.0297397196298274	-0.0284980988621303	-0.0298614261263392	-0.0758102666485542	-0.0725434148389487
0.264128291001971	0.0558997947160873	-0.0824644904137216	0.145619439910995	0.00182073724305992	0.00922633673875384	0.0347046716721142	0.0403193081413789	0.0247013668950868	0.00552353699090691	-0.0108271289061204	-0.0153263774810579	-0.0291202961196634
0.522532579141331	0.102876488227396	-0.20226521807826	0.196331865303114	-0.0196213144619218	0.00578406348478677	0.0541304371364757	0.0302535041820169	0.0139400051008265	-0.00691862548856748	-0.0264888897414189	-0.033233276002538	-0.0385082978538736
0.173756027919894	0.0631125270753662	-0.0433892296367986	0.118135499107929	-0.00889088613433781	-0.0250265536919615	0.0247976119330116	0.0112237788387948	0.00329082388187857	-0.0169587199131497	-0.0307468439739999	-0.0309324694282169	-0.028872357564008
0.516679314273562	0.110405615762155	-0.197028869294561	0.200365130170883	-0.0340300031707167	8.43498815537025e-05	0.0572395016835203	0.0396000330202188	0.0207565837316742	-0.0169728266445815	-0.0274020494425575	-0.0303104390908351	-0.0421492534132853
0.650422864912865	0.170035825389899	-0.270670796890542	0.193286023976024	-0.00790491210543853	-0.0233177361751483	0.0352517896645838	0.0212020913760862	0.0333232905398695	-0.0156113241402934	-0.0133630180256097	-0.0302010666107874	-0.0647874385605272
0.913927936507936	0.0790361795779591	-0.466784851578043	0.0592720634920635	-0.0148939837939838	-0.00119253968253963	0.0134387301587302	0.000192063492063577	-0.00353460317460308	-0.00804326173826175	-0.0211292857142857	-0.0313678499278498	-0.0533327282358165
0.912175555555556	0.0795532364750053	-0.465943254548203	0.0593244444444445	-0.00670698412698423	-0.00478949494949499	0.00406714285714294	-0.00141645299145288	-0.0166274386724387	-0.00574823953823955	-0.0230137301587301	-0.0248311688311688	-0.0352979853479852
0.611393604632103	0.128561637198155	-0.254951362838664	0.176750751473121	-0.0131248423889927	-0.00411153984657653	-0.00354179231639795	0.0208484423305085	-0.00597784596172313	-0.00861819111778461	-0.0289350940577614	-0.0438906535094142	-0.0802622146705646
0.304149174252831	0.0969494363507755	-0.0980777681510463	0.156756502891297	0.0324202732750885	0.000918501936729876	0.0760554696060965	0.0507856831404767	0.0295920423215704	0.0166693876059092	-0.021025456391483	-0.00828686931535089	-0.0253943625918451
0.264364243677045	0.0874097241385165	-0.0749565413644748	0.16390495037313	-0.0123265385851191	-0.0194932251450813	0.0601411851460733	0.0302162243030071	0.0229662314747236	-0.0159098818651002	0.00643863933245387	-0.0173553162121992	-0.0189669831014269
0.772239365079365	0.168992198867653	-0.356828571362027	0.142827301587302	-0.0290048051948052	-0.0840133202435679	0.0088942146742147	0.00220184106175147	-0.0295273706571917	-0.0565090627191865	-0.0671441027233786	-0.0749836217323232	-0.0826837759797823
0.110493723715424	0.0170093644605023	-0.0257186390147572	0.0755988022203025	-0.0085106699729896	-0.000106203697392435	0.0157804724118756	0.00942500366166527	0.00451781314210105	-0.00430843683519103	-0.0179845108861091	-0.0113272815592513	-0.0150596740382483
0.29423093746272	0.122642617121423	-0.0792175116281731	0.191760694875816	0.0105779092902952	0.00671915177275856	0.0546531586836904	0.0433258245639009	0.020855845470709	0.00864853053152692	-0.00455437565445937	-0.0250472511305103	-0.0212924384526153
0.11442793738592	0.0250269374405693	-0.0154253432544344	0.109315798525922	0.000123655513228599	0.00361838584117902	0.0242116386187947	0.0152583240799539	0.00761704043769316	0.00187102067720381	-0.0124660358011811	-0.0159502156838338	-0.0260648227673555
0.470343009463799	0.192210578492335	-0.164181135422553	0.221395085774297	0.0283431540804736	-0.0073088521341732	0.0585791358076472	0.0536419011067425	0.0213319667000042	0.0105171509731502	-0.00349785712929007	-0.00543967884446317	-0.0237089933366478
0.0334151172393697	0.000358027676885163	-0.00868370235273721	0.0204284911402222	-0.00644667480589377	-0.00549094247166	0.00630184935397015	-0.00199725039370734	-0.00199004424550937	-0.00596880863877688	-0.00247441012352744	-0.00516376786758554	-0.00845818369299031
0.319533993849603	0.0768331182854151	-0.110658159931607	0.149194424819262	7.16737297082326e-05	0.019742122039355	0.0433944346892515	0.0162898108301442	0.00176211912384483	0.00990689788453158	-0.0063753542237398	-0.0188556653781327	-0.0393323060230868
0.346166506308485	0.148546393307715	-0.114054609469023	0.178499973278891	0.024640152847923	-0.00310917399812977	0.0557535889531463	0.048626655891052	0.00848674721185783	0.0107654894248966	0.0119361833782473	-0.0405826839560842	-0.0343906957625277
0.143299129803343	0.0302353161949603	-0.0350254108640947	0.0962689260333247	-0.0222108124440935	-0.0079464949295433	0.0249835188473575	0.0239123976536554	0.00790232528389645	-0.0150786536868184	-0.0139028832088454	-0.019374445459624	-0.0154525785083735
0.918210793650794	0.0751994435616911	-0.46950153858229	0.0574892063492063	-0.00183079365079375	-0.0151331313131314	-0.00815912698412702	-0.0013698412698413	-0.0367962698412698	-0.00848196248196253	-0.0262267893217893	-0.0243237157287159	-0.0398810422910425
0.935724761904762	0.0627069223396305	-0.486998011009415	0.040275238095238	-0.0101200000000001	-0.0267864468864469	0.00691428571428565	-0.0236859523809525	-0.017374191919192	-0.0184532234432235	-0.0156819047619048	-0.0219126190476191	-0.0341623454323455
0.781759047619048	0.166601551329609	-0.363364690962302	0.139207619047619	-0.0244227988677987	-0.0280756837606837	0.00830208347208361	-0.0124807123432124	-0.0643925024975024	-0.0262492413142412	-0.0612879649207768	-0.0491374116181724	-0.0758835021893897
0.274203524307151	0.0529547865816016	-0.0828610933018183	0.154375622671341	-0.0100296615360298	-0.0155470602232925	0.0339335759703232	0.0217665301532345	0.00046173751302625	-0.0127883608796612	-0.0168145713968892	-0.0343680112975698	-0.0326307041116466
0.0388517782968312	0.00135181774626138	-0.00780015478720174	0.0278367725928049	-0.00326700138759783	-0.00581654085892532	0.00159021579819367	0.000769811021041865	-0.00588910637620359	-0.00454177112326157	-0.00957803053860073	-0.01042126993722	-0.0105819327573873
0.0429419871045642	0.028354252240096	-0.00956311971698326	0.0240512601565992	0.00557228914383069	0.00513900080753996	0.0142594364636763	0.0121017145796653	0.00834272034295806	0.00535564497568532	0.0050857646154226	0.00163650472902344	-0.000441933994288241
0.875886277056277	0.0995787908475876	-0.436410963262534	0.0829803896103896	-0.0133093795093795	-0.0329553246753248	0.0132555623461506	0.0063867532467532	-0.00918556277056282	-0.0231323520923522	-0.0294955339105339	-0.0287443722943724	-0.0379573287823288
0.00380938064361639	-1.38219529742748e-05	6.38383914175348e-06	0.00213997280341077	0.000208818894500736	0.000241926553451906	0.0013164045565951	0.0010450740844985	0.000665355593403001	0.000225372723976322	-0.000396024690072508	-0.000661238980992066	-0.00059224531605301
0.48757372595331	0.100159894907481	-0.177046298008846	0.215667312569626	-0.0210825003219298	-0.0432158280206981	0.0468890964091062	0.023816060423567	0.00179150898470926	-0.032149164171314	-0.0351934743594736	-0.0503023872291918	-0.083172222371141
0.0635133187458932	0.0128199718627618	-0.0102988394254292	0.0524585742778758	-0.0106299265870523	-0.0123298790628472	0.0090079224497697	-0.00200305712025385	-0.00166464056335225	-0.0114799028249497	-0.0147749019810178	-0.0137251749736871	-0.0141011013717429
0.419233893762352	0.119175624606481	-0.155331339063034	0.172117815143093	-0.0111916872008397	0.00563279945399336	0.0492987113908087	0.0290036470209171	0.0243768367081309	-0.00277944387342316	-0.0134333312715507	-0.0191854923586403	-0.0337476700229676
0.256295863787547	0.0543162174107722	-0.0728275687279819	0.155075837111208	0.0132844017509812	0.0265102884325564	0.0491301398278597	0.0261167519480999	0.0288900655302933	0.0198973450917688	0.00405789545337981	-0.0034582924360621	-0.0191686989835888
0.470214100003362	0.199371024083204	-0.170690084737695	0.206943595849172	0.0236682739686174	-0.00361854118946919	0.072376035196284	0.0582035485181863	0.014232874488274	0.0100248663895741	0.00729278362032909	-0.0067697918728033	-0.011419671627837
0.0502641629433353	0.00443461485595494	-0.0128377974448751	0.0293225492191634	-0.00474202189228692	-0.00252599088198963	0.00239207330106254	-0.00117897314679461	-0.0045620346062123	-0.00363400638713827	-0.00642956787902584	-0.00849590846667186	-0.011949583765688
0.606344101000322	0.131440859651543	-0.253202775761294	0.180079560967197	-0.00579038151589051	0.00052754329217386	0.0507498613856047	0.0271771511259483	0.00170146564205043	-0.00263141911185827	-0.0379849554730525	-0.0269483825874166	-0.0485990728641609
0.0130308367709306	0.0127292805751449	-0.000659379092752687	0.00793360534429378	0.00183069745344488	0.00352938732010848	0.00881110711631202	0.0063599635999326	0.00559747470579997	0.00268004238677668	0.00228760765780421	0.000250573492390951	-5.0687075383157e-05
0.0536235731382769	0.00624385519133436	-0.004773584792528	0.0485615067158206	0.00167415108997163	0.00018764063618143	0.0224854381070724	0.0124680785576914	0.0065218272546934	0.000930895863076528	-0.000989536386385215	-0.00483769450984907	-0.00667938245097494
0.582936046242129	0.160143246046038	-0.230991319109811	0.202162683916602	-0.0637822679826926	-0.0780375020851679	0.033237958801847	-0.0110890413754883	-0.0281199220518276	-0.0709098850339303	-0.0643431288675071	-0.0816053145614941	-0.0683912202944802
0.334107803452824	0.143672559155297	-0.101704613434211	0.189837379591949	-0.0319221975965507	0.00263580323852108	0.048956027396554	0.0391816646026937	0.013827803136763	-0.0146431971790148	-0.012689053833077	-0.0179323081002515	-0.0434487058613176
0.231543273818556	0.0806694528634941	-0.0598004576136835	0.153353442267464	-0.00317209427474127	0.00973755835454493	0.0448625037057149	0.0475591515014828	0.0258046502071813	0.00328273203990184	0.00981023375355999	-0.00553355692310722	-0.0239280632009766
0.68239249995258	0.141554124955302	-0.297293111783273	0.169416706396627	-0.0404526717096377	-0.0154905838725684	0.0482691296246253	-0.000614759772761375	-0.0077435378965226	-0.0279716277911031	-0.0646451496290811	-0.0749988153922262	-0.0488664846693757
0.0722798415072217	0.00830958327957071	-0.0187693683728328	0.0426809605867513	-0.0100914590737715	-0.0093228282193612	0.00505755411483252	-0.00210782708279353	-0.00564951515587339	-0.00970714364656634	-0.0126302928190515	-0.0124388550642233	-0.0187277547320197
0.848982746077452	0.112635288086207	-0.41956713605175	0.090095031700326	-0.0192448905669492	-0.0287778853825912	0.0281849523352465	0.00816337113866539	0.00964701582730998	-0.0240113879747702	-0.00919917464888054	-0.0329567785894874	-0.0250101631048688
0.421792469660728	0.116684309013589	-0.155402788462437	0.176046160946477	0.0137548601095883	0.0179955550715267	0.063450694868031	0.0169512979530838	0.0164709263212399	0.0158752075905575	-0.00608628615819318	-0.0289825139211533	-0.036230718581489
0.940047619047619	0.0591535690708817	-0.487938962110861	0.0417523809523809	-0.00126761904761918	-0.0570143650793651	-0.00651134199134207	-0.011979963924964	-0.0175214285714286	-0.0291409920634921	-0.0146803296703297	-0.0202414285714286	-0.0332115873015874
0.0232065611152202	-0.00134089199239281	-0.00373371208622097	0.018030750549355	-0.00397129385397751	-0.00515453224218706	0.00223479361437011	0.00045221972644504	-0.00231208546437691	-0.00456291304808229	-0.00259338059085525	-0.00687364070394057	-0.00642586198426449
0.653791206505912	0.138858772844146	-0.271918493130853	0.197519904605199	-0.00743183744375153	-0.00489934891905475	0.0420508535255595	0.0211981187594654	0.0275792902195844	-0.00616559318140308	-0.0306760820722329	-0.0496530528063268	-0.047380303428243
0.720164878980822	0.153510646173506	-0.328362190370798	0.143841787685844	-0.00789985237344271	0.00292847959046805	0.045317120076765	0.0248281047175395	-0.0057639419872747	-0.00248568639148739	-0.0200965694472029	-0.0193754286963532	-0.0492593327764962
0.11894589934081	0.0187546255358817	-0.0243445641860244	0.089724162677195	-0.00603406236172734	-0.0116379006712458	0.00883108063973949	0.0113062642515354	-0.000373560952429922	-0.00883598151648658	-0.00828578333207176	-0.017639501995893	-0.0219991489481151
0.218743790141433	0.0454945680877426	-0.0627963722245771	0.131768525909016	-0.0123772303796311	-0.0156501532468119	0.03798995892201	4.65987627043252e-05	-0.000188559762750617	-0.0140136918132215	-0.0170470724928423	-0.0408278938241751	-0.0423719736567384
0.0302054826359436	0.00267164545238179	-0.00363811360605738	0.0265592696670944	-0.00109050379752543	-0.00711369668877414	0.00206716801004305	0.00189736782826604	-0.00126920654797853	-0.00410210024314979	-0.00523752530310127	-0.00647418937774434	-0.00586126308508802
0.578263872024089	0.169879184309125	-0.226412156213527	0.207039620039403	-0.0249023817400948	-0.0692875261742146	0.0127971150991811	-0.0240725993201846	-0.0581347559468333	-0.0470949539571547	-0.0787364766305683	-0.0740914364288766	-0.0980380522606245
0.014719865787132	-0.00182002275897601	-0.00231552744260716	0.0116036949779434	-0.0032529534975206	-0.00148349694046213	0.00120402294911501	-0.000697948702471368	-0.0018399019408259	-0.00236822521899136	-0.00467511999535007	-0.00440337974895751	-0.00606638767258796
0.72810352458437	0.150189487916634	-0.330899261534001	0.146830126209281	-0.0193340953903754	-0.00721092106977694	0.0297627108871417	0.0312817096404696	0.0212680104861294	-0.0132725082300762	-0.00939732552522399	-0.0290510932823007	-0.0200838315247264
0.1082262993814	0.0181199988246614	-0.02387017533756	0.077953755656681	0.00683902226951434	-0.00171545548115591	0.0172254550589675	0.00548406674542899	0.000992408895025179	0.00256178339417922	-0.0115780539324808	-0.013668774720914	-0.0219086978902923
0.177910223267723	0.0381323944536253	-0.0477825751909526	0.115096091234489	0.0164622104393686	0.00255493919914446	0.0272196750474966	0.0245888783858499	0.00851775555851716	0.00950857481925652	-0.00799662887078423	-0.028838701687602	-0.030318264334447
0.887218095238095	0.102460988485957	-0.447368759038403	0.0722819047619049	-0.0224780663780663	-0.0448506648906648	0.0156774098124098	0.00743449938949947	-0.0118234276834276	-0.0336643656343655	-0.0631829408826466	-0.0570121573198042	-0.059321249043757
0.510210612856542	0.0920462134263674	-0.186373308348837	0.216968752222823	0.00505111856757279	-0.0238951930419147	0.051515800439734	0.0286643269679067	0.0156701803747145	-0.00942203723717094	-0.0353480224612663	-0.045008015340467	-0.0546993088336536
0.762117884337884	0.140494218131498	-0.357539297530591	0.127115448995449	-0.0459352107260931	-0.0721691216774132	0.00471147546313333	-0.00381341047841044	-0.0399516230130795	-0.0590521662017531	-0.0392635294008788	-0.0639078000757874	-0.0831853334589751
0.635865336965518	0.133028901195346	-0.275152988513969	0.162143508119251	-0.00897796165778575	0.0115434156463791	0.00955900169624713	-0.0113609693020594	-0.0463196128529065	0.00128272699429666	-0.0769784870499729	-0.0740636847155103	-0.0628287723496357
0.660226378593886	0.116856221114037	-0.288140242583632	0.168458065850558	0.00448775169207927	-0.00314628404619111	0.052511966384149	0.0232814347485411	0.0038354192365514	0.000670733822944025	-0.0319353029708401	-0.0392077854163057	-0.0504105399104512
0.70305787046287	0.139324572583604	-0.311673540619991	0.163631018426018	0.012474175781219	-0.0126366466589303	0.0341374229855111	0.00905592765001861	-0.0140100962171943	-8.12354388556313e-05	-0.032881545947173	-0.0252503931189527	-0.0424469647030671
0.330609321451001	0.15422837745978	-0.101227481637001	0.188750394751489	-0.00708931104628391	-0.00624941532583878	0.0381593466958222	0.024752502526062	0.013288532310067	-0.00666936318606132	-0.0334648332490363	-0.0272420431594956	-0.0460271030589884
0.419749229833728	0.10713986757619	-0.153685162428534	0.176875246090013	-0.00356151842684715	-0.0290406232913161	0.0358268391031238	0.0109160779010579	0.00592179601479287	-0.0163010708590816	-0.00299095268909177	-0.023109527514003	-0.0419850206249445
0.892796507936508	0.0892982906993095	-0.452012067118221	0.0676701587301586	-0.0151265079365079	-0.0658752047952048	0.0055833621933622	0.0140213492063491	-0.00415444222444228	-0.0405008563658563	-0.0161724137191785	-0.0389257936507936	-0.0346723304473305
0.731224822954823	0.157652514115826	-0.325239543236313	0.165175177045177	-0.0237806049179579	-0.074072776627111	0.0181340587190587	0.00311362975260032	-0.0048647928215575	-0.0489266907725344	-0.0607226555470674	-0.0822164849246788	-0.0909920591243383
0.732576617826618	0.164682454682647	-0.326424486227297	0.163890048840049	-0.0690438471659059	-0.0730629275167944	-0.00962610582357093	-0.0322247903978022	-0.0282782328446064	-0.0710533873413501	-0.0569270602935076	-0.102651230757959	-0.0890635638962101
0.0859558788992511	0.0100463450009138	-0.0239268510864435	0.0487913124440595	-0.00324484297252975	-0.0107811655481569	0.00393832580762621	-0.00237624007560894	-0.00701077941922794	-0.00701300426034332	-0.0166614826370389	-0.0200481955999567	-0.0230518904388068
0.397224776494632	0.156952014779311	-0.130760961438783	0.205977916797739	0.00544233577414366	0.00582868809790899	0.057680059697827	0.0389546044424359	0.0295772520425484	0.00563551193602635	-0.0229137445822093	-0.0466750322144049	-0.0301032773456784
0.872594834054834	0.0968327383996457	-0.437336795122592	0.0775718326118325	-0.0318921234321234	-0.0350023487623489	0.0196154549595572	-0.0112270938710414	-0.0233608280092801	-0.0334472360972361	-0.0290068264578559	-0.0420869440329193	-0.0520626039914079
0.889693650793651	0.102300965383762	-0.451397827921077	0.0663730158730159	0.00576507936507953	-0.0206531746031745	-0.00803192807192799	-0.0189504483914776	-0.0205237301587301	-0.00744404761904749	-0.040235755017929	-0.0351953509527967	-0.0429003317238317
0.00415390773026977	-2.19154191931836e-05	-5.18245229884848e-05	0.00279305152636762	-0.00030884722711135	0.000573380305422955	0.00124870173435469	0.0012550428031159	0.000880268759052277	0.000132266539155803	-0.000614740912625903	-0.000954449781968555	-0.00116991489675604
0.113520329388337	0.0151677151949285	-0.0272800996928783	0.0745839133850746	-0.0237440157382798	-0.00798564697247303	0.00523756068568058	-0.00288387910777588	-0.0115029192530492	-0.0158648313553764	-0.0254054499877321	-0.031990353207759	-0.0322750863369192
0.92928380952381	0.067242598104933	-0.479431700595419	0.0486161904761904	-0.0223868253968255	-0.0587277411477414	-0.0149789826839828	-0.0178304761904764	-0.0264006277056278	-0.0405572832722834	-0.0457459612609614	-0.0537480214230215	-0.0358026767676769
0.596507538757648	0.135202411212473	-0.245852797416538	0.182813552339367	0.000451218254585051	0.0060880249923273	0.0498511776031609	0.0239828099658034	0.0204305633333614	0.00326962162345612	-0.0270282432647874	-0.0249919658783099	-0.0413872340440961
0.101475933410748	0.0207631792046545	-0.0179052459219331	0.083251424074598	-0.00600751414105848	-0.00646972231276351	0.0195865182462675	0.00792726258569998	0.0075772299958249	-0.00623861822691099	-0.0106456438997035	-0.0174575712914931	-0.0203965008849533
0.307720198921592	0.0694753941943579	-0.0999483272706437	0.15864254963498	-0.0207140647615318	-0.00433804463902132	0.0354193875947442	0.0261977173322938	0.00237153098087167	-0.0125260547002766	-0.0238299312905497	-0.0302386088052848	-0.0511115519307468
0.416410510561077	0.122832244738934	-0.146965453681725	0.1892068375223	-0.0147682265685692	0.0119747031783601	0.0607740615678993	0.0314862078239984	0.0378649614887753	-0.00139676169510455	-0.0133740290320448	-0.0289061666483871	-0.0279944479067302
0.683399433899434	0.142127222711484	-0.298671886250611	0.169933899433899	-0.0012149196378709	2.8736130764484e-05	0.0474366695722578	0.0410121211421877	0.0193911830251455	-0.000593091753553154	-0.0213276220070803	-0.0399710990635124	-0.0450281806477703
0.0739499490811713	0.041858814729025	0.00164454793055308	0.0936736588338157	0.0119953011277013	-0.0025662153715839	0.0273639198496493	0.0219083605119014	0.0122970839046754	0.00471454287805871	-0.00242890129931314	-0.00678876841842041	-0.00603824360017631
0.497737515980039	0.0880200740796865	-0.184145738150227	0.208616452273929	-0.0245778177098575	-0.00989901958382577	0.054591002641947	0.0229811990014999	0.0123797438549614	-0.0172384186468416	-0.0193445814326104	-0.0472890723086186	-0.0537944278825137
0.112929673556169	0.0200073194797509	-0.00806373997903841	0.126202627943911	-0.00400584848278383	0.00381236678780986	0.0293920381811415	0.0206873428427228	0.00414816437522905	-9.67408474869813e-05	-0.01080729558238	-0.0141141751959782	-0.0224472130211966
0.139461748424392	0.0207310971859775	-0.0180624692490831	0.137036468494822	0.00226085866684467	-0.00443864250060735	0.0360965848006908	0.01835524654681	0.00317665009820498	-0.00108889191688136	-0.00267516640638674	-0.0177910885299042	-0.0229907470275526
0.220320859013492	0.043756568271767	-0.0613639217127348	0.135946682851607	-0.00795727914643884	-0.011624429581021	0.0351769554821521	0.0145398462334374	0.00443002674393703	-0.0097908543637299	-0.0199280517457174	-0.0260412974197087	-0.0383869429281877
0.442126278018034	0.106232980049764	-0.166001162280217	0.177914746919051	0.0173788583696611	-0.00854531301492489	0.0595874686681763	0.0365167731243947	0.0283768369858874	0.00441677267736812	-0.0074966069976849	-0.022965027361608	-0.0423275085496486
0.0280910248770018	0.00827659994261306	-0.00222118206980016	0.0234777697831293	-0.000271625902659542	-0.00197772945633962	0.00875865998376734	0.00597893577806283	0.00476438246788913	-0.00112467767949958	7.24685812814943e-05	-0.000852125185261832	-0.00632354234918701
0.553957652109157	0.133709381862472	-0.21349967143785	0.209747109795605	0.0109681439623327	0.0128194687089452	0.0630217944743595	0.0475444609083998	0.0185031834536292	0.011893806335639	0.00592851608664458	-0.0216925713570482	-0.0377402535949637
0.671896508257734	0.126944174634876	-0.295664023697954	0.160478412377187	-0.0293306563129812	-0.0303597690038478	0.0293816284528133	0.0259795114074657	-0.00528615738176097	-0.0298452126584146	-0.0193528417475443	-0.0294616783883772	-0.0538253749476423
0.2382451079988	0.0732459468780829	-0.0632960180224846	0.15494417708998	0.0146340024789327	0.000621637293819061	0.0446603030394463	0.0206857134820601	0.0100358484552173	0.00762781988637587	-0.0104740494981097	-0.0231043298516456	-0.0320689210360973
0.941850476190476	0.0572308125631623	-0.48858730150927	0.0423495238095237	-0.0196619047619049	-0.0630268653568654	-0.000560000000000116	-0.0150376984126984	-0.0138153751803753	-0.0413443850593851	-0.038079191919192	-0.0498173376623376	-0.0442277156177157
0.0503922485314284	0.0113670021041484	-0.00893996324488372	0.0389048831292369	-0.00605166859304389	-0.00638619204011783	0.00223938030857621	-0.00197952909163231	0.00475453900692707	-0.00621893031658086	-0.00710762505500784	-0.00708695573018961	-0.00918591144818869
0.890373968253968	0.101000990614287	-0.45001703024909	0.0696926984126983	-0.00686063492063493	-0.0042753968253969	0.0112810317460318	-0.01024060889403	-0.0066594102139691	-0.00556801587301592	-0.034239993894994	-0.0408099137627079	-0.0241676984126985
0.0269388914967507	0.0190682234039355	-0.00571041370469087	0.0137704902832762	0.00375493016466888	-0.000873629088269282	0.00776754596874932	0.0104037396759596	0.00859212940983327	0.0014406505381998	0.00406400956811724	0.00189429993941779	-0.000301072729293174
0.0378040922836621	0.0183055356054091	-0.00217323766566896	0.0397623233112481	0.00978495551343959	0.00980202265055027	0.0154971064668998	0.00943109351503039	0.00432223373404226	0.00979348908199493	-0.00448102117193967	-0.00462582756704889	-0.00735190636126381
0.0277493832743221	0.00347815104052747	-0.00576557152823367	0.0179598444670779	0.00244783935621777	0.00345537033979195	0.00793170725065258	0.00533095648041554	0.00330911292097164	0.00295160484800486	-0.00062753181643025	-0.00228505967232496	-0.00403193890748096
0.686497936507937	0.171404521858901	-0.29333386969116	0.185390952380952	0.0242929238391467	0.00407100788100789	0.0187636546133604	0.0148879610290583	-0.0111846703495425	0.0141819658600774	-0.0247386399087096	-0.0447668832964422	-0.056296825231553
0.00804209705886897	0.0010305176099989	-0.000586259854535725	0.00535337346492499	0.000528760021185588	-0.00201912461148821	0.00194738066816624	0.00162118419720767	0.00111836960773092	-0.00074518229515131	-0.000704749084264826	-0.00132637876766448	-0.00157281819837092
0.868386688311688	0.107774871981041	-0.436018970600915	0.075835533910534	-0.0153439177489177	-0.0231311287834972	0.0132333116883118	0.00195906550965386	-0.00537502220002228	-0.0192375232662075	-0.0234825753176992	-0.0446405175801151	-0.0570098408963491
0.521414521896831	0.0849189275955997	-0.202679625620785	0.190898094590624	-0.0114585278873092	-0.0330393283366682	0.0289090505024352	0.0242711061924628	0.00235025814354062	-0.0222489281119887	-0.0411224491166953	-0.0476599760986141	-0.0578029122922776
0.416277542269408	0.130116151063067	-0.129870624206915	0.232861988353652	-0.00317373573718871	-0.0334777311591855	0.0466815831906148	0.0286729772057729	-0.00514760011037507	-0.0183257334481871	-0.0333509732313819	-0.0445984743116656	-0.0713900463800464
0.0201902256845503	-0.00180567719879926	-0.00480011141446705	0.0132820521700015	-0.00730785562517105	-0.00878475473924497	-0.00226127997698056	-0.00617348737490968	-0.00400135350218412	-0.00804630518220801	-0.00600984018753552	-0.00676197533256159	-0.00834962662437076
0.575908794696302	0.170128034795368	-0.226462585147131	0.207494932902264	-0.0241610596797573	-0.0200579882197469	0.0290225286497603	-0.0231180949024189	-0.00981767339772333	-0.0221095239497522	-0.0731775569964525	-0.0813310906679701	-0.0853232510719946
0.284568606119552	0.100631010999762	-0.0806753449014332	0.18035963633101	-0.00241475413319614	0.0132443901347416	0.0468631663725766	0.0251198803107195	0.0196303378648007	0.0054148180007727	-0.0133302783333908	-0.0291372308354938	-0.035464984146884
0.684959242890558	0.159501574923043	-0.304912907491239	0.155184092551145	-0.00696651423595074	-0.0542155065915602	-0.00436894326164139	0.0079401351579349	-0.0358122085017866	-0.0305910104137554	-0.0595862307405852	-0.0750329193205211	-0.100706805355957
0.475511751351426	0.189308708590292	-0.169287505239355	0.214899677220003	0.0126174048970664	0.0125243707697709	0.0810687565459033	0.0491470894957139	0.0554917955983186	0.0125708878334187	0.000910851580426919	-0.0131765351733761	-0.0155583158597192
0.00982747242202337	0.00384261159726897	0.000459291640159122	0.0122573263096689	-0.00218281689318341	-0.00156740596262195	0.00270403313610868	0.000832782871613081	0.00155841822302357	-0.00187511142790268	0.00164457611160281	-0.000988568140285594	-0.00294045390340693
0.0379236121416115	-0.00015107415887726	-0.00969244356052451	0.0227098626900204	-0.000813202035303821	-0.00482571908723686	0.00209475291918382	0.00177325485229541	0.00158086200986789	-0.00281946056127035	-0.00755593296968345	-0.00788360150985759	-0.0108223006583725
0.0240958363870579	0.00518576283592297	-0.00318836537925718	0.0186072897406332	0.00307020968880288	-0.00124900723980316	0.00818003945974439	0.00109520247690577	0.00175985154363512	0.000910601224499864	0.000712959144997086	-0.00351271014774631	-0.00265563893004733
0.563858988869769	0.117126478270843	-0.226135705793229	0.190300376209596	0.00495336795034529	-0.0160808345974546	0.0380583015913952	0.0310994774481802	0.0109159832240131	-0.00556373332355464	-0.0174821358536282	-0.0339921269609561	-0.0585056889360214
0.0949023486213345	0.0447456237548084	-0.00810609362559964	0.0985119088280908	0.00424815044529406	0.00955158016112516	0.0296507670674062	0.023174575214104	0.00804651682705626	0.0068998653032096	-0.00103853766432489	0.000765167797088018	-0.0133058199490255
0.0290922248563984	0.00741005740175867	-0.00401381797930472	0.022075596350233	0.00327664100571477	0.00209085623772494	0.0131386479347585	0.00649938738279591	0.00815228368776932	0.00268374862171985	6.56907517694906e-05	-0.000243581396911132	-0.00292753118317849
0.666275450985203	0.113592987707148	-0.288342632381317	0.171624549014797	0.00145631214766195	-0.00595730331587929	0.0409281362653289	0.0231516045003298	0.00340755063749754	-0.00225049558410872	-0.0263175557169093	-0.051791578167496	-0.0570021441755858
0.310875827544365	0.0979479416040662	-0.102124092383571	0.156460835776223	0.0162093553454242	0.0232644096793999	0.0574099189090109	0.0371103395059742	0.0331597739475654	0.019736882512412	0.0144955845672804	-0.0059462146763426	-0.0216778192800678
0.0744580244201176	0.0421909809867023	-0.0109972962383505	0.0652963725404916	0.00959903534944248	0.0113215456781159	0.044222313751456	0.0327082559440129	0.0104771059710667	0.0104602905137792	0.0108665526338686	0.00388653910114098	-0.00149775087137842
0.129189738986668	0.0234107644165105	-0.0115543702339466	0.134803295827971	-0.0053289659532791	0.00198475449255117	0.0370018518683935	0.0176110757913258	0.00906268401479624	-0.00167210573036397	-0.00959487993216301	-0.013287537025572	-0.0124740298203286
0.942204761904762	0.0572686375543193	-0.490757323126356	0.0386952380952381	-0.0317466666666666	-0.0263447619047619	-0.00577505050505045	-0.023375238095238	-0.0156252380952381	-0.0290457142857142	-0.0251420634920635	-0.0283386996336995	-0.0318682539682539
0.146838283520923	0.0287785710666229	-0.0288387609435086	0.115912795166424	-0.00496624848791993	-0.0166237290301004	0.0163272781639697	0.00570172919594658	-0.00940275669018364	-0.0107949887590102	-0.0260896179327145	-0.0179882642128382	-0.0308010947000675
0.142486246244361	0.0215892802754347	-0.0309557949359141	0.104485017493031	-0.0159173369923225	-0.0184346426181762	0.0135556242784104	0.00812813224939743	0.00132182866858524	-0.0171759898052493	-0.0136000191826414	-0.0189316468346977	-0.0256417670214007
0.837007543436955	0.118160783730681	-0.409129596319126	0.0989369010074894	-0.00643421010362177	-0.0203289017404873	0.00210094312309883	0.0131016484822367	0.00641869780546256	-0.0133815559220546	-0.0202291451685569	-0.03778105720389	-0.0746762264231221
0.732221306471306	0.156341668732013	-0.327486493908267	0.161312026862027	0.00280667985609162	-0.0811787618228781	0.0120171379789801	-0.0137448629656639	-0.0261144778324953	-0.0391860409833932	-0.0652490561058142	-0.0628700002108314	-0.0879069501048587
0.304297269486511	0.091912881501688	-0.0971444196873048	0.159344205149609	0.0112958783091205	0.0167204195841852	0.0601089604982513	0.0379538682758758	0.0288549658716334	0.0140081489466528	-0.00209873694047402	-0.0176438313416969	-0.016449294332172
0.0388440120638438	0.00645855454056503	-0.00893309675282738	0.0257401690336645	-0.00433082109260994	-0.0131027986432388	0.000188167195655335	-0.00689250241691301	-0.00505529833803848	-0.00871680986792438	-0.00833153605050526	-0.0112776501970951	-0.00892106350343238
0.597450690865946	0.153798303177376	-0.239252512811908	0.20304486468961	0.0013376118117685	-0.0357927586474198	0.0342003525051323	0.031493458678031	-0.0080173532678528	-0.0172275734178257	-0.0238896310630415	-0.0477106974792091	-0.0638940771071701
0.412115769404291	0.149308488767505	-0.134737318697757	0.216083681817058	0.0299403422629746	0.00805002529595128	0.0642112349363858	0.0339144024480587	-0.0089796568367308	0.018995183779463	0.00926418332170253	-0.0206929641466652	-0.0362995558995864
0.177906104972224	0.0320382697513887	-0.0441546309498634	0.121227770915588	-0.00963003922890721	-0.00895212058706762	0.0361602279334568	0.0224741551409568	0.00801683046796284	-0.00929107990798742	-0.0150338482265822	-0.0212495493722923	-0.0197837349854701
0.520194215845224	0.0821707285544363	-0.202720169086029	0.190405303715518	-0.0030287426390686	-0.0106388427971085	0.0356347929953609	0.0101543760115886	0.00538033492539625	-0.00683379271808859	-0.021631774278602	-0.0429775567432161	-0.055638267728277
0.65766267954268	0.180538053099964	-0.2726741665842	0.197281764901765	0.000361754590438745	-0.00112852288234644	0.0378872513597514	0.0120954643498323	0.0012080182236065	-0.000383384145953847	-0.0415366189943147	-0.037987988641658	-0.081729034704681
0.60416378643746	0.132607232032914	-0.251706666880515	0.183369864356191	-0.00845279401697885	-0.0644323317477554	0.0281429857588962	0.0158921598049727	-0.00318690635222352	-0.0364425628823671	-0.0387348489870869	-0.0502607479904027	-0.056613932558747
0.738486935286935	0.161144367674811	-0.331855223198499	0.159901953601954	-0.0343189477189478	-0.0764498978024092	-0.0231181737368827	-0.00312527639027638	-0.0453746533160326	-0.0553844227606785	-0.0511361152736153	-0.0805380923374326	-0.102093351712383
0.0048132672948003	-0.000514510341613598	-0.000366542846522735	0.00308632990872515	-0.00042902178189807	-0.000649291721482402	0.00148838651587898	0.000326632101424263	-0.000330321939895115	-0.000539156751690236	-0.00143812738791225	-0.00118252465614046	-0.00161377538743574
0.0119607942931748	0.00159886515384926	-6.98020625406505e-05	0.0108002063623335	9.03288261058215e-05	-0.000280489606309456	0.00525309704885574	0.00250878972730304	0.00177000910750223	-9.50803901018163e-05	0.000780630788962287	-0.00102480039234036	-0.00221909081800812
0.64157551004551	0.176014129409681	-0.266114182941383	0.196591156621157	-0.00781113834087521	-0.0545406133422821	0.0446649807995996	0.00966525227968962	0.0212632372855902	-0.0311758758415787	-0.029843140622589	-0.0692911490649372	-0.0572554175065789
0.11052250460058	0.00443120499751733	-0.0158168837271459	0.100822385387963	-0.00583998326228978	-0.0125147382011894	0.0156631277689561	0.00525027986252924	-0.00492444268937609	-0.00917736073173961	-0.0189920466696424	-0.0261465260250765	-0.0232833922962948
0.425487522766492	0.0954930107185422	-0.155042670113144	0.180959590250901	-0.00566200708548076	-0.0127217072058642	0.0314292329973813	0.023243973935711	0.00530870280214324	-0.0091918571456725	-0.0273997264725869	-0.0270022298749854	-0.06807384595081
0.566596129047171	0.115741089428613	-0.233405598913955	0.17872006142902	0.0138769952622868	-0.021030044812962	0.0632794161101616	0.0248621050085543	0.0236188595505866	-0.00357652477533754	-0.0090414931687236	-0.0245050413609574	-0.0349330902767232
0.239193023807075	0.0753236596670523	-0.0649446158314202	0.152151360766478	-0.00368586094192611	-0.00168726607183992	0.0505986076965302	0.0317327781369648	0.00711537366789944	-0.00268656350688301	-0.0063188215408837	-0.0153302130481343	-0.0285299268616891
0.327697538214362	0.139025956543724	-0.0993578484114357	0.191594633678275	-0.0205178299677165	0.0071005024465271	0.0490586328779672	0.023665916519259	0.0176735379258375	-0.0067086637605947	-0.0295799177605178	-0.0324291266622496	-0.0505136863557243
0.290679529785478	0.0991278190320315	-0.0909469389429942	0.156555496837232	0.01446010871982	0.024934193212875	0.0616891225908583	0.0548589454993129	0.0402835027754686	0.0196971509663475	0.00938631016481556	0.00612534071783993	-0.00619407853046999
0.940224761904762	0.0581825852555105	-0.488556917073572	0.0409752380952381	-0.0062038095238095	-0.0385021356421357	-0.012402380952381	-0.0116690476190475	-0.0165915873015874	-0.0223529725829725	-0.0395392243867244	-0.040247022977023	-0.0498709083726732
0.797863222333222	0.139606092929408	-0.385888398896161	0.106932333222333	-0.0491696829331659	-0.0453607097291201	-0.0334619676532618	-0.0277932325242697	-0.0613880923975059	-0.047265196331143	-0.0669011162859015	-0.0718343887026461	-0.112736279676723
0.414386794602633	0.0673275358137683	-0.15018787625502	0.177121882661759	-0.00780043471614061	-0.0234351948543728	0.0399131501588729	0.0200636404990345	-6.53129688491516e-05	-0.0156178147852567	-0.0193423912728373	-0.0505784961870985	-0.0512729323775791
0.022948172231126	0.00819422627791721	-0.00116368521631667	0.0208723379708909	0.00161467825905515	-0.00115320252749238	0.00863403151962204	0.00588756156274861	0.00389809296787015	0.000230737865781389	-0.00308233488306424	-0.00541991427138853	-0.00401294013624859
0.683768077023717	0.160506821171117	-0.306451294148696	0.150442716627077	-0.0274604116885405	-0.0261238020886987	0.0455886579518341	0.0040579672247586	-0.00942503855546883	-0.0267921068886197	-0.0364082574401792	-0.0750471332938039	-0.0622454025025628
0.814313967830527	0.103265414960334	-0.393315382205165	0.107439365502806	-0.00208587259243209	-0.0103356561422155	0.0342473117232523	0.022279466512907	0.000340315824414295	-0.00621076436732382	-0.0416463970679565	-0.0608234132532967	-0.0377127656948221
0.510559705056126	0.09666993689623	-0.191863261017341	0.207016008814426	-0.00483757267336171	-0.0238324623473983	0.0606144458258835	0.0206031530625952	0.0142601700927397	-0.01433501751038	-0.0234213605468111	-0.0413092844503132	-0.0668960169391476
0.101931081915605	0.0233707994335878	-0.0199108240908535	0.0815888701571653	0.00485712663941916	-0.00902727744495746	0.0222036556348242	0.0111641351385509	0.00529544683496147	-0.00208507540276914	-0.00774398047084986	-0.00768989565321485	-0.0114179336324384
0.00728346778052946	1.47984508505877e-05	-0.000449771017662688	0.00378499048865072	-0.000876450979585505	0.000401974998955233	0.00254499132551159	0.000846988150682565	-0.000568000339128788	-0.000237237990315136	-0.000834626487677839	-0.001286447596669	-0.00112719959161545
0.739726862026862	0.157617611593114	-0.332993368585122	0.159228693528694	-0.0506665014758203	-0.0657601359424889	0.00487023819317933	-0.0240533127983128	-0.0347309580184776	-0.0582133187091546	-0.047952388667404	-0.0755491325790938	-0.0908026387897336
0.6556162998113	0.161935362042123	-0.275735714242736	0.187934811299811	-0.00349024821583643	-0.0273200190227565	0.0445292275431828	0.0104609515927918	-0.0221566958825241	-0.0154051336192964	-0.0331582085500377	-0.0311860622543096	-0.0558742722308911
0.687372854367854	0.138943298878825	-0.300239581225647	0.171460478965479	0.00757053215085568	-0.0446589438923649	0.0428482637297344	0.0143518800143885	0.00762750432831694	-0.0185442058707546	-0.0384623776950419	-0.0478352519714075	-0.0585123746112186
0.10780477163014	0.0495244013795559	-0.0199134634404038	0.0863320434184896	-0.00371923254184565	-0.00526038090076657	0.0160159167104788	0.0106312987768098	-0.00623636889281504	-0.00448980672130611	-0.00685531302426701	-0.0280793351076235	-0.0349671961258151
0.0393993141637456	0.00470297044498602	-0.00808584047661502	0.0277115102382266	0.00125943161424372	-0.00376564937433568	-0.000141874686136773	0.00349250551455581	-0.00408942088487757	-0.00125310888004598	-0.00890674884363633	-0.00936770717010884	-0.0164593534580503
0.542685072763494	0.129520101819123	-0.204972248906949	0.213704133585712	-0.00125799881099742	0.00506008359699273	0.0577207157763061	0.0563865660131063	0.0231872925525421	0.0019010423929976	0.00062792452717586	-0.0306385626116045	-0.0468871222924174
0.00801811529449174	0.00106855907757307	-0.00122848332358471	0.00610610368545024	0.00106418784132423	-0.00161876157488529	0.00223676410557183	0.000780413213582049	-0.000918234248807407	-0.000277286866780529	-0.00173068298262096	-0.00238749977461133	-0.00129354975348731
0.342538334737328	0.115107514256454	-0.107393001417674	0.190134207053582	-0.00320200744266225	0.00662474498603233	0.0647683591339964	0.0393984541233462	0.0135634848403449	0.00171136877168504	-0.0167731659744636	-0.0116263890028557	-0.0416948748365646
0.0259106273559647	0.00134873113298676	-0.00586690865363823	0.0177197344343072	-0.00903383314604979	-0.00487955529318378	0.00107975546382583	-0.000751736934952223	-0.00110418812835826	-0.00695669421961678	-0.00439337758601564	-0.0091142560112614	-0.00700621607944715
0.205404411561879	0.0345557743877832	-0.0553214018615184	0.135464580598854	-0.0248239523493632	-0.0162047264433336	0.0129204005277734	-0.0026521030829684	0.00387779522510587	-0.0205143393963484	-0.0201921010952301	-0.0427617810896646	-0.0499563068601986
0.0346075386619194	0.00321998005006227	-0.0078222127966541	0.0190704935774824	0.000851543813886482	0.00384171276690763	0.00587489431844175	0.00374319511853704	-0.000937542224425401	0.00234662829039706	-0.00498127829688196	-0.00692094188398375	-0.0116193925588185
0.128775852083394	0.0357034483221926	-0.0213201628169276	0.112696612741517	0.00843740806841731	-0.00776388905520393	0.0195798944752865	0.0258433843597477	0.00209816611455782	0.000336759506606693	-0.0154620156214059	-0.0166279701109253	-0.0168305371819636
0.932073333333333	0.0648019393573641	-0.481477366127727	0.0469933333333333	-0.0125947619047619	-0.0310373015873016	-0.00483857142857147	-0.0142611904761905	-0.0238248412698412	-0.0218160317460317	-0.0338806060606061	-0.0393264285714285	-0.0434080808080808
0.713192884892885	0.133609468831888	-0.316536505278562	0.163896003996004	0.00635161151655517	-0.0227022615602491	0.0377242544735966	0.00349950820421407	0.000887513807142248	-0.00817532502184692	-0.0137359131547622	-0.0370695449584387	-0.0491446216837211
0.0072101233058151	0.00130414597549067	-0.000465483256965109	0.00439843422077903	0.00129409213685528	0.000139929446768956	0.00166606064666834	0.00107613525641057	0.00138081168663774	0.000717010791812116	0.000157079224702577	-0.00183537920470062	-0.000370350359849156
0.126538048818961	0.0629409564990988	-0.0250006759674994	0.101661058437771	0.0202652717978759	0.0201703162574642	0.0577988989836973	0.0368862356305673	0.0260175399755689	0.02021779402767	0.00775091493915517	-0.00189302214203259	0.00873434413671681
0.139065055768823	0.0635202461429858	-0.0297676457510322	0.108267998682799	0.0289380269558584	0.00987757899304867	0.0448926641218358	0.034245905565247	0.0295792241227632	0.0194078029744535	0.0119598134296956	0.00712059339520932	-0.00311121827414329
0.0872502358068319	0.0458840376319799	-0.00562053403004958	0.0928318651108005	0.0145846728446667	-0.00154137410660765	0.0302731666437848	0.0192442343388482	0.00546884768887483	0.00652164936902955	0.00196425473573165	-0.00711025504629366	-0.0106586839635446
0.41428073145593	0.134364941044318	-0.125487699362466	0.239586186897739	-0.00280550428128518	-0.0362850475370166	0.0264261833459377	0.051553728246618	-0.0280548645501212	-0.0195452759091508	-0.0575784275859436	-0.0589642149393566	-0.0800539395330526
0.273252887086014	0.0992664241785805	-0.0763227213082494	0.173665473796388	-0.0412991275096454	-0.054811070909576	0.0298563122174868	0.00593792546993671	-0.0207806837922976	-0.0480550992096107	-0.0464766281053736	-0.0651266383767198	-0.0739109852137753
0.791253570873571	0.148587464083802	-0.373910909707462	0.125035318015318	-0.0385306168069811	-0.0303810125839074	-0.0136989226070618	-0.0408155658088485	-0.0314560730282789	-0.0344558146954442	-0.0621551268084004	-0.0761923663784591	-0.0976947006394986
0.52631085839199	0.0851319241213503	-0.207954546276886	0.183188013931133	0.00960879182161667	-0.00270196919831134	0.0382233843543014	0.0126894904410696	0.0124765665069977	0.00345341131165267	-0.0289720065302725	-0.0424271642782191	-0.0401721738438945
0.273106566038325	0.0996563411735193	-0.0721422761188771	0.180950836955933	-0.0121918342109619	-0.0544362623908873	-0.0205502346951872	0.00642117330604025	-0.0367814079337371	-0.0333140483009246	-0.0565201563103317	-0.0616185844205934	-0.0654319526732838
0.149319295429218	0.0714278549390486	-0.0286085253037819	0.120829285013563	-0.0128076770793288	-0.0305722913586084	0.0224869860961714	0.0147052944857635	-0.00572172041451563	-0.0216899842189686	-0.0255792391193118	-0.0378095609647844	-0.0479648881547602
0.728540892530075	0.14774705001793	-0.32789513659707	0.153527596973254	-0.0462738392418179	-0.0130361147893212	0.0267234527261185	0.00165469162519227	-0.0410320460410195	-0.0296549770155695	-0.0493022610994257	-0.0441413549775286	-0.0654998908344427
0.308012287665801	0.105570409033612	-0.102451013484381	0.153498391648155	0.0207656193074839	-0.00137268410974895	0.0713353443627156	0.0532110620012377	0.0386306129533118	0.00969646759886744	0.00396214153019658	-0.00714777413254986	-0.013568423247353
0.489658967905467	0.106705030765146	-0.17669182536012	0.216658870111461	0.00174342853957693	-0.0348119246062815	0.0451601181939117	0.0113532892205436	-0.00114437021991687	-0.0165342480333522	-0.0416245024280045	-0.0593299717715847	-0.0703132377398589
0.867715187590188	0.111630327665309	-0.435581273337157	0.0769070346320346	-0.043488520923521	-0.0482540531690533	0.00821751082251077	0.012388285048285	-0.00268524919524915	-0.0458712870462872	-0.04770753058706	-0.0355062807205582	-0.064279257246022
0.840960336917984	0.119102387745543	-0.413204759388345	0.0951818853042382	0.01160118027827	-0.0425356482732954	0.0176480558004087	0.00924360396139801	-0.0103250953042873	-0.0154672339975127	-0.0278225962084012	-0.0273620758795056	-0.0587702258328188
0.0727298832990353	0.0169799699170067	-0.0167983631291554	0.0497364972227609	0.000384557154918114	-0.0119021470942387	0.00814379464246529	0.00139781184405108	-5.98678968419392e-05	-0.00575879496966029	-0.0126368617212382	-0.0158126531553803	-0.0154396436615809
0.869806392496392	0.108956131333744	-0.432438849373202	0.0842602741702742	-0.0261626562326563	-0.0320048051948052	0.0176069047619049	-0.0037308497058498	0.00522645188145188	-0.0290837307137307	-0.0270633527909998	-0.0537269608169607	-0.0443418204404814
0.332151555679959	0.0991307125012561	-0.0999957447692625	0.193304741664413	0.0244052904374648	0.0199558109834111	0.0614826486349804	0.0511332534219348	0.0274853078738717	0.022180550710438	0.00394634577397673	-0.0179838854249052	-0.0273850410384466
0.65165495749005	0.116413001757109	-0.282916636554858	0.168942820287727	0.00636870003450429	-0.0168447381877332	0.0418810684088898	-0.00485897251618927	0.0171699447167899	-0.00523801907661448	-0.0271944270291814	-0.0310865279437393	-0.0532029245584712
0.645661024531024	0.182022395787635	-0.27057681927689	0.19030341991342	-0.03309106988795	-0.0389852446112668	0.02859542450068	0.0220097772263798	-0.00193832159244023	-0.0360381572496083	-0.0742740318291503	-0.0657209927000127	-0.0836955321960863
0.0159822481577128	0.00052522914742521	-0.00291695117649594	0.0120797724991066	0.000552429202939634	-0.00107651676724784	0.00206822554667487	0.00359592888617856	0.00257493164646969	-0.000262043782154102	-0.00148749880389259	-0.00139635377810046	-0.00107604808942475
0.684557279535846	0.136221738831007	-0.306389589808908	0.151266765523038	-0.0289144813171638	0.00362843137849744	0.0230756463297067	0.0225965078345421	0.00897707075816701	-0.0126430249693331	-0.0166323458753647	-0.0282155779443091	-0.0430426882444402
0.0234333778722043	0.000125746524212909	-0.00506708674994738	0.0160461967338046	-0.00907329395353115	-0.00355310521961592	-7.28489413462374e-06	-0.00610443236657442	-0.00410170636597255	-0.00631319958657353	-0.00844166227268485	-0.00469376425394971	-0.0116667905257314
0.19203156899644	0.0844524746950528	-0.0288523429873828	0.180884494534773	0.0142076113478182	-0.0361007967973859	0.0376826209524075	0.00982959929175778	-0.0106336135637989	-0.0109465927247838	-0.023494761334593	-0.0342310751773583	-0.0386215857927141
0.47618603542889	0.190149638868274	-0.169281720393846	0.213305710602856	0.00565178881214501	0.00866363046017876	0.0874187936501242	0.0317194152335299	0.0307867363762374	0.00715770963616191	-0.0012068993901555	0.00549350583573238	-0.0127651895547127
0.741053711843712	0.155327650032213	-0.33594980165754	0.153657399267399	-0.0260629870129869	-0.038664986085466	0.00517117549117552	-0.0129950163725163	-0.0245293215118215	-0.0323639865492265	-0.0357104427925016	-0.0670467664853241	-0.0794839128918196
0.288453037003137	0.0909387693518978	-0.092488721097819	0.152403797119982	0.0172019652398658	0.0383087209966244	0.0518309250240647	0.0440226181837933	0.017290730938576	0.0277553431182451	-0.0145733813803733	-0.0258365314493703	-0.0425197464500544
0.313259158617575	0.0706984264759629	-0.106339229420428	0.153122208627618	-0.0271482162730409	-0.0200986052736537	0.044928760386276	0.00410003034671219	-0.00517239930153596	-0.0236234107733473	-0.0276683620383325	-0.0299430705114599	-0.0473977674860231
0.857214025974026	0.111564470635848	-0.428693744908154	0.0797193073593074	0.00414454545454557	-0.0247573944236018	0.0152470424020424	0.00663054612054603	-0.0113182683982684	-0.0103064244845281	-0.0213755665266966	-0.033062169404383	-0.0302967505860152
0.531535896007864	0.105548012278745	-0.208099223947989	0.191668230976264	-0.00881850276994789	-0.00419885934650466	0.0471019511698523	0.0383394841889488	0.0110580572784829	-0.00650868105822622	-0.0252198799041554	-0.0298205416210433	-0.0493114923972712
0.93342380952381	0.0648755214821048	-0.481958874918561	0.0477761904761904	-0.032651279178338	-0.0460625996225995	-0.0103149567099566	-0.0051904761904763	-0.0184565007215007	-0.0393569394004688	-0.0304687046287047	-0.0362524783549784	-0.0259576190476191
0.303720934760524	0.0673462935367244	-0.100704486435949	0.151766444737506	-0.0214174295291891	-0.0181462462721799	0.0278654117338711	0.00818471077227984	0.000337731426447829	-0.0197818379006845	-0.015769653562723	-0.0403505974532131	-0.050954901152964
0.103852142458433	0.0514644576438287	-0.0177194986394189	0.0846493320061159	-0.0213131742088647	0.00722919978298933	0.0230593581570711	-0.00735145016420019	-0.00588144954583156	-0.00704198721293768	-0.0141056099625619	-0.0235424447432449	-0.0160890027491045
0.0431139658639455	0.0041915743594303	-0.0110202676450759	0.02489127742879	-0.0109253332543153	-0.0144962243248917	0.00242276565930541	-0.00556913507438715	-0.00657124732966845	-0.0127107787896035	-0.00891718467239954	-0.0137829269706016	-0.015364061515332
0.583518477247898	0.148984573198656	-0.237194835131851	0.191212633863213	0.000979359211032205	0.0212389897338369	0.0660731716617625	0.0371254228380917	0.0236449840307484	0.0111091744724345	-0.00997195788566174	-0.0493197390323136	-0.0328240570015708
0.485642419824513	0.0907292044693448	-0.171678994203551	0.221553118235878	-0.0126139253625778	-0.0487729058501462	0.0378973022424773	0.0160386232293808	-0.012976561026893	-0.030693415606362	-0.0300003119880835	-0.0553542982127241	-0.0769390269386746
0.927997142857143	0.0695383641331228	-0.479282055846358	0.0478028571428571	-0.0186829304029305	-0.0377085714285714	-0.00795452380952377	0.000152857142857177	-0.0301129947829947	-0.028195750915751	-0.0191926190476189	-0.0150237301587302	-0.0456895179382022
0.027027098495754	0.020912859167484	-0.00249487748742386	0.0205852224695465	0.0008867146246853	0.00749535629846705	0.0145711564011273	0.00719049986488482	0.00701060479371185	0.00419103546157618	0.00158571087416908	-0.0014130519003809	-0.00242353349175224
0.229263999878174	0.0746268029761114	-0.0601031139020222	0.150830629312983	0.00878378279869202	0.00146456487220162	0.0609437530342319	0.0347836354817199	0.0148030154483565	0.0051241738354468	-0.0144653105183923	-0.0148813313237043	-0.0230758124500187
0.495988398663973	0.152962088462307	-0.174701041353458	0.227412236256661	-0.0321161210093955	-0.0586952416449805	-0.00708798491838852	-0.0233283643599759	-0.0488083852060695	-0.045405681327188	-0.0641953824487825	-0.0839297885744952	-0.113046029108648
0.0186365923594953	0.016518495507124	-0.00425696604079624	0.0089006128690035	0.001467876255054	0.00219205419663664	0.00684288221965884	0.00227555640946785	0.00356813619088922	0.00182996522584532	0.000506551150661644	-0.00222566335710526	-0.00188683318479489
0.0861230999046432	0.0103608915270457	-0.0193534131707018	0.0571999748216535	0.00744851125913411	-0.00031581581674188	0.0197729761079523	0.0100128416217827	0.00201241905376465	0.00356634772119611	0.00210491134180366	-0.00578587897908078	-0.0068505304130894
0.201120247393271	0.029680356385627	-0.0541318586866762	0.128994244085337	-0.0102510453130751	-0.0119753157099388	0.0080992265442982	0.00141265099543977	-0.00154701841759927	-0.0111131805115069	-0.0328956539626107	-0.0328172971772222	-0.0471458412064
0.594741840384264	0.124491790569994	-0.251309052106428	0.170684753457169	-0.0112914040124439	-0.0160675821409877	0.0356337999373355	0.0133488826559287	-0.0173715984219969	-0.0136794930767158	-0.0265185001821542	-0.0388638702301151	-0.0568399981758485
0.941797142857143	0.0573804785330824	-0.489427256271635	0.0410028571428571	-0.00475333333333328	-0.0667063868157985	-0.0177257503607504	-0.00405744588744594	-0.0176734126984128	-0.0357298600745659	-0.0438765873015874	-0.0226699206349207	-0.0319004761904763
0.645217881334352	0.142784267474188	-0.267192910587686	0.195968785332315	-0.0381832665043816	-0.00401901742048805	0.0518436188321482	0.0231555979423625	0.0210199341997871	-0.0211011419624348	-0.0420516898950724	-0.0415665827456908	-0.0531601643925678
NA	NA	NA	NA	NA	NA	NA	NA	NA	NA	NA	NA	NA
0.231428100522416	0.0826210583076405	-0.063382129151056	0.147741157074057	-0.0049722481324864	-0.0386353562760554	0.0198975625031046	-0.00374455657618153	-0.0299188317670838	-0.0218038022042709	-0.0478833747310742	-0.0343566754000071	-0.0423047304371544
0.607564221682606	0.132967926625288	-0.254431107822804	0.178442955222512	0.0219668338744956	-0.0104525088504437	0.0467893862832472	0.026457474166074	0.0166400714340152	0.00575716251202596	-0.0152951200956551	-0.0345647227683031	-0.0477162080568991
0.549293089023216	0.0861313752558941	-0.222739224529741	0.180323250846065	-0.0215646433088449	-0.02432045339625	0.0462230852028358	0.043489979916393	0.00512830329188829	-0.0229425483525474	-0.0241952995820592	-0.0420616329360572	-0.0457168806384561
0.689128167388167	0.167481915243502	-0.293955317793592	0.185727388167388	-0.0229729224250123	-0.0131125058928	0.019440039171355	0.0082501746981154	-0.0093122667391089	-0.0180427141589061	-0.0310946199160883	-0.0355176309371713	-0.0631209436390182
0.722932934157143	0.149692012171346	-0.324132204866968	0.156531510287302	-0.051454335157049	-0.0057127930381996	0.0337932742480288	0.00896661490585282	0.0102725234974431	-0.0285835640976243	-0.0573344159763912	-0.0500913983591542	-0.0631873569303135
0.232202544309505	0.0901850782732232	-0.0629922704283801	0.148831990267516	0.013962922931039	0.033152463543555	0.0549160140906539	0.070232371790511	0.0390305758221016	0.023557693237297	0.0148243136303941	0.0133529093872096	-0.00110887353168992
0.380747604401897	0.0915565180494687	-0.131215397652322	0.179372690000228	-0.0114622143480958	0.0173724044121121	0.0622012266678642	0.0437187639164854	0.0196543953100077	0.00295509503200814	-0.00973208591384095	-0.0281709580357582	-0.0124657809479151
0.0268723099547779	0.00238032964949697	-0.00452126711528297	0.0201226339169337	-0.00127772745543435	-0.000838030628316309	0.000479528135615064	-0.00206424431860961	-0.00256411852335721	-0.00105787904187533	-0.00783697375951771	-0.00725045529731261	-0.00740088909769122
0.789712650682651	0.151620561080961	-0.375630887202743	0.119865127095127	-0.0265592285492285	-0.0767237913384082	-0.0116496568790686	-0.00622517656148458	0.000129856070628098	-0.0516415099438183	-0.0387545759533949	-0.052798894578121	-0.0530810149701222
0.501269687052179	0.149895423635068	-0.179986611493577	0.224001424058932	-0.021070046233059	-0.0503294420556895	0.00501986723822101	-0.00514430790651965	-0.0263601637732209	-0.0356997441443743	-0.0693628711235866	-0.0777028773838553	-0.0880209898292791
0.914711111111111	0.0769719000417063	-0.467693135303645	0.0575222222222223	0.0082536507936507	-0.0465414285714285	0.00619222222222227	-0.00739067821067829	-0.0040325396825398	-0.019143888888889	-0.0439275108225109	-0.0274975252525252	-0.0478165297227638
0.0129081559902839	-0.00225840556557251	-0.00124356916387341	0.0112554064875374	-0.00408704858373258	-0.00236025016830603	0.00144951877397613	-0.00151688245664129	-0.000111214403898684	-0.0032236493760193	-0.00245081582843977	-0.00470193699716312	-0.00380881457515662
0.131632925851973	0.0215151236068244	-0.0310339479108591	0.0897717518454725	-0.00621969132758607	-0.0110040364959556	0.00614728306726786	0.00472099923689698	-0.000998154934482076	-0.00861186391177082	-0.0168309690030508	-0.0325740869444945	-0.0242763174189392
0.336253661612532	0.108254050316145	-0.103254117422192	0.189772035696694	-0.0261676214879354	0.00702801587252311	0.0639914762271581	0.0517290457361079	0.042193452177298	-0.00956980280770614	-0.000879268732655203	-0.0229537171713137	-0.0206089046301567
0.0547818103990027	0.0254826265257505	-0.00459162033934214	0.0552848520940416	0.00593797263227008	0.0102322411428631	0.0299683655086243	0.020795996905718	0.0107133727790865	0.00808510688756657	0.00123719104470089	-0.00137182373970249	-0.00611300073003442
0.0394888157558248	0.0117536387367215	-0.00807264102332567	0.0256154824117981	-0.000860746231441362	-0.000801920792747893	0.00928330448564442	0.00463282184320529	0.00100129306515496	-0.000831333512094627	0.00119809444072719	-0.00706705061375528	-0.00591041324114485
0.215706706064549	0.0425055918224259	-0.0409518532550408	0.188235510052727	-0.0117819582585561	-0.0064409699364715	0.0396067272963943	0.0251723061493553	0.00336748153321378	-0.00911146409751382	-0.0166624286029733	-0.0328315261715704	-0.0330320508881424
0.0290185524794933	0.00689873327790146	-0.00324665054724595	0.0223778705312835	0.00401167044243601	0.00073204472875367	0.00985913950315649	0.00567420521130862	0.00512102037039721	0.00237185758559484	-0.00137054179336982	-0.00137090680725091	-0.00231330134880988
0.112022180443391	0.0160053597485308	-0.0242300609027207	0.0808656774375347	-0.00672501698598776	-0.00713630470071548	0.0112162588655907	0.00638601882585091	-0.0024172142983586	-0.00693066084335162	-0.0158857309548205	-0.0199199753298103	-0.0236608263539749
0.727968070818071	0.156185014971316	-0.328753571174665	0.155754151404151	-0.0374429935551802	-0.0769882404983778	0.00405968337218343	0.00708251020908912	-0.0587154586912915	-0.057215617026779	-0.0417173709297238	-0.0789486064639059	-0.0684292052322024
0.268343851745099	0.105041598277279	-0.0712018509491907	0.179720768138357	-0.0227103073275459	-0.0693196570087512	0.00529679744324646	-0.0224810826671835	-0.0401126930036891	-0.0460149821681486	-0.0394552183864318	-0.0634305680244429	-0.059430971736719
0.332575131386184	0.111818844711988	-0.0897037688093356	0.227075723688237	-0.0270880051339805	-0.030103082912788	0.028464840531688	0.0284453855333251	-0.0120988970460954	-0.0285955440233843	-0.0589756672664491	-0.0637151931151417	-0.0517692594070119
0.678616056277731	0.13913159349633	-0.301356501727431	0.15773759451592	-0.0175389622199712	-0.0137735166430737	0.0138668161457749	0.0227196748850406	0.0146362276768601	-0.0156562394315224	-0.0291900070111923	-0.0220980270286527	-0.0576574154590952
0.49933137915216	0.147904127022946	-0.179243537374625	0.2243231420972	-0.0420120137529911	-0.0438149642761608	0.0120699344627086	-0.0269359686819314	-0.0173556205165288	-0.0429134890145759	-0.0544367584622478	-0.0714383429295474	-0.0885115592253059
0.652360567447803	0.134939915493229	-0.282025838509961	0.167680760113525	-0.034891248229636	-0.050702426428051	0.00877643397282857	0.00221939730518617	0.000463048143947931	-0.0427968373288435	-0.0357140655237587	-0.0511945694035053	-0.0755676206496657
0.0327335263201173	0.00406167063066739	-0.00386765748055775	0.0285600958170886	-0.00593652039398648	-0.00281136839429546	0.00200936975570384	0.00164000731450432	0.000803286557415718	-0.00437394439414097	-0.00117791830398552	-0.00658771771118712	-0.0098519028839659
0.66998355902955	0.119495324575323	-0.289610446309508	0.174180885414895	-0.0223250365083534	-0.00804324461915795	0.0579039549992492	0.00545535128127228	0.010014487961022	-0.0151841405637556	-0.0291599162044447	-0.0432306351263259	-0.0537226228928948
0.0855400405724926	0.014086939457693	-0.018169380111471	0.0596082856740367	-0.00314715641160478	-0.00943859946862258	0.0121351035805781	0.00974008125556049	0.00172440193500892	-0.00629287794011367	-0.00345714550816376	-0.00809741346348257	-0.0114316385768366
0.932907619047619	0.0631127465797787	-0.481900992374781	0.0473923809523809	-0.0147228571428571	-0.0470779581529582	-0.00174500000000011	-0.0136354761904762	-0.0168157142857144	-0.0309004076479077	-0.0394392712842713	-0.0400918253968254	-0.0508760574075049
0.0277838114979742	0.019143142104111	-0.00567994421629168	0.0145281577574586	0.0026932135130082	0.0027526650824329	0.0120088683866398	0.00624932328576076	0.00238837215449721	0.00272293929772055	-0.00296949356516301	-0.00218672182794457	-0.00570706499921452
0.22005366888058	0.0617881559570433	-0.0540196741757684	0.152746214374227	0.0074965457231278	0.00572844970221259	0.0465934633013541	0.014253543586499	0.0187081018375641	0.0066124977126702	-0.0183468708185963	-0.0181205052993748	-0.0291474126021462
0.0592447452685494	0.0403262715195725	-0.0115046637099636	0.040547286186959	0.00437035928906503	0.00374968699182382	0.0231387755330463	0.0117780241259185	0.0117306876599679	0.00406002314044442	0.00852415721457968	0.00665689301891047	-0.00376923481657921
0.319221550040919	0.0633671600237016	-0.0879541445626866	0.211572601206464	-0.00539581085168261	-0.0177852654873642	0.0497994367988875	0.0179988499320743	-0.00286404161627929	-0.0115905381695234	-0.0337435606174735	-0.0427104506881892	-0.0524853229738443
0.430140502932172	0.136626573560957	-0.140949844447052	0.225202048195806	-0.00079661340370929	-0.0645952318325259	0.0294698686459787	0.01380840602935	-0.0161733785041813	-0.0326959226181176	-0.0361699249131704	-0.0671034411823971	-0.0555929470980026
0.373313138671137	0.137524413118387	-0.120312145586299	0.199442731332778	0.0280621192584368	0.0326293809529627	0.0783758553063546	0.0515918555123648	0.0433416848083477	0.0303457501056997	-0.00196298807988748	0.00480269199796945	-0.00295579818821795
0.415338880066261	0.111370095628243	-0.14928146174505	0.180269088173444	-0.0121587560532918	0.0114881327473531	0.0348826797249155	0.0155279842405636	0.0198264010879099	-0.000335311652969295	-0.0221904701251097	-0.0315738223178024	-0.0374062212207681
0.912634603174603	0.0781280128971817	-0.465717756239775	0.0601653968253968	-0.0335506349206349	-0.0468137475596299	-0.00853178155178158	0.00548888722388718	0.000709920634920591	-0.0401821912401324	-0.0402549145299146	-0.0406562821492233	-0.0487661188811189
0.221989400882107	0.0479414813569391	-0.0361021787448434	0.205923391104081	-0.0174406852236386	-0.0110672077639405	0.0391909073267116	0.0180424440675896	-0.00161176015377076	-0.0142539464937895	-0.0206126068127165	-0.0291259753184114	-0.03786317244596
0.118650296053573	0.066171906139846	-0.00654521815851865	0.139277889523719	0.00973453486610801	-0.0145343726749356	0.0187764227251693	0.018117883053339	0.00567069157886435	-0.00239991890441382	-0.011224661236017	-0.0178629216336545	-0.0228422670534392
0.684989285772793	0.131422546601923	-0.302942142454288	0.161077698354191	-0.0204658122252784	-0.00681333022212705	0.0445436961987876	-0.0197555555437179	0.0138882641417031	-0.0136395712237027	-0.0443403837075935	-0.0474734882632147	-0.0442053416030465
0.774992380952381	0.172438914369889	-0.358586517786041	0.142040952380952	-0.0583577600177601	-0.0735971273480562	-0.00388251919133509	-0.0239029673431145	-0.0570930678331331	-0.0659774436829081	-0.0588918624550395	-0.0644001742476575	-0.0821565105645988
0.411456223624828	0.125492765528619	-0.133838518487932	0.218336627369228	-0.0130273576732758	-0.0433819967105015	-0.00318827588089077	-0.0150632924205427	-0.00945596281366795	-0.0282046771918887	-0.0456692695182901	-0.0456259117713651	-0.0642524310267166
0.800725584415584	0.144429795569477	-0.381806699185343	0.11731886002886	-0.00326186037794729	-0.0738729318436607	0.000500069457676666	-0.0261954491569661	-0.0285495051666141	-0.0385673961108041	-0.0719510036708148	-0.057514268455617	-0.0587162484481231
0.563656549542062	0.111430316404831	-0.229307232499496	0.182490752045239	-0.0188361098878794	-0.0284790558587262	0.0468994851445559	0.0241624460326265	0.00402788199910642	-0.0236575828733029	-0.0186301289220482	-0.0438101395780488	-0.0645677056303543
0.848439800069212	0.119195880594463	-0.416754661186295	0.0947601999307881	0.000489132109720236	0.00593543802602614	0.0239540310996191	0.025471707867296	0.000404507567595691	0.00321228506787319	-0.0221326888471007	-0.0361730657166081	-0.0536044970389089
0.787283174603175	0.155231787306939	-0.366941800532657	0.135783492063492	-0.0558293972693972	-0.0781037948367692	0.00899222222222229	-0.0337261129257216	-0.0293408720608714	-0.0669665960530832	-0.063659755106005	-0.0554405416693728	-0.0793373766025856
0.591313396000069	0.163584796249072	-0.241438077326885	0.191675418192274	-0.0338111846683042	-0.014976040919329	0.0129827701230203	-0.0167192325038306	-0.0287618056694534	-0.0243936127938167	-0.0570786880139847	-0.0612250455725475	-0.0601346280069934
0.572601717765551	0.139344062698794	-0.230170345457962	0.194129710805878	-0.0289742484255344	0.0150758808126773	0.0476505622929803	0.0266669170268242	0.0334500424595136	-0.0069491838064285	-0.0257396388913584	-0.0309643537140212	-0.0484572229315615
0.698341515151515	0.166916801098647	-0.299049469083393	0.184902929292929	-0.00617452149158038	-0.00375411588411589	0.0403820202020201	0.0227797054252936	0.00465102973308074	-0.00496431868784819	-0.00439541098574991	-0.0456325388388702	-0.0414110528850236
0.917858412698413	0.0766803867056333	-0.467994639885461	0.0602415873015872	-0.00262793650793658	-0.0410879365079365	0.00625984126984125	0.00661539682539691	-0.00560096237096241	-0.0218579365079365	-0.028843015873016	-0.0325398401598401	-0.0198153823953825
0.187031353130821	0.0606035523879719	-0.0399083444503428	0.145333594386272	0.0335258679087884	0.025295031249823	0.0663841515949067	0.0442904714897119	0.028136325459709	0.0294104495793057	0.0117917742142387	-0.00079490424648368	-0.00220514862101251
0.409057989598741	0.0726411940548687	-0.147634281216281	0.177779102681807	-0.00757145682661103	0.00615578532257482	0.0368300404198665	0.0285810174463297	-0.0118757477081639	-0.000707835752018104	-0.0383526174749506	-0.0281565003714325	-0.0330738702302897
0.593448820434886	0.129206062160165	-0.246329946886469	0.178063614439949	-0.00633456098703877	0.00089126095228087	0.0500232068620612	0.0350967936741222	0.0110717013166516	-0.00272165001737901	-0.0151242520937975	-0.0539520902469175	-0.0416599005879599
0.16898349128655	0.0274395686909004	-0.0433544936959059	0.111031145883383	-0.000453630532927407	-0.0179356307596579	0.0224436578018523	0.0159177430288522	0.00698237913374924	-0.00919463064629264	-0.0195534598407986	-0.0155214287401541	-0.0313934099478442
0.511369703056227	0.146535159473888	-0.184343219541865	0.224925852499328	-0.0580278393083487	-0.0372482709663389	0.0321321252693858	0.011726392422394	-0.00744580818267049	-0.0476380551373438	-0.0485894283188401	-0.0694243307196146	-0.111954114661391
0.776254444444444	0.165456394761585	-0.359264171296336	0.141512222222222	-0.0479622994841417	-0.0611137645687646	0.0158874774593756	-0.0310789943224841	-0.0270624655673233	-0.0545380320264531	-0.0419312131068107	-0.0606674314451739	-0.0589957913898741
0.235496073841266	0.0786142637865479	-0.0596017830021047	0.160605485053071	0.0087151631599009	0.0145166312603622	0.0475152927633916	0.0352009078701152	-0.00183746265855822	0.0116158972101315	0.00230352730027597	-0.0292343378927648	-0.0157294413515654
0.432405693089376	0.114066144294579	-0.160954454315562	0.175778632303524	0.0064342012831477	-0.00467354548440985	0.0499559496388687	0.0475690218433856	0.00913806013413554	0.000880327899368927	-0.0169789434343463	-0.000448343840597609	-0.027386457335593
0.691373729144948	0.16317433044842	-0.313144654914595	0.145435159743941	-0.0337514570779629	-0.0453997857575471	0.0418906150754617	0.0209728885695342	-0.021369456317355	-0.0395756214177549	-0.0250168533180262	-0.0678894109564168	-0.0712069851056326
0.141402777190404	0.0261193851757035	-0.0298004140275794	0.109925356788792	-0.0168128719541968	-0.0154893125240779	0.0183393059858735	0.0150277570981838	-0.00620436677092939	-0.0161510922391373	-0.0212098293681331	-0.023766281395816	-0.0358305399358274
0.474619188941456	0.192146453511526	-0.169587251481216	0.214743350741084	0.0100532018440397	0.00751493660082525	0.0838717472480539	0.0576217625654337	0.0370495016218588	0.00878406922243252	-0.0157338759857059	-0.0144906105569221	-0.0339650686899824
0.0275830496540743	0.00109848660121557	-0.00698225764509022	0.016046491408999	-0.00978049730176092	-0.0037650012324357	-0.000151466286068751	-0.00521057325937472	-0.00430498819365863	-0.00677274926709831	-0.00863518837608622	-0.00783068218351599	-0.0095121655929465
0.797083151293151	0.151116564472207	-0.380897451225482	0.115683515373515	-0.0549034606346526	-0.0781628496180641	-0.00425768778621105	-0.00848203611489995	-0.0455554288880526	-0.0665331551263584	-0.058105538235265	-0.0558197723349847	-0.0972691629276989
0.762640046620047	0.142508078106201	-0.358090125735313	0.126779953379954	-0.0312310112110112	-0.0449641222809486	0.0241825792094551	-0.0305457842099657	-0.0185300696908456	-0.0380975667459799	-0.114159679050671	-0.0759858472149114	-0.128839184100769
0.0707834144825952	0.0437935918325941	-0.00929366289669717	0.0662810186586847	0.0211556083313862	0.0170513500960207	0.0352432944672396	0.0242999028345723	0.014475000283112	0.0191034792137034	0.0176265210899507	0.0100725689624715	0.0144721865716538
0.644099938949939	0.172893283569901	-0.271650352213096	0.185497838827839	-0.0298195146350572	-0.0324893731709316	0.0395389258706992	0.0143325410481622	0.0140379634704882	-0.0311544439029944	-0.029689877596089	-0.0612650245022316	-0.0824004577406204
0.579263182098603	0.148044124270951	-0.235728297575787	0.19227015123473	-0.013965114658896	-0.0275655319698778	0.0697476179882182	0.0407531530226155	0.024402295862134	-0.020765323314387	-0.0171843517525869	-0.0175059104470751	-0.0338548372041724
0.0118566218725619	0.00352675038179846	-0.00214314198519327	0.00754911214685686	-0.000337082746790804	1.70773970393067e-05	0.00483594198546341	7.35867278974824e-05	-0.00145727543793044	-0.000160002674875748	-0.00124702560539841	-0.00144077560493377	-0.00294943782479351
0.181433344995472	0.0809084091309069	-0.0214797107692364	0.188283541688358	0.00157896007985101	-0.0334882040649029	0.0278669659161439	0.0230973181850549	-0.00621262936954101	-0.0159546219925259	-0.0282530080281005	-0.0327105471611604	-0.0416922194037988
NA	NA	NA	NA	NA	NA	NA	NA	NA	NA	NA	NA	NA
0.569736142588406	0.144120231820363	-0.229911367139575	0.192826079633817	0.0128311742609194	-0.00563644076713044	0.0532952683857785	0.0264682521317635	0.0088437554101698	0.00359736674689448	-0.018681661155189	-0.026733849077602	-0.0403575761682287
0.0627087469526542	0.0420271920696231	-0.0111190251126244	0.0462434437351665	-0.00500124048346794	0.00493966964084276	0.0229417170768884	0.0107618811712085	0.0088426557538706	-3.07854213125874e-05	0.00618702303632633	-0.00537208581983076	-0.00649008630935062
0.415296803433938	0.0843437756836571	-0.138952921608517	0.213560566905022	-0.029881279675155	-0.00576276934678399	0.0451735131216215	0.0251701724285333	7.37476791430325e-05	-0.0178220245109695	-0.0329629722577195	-0.0504797342408949	-0.074751306672081
0.943640952380952	0.0552138223825651	-0.489919469767336	0.0414590476190476	-0.0246409523809523	-0.046067518037518	-0.0136300288600288	-0.0238664935064934	-0.023667619047619	-0.0353542352092351	-0.0329726984126983	-0.0470999134199134	-0.0484338888888889
0.0704948009143508	0.0420097427027996	-0.00966956650449624	0.0638886920018641	0.0123855224012604	0.00315507520111181	0.0275356984748516	0.0282315938081973	0.0238009429453234	0.00777029880118613	0.0119376701545393	0.00391877408642854	0.00867760068609377
0.49418633544507	0.104196973558759	-0.178808052043927	0.216512630248734	-0.0138210178290545	-0.0427037442503511	0.024201658848218	-0.00545422960981823	-0.0117891772453847	-0.0282623810397029	-0.0342722431217994	-0.059945328663294	-0.086726467753451
0.929080952380952	0.0672801315845919	-0.480139627375102	0.0471190476190476	-0.0262864468864468	-0.0147249206349207	0.00197190476190479	-0.01682057997558	-0.0249395743145743	-0.0205056837606837	-0.0432699927849928	-0.0251509523809523	-0.0314147777222776
0.0941673743382648	0.045316926275031	-0.00923561938106296	0.0945005073704363	0.00628546495919823	0.00149196691308245	0.0301054157933897	0.0200283857261235	0.0191828213771242	0.00388871593614035	0.0105743689671441	-0.0121520630647446	-0.0175840285554657
0.0893769998180065	0.0110882186063399	-0.00992289105968071	0.0853629005097326	0.00234019532370583	-0.00421455578406679	0.0232924949034372	0.0181243921751994	0.00106779412061711	-0.000937180230180482	-0.000556595445124999	-0.00926063381478145	-0.0104748281154436
0.318344824332807	0.0634154914779447	-0.0875790558704185	0.213516492980923	0.00525761090945626	-0.00626683556585772	0.043560264326073	0.0293011748541735	0.00747627380504789	-0.00050461232820076	-0.0263460738441379	-0.043468353074227	-0.0672483003690824
0.744285567765568	0.149344280018153	-0.338290755484761	0.15159221001221	-0.0525815285358648	-0.0728413460722285	-0.000456317848817833	-0.0350276165355112	-0.0350778565955796	-0.0627114373040467	-0.0675798681890865	-0.0705197560296651	-0.0885399139477654
0.0869088376701224	0.011915678046065	-0.0230020501808442	0.0509817113434376	-0.00124890433342111	0.00348945299493517	0.0190191790896648	0.0117578502335333	0.00428447168416123	0.00112027433075702	-0.00325640134227427	-0.0127696809761986	-0.0140022853814688
0.426586814593042	0.131532487867124	-0.135972927943734	0.232060329189022	0.00342604363133492	-0.0301607705455014	0.0226545923183116	0.000150973590449355	-0.0264227626541924	-0.0133673634570832	-0.051022799355102	-0.0689980121744047	-0.0623648814130378
0.28706293221147	0.100658020349951	-0.0818202224746133	0.176736460470417	-0.0208152553091312	-0.0356271607047379	-0.00980668870329243	-0.0243636823294088	-0.0373591620676772	-0.0282212080069346	-0.0468764527985072	-0.047845040225216	-0.0571395943259255
0.191142355787587	0.0928106438478492	-0.0238364052075834	0.190321610782353	0.00282536804480149	-0.0432125001803115	0.0173018546581297	0.019328986680385	0.00316910003926318	-0.020193566067755	-0.0326545597335485	-0.0298753057856183	-0.0402428959093215
0.426810077381502	0.117534878107662	-0.158064048500403	0.174350532503624	0.028702604745901	-0.00371917037864061	0.0561654610768337	0.0438035011903434	0.0293381836102027	0.0124917171836302	0.001882778269647	-0.00865208536504919	-0.045958842793034
0.681153080497226	0.149633927201171	-0.299740818871032	0.161120252836107	-0.0215813394622033	-0.0296861524517636	-0.014742821942055	-0.00257260967212547	-0.0204604211342602	-0.0256337459569834	-0.0334429327511693	-0.0559141814595591	-0.0788584435070415
0.526455486218894	0.0888770606827038	-0.210009097903555	0.179961884430388	-0.0152630617102386	-0.0192169927245984	0.0396409696354221	0.016869048997026	0.00663069959704909	-0.0172400272174185	-0.0217537528223951	-0.0403068667046805	-0.0452930986262245
0.13221991014007	0.0214992199236929	-0.0348921550248263	0.0833916490103424	-0.0157965198240854	-0.00688888610773894	0.0163615032287657	0.0127904221689615	0.00100477462273604	-0.0113427029659122	-0.0100115268118119	-0.0181917653989055	-0.0252933493681114
0.917293333333333	0.0749858637678177	-0.467661630457727	0.0603066666666667	0.00841999999999998	-0.0111133333333334	0.0036438095238096	-0.0144423809523809	-0.0160087806637808	-0.00134666666666672	-0.0255194733044732	-0.0277151936951937	-0.0386250347038581
0.859755490620491	0.108340175985031	-0.427722589976811	0.083431176046176	-0.0228878784081417	0.0111658646908647	0.00425893141945755	-0.00614289077589092	-0.00630898268398283	-0.00586100685863844	-0.0316967776667778	-0.0477833662864413	-0.0616358144633146
0.0560214054032684	0.0372436134851874	-0.00593712331736399	0.046727572713274	0.00645392744437604	0.00325381001827253	0.0249001958606908	0.0182664688746251	0.0138112735594876	0.00485386873132428	0.00398341586799924	-0.00127978341233603	-0.00260890690395994
0.536404593230039	0.0870083989128972	-0.213364416989222	0.183633262946788	-0.0347163637963109	0.000744526021282277	0.0359156103078947	0.0274227256934508	0.00327446893101224	-0.0169859188875143	-0.0284931219276137	-0.0332035498266836	-0.0661807351012328
0.646799840714841	0.180204293781381	-0.268806023929684	0.19471127039627	0.0233958491596641	-0.0277167539021242	0.0360249384602326	0.0110729977545337	-0.00817774396001536	-0.00216045237123008	-0.0299472321463395	-0.0422108442219503	-0.0580229744608914
0.395801944212438	0.124716977416852	-0.117474137662603	0.237223293467639	-0.0409576734892412	-0.0469135114654545	0.0355672627813144	-0.00318562846202769	-0.0284435730129801	-0.0439355924773478	-0.0702467814933225	-0.0648199894078769	-0.0789455806684738
0.593140586421112	0.170290395445249	-0.238162577116039	0.201311159610634	-0.012469832938463	-0.0596728306352674	0.0160950879253716	-0.0133260773126411	-0.0212385236026681	-0.0360713317868653	-0.0377151729388434	-0.071487293196155	-0.0861861555679543
0.752929267399267	0.15842412108769	-0.339045537336061	0.157815177045177	-0.0158540437340439	-0.050181117162531	0.00146667815105417	-0.00796579032079037	-0.0216238943475872	-0.0330175804482874	-0.0354976408807911	-0.0495087551936705	-0.0763496715847599
0.182260807251147	0.0353544604313012	-0.0462568321577448	0.123497839427804	-0.00683195592870836	-0.000971144221413034	0.0337874159730709	0.0132783047637941	0.0104568790056571	-0.00390155007506071	-0.0162740668244063	-0.0290380144681555	-0.0291969159347275
0.574820022886184	0.168890838449123	-0.228091473627295	0.202349183463023	0.0015637626952798	-0.0631192237297566	0.00950840908689987	-0.0373727715264324	0.00713670704929181	-0.0307777305172384	-0.0598215321316159	-0.10559688049714	-0.0940907200533891
0.218610827010739	0.0387247580374819	-0.0548558678825548	0.154676136765901	0.00719402345015405	0.00103590888464081	0.0364422926270027	0.0181870198674767	-0.00281731680669622	0.00411496616739743	-0.0211771752235372	-0.0266250454082857	-0.0301248719057796
0.611013428582185	0.125931138320701	-0.256978309005415	0.175361952548991	-0.00947126554519973	-0.0152343509745833	0.0528275735280479	0.0160524148619019	-0.00421341274090548	-0.0123528082598915	-0.0324711508171778	-0.0498055006657909	-0.049896989205293
0.711061717979845	0.152444964281859	-0.319142377281146	0.154820504242378	-0.0222509794912801	0.00433070331916507	0.028502736432702	0.0221235494432296	0.00269917879637982	-0.00896013808605756	-0.0322321809794284	-0.0382006106847202	-0.0296816034606706
0.0245868835645354	0.00544846309665935	-0.0029020111656545	0.0177580493658043	3.83343020550486e-05	0.00113998933202271	0.00809104256958539	0.00422963752922166	0.000733540603155804	0.000589161817038882	-0.000478332104882784	-0.000965142376173175	-0.00428912727087185
0.0740481183450817	0.0317665731722494	-0.00920023259237919	0.0691917204697201	0.0127007355417291	0.00994074216456779	0.0259136079058602	0.0220593902657428	0.0105142888347047	0.0113207388531485	0.00106161197278416	-0.00701237515502519	-0.00770618463014494
0.781004444444445	0.168171735189779	-0.364132057747683	0.136384444444444	-0.0363279234164529	-0.0591966534634956	0.00660851583057465	-0.028429749912397	-0.0605614619358251	-0.0477622884399742	-0.0570628360080266	-0.0813788395323737	-0.0765025705562069
0.112130301965137	0.0146394642707	-0.0271414777730633	0.0758627372895554	-0.00509607048295871	-0.0214185978254244	0.00769029095866913	0.00553802207840713	-0.00158649163061124	-0.0132573341541916	-0.0200478930258942	-0.0157903467675124	-0.0274819133467092
0.111614353692149	0.0102941220305567	-0.016961393521849	0.0998954100774063	-0.00650911927550234	0.000260166019774868	0.0211614929697069	0.00878920840608108	0.000523963684480447	-0.00312447662786373	-0.0177478243178142	-0.0207264066356777	-0.0279686946914694
0.111009248748713	0.0114136496235681	-0.020591152570386	0.0885697999634037	-0.00475606268995971	-0.0149091364198626	0.0112659894093406	0.00922950213513511	-0.00217797202439532	-0.00983259955491116	-0.0155432000687935	-0.0213657143429792	-0.0249898455545282
0.275760557959037	0.109829094357291	-0.0758504057127915	0.176814118068927	-0.021456516667718	-0.0616154006444468	0.0164152577081096	0.0104809761515771	-0.02469575870343	-0.0415359586560824	-0.0524085168228193	-0.0420740623969784	-0.0628746337989329
0.0707477831288378	0.0168993746714256	-0.00935282478378998	0.0658701602379607	-0.00991738019930902	-0.00610248584818034	0.00907192675726586	0.0123017114807318	0.00230521591191472	-0.00800993302374468	-0.00892039819755225	-0.00853664389436554	-0.0206115808528273
0.894325396825397	0.08927580615383	-0.450754471351363	0.0721412698412698	-0.0311655555555554	0.00088460317460326	0.00694358974358977	-0.0094872222222222	-0.00958968253968262	-0.0151404761904761	-0.0294586876848641	-0.0367680591630591	-0.0462223359973359
0.690162445332445	0.134614945471654	-0.302466122877974	0.169281999111999	-0.000857805090792585	0.00770286657786656	0.016315209773027	0.0108430966836816	-0.00394113278110986	0.00342253074353693	-0.0203212373427932	-0.0439554166704882	-0.0525157913329037
0.244855151372591	0.0849815852004733	-0.0644858804006171	0.161287386827624	0.000912818467040249	0.0161899891733663	0.0581628001825089	0.0445903654293849	0.0240631131560685	0.00855140382020328	-0.00415854707446145	-0.0256185385038627	-0.0287420434431093
0.580196954273796	0.145299847243641	-0.234483131472994	0.195545267948426	-0.0121178015965774	0.0027457506354629	0.0310635385875671	0.0421028452669377	0.017734108254096	-0.00468602548055719	-0.016064607828985	-0.0315953723878787	-0.0454402903627147
0.652240256410256	0.169495625234409	-0.276848700419259	0.182548632478633	0.00129029304029304	-0.00856271633766981	0.0516634859642136	0.000117223968841618	-0.00875078346487246	-0.00363621164868844	-0.0266960241763256	-0.0470278898133091	-0.0439054167053995
0.193244499737654	0.0827847943482703	-0.038994172755348	0.154705446889405	-0.00300180927006596	0.00759590684391542	0.0251932615935125	0.00499097829903922	0.0116768469657882	0.00229704878692474	-0.021022418646943	-0.0244192074843536	-0.0303914391417245
0.464026276590715	0.200009446258761	-0.1581415358779	0.227653331252422	0.0377089864467459	0.00213932752276391	0.0883920248001308	0.0523489243177121	0.0175564800210143	0.0199241569847549	0.017407884569077	-0.000697769878768517	-0.0249286143309506
0.127835197600262	0.0540998955462782	-0.0301890344106104	0.0880311734532159	-0.00518364907293385	-0.00494023019728448	0.0240911464576009	0.00277602131105528	-0.00556702160427959	-0.00506193963510917	-0.0115885293976842	-0.0186470590524897	-0.0216165087724898
0.0895584079103306	0.0411313520355395	-0.00794464698513253	0.0924877164100908	0.00670952557448759	-0.00490042982131542	0.0291623838083734	0.0203016101277532	0.00976725964383099	0.000904547876586087	-0.00672836317857474	-0.00362456647679253	-0.0196281866710646
0.887745396825397	0.100746080334585	-0.447247246945381	0.0722212698412698	-0.00511968253968265	-0.0367102037831449	0.012501984126984	-0.00296119047619059	-0.00366340166369583	-0.0209149431614138	-0.0293232697133784	-0.0604580532427669	-0.0425295426632192
0.0183825266283042	0.00414032322834603	-0.00469941504668812	0.00953344474599888	-0.00228240441921321	-0.00240518474450762	0.00351418707456915	8.5175595816063e-06	-0.00109967686588566	-0.00234379458186041	-0.00519672441526091	-0.00416880059244267	-0.00494460993100863
0.929227619047619	0.0675706508875387	-0.480006575639245	0.0471390476190476	-0.0120609523809524	-0.0275038095238094	-0.00359595238095212	0.00849	-0.0290843217893217	-0.0197823809523809	-0.0293622799422798	-0.0220650366300366	-0.0491570609542562
0.887443968253968	0.100798597180642	-0.448717606431589	0.0695115873015871	-0.0266163203463203	-0.0264127561327563	0.00472479797979797	-0.0129252741702743	-0.0010290404040405	-0.0265145382395383	-0.0325816522366522	-0.0350144877344878	-0.0176799253034547
0.317358370677831	0.0644785985406023	-0.0877685623406975	0.208238868276333	0.0117129672267885	-0.0118513568253626	0.0352602703714734	0.0139721391521677	-0.0100386353035237	-6.91947992870756e-05	-0.0270731515800849	-0.0373526830420194	-0.0477413308749641
0.0791877782351743	0.0134210805125904	-0.0191638688390869	0.0517061111321141	-0.0119968573199158	-0.00929591624474638	0.0024549355774771	0.000980901179263763	-0.00652156506212073	-0.0106463867823311	-0.0111909536654328	-0.0156205347737612	-0.0175727963721552
0.765470266400266	0.14316228785519	-0.359575803245192	0.127860844710845	-0.0128287699072569	-0.0694915646582519	0.0181951733894126	-0.014012822292087	-0.00377055931062276	-0.0411601672827544	-0.042328654008839	-0.0893089502374851	-0.0630830243216804
0.917595873015873	0.0775117805721438	-0.4694826918137	0.0571707936507935	-0.0255296825396827	0.00174507936507928	-0.000158571428571452	0.00761968253968237	-0.0159166233766235	-0.0118923015873017	-0.0301197994987469	-0.0364529365079366	-0.0263016450216452
0.924315238095238	0.0723990448774677	-0.476368982538389	0.0499180952380953	-0.0340345421245422	-0.0555014152514152	-0.00328690476190474	-0.00543238095238097	0.00130898268398261	-0.0447679786879787	-0.0316120468420469	-0.0476968093997506	-0.0296437545787546
0.693796825396825	0.166342409575044	-0.301930297829879	0.175347619047619	-0.0490468496329951	-0.0112499156399156	0.0508536235986237	0.0249650245660772	-0.000630957599944693	-0.0301483826364554	-0.0179093876678876	-0.0663406381344259	-0.0634753568178602
0.644482688747441	0.11306966122189	-0.275312482497835	0.178517311252559	-0.0186362336765103	-0.00669556516749115	0.0397523666674482	0.0273835810912252	-0.0073740071855104	-0.0126658994220008	-0.0230236074696194	-0.0357952655518864	-0.0382038313722407
0.295508634180772	0.0700742910039087	-0.0946229778722277	0.154124846649631	-0.00776790968160135	-0.00310367906551318	0.0432209554275143	0.0280386247450581	0.0143028294082134	-0.00543579437355723	-0.0191883937413724	-0.0171644806040187	-0.0388499144662118
0.741155347985348	0.157497992014444	-0.327832445455988	0.168766874236874	-0.0332803657127186	-0.0788612101348943	-0.0349625043257397	-0.0201011892016342	-0.023586497058497	-0.0560707879238065	-0.0540637269721943	-0.0557359694654668	-0.0676716516464272
0.0783183118390133	0.0157406707873516	-0.0159455709493709	0.0565325121257571	-0.00489536673300835	-0.00601595624907207	0.0134000320150173	0.00402844174301967	-0.000451184612562355	-0.00545566149104021	-0.00357207685156952	-0.0123261252210226	-0.0134259293720784
0.411729844483312	0.129801675444687	-0.126768572771371	0.235472071724031	-0.0149837034401256	-0.0145069272612613	0.0151060289857369	-0.0083632795287748	0.00440781042167632	-0.0147453153506935	-0.0310978681739944	-0.094860721140738	-0.0587495922631308
0.642929456099456	0.172875092960644	-0.271104772950256	0.185670543900544	0.0207680710139534	0.00447358359471506	0.0386140910742624	0.0241710581884202	0.0104978569035464	0.0126208273043342	-0.0052920584251438	-0.0392421112541892	-0.0770496023606582
0.85866341991342	0.11322219842667	-0.427765184682102	0.0828810245310245	-0.0355058738646975	-0.0246401154401156	0.00901658008658002	0.000118008658008595	-0.0119669913419913	-0.0300729946524065	-0.0373870634920637	-0.0212530230880231	-0.0261161183261184
0.660568390952013	0.124022152501848	-0.284670110819474	0.173918275714653	-0.0306632009003723	0.000591566002202781	0.0443869015284419	0.0217758738725418	0.0187666169788994	-0.0150358174490848	-0.0212283847260801	-0.0374758093059021	-0.0477376528914805
0.0240306635470637	0.00595023338973931	-0.002847001120993	0.019751244279451	0.00333659131977021	0.00397697294051472	0.00584788885959278	0.00817073436882458	0.00467226651579266	0.00365678213014246	0.00406830682855076	-0.00173659718182228	-0.00172339386954949
0.38502023968233	0.0926157522522711	-0.131480760466265	0.183334497954952	-0.00691601586138396	0.0122158394460116	0.0584220297018698	0.0388043503365911	0.0150962713417682	0.00264991179231383	-0.00607464468743824	-0.0134623361839498	-0.0302595334243273
0.459671568593385	0.20075121158408	-0.160219288110232	0.217883034581218	0.0321413571007615	0.00896537248051599	0.070070594963146	0.0573833469106023	0.0456659172941103	0.0205533647906388	0.00970394167967265	0.00326141675969799	-0.0380747561839438
0.422120836040875	0.135523161380943	-0.137852443108168	0.225479157909399	-0.0103379901505194	-0.0308496138829639	0.0365191855990416	0.00457643378216116	-0.000218769883489178	-0.0205938020167417	-0.0374515532370163	-0.0588885252292859	-0.0583251376779553
0.416612396364866	0.111137270392189	-0.153765468089514	0.174091244130276	-0.0058297995812488	0.0233273767962593	0.0422948766703304	0.0214002914423936	0.00531357893021117	0.00874878860750522	-0.0263738001585002	-0.0289023434562517	-0.0219195248658413
0.0381022738129748	0.0169204386481052	-0.00204959699895006	0.0407112538909954	0.00272233302070046	0.00154328024311324	0.0206443073532169	0.0111114989175556	0.0117696356198257	0.00213280663190685	0.000240497385128664	0.00065988911508514	-0.00306590787638623
0.0202414910675874	0.00729308192178015	-0.00311558411274834	0.0150570442663655	-0.00238510335630161	0.0016734069362916	0.00390805090612743	0.00342149638904607	0.00304379658052734	-0.000355848210005005	-0.00131049018830348	-0.00329747999475943	-0.00313043103650565
0.763992759462759	0.142123403217454	-0.355129660917548	0.133936129426129	-0.0583782097259465	-0.060331254654082	-0.00897865283846444	-0.0245398903710669	-0.081273725993417	-0.0593547321900142	-0.0627702190671623	-0.0601045646346147	-0.0918901649801632
0.0403154124790801	0.0119208423876531	-0.00668478258080841	0.0287976468411786	0.00429659552186878	0.00493156465517136	0.0122147462517025	0.00502841309288598	0.00556681068856169	0.00461408008852007	-0.0016131780310184	-0.00218596233147172	-0.00787184649792502
0.0917202739723989	0.0202824520101222	-0.012209224214546	0.0856438479895085	0.0134675476287674	0.00502091997098293	0.0270687133768677	0.0248841303598032	0.0164389997283123	0.00924423379987517	0.00300584834701143	-0.00687887779863329	-0.00654320206994405
0.714577493318486	0.154480845039422	-0.323088498025998	0.148402824141831	-0.0135568371043066	-0.00110926625109831	0.00672743097537387	0.000431953395675366	0.00571446842643242	-0.00733305167770248	-0.0348605839262784	-0.0570752036925736	-0.0428714657065391
0.681423222666278	0.137649739599795	-0.301445398932081	0.159986618603564	-0.052233061847438	-0.000424340961467262	0.010086898038536	0.00103349119090046	-0.00397381365362093	-0.0263287014044526	-0.0200131412672354	-0.0306449544584817	-0.0466111852461502
0.780333492063492	0.163485463646524	-0.36021696525924	0.142822063492064	-0.0426157416488079	-0.0600192507492507	0.00130325889299676	-0.00396372273151679	-0.0272671850371849	-0.0513174961990294	-0.0415375025301495	-0.0810137111654143	-0.0728696926771198
0.746900537240537	0.156696184730212	-0.337519630038303	0.155755018315018	-0.0224989776889778	-0.074849380031733	-0.00222297202797206	-0.0197597700261556	-0.0368925185959552	-0.0486741788603554	-0.0632974451992796	-0.0602840760572417	-0.0661167235716971
0.00258449890007484	-0.000180455679628318	-0.000291343961278957	0.00100545221898663	-0.000872981611764547	-0.000686096626479352	0.000209740238039306	0.000220257455373397	-0.000363367501898089	-0.000779539119121949	-0.000401256899128357	-0.000665675478181715	-0.000754325351956915
0.172678893807221	0.0431549298748314	-0.0322954569666546	0.141197951984816	0.00696217430284835	0.0156664373098466	0.0524650612978999	0.0348410930890572	0.0250333384221687	0.0113143058063475	0.00481310906513521	0.0026549424731678	-0.0132814500883269
0.0793783442648601	0.0114998893115794	-0.0184319632217974	0.0524233853100947	0.000269853146110055	-0.0115583796801598	0.0122581081615039	-0.000798049090583036	-0.00491167546189172	-0.00564426326702488	-0.0137784844432884	-0.0156266527704725	-0.01603730236758
0.791310771450771	0.146390695133409	-0.377082153887866	0.117587006327006	-0.0143873912423033	-0.0936006383045919	-0.00893989344946244	-0.0168413339480853	-0.0593751061973802	-0.0539940147734476	-0.0955314720652619	-0.0684359371426787	-0.0718894981981344
0.310103457994802	0.0859745493208428	-0.0933800907797227	0.181986670657224	-0.00410177644347998	0.0141627588466149	0.0510383412750646	0.0289653507117107	0.0248701015711707	0.00503049120156746	-0.00443807220179643	-0.0270206166893824	-0.0244476323402033
0.881126031746032	0.106108181927804	-0.437359673395935	0.0852406349206348	-0.025008888888889	-0.0239968542568543	0.0133446536796537	0.00337071428571423	-0.0134908946608947	-0.0245028715728716	-0.0379386435786436	-0.0423161349761351	-0.0289679148629148
0.263109431746746	0.048827290925633	-0.083047315297751	0.141972516744819	-0.00971506099674235	-0.0224871534620199	0.0396617894428125	0.0288551901216572	-0.00444977342541558	-0.0161011072293811	-0.0199064809212117	-0.0195733447648958	-0.0334032329712896
0.480689046241305	0.106425586786953	-0.169625484445669	0.22186830743149	-0.0164978250688956	-0.041770343777249	0.0264573190762076	0.0139809963238682	0.00430891719770421	-0.0291340844230723	-0.0520708470752481	-0.0654811718979963	-0.081131878253684
0.293572552301214	0.082218287883125	-0.0824923013785906	0.182495330062336	0.0160983527134642	0.0288065460439483	0.0609291338525063	0.0486665258101326	0.0353803704030591	0.0224524493787063	0.00788640363466175	0.000942803882444165	-0.0202673663914685
0.0111684931325233	-6.06860341286382e-05	-0.000154083952685511	0.00890804349410816	-0.00034884953529242	-0.000443667983978002	0.00312937879176074	0.00247771159967577	0.00130305980126966	-0.000396258759635211	-0.000974399091240898	-0.00243737675601077	-0.00221100418747494
0.342750756712041	0.123527765966523	-0.108348961881079	0.190256538825535	0.0395957004768697	0.0214279954626016	0.0749870067555928	0.0643935921689043	0.0553314780708088	0.0305118479697356	0.0170847444423139	0.0078048798603686	-0.0105896955289397
0.720650183572012	0.148513537984586	-0.328629738667514	0.144370686883697	-0.0179371801364923	0.010538632563543	0.0423787257811619	0.0105759824396913	0.00512274021156933	-0.00369927378647461	-0.00761225117064768	-0.0261881000666842	-0.0186293209660502
0.576761650302913	0.145617815383558	-0.230050043200989	0.19855422271296	0.00400195228034883	0.00308036880767015	0.0479786889261361	0.0374353273650804	0.0211677850593558	0.00354116054400955	-0.021629319798118	-0.00805877587506221	-0.0317227591338914
0.0071109019927682	0.00922616998988541	-0.000198003475442196	0.00368786277262695	0.00253428872296507	0.00377028613033164	0.00659263921941832	0.00440402309150289	0.00249845833303742	0.00315228742664836	0.00156017470168011	8.74097899846576e-05	0.00118287190173457
0.226908656094233	0.0993069603719886	-0.0588867180617207	0.152909678757294	0.0143212082723429	0.0145407442028377	0.0848005655377016	0.0576165888105541	0.0480656710125721	0.0144309762375903	0.0179729589722259	0.0195196245053691	-0.00298952880716499
0.0598533280763641	0.0143480523938727	-0.00928983859372525	0.0511137464877246	-0.0101598617027868	-0.0112775460654506	0.010713724088834	0.00654619195473197	0.000657625017079076	-0.0107187038841187	-0.0107652566008561	-0.00916258762152163	-0.0120877365945059
0.0400681058671924	0.0277292421431955	-0.00749641754935054	0.0248035379693	0.00988508632997488	0.00408377005182516	0.0124212950000761	0.0100944652053445	0.00464338722656376	0.00698442819090003	0.00680338076835223	0.00271410124732051	0.00148952446659433
0.941147619047619	0.0575564881739558	-0.488498014059587	0.0418190476190475	0.0102133333333333	-0.0333538095238095	-0.000588571428571605	-0.0108478721278722	-0.01712057997558	-0.0115702380952381	-0.0190088461538462	-0.0322192063492064	-0.0393327236652238
0.586180281617148	0.170809363841089	-0.23061975517039	0.209561940605074	-0.00270198838630586	-0.0505109426878181	-0.0126786579295032	0.00682826339992648	-0.0352120754298024	-0.0266064655370619	-0.0925223878992493	-0.0852798858270449	-0.0758758652718159
0.0165996154464005	0.00285845392318326	-0.00417056405921852	0.00827120704584779	-0.00713916273616388	-8.48142284196607e-05	0.00537965822724839	0.00289190066653812	-0.000665081513802488	-0.00361198848229177	-0.00402548590274597	-0.00218758863636843	-0.00248384256140066
0.147996118070891	0.0477972386065525	-0.0279285013622817	0.122799916993156	0.0177115292948299	0.0107146050271344	0.0466911425399582	0.0163239029439059	0.0181624042947628	0.0142130671609821	-0.00987119561446287	-0.0169528304194878	-0.0174362625645217
0.126734919108342	0.0648046767139995	-0.0224495190659738	0.105065253129503	0.0221309192647365	0.0304144840996992	0.0427298501302415	0.0437578949840927	0.0385904120186426	0.0262727016822178	0.00856101225142597	0.012253153412097	-0.00470545637358166
0.00744786504581499	0.00883861434879198	-0.000238968882157572	0.00397875178658429	0.00253866870382799	0.00208193585943375	0.00556106017496965	0.00381742531054023	0.00318918447832456	0.00231030228163087	0.000796316285895887	0.00123646799070271	0.000601275901558274
0.0250401194409531	0.00366363755428102	-0.00464725686864578	0.0163177135317693	0.00435676739120604	0.00258040674810271	0.00589617215431978	0.00375632582492265	0.00353244036186789	0.00346858706965437	-0.000377653754667633	-0.00380201733106177	-0.00276660590373129
0.593539207300612	0.130883081589215	-0.244693297189196	0.184148253924251	-0.00690783966573949	-0.00105732014034532	0.0476272189975322	0.0307565304221873	0.00999581021858165	-0.0039825799030424	-0.0252692110408161	-0.0353678731309977	-0.0497437953644851
0.0602044235273532	0.0366783714597463	-0.00774484661368027	0.0475258453001404	0.00353987627780232	0.00445496459320427	0.0239264185863162	0.0165971521904703	0.00833012857348384	0.00399742043550329	0.000795561771859354	-0.00137712988905406	-0.0012647349660338
0.802248424908425	0.148296854575501	-0.385858585763328	0.111440463980464	-0.0419331224370172	-0.0205605251446779	-0.0212579897254773	-0.0211857347717642	-0.0227112072671798	-0.0312468237908475	-0.0379439790392797	-0.0693839456754789	-0.0879110167822937
0.64831571983572	0.175341737132553	-0.267829603523787	0.19658428016428	-0.0138419004241946	0.00919012680645803	0.0259874302391794	0.0161696172128525	-0.0136479382893322	-0.00232588680886825	-0.038122255234023	-0.0575954998620433	-0.0710233096681098
0.888545873015873	0.105137939481553	-0.450035476032796	0.0677207936507935	0.0254484126984127	-0.0597958776844072	0.00937582251082247	-0.00536896825396838	0.00565139781271351	-0.0171737324929973	-0.0416370587745589	-0.0112678068663363	-0.0399836242189184
0.443280409539241	0.105052470741119	-0.168085592856578	0.175782985113139	-0.00529100524751946	-0.0109461753831055	0.0595103375269218	0.0406519560148908	0.0111131624789527	-0.00811859031531248	-0.0223814135659701	-0.0288386139462811	-0.0338447737725809
0.720938017328321	0.153086671347077	-0.326820284572739	0.149047062036759	-0.00258217169132968	-0.00468785763917123	0.0313272487851317	0.0378136089693581	-0.00763359200361935	-0.0036350146652504	-0.0166997433191174	-0.0338782121299417	-0.0247785526620491
0.657029393939394	0.172449591115959	-0.277074114398305	0.187759494949495	0.00824337897396721	-0.0287389222533175	0.0277029155957561	0.032096272061272	0.0076656703242548	-0.0102477716396752	-0.0337471400038575	-0.0272972153119183	-0.0421959879220225
0.555351279682478	0.132737487662269	-0.21144272297883	0.215276974285776	0.0094011837794129	-0.00348890670629676	0.0567115687264232	0.0487947431261494	0.0305793793337488	0.00295613853655807	-0.00957804627317982	-0.0298135535046844	-0.0432276136598673
0.215395836238888	0.0656897164277929	-0.0608651698960369	0.131678952165013	0.0111736739938836	0.00184902743354359	0.0345200561281909	0.0229269754549018	0.00644449299540567	0.00651135071371359	-0.0100416040643384	-0.00906876611615787	-0.0342045261134591
0.915544126984127	0.0759967623927976	-0.467851878404949	0.0582780952380952	-0.0344746031746032	-0.0485335339170635	-0.00397841269841281	-0.00303460317460325	-0.0230047546897548	-0.0415040685458333	-0.0419018831168833	-0.0302420540570542	-0.0575329054279053
0.660355077720697	0.113630829923861	-0.282023503645226	0.178111906406287	-0.0383343617841142	-0.00887503920751331	0.0381929038515813	0.0180481139805887	-0.0137054057364738	-0.0236047004958138	-0.0370631047829991	-0.0597642927179485	-0.0532555490888272
0.684618380538822	0.155413291607657	-0.30429023284672	0.155120667080226	-0.0179855638007593	-0.0210761908691567	0.0207673115685351	-0.00853835782630552	0.0197618272659291	-0.019530877334958	-0.0280038527637095	-0.0348822206811935	-0.0538556765828294
0.321788274904014	0.0781607555113667	-0.109826396275898	0.154103954088729	0.0122811420127745	-0.00912394572000036	0.0488630402370632	0.0196895747728679	0.00175833001624626	0.00157859814638706	-0.0189440713672318	-0.0377217157760628	-0.0429854799229671
0.0255479660007614	0.011591162927894	0.000314863408000122	0.0291879514190293	0.00634052232502735	0.00317027898813722	0.0096787917476399	0.0113387263613061	0.00132265651449638	0.00475540065658228	-0.00219639180464675	0.00252813120127896	-0.00380569952838853
0.0386793506438128	0.00540161896824487	-0.00497025544240808	0.0333154748140747	-0.00120094108212838	-0.00336666141943365	0.00347235744149513	0.00361258583185706	0.000528102588521727	-0.00228380125078102	-0.00590594529097854	-0.00870805025365861	-0.00990733962544794
0.0336392086845986	0.00346342737361834	-0.00519493584071701	0.0252703056639009	-0.00116108308402157	0.00043539133635432	0.00635838101191839	0.00315496432112685	0.00166830112627283	-0.000362845873833624	-0.00454036394821111	-0.0053726583412454	-0.00989347987036485
0.0336552523102525	0.00593641617795809	-0.00150641115687346	0.0362346561377419	-0.00262876598378562	-0.00721125260812452	0.0067787694054071	0.000787368296730595	0.00122990125392814	-0.00492000929595507	-0.00965011933440867	-0.00909968163853728	-0.00810757772693436
0.0441165349632412	0.0118426614123993	-0.00904730210819891	0.0287585688718696	0.00635922688111581	4.07484199321309e-05	0.0117031303176812	0.00938964614336742	0.000961750219971802	0.00319998765052397	0.000320251676276258	-0.00253470788601155	-0.0056043768098748
0.289468049806235	0.0815491533531315	-0.08088956113339	0.182831175790157	0.0119747069862702	0.0125613046599719	0.0699367927761354	0.0487915217375309	0.0271245501160722	0.012268005823121	0.0133935815327013	0.000196444354338798	-0.0168636793186633
0.573401052962794	0.170655473780414	-0.225181930747415	0.206341169259428	-0.0534167113944893	-0.0373486250751313	0.0288060016930767	0.000556535619452014	0.00411196646990297	-0.0453826682348103	-0.0808563267515908	-0.0621320062242467	-0.0950024628139892
0.652126275554511	0.152764111837725	-0.272188878900556	0.193060391112156	-0.0251416306380239	-0.014380857400238	0.0546219761937409	0.0129008209625511	0.00749095940007705	-0.0197612440191309	-0.0129025416992649	-0.0217498423277797	-0.033213921367557
0.0526470906260018	0.0134907677000716	-0.0066324068430241	0.0474384538616232	0.00479367401847844	-0.0020522589316183	0.0107095144741081	0.0140634427020042	0.00280330446646487	0.00137070754343007	-0.00705908734421051	-0.00861329832907216	-0.0129061768402885
0.293590769171346	0.0712687159170743	-0.0845689927656655	0.180508950943021	0.00109650415249263	0.022262893604347	0.0648226083603238	0.0339864673245244	0.0198322514999691	0.0116796988784199	-0.00893684662076694	-0.00523357835366944	-0.024052117724619
0.755567715617716	0.137579129808791	-0.356603426808705	0.123505617715618	-0.03592777880072	-0.10615400110776	0.00578028686478815	-0.00384538500086262	-0.0503854307570959	-0.0710408899542398	-0.0714118397950518	-0.101214270284089	-0.0829528172955321
0.00280811682996608	-0.000596396188329785	-0.000507388538008542	0.000852607297237845	-3.03657487507919e-05	6.47124556082375e-05	0.000483579510104995	-0.00022716228367002	-0.000108300671122157	1.71733534287226e-05	-0.000453050787125632	-0.00108105603935126	-0.000354131527744492
0.733626886446886	0.166850076090674	-0.328383893362509	0.16113978021978	-0.00916139693639695	-0.0450434115884115	-0.0147153977893451	-0.00119649004590183	-0.0185413695076853	-0.0271024042624042	-0.0318462489426672	-0.0826526351538039	-0.0650165696689153
0.302933381928021	0.099404531803047	-0.100684815809587	0.153469311045906	0.0194515551938869	0.0232677499568712	0.0784658371852395	0.0578444869004193	0.0259693214184712	0.021359652575379	0.00683310157744127	-0.0206145560842291	-0.0120004950608351
0.57932961870534	0.14763344767078	-0.229440364205352	0.200892603516882	-0.00776335953780372	-0.0212202243911644	0.0535661949460131	0.0140609227575426	0.00346715631784367	-0.014491791964484	-0.0163682315190252	-0.0241228377424492	-0.0365107335004259
0.2722474060162	0.0738999581660836	-0.0894035208691678	0.141605940384653	0.0205767852231661	0.0371248678754365	0.0586362268829499	0.0528952271431568	0.0244540036461436	0.0288508265493013	0.012709092599246	-0.00387731954223397	-0.0184620874681156
0.940073333333333	0.0582298342732184	-0.489542510419748	0.0390266666666667	-0.0290990476190476	-0.0421160317460316	-0.00407333333333337	-0.0225230952380953	-0.00957761904761911	-0.0356075396825396	-0.0212476984126984	-0.0459606115779645	-0.0492862148962149
0.520646016466534	0.11035151718866	-0.199341132607245	0.201026999406482	-0.00123562955108447	0.00476151185344098	0.0482274246107161	0.0188864513236345	0.0135618459679848	0.00176294115117825	-0.0152572845034887	-0.0267589145773771	-0.0479381578496035
0.650890546886894	0.110319721449434	-0.282945181807173	0.170111040414694	-0.013172659747859	-0.0358740062557145	0.029067573585685	0.0141612068004833	-0.0041046161289805	-0.0245233330017868	-0.0226573563908911	-0.0343218455771975	-0.0579812930311742
0.138805617069789	0.0308462742871058	-0.0269553854641823	0.11193167769893	-0.0186329432932462	-0.00205036692934768	0.0328198633957514	0.0130467598157066	-0.00582168746039544	-0.0103416551112969	-0.0197306725517935	-0.0243344800122317	-0.0267519466853031
0.539065872346436	0.139884487828589	-0.201875044953277	0.221072540351977	0.00796186953328737	-0.00313765804439803	0.073499722743033	0.0278486137683762	0.0148735815012893	0.00241210574444461	-0.0245397634172707	-0.0377147329534653	-0.0490902484021281
0.916492380952381	0.0775332738869545	-0.467759798114753	0.0596076190476191	-0.017866933066933	-0.00521904761904746	0.00121432391138288	-0.0045019047619046	-0.0147014285714284	-0.0115429903429902	-0.0355459307359305	-0.0133814285714284	-0.0450601022068746
0.800765077145077	0.150852846892174	-0.384964572764566	0.112734922854923	-0.0641437079587081	-0.0857480131540287	-0.00819168416929283	-0.0229190472539157	-0.0285435129460304	-0.0749458605563684	-0.0501772908169738	-0.0655188479976971	-0.0856826967277864
0.37555504395813	0.0830018904851657	-0.129411574540066	0.177073724127859	0.00537676015403343	0.0157020046451777	0.042773993827895	0.0376450192175711	0.00343077888313575	0.0105393823996056	-0.0110717323549833	-0.0186593965669683	-0.0355374373501766
0.744464505494505	0.154254223092117	-0.341735029768048	0.145968827838828	-0.00997622818358113	-0.0757229834492993	-0.000257739327236273	-0.0102074744699744	-0.0310634108263598	-0.0428496058164402	-0.0784194015789094	-0.0581712315732951	-0.0877937705298828
0.0716190914478342	0.0120035143133833	-0.013802546564443	0.0529619768464024	-0.00403671865964327	0.000261760676700459	0.0175793176242515	0.0135086844944037	-0.000581393537355979	-0.0018874789914714	-0.00576443937010931	-0.0138686918541478	-0.010312866639949
