# Supplementary material for: Measuring re-identification risk using a synthetic estimator to enable data sharing
Source: PLoS One. 2022 Jun 17;17(6):e0269097. doi: 10.1371/journal.pone.0269097 (PMC9205507; doi:10.1371/journal.pone.0269097)
Supplement: S3 File — (ZIP) [file pone.0269097.s003.zip › tx/tx.vineCopula.1.6.csv]

risk_act	entropy_est	ital_est	hypo_est	g_err	g_vine_err	ave1	ave2	ave3	ave4	ave5	ave6	ave7
0.733397575622083	0.143813478305143	-0.292109794652119	0.210236826087319	-0.0408528741645729	-0.0277552329575534	0.00739325000109581	-0.0160392740741545	-0.0192619461576016	-0.0343040535610631	-0.0266123408969612	-0.0327664345091658	-0.0581009508577913
0.860698743386243	0.110058045944335	-0.386357327793982	0.10575958994709	-0.029196578884079	-0.0512695466570467	0.0151414682539681	0.00685776214526213	-0.0105596347008112	-0.0402330627705629	-0.0309077660765161	-0.0493705026455027	-0.0587750344989859
0.0433658201057264	0.00549158053625971	-0.00891397023412832	0.0333270379502131	-0.00842917011074091	-0.00594413548086822	9.79516046711593e-05	-0.00463059217614778	-0.00271567634060517	-0.00718665279580456	-0.00888666714015045	-0.0127243782702318	-0.0102145071382507
0.454808806936661	0.207603624170316	-0.138091833699726	0.289218366976382	0.0442444380454246	0.0215277655823278	0.0597304546537482	0.0387039491901556	0.0285099597965958	0.0328861018138762	0.0125330963857584	-0.00962779253100599	-0.00931101722454719
0.124020757580497	0.0513532100894216	-0.0202352816915302	0.129823025156063	0.0230829070686086	0.0162710009749388	0.0429688813435735	0.0380935090940247	0.0165505251923799	0.0196769540217737	0.0115893680719604	-0.00268548988814447	-0.00837826765672049
0.502092677911912	0.152476350271694	-0.152587546780099	0.324020003247508	-0.0296790786024644	-0.0334980393936352	0.0241695897004165	0.00675211887128235	-0.00857375323327869	-0.0315885589980498	-0.0567488496566612	-0.0644665505114467	-0.0850438218643167
0.0304817238539516	0.0179529107899681	-0.00633968273209379	0.0156968118304773	0.00481316583990091	0.00344191446158781	0.00901802490942287	0.00558381091727063	0.000858981071723663	0.00412754015074436	0.00350011596536143	0.00112679790193784	-0.00178915694846935
0.574153913400172	0.165676802268598	-0.196921936991641	0.27204082435	-0.0464230477112857	-0.0791047239930883	0.0291892264299204	-0.00494274463202726	-0.0637751708134041	-0.062763885852187	-0.0633034932700449	-0.0837040995686598	-0.095310563903018
0.943031746031746	0.0552344084839339	-0.438919791284849	0.050968253968254	-0.0205984126984126	-0.0330523809523809	-0.0212111222111221	-0.0270281746031745	-0.0248859126984127	-0.0268253968253968	-0.0277691798941798	-0.0513648598146401	-0.0535640362224921
0.909435978835979	0.0841545768335801	-0.416087837907112	0.0818973544973545	-0.0105784391534391	-0.0333314153439154	-0.00358738481304266	-0.00311345598845592	-0.0110929933084345	-0.0219549272486773	-0.03337208994709	-0.0262330151330151	-0.0492000088419206
0.689648717124475	0.152977101549578	-0.272573193169002	0.209579361765944	-0.0111180843814587	-0.0263864982642436	0.0363438102226187	0.00840147555865867	-0.027611088260354	-0.0187522913228512	-0.0227977815073217	-0.035880955727941	-0.0383304052755865
0.197387667008389	0.0850326184058581	-0.0282913532091581	0.232374135756706	0.00852652917578428	-0.0350795854582241	0.00768900370786546	0.00167517744797202	-0.0065752969341116	-0.0132765281412199	-0.0297754506268298	-0.0389777600626884	-0.0512556749096506
0.303339982188743	0.097756633523592	-0.0833404274576216	0.21298641299089	0.021906467597779	0.0269585705443603	0.073174032880032	0.0500433525662279	0.0212696046128465	0.0244325190710696	0.00662132727047382	0.00799453714355597	-0.0170985800366303
0.0699064674016201	0.0418739993060297	0.00222792492851813	0.111547633604649	0.0127069188396708	0.00122932908048221	0.02967561392424	0.0207261449323914	0.0105806738174014	0.0069681239600765	0.0024973279969942	-0.00489167954676054	-0.00762857920597833
0.47368259387656	0.104503035354568	-0.146421486138318	0.292944235829682	-0.0151193213132097	-0.0537632602643776	0.0351036055339475	0.00933975536685633	-0.0159283505619477	-0.0344412907887937	-0.047275889436696	-0.0516175827031803	-0.063447627153754
0.0630195484990991	0.00605897076987032	-0.00879241842359728	0.052497543555475	-0.00534709789601895	-0.00130013596179578	0.0184827053482239	0.0117818640356729	0.00154214869737374	-0.00332361692890737	-1.01976389192682e-05	-0.00961712958652667	-0.0096841495787528
0.863425955988456	0.111689850863103	-0.384630779639657	0.109576821789322	-0.0113418456543456	-0.0352590488215488	0.00616770803270805	-0.0154694288214138	-0.00105876924001913	-0.0233004472379472	-0.0210946189091409	-0.00738354604273717	-0.0370904293331359
0.654217438579939	0.168219102981631	-0.242984890235201	0.255338116975617	0.0114413144106779	-0.0447410684588316	0.0480743976551926	0.0314647471282653	0.00116637821523868	-0.0166498770240768	-0.0217260742576126	-0.0443782177821246	-0.0753250898813835
0.568825458267223	0.139283394634693	-0.200985158720033	0.263110652843888	-0.00173983211821893	0.0267685928822113	0.030113951014207	0.0165370396669537	0.0200547254079698	0.0125143803819963	-0.0258991285825458	-0.0168797896070974	-0.0434732980961461
0.00584095705978395	8.67686952854664e-05	-0.000352003658892404	0.00323939967919544	0.00063758691396686	-0.000878065250464846	0.00202030912256661	0.00183160089678344	0.000886975206583534	-0.000120239168248993	6.12385499653353e-05	-0.000610988719809452	-0.00157431016511612
0.730273742034506	0.151349564505713	-0.290538070469948	0.203987369076605	-0.00146767844709583	-0.00791117783944195	0.0265772365094232	0.017740857309505	-0.00494855726667531	-0.00468942814326889	-0.0194712055703034	-0.0417787393631276	-0.0470119068233269
0.0107354462016604	0.00529801596055881	-0.00132971227721468	0.00847384975309445	0.0019121994033691	0.000724593471862472	0.00228309604252076	0.00172420638262985	6.97852946217326e-05	0.00131839643761579	-0.000499286109172714	-0.0008618758531057	-0.000851249495756082
0.942787301587302	0.056407799694519	-0.439572430785239	0.0534793650793651	-0.0112095238095239	-0.0278683862433863	-0.00291031746031745	-2.06349206349765e-05	-0.0225988095238097	-0.0195389550264551	-0.0445817760942762	-0.0225410714285714	-0.0487138431013432
0.0361943978685016	0.00687828353182853	-0.00301952017991595	0.0422491637969128	0.00026303516198601	-0.00308920957489511	0.00752811184636858	0.00526728907675948	-0.00063230749072455	-0.00141308720645456	-0.00508608716975888	-0.00498436269946009	-0.00744957715694997
0.941789682539683	0.0573175933759567	-0.439951037044228	0.0554186507936508	-0.0140055555555556	-0.0322952380952382	-0.00433690476190485	-0.0158077380952381	-0.00503029100529107	-0.0231503968253969	-0.0199717532467532	-0.0382107887482888	-0.0470613155453842
0.547679525495145	0.129056495009443	-0.183039527663777	0.2956899189493	0.00913683256536235	-0.00825669657684358	0.0538759151818461	0.0288412345938563	0.0276674910585532	0.000440067994259441	-0.00153426702405823	-0.0287548656146471	-0.0606010498493416
0.939447619047619	0.0595108601475451	-0.437275011848524	0.0592190476190476	-0.0065468253968255	-0.0217891053391054	-0.00224206349206357	-0.00863273809523812	-0.0127326058201058	-0.0141679653679654	-0.034418716931217	-0.0397049603174604	-0.0428331219706221
0.118985560982438	0.0224432898348329	-0.0236924227904943	0.101076947454486	-0.0131171100512653	0.00151795728094864	0.0217041107522533	0.00410122151200386	-0.00382744839127892	-0.00579957638515831	-0.00675049939963386	-0.0127011981444198	-0.0242841692990379
0.892018386243386	0.100784648522588	-0.403067725499413	0.0975982804232803	-0.00355251322751315	-0.015471560846561	0.0113684640522875	0.00335773809523821	-0.00577843915343912	-0.00951203703703707	-0.0267933996558997	-0.0234290704665704	-0.0387693986568987
0.939680952380952	0.0584558225801967	-0.437717112735323	0.0559190476190478	-0.0233797619047618	-0.0380560587560587	0.000413492063492171	-0.0152142857142856	-0.0169536375661374	-0.0307179103304102	-0.0195231319878378	-0.0397178150553149	-0.0430621512746512
0.132145873633707	0.0666925670489907	-0.0215749053974784	0.135393794548517	0.0315767506048315	0.0247798674240167	0.0491025927347872	0.0427542938048727	0.0205578858369842	0.0281783090144241	0.0205356547842481	0.0184261701546727	0.00577881902815683
0.58280725282393	0.1301780302936	-0.210948014274755	0.254717820414194	-0.0377200382911012	-0.00381423492185451	0.0545223958959891	0.0209039472816178	0.00377505800565359	-0.0207671366064778	-0.0197916126327041	-0.0339084601276357	-0.0520975092172464
0.328660295124216	0.0955950790082767	-0.0858484476567951	0.248047370555321	-0.00395417847239743	0.0283563836429576	0.0618991297638029	0.0637511213774548	0.0169790998999969	0.0122011025852801	0.00738672186075712	-0.00995465447725036	-0.0253220538963717
0.864798021885522	0.110517529028056	-0.384350421560236	0.114143644781145	-0.00782209595959582	-0.0254076178451177	0.0214374427587665	0.00953371952121951	-0.0198824194324193	-0.0166148569023568	-0.0404791789229288	-0.0292077042227881	-0.0431073065450081
0.251507364415776	0.0721796207749046	-0.0612798054156855	0.213269116627598	-0.00778350403637837	0.0151600769636953	0.0403201281711589	0.0308080394429818	0.00536601433334744	0.00368828646365843	-0.0114410968067301	-0.0330855540013974	-0.0475464139190662
0.424074603386598	0.119102713570682	-0.140113935088509	0.22709623770653	0.0378316077706345	0.0343440270495269	0.0605620075144139	0.0374560005259336	0.00226560027032197	0.0360878174100807	-0.00994733866378916	-0.0239238269059738	-0.0530390681370813
0.208023589723573	0.0266183025797888	-0.0503205394152135	0.170829045857157	-0.0195832001214568	-0.0181533256331683	0.0102751035798736	0.00237943519316405	-0.0095187132046749	-0.0188682628773126	-0.0230236044954137	-0.0272314884702072	-0.0379666845574947
0.894245767195767	0.0897957340322488	-0.403331844492737	0.0948208994708994	-0.0112255291005291	-0.0570677008177007	0.0129234126984127	-0.0104238756613756	-0.0173476402496139	-0.0341466149591149	-0.0249943061568062	-0.0482433547933548	-0.0689380143005143
0.916928042328042	0.078347709778276	-0.419003995188119	0.076405291005291	-0.024988726088726	-0.00767789802789798	0.01671917989418	-0.00108661616161621	-0.00595958994708989	-0.016333312058312	-0.023554232852917	-0.0103479497354497	-0.0208268444518445
0.416014856160754	0.139965133013312	-0.11231574420024	0.316364864472051	-0.034513116172242	-0.0293771776136438	0.0174504298632786	0.00686342336872764	-0.000674211154938209	-0.0319451468929429	-0.028581608694113	-0.0720351714980924	-0.0746164762540123
0.179883866629052	0.0281991605572685	-0.0366891231245321	0.161485829084801	-0.00875723458512676	-0.0215457549665608	0.0251040170661309	0.0119186719511811	0.00196756818432076	-0.0151514947758438	-0.023259592677612	-0.0214825844625236	-0.0245400355473057
0.507137324617001	0.155343580313729	-0.159487605138028	0.309951564271888	-0.0261115104480578	-0.0283244506581715	0.0444298575880485	-0.0165261595916039	-0.0405932514288879	-0.0272179805531146	-0.0442717927621711	-0.0741116528459649	-0.069075131165094
0.299796918352379	0.10741917085047	-0.0836540028480889	0.212372184075468	0.0258207657246778	0.0174228489217221	0.0831994014761473	0.057742437067348	0.0357803207942793	0.0216218073232	0.0121885062385831	-0.00477252822669433	-0.00874660483857864
0.0242859963456922	0.0132811946892015	-0.00553582017776391	0.0164623933587001	0.000513079866977875	-0.00192603105533317	0.00584974448568628	0.00482992754928613	0.00167347659431342	-0.000706475594177646	-0.000122014689388033	-0.00188475911293772	-0.00575718843636468
0.00765329108371516	0.00491175213539201	1.52564114583144e-05	0.0104621907128994	-0.00134805415880313	0.00135562706007253	0.00230782355199522	0.00269024940159625	0.00264699963510562	3.78645063470271e-06	-2.29988165473018e-05	0.000421587171936232	-0.00127850431380156
0.010692928888233	0.00322865380269739	-0.00156814963441943	0.00911086061328531	-0.000658339730395432	-0.00225557803586676	0.00212197029388903	0.00172721573623619	0.00115705650846267	-0.00145695888313109	-0.00212931047431977	-0.00214675054878406	-0.00246044833297386
0.69896841029341	0.154904284287656	-0.26578265933124	0.247523256373256	-0.0487624800476715	-0.0513001415523473	0.0411284070218281	0.0109117424242424	-0.000235057271574135	-0.0500313108000094	-0.034474545652003	-0.0292427596805498	-0.0499809453891076
NA	NA	NA	NA	NA	NA	NA	NA	NA	NA	NA	NA	NA
0.061184968750549	0.0057523973618203	-0.00933955081023167	0.047185994138843	0.00319268132041598	0.00299255854237183	0.0150968560214833	0.00706763103168607	0.00621545362181396	0.0030926199313939	-0.00172537338016206	-0.0104706817773283	-0.00716682066033374
0.426480708094675	0.167702443697367	-0.125234284606345	0.283177119354633	0.000915469481265974	-0.00825895423111406	0.061674289317685	0.045691431121593	0.0550322010532018	-0.00367174237492407	-0.00854953303980466	-0.00965165303366389	-0.031511849407541
0.131700255196155	0.044262748817351	-0.0222363856046789	0.136974229791827	0.0157650745151828	0.0132505443044469	0.0388239206788829	0.0188965236394394	0.00343124805433367	0.0145078094098149	0.00104960769812865	-0.000763352208197121	-0.0047046654305819
0.841584282873989	0.12063550685961	-0.370025998300898	0.127785161570456	0.00621892780422195	0.0016031509884451	0.0209258454236395	0.0227388953366894	-0.0030591221550782	0.00391103939633353	0.00209201305230711	-0.0471386895643088	-0.0321233234015204
0.0888319271010429	0.0168044697487584	-0.0128869284322036	0.0958019701903369	-0.0100150672035671	-0.0119518997368296	0.0131519503143762	0.00338924352679752	0.00263371115866831	-0.0109834834701984	-0.0124219877182759	-0.0139501574991532	-0.0215525503268091
0.197057924314465	0.0422977208585882	-0.0405332083434481	0.185586302169303	-0.0164507249787999	-0.0150977576638245	0.0288851460676964	0.0134699219694951	-0.00472981097013367	-0.0157742413213122	-0.0169953865469673	-0.0242531757424053	-0.0354360525332203
0.320253582558107	0.102707188224903	-0.0704940343008031	0.312462319005476	-0.0236330258329929	-0.0225754703826743	0.0416211861533471	0.0307193998524177	0.000828971322724192	-0.0231042481078336	-0.0158673209943916	-0.0422904621850602	-0.0649887649859727
0.117859255646206	0.019648532406599	-0.0251134863503368	0.103835340673329	0.00351663762740205	-0.000722864577827761	0.0170804260635095	0.013849023349032	0.00387451277462282	0.00139688652478714	-0.00662540571747326	-0.00584481438770187	-0.0132237664808188
0.111157593664227	0.0322734960466243	-0.01205055563879	0.13655209063549	0.00734967350828496	0.00192091568990777	0.0328332844321863	0.0176817663913673	0.0169906039331934	0.00463529459909635	-0.00389162001087924	-0.00945138546907454	-0.0169347045040047
0.119287143008236	0.0638300234349436	-0.00466340864939062	0.175787559094634	0.0123255399387867	-0.00441661571895137	0.0315835295230845	0.0175584532116778	0.0137414058327034	0.00395446210991768	-0.0045881609411271	-0.00816970744210037	-0.0176895546027238
0.00462727052549088	0.000912062443098618	4.12260246288685e-05	0.00395609200472064	-0.00121584773377139	-0.000118394870598887	0.00137408284599758	0.00133524039628783	-1.42650219294889e-05	-0.000667121302185139	-0.00088575751975199	-0.000932662140833135	-0.00131013514506944
0.109065260618289	0.0162645855603397	-0.0198702735423284	0.107901995434726	-0.00750073280487998	-0.00919318874311685	0.0177635527653019	0.00880354608720391	-0.00666402172831772	-0.00834696077399841	-0.0143452848776485	-0.0216363690329919	-0.0287921254882918
0.22101426687744	0.0831372975655206	-0.0499247017438161	0.186544998567959	-0.00913119218538647	-0.0243167743405154	0.0153996818476964	-0.00447863997924883	0.00203050941717181	-0.0167239832629509	-0.00106659259617484	-0.0376269406298835	-0.0446599677821191
0.45926963799741	0.190326390257544	-0.13715839670237	0.296170875482409	-0.0091965501707662	0.0118283927140334	0.060406235760022	0.0500708077177237	0.0268272824716991	0.0013159212716336	-0.0117062558800129	-0.0269980295343821	-0.032044254268755
0.137652432981632	0.0607246190270017	-0.0144010267108169	0.180220248738272	0.0110636925474532	-0.0132538017629994	0.0285109324669901	0.0224990299355573	0.00873344583511318	-0.00109505460777309	-0.0106061889432219	-0.0176383407162551	-0.0245721962562919
0.0345712505570396	0.00202182595621295	-0.00686615358292059	0.0289476167945553	0.00166197258655216	-0.000254162862268439	0.00238703067605853	0.000688112920564643	0.000607347287062535	0.000703904862141863	-0.00374055745766753	-0.00670932055592369	-0.0115875534349397
0.404912520893129	0.0774645117583871	-0.124628614705618	0.254222846096425	0.00784919640161919	0.00538473814835932	0.0496354483888142	0.0378562871410955	0.0183761062084869	0.00661696727498923	-0.0192004352785842	-0.0336059758269394	-0.0555141832780539
0.126580828624431	0.020008874748515	-0.0274148166615893	0.11064831160401	-0.00805982626013871	0.00274419774571483	0.0187939749958244	0.00933103184031508	0.000524408290346445	-0.00265781425721194	-0.0102258867490732	-0.0175899704788248	-0.0275146457252291
0.018271538050332	0.00756327932965044	-0.0025027018446877	0.0166022710218904	8.45880912096059e-05	0.00692181790681787	0.00560333563580245	0.00352114831215525	0.00282288848976991	0.00350320299901374	0.000351371073655186	-0.000733331379739365	-0.00125621232912776
0.815121776175047	0.110887940428979	-0.352282391006063	0.144439334936064	0.000868651915380991	-0.00415669680996766	0.0222280867905416	0.0179469407561699	-0.0110140003860213	-0.00164402244729334	-0.0177293715888925	-0.0193408344316053	-0.0424584128074915
0.305527764083867	0.0833106424412779	-0.0773399490586415	0.248787993282831	0.0139933971368095	0.020196673498729	0.0717691859822341	0.0454687517120236	0.0369586801716054	0.0170950353177692	0.0139264509521162	-0.0163979074038609	-0.0296234318057153
0.658129137179756	0.1207238992001	-0.251884303941469	0.25003752948691	0.00458297003415853	-0.00689202713809534	0.0482370582583624	0.0257344466678833	0.00994594979174723	-0.0011545285519684	-0.0197727614288412	-0.0273838389297453	-0.0331245199769286
0.300555876240441	0.115300337772583	-0.0764411707724089	0.245520971167336	0.00147493571615742	0.00964578448467163	0.0500538953937728	0.0428970497503772	0.0213597852265702	0.0055603601004145	-0.026098822311846	-0.0276761487240005	-0.0304108650532655
0.0829590830737564	0.0144923047579824	-0.0190838842615854	0.0711757461559404	-0.00271611854308029	-0.0175484710383786	0.0056681392701281	0.00149783501165371	-0.0012623190041742	-0.0101322947907295	-0.0100333161486364	-0.00760760404005459	-0.0149614337145797
0.0103378562711783	0.00286930270239416	-0.00162183248524323	0.00814080779343868	0.00301984877237265	0.00246641399018638	0.00547805013321969	0.00312019456729583	0.0035432308330368	0.00274313138127951	0.000374627127093432	0.000820266393582996	-0.00158390921112668
0.586340294373524	0.134206643007138	-0.211317209428328	0.243440508183755	0.020647800589276	-0.00204729297777528	0.0413218854199295	0.000447786219043844	0.0278582771286759	0.00930025380575028	-0.0156402314161375	-0.011765923718701	-0.053163381237091
0.649562391910921	0.141179948587206	-0.23731332370367	0.276295941422412	-0.0310742986688808	0.00592136043977509	0.052261129774365	0.034703002416973	0.0137109857843681	-0.0125764691145528	-0.0221811689517749	-0.0400359708936168	-0.0416092009902213
0.101684596525741	0.0170148561456636	-0.0163893893954424	0.105540204352467	-0.0152681309689541	-0.0155250665033568	0.0133228593391258	0.00830501224611903	0.00541699555287083	-0.0153965987361554	-0.0102225153294287	-0.0182768343469138	-0.0197228540064881
0.914111375661376	0.0787165242664899	-0.416899072508374	0.0790969576719577	-0.0151170160993691	-0.010434139009139	0.00255251322751326	0.00387572751322751	-0.00776197089947095	-0.0127755775542541	-0.0189658475783476	-0.0361382876382876	-0.0358833763458763
NA	NA	NA	NA	NA	NA	NA	NA	NA	NA	NA	NA	NA
0.938597619047619	0.0606551216673884	-0.436408199804726	0.0607357142857143	-0.00224999999999997	-0.0348092925592924	-0.00626757131757116	-0.0175552489177487	-0.0149087301587302	-0.0185296462796462	-0.0241686507936507	-0.0138517797017796	-0.030360152116402
0.664794839376883	0.118530930195932	-0.25041554130432	0.242288493956451	-0.0110512140050688	-0.011236147828162	0.0381506993273139	0.0338196830481468	0.016593442274673	-0.0111436809166153	-0.0169333878870536	-0.0264238062807313	-0.049183491872583
0.740890588115588	0.161077375818376	-0.293640579264282	0.217467745217745	-0.0167990302688242	-0.060361413936861	0.0033156940281942	-0.00677434232434226	-0.0352193389213649	-0.0385802221028426	-0.0669937707384944	-0.0686354020045837	-0.0850502376845024
0.32522151454037	0.0868175069481683	-0.0841978855529646	0.26611428829795	0.0118392100922177	0.0162290234017082	0.0613123681504763	0.0528964942137955	0.0244821216489875	0.014034116746963	-0.010857900642158	-0.0163015075075108	-0.020468939643647
0.384208985123053	0.08157285665835	-0.0980010881491654	0.312361402115566	-0.00913074023420002	-0.00240208913402495	0.0461741590145516	0.0239601331540267	0.0096135863304348	-0.00576641468411249	-0.0360586886997031	-0.0539149541776222	-0.0585888115326015
0.1559300881887	0.0236244219195074	-0.0360052029447202	0.128455535446221	-0.0101652341228308	-0.0124787118710371	0.0140697052278915	0.00238894712407667	-0.00654669610151454	-0.0113219729969339	-0.0228411801729208	-0.0199252727977023	-0.0294580242646813
0.000521077862848752	0.000145493858480505	0.000184268751605194	0.000604918749765408	0.000332484942163528	-0.000173800347201474	0.000312961771178114	0.000246516647616089	0.000225330894646461	7.93422974810274e-05	-0.000109994773193567	-0.000131524732691457	-5.55803422270526e-05
0.799306750656751	0.148007244967315	-0.342197138464707	0.153237693787694	-0.0293392512458303	-0.0374940189113719	-0.00222267006013144	-0.00441979270729276	-0.0300944734243936	-0.033416635078601	-0.0675335602955371	-0.0773631618947216	-0.0905119959861861
0.657611015836016	0.179927607628386	-0.242123764267021	0.265183428608429	-0.00445702068659837	-0.0287720372220371	0.0417552591901277	0.0319758484084143	-0.00578485443435128	-0.0166145289543178	-0.0178865015873645	-0.0335609040412066	-0.0586069560531739
0.0479820465968065	0.0101602274030943	-0.00576878314249506	0.0496837450602907	-0.00231340275313082	-0.00353927445545213	0.00824483609865846	0.00597937952195658	0.00215189235524867	-0.00292633860429148	-0.00586514085771073	-0.00249943168464314	-0.00916398055607597
0.473493248863243	0.192217367076048	-0.14552632402675	0.297618345339656	-0.00404030732066624	-0.00879472471380655	0.0509814319196392	0.0222025881838062	0.0198817203587037	-0.00641751601723639	-0.0130193388371082	-0.0129605676064684	-0.0349895393164003
0.717308814397541	0.149025887192726	-0.288001522485588	0.20793116144787	-0.000840406611369859	-0.0187696680916027	0.0105613893363999	0.00302601081971798	-0.00443398258948535	-0.0098050373514863	-0.0291138124414371	-0.0452685792836721	-0.072735281685956
0.176573022150185	0.0425942920749628	-0.0380544580754641	0.153652920315122	-0.00702099112100343	0.000135700022860175	0.0146074041367924	0.0148785600699992	0.0165510591527058	-0.00344264554907162	-0.0158823885686432	-0.00845211542920005	-0.0135066935029556
0.703872537647538	0.145567897090705	-0.274426511342609	0.230202462352462	0.00349659221379173	-0.0157897908958522	0.0401698373249844	0.0153685024011649	0.00857157449860457	-0.00614659934103023	-0.0160860745056282	-0.0201407761693875	-0.0314027548434621
0.687041700354868	0.156908305068373	-0.26922451285593	0.210064778758516	-0.00577174650149304	-0.03371333221608	0.0266677258786375	0.0283315599255304	-0.0347297836230201	-0.0197425393587866	-0.0326202618628494	-0.0551910789319622	-0.0663048048530281
0.284023477382576	0.0530106015808366	-0.0786144693244047	0.198482850261391	-0.0104932247015154	0.00226218724362814	0.0338997448513577	0.00754083229640506	-0.0118960373449996	-0.00411551872894361	-0.0252953840395074	-0.0377912300509119	-0.0436581935800939
0.306294676104221	0.0703953415039672	-0.0868100458711325	0.200264089472391	0.00226484286691003	-0.0228694522567726	0.0245266004420743	0.0106864503482689	-0.00411234898954543	-0.0103023046949313	-0.0291304299574627	-0.0311738982047636	-0.0353740203586564
0.485382215305717	0.10707810487317	-0.152151115314717	0.293452259450369	-0.0180262949237731	-0.0263266277501342	0.0417599775127785	0.0206964382157458	0.00514231503329249	-0.0221764613369536	-0.0245898223866304	-0.0370753165256142	-0.0635929609779097
0.426397766819462	0.120468176916654	-0.137349669967324	0.229777496585788	-0.00497052365145734	-0.001964527210081	0.0568022103802865	0.0452350360712609	0.026863374443009	-0.00346752543076917	-0.000749802202458016	-0.00619019253252273	-0.0117019223861211
0.10596225600714	0.0379539780524759	-0.011703042454413	0.128541719732627	0.00995696214129935	0.0134090219326586	0.0369306584010857	0.0206965527768495	0.0243022017256634	0.011682992036979	0.0019979750051821	0.00140641749965897	-0.00750199753173109
0.925719841269841	0.070559510675042	-0.427164936897828	0.0652134920634921	0.00608333333333333	-0.0310587301587303	-0.00270793650793655	-0.00579669312169317	-0.0190706349206349	-0.0124876984126985	-0.0252406024531024	-0.0412120675620676	-0.0526842412217413
0.0724311538477462	0.0457076646515201	-0.00866598560338044	0.0911430682585448	0.0104980558957979	0.00656383489199722	0.0337759659251218	0.0346138991305273	0.0163272710353845	0.00853094539389757	0.00217978170230224	0.0051653433996683	-0.00621403335706261
0.887396825396825	0.102912184193115	-0.399369362841698	0.0968781746031745	-0.0301350529100529	-0.0195100427350428	0.0117194916194916	0.00425933048433047	-0.00973704351204341	-0.0248225478225479	-0.0233876384687723	-0.051535606060606	-0.0419376253376254
0.736803072853073	0.153084958738281	-0.29175865534705	0.218146927146927	-0.0156438621700682	-0.0336083003827103	0.00341179051211948	0.000532600520824045	-0.0254018425223728	-0.0246260812763893	-0.0591712105568724	-0.0598331840885998	-0.0856454866211657
0.581619307816917	0.168267865451415	-0.199708260736826	0.28278806846693	-0.053261807843778	-0.0962105698952095	0.0215984587100178	0.00309003924368823	-0.02342139876934	-0.0747361888694937	-0.0705311033875963	-0.0572661977399823	-0.0981855315522344
0.164705428313772	0.0670594866717138	-0.0341672504443555	0.159976680890809	-0.00965222063682702	-0.0257562658481526	0.00413659431701899	0.0049040305996024	-0.00985061105171128	-0.0177042432424898	-0.0305386809597602	-0.0316296163105154	-0.0439710742581833
0.0433108269635398	0.0310742279228545	-0.00448425338479307	0.0432990479991488	0.0017260329885541	0.00097731753527408	0.0141843115927585	0.0116637601900842	0.00993007602879457	0.00135167526191408	-0.000709682924983669	-0.00247037672155788	-0.00723294698376881
0.249086830009725	0.0698980309350278	-0.0563396969127424	0.208655932822587	0.000460941108557267	0.00631459756439412	0.0373740500464964	0.0389376904146947	0.0202861040727767	0.00338776933647572	-0.0154595243278167	-0.010895049728023	-0.0310908586923932
0.511184593353023	0.15420127594832	-0.159572067429578	0.302804295535866	-0.019396742617778	-0.0796875367287125	0.0357980067760683	0.00977509348626393	-0.0220092494068805	-0.0495421396732453	-0.0682474112814153	-0.0944720464547912	-0.0708966175859151
0.560838964880149	0.141756500603649	-0.196951221706352	0.26727492400874	-0.00169428952372352	0.00615679307975991	0.0446049605456397	0.0443023052863689	-0.000418939011998631	0.0022312517780182	-0.0223421792310723	-0.0354131070272639	-0.0492544679960352
0.335081074138008	0.110012522917447	-0.0883854459240923	0.246453221324931	0.0174648888109226	0.0261697727465511	0.0391786538179703	0.0388350745231364	0.0186496238720804	0.0218173307787369	-0.0207662664001261	-0.028997440133377	-0.0265426373400754
0.0857182107316261	0.0172997322272854	-0.012181892716147	0.0968594673381174	-0.000778592774905482	-0.0134955526428968	0.0178309996444607	-0.000229745973897078	-0.00213515213991923	-0.00713707270890115	-0.00238837378554778	-0.0102831807702981	-0.0112244156832881
0.260156483850446	0.0565314829113847	-0.0700088625345656	0.18606308139008	0.00550681703621703	0.0190270197827924	0.0610072603286547	0.0409742291817313	0.0257810502443953	0.0122669184095047	-0.00242756471890632	-0.00611977677392606	-0.0107740697823641
0.0258755572105197	0.00610303120207441	-0.00115705154840211	0.0329451962027509	-0.00489314664959904	-5.05672538890188e-05	0.00683843529498031	0.00194146755139245	-0.00164546992817555	-0.00247185695174403	-0.00312570847742302	-0.00259347355311388	-0.00840108482371655
0.298524304200994	0.101377886083994	-0.0855452988582596	0.198632074127331	0.060125935091589	0.0142190216818895	0.0817269320220584	0.0453636840837733	0.0320493410332743	0.0371724783867392	0.00392409161623986	0.012689885863981	-0.0120101121997691
0.402690567596071	0.139522551718268	-0.105899869865063	0.320833890401597	-0.0595941363587799	-0.0612286307169044	0.0492993449284696	0.0170413396873068	-0.00215177005465461	-0.0604113835378421	-0.0505375553113165	-0.0702279853532813	-0.105211832145999
0.408062073375252	0.134703839747085	-0.112451840092394	0.314687513100453	-0.0198675900777425	-0.0357972901212144	0.0368476764400508	0.00113725962322703	-0.0488082466321947	-0.0278324400994784	-0.0607422886932593	-0.0566544278323105	-0.0571333741065034
0.535530587386181	0.119459541939919	-0.183432990389723	0.260452489930768	-0.0152557465038916	0.0105345694922317	0.0594305458491218	0.0406233900473959	0.0155952863536167	-0.00236058850582987	-0.00375557873483257	-0.0168822168644233	-0.0327909497119444
0.493699050203669	0.109056659963888	-0.158279125632348	0.296778137423519	-0.0130606511832917	-0.0396845415125871	0.0230017901386726	0.0109369616735893	-0.00666882865408785	-0.0263725963479394	-0.0445912138061273	-0.0579211086021603	-0.0723017667476472
0.694148977873978	0.174570685546822	-0.259267967577331	0.255209355459355	-0.0110427279147868	0.00146731092981101	0.0694655182780183	0.0316997967310467	0.0206662104547225	-0.00478770849248789	-0.0165942870116008	-0.0417547302370609	-0.0312901892655922
0.76237104007104	0.140818265010971	-0.317461482106748	0.179359515484515	-0.0634086186890215	-0.0300728203684859	-0.0134355758736399	-0.015082675283806	-0.0641376713555549	-0.0467407195287537	-0.083647557695867	-0.0812614109068391	-0.0840635672431901
0.467919605275121	0.199981919656736	-0.145407269803662	0.292432568637922	0.0372528341283055	0.0167374705744205	0.0828821576334052	0.0530228476232373	0.0367365960692538	0.026995152351363	0.0136488099367176	-0.00327389175769655	-0.0228265714127488
0.493633852868041	0.101631327966439	-0.158182721806908	0.288670786834776	0.00103739707013778	-0.037176171245418	0.0318738768455362	0.0166844369433797	-0.0123349880761632	-0.0180693870876401	-0.0523393291261318	-0.0629304691573923	-0.0727028148908884
0.490310865796093	0.101007170658969	-0.152905418725463	0.304667185117874	-0.0104235018485679	-0.0287595024970279	0.04619396312775	0.00571451223627334	-0.00288339324762293	-0.0195915021727979	-0.0318904719650113	-0.041859247524008	-0.0619738885840998
0.252854839087726	0.0375798943968472	-0.0652482075650388	0.196812640888087	-0.0276034090722716	-0.0115662323732882	0.0375074322385227	0.0162965752099199	-0.00144332763174521	-0.0195848207227799	-0.0200646028831935	-0.0295164103740626	-0.0336542577738538
0.678536121612928	0.124247419582057	-0.26167463200602	0.219448286989223	-0.0118118192218488	-0.0300163836548072	0.0221615711587635	0.0114594482447746	-0.00480057638335629	-0.0209141014383281	-0.0415139457134845	-0.036654349667231	-0.0648067024718844
0.233375034251417	0.0964768033575476	-0.0557720835617662	0.20118098756946	0.0508915378444674	0.0518621749252886	0.0758754824731682	0.0512754547761921	0.0306233106807393	0.051376856384878	0.00509936504080663	0.0135884025332168	-0.00158819660795184
0.144288032957286	0.066365490677253	-0.0209877346984417	0.161467797967786	0.00329386916976213	-0.0138224601116586	0.0192378681583251	0.00645574730246581	0.00188501541190744	-0.00526429547094825	-0.0124485864614046	-0.022463608548881	-0.028699989044504
0.706718158230658	0.146887244852733	-0.278707050519723	0.222659619547119	-0.0136981594500558	-0.0185864745662125	0.0283516190888287	0.0213319917298902	0.00590297701753584	-0.0161423170081342	0.00325774217127883	-0.0428014793652081	-0.0323334566765137
0.930142857142857	0.0671249387083793	-0.430350669290183	0.0638571428571428	-0.0298285714285714	-0.0227007936507937	-0.0222105897914722	-0.0108632936507937	-0.0430213393088393	-0.0262646825396826	-0.0451631373256374	-0.0463747234247234	-0.0472463307117719
0.395184088157462	0.0657323645805227	-0.121673566674327	0.239335792391786	-0.0040374417048305	-0.00609600411422584	0.0471718202731738	0.0282743660888655	-0.000709581653020819	-0.00506672290952814	-0.0268842561382965	-0.0378409877403487	-0.0452275279243456
0.061133808400065	0.00636818156460605	-0.0086269007763537	0.0536798660065612	0.00256644066772551	-0.00108629979295882	0.0197758706443872	0.0135989992878913	0.00228404304112497	0.000740070437383347	-0.00195146196957961	-0.00341671029632826	-0.0110522663030915
0.727233148471885	0.151052483822998	-0.289973870258137	0.208279049595747	-0.0488689752779421	-0.0225228197725087	0.0318908103414891	0.00972111032357159	-0.00254557257310217	-0.0356958975252254	-0.033204821431993	-0.0436418146850601	-0.0442191598725542
0.529097059713035	0.0853497819009003	-0.183720455251787	0.239523464693359	-0.0127552902949155	-0.0192396353258271	0.030271943421839	0.0259872485350372	0.00768735431762391	-0.0159974628103713	-0.0188060665794194	-0.0422827387141919	-0.0520957515153002
0.567813110515216	0.144967909751051	-0.20182559849822	0.265959111707006	0.0188247593431331	0.0211428690748368	0.0740022712879296	0.0539424884085238	0.033483778808698	0.019983814208985	-0.0152997657453924	-0.016504735369365	-0.0296698836171062
0.317344202333267	0.0917302029602782	-0.08090464648683	0.258227089532978	-0.00014359699381622	0.0192395795544908	0.0673642293263435	0.032856628165447	0.0245360553416587	0.00954799128033729	0.00544958300288945	-0.0174224551848169	-0.0308282652247343
0.863268115680616	0.106804224291205	-0.38370421141107	0.111231884319384	-0.0396236712361712	-0.0414544525522786	0.00669031986531987	-0.00928130845248809	-0.0201592760933671	-0.040539061894225	-0.0257425264550265	-0.0213255896336779	-0.0408496683540481
0.0256271262025847	0.00153031245267481	-0.00393754175439216	0.0218908708251603	-0.00487651151472368	-0.00817920048827949	0.0016649544841694	-0.000522699875039327	-0.00206758651590016	-0.00652785600150159	-0.00423855359066187	-0.00477808676296413	-0.00907650359056361
0.306329425472529	0.0640352016466691	-0.0656499245236796	0.286201740709416	-0.0044115359108024	-0.0219180193625935	0.0395828283371789	0.0181918421465526	0.007926983546723	-0.013164777636698	-0.0386053966746392	-0.0429202410651124	-0.0561862506173655
0.308744003709916	0.101760978133081	-0.0884353537404581	0.203815373035315	0.0244505131470143	0.0210538245460629	0.0736291748064262	0.0529705505706477	0.0341895540384631	0.0227521688465386	0.028821891987529	0.00230618253883735	-0.0250046356492933
0.786659788359788	0.164514253180779	-0.320254587871325	0.192156878306878	-0.0140608225108225	-0.0436933586995506	0.0198704554704555	-0.00832076650201641	-0.0202253066378066	-0.0288770906051865	-0.0697163251236781	-0.0579596346939382	-0.0646482130381042
0.415546261016509	0.13033736039789	-0.111926846773756	0.315063035976164	-0.0435034309911959	-0.0752062033878649	0.021988659455255	0.0229282039447558	-0.0100781102504852	-0.0593548171895305	-0.044750450931872	-0.0597480401832645	-0.0862032977531789
0.514427500685315	0.0964522253462182	-0.170136096999865	0.271160320639846	-0.0131249578508204	-0.00395740913896236	0.0512482550126534	0.0201287805907164	0.00199205281055326	-0.00854118349489141	-0.0368309851301705	-0.0412961484190846	-0.0356625578734027
0.568334984734326	0.16233222506883	-0.195682480399032	0.281315015265674	0.00905657631076573	-0.0277898065923214	0.0109589705914299	-0.00559619018207191	-0.0229917375456992	-0.00936661514077786	-0.077758586227451	-0.0658572724552431	-0.0967445931424281
0.943134126984127	0.0559588674320635	-0.439315894301519	0.0555325396825397	-0.00931428571428572	-0.0444832010582011	-0.00225984940984947	-0.0080109788359789	-0.0258483706108706	-0.0268987433862434	-0.0285117659995949	-0.0339931878306879	-0.0354188492063492
0.113207309752222	0.0190199983429187	-0.023458558034576	0.0944646193923988	-0.00724761589777029	-0.00114596048954858	0.0193162752726363	0.0104222279134673	-0.00341508545733547	-0.00419678819365943	-0.0165811658488226	-0.0119792524113357	-0.0242673776477455
0.218415202370049	0.078337218607669	-0.0468491790006899	0.196532018037932	-0.00689737340723828	0.0199983915092469	0.0671795800739469	0.0451319257487908	0.0338290363374853	0.00655050905100432	-0.0091043745191968	-0.0154461973613349	-0.00663120726930891
0.937416666666667	0.0616202208649247	-0.435247123835598	0.0581833333333334	-0.0159675925925926	-0.0506947206660442	-0.00770555555555552	-0.0155879222629223	-0.020019413919414	-0.0333311566293184	-0.0343297127823444	-0.0505398197481531	-0.0382765563140562
0.653020118307618	0.185410854638196	-0.238660513664431	0.275071548359048	-0.0269201872115958	-0.0242613696677253	0.0442723322973323	0.0418232944374489	-0.0118315198917083	-0.0255907784396605	-0.0276305432987786	-0.0413668635503817	-0.0636094239304579
0.940498412698413	0.0583263799579907	-0.439421569601708	0.0555015873015873	0.00143531746031744	-0.0320769841269842	-0.00195396825396821	-0.00692817460317452	-0.0127359126984128	-0.0153208333333333	-0.0288394841269842	-0.0360459096459097	-0.0454407897901318
0.0437281062360297	0.0313507067191681	-0.00252917569703512	0.0477921294086008	0.00835095770619597	0.00429430844905276	0.0222628363326309	0.0129942794122775	0.0108562717949021	0.00632263307762437	0.00697494912987937	-0.00367600948025681	-0.00544723486333139
0.0141152042822494	0.0126024481891905	-0.000714251741414552	0.00895797504327802	0.00199488079444442	0.0027924112743947	0.0103745503920569	0.00665397071136482	0.00464968523111605	0.00239364603441956	0.00158316549699674	0.000950360964990304	-0.000764538249521801
0.10265078119932	0.00740114022840456	-0.0134934356285636	0.117623044943269	-0.00617931082471627	-0.0104250245643524	0.0237949049213599	0.0105185713203369	-0.0016674670088669	-0.00830216769453436	-0.0119751868994552	-0.0199792320485489	-0.025168617605357
0.0780215031860707	0.0121991068953495	-0.0165366951382913	0.0638585990393244	-0.00547940406809991	-0.0157986740456703	0.0074481440510301	0.00373097698340755	-0.00561151012606378	-0.0106390390568851	-0.0127234143774002	-0.0188647264372808	-0.0234245935586302
0.225680684861692	0.0664082518095484	-0.0522821477883701	0.181848061063084	0.00180569456562032	-0.00952237314025603	0.0375171965761755	0.0230416743005587	0.00399489197709174	-0.00385833928731785	-0.0137599759798099	-0.024403537011786	-0.0316812081720896
0.36495873645064	0.128134736149655	-0.100498385795674	0.27382870704032	0.00156743378619106	0.023250060773942	0.0739414923969692	0.0441369800448715	0.0370022589799828	0.0124087472800665	0.00806457086274681	-0.010701475181803	-0.0129643527808475
0.815756865436927	0.104873873513916	-0.352325798113979	0.143943134563073	-0.0173384155317121	-0.00455081432143289	0.0221848673673061	0.00789843296837167	0.00684689247669956	-0.0109446149265725	-0.02857254006021	-0.0342004215404093	-0.0504191084730226
0.0707133223890991	0.00920337783025495	-0.00115442034400896	0.0992454305206908	-0.00115001191688738	0.000323608949266321	0.0230961904050905	0.01442839604735	0.0054434713556774	-0.000413201483810535	-0.00223993585261707	-0.00649387542014064	-0.0140450800882182
0.705188609076109	0.137944851894452	-0.272628323242853	0.225572502035002	-0.00447167673142135	-0.0063024368333191	0.032658482443122	0.00817037970199741	-0.0086569451770061	-0.00538705678237017	-0.0172329229668476	-0.0246820042093905	-0.0382229661713405
0.0588570065173583	0.0055196661595068	-0.0071423632297207	0.0524305071446593	0.000298398862906141	0.00229728950905484	0.0174807775204627	0.00840852066076384	0.00660265110479736	0.00129784418598049	-0.00306772479227615	-0.00224463115239012	-0.0100099329257731
0.656864663771901	0.112553669272427	-0.248855863592265	0.243749225116988	-0.0221279097155633	-0.0163213904442805	0.0536778212771634	0.0178934080483935	-0.00284643310884936	-0.0192246500799219	-0.0309106214570056	-0.0396850480990413	-0.0578440986920266
0.303750106962411	0.105767359045247	-0.0873904104280466	0.211527776747699	0.00625530328527629	0.01488282043829	0.0637290798905868	0.0465682193182542	0.0516505666208373	0.0105690618617831	0.0104057290830775	-0.00532025823618953	-0.00776713487786423
0.647619952344981	0.138591809007198	-0.247093511377638	0.22139763269925	-0.0153102088892625	0.0118751601163808	0.0198193104580652	-0.0293770987776274	-0.0241395033832739	-0.00171752438644079	-0.0477428114973287	-0.0707097031760112	-0.0721315282556944
0.911924074074074	0.0806982488827822	-0.415406325144628	0.0827425925925925	-0.0316005550005551	-0.0193984126984129	0.00609788359788355	-0.00500348725348732	-0.0235756613756615	-0.025499483849484	-0.0146900400525402	-0.0311844276094277	-0.025852362914863
0.695346717171717	0.164811641576947	-0.263792844017288	0.24874494949495	-0.0494739916439139	0.0130026890979678	0.0467167496854997	0.0373543069268891	0.00234026702714785	-0.0182356512729731	-0.0360584809757656	-0.0436622402208551	-0.0547386118021708
0.0205341417297309	0.00465333785540907	-0.00238686906194547	0.0193286928725553	0.00407574078196233	0.00125395918612922	0.0100109458706414	0.0103575335883206	0.00570012685952508	0.00266484998404577	0.000462476323955213	0.0017760982233549	-0.00223555816615478
0.434181738099192	0.0979495126946832	-0.139362977607438	0.245171086230453	-0.00959769440119745	-0.0142406004374783	0.0411925759647886	0.0227240735418715	0.0045075007839192	-0.0119191474193379	-0.0323725337079456	-0.040435496466547	-0.0513143400169502
0.209969161188603	0.0445564628632513	-0.0477685813969391	0.17305400084738	-0.0123643933071722	-0.014834530605356	0.0257064638206758	0.0112246187343569	0.00287719915178369	-0.0135994619562641	-0.0342637407112494	-0.0302070215991834	-0.0314119080463876
0.0226255813399471	0.00678203306193336	-0.00302938372864446	0.0220489888871281	-0.000129446902368595	0.00162639374149263	0.00773235568033021	0.00812603476952962	0.00238476800552715	0.00074847341956202	0.0025711965108966	-0.000670186350218441	-0.00520837577068119
0.420437077717607	0.111617157623654	-0.13415102684031	0.239455200520563	-0.0013043061376844	-0.00293081741099921	0.0629490299992551	0.024445254289347	0.0132120520778656	-0.0021175617743418	0.00245605743291888	-0.0267513487789767	-0.0422502471126611
0.0189581802994387	0.00751662687723315	-0.0020098678744808	0.0193654343556027	0.0038881400037955	0.0058722760487745	0.00664833416612145	0.00761098847511037	0.00497002580580454	0.004880208026285	0.000971060045918265	0.000624720961869569	-0.000783950604405809
0.105895149976826	0.0423340286227982	-0.0146552571152405	0.111411111368819	0.00571304793034116	0.00383991568593334	0.0412707098834161	0.0330573349700863	0.0301000359463018	0.00477648180813725	0.0138451070038081	0.00137705047859459	0.00810800599357303
0.0881795210860838	0.0443005340971206	-0.00783786287353679	0.107505673502903	0.00860546706067541	-0.0010643619214746	0.0293411573852434	0.0177261993044453	0.0106307540781622	0.0037705525696004	-0.000369328320460091	-0.00623107774934947	-0.0131125250561499
0.414583075347797	0.117149451175415	-0.130751186501521	0.241381941877384	0.0326271721206906	0.029419867816643	0.0656246882671632	0.043216007294924	0.0133153529380283	0.0310235199686668	0.00372263630510611	-0.0102239144979173	-0.0190112604742171
0.322196839562285	0.0985229395590226	-0.072821614711657	0.305855747686019	-0.0188917902162848	-0.0267892064967535	0.0378640729266759	-0.0106888540494159	-0.00961994646122311	-0.0228404983565191	-0.0382417834961014	-0.057578583827888	-0.0667558473282789
0.785938976763977	0.150523622872234	-0.33198367671627	0.162108245458245	-0.0363855180795584	-0.0830982936097499	-0.0209676310906799	-0.0153538752051767	-0.0319119862889472	-0.0597419058446541	-0.0442382822591709	-0.0695110658988148	-0.0935037855430224
0.0949760214311122	0.0414050127766437	-0.0092370154056341	0.110826861422921	0.00381183215367072	-0.000180365042671368	0.0259383406520763	0.0159217495035758	0.0144835599453409	0.00181573355549967	-0.00572206913501003	-0.00994635631718972	-0.0129902927493738
0.570962633297743	0.106532631042501	-0.203501635173261	0.239343540381471	-0.0197369210153	-0.00196691084611267	0.052001423442371	0.0292793262258217	0.0224249695213848	-0.0108519159307063	-0.00709736707762798	-0.0340785195752678	-0.0417278494942209
0.30710353463212	0.0893830822816049	-0.0806239691782271	0.233027328166694	0.015673062808362	0.00412876474211521	0.0519136218911341	0.0400231717261954	0.0299175821344477	0.00990091377523861	-0.00929947353428884	0.000729723253371339	-0.0119689910429082
0.0244805023790226	-0.00198556946682311	-0.00419164314806433	0.0213939338368765	-0.00750273626530429	-0.00294196002312286	0.00236872946433477	-0.00117743964750186	-0.00227706242000567	-0.00522234814421358	-0.00414164382828587	-0.00668123769379788	-0.00635102160467918
0.400730946920983	0.132779422219605	-0.10478045526114	0.316308679288384	-0.00144495006132761	-0.0340729826228899	0.0417288104146778	0.0316303819863985	-0.0292235722973995	-0.0177589663421088	-0.0723051567763512	-0.0649070399026107	-0.0925359766776597
0.31673300572351	0.0788130564995508	-0.0922210441988039	0.201528243462052	-0.0142649023878135	-0.018670480640979	0.0311714023219135	0.0221243737728806	0.0261713205231937	-0.0164676915143963	-0.00882860542920005	-0.00996837521422034	-0.0138830544347811
0.0110921818552411	0.0121755918017299	-9.10798956918271e-05	0.00763364560063032	0.00354132426953765	0.00450562458277909	0.00892930182060767	0.00619924038651452	0.00473268484054354	0.00402347442615837	0.00285717713962527	0.00223087155714361	0.000606574981206283
0.232101493402916	0.0618406145838624	-0.0476051159484551	0.218339405203043	-0.0045434842049917	-0.00104351547594986	0.0413182976477245	0.0247387557948664	0.0226197511176815	-0.00279349984047078	-0.0111085085463075	-0.017133775973243	-0.032914369201959
0.0371557166967914	0.0129448339724954	-0.00516369263965176	0.0327109207490746	-0.00208303210562249	-0.00167942786925816	0.00491286564685921	0.0067976065905911	0.00175501426985353	-0.00188122998744032	0.00096071293622986	-0.00498508055982826	-0.00648359267392221
0.0880139707756894	0.0152656885781158	-0.0195151685467399	0.06982078917131	-0.00430029178682823	-0.0017348646357532	0.015162418654347	0.00676257833074781	0.00486657260999418	-0.00301757821129071	-0.00732767186370961	-0.00720343690836404	-0.0147121605248078
0.0677544529566125	0.00640568424973156	-0.0162067090790247	0.0493927311264716	-0.0109376283352276	0.000941090769728356	0.00454114743282082	0.00358003467518586	-0.00513713215972929	-0.00499826878274963	-0.00787807773852385	-0.00948195973076559	-0.017116481129733
0.228188613516896	0.078526389588845	-0.0525068813161411	0.195004086790099	0.0101457031167969	0.00642943713231142	0.0381348620625011	0.0217059899480985	0.019521849205559	0.00828757012455417	-0.00383058570176406	-0.0153430090801434	-0.00939399231158314
0.134377020653335	0.0173314550736769	-0.0318824089356694	0.109015637423843	-0.00402141282308313	-0.0062907827490441	0.0133012110159249	-0.00201573732732838	-0.00369025083070101	-0.00515609778606363	-0.0177278835880812	-0.0206853734923828	-0.0232969701065876
0.283077001917244	0.0454522503517215	-0.0778852278717218	0.196183937377741	-0.01424098063858	-0.00876072712444043	0.0329125235021039	0.00485629066215532	-0.0240799492902646	-0.0115008538815102	-0.0319632983990314	-0.0328448135417622	-0.037947836800762
0.0427896604906275	0.0103191243140598	-0.00706552555556567	0.0342511552742862	-0.00130032450285362	0.00513179058867179	0.0135379739690437	0.00669541373019562	0.00537589801804603	0.00191573304290909	-0.00285617830775083	-0.00493918750386347	-0.00731033200824227
0.274615506402276	0.0469568381210912	-0.0773736977998841	0.193283820302106	-0.0104075593862156	-0.00812069598220849	0.0242079161628709	0.0172243758890345	0.000331738369942935	-0.00926412768421203	-0.0174669526826989	-0.0442246056627563	-0.0380731663785746
0.565871018487404	0.108096963146397	-0.207608945711253	0.228323425957041	-0.0203412066399818	-0.0235749932616194	0.0491016379373778	0.0254618518761717	0.0130066246997754	-0.0219580999508006	-0.0168047738984766	-0.0390825868671113	-0.044924477654493
0.843788035058623	0.114651127992085	-0.369488182040532	0.132228631608043	-0.0412616642072524	-0.047332940262352	0.020767917322329	0.011435068786849	-0.0198223604554486	-0.0442973022348022	-0.0241178910686264	-0.0484362225519579	-0.0578663413384002
0.291592124112298	0.102805122337096	-0.0722030887727399	0.239591587088583	0.0110685497897855	-0.00207014881420603	0.0525823438319071	0.0238902495398068	0.0175324998970343	0.00449920048778973	-0.0251946497594382	-0.0330385680656359	-0.0256545931178598
0.0842917325712877	0.0119411022945254	-0.0168178628939668	0.0722783136971834	-0.00167250124841299	-0.0151023920040599	0.00225185239445652	-0.00421254937244975	-0.00407752001962824	-0.00838744662623646	-0.0131995069753522	-0.0190920077156558	-0.0184887950262524
0.0334851476478934	0.00291740970071078	-0.00501816055547992	0.030462924832056	-0.00288563049524162	-0.00204325503952506	0.00321264728058152	0.0029823680541779	-0.00148467320178521	-0.00246444276738334	-0.00707419729274521	-0.00686399132590054	-0.00645108096500517
0.071390415253492	0.0485663915366934	-0.00779886082610648	0.0893982027704989	0.0121745464802085	0.00830860209267072	0.035056296138245	0.0340805608091851	0.0174489236769255	0.0102415742864396	0.0192393590547253	0.00391160438265049	0.00199324524804355
0.177373387207646	0.0859067156197483	-0.0194554592824127	0.241436393613355	0.00174940101837265	-0.0349990162847113	0.0231313774585964	0.00175598961717188	-0.00790916748302431	-0.0166248076331693	-0.0284957915022742	-0.0316285307608478	-0.0384262122275187
0.334486661523743	0.101692174827911	-0.0801442794955668	0.305146766835393	-0.0108682543414182	-0.028130823061697	0.0212361963658897	0.00690867262598843	-0.0144595789848402	-0.0194995387015576	-0.0454643685212155	-0.0545538586035396	-0.0580116236749297
0.88834417989418	0.101339646298305	-0.398525219013107	0.0971891534391534	-0.0146568783068783	-0.0216997890267627	0.0168721981721981	0.000602442002442083	-0.0223340608465609	-0.0181783336668205	-0.0372502048739464	-0.0351588268213269	-0.0690547285925576
0.2619239028524	0.0583075472432802	-0.0701744931480091	0.198112829326483	0.00105607563099558	0.0126331354658655	0.0481757288315035	0.0428885738495018	0.0153895555726601	0.00684460554843053	0.0026113222987123	-0.00677887761515844	-0.0201222307336093
0.879115343915344	0.107596842668386	-0.395235082340894	0.102484656084656	0.000448280423280489	-0.0417700456950456	0.0115727513227515	-0.000964049145299128	-0.0187500286750286	-0.0206608826358825	-0.0365350889850888	-0.0106872422022422	-0.0249088652818915
0.0612377782838752	0.0129430986182008	-0.0087006519817181	0.064584147245559	-0.00767227819062911	-0.00114312732384243	0.0105671105094581	0.00311558556616907	-0.000553411157745085	-0.00440770275723577	-0.00641176600514407	-0.0109365601481374	-0.0128114779525479
0.0195405687005664	-0.00176333814747271	-0.00256029698547781	0.0177431276053299	-0.00352457677943466	-0.000992207181522514	0.00248109521199292	0.00106009978295499	-0.000813431919451258	-0.00225839198047859	-0.00416355717707172	-0.00553535171085353	-0.00511242635523041
0.22597189109628	0.0855354373718341	-0.0511021894217274	0.194343949709673	-0.0178440392285726	-0.0213036302024145	0.0203102709966577	0.00697164433625158	-0.00649148264904861	-0.0195738347154935	-0.0306916580209911	-0.0539523997267013	-0.0465273580790242
0.927064285714286	0.0683976114524086	-0.428506316974246	0.0669357142857143	-0.0236105459355459	-0.0635232120218961	0.010302380952381	-0.00727612433862423	-0.00566097883597871	-0.043566878978721	-0.0157171957671958	-0.0555984762922263	-0.0478992396492396
0.652270910570911	0.166634511661141	-0.243518926039982	0.253170756095756	0.00661027607658049	-0.0341300896697732	0.0471904547696886	0.0263026128034876	0.00168596272500654	-0.0137599067965963	-0.0387667638858639	-0.0433618759539453	-0.0657367153764424
0.265615430021515	0.0489960451718811	-0.0718089040641023	0.192257767169388	-0.00685424451182598	-0.00637826843274403	0.0367656132724181	0.00978730437164893	0.00668623871368929	-0.00661625647228498	-0.0278058794223442	-0.028093746852884	-0.0279467830963537
0.941750793650794	0.0570921314747649	-0.437521154597307	0.0569158730158731	-0.0134174603174603	-0.0284356421356421	-0.0089150132275132	-0.0279889446201946	-0.028745634920635	-0.0209265512265512	-0.0296270412336201	-0.0348660533910534	-0.0353121748621747
0.776492989417989	0.169687080477124	-0.315620626513161	0.195907010582011	-0.0140871147371148	-0.0867755154375593	-0.00550591931216926	-0.0180700990164805	-0.0371128538108492	-0.0504313150873371	-0.0772609887260428	-0.0757830238767302	-0.101347538629013
0.0376562131279385	0.0231317181167257	-0.0021714257154039	0.0500872742031521	0.00566406956990605	0.00684450691253504	0.0160391277849266	0.0145942853705761	0.00567610303035865	0.00625428824122055	0.00670408211383765	0.00280867860120897	-0.0047218339733297
0.488584692198945	0.156303200178852	-0.1472101084733	0.312121950313133	-0.00522012402431449	-0.0355400758922543	0.0254313874032657	0.0203265625500615	-0.0328140248747018	-0.0203800999582844	-0.0580753474964673	-0.0617869588059969	-0.10147052395519
0.679669429642907	0.157385690214811	-0.266815432948882	0.213595802347325	-0.061852515939786	-0.0550978238137718	0.0133750499006224	0.011440988682395	-0.0234404452053911	-0.0584751698767789	-0.0615592359530712	-0.0647531241802879	-0.0683077741707071
0.299637338480387	0.0930841161753529	-0.0827687428634789	0.208651729291789	0.0292556467387619	0.00868535684491917	0.0700109037558518	0.0489256504298797	0.0405161922567178	0.0189705017918405	-0.0173902334918435	-0.0148127778470183	-0.0185245771063701
0.609888539151879	0.137268887535631	-0.218665415226907	0.266542016403677	-0.0324404782489073	-0.0439713271643922	0.048241206200235	0.0247879651284967	0.00433863861084871	-0.0382059027066498	-0.0280797393692199	-0.0455206626351842	-0.0782794329213365
0.0713699491165355	0.0442394242486445	-0.00806828789063985	0.0857336299619556	0.0273964901901018	0.0217986790495955	0.0395310651674026	0.0298444992126417	0.026313464481584	0.0245975846198487	0.0153539132670124	0.00659728702509407	-0.00283749771937698
0.342709797411469	0.103235227227732	-0.0808447821410976	0.304450459250624	-0.0541484083017739	0.0110931338369646	0.0367240736706062	0.01308202755981	0.0118970325270943	-0.0215276372324047	-0.026625053240972	-0.0440750019171777	-0.0893816930251245
0.419267858713556	0.123675283390025	-0.136773562720844	0.235450593851451	0.00133584072283605	0.00852072873352866	0.0576752166964559	0.0465567775525533	0.0280263115066893	0.00492828472818235	0.00249966714117772	-0.0184782807175068	-0.0347450930522674
0.022340009218289	0.00860570423505523	-0.000177177474853768	0.0290118503429449	-0.000345036153265654	0.00243182086448103	0.00546471248665472	0.00675473865479119	0.000160054555654491	0.00104339235560769	-0.000292420610341314	-0.00160088174282925	-6.82835657673103e-05
0.141753037871179	0.0648671933427654	-0.0154110255346699	0.177062104866818	0.0175053761677408	-0.0111568111623199	0.0357425355743601	0.0208886138792538	0.0105895936551753	0.00317428250271046	-0.00758246262025422	-0.0152007121186165	-0.0169720960727451
0.00782887313918715	0.00104725083083065	-0.000183016665367592	0.00566098592088186	0.00201050014266973	-0.000832053295671457	0.0021015341679216	0.00219998253784458	-0.000138104478642358	0.000589223423499137	-0.00141222754989306	-0.00153893727148303	-0.00216381245982358
0.102229925477173	0.0495067889713151	-0.0142688508524966	0.106001827141299	0.000529255667045286	-5.86215949065355e-05	0.0266221888979131	0.0216345531177081	0.0143249644054679	0.000235317036069382	-0.020454206450586	-0.0140438367342935	-0.0161948403549594
0.561257034358337	0.106622818658484	-0.202316246741784	0.249306232085364	-0.0171973455975823	-0.0200429908494836	0.028921534745714	0.0210713981987635	-0.00589192551885576	-0.018620168223533	-0.0484348027051931	-0.0447109088130924	-0.0526272652466243
0.38131356551614	0.090117427181052	-0.118368667297361	0.236641652850714	-0.00208828695347096	0.0112252022732058	0.043318432100891	0.0392489475654431	0.0117055082119553	0.00456845765986741	0.00479138820722125	-0.0150057375657204	-0.0274525465037846
0.201677520835326	0.0885975103661783	-0.0296740294235478	0.237345294532405	0.00156113076124595	-0.0521469714319967	0.0250050574760488	0.0106187561897896	-0.00213394024851979	-0.0252929203353754	-0.0275418688595433	-0.0379671938684242	-0.0541538772590814
0.574221963947359	0.152023707922438	-0.200575856382934	0.268355813830419	0.0122776930155195	0.00827642379186555	0.0488490619595023	0.039029930637738	0.0103520922405294	0.0102770584036925	0.00312424747052609	-0.0276530635944658	-0.0328127224244799
0.812677183524636	0.107091741508396	-0.349877347071223	0.145672816475364	-0.0124229923454449	-0.00713671750917	0.0302767451855428	-0.0222789857374538	-0.00827166280624758	-0.00977985492730737	-0.0258345319833432	-0.04348440076607	-0.04566507710359
0.725106828870081	0.154584285631112	-0.289378061113792	0.209917377479125	-0.0030119282323896	-0.0200662496780312	0.00611456977341518	0.0190837141179085	0.00335311591444232	-0.0115390889552104	-0.0206761780768995	-0.0396238660065539	-0.0209361124356123
0.331673085639195	0.091470612881188	-0.0872234663933667	0.254614996280084	0.00518519818536151	0.0328640858652467	0.0621024728383803	0.0528635084157209	0.0225532456794259	0.0190246420253041	0.00108174665135574	-0.00316429887270953	-0.023274195411207
0.902291798941799	0.0818726920793689	-0.409607543420782	0.0865082010582011	-0.0201039682539682	-0.0100509259259259	0.0104256613756614	-0.019130796055796	-0.00272854136604128	-0.0150774470899471	-0.0443013708513708	-0.0244807319586731	-0.0486108225108224
0.0995256149195802	0.021716502864717	-0.0171185486108349	0.102783802302123	0.00491427480340513	0.00092464548641201	0.018041299462059	0.0130233733491898	0.00158852229938879	0.00291946014490857	-0.0101920206904526	-0.0102811911214439	-0.0160304422632387
0.0706772955217499	0.0436811182357186	0.00211190252846205	0.115343322426868	0.00642566283580995	0.00110983227331923	0.0318231950789098	0.0233529595236249	0.0113924782202455	0.00376774755456459	-0.00100359796234101	-0.00437302373493614	-0.00862258077788326
0.322235204550382	0.0607832930424672	-0.0750936662302313	0.286066113814157	-0.0120489788567851	-0.00964985171906113	0.0522860016224985	0.0245025275142022	-0.00498927607092953	-0.0108494152879232	-0.028673796440436	-0.0450261823126833	-0.0576047127020155
0.926269841269841	0.0690784284294128	-0.426743880129911	0.0675968253968254	0.00914126984126984	-0.036165873015873	-0.0100927308802309	-0.00992301587301581	-0.0265098214285714	-0.0135123015873017	-0.0360508380508381	-0.0532295856628752	-0.0566790265290266
0.00198273086138404	0.00263043181054398	-3.57326927026421e-05	0.00230240161575171	0.000615628412781544	-0.000541946438921512	0.000395944693740378	0.000467146559934989	-0.000132399542018735	3.68409869300158e-05	0.00025331315396527	-0.000417425048700354	-3.33802446931849e-05
0.0582227377385612	0.0274415081928892	-0.00585053561151518	0.07235790002206	0.00530918986516202	0.00776232729129124	0.0322918534947678	0.0231673011256798	0.0181012994184011	0.00653575857822664	0.00244620427193998	0.00676317714366093	-0.00320296287029607
0.94656746031746	0.0524243009745915	-0.440263977365784	0.0527658730158731	-0.00614206349206337	-0.0338276455026454	-0.0126167989417988	-0.0226388888888888	-0.0106878968253966	-0.0199848544973543	-0.0449734348576259	-0.0290917989417988	-0.0495026098901098
0.405625225187508	0.16238657726033	-0.114208871944975	0.284017051621073	0.000955898923851395	0.0184139858986787	0.0649982953732685	0.0455613851793187	0.000412101433572787	0.00968494241126505	-0.0298385443017049	-0.0176893752643392	-0.0337103226387662
0.691484043459867	0.133588978140932	-0.271367405699914	0.221226231530843	-0.00358389277847704	-0.00361569428220987	0.0463424524375011	0.0156630621353225	0.00643553778867823	-0.00359979353034345	-0.028928590723114	-0.0591519820793797	-0.0307936228495378
0.413526628713633	0.153343680504509	-0.116694964517016	0.286842786789829	-0.0199029204942159	0.0184883687638454	0.0738205705334363	0.0424495086084887	0.00140375110863766	-0.000707275865185264	-0.00850604398639698	-0.0155794552027546	-0.0161857849624053
0.900525661375661	0.0803568789043275	-0.406954896121422	0.0892160052910054	-0.0310756613756613	-0.0207453703703703	0.00988988095238108	-0.00235893140084298	-0.0101917328042327	-0.0259105158730158	-0.0406547799422798	-0.0324677248677249	-0.0410433087609557
0.014527478318134	0.00248251403458864	-0.00219230406209003	0.0123305185965839	-0.00179689776260831	-0.00134242086245214	0.00236746547503291	0.000750853706462296	-0.00116112210084217	-0.00156965931253022	-0.00252750708775233	-0.0029811152284562	-0.00440154853046829
0.186803269832879	0.0400194848313544	-0.0393435586583686	0.176576021665279	0.00434078591109549	0.0110661440249363	0.042975411750957	0.0270340836503156	0.0147384262979738	0.00770346496801591	3.58493454396536e-05	-0.0098862637013056	-0.0188905648576787
0.82191670450604	0.104750147948676	-0.355657963880541	0.138782691629226	2.65494622139206e-05	-0.0219338794607151	0.02042952565269	0.0087903692072836	0.00570562201003644	-0.0109536649992507	-0.0194436781764921	-0.0344217970986328	-0.0735067243520171
0.663384277050492	0.119519437876569	-0.251057719644337	0.23906294517173	-0.00328453826603026	-0.00926696134314264	0.0350189785512421	0.0184437606658268	0.0109090367567574	-0.00627574980458645	-0.0132610777687773	-0.0334960671935866	-0.0496422254326766
0.229256352638532	0.0919622822039001	-0.0520806482360344	0.192661427225029	0.0291104454965873	0.0180837637630357	0.0728089514168937	0.0388611099939377	0.0417512302701403	0.0235971046298115	0.0353475897639344	-0.000124763875088613	-0.000131639456288274
0.0504384878684486	0.00602563419979714	-0.0109543903230103	0.0383787254647772	-0.00738280908184881	-0.00277816819569118	0.00302379244359368	-0.00509528938847733	-0.000940664850626494	-0.00508048863876999	-0.00648334366519702	-0.00693919548379122	-0.0105073342847319
0.289668643464725	0.104179762564057	-0.07365511218579	0.238810197991535	-0.0311766064185957	-0.066450951154265	0.00511622507346693	0.000540499094696389	-0.0145164833923127	-0.0488137787864304	-0.0425264196025474	-0.0376099386997095	-0.0696705544239544
0.655027000325955	0.120005447976875	-0.247786991641669	0.232372999674045	-0.0267156954440159	-0.000197520145521546	0.0337864265507454	0.022094242282778	0.00719298002837088	-0.0134566077947688	-0.0300785557681164	-0.0582835405293441	-0.0374742188817638
0.892693915343915	0.0952992277115239	-0.402589544522571	0.095314417989418	-0.00147407407407418	-0.0434598725348725	0.000999822862322808	-0.0113289428164428	-0.0165214415457837	-0.0224669733044733	-0.0292070850309821	-0.0524859873141553	-0.062178012959263
0.13948670474354	0.040953800001162	-0.0229856063621549	0.148050962340823	0.00166878179625474	0.00834989150836632	0.0376200365721027	0.0243366550001153	0.00804251209900506	0.00500933665231054	-0.0128212510350471	-0.0228630583004271	-0.0194386225184502
0.0594767521232955	0.0119498214211407	-0.00846708910918539	0.0625726323303344	-0.00426734008657113	-0.00650995052563661	0.00458035608313775	0.0016627467473718	-0.00178246811644778	-0.00538864530610387	-0.0138605662561397	-0.0157382449052738	-0.0188463269964865
0.267560215571013	0.103916053768017	-0.0620346803149679	0.23175117503884	-0.00533477054084924	-0.0669702499862268	0.0123622443340799	-0.010508945037692	-0.0228523799173385	-0.036152510263538	-0.0699945971065878	-0.0711402920886609	-0.0675566850784868
0.522313100310329	0.11009335730075	-0.175437008509627	0.268161899689672	-0.0152035126053338	0.0108399691509213	0.0609582621602234	0.0284046751782749	0.0259031793198401	-0.00218177172720624	-0.0159004442979169	-0.0202596324913548	-0.0289781360468589
0.415788670511689	0.161917766202996	-0.120713455214518	0.288474725839048	0.0189881364486254	0.0227523775528459	0.073130448694981	0.0535767761400534	0.0274813327827533	0.0208702570007356	-0.0059367217730838	-0.0103900722723427	-0.0277620258211805
0.302440102187911	0.0940255544579357	-0.0871770967729014	0.197921576157356	-0.00303819071127248	0.0355698488119859	0.0842437413028594	0.0512151264454489	0.0430937657739462	0.0162658290503567	0.0126715249218253	-5.20081598932576e-05	-0.0198712514873886
0.706002955377955	0.143949533545012	-0.276617458964311	0.229241489066489	-0.0012985240151373	-0.00754455943078258	0.039961953433277	0.0245730413921591	0.0125401579195284	-0.00442154172295994	-0.0223012707059491	-0.0235275457557578	-0.0540511780320341
0.511171421176339	0.14895848332913	-0.159535847391875	0.303672504342587	-0.0386602024624154	-0.0302159893484458	0.0231579282851534	-0.0108556125646667	-0.0135788472124715	-0.0344380959054306	-0.0332426800889478	-0.0838442712468122	-0.0894757905068233
0.596359926513336	0.130100845742978	-0.219990086901675	0.239989740131471	0.00298768263042948	-0.0134266003327425	0.0372976815742162	0.0320879431202318	0.0203142467281746	-0.00521945885115649	-0.00755713450335049	-0.0165846020168964	-0.0444040535878546
0.890600132275132	0.100641518015626	-0.402984076090883	0.0936748677248675	-0.00643862433862452	-0.0264673974173975	0.00249918831168816	-0.00145449735449743	-0.00633460061180646	-0.016453010878011	-0.00875047529278083	-0.0161565485440486	-0.0386331524353264
0.11697636665026	0.0246741305073174	-0.0225414736387564	0.112922815269526	0.00294257538394228	0.000284030798674215	0.0232509567978778	0.0154075352266833	0.00566889539657794	0.00161330309130825	-0.00381219472791397	-0.00985270759137481	-0.0207949382533699
0.737607834757835	0.163304865718428	-0.293250541819507	0.215475498575499	-0.0355539183310556	-0.0307833906833906	-0.00454974477682812	-0.0150562343855822	-0.0223896072102716	-0.0331686545072232	-0.045240292777714	-0.0601577866654752	-0.107442692218749
0.54557638840176	0.127058667298406	-0.184911998306838	0.285381944931573	0.0186792871838282	0.0128703209847308	0.0793096334127577	0.0606751718343816	0.0138828973714948	0.0157748040842796	0.000275922167637388	-0.0209456954797518	-0.0506330606809893
0.231612189491138	0.096507864507835	-0.053003517502652	0.19454909374675	0.0456797162846149	0.0174715824189465	0.0732659009863718	0.0375144524224214	0.0412509220549515	0.0315756493517806	0.0170823937390154	0.0184176937749136	0.0159111878178101
0.467931537991149	0.19935357961019	-0.145977943906278	0.283251631943492	0.0452388638288959	0.00627811856199201	0.0483668845591088	0.0599418735543354	0.00961970506843596	0.025758491195444	0.0202113491475415	-0.0246762549359335	-0.00821590626199703
0.512502112178219	0.099457473098236	-0.173102406285488	0.266156221155114	-0.0217711588797151	0.00239810229762116	0.0596424241245562	0.0192565368060841	0.0106739427297101	-0.00968652829104699	-0.0158542073253943	-0.019386606302255	-0.038968170155011
0.103242990623823	0.0204792609811085	-0.0165880719683285	0.102521933301789	-0.0121779691558638	-0.00359972126690387	0.0230220139769124	0.00779848823504753	0.00495005332135878	-0.00788884521138383	-0.0100285548226914	-0.0195673486753689	-0.0180288009726903
0.192621193195463	0.0409552451493561	-0.0345886950404244	0.197474754321586	-0.00762644090860937	0.00905730951125863	0.0367026033614245	0.0226879060192566	0.0140260802840378	0.000715434301324619	-0.00802280582453377	-0.0172563335319854	-0.0301723726021072
0.280332203268239	0.097131719309864	-0.0691982236188685	0.226795903353415	-0.00928146772972499	-0.0664583851344991	0.0186313554851092	-0.0160867764437087	-0.031824366351181	-0.0378699264321121	-0.0682164776689596	-0.0586144719794232	-0.0457365644832973
0.216695565212272	0.0866661343059027	-0.0460984129364771	0.201701792744948	0.00158079981905931	-0.0197473797872257	0.0161054001463812	0.00059058087959965	0.00782669895597501	-0.0090832899840832	-0.0328467671571739	-0.0286977423334032	-0.0415178107900462
0.0274965145855953	0.007600842393119	-0.00213886938628923	0.0272235710763161	0.00350118860946577	0.00242555678445615	0.00749952118271331	0.00561940610193585	0.00436663028476158	0.00296337269696096	-0.000359193041652651	-0.00220242094632398	-0.00319076134145335
0.0525532292685512	0.0254736064564141	-0.00460491849913074	0.0656051343005099	0.00223660220922604	0.00394538828010096	0.0241241252142581	0.012118079212455	0.00871682682873806	0.0030909952446635	0.0148780253547644	0.0036850752740823	-0.00598089603164784
0.0607324825496346	0.00377556915904982	-0.00796878175862069	0.0499880733121069	-0.00526698700204407	0.00270236405502615	0.0166108567373617	0.0096945413892824	0.00598144528648324	-0.00128231147350896	-0.00171973180514901	-0.00448224199923904	-0.00700379620079271
0.908905291005291	0.0806655906222066	-0.413230231229426	0.0820280423280424	-0.0445651635401636	-0.00837143412143426	0.0199419312169312	0.010174074074074	-0.00287592592592611	-0.0264682988307989	-0.0210735870610872	-0.0438211699038453	-0.037354314857256
0.0666749286419827	0.00791797776074203	-0.0138399931280208	0.0509768956320857	-0.00589974921756316	-0.00914142844517601	0.0104524550548131	0.00290003199133239	0.000765357722041393	-0.00752058883136959	-0.00672354957889981	-0.0153249315947633	-0.0180399300812992
0.00694703901052805	0.000763528092295123	-0.000481784547542967	0.00493774973844605	-0.000959047995797204	0.000442238530298431	0.00326445411418242	0.000872413822867073	0.00165447039210001	-0.000258404732749387	0.000774802696072305	-0.000936722032161722	-0.000762980540602664
0.208741445701281	0.0635820180670603	-0.0527337385752368	0.171338244308563	0.0207730945240535	0.0115160098212543	0.0480454932270504	0.0247098718051954	0.0107524594635655	0.0161445521726539	0.00797433222354069	-0.0295120371805239	-0.0135599227220345
0.132661148550589	0.0214969994711798	-0.0232937141687511	0.127236722438292	-0.0105826657787313	-0.00360237439832448	0.024794299964076	0.0111571042460517	-0.00519355118048928	-0.00709252008852787	-0.0183245818471778	-0.0244783226838446	-0.0251588501481865
0.0676681170728026	0.0457724421981919	0.00321762595183367	0.115687427464099	0.0108240820089179	-0.0034527146923959	0.027871962611909	0.0197685398845579	0.0105894742929713	0.00368568365826098	-0.00220684358192962	-0.00568349779523511	-0.00776694202348782
0.791543121693122	0.156739478638142	-0.323458293913981	0.189523544973545	-0.0539322931697931	-0.0707395414770414	-0.0283169291356791	-0.0327448352573352	-0.042693415673021	-0.0623359173234173	-0.0678204427767508	-0.0762947344858058	-0.0920516207607991
0.0338729323748954	0.00596556516899736	-0.00129010700803399	0.048528978745036	-0.00615495964973625	-0.00414076644816523	0.0101473474059821	0.00251001701281169	0.000241159206986266	-0.00514786304895074	-0.00546276694442917	-0.00781962566096619	-0.00631709671667636
0.914587037037037	0.0786350448542282	-0.41982576415367	0.0756879629629629	-0.00972592592592592	-0.0436375661375662	0.00881917989417991	0.0054941109816109	-0.013870226070226	-0.0266817460317461	-0.0316877266252267	-0.0363981726606726	-0.0339144721019722
0.697303451178451	0.163439619310271	-0.263464486292504	0.249938215488215	0.00311904579625177	-0.0164725013362398	0.0439508349107034	0.0317334882709882	-0.0068266298464702	-0.00667672776999406	-0.0247347924704021	-0.027769237777139	-0.0438617634941711
0.311709305407012	0.111712982958579	-0.0811279448805341	0.233031344482568	-0.00651489836888947	-0.0035878490252142	0.0484178087120236	0.0374200007674494	0.023700733030196	-0.00505137369705183	-0.0219827833968013	-0.034437697115273	-0.0407955863339951
0.581759267192065	0.16455400988674	-0.199784238328431	0.280776050268253	-0.0109497434546956	-0.0429267798293528	0.0166562963138951	-0.0352018109636525	-0.0481913017159836	-0.0269382616420242	-0.0916556085107924	-0.075454147890023	-0.0730858373611717
0.785413095238095	0.163707492322307	-0.317911752927675	0.196986904761905	-0.015189814814815	-0.0717556994133082	-0.014480374935522	-0.0217542625538951	-0.0317464294556208	-0.0434727571140616	-0.0669593029157046	-0.0656896802271802	-0.0884765032391452
0.341306284257768	0.122925304917119	-0.0944728166304685	0.252610436234128	0.00716464290738678	0.0306951502831888	0.100116517553218	0.0489372923800562	0.0319581936496945	0.0189298965952878	0.00514415950495251	-0.00606562908380281	-0.00641774036178439
0.666576628067495	0.120173767947935	-0.256012350616335	0.229056705265838	-0.00575132966038938	-0.00890577900914591	0.0298524385374115	0.0274093856348803	0.0039185074322603	-0.00732855433476765	-0.00770578869318905	-0.0292630782744785	-0.0559462174518228
0.31798266842555	0.0698086887869706	-0.0942032644355659	0.20097556566522	-0.0204176450317478	-0.019488879961457	0.0243668884712379	0.0191526187827414	0.00231599141661354	-0.0199532624966024	-0.0528354875839246	-0.0419355883656671	-0.0551520156820908
0.106248307490592	0.0604586894544208	0.00108694610591406	0.169258135379619	0.012851644990152	-0.00683913679215162	0.0392502441647126	0.0211077636836749	0.00546319619839426	0.0030062540990002	-0.00336759197438724	-0.0100825788895611	-0.0143621334694368
0.0759857433638015	0.0123266182941891	-0.015445900968654	0.0625507484706894	-0.00989748137230585	-0.0135472423266728	0.00867552100963591	0.00624936776494354	-0.00617980579365085	-0.0117223618494893	-0.0101717345140563	-0.0149076192866594	-0.0165329767168929
0.333310302815783	0.11038705003016	-0.0906267270830265	0.242631244533549	0.010804195747911	0.0174304933179708	0.0595262963776163	0.0451399785294312	0.0231886541786543	0.0141173445329409	-0.0161073884766504	-0.0310591396310579	-0.0382934951092079
NA	NA	NA	NA	NA	NA	NA	NA	NA	NA	NA	NA	NA
0.0959008676383003	0.0124693572351037	-0.0112148293612509	0.101202988483356	0.00470672291838085	0.001546676260132	0.0286205133121021	0.0179418068809113	0.00374516896968093	0.00312669958925643	-0.00768240333759122	-0.00940620713481766	-0.0134800938807083
0.885508201058201	0.100115847424219	-0.39898442004745	0.0973834656084657	0.00373121693121692	-0.0319143994893994	0.011117803030303	0.00298783846872086	0.00583763227513223	-0.0140915912790912	-0.0180357109508426	-0.031991682600261	-0.0385820767195767
0.888422883597884	0.0998489091099668	-0.403349050026279	0.0967771164021163	-0.0207038359788361	-0.0424473993598995	-0.000157151875901929	0.00930105820105809	-0.00239292982845618	-0.0315756176693678	-0.0388653761563182	-0.0321851655425186	-0.0418695693682536
0.207980193385213	0.0481496200357766	-0.0518046393225522	0.161775469272195	-0.0120421794576065	-0.0029418604392073	0.0345044704745025	0.0210044434040872	0.00132818446408606	-0.00749201994840692	-0.00207289672004396	-0.0318851449585843	-0.02826493031127
0.0772082814640081	0.0118475073116516	-0.0172702166491068	0.0600493703036774	-0.00922086471601223	-0.0172817891522422	0.00715237800980645	0.00839953693137813	-0.00422109468534096	-0.0132513269341272	-0.00878247526474836	-0.013277909703256	-0.0157733441197226
0.139974209294337	0.0546987388387545	-0.0202215365182496	0.157598447180806	0.00826421809364333	0.0165947423281849	0.0392369667232927	0.0226348728897829	0.0156950453472754	0.0124294802109141	0.000574821103135698	-0.00349914999646569	-0.00564179552133334
0.40566507203752	0.0738402912123433	-0.122652786778752	0.244857468120542	-0.0155712164310702	-0.00159395096822856	0.0396711600114431	0.0254982088593299	0.0113826634830873	-0.00858258369964937	-0.0193371270325676	-0.0390989171979797	-0.0370375131898255
0.181066476147398	0.0394762105678837	-0.042822656714479	0.160558407748124	-0.00375354891580582	-0.000899591521937054	0.0271640969701158	0.0186142186492155	0.0123798097474557	-0.00232657021887142	-0.00529748604839833	-0.0167752548367536	-0.0236393549912046
0.549364352883099	0.133949399912243	-0.187664134632628	0.283157246893936	0.0196816796879383	0.00335295610535546	0.0611319472719977	0.0413189129445927	0.0317639905117796	0.0115173178966469	-0.0165533223120736	-0.0129521734982497	-0.0265250904408684
0.932668253968254	0.0643544378348536	-0.432666702650277	0.0607984126984128	-0.00855000000000006	-0.023431313131313	-0.0125198953823954	-0.00788332674950321	-0.0203506461131461	-0.0159906565656566	-0.0264573412698411	-0.0479713945776445	-0.0366101566440381
0.267613522142809	0.068195850367836	-0.0734031015490341	0.204801643799949	0.00301035076858741	0.0163507865219663	0.0605078293645783	0.0239571810027006	0.0199190976947959	0.00968056864527683	-0.00373208299782701	-0.00456907742408724	-0.012797613889326
0.867436694324194	0.108538205990775	-0.386741625952826	0.107513305675806	-0.0118074013949013	-0.0154597101972102	-0.000772930772930835	0.00394207551707548	-0.00531387686387685	-0.0136335557960557	-0.0196959484959486	-0.0255645618399488	-0.0350357672420173
0.0598792363965879	0.0118559972991637	-0.00960944631557067	0.0585418572157999	-0.0102804870262141	-0.00200217102406234	0.0074335132382267	0.00602302484017293	-0.000352337999863873	-0.00614132902513821	-0.00663827944564316	-0.0136361602089583	-0.00873499209812017
0.943497619047619	0.0558122865780241	-0.439696198408809	0.0545023809523809	-0.0046531746031746	-0.046436507936508	-0.00882678571428575	-0.0242117063492063	-0.0269966931216932	-0.0255448412698412	-0.0286000000000001	-0.0337183862433862	-0.0598247594997595
0.0615477252742288	0.0340105254472854	-0.0106693294279962	0.0508779025903338	0.00141517812210872	-0.0011346533888554	0.0199726022419498	0.0123367042522806	0.00912990335017873	0.000140262366626662	0.00300189296305081	0.00124490647983462	-0.00670860996471053
0.00890378578368642	0.0024798963875716	-0.000410545347177733	0.00649917136428929	-5.50228512821698e-05	-0.00188719660422281	0.00353952856726094	0.00277259071368833	-0.000146457018864165	-0.000971109727752491	-0.00235617230386442	-0.0020517465886556	-0.00224723234337715
0.139878262650168	0.0268250096643294	-0.0240481580541123	0.138965699597821	-0.0061490078285506	-0.00466919600795548	0.0264464010123093	0.0121951429803994	0.00720264351827887	-0.00540910191825306	-0.0198974285554217	-0.0191545722726953	-0.0238879520690252
0.342039880637414	0.113657659857128	-0.0922208741538632	0.255014835329959	-0.00856861220546401	0.0240449591867944	0.0741347315193338	0.0445409949787753	0.0307917390042992	0.00773817349066519	-0.00151351141719491	0.000398671357918601	-0.00445050966659033
0.106469562800628	0.0067894262867038	-0.0102378605618209	0.132705858146693	-0.00301673053516648	-0.0119767288397204	0.0249816329819692	0.00894374055071603	-0.00268352074120283	-0.00749672968744343	-0.0110766783339913	-0.0227956681397163	-0.0234884076943592
0.676446029183039	0.157791759581506	-0.268423022499079	0.202188061967357	-0.0492617242215304	-0.00982705760124225	0.0272160379092776	-0.00253544289473351	-0.0291308098858516	-0.0295443909113863	-0.0155194278007281	-0.0595960101240259	-0.0586713685429715
0.930992063492063	0.0673740231749514	-0.432194767478988	0.0643412698412699	-0.0239226190476189	-0.0428595238095237	-0.0169154761904761	-0.0162976190476189	-0.029463029100529	-0.0333910714285713	-0.0470950757575757	-0.0459301434676433	-0.0341343915343915
0.14874311201424	0.0668218262079563	-0.0246601542848449	0.160321406731192	-0.0165027367976861	-0.0212218027476646	0.0013644653295394	0.0112870348537236	-0.00312085169212772	-0.0188622697726754	-0.0166650866048283	-0.0368224678367741	-0.0338049092241429
0.799235006660007	0.14252846134645	-0.337085324250987	0.162876104451104	-0.0315867712080947	-0.0830197732293556	-0.00880904122357462	-0.0230783484953175	-0.0355432590588307	-0.0573032722187252	-0.0652218591817533	-0.0907577491103578	-0.117364707998314
0.0469946079076153	0.00802745927448828	-0.00963373601312819	0.0370886705945494	-0.0071595932227046	-0.00558971170191672	0.00853002519513306	0.00146579110074142	-0.00418174769058775	-0.00637465246231066	-0.00691111020033381	-0.00632731089442443	-0.00826700682075381
0.467453168188769	0.110914283853815	-0.142053899310773	0.309427148668362	-0.00737772475016946	-0.0435383805426864	0.0617732230390394	0.0228941391904947	-0.00834390486215542	-0.0254580526464279	-0.0367514705552537	-0.0284065998416698	-0.0629863795205848
0.117115407521233	0.0660260031211252	-0.00557797382276541	0.177457352695409	0.0160023297941843	-0.0190204508603594	0.0371841090967346	0.0142494534137639	0.00374763667145556	-0.00150906053308755	-0.00625469779061011	-0.0159185950736929	-0.0172381913487366
0.739687016687017	0.157011747078186	-0.293695755204326	0.221546316646317	-0.0387997442372441	-0.0979553473759356	-0.00733697552447543	-0.00399278402548631	-0.0225287956977269	-0.0683775458065898	-0.0593225260446464	-0.0623824762941207	-0.0875241590016164
0.53507629511199	0.0833294068175834	-0.188787555646328	0.25333962300014	-0.0230571286504324	-0.00465691470344876	0.0200634642657804	0.0307340455512471	-0.0016050126634215	-0.0138570216769406	-0.0236354345374775	-0.0449009938246289	-0.0429517627549626
0.0118511708668493	0.00402174638920098	-0.00159326676628764	0.0109209081331972	0.000808989702092503	-0.00149801960163425	0.00278214094803614	0.00389488473216233	0.00125177786577879	-0.000344514949770874	-0.000543319610559534	-0.00233886174566738	-0.00208719282095688
0.208987197292974	0.0448461344142134	-0.0475050915170677	0.171390472245316	0.0014869763523388	-0.00510497488653092	0.0273536029986865	0.0127832239076989	-0.000682172112720536	-0.00180899926709605	-0.014132425210821	-0.0247944031208775	-0.0332339142055433
0.925931746031746	0.0692287222938904	-0.426503592786581	0.0670015873015875	-0.0267665982165982	-0.00848333333333329	-0.000762698412698382	-0.0117826058201058	-0.0235971625596625	-0.0176249657749658	-0.0356316378066377	-0.0498124683617212	-0.0477342684004449
0.664399462741994	0.115127874453964	-0.25686568440104	0.227217203924673	0.0095611183604688	-0.00335030868116515	0.0525645092545054	0.0156073903673253	0.0130860393410922	0.00310540483965183	-0.0162844203825766	-0.0360077778964926	-0.0395305132883977
0.761815822140822	0.141908627770832	-0.316457015738271	0.177845288970289	-0.0259129563662458	-0.0569352980605625	-0.0188528255078255	-0.0111127176739628	-0.0375614340874578	-0.0414241272134042	-0.0477854555732652	-0.0669689749926818	-0.0757205767681114
0.799224631849632	0.144787460276348	-0.339463302551538	0.157453145928146	0.00631869889369896	-0.0861083560791869	0.00747053439995893	-0.0142091980708129	-0.0163897456851899	-0.039894828592744	-0.06896191463793	-0.0596191489988679	-0.0669396009118655
0.522182798712435	0.082691340029176	-0.180724009391509	0.252215409701725	-0.00183789813690016	-0.0186961588778186	0.0429279318524846	0.0030675888042575	0.00918962570104709	-0.0102670285073594	-0.0259845604693728	-0.0460508544049716	-0.0580194361508077
0.743826261701262	0.158365466636912	-0.294910092787944	0.215107071632072	-0.0382262141968798	-0.0701004310226523	-0.0110812428312428	-0.0118028573142543	-0.0223317565923704	-0.054163322609766	-0.0663468731987431	-0.0809512567005104	-0.0991708040375803
0.778352380952381	0.166380019334088	-0.319328282348478	0.197114285714286	-0.028447126947127	-0.0756525288952535	0.0052416407666408	-0.0145955565812184	-0.025800028528976	-0.0520498279211903	-0.0737058913580974	-0.0773619373595961	-0.0786308669618522
0.762238911088911	0.145786279031966	-0.316710113057125	0.17548384876772	-0.0643954029043425	-0.0901204856209099	-0.0064559691512478	-0.0162365386037781	-0.0477917951184667	-0.0772579442626262	-0.0442365430044244	-0.0590067637841986	-0.0831436391833528
0.0600344956583879	0.039584643382266	-0.00982510907597565	0.0561926127057921	0.00525007268632564	0.00353943923671463	0.0240953412703781	0.0168565770730685	0.0109016669594463	0.00439475596152013	0.00521457699002559	0.00227405686586329	-0.00287646384360899
0.0290826798740083	0.0198916136525226	-0.0060188159089077	0.0190540946265242	0.00529474611945632	0.00199859700367757	0.0119375794914363	0.00590751954386792	0.00394892290451769	0.00364667156156695	0.00112559964283211	-0.0015275564259933	-0.00189427141986629
0.326978023748359	0.0875366826737718	-0.0826785070235712	0.259424099451088	0.00309304728069859	0.00752268660458583	0.0688880857014933	0.0545685751758274	0.0167992822861299	0.00530786694264224	0.0130589865561271	-0.0229108233678666	-0.0210732442009178
0.168769131916168	0.0831054083403356	-0.0145032222153998	0.238863564993697	0.0209884062528522	-0.0312629249175081	0.033315070521047	0.0137701247973575	-0.00131358368862081	-0.00513725933232795	-0.0118641649134061	-0.0254303339048339	-0.0346312037522891
0.437576630192728	0.125628328262047	-0.123651283998454	0.309042505360454	-0.0388633167738735	-0.0557397416731965	0.0219123574636355	0.00195447667044207	-0.0125574579519169	-0.047301529223535	-0.060174361996911	-0.0709608471234505	-0.0788453760046187
0.833137424231542	0.121181061050941	-0.360810901995584	0.133079242435125	0.0199506710065532	-0.0563900521591698	0.0224856495628554	0.0215660805401647	0.00910981564911695	-0.0182196905763083	-0.0178313497597746	-0.0304142400083578	-0.0437482490276608
0.0505855505283225	4.17571584485077e-06	-0.00247182974367407	0.0699713398711291	-0.00118665855797956	-0.00481932451198737	0.0125403715649602	0.00535840127916134	-0.00163730456780215	-0.00300299153498346	-0.00439134288742375	-0.00912885408455139	-0.0130950466219853
0.0582846810326017	0.00729981681171471	-0.00626946702008429	0.0652681823238145	-0.0071734143843807	-0.00904353161323061	0.014647897042918	0.00998184248423949	-0.0039021914983119	-0.00810847299880565	-0.0101812622435143	-0.0141585689013254	-0.0126251544377084
0.141534573493569	0.0547686377752948	-0.0233998418576308	0.152062559494044	-0.00140860229516604	0.0073495649326559	0.0346161026131154	0.0140341658086679	0.0214082803737849	0.00297048131874494	-0.00405398189053352	-0.0157934571327008	-0.0081727021757686
0.0526475239407362	0.00869648605130615	-0.00767009524960379	0.0509802871490595	-0.00013052042571559	-0.00256900352752899	0.0101418370130747	0.00730502799917678	-0.00014803380193399	-0.00134976197662229	-0.00504318384339642	-0.00623699491825445	-0.00701606326451293
0.325420731511241	0.105456385059781	-0.0813730726076374	0.263942866743444	0.00742228322025351	0.0247407098868851	0.07590754543513	0.0546602248823163	0.0297020567664441	0.0160814965535693	0.00956452796653595	-0.00317356635046823	-0.0133649069366606
0.411980233041724	0.105393131831924	-0.130273208465263	0.236310476901564	-0.00609371717294116	0.0187967563825311	0.0610648808464079	0.0323536794416402	0.0219274967804081	0.00635151960479496	-0.0228344015256908	-0.016135205231528	-0.0430639948570889
0.720346553801415	0.148936384344021	-0.286275613776094	0.207459001754141	-0.0166606812037227	-0.0182294253798745	0.00987445824722855	-0.00555811282174301	0.00189236557238948	-0.0174450532917986	-0.0495772146895619	-0.0392720447119668	-0.0742364617576323
0.329217857693591	0.149442407562236	-0.0848664635627903	0.253337923799701	-0.0174253821619507	-0.00116764107785078	0.0469488757503073	0.0341638300501558	0.0229024456413361	-0.00929651161990069	-0.0125337882726853	-0.0293969430778679	-0.035809665092376
0.000619278778591469	-2.14578136138525e-05	7.03344600888068e-05	0.000376163195165454	-1.34533143221697e-05	-1.37786590012258e-05	3.66162656632912e-05	0.000124245963943763	-3.43541550332693e-05	-1.36159866616977e-05	-1.95425488082665e-05	-0.000105366860984207	-0.000177618801797951
0.479263345151394	0.0987187191023119	-0.14366694179322	0.301837817219909	-0.0270856997872811	-0.0343634593156951	0.0478282513981816	0.0229870074741667	-0.00464623131118985	-0.0307245795514882	-0.0365796276377214	-0.0481118802668155	-0.0729441227008049
0.861219432419432	0.111629808774851	-0.383862499962757	0.113455567580568	-0.033399143858664	-0.0173445646945647	0.0125091058007467	-0.0135059573868398	-0.0168421023421024	-0.0253718542766144	-0.0408379819254819	-0.0338362749368184	-0.0584254437011791
0.0181628485958349	0.0059190227761811	-0.00270796004884258	0.0141238374056874	0.000470438615762521	0.00348490608699299	0.00492867692067276	0.00322917581619267	-0.00044137361002029	0.00197767235137775	-0.00140304940243718	-0.00190774429357787	-0.00122254305528965
0.839101756467933	0.119564399547645	-0.367234876901492	0.1286065768654	-0.0375491951403717	-0.0494645871557636	0.0296714578177814	0.0151769776505458	-0.0161082860494626	-0.0435068911480677	-0.011999664578341	-0.016673882490059	-0.0554274057641705
0.786790476190476	0.15812582599825	-0.321237359067206	0.19155119047619	-0.00736503598740446	-0.0991383163133163	-0.00337588013838019	-0.0259794649023817	-0.0271864789758174	-0.0532516761503603	-0.0540446500409349	-0.0650022674629294	-0.0890318891557589
0.663112844744695	0.116087317598338	-0.253508801013575	0.23550659969975	-0.0123268364496588	-0.00798424793982289	0.0340039002635366	0.0234611127616756	0.00359789018603729	-0.0101555421947408	-0.0350371367353723	-0.0402417342626356	-0.0516740607461542
0.228961155517212	0.0449838579462262	-0.055707700342718	0.182942541569877	-0.0130228712234483	-0.0136770819746913	0.0227783059111122	0.00906401258267212	-0.00261831828797288	-0.0133499765990698	-0.0217186901238365	-0.0311487750923807	-0.0344002629666582
0.0608736532946025	0.00499087311631469	-0.00847613950050899	0.0539730127273725	-0.0032664956079056	0.000670730255629907	0.0149417277001121	0.010926415002825	0.00205557358079583	-0.00129788267613785	-0.0016199987118824	-0.00345915936818655	-0.00901512931270718
0.56837523907866	0.149605903918374	-0.203017582930803	0.255713649810229	0.020490170978422	0.017704807072742	0.0654883845029571	0.0225870094881465	0.0325081367503869	0.0190974890255821	0.00730397783425585	-0.00993178190460731	-0.0333927386954794
0.0147498269138804	0.0020312601120391	0.000119324847138306	0.0142744968578287	0.00101496922518897	0.00182789518729285	0.00556196561751755	0.00253229999785463	0.00119761307602251	0.00142143220624091	-0.0015526023796241	-0.00100304062072442	-0.0024855820222927
0.892315608465608	0.0979207268105378	-0.402147053837097	0.0952927248677249	-0.00524176286676281	-0.0551318612444773	0.0162465608465608	0.00306339586339599	-0.00480614778739774	-0.03018681205562	-0.0289217833364891	-0.0310845765345765	-0.0420054399304398
0.570522197253402	0.16619326502307	-0.194927068561672	0.287240000814231	-0.0414535795693433	-0.0687656046141927	0.0293680234782836	-0.0133138527508118	-0.0653735257819809	-0.055109592091768	-0.110194816459553	-0.105521295042016	-0.127695545611562
0.476406864213343	0.111869002085609	-0.147759679005292	0.304343103217059	-0.00564973735542468	-0.049208841435276	0.0299992316516003	0.00763907327026164	-0.0129391930966077	-0.0274292893953504	-0.0532699197199992	-0.0658947360701087	-0.0769664628125651
0.588468687298372	0.160178730627641	-0.206695048049501	0.270142717118467	0.00197538695657018	-0.095886234631786	0.019355853866586	-0.0187539199219781	-0.0154479208394985	-0.0469554238376079	-0.0753495461371018	-0.076411370140182	-0.0911230862755872
0.0880210577842485	0.0119128286433932	-0.0184745631410717	0.0708474976261781	-0.0021432074654279	-0.00970075108750007	0.014538436438574	0.00182961067705788	-0.00134073859599351	-0.00592197927646398	-0.00729677784383596	-0.0143688165716545	-0.0163298116449035
0.701958541921042	0.14159770215455	-0.273593413153422	0.233758124745625	-0.0169445395835102	-0.0298595445316102	0.0269897919266707	0.00567492689485727	0.000172551399564624	-0.0234020420575602	-0.0339111062898725	-0.0602007931062658	-0.0477542315528698
0.0928027157977395	0.0454971671731191	-0.0078066329179112	0.118966758856054	0.0105745600217253	-0.00758276424492858	0.0266521607010933	0.0185761950411782	0.0120467223072611	0.00149589788839836	-0.000981777162295819	-0.00803079968976074	-0.0126413719329208
0.787541931216931	0.160925259004101	-0.321615178905944	0.191341402116402	-0.0390575692825692	-0.069826908617698	-0.00776667352255589	-0.006847989047989	-0.0353038082424111	-0.0544422389501336	-0.0514565920735038	-0.100050219689632	-0.108669581647133
0.15579575518951	0.0218248844409457	-0.0347190382016915	0.127815211213315	-0.0106812968624956	-0.015288633070004	0.0160998006086702	0.0034406271251585	-0.0118706844366705	-0.0129849649662498	-0.0188814182233953	-0.0272539807075751	-0.0292587554931538
0.942497619047619	0.0569485169306516	-0.438237420274562	0.0544357142857144	-0.00979285714285716	-0.0274943963443964	-0.0113734126984129	-0.021286044973545	-0.0270506493506494	-0.0186436267436267	-0.0308068344645551	-0.033286304898805	-0.0378836580086581
0.0560368543396297	0.0164381172173373	-0.00551570486907099	0.0676111590878921	0.00785004334419954	0.000469936964743164	0.0177489570489884	0.00753478508025691	0.00343918398845858	0.00415999015447135	-0.00861076505889928	-0.00660141234681827	-0.00941104391314634
0.115818683960904	0.0622386685966408	-0.00700174863608218	0.174576561591505	0.00581599767253635	-0.00783766144028554	0.0378318056976875	0.0285622862549681	0.0083162658447003	-0.0010108318838746	-0.00689118561355487	-0.0117184318915868	-0.0206527672636334
0.414819772311483	0.158885178912816	-0.118978748878313	0.291913855139919	0.0247408107435657	0.0211967382707459	0.0767194795680439	0.0399352336074207	0.0165608507736895	0.0229687745071558	0.00424028130390747	-0.0152689432962602	-0.0197103429372756
0.573570643162686	0.11433799319277	-0.209789046171367	0.240145229853187	-0.0230898993491939	-0.0251011819461359	0.0409229810964991	0.0150293067982459	0.0207840459428121	-0.0240955406476648	-0.0148138786641263	-0.0369140587339931	-0.0647340858610264
0.697803972416473	0.144097403038744	-0.271024809500385	0.229646027583527	-0.0186613950349717	-0.0318441903362273	0.0389275155256966	0.0311142755435712	0.0119085751201164	-0.0252527926855995	-0.0106339760452107	-0.0344982942620049	-0.0483555039781519
0.224084996306778	0.107049153579561	-0.0496706769677274	0.20252080785673	0.0472645516230296	0.0495465577722845	0.0736791635475279	0.0651002825229713	0.0473407179698325	0.0484055546976571	0.0311940287767047	0.015754495339292	-0.0132659950765513
0.0305455832147062	0.00257992367784229	-0.00552283263360195	0.0249003923363349	-0.0112157531546473	-0.00297037356683452	-0.00146951257057993	0.000405907914299036	-0.0055901509213312	-0.00709306336074089	-0.00658518347109955	-0.0063039046541646	-0.0087920030001503
0.905051851851852	0.0873005606863267	-0.413521415504341	0.0876148148148148	-0.00899249592999596	-0.0123984848484849	0.00842731481481473	-0.0172177910052911	-0.0155183841099165	-0.0106954903892404	-0.028737321937322	-0.0401633637060108	-0.0614285718452514
0.0459313726341111	0.0076073813876552	-0.00912052455577106	0.0383886887363614	-0.00314537728604262	-0.0063098586494366	0.00457449735444128	0.00414381559529111	-0.000725930201210236	-0.00472761796773961	-0.00482418765518608	-0.0074350844624021	-0.00821541379468196
0.332008125830806	0.115096712057397	-0.0824226854291682	0.301216821294317	-0.0108935756749613	-0.035911776815222	0.0328424264405233	-0.000771639926041512	0.00855963644282615	-0.0234026762450916	-0.0142511213341225	-0.0588033303138422	-0.0591595774527833
0.113179850265994	0.0135722669319264	-0.0237411943976168	0.098968505702353	-0.0124018646876941	-0.00869935152066094	0.00675744159810024	-0.0030665537966896	-0.0082730837445939	-0.0105506081041775	-0.0253236890303769	-0.0278884765203529	-0.0253619243872954
0.117635310683845	0.0134154830160784	-0.00957887112765607	0.159715007099626	-0.00669605526394054	-0.000245687950881743	0.0284233576848815	0.0156832592883725	0.0105952334246073	-0.00347087160741115	-0.00734092918187648	-0.0218928155427148	-0.0223776170473173
0.0346733475884981	0.0107287127142784	-0.005312644035314	0.0298684832967289	0.00235272808370374	0.00198144577697587	0.00830796146347875	0.00824566867265767	0.00125537811828869	0.0021670869303398	-0.00137187211198267	-0.00167570292055998	-0.00112598931737657
0.805092428867429	0.152445595224619	-0.338445402253234	0.162257571132571	-0.0123716857216857	-0.0386512596426811	0.0088930135716091	-0.0118250985568784	-0.00772600505056809	-0.0255114726821835	-0.0367822619312768	-0.0825566188670814	-0.0562469065585592
0.587851372845895	0.162903174298412	-0.204615683266029	0.279373627154105	-0.0381608104536374	-0.0796532672166096	0.0137696239887571	0.0281692705968197	-0.0413290601396724	-0.0589070388351235	-0.0469310564596065	-0.0884268157169564	-0.100913296657927
0.223137465839087	0.0943161836342161	-0.0513103874699036	0.19066400552186	0.0321780413715705	0.0358690037613532	0.0531857400078528	0.0636751219767153	0.0554053999804332	0.0340235225664618	0.00821289537611283	0.0178570457129544	-0.0132739357977527
0.00514138472549809	0.00316149572386254	-0.00111662484713273	0.00348986747079431	0.00124958564168376	0.000171912750021306	0.000968142859019191	0.00153185897839153	-0.000188977727686676	0.000710749195852536	-0.000627764226922957	-0.000868027630552061	-0.000859014993360131
0.27100945268712	0.100644178188596	-0.0640105957587741	0.232986931543886	-0.0210853730226948	-0.050321328750085	0.0144548327379373	-0.00390060495492578	-0.0238104424747206	-0.0357033508863899	-0.051210188377027	-0.0507937054478111	-0.0787768084441111
0.455148579583721	0.201367344206372	-0.139077953612532	0.287448038773767	0.0272827974487913	0.00998930534185249	0.0604314967884492	0.0542362786521255	0.0455874353817468	0.0186360513953219	0.0125764297312287	-0.00641463709988677	-0.00236866450892592
0.0456273790623068	0.00598767515114668	-0.00625024730144672	0.0466418649812815	-0.00476977464460303	-0.00606848231035294	0.011966575729841	0.00432563547189665	-0.00299338014439153	-0.00541912847747798	-0.00506772342293753	-0.00587120874992861	-0.00949924728463745
0.559765225961391	0.11060615926724	-0.20053184127901	0.251029664413934	-0.0192237789548587	-0.0113120448406432	0.0524381937765507	0.00906981177515431	-0.00751988343455945	-0.0152679118977509	-0.0196631395651919	-0.0379824615270267	-0.0498997643488636
0.412232123393691	0.138531550557784	-0.115441885555292	0.295818237726411	-0.0447007604082308	-0.00542329471580633	0.045281054657637	0.0182948513398281	-0.0385930201408895	-0.0250620275620186	-0.0261613219828553	-0.0492600208660798	-0.0585606149836954
0.107385189808517	0.0130133428888239	-0.0212240234170714	0.0896694351337464	-0.00809556682264739	-0.0143769986360659	0.000527101796440874	-0.000933716878870353	-0.00898317495003463	-0.0112362827293566	-0.0192314353251985	-0.0220058512595252	-0.0267698383720541
0.478643104321748	0.105588815122433	-0.150487990181617	0.294341531054192	-0.0241998331561001	-0.0268631693685356	0.0372075185995601	0.0128703117575005	-0.0175138182720052	-0.0255315012623178	-0.0593446013140572	-0.0570985060982865	-0.074433398129392
0.939278571428572	0.0603321065070325	-0.437139588317074	0.0580547619047618	-0.0119674603174604	-0.0286619047619049	-0.00561726190476197	-0.0154301587301587	-0.0166854497354498	-0.0203146825396826	-0.0192246693121695	-0.0331532712657713	-0.040683134920635
0.454276975672007	0.104470347122991	-0.152114138016988	0.225368919475709	0.00680760520305973	-0.0159949023267671	0.0474608081033384	0.035889792698522	0.0107561952083545	-0.00459364856185374	-0.00869346470231863	-0.0147122252659122	-0.0530117227975898
0.019590259516911	-0.000471796593577413	0.000322867305065831	0.01482122002205	-0.000704954217433724	-0.000734855598129552	0.00660241809185439	0.00364153806360669	0.00117866935829767	-0.000719904907781638	-0.00220524062192676	-0.0038820750356639	-0.00529850894626591
0.138761112776622	0.0680859242639084	-0.014859859482585	0.175493113418683	0.00563354310325448	-0.0133194344718172	0.0394305137562774	0.0249328583600911	0.00244524170921778	-0.00384294568428137	-0.00487315665999788	-0.0108568723666925	-0.0181008301455931
0.412465724531407	0.0762528511373996	-0.12894580130967	0.235885487331819	-0.0152005202578993	-0.018775894663731	0.0406775340974114	0.0120496156412044	0.0060408955210981	-0.0169882074608151	-0.0268940120422118	-0.0357499553667385	-0.0508051060310364
0.657084759335379	0.113713189960089	-0.246576684970569	0.244665240664621	-0.0317258613235846	0.00224826333828043	0.0282400293676837	0.0233166150960907	0.0036342785485679	-0.0147387989926521	-0.0299491538184803	-0.0374072255762598	-0.0413188852887192
0.225771704366853	0.0600688232711263	-0.0511291108448318	0.198062762242929	-0.01566653025971	-0.0175201415382512	0.0282126244077281	0.0141501949301448	0.00675031375138596	-0.0165933358989806	-0.013727091911601	-0.0104506249985914	-0.0375213564666344
0.802750653975654	0.146314006639517	-0.342711539909123	0.154246568246568	-0.01498873918778	-0.0387374133898934	0.0125239888222087	0.012925743931994	-0.0319592968979245	-0.0268630762888367	-0.0460844832490709	-0.0618024042967142	-0.0752599045701268
0.0610779404617957	0.0385822901562251	-0.00902133274668523	0.0508206569079435	-0.00351089830234749	0.00817718545843691	0.0165631783289713	0.011941503221155	0.00675325694327748	0.00233314357804471	-0.0027640074403647	-0.00300491021821606	-0.00581914185891347
0.026325777090345	0.00535965539621064	-0.00194070110199422	0.0270310609205625	-0.00164684845835212	-0.000989551532355862	0.00830808357359131	0.00268651092029766	0.00166710583699739	-0.00131819999535399	-0.00192069744934304	-0.00620219734379216	-0.00568640776006457
0.786025132275132	0.1665248313607	-0.321693775684859	0.192124867724868	0.00270780997754683	-0.0243007335257335	0.0143933505054669	-0.00863671238605457	-0.0139306186231495	-0.0107964617740933	-0.0579307102527525	-0.051830674175746	-0.0520720168551884
0.888282142857143	0.102050222468202	-0.400354543915778	0.0938595238095239	-0.0106009919904656	-0.0629522471256342	-0.00453463804713805	0.00292980954230959	0.0097031746031746	-0.0367766195580499	-0.0280973820161319	-0.0429933186126701	-0.0541389457764457
0.138962344947964	0.0543732496896971	-0.0237938901792923	0.158384445387728	0.000675609635665181	0.00611020532335504	0.0339311560964545	0.0343331717909901	0.0156350522033161	0.00339290747951013	0.00264159681664944	-0.0189802141691561	-0.00988872362879567
0.3667467559945	0.14596779627331	-0.0978838637275945	0.275313746883953	0.0239193549896474	0.0395119175063519	0.0948233158396377	0.0761254105520985	0.0665834842198589	0.0317156362479996	0.028407913708251	0.0229156422369524	-0.00168875384311223
0.694098954492683	0.130076399806427	-0.273135741189366	0.208580746362018	-0.012827735996124	0.000444611298228259	0.0480522335893874	0.0113710690423312	-0.00327605126039465	-0.00619156234894791	-0.0238436847558479	-0.0452482718253986	-0.0580459509752651
0.129793615141147	0.0541603437460986	-0.023838329617345	0.134037047032976	-0.000253795774713711	0.00160100275668737	0.0317236651304385	0.0204537417104219	0.013056651345236	0.000673603490986829	-0.00509434396931738	-0.00465362695985613	-0.0176128622377201
0.416136380848566	0.12388497611396	-0.134602599274082	0.240488273529948	0.0040853133242455	-0.0133420897119686	0.0628244658315238	0.0524370955506752	0.0169232022070862	-0.00462838819386152	0.00156671343968307	-0.0088576058523534	-0.0137926677459353
0.0494756198231289	0.00884768959532262	-0.0094640097673126	0.0429707452979787	-0.00258123638835513	-0.00566455644040807	0.00983286239089823	0.00203650986080167	-0.00512797025086493	-0.0041228964143816	-0.00644946966565726	-0.00823128316194593	-0.0122186594692714
0.478382229331423	0.108156373631233	-0.146813695856358	0.297025585076391	-0.0119499407962902	-0.0585306861868972	0.0382638255917404	0.0148507738425501	-0.00157891261303295	-0.0352403134915937	-0.0562213946533088	-0.0554632155040459	-0.0787757793840321
0.893973015873016	0.0918279477088458	-0.402934385835513	0.0948269841269842	-0.00837394179894169	-0.0291666666666667	0.0163361952861953	0.00664332010582014	0.00457021404521407	-0.0187703042328041	0.0012309523809525	-0.0517332491582491	-0.0320093513240572
0.349475254925138	0.128685857012548	-0.0973350834527836	0.254476275408648	0.0309997532615879	0.0258685760542935	0.065965113602155	0.0606923376360208	0.0327871117104019	0.0284341646579407	0.0198214372454064	0.00293837852205836	-0.0180350226015047
0.0598958066760212	0.0379415072349459	-0.00825316985455914	0.0504990987492716	0.00848946049021698	0.00484618952001055	0.0267105331545619	0.0116892113666598	0.0135149822901902	0.00666782500511377	0.00946723865179599	0.00503592006897409	-0.00509212859703025
0.273405324100041	0.104699769702606	-0.0642044203938385	0.244305958212525	0.0121365256433033	-0.0520016909012862	0.0335322602314818	-0.00689383603964416	-0.0104635933048676	-0.0199325826289914	-0.0337619486603518	-0.0518719057806994	-0.0476101148517923
0.0378249297990743	0.00574469654492814	-0.00762100500828177	0.0320808876659254	-0.00541129015475643	-0.00922138388437566	0.00213425779667564	-0.00110555077794855	-0.00341162492192977	-0.00731633701956604	-0.00778036782008094	-0.00621783681338798	-0.0117617892251589
0.0168763140723115	0.00805798873864839	-0.00121514917083624	0.0183406451702604	0.00555869692997003	-0.000509185940919216	0.00477487320766382	0.00721170017712543	0.00437996496305564	0.00252475549452541	0.00102865108912839	0.000248765348527108	-0.00158718589836121
0.155023463597343	0.065758368662115	-0.0249565821164939	0.162455788241276	-0.00314207091694985	-0.0209883277886936	0.0223627950415353	-0.00364722175936988	-0.00514612608222026	-0.0120651993528217	-0.0293454994636188	-0.0304431668298652	-0.0367406539065117
0.698355483867984	0.136097443868552	-0.271174527391419	0.235480627243127	-0.00689053312714227	-0.00858831657248849	0.0362029327767176	0.0204009856469067	0.0231083473812635	-0.00773942484981538	-0.0384686379066255	-0.0329074644377235	-0.0493508802338872
0.170279125581439	0.0215551953616491	-0.038349752063402	0.142487124942214	-0.000330627176158865	0.000759208802424277	0.030660999306107	0.0192505516021581	0.00108048559283017	0.000214290813132706	-0.0105583316115698	-0.0193311962189467	-0.0255106802671864
0.762047373922374	0.141536025096446	-0.315936895022211	0.174688737188737	-0.0663915001217796	-0.0642233237780452	-0.021348107102552	-0.05164153234394	-0.0554686285327511	-0.0653074119499124	-0.0886580338851393	-0.0700124752626768	-0.108443986898855
0.414078848684372	0.11007287050973	-0.131528929927854	0.242504234503431	-0.00947640137764666	0.0141751800266589	0.0378062001449204	0.0265783692495851	0.0250674117670954	0.00234938932450612	-0.0277189940749321	-0.0148689508514044	-0.0367786346692094
0.571757757797758	0.140926132268268	-0.199755642140194	0.262764464424464	-0.020270797055678	-0.000449563057303592	0.0584735515702323	0.0349334898077268	0.000965195119996598	-0.0103601800564909	-0.0328575658078426	-0.0258857091146977	-0.0303062530228831
0.694602430902431	0.146316169357425	-0.268360086872761	0.227369791319791	-0.0139291203082645	-0.000452408172808672	0.0432189444205892	0.0180388396392095	0.00758368308446367	-0.00719076424053655	-0.02880916891435	-0.0349688113574488	-0.0415773181625919
0.117684836614061	0.0641313920924537	-0.00455083653117737	0.186759067614158	0.0125390734740335	-0.00878502289925999	0.0314443324782455	0.0209791196149842	0.0108826415119447	0.00187702528738677	-0.00569641070140921	-0.0162197232974778	-0.0211959389510519
0.122337741334516	0.0168108559309981	-0.0259936636278258	0.104254774931923	-0.0178284979293102	-0.0104379416267949	0.00678946551714359	0.00363223268558223	-0.00545841517075395	-0.0141332197780525	-0.0157858516446866	-0.0247608480961832	-0.0187824151023883
0.8997	0.0858813988283014	-0.407855369264539	0.0884333333333335	-0.0149871212121211	-0.0314825396825396	0.00330061327561337	-0.013897564935065	-0.0172988048988049	-0.0232348304473303	-0.0273345443542812	-0.0358259078884079	-0.0489143763643763
0.647057246295237	0.139766205436722	-0.248650285395964	0.222338108068734	-0.00623669688359663	-0.0315985648671633	0.00874901058489908	0.0129502479553583	-0.0288391878927803	-0.01891763087538	-0.0506889521827184	-0.0733416584992141	-0.0714528276115339
0.941678571428571	0.057272056309275	-0.438511072389878	0.0556547619047619	-0.0288805444555444	-0.0284817599554441	-0.0059730158730158	-0.00384153439153434	-0.000983201058200933	-0.0286811522054943	-0.0323954365079364	-0.0212368894993894	-0.0470586607836607
0.154299094017774	0.0248072412857747	-0.0345088455918287	0.12881828030007	-0.000428808457757224	-0.0210267159151621	0.0189857205853292	0.00933072590687389	-0.0108967737254873	-0.0107277621864597	-0.017113518067904	-0.0232219861898037	-0.0225655627721676
0.699236471861472	0.163817143838474	-0.264040573992577	0.246980194805195	-0.0030907287157288	-0.0334904511505389	0.0645900002775004	0.0343332394457394	0.00514876893259242	-0.0182905899331338	-0.00946513464912491	-0.0316105507946771	-0.0374211293679947
0.281108396520496	0.105314633268363	-0.0686354373977431	0.228872392381564	-0.0357202260645954	-0.0645676306158209	-0.00150592794880433	0.000664337109172519	-0.0297684066704816	-0.0501439283402081	-0.0467419608002735	-0.0499641891220839	-0.07436124267991
0.597780149815834	0.140934105295325	-0.210051893662753	0.271125405739721	-0.0536823961663716	-0.0107022439944078	0.00946971711190037	-0.0066135841067182	-0.0160764853906267	-0.0321923200803896	-0.0523100635393302	-0.0508735206692398	-0.0763921528965185
0.51720193205464	0.103568628733368	-0.177476085309458	0.260378323200615	0.00676453182956238	-0.0114582038910128	0.0485455487979054	0.0314988624702803	0.00254896480490985	-0.00234683603072527	-0.0141530636538425	-0.0520904605177781	-0.0411753427424264
0.68284391534997	0.132114567224072	-0.264241672052207	0.215252977732793	1.7909273255734e-05	-0.0394575623282067	0.0300355972751466	0.0239125367356022	-0.00568428898818418	-0.0197198265274755	-0.0216833588397626	-0.030818081685145	-0.0504788073830896
0.791886507936508	0.160219020298683	-0.322530772589109	0.193580158730159	-0.00131222111222118	-0.0633122896854322	0.00426282815624923	-0.0374473131919356	-0.00978139314389315	-0.0323122553988268	-0.054011710582229	-0.0575289804150099	-0.0630632450236855
0.400050356059282	0.0886556018151959	-0.110298581357542	0.300835433701156	-0.00569711194657302	-0.0100857954001665	0.0525945292717863	0.0196785124117071	0.00634887662272726	-0.00789145367336974	-0.0259839106612074	-0.0392153075875079	-0.0548293392099446
0.0663025357393945	0.00896143382574709	-0.000406402027377642	0.0978441998650103	0.00350388180113845	-0.00545313153090804	0.0278312859186593	0.0130031859418548	0.00765394935279418	-0.000974624864884796	-0.000890557722505902	-0.00983123251612454	-0.0132846544956253
0.0677747213587708	0.0114287617157221	-0.00924259056938671	0.0711450976848754	0.00161620928174874	-1.11325768677034e-05	0.0149542384805596	0.00343393003118081	0.00386202553887802	0.000802538352440513	-0.00719746277337295	-0.00738670503514027	-0.0124074223731776
0.0222940236273833	0.00580590829194885	-0.00354283510270191	0.0185492124717121	-0.00185961523733467	-0.00115418617935727	0.00556083772835743	0.00130092939772511	0.00253778061570689	-0.00150690070834597	-0.00237469116997007	-0.00366456322694498	-0.00699211168929711
0.558958628488242	0.141785026106724	-0.19629948343364	0.277410815956203	0.00829704968924927	-0.00667404876582234	0.0356713167384293	0.0255830407858922	0.0179837235939885	0.000811500461713521	-0.0177819690746294	-0.020247650542872	-0.0471231692734855
0.827443921849303	0.106300145225009	-0.359356547321474	0.138656078150697	-0.000871704252085048	0.00507099471561379	0.0334221495792687	-0.00168010002298091	0.00885989007950927	0.00209964523176442	-0.0205146379387688	-0.0313706222157863	-0.0385053999137219
0.910871428571429	0.0810627228350075	-0.417758954635735	0.0785952380952381	-0.0230891025641027	-0.00919719817219833	0.00671679894179877	-0.00573809523809532	-0.0102876322751323	-0.0161431503681505	-0.0101789682539684	-0.0208675925925926	-0.0287144376320848
0.430013495633306	0.0994991374778935	-0.138735758580205	0.241430926377596	-0.0181319968517746	-0.00375202240940431	0.0423128417882553	0.0399856703386519	0.00275630827693779	-0.0109420096305894	-0.00734865097119286	-0.0328383528127701	-0.050480836743212
0.769788657638658	0.139184945977752	-0.321181421973221	0.169400231250231	-0.0586311640157229	-0.011734389610524	0.00703577302327296	-0.0291135279072778	-0.0150304035377178	-0.0351827768131234	-0.0603435518762321	-0.042218458058856	-0.107103862125709
0.204117038629006	0.0824793172641669	-0.030508794764314	0.243479551728276	0.00577361228063583	-0.0351101552819939	0.0298570914107652	0.0123356819842168	-0.00952951966191984	-0.014668271500679	-0.0302368719564687	-0.0377741596403099	-0.0403674657351491
0.600277537258238	0.142220676836767	-0.211057564929011	0.276141113535413	-0.00418351915925164	-0.0126281775221135	0.0218143046909932	-0.00533909629430462	-0.0266509376683185	-0.00840584834068259	-0.0535232322297756	-0.054511744674938	-0.0707748440273765
0.646578729141229	0.170918424868235	-0.238033603975298	0.255915715303215	-0.0070795736525131	-0.031521295537049	0.0477251181372235	0.0194051259613567	-0.00496785204553796	-0.019300434594781	-0.0463504780228189	-0.0211476444916503	-0.0642114930243378
0.0156942940331222	0.0032334477787883	-0.00272550789143284	0.0137715189368736	0.00145724645614946	0.000184856885509236	0.000276318176903656	0.000447258817920761	-0.000200196215515973	0.000821051670829347	-0.00171337543168572	-0.00320583870455024	-0.00154646405505618
0.339215505112818	0.110605718004862	-0.0947359527401489	0.238209435976637	-0.0225251103854625	0.00272500297576178	0.0442716577440651	0.0305876928060902	0.0153768941945561	-0.00990005370485036	-0.00711347045984351	-0.0267642897450101	-0.0411056446811371
0.137346797602267	0.0171734547259219	-0.0191635286922833	0.166327164741229	-0.00185705033922848	-0.00168499845414413	0.0340253445028517	0.0207891299747913	0.0105780644032182	-0.0017710243966863	-0.0129091922015958	-0.0226791688150146	-0.0192610809312972
0.888805555555556	0.0980507035398902	-0.398970475814982	0.0960027777777779	0.0121420634920635	-0.0451771214080038	0.0211978835978835	-0.00876223544973553	-0.0109155627052685	-0.0165175289579701	-0.0353153207903207	-0.00904592953342953	-0.0391237806028957
0.200492156599233	0.0788374145076493	-0.026757044010901	0.247897504847014	0.00810558615460127	-0.0418237983498242	0.0237416852235527	0.00551532016505832	-0.00882310205461492	-0.0168591060976115	-0.0236578510721314	-0.036024861068205	-0.0399846347519481
0.438743696995697	0.104149298308318	-0.14182035101992	0.236038781709814	0.00253305843336826	-0.0311549558347035	0.0552085366534831	0.037076950457439	0.012151430239207	-0.0143109487006676	-0.0167347371458314	-0.0383997424579906	-0.0519647561608479
0.219005477556234	0.0430045845468946	-0.0490849483638057	0.185927548327062	-0.0139623138982275	-0.0116147301794858	0.0346268152148225	0.0172829720255299	0.00234539590841393	-0.0127885220388566	-0.0212980176978691	-0.0375682965588438	-0.0330750952159588
0.427119562452491	0.120539334721405	-0.120943515832732	0.305228919915237	-0.0153856771721296	-0.0555955924467725	0.0107474696394719	0.0155270215684376	0.000797432553627131	-0.035490634809451	-0.0706122445195748	-0.0595310550156538	-0.0910408258830177
0.275478738468455	0.0492634936028024	-0.0763374921334482	0.19600948593009	-0.0143819972463079	-0.00732633788956494	0.0286540583550484	0.0198893800918933	0.00412488366418823	-0.0108541675679364	-0.0178734204820916	-0.0308478323181163	-0.0330641249285625
0.587262781935526	0.139895094465777	-0.202944425110854	0.281803884731141	-0.0121707744314185	-0.00239102427109539	0.0555111620176948	0.0178652932879749	-0.0150668171512991	-0.00728089935125686	-0.0247871333407951	-0.044146962740205	-0.066792705694663
0.444694724168119	0.102073379527127	-0.146261258976238	0.242599655900941	0.0106302880163507	0.00271377903774533	0.0554924591327888	0.0348511064076367	0.0132048208155436	0.00667203352704798	-0.00616879152341548	-0.0090043519506679	-0.036787562166397
0.322010666486295	0.0866097134565953	-0.0807785847231963	0.261886447815006	-0.00509001776556389	0.0200036063847373	0.0676238109289728	0.0359413491334156	0.0300535158984108	0.00745679430958668	0.0050186486481848	-0.00967749183331401	-0.0116776394861789
0.026855383831613	0.00780474928238737	-0.00108532737209595	0.0300951728996689	0.00301898552860895	-0.000308050369634306	0.0107018302491295	0.00529503518045445	0.00479479395546902	0.00135546757948732	-7.93858742332253e-05	-0.00276949311888718	-0.00324094856992438
0.564231336427683	0.124549579442774	-0.202826285075822	0.244904774683428	0.00119722433562575	-0.00857203064431111	0.0451955553779769	0.0296102181510803	0.0103431802786605	-0.00368740315434268	-0.0212314321498421	-0.0429923722227775	-0.0480174273133788
0.683259379733203	0.157345116997124	-0.268661316451414	0.216631957794004	-0.0368660903190733	-0.0661215116842162	0.0335308435008963	0.00475706069296566	-0.0069155680007611	-0.0514938010016448	-0.0582748650258167	-0.0493454406108573	-0.0814284591585255
0.872159896584897	0.105702811564182	-0.389517296210676	0.10545677008177	-0.00672159692159691	-0.0321129353103037	0.00934477513227516	0.00325115301365309	-0.0142979331341174	-0.0194172661159503	-0.0182464810043758	-0.0215180946368446	-0.0448275702024415
0.140504003036309	0.0587628910680843	-0.0146450250149092	0.178885892159242	0.00288526813741696	-0.00135378471957906	0.0311068345146292	0.0182176857126605	0.00696821877239351	0.000765741708918966	-0.0149330052132713	-0.0238701297769973	-0.0207128702062042
0.0383781518760777	0.00966757796585865	-0.00707579295214884	0.030647568301865	-0.00108197490201288	-0.00157497723045638	0.00752136645070905	0.00528703412811858	-0.00294950617920531	-0.00132847606623463	-0.00203216417808232	-0.00590365939239916	-0.00588850377435008
0.0930442098974463	0.0161653561481562	-0.0202848535835577	0.0669959261789018	-0.00775407005895416	-0.0101853764633866	0.00918216672801257	0.00326928826276861	-0.00246689361544637	-0.00896972326117036	-0.0165871958483422	-0.0186148958417947	-0.0170287431003825
0.339187782923571	0.110768937498054	-0.0784593676089463	0.301286529341693	-0.0162442585522646	-0.0303488067235903	0.0442920767158913	0.00698050998076927	-0.0466552371218171	-0.0232965326379274	-0.0327665143218466	-0.0366475716110399	-0.0519667234365979
0.468707389921075	0.203878012464691	-0.143481877322038	0.294752927539243	0.022124302835544	0.0249691112612423	0.0688493955143193	0.048778610269072	0.0231286292453129	0.0235467070483931	0.0171765585402477	-0.0235369670507615	-0.0130457618823319
0.692995724253177	0.130260436611939	-0.27223641171677	0.217369853088871	-0.0218865886700113	-0.0161190444021283	0.0238566925110585	0.0153697838643843	-0.00829342376046827	-0.0190028165360697	-0.0406246466301214	-0.0415873056127095	-0.0671060785690717
0.747567551892552	0.162901979662916	-0.29647387107366	0.215924114774115	-0.0621105871367231	-0.0439582967227704	0.0346550551300552	-0.00256315987933642	-0.0302602653724557	-0.0530344419297467	-0.0526164793811853	-0.0703460892414259	-0.0813376499899244
0.301431029161583	0.0858476432086317	-0.0728848411642449	0.24188754598199	0.00826270468784862	0.027331499694947	0.0697610099940512	0.0504493678619015	0.0392820216958045	0.0177971021913978	-0.00119605693563757	-0.00760625001076626	-0.0131703759087751
0.939731746031746	0.0588642092789714	-0.436992465407729	0.0569349206349207	-0.0342523809523809	-0.039776984126984	-0.000842460317460381	-0.0278325234134057	-0.0222480158730158	-0.0370146825396824	-0.0347849957912458	-0.0430712725999491	-0.0571785657270572
0.107796712248513	0.018123885639598	-0.0181997765558005	0.105077851338589	-0.00950534398080401	-0.00529314723184285	0.0167596856790458	0.0101966332774471	0.00090155574637113	-0.00739924560632343	-0.010658087498412	-0.0116683732094822	-0.0246340432764047
0.701057651607652	0.147916642764954	-0.271828703196115	0.235367348392348	0.0133996328319083	0.013130969030969	0.0341469632219632	0.0292281224979434	0.00342606186034855	0.0132653009314386	-0.0173998521598888	-0.0364726801553521	-0.0378451592932277
0.398292094857414	0.0647393252267632	-0.124408362392882	0.241445941693991	-0.00690445448534427	-0.0244078426055143	0.0372340158940087	0.0133020053426605	0.00223161135399325	-0.0156561485454293	-0.0337952626502703	-0.0329001726648779	-0.0597660680993968
0.818940070180812	0.101058403434281	-0.355367924681161	0.138804374263632	-0.0257707459864882	-0.0519934510591934	0.00804670230596005	-0.00746659682708484	-0.0238634981417405	-0.0388820985228409	-0.0207417436571184	-0.0320481853977821	-0.0649794279552726
0.0561276369093687	0.0209216584373595	-0.00472948170817626	0.0735356719152081	0.000135161902323752	0.00382251530159318	0.0175020898063242	0.0126062106193185	0.00536098966520487	0.00197883860195847	-0.00562738682456589	-0.00500006497326209	-0.00347297028258291
0.779442724867725	0.159968442774131	-0.320456179254715	0.192048941798942	-0.0115159061211692	-0.0221576007326008	8.83771457301785e-05	-0.00700009415965297	-0.0316751651126651	-0.016836753426885	-0.0581017343767344	-0.0608203589787829	-0.0622557732774273
0.86651945045695	0.110423135114079	-0.386272489142277	0.109891660654161	0.0034922868311027	-0.0358218314093313	0.0204514820827322	0.0264947991822994	0.0170243145743147	-0.0161647722891143	-0.0152349583287082	-0.0149137802012801	-0.0232894901394901
0.128673059420181	0.0247716589329547	-0.0129661765936107	0.16207675433342	0.00678771713413953	-0.00134014785038428	0.0346132607855078	0.0190261079169761	0.0131548852981417	0.00272378464187764	-0.00831958180315007	-0.014663794837231	-0.0176914453888336
0.539305088216963	0.0789386953852294	-0.187082938921878	0.247387197355758	-0.0211432985811736	-0.0173418371447737	0.0452506349641835	0.0178550858411556	0.00298732392807588	-0.0192425678629736	-0.0310420401996154	-0.0395332836694284	-0.0497607509439294
0.795703969178969	0.153834143155472	-0.339777142171759	0.163454364154364	-0.0485973307669081	-0.0639822570437444	0.0162260311447812	-0.0184613712635592	-0.0423033822350032	-0.0562897939053262	-0.0429070391572515	-0.0563010692273882	-0.0682615295075222
0.692921756128104	0.157943057283882	-0.27572527350085	0.210444391613044	-0.0178434262121567	-0.00637209537637495	0.0113490635886715	-0.000631342184612138	-0.0208301345448023	-0.0121077607942658	-0.0465500179038612	-0.0651016617767927	-0.0693530199807991
0.864723641173641	0.109222480343155	-0.384927054939375	0.116959692159692	-0.0157992770845712	-0.00891967291967299	-0.00260432900432894	0.00405077885077876	-0.00690516335516334	-0.0123594750021221	-0.0401250721500721	-0.0309876785495207	-0.0489053867593946
0.775533597883598	0.16917378213667	-0.316121927980499	0.204199735449735	-0.00572955840455847	-0.0652954605579606	0.024550092531989	-0.00414090419527724	-0.0410959168554756	-0.0355125094812595	-0.058682248850063	-0.0713691465566996	-0.0740979122429894
0.0531188171236634	0.0241716207272971	-0.00365747100994384	0.0683689386555821	0.0034269216473659	0.0054039548274552	0.0157191613916599	0.0133204009720721	0.00104044145434597	0.00441543823741055	-0.00716187940169717	-0.00379617733117333	-0.00989996344632359
0.738361009361009	0.155800374368376	-0.291397590449975	0.217472323972324	-0.0262413947163948	-0.0401251463337146	0.0156312833136362	-0.00523110130610138	-0.0366050817542357	-0.0331832705250547	-0.0748917156632212	-0.0759031926951045	-0.0636895127003486
0.728023975015562	0.157195028869427	-0.291363697746602	0.206320469428883	0.00446735656052377	-0.000679392181547445	0.045273720299529	0.0241295830004962	0.0207349233892383	0.00189398218948822	-0.00222305694155922	-0.0254551008035843	-0.0382547961675831
0.284597873373393	0.0746336315739453	-0.0695306561773834	0.24399180519036	0.021009279993849	0.0337915852493766	0.0736642872521874	0.0468519759764043	0.0286311837602409	0.0274004326216128	0.00420604828317184	-0.00772726406273228	-0.0190809920501486
0.78308082010582	0.165106044825497	-0.322893491032064	0.193202513227513	-0.048129248991749	-0.0746541673740203	0.00459562890812892	0.00316011442261444	-0.0233725098975099	-0.0613917081828846	-0.0471744017202125	-0.0842584920869751	-0.0607738285802553
0.641898440322798	0.135251810816045	-0.246909616721134	0.224535243375359	-0.0386972616141658	-0.0535509998393016	0.0145477729108596	0.0112044214650691	-0.0328824725779655	-0.0461241307267337	-0.0622962273871861	-0.0381863032075507	-0.0538298513294564
0.574332259243747	0.114237152944754	-0.20881823213591	0.242578229422177	0.0123179383905326	-0.0122568851293876	0.041022342179625	0.0171304937941006	0.00108768197791864	3.05266305724583e-05	-0.0252801928631623	-0.0537715428199967	-0.03704547037981
0.129309593573096	0.0211967664276334	-0.0243988081142378	0.123391675628365	-0.00188315563787811	-0.0150553691548712	0.0241409586800094	0.00914491256760855	0.00879462739130144	-0.00846926239637463	-0.0101968976306542	-0.0166882941550345	-0.0228846856252187
0.762192752617753	0.137858536491208	-0.31657105522229	0.179696136271136	-0.0468164474715173	-0.0812094498693591	-0.0235513113794926	-0.0385203324571456	-0.0197993418403636	-0.0640129486704382	-0.0491112686490783	-0.0764677350373528	-0.0969951578904384
0.129418910463106	0.0705253700557158	-0.0179673479425256	0.138357075864252	0.0350735448831262	0.0140277348663202	0.0643673918397918	0.0294000583458691	0.0265220521217708	0.0245506398747232	0.00814201468362338	-0.00237098695650015	0.00551159754638234
0.104067112618776	0.0196174015313453	-0.0163156964090483	0.109490569880649	-0.00384005217392304	-0.000676619204291809	0.0167349439619099	0.0107155782022564	0.00622552026176469	-0.00225833568910742	-0.0153662412001956	-0.0132908402362176	-0.0280273330346003
0.572828120088737	0.166028098840442	-0.194695342271749	0.287329041477296	-0.0241212035661468	-0.071373581965435	0.0159822115838048	0.00315177676183687	-0.0483856067338885	-0.0477473927657909	-0.0620929364870845	-0.0886971472096784	-0.0996779986666829
0.00360439964842701	0.000136789600179159	-3.4098898726308e-05	0.00377696483071082	-0.000293104565571776	-0.000370958527499235	0.00234693411964719	0.00134311811478021	0.00092040612947122	-0.000332031546535506	-0.000225739331369812	0.000148069596992146	-0.00112249689375196
0.454816691211746	0.196239970461951	-0.135585993359283	0.308976436647158	0.00943098533930653	0.00617878456502596	0.0679097453254936	0.0338096443300339	0.0280565873491128	0.00780488495216625	-0.0064772818245013	-0.0239380898385859	-0.0161476549028293
0.865582269119769	0.106602334406389	-0.385076384333916	0.10975661976912	-0.0448998186998186	-0.0255568517267046	0.00611614357864354	0.0208023208273208	-0.0129800865800865	-0.0352283352132616	-0.0405690085377585	-0.0467083666333666	-0.0542019596144595
0.7201638395282	0.147361714531071	-0.285698125362836	0.206983382694023	-0.0137878979259421	-0.0211494764071291	0.00682434763458328	0.00341974331857797	-0.00763882202137212	-0.0174686871665356	-0.0526969705324944	-0.0598406410535819	-0.0629185314036431
0.747108536833537	0.15670322103038	-0.296683106710329	0.220241463166463	-0.0613159642422918	-0.0409643797479323	0.0181862382987383	0.00159587172087183	-0.0216739815739815	-0.051140171995112	-0.0544059691806015	-0.0656829413304033	-0.0742872933295426
0.0609782493687407	0.0369091576067112	-0.00998265478238678	0.053001032580318	-0.00539854303102526	0.00636283565393145	0.0197706402778441	0.0111055939850499	0.0114891687318949	0.000482146311453095	0.00370403429340688	-0.00337857641838257	-0.00522823077355922
0.89017380952381	0.100154324165232	-0.401734940597804	0.0941011904761904	0.00365555555555563	-0.0296653742227272	0.0200039682539683	-0.00186000943500941	0.00477568542568541	-0.0130049093335858	-0.0210273629148628	-0.0328074254449254	-0.0566295453843828
0.138307568899299	0.0162015086062833	-0.0163766393648454	0.166001538595076	-0.00526161647962292	-0.00776596848776967	0.0270687797962164	0.0206214398234182	0.0082058060786516	-0.0065137924836963	-0.0100844106686545	-0.0200498314372073	-0.0253315813133888
0.141077011761565	0.0658032978326256	-0.0158311152901781	0.179764658405364	0.0153628527778085	-0.0148031297964463	0.0276361258645061	0.015787440281074	0.00615061798145436	0.000279861490681155	-0.0139896232688137	-0.0164792197786389	-0.0237949403404761
0.0186121540139158	0.00464547163269527	-0.00273867935846152	0.0145805018769443	0.00217216783173273	-0.00251608489285656	0.0013784739553721	0.0029634072577726	0.00172006398119895	-0.00017195853056191	-0.00174631658801759	0.00107057794009459	-0.00114039556514181
0.09228110358189	0.0112023977710256	-0.0105493376703913	0.107720823792182	0.000658219756809089	0.00379657014918297	0.0234852645890708	0.0114255507127057	0.00720496756014576	0.00222739495299602	-0.00187748713094231	-0.00706434719487349	-0.0105539142352193
0.796029320679321	0.147179635784682	-0.336970695448728	0.157934568209568	-0.0200594955969956	-0.061289263611632	0.00886456345793951	-0.00613802686964438	-0.0139808392602715	-0.0406743796043137	-0.0652723261916902	-0.0556869125581229	-0.0663172578524851
0.428475283763484	0.119863508976843	-0.138466500906211	0.234145988541834	0.0284218382241486	0.00996520767029879	0.0711124885142314	0.0367596475065812	0.0328568935245657	0.0191935229472237	-0.0176298025818812	-0.0220961179209855	-0.0238194420164242
0.570426664765403	0.142162828260134	-0.20118542265404	0.268587224123486	-0.00657271677508675	0.00664636775536931	0.03660423896608	0.0184648907443677	0.00911233261602395	3.6825490141279e-05	-0.0355246032889086	-0.0243484660219766	-0.0685090959825855
0.656721941021941	0.179757796058628	-0.244561671297676	0.264672503422503	-0.0249293590905656	-0.022006221894625	0.0454099461812697	0.000747707167560119	0.0204493152566102	-0.0234677904925953	-0.0137177259353368	-0.05151865397942	-0.0527443641694659
0.542493579198293	0.130695747530103	-0.18035211582885	0.290434198579485	0.00882648363379879	-0.00157637478964112	0.058003074545295	0.0189555034113547	0.0164689487451833	0.00362505442207883	-0.0266337255450381	-0.0441377803243295	-0.044322950371722
0.404298578525846	0.0725806314648557	-0.125947823043949	0.2376098758359	0.00110616007649472	-0.0160250710793806	0.0391961368322592	0.0192904272874173	0.0101529193479833	-0.00745945550144289	-0.00878329582599102	-0.0343490765920081	-0.036200735050682
0.48303190454514	0.102912971934235	-0.15261959673962	0.293973975781951	0.00123577638296035	-0.0366778513528729	0.0418511056495511	0.0160391064270339	-0.00583746739042673	-0.0177210374849563	-0.0339349012023553	-0.0537302813029109	-0.0583697001116795
0.439265746948282	0.101432096832977	-0.148353984977805	0.234785005586692	0.0156316338306557	0.0124662720891669	0.0525257172902196	0.0413195231752096	0.0198648426631536	0.0140489529599113	-0.00972688496671875	-0.0207348569197954	-0.035221728054359
0.915600529100529	0.0770641518732308	-0.417578674065841	0.0786661375661376	-0.00212513227513222	0.00141058201058197	-0.00661549422799423	-0.0100131373256375	-0.0324025493025493	-0.000357275132275126	-0.02650958994709	-0.0530091473341474	-0.0298744708994709
0.919930423280423	0.0743932079050942	-0.421004759653012	0.0746029100529101	-0.0187042328042326	-0.051049776149776	0.010455687830688	-0.0154216575091574	-0.00810616281866261	-0.0348770044770043	-0.0158833513708513	-0.0509664502164502	-0.0366169312169311
0.596148302521265	0.133037091843767	-0.211890113517855	0.268680543632581	-0.0260019686774655	-0.0582571624386935	0.0334449211111111	0.0170870234466268	-0.00606115170614585	-0.0421295655580795	-0.0348649919197017	-0.0505227441095366	-0.0559731650976124
0.703242383542383	0.14306598345797	-0.273059332001138	0.226624283124283	-0.0124742455723001	-0.00589058979519497	0.0288422663106874	0.0174676290757174	-0.00150738348052581	-0.0091824176837475	-0.0225219926447963	-0.0289121313794615	-0.03641666572407
0.507862255922389	0.149311959637645	-0.159953116589646	0.308617146446319	-0.0246080077392666	-0.0655500992795606	0.00511597297227584	0.00801574435498298	-0.0316193319832009	-0.0450790535094135	-0.0562249803126522	-0.0867547806427543	-0.100558630798209
0.946019841269841	0.0534298505743298	-0.44184063834775	0.0506468253968254	-0.0136952991452992	-0.0516819012286975	-0.0113159391534392	-0.020984126984127	-0.0135644179894181	-0.0326886001869984	-0.0351037698412698	-0.0373125661375662	-0.0467010822510823
0.209654541510035	0.051840092699724	-0.0531009498914114	0.164202573506122	-0.0298036202881233	-0.0145304181415443	0.0229201625486798	0.0106694383330966	0.0128863183927888	-0.0221670192148338	-0.0246064319563324	-0.0227663805457862	-0.0327412223320727
0.163328048517142	0.0289300512081792	-0.0359113548475952	0.14128651316415	0.000553878455338802	0.00250992835480637	0.0229175938621766	0.0130029289110045	0.00353200980604465	0.00153190340507259	-0.0197427308862176	-0.0186953559358319	-0.0263255559017672
0.328658391128798	0.0625952086560211	-0.0793545087387989	0.281928525919372	0.00779379320636853	-0.0268445096018541	0.0334119925245774	0.0121583195948198	-0.0120709321977322	-0.00952535819774275	-0.0349351343537725	-0.0506235252021741	-0.0616524898806927
0.571832714825594	0.145465894961766	-0.199955034011613	0.265168353550474	-0.0135594963484699	0.00932234760280426	0.0456966160876047	0.0577714456887235	0.0186201198861426	-0.0021185743728328	-0.00318814407203039	-0.0192257996037194	-0.0285832271265178
0.222069929828807	0.0613160646306141	-0.0499850661198921	0.196222480245206	0.00924276099233159	-0.00236685510742682	0.032119655534757	0.00579513027501558	0.0160751380849539	0.00343795294245239	-0.0159456153308683	-0.0133413763642991	-0.0302154699270868
0.539789573175782	0.11517176725472	-0.188409108211486	0.253929805038337	-0.00437119985848267	0.0132224662614872	0.0421291127697874	0.0299519131067787	0.0158099140012815	0.00442563320150224	-0.00692304602158389	-0.0310353801700629	-0.037860866494104
0.70301841029341	0.159910208990064	-0.26769668734488	0.242539923039923	0.00402641525141523	0.000371503115620841	0.0458316045066045	0.0309079589392089	0.00769501424501429	0.00219895918351809	-0.0307590460839536	-0.029397203715396	-0.0534767806325082
0.842872021116139	0.125793564737024	-0.36637122225428	0.136805756661639	-0.00205733857645629	-0.0315130827466105	0.0372982831166654	0.0123249141265572	0.01576395771984	-0.0167852106615334	-0.0113513691073289	-0.0154658421586441	-0.0265963047029224
0.244740558571177	0.0419562528398966	-0.053483638417977	0.234350105691274	-0.00593929547208161	-0.0190293978611023	0.0464473560205433	0.0243853297021188	0.0185280094803213	-0.012484346666592	-0.0107734058836358	-0.0261708574790953	-0.0412540409666337
0.194641771079297	0.0258336361793893	-0.0393205207131	0.194271981919962	-0.00900922214060257	-0.000652837349543772	0.0287088759498113	0.0153374154906643	-0.0051379035109653	-0.00483102974507318	-0.0148527763235975	-0.0222659656690622	-0.0328117773599106
0.845978113716349	0.11219282106527	-0.368038351525362	0.127941330728095	-0.0072407103789458	-0.038365058865022	0.0181786975279621	0.0017430398713485	-0.00188372590184582	-0.0228028846219839	-0.026085544062634	-0.0250250749333552	-0.0317686266591453
0.566853858724122	0.144834633602702	-0.196357681171038	0.278308339343511	-0.0201829216850086	0.00452349024977117	0.061316035505202	0.0348324627921373	0.0149905732999165	-0.0078297157176187	-0.0346889013614626	-0.0377906398427019	-0.0290226374631529
0.944809523809524	0.0537003015973623	-0.440819212029074	0.0525238095238094	-0.0125222222222222	-0.0435173160173161	-0.0071067460317461	-0.0183111161986163	-0.0122896825396827	-0.0280197691197691	-0.0282044973544974	-0.0311681968494469	-0.0364803961632909
0.0914707706592414	0.0129656497983383	-0.0208872108008056	0.0718630194245206	-0.00415251243941607	-0.00565086303356287	0.0148265937737801	0.00409416756734607	-0.0045732964632739	-0.00490168773648947	-0.00797336158095598	-0.0174817741186563	-0.0209896567605367
0.345506033579921	0.12046512989149	-0.0951501144731874	0.242274032064131	-0.0016745427319973	0.0215722047338574	0.0763197422450987	0.0475802984777088	0.0449790056941946	0.00994883100093008	0.00937751447532514	-0.00945342350765749	0.000936156969229052
0.13806495477265	0.0374707322489147	-0.0234889888088335	0.144074266046675	-0.00808289082956989	0.000946525437670986	0.0250274561957922	0.0151730775007045	0.0001407638295364	-0.00356818269594947	-0.00983483911425018	-0.0139536182794625	-0.0259664084172724
0.00961334263742653	0.00216029463643047	-0.000617391062291283	0.0113015253577967	0.0026308158576137	0.000156991489220586	0.00383875433132407	0.00182224670196733	0.000215736963162821	0.00139390367341715	0.0010609575219713	-0.000344161541666312	-0.000146976707731828
0.728985419210419	0.164202194100016	-0.287981919035531	0.224734025234025	-0.0250843033024518	-0.0503243011433513	0.0216508731464613	-0.0118300469997838	-0.0062001655549635	-0.0377043022229016	-0.0593827830436964	-0.0563853788030229	-0.0825748616999338
0.00248271081759924	8.00943115960477e-05	-5.00444192460328e-05	0.0031289024317595	0.000997132844201349	4.07633008041902e-05	0.00155433642876752	0.000582573918081715	-0.000328920135232179	0.000518948072502769	-0.000251704868046496	-0.000644848108336735	-0.000728183356109754
0.122296042169824	0.0192878224415483	-0.0263177098369243	0.115249920653049	-0.00779865343461898	-0.0154228956015368	0.0167100657940953	0.0109699310061803	0.00436191178946886	-0.0116107745180779	-0.0107557124705078	-0.0220875798540721	-0.0135583783197911
0.89332619047619	0.0866669588500192	-0.405612435493311	0.0941404761904763	-0.0139854497354497	-0.0048978475228475	0.0216282647907649	0.00555793650793657	-0.00362388907388911	-0.00944164862914865	-0.0185385401635401	-0.0252944469473881	-0.0349709748584748
0.177709922637683	0.085189003697426	-0.0170268601874687	0.236582922964465	0.00717853002749844	-0.0340468659768028	0.0343604193541729	0.0165076979812052	0.0060191726938888	-0.0134341679746522	-0.0224635034844143	-0.0221253395154795	-0.0454420133400855
0.456946906355275	0.198177412598702	-0.144839039391617	0.276791360088426	0.0526701416970283	-0.00942523352214181	0.0599313280351376	0.0528130105700421	0.0177178946297617	0.0216224540874432	0.00690274717899103	-0.00589133338218295	-0.023535125777816
0.0521182696945512	0.0279407020644064	-0.00267046814188758	0.0674151311855512	0.0191971804350543	0.00649345180935883	0.0243557587057133	0.0262160270588716	0.0129952566047647	0.0128453161222066	0.00555396476022253	-0.00111408892497006	-0.00253740251254619
0.10716228753532	0.0218026252748922	-0.017639433162	0.107720503452293	-0.00145327442719564	-0.00160323345127568	0.0204427706614143	0.00557465290585415	-0.0035826683204882	-0.00152825393923567	-0.00624747442200721	-0.0146318661295311	-0.0207643352538461
0.496446552389476	0.149205381041248	-0.152402785300755	0.313707605650551	-0.0198683124273349	-0.0436486347143339	0.0237809473275182	0.0109147555475378	-0.0139889062578445	-0.0317584735708344	-0.0521257765433271	-0.0767686715742366	-0.0769044152813476
0.0374342091294254	0.00451564793664342	-0.0068315331890049	0.0208672773069739	-0.000834388171463994	-0.00195410253788036	0.00777232190773699	0.00384318623023524	0.00249226199857886	-0.00139424535467218	-0.00474921742709849	-0.00690002695175163	-0.00951637972925293
0.0637912002793064	0.0126807751295406	-0.0131908991791741	0.0499617958857242	-0.00620445926655465	-0.00542704874350437	0.0103622001703802	0.00164694523930872	-0.00194728400239928	-0.00581575400502951	-0.00659305162086124	-0.00622800056583168	-0.00901007361584043
0.0612198110539231	0.0114678142211863	-0.0101979377130674	0.056529301929433	-0.00666912409024826	-0.00318221598652272	0.0119110954920518	0.000574153191402298	-0.00608247935245151	-0.00492567003838549	-0.0101492292959148	-0.0142959590874136	-0.0144763535282598
0.893936507936508	0.0886795969836157	-0.402979360565673	0.095938492063492	-0.026549000999001	-0.020519708994709	0.0196563492063492	-0.0156623015873015	-0.00113650793650788	-0.0235343549968551	-0.0369705747955748	-0.0306143759018759	-0.0436122197247197
0.224561847321631	0.0821278811429442	-0.0482848788527985	0.195602389581362	0.00526164176677044	0.018070575576135	0.0660448036279912	0.0352016089996597	0.0189076520797768	0.0116661086714527	0.0127099700915201	0.00157409218055307	-0.0134656403248219
0.579604272467108	0.174456723106849	-0.200375125496586	0.285760703378303	-0.0745011084000969	-0.0670595228860502	0.00820834427137906	-0.0121562759292272	-0.030306614855112	-0.0707803156430736	-0.0317158803666435	-0.0742535214134259	-0.0944691105042352
0.157207719155995	0.0674225511442519	-0.0284141556918171	0.161158998773384	0.00297076290065545	-0.0175790028323942	0.0140579607250489	-0.00259262979209338	-0.00211326526773586	-0.00730411996586935	-0.0230305719712228	-0.0327347001093385	-0.0332707747422942
0.453206647538187	0.196714422423701	-0.1339395080116	0.300345526374856	-0.0107199544691818	-0.00366262484211127	0.0728282624306938	0.0393642411096657	0.0175713198157533	-0.00719128965564658	0.00310050206346407	-0.00306208155087639	-0.0223509093319257
0.662953686909066	0.112402570414528	-0.249132312595269	0.242926868646489	-0.00319335919450736	-0.0196863113010713	0.0340050345859203	0.0164411510223339	0.00195546886322084	-0.0114398352477894	-0.0219022937900313	-0.0488975594883693	-0.0503052880342014
0.473613151321167	0.103226552626669	-0.146715946108937	0.295244298200804	-0.0220024270020018	-0.0620023305069874	0.0240476588759962	0.0161786549959745	-0.0175283574975684	-0.0420023787544946	-0.0346450015598693	-0.0443341115992129	-0.074876575676648
0.0520873225154906	0.00850943657927129	-0.00903949395048953	0.0493344807547539	0.00107303445365102	-0.00960780849547323	0.00784030962317867	0.00589318341377262	0.000865416051018607	-0.0042673870209111	-0.00350494643966631	-0.00763160966443559	-0.0067178335549461
0.709658742183742	0.156116582940193	-0.269852901685522	0.243969035594036	-0.01477964389471	-0.0010222719519043	0.0428319689691401	0.0173953969777499	0.00799218651718658	-0.00790095792330714	-0.0373706717459813	-0.0603436677820708	-0.0425915953368134
0.65685612930671	0.116548604378208	-0.250006762287725	0.239760537359957	-0.0119841511677268	-0.00845464831493159	0.0493249377457196	0.0142547911453763	-0.000270949919622732	-0.0102193997413292	-0.0376884894874346	-0.0450576847887759	-0.056106025962802
0.944642063492064	0.054417753995483	-0.440334492955637	0.0512246031746031	0.00760793650793645	-0.0309142857142858	-0.0162488095238096	-0.00947780321530334	-0.0327588383838384	-0.0116531746031747	-0.0260964896458319	-0.0387264550264552	-0.0245741402116403
0.392925798492529	0.0768231833143078	-0.119854081630221	0.235728446161453	-0.00219373052718025	-0.00057741994165289	0.0263533013003467	0.0267281603134139	0.0148253101363597	-0.00138557523441657	-0.012210086664831	-0.0253662688372719	-0.041572257524515
0.46855038508382	0.103981834247385	-0.142115731474578	0.31081363384054	0.00451501556144723	-0.0240441584407994	0.0455604935427731	0.0139425644355926	0.00136951571408278	-0.00976457143967607	-0.0309896633813309	-0.0327278605602739	-0.0647897594242787
0.40786471384489	0.162878793866643	-0.116154650639888	0.292629865971429	0.0252041143741707	0.0382753625112414	0.0766812396985351	0.0552282480119082	0.0429878215408702	0.0317397384427061	0.00477031068200429	-0.0221550554151758	-0.0201071861804792
0.907854761904762	0.0822903582564277	-0.414583847450864	0.080420238095238	-0.0363015873015873	-0.00339814814814809	-0.0117166005291005	0.00186584249084243	-0.0021404100529101	-0.0198498677248677	-0.0183356421356422	-0.0507192881192882	-0.0538422313084872
0.0918009564930524	0.0145990444397727	-0.0141726139618747	0.0929433881041107	-0.00937532075487041	-0.00532629450251618	0.0225785925262307	0.0130406465945355	-0.0013054955435637	-0.00735080762869329	-0.013002042816561	-0.0153065877391578	-0.0134906636588569
0.0893339192255738	0.0128111879669508	-0.0183699608461098	0.0754499933943203	0.00146029237735562	-0.000368477778425996	0.0184702522051424	0.00525758766569953	0.00435541747487478	0.000545907299464812	-0.00605523546331022	-0.0017630956781802	-0.0134602573833284
0.30797963702224	0.0875466004453579	-0.0755157301670226	0.245496622615117	0.00528508389200855	0.0223750696112705	0.0657011073380492	0.0477499077463229	0.0301949745906759	0.0138300767516395	0.0113564279317995	0.00188431696679936	-0.0136439523860605
0.0234475669393529	0.00607560595699947	-0.00241209920552837	0.0214815466028165	0.0050689865153686	0.000823678278313335	0.00921339373957805	0.00692700609997365	0.00212179963885141	0.00294633239684097	-0.000561583165506085	-0.000503802831455465	-0.000979823926479668
0.469735544014056	0.108638913772631	-0.145137465701432	0.297461010158573	-0.0147638268867277	-0.0612408031615675	0.0424694493779271	0.0267909430392177	-0.0158291269208852	-0.0380023150241476	-0.0432979712763066	-0.0294532222136124	-0.0690419726878548
0.941248412698413	0.0578612163350725	-0.439143053674512	0.0547515873015872	-0.00473452380952388	-0.0253411375661377	0.00111785714285717	-0.0170323112073113	-0.0156418831168832	-0.0150378306878308	-0.0298082996632998	-0.0256289021164021	-0.0419632395382395
0.166100636655774	0.029125406785024	-0.0365071218137583	0.139777104002815	-0.00530449914371772	-0.00705674480784835	0.0295711883513567	0.0147603057459836	-0.00319595674710793	-0.00618062197578303	-0.0135449645828171	-0.0233005458055021	-0.026937758836346
0.41606373004365	0.118359586479613	-0.136920615679617	0.228628964539468	0.00235575904453822	0.00487438948896829	0.0423270423568008	0.0447792225329953	0.0318288089428101	0.00361507426675328	0.00940736897074645	-0.0145333597074043	-0.0249386313509697
0.908753968253968	0.0834206340111222	-0.414738281637389	0.0845793650793651	-0.0281399489399488	-0.0551593804343803	-0.00340714285714272	-0.0201609998797497	-0.0256321428571428	-0.0416496646871646	-0.0189482831982831	-0.0448549543049542	-0.0602657060804118
0.457073868163787	0.199882252203453	-0.139552255119265	0.292348647364163	-0.000913468424873998	0.00302526183457968	0.0455928564140699	0.0387896724494781	0.0107394740087841	0.00105589670485284	-0.0113961351887609	-0.0173111259440095	-0.0507089008082766
0.317890400496096	0.0696432652588868	-0.0758013754751039	0.284304883462956	-0.00301885604330288	-0.0200861616051176	0.0485793918365138	0.0147479684854127	0.00937198947606499	-0.0115525088242102	-0.028763075414425	-0.0279415015391997	-0.0366423467029249
0.215013340072512	0.0408478668803003	-0.0514575196675533	0.178330718379719	-0.00385718808038168	-0.0214658759748616	0.0288608748363733	0.0106331938313693	0.000811338315837157	-0.0126615320276217	-0.0257386307560845	-0.0302797470905613	-0.0355418118883291
0.0574327192327357	0.0407927746107678	-0.00937034130860569	0.051928563497102	0.00240286155568874	0.00935201216861806	0.0172353130458192	0.0183708780985639	0.0145514338600771	0.0058774368621534	0.00219772214259428	0.00127755289047985	-0.00406945707067208
0.652254891009413	0.134154335063078	-0.249477121642853	0.21919023670002	-0.0356811892668457	-0.0314009277859185	0.0203576293233184	0.00215163781850602	-0.00516240641666355	-0.0335410585263821	-0.0370437458531019	-0.0467926646661387	-0.0617541652460425
0.0993937823935891	0.0448576893193671	-0.0116329668447308	0.116306606622315	0.0204723887799682	0.0171200944830705	0.0463993425291869	0.0289843709362847	0.0199636971949571	0.0187962416315194	0.00705074325548218	0.000392403047774659	-0.0134747775252861
0.332621029654587	0.147755028694575	-0.0900200037610717	0.255284046744877	-0.016960397694129	0.0137465494772066	0.0455766239285091	0.0371863183750284	0.011202928962848	-0.00160692410846119	-0.025280403678207	-0.0517550848016409	-0.050965721691366
0.937965079365079	0.060746876972646	-0.438125519749036	0.054968253968254	-0.0279828042328043	-0.0192034391534393	-0.0100479497354499	-0.00583293650793648	-0.0140130884910298	-0.0235931216931218	-0.0343823431685274	-0.0338923941798942	-0.0482839489214492
0.913450264550265	0.0777172452850121	-0.418200249724915	0.0776247354497354	-0.0257183991933992	-0.0760926527176528	0.00894854497354503	-0.011999470899471	-0.0204109848484849	-0.050905525955526	-0.0266956885706886	-0.0446547438672439	-0.0322135582010582
0.138802963698232	0.0168854322656189	-0.0206078642202424	0.162130406719229	-0.00228678187956466	-0.0108984007434289	0.0301900314266704	0.0179660169414192	0.00597887195898111	-0.00659259131149681	-0.0128109010536432	-0.0261926032743279	-0.0236775560469087
0.754634247234247	0.144581796979966	-0.317162883394472	0.178899086099086	-0.0500914033851336	-0.0586768783847732	-0.0285289654693539	-0.017460063428848	-0.0710006760504792	-0.0543841408849535	-0.0679689453596	-0.0825976095254315	-0.0550624098502185
0.69039056036556	0.164314365926723	-0.264343885542782	0.24898443963444	0.0126126637523696	-0.0110367179117179	0.0594078597328597	0.02175818857928	0.00676942243486367	0.000787972920325841	-0.0274912244369263	-0.0281686489952463	-0.0492998003616038
0.690311952861953	0.167550638550921	-0.261618328105528	0.251374158249158	0.00174065557574321	0.00916003718503722	0.0433230233818468	0.0233309874320626	0.0204257411219098	0.00545034638039021	-0.00235966085651806	-0.0153546527510148	-0.0507804248142194
0.843423464444053	0.119309677487335	-0.365749663181162	0.134729313333725	-0.0142528320549992	-0.00776989301548126	0.0330168133337251	0.000996644151055937	0.0152716487760606	-0.0110113625352403	-0.029304230332552	-0.0110780857486741	-0.0279140373205857
0.229774537204069	0.0575635786759902	-0.0537521682712743	0.20190376807975	-0.00349994131020634	-0.00977524391474202	0.0411047209707699	0.0225974139393487	0.00941951335605962	-0.00663759261247418	-0.0233142477108191	-0.0255966563547705	-0.047427590622239
0.0389140668777652	-0.00058764229741326	8.78479080326372e-05	0.0452825066659614	-0.000952264305605008	-0.00149458876564028	0.0138813139767139	0.00716895048947608	0.00341026757944895	-0.00122342653562264	-0.00390763633233172	-0.00684706182374124	-0.00923587426973521
0.0149941698102878	-0.00126484705181842	-0.00168015693844974	0.0192235688170966	-0.00518995884841445	-0.000467582963704666	-0.000419331348928806	0.00128391893888134	-0.00156720013462273	-0.00282877090605956	-0.00386520868049344	-0.00223596467520709	-0.00444932873405409
0.695210329485329	0.171027466892507	-0.260453808330887	0.249898003848004	0.014434341867326	-0.0198020731623801	0.0578151718651719	0.025104822954823	0.00372962216929607	-0.00268386564752709	-0.0178309691512478	-0.0251844755910252	-0.0374823525354308
0.24058785810185	0.0709323001627875	-0.0562806437379731	0.212620960244514	0.0171480549383442	0.00746910564691014	0.0357211612201126	0.0167293387729988	0.00384265082351989	0.0123085802926272	0.00200992592583596	-0.0304542948375795	-0.0365193161135107
0.252115627034254	0.0584192113399539	-0.0649163635942411	0.196254508692898	0.0115069588376356	0.020209314871678	0.0486389099817699	0.0438539090072891	0.0168178249940808	0.0158581368546569	0.00458296285280219	-2.13432437501382e-06	-0.00995331999895627
0.929503174603175	0.0677165705943916	-0.431622838946757	0.0643634920634921	-0.0280564814814814	-0.0386304024679024	0.00464773328523327	-0.0101189393939394	-0.00495357142857134	-0.0333434419746919	-0.0313072793219851	-0.0602632668054817	-0.0421638227513227
0.445181880473521	0.101601104814509	-0.148165827159869	0.240863183527553	-0.00197618417546586	-0.00869745904679009	0.0329855484108392	0.0358864673991841	-0.000134156096859961	-0.00533682161112797	-0.025625198730727	-0.0297999232545326	-0.0320010591843264
0.430288054885278	0.133086502781436	-0.1242527895312	0.304825245520764	-0.0417392848932989	-0.038392594091805	0.0148997350798928	-0.00558931922160139	-0.00928051606689073	-0.0400659394925519	-0.0601867627622731	-0.061866640538207	-0.0803276293448473
0.371534407150238	0.0931766592383251	-0.112096557583915	0.246811410715481	0.00938897451961984	0.0164058875993164	0.0619414911416751	0.043599549102725	0.0273181494154243	0.0128974310594681	0.00156578860129614	-0.00779190552580861	-0.021092915369451
0.484329986079625	0.161139968395465	-0.145661546979989	0.313835272297973	-0.0810544882887171	-0.0615389018776258	0.00253471643293746	-0.0009751157856977	-0.0117501027720219	-0.0712966950831714	-0.0589677854505345	-0.0954340615154368	-0.103290577242977
0.418367554233382	0.113747978878953	-0.133825565162951	0.230789078500247	-0.00445810880216085	0.00457309239614001	0.0539394938805003	0.025811905569829	-0.0085739166937594	5.74917969895505e-05	-0.00764258918610095	-0.0329436497747218	-0.0410937348882625
0.0687030902256985	0.0307186718021023	-0.00814420887098864	0.0841030600494384	0.00995688413545595	0.0090297838072535	0.0263141515638276	0.0206037351426722	0.00864997287313371	0.00949333397135473	-0.00194090286944884	-0.00305600719755789	-0.00677084618506224
0.0926367665676167	0.0446893315444202	-0.00946992765498944	0.106975312488099	0.0105665621061589	-0.00159121607617638	0.0348201611361023	0.0157521154988831	0.00979303302023078	0.00448767301499126	-0.0057150355524056	-0.00686765887954358	-0.0143251151484303
0.0132033509709442	0.00144845824487224	-0.00203515200048526	0.0138247702858458	-0.00169995570206437	-0.000865310921105039	0.00167632013900612	0.000115173115858645	-0.000609856578889369	-0.0012826333115847	-0.00297593182266947	-0.00414297752465748	-0.00393241727300853
0.563917077286319	0.147378709836312	-0.195021211009172	0.277919033824792	-0.0341792495164992	0.00375118472110458	0.0521506953693937	0.0277997604601512	0.0165447696134952	-0.0152140323976974	-0.0220856344647912	-0.0255873995324817	-0.0511321383372836
0.416442503904347	0.123681476498031	-0.137205438648261	0.232433576866289	0.0163038950450239	0.00414295689740379	0.0631669242994605	0.0335388040619314	0.0239774489032444	0.0102234259712138	0.00206562213884459	-0.00355261026450615	-0.0360131824066701
0.206782913883532	0.0847476481119969	-0.0303445993337824	0.243470182282831	-0.00439022258010083	-0.0374531602047863	0.0124332516088176	0.00121764643490471	-0.0115507218217852	-0.0209216913924435	-0.0239333476037966	-0.0372312595926223	-0.0481778142366068
0.00341310233011303	0.000363392339402077	-6.2453856506738e-05	0.00335360832809068	0.000181577030973071	-0.00050787297718129	0.00127264616716312	0.0010687754786275	0.00016207827938905	-0.00016314797310411	-0.000581199038173268	0.000138213095589274	-0.000324014480963596
0.203869760065736	0.0837607366737346	-0.0300931115579822	0.251076036282057	0.0208045283831483	-0.0349418326066586	0.028649043470612	0.0133525824380365	0.000592618291421376	-0.00706865211175517	-0.0300277094023635	-0.0381390374111882	-0.0393872419161386
0.0749852237990125	0.0495923230696517	-0.00896339309383991	0.0824814461625212	0.0186482984437076	0.0140481129369163	0.0360054810354049	0.0407288376580988	0.0283377173260847	0.0163482056903119	3.37482302988218e-05	0.00185899417877299	0.00245102855814804
0.65424695266607	0.137676370928549	-0.240816455109721	0.255450269556152	-0.0128910121251298	-0.00288204352481847	0.0431816516376053	0.033650335705889	0.0148120258724477	-0.00788652782497412	-0.027828737291189	-0.0255668246592863	-0.0468756685726317
0.0375017949527197	0.00513425261332419	-0.00477395340016066	0.0388299745663753	-0.0029175362733932	-0.00237872918428472	0.00456773902620664	-0.00152869600658664	-0.00121520022696123	-0.00264813272883895	-0.00522224884173789	-0.00848220701884521	-0.00789220319587765
0.270176864959442	0.0632949553031628	-0.0724654916198756	0.196634704858056	0.00409923400354151	0.0205844151671758	0.0555930258276923	0.035753695619528	0.0225487265966705	0.0123418245853587	-0.00846201456827256	-0.0124336142286096	-0.0254989276965822
0.463201125046939	0.198754890664005	-0.140485692843879	0.299231055099547	0.0247342734980067	0.0216548055151648	0.0814044847817185	0.0332678517035104	0.0366834497955889	0.0231945395065857	0.00749637189180319	-0.00664804381041251	-0.0128712204163464
0.425923616515551	0.116989560253858	-0.135915510554758	0.23786757387096	0.0394505582869425	0.00903811829793388	0.056268244672301	0.0373914610984148	0.0203097750047589	0.0242443382924382	-0.0125465239008706	-0.0130931494804402	-0.032069637776086
0.0173233228923875	0.000156722771125866	-0.00275497162968695	0.0162497144836019	0.00156079834569547	-0.00338086504843208	0.000493716829879677	0.00169853880774566	-0.00115839482493862	-0.000910033351368304	-0.00280168790704512	-0.00485820647093172	-0.00346775630940763
0.72089780378278	0.141561640471044	-0.290693342778623	0.203710529550553	-0.022627319183757	-0.0249002546478738	0.0263496841108767	0.00210773973414202	-0.000209246859322554	-0.0237637869158155	-0.0384550913111587	-0.0469927854116398	-0.0537632684623032
0.139916419683655	0.063647626985645	-0.0146588184954249	0.180809426060077	0.0135490232227529	-0.00989122761149677	0.0346682904558467	0.0202064861238999	0.00782251975181208	0.00182889780562806	-0.00906520240227129	-0.0147704623478604	-0.0186786705112953
0.011180440353159	-0.00138917127184737	-0.000633866249329934	0.0108325400688096	-0.00100814193134786	-0.00187604166123657	0.00130106379966193	9.65112367193859e-05	-0.00151289220426606	-0.00144209179629222	-0.00359205918211161	-0.00361433259644599	-0.00398026990392287
0.937294444444444	0.0613135464663811	-0.436973165914302	0.0613722222222223	-0.028104329004329	-0.0464402930402931	-0.010436716986717	-0.0154916666666667	-0.0181866230991231	-0.037272311022311	-0.0362017676767676	-0.0402829365079365	-0.0597753210025269
0.581599636912795	0.140592655916891	-0.20868436196702	0.256755918642761	0.0245210025062707	-0.018044216537873	0.0374994395558711	0.0297635875340855	0.00516470918511602	0.00323839298419881	0.000744435009122024	-0.0243692413989857	-0.0310773975474096
0.574582464915803	0.160912150125714	-0.199292474898281	0.281961338503001	-0.0861462114988837	-0.0644360594242982	-0.00307819766615658	-0.00998805473446218	-0.0149931266159468	-0.0752911354615909	-0.0849943205682618	-0.0792267474254083	-0.0787470797710849
0.236019753889288	0.0825866361015474	-0.0518455991240295	0.216976259481675	0.00320797053571872	0.0194795123495235	0.0534690397033216	0.0434864109262676	0.0260133605550138	0.0113437414426211	-0.00664920701914248	-0.0137863871902567	-0.0297387824062472
0.131280546505443	0.0359273975192153	-0.0183000603006643	0.140976877990014	-0.00658927972709308	-0.0126594716071516	0.0277483051158681	0.0129315712197567	0.00355518645561087	-0.00962437566712232	-0.0161165989821428	-0.021321561751246	-0.0189163833151347
0.192408042517516	0.0283574255550232	-0.0455850899432625	0.15932132209149	-0.0221116523632472	-0.0184250218187283	0.0218955086339062	0.000350927941349582	-0.00504195385794812	-0.0202683370909878	-0.0195503935314094	-0.0278092732748932	-0.0449369312653438
0.12039113925686	0.0272427585769013	-0.0246417720150179	0.107013109051571	0.00749718040402055	-0.00175191203124755	0.0253231265343335	0.0120173746501487	0.0024218598432641	0.00287263418638649	-0.00446603701859857	-0.0100698918769145	-0.0184254622363575
0.372392919646351	0.0883651290046838	-0.113479844485651	0.230006266549789	0.0111070386454886	0.00789126133735241	0.0646477719727865	0.0427425970902037	0.0199991779552398	0.00949914999142049	-0.00527304956095842	-0.0151999981537669	-0.0191790430520307
0.931161904761905	0.0651314646382514	-0.429592659443355	0.0651047619047619	-0.00442857142857156	-0.0278301587301588	-0.000517989417989417	-0.0103785714285716	-0.0313796957671959	-0.0161293650793652	-0.0409513888888891	-0.0466453703703704	-0.0443976314263079
0.332241597817441	0.148379539791734	-0.0921168893887776	0.245417092020382	0.0136762131111158	-0.0061153612084619	0.0600684884603433	0.0469886496069477	0.0257755745171177	0.00378042595132694	-0.00558331592354239	-0.0186476804973918	-0.0195190198342588
NA	NA	NA	NA	NA	NA	NA	NA	NA	NA	NA	NA	NA
0.946926190476191	0.0527641157973477	-0.439816706826556	0.0517404761904762	-0.0274198412698413	-0.0363833333333334	-0.00254841269841277	-0.0113883958633959	-0.00617738095238107	-0.0319015873015873	-0.0313368927368928	-0.0413098669848669	-0.05643937983313
0.524722000978762	0.0870898439782748	-0.185978943341051	0.251857413206087	-0.016142302381641	-0.00426238981528348	0.0463747369962924	0.0253821299726125	-0.00270267488726028	-0.0102023460984623	-0.0198617230668843	-0.0358517763515287	-0.0480489441726307
0.230199785106006	0.075787863515509	-0.0538965732758291	0.19910849797	0.0123995841557017	0.00544190487609725	0.0450174392829946	0.0288350780739453	0.0130414044992313	0.00892074451589947	-0.00135971066284657	-0.019979657781348	-0.0281374234678873
0.168727976089672	0.0672227958294862	-0.0336263473004186	0.156619167749851	-0.000681828119803524	-0.0257703356725835	0.0200606802044053	0.00219139189882969	-0.00185394911771644	-0.0132260818961935	-0.020757991215551	-0.0221813826557635	-0.0354472860820286
0.92886746031746	0.0677169300028359	-0.428549246155344	0.0667325396825398	-0.0151429894179893	-0.0456142857142857	-0.0306877125311336	-0.00537857142857134	-0.00679469373219366	-0.0303786375661375	-0.0297851190476189	-0.025977674177674	-0.0454776999688764
0.117141114050179	0.0240166363117992	-0.0220924320253288	0.104401841298872	0.00570879950848741	-0.00925793625753335	0.0270971345530828	0.00604658915878944	0.00563130889821624	-0.00177456837452297	-0.011222317013912	-0.0126271753197842	-0.0199878105231571
0.00935912791481325	0.0014979923250934	-0.0011267992117427	0.0112799358876149	-0.00376851772131501	-0.00110968713472513	0.00186595324284281	0.000687227310021429	-0.000414263552327036	-0.00243910242802007	-0.00138445699808608	-0.0017083427917917	-0.00154757309641801
0.337867429432779	0.142400124184462	-0.089247265590152	0.261539620503673	0.000356243289423963	0.0146748336980843	0.0500831240371527	0.0427029937398893	0.0285351629972778	0.00751553849375414	-0.00385404339703793	-0.0252684718975976	-0.0161799109999044
0.0526679211174094	0.0236887401790282	-0.00276657057756465	0.0680319090965426	0.00536544695703257	0.00932805170488878	0.0219803767462508	0.0094812277522503	0.0160479827628489	0.00734674933096068	0.00312173036383678	0.0014823847275573	-0.00749779381480742
0.695706888944389	0.138998980477289	-0.272143039383069	0.226795888833389	-0.0146854652554688	-0.00999543170749428	0.0429508288129997	0.0258086000816734	0.0209968080642168	-0.0123404484814815	-0.0272534294276072	-0.0273614405075896	-0.0469188375268875
0.0532454216647597	0.0113189035674188	-0.00957078127153657	0.051980196532161	0.00325689987959406	-0.00516671160039656	0.00791381066572355	0.00276809599774291	0.00130488230625923	-0.000954905860401256	-0.004030058512262	-0.00427900019481026	-0.00839810942165545
0.183318683433673	0.0838441755158506	-0.0196641043885926	0.249317885949459	0.0062272833938295	-0.0519384957879425	0.0202754640912537	0.010088161598013	-0.0133779911311058	-0.0228556061970565	-0.0233705075254074	-0.0367772031329187	-0.0431776326301064
0.219572338595232	0.0341718747041198	-0.056237845606863	0.170865181980678	-0.0122613287559933	-0.0318287146941126	0.0191625833130374	0.0119299868311065	-0.00869034097646204	-0.022045021725053	-0.0255686522843578	-0.0338682413957937	-0.0323894241464996
0.136214474849944	0.0317032764900936	-0.0230802835648402	0.141815609705694	-0.0153108490572858	-0.0106729638498323	0.0277083005212864	0.0110258590442184	0.00538418732870055	-0.0129919064535591	-0.0142014745886249	-0.0193632617761051	-0.0311158206890945
0.06261336235722	0.00547506703368518	-0.00752995448269714	0.0564756251996056	-0.00268632912236034	-0.00118734418921283	0.0129923532938769	0.00599162171520456	0.002737966144223	-0.00193683665578659	-0.000218952785745352	-0.00757302993686498	-0.0073757042729122
0.179504139271964	0.0344940676053493	-0.0383658641614791	0.164376413392386	-0.0154237984800346	-0.0167363827702889	0.0160850859439584	0.0193513747432627	-0.00198381716648935	-0.0160800906251618	-0.0150170964550977	-0.025322716321435	-0.0229982387368992
0.791881427831428	0.145009078448009	-0.334812511795003	0.159329683279683	-0.0246763531758097	-0.0632015559090122	0.00727910538535537	-0.0218321576973752	-0.0091422574943687	-0.0439389545424109	-0.035751345644113	-0.0712629050849181	-0.0921391572144203
0.40744736235739	0.067398999070129	-0.123963537196045	0.249641514790044	-0.00593025665198021	-0.00867638891626488	0.0246270348010981	0.0202415384007024	-0.00479711142457673	-0.00730332278412255	-0.030280882740471	-0.0388298590414229	-0.0601840675643679
0.538946021624574	0.126696924267326	-0.180952388585603	0.290940089486537	-0.0244498348383827	0.000185671328561066	0.0543934722205278	0.0197161439651017	0.0186675606527593	-0.0121320817549109	-0.0347009114225116	-0.0413588256094828	-0.0694074329448547
0.514768818659262	0.0926077752711885	-0.171551606842889	0.274430540315097	-0.0119642848675977	-0.00846584373192416	0.0482163147983387	0.0239576395549781	0.00516610947474627	-0.0102150642997609	-0.0225108560396071	-0.0333989511297905	-0.0494722742132472
0.0849262549534689	0.0137402156897289	-0.0170616860218437	0.0654533511078631	-0.00585292838380153	-0.0104632594890681	5.49658565292266e-06	-0.000495671073845419	-0.00651011728627084	-0.00815809393643481	-0.00624243548220291	-0.0127363303483623	-0.0198004519843905
0.0205894955834196	7.95966851616092e-05	-0.00246754203151536	0.0178221638349142	-0.00532846528908698	-0.00143809215195095	0.00158050623536603	0.000482952678630445	-0.000583859380426949	-0.00338327872051896	-0.00386053307866102	-0.00536252529193262	-0.00551147028914005
0.660938115171436	0.120655368825979	-0.250925425809861	0.23646744038412	-0.0116784950132104	0.00653121826931702	0.0331423608820086	0.0321075053028613	0.00675661437590613	-0.00257363837194668	-0.0226840037178956	-0.0328223876937478	-0.0500241892098593
0.146123660474997	0.0594126091812508	-0.0254082144573977	0.158743532623112	0.0141277392944898	0.00810677903150689	0.0280329655473637	0.024709162484012	0.0144107882464569	0.0111172591629983	0.00527769002553383	-0.00577611789429186	-0.0199565307958722
0.848232297549945	0.11831478624723	-0.369531681786665	0.128051035783389	0.00195466167819103	-0.0224367855484729	0.0345032844606373	0.0224674378997908	-0.0154399093460433	-0.010241061935141	-0.0131715076332338	-0.0458427453217959	-0.0438509464935936
0.0733729472052178	0.0374805120679962	-0.0064775674647342	0.0938272551965054	0.000287317789798597	0.00854857833424358	0.0296325386910395	0.0223849531625185	0.00955455259144197	0.00441794806202109	-0.00317586427959024	-0.00477224565479052	-0.0138900086607213
0.43951663968958	0.107176947425545	-0.148267359039782	0.229828222658926	0.0143620414152459	0.00386221782133589	0.0746498053875525	0.0377141548502901	0.0295467596964384	0.00911212961829089	-0.0144929802786553	-0.0305188473081489	-0.02948945276409
0.103185215796367	0.0257617575325451	-0.0148937744757677	0.11817095055607	-0.00072007642205775	0.0101581937703836	0.0312092923521541	0.0220473216978046	0.0151096776951378	0.0047190586741629	0.00106547691701848	-0.00213279600378137	-0.00454547630373629
0.586885069979116	0.117199975515949	-0.213972431655766	0.251652128088516	0.0201408980642405	-0.0369659808134616	0.0638304934147288	0.0196096394081701	0.00632006790224338	-0.00841254137461056	-0.0185718109690614	-0.0418597076014771	-0.0335910525379735
0.223067673735751	0.0831814045107464	-0.0507164308248919	0.200297488870803	0.0264340624700157	0.0141005005964693	0.0629712733307545	0.0446134350623264	0.02525841007512	0.0202672815332425	0.0131904719332668	-0.00692046202347935	-0.0236537202497996
0.938997619047619	0.0602970455717683	-0.436858635936121	0.0583357142857142	-0.00124206349206346	-0.043286507936508	-0.00431444805194814	-0.0135322089947091	-0.0189168530543532	-0.0222642857142857	-0.0218531746031746	-0.0480740423519835	-0.0448959535834537
0.941059523809524	0.057617873482557	-0.437942460902226	0.0542738095238094	-0.00855264550264545	-0.0257873737373738	0.00566746031746024	-0.003123015873016	-0.0117686507936507	-0.0171700096200096	-0.0171601190476192	-0.0376124218374219	-0.0341362734487735
0.143966636117952	0.0563569941416988	-0.0231767078417951	0.157706303577317	0.00911325088375373	0.00703614518821305	0.0238392112947998	0.0132672360537808	0.00868666025363557	0.00807469803598337	0.00113693166026851	-0.0148819751444526	-0.00443499860766461
0.487564561440446	0.0946417014196574	-0.152925169792397	0.284724242637663	-0.0224116255413964	0.0126513583935707	0.064928633465748	0.0174922375634727	0.00203448985949439	-0.00488013357391281	-0.0144825743520498	-0.0429390365324856	-0.048743318742734
0.221946880240904	0.081582687820876	-0.0517173759839636	0.187002835022087	0.00680334734930652	-0.0323881064449882	0.0294606951876459	0.0019052297925484	-0.0065240532615726	-0.0127923795478408	-0.0206538045526053	-0.0354612353418269	-0.0374972434505048
0.786589153439153	0.163197507076378	-0.318312856966048	0.19821917989418	-0.0223732804232805	-0.0742529951529951	0.00353140331890334	-0.00185067941317951	-0.0279847347097348	-0.0483131377881377	-0.026468557776646	-0.066825197572895	-0.0800003010694252
0.772462563362563	0.13857971801945	-0.322570328332984	0.169552412482847	-0.0195486540148303	-0.0804700772996964	0.005491383013004	-0.00306049853139623	-0.0467985652112586	-0.0500093656572633	-0.0561279234611625	-0.0612479698898738	-0.0864341502094937
0.698865849428349	0.142505613785049	-0.270679999398489	0.229742483904984	-0.00215249479622548	-0.00406682836284233	0.0281906295719226	0.0156591387914917	0.00485396836780361	-0.00310966157953396	-0.0273425248240788	-0.0240896075775192	-0.0436000311080861
0.0707398170916863	0.015518466426195	-0.0142797509947158	0.0619697586361165	-0.00940150600396557	-0.00803303672726541	0.0150832230664853	0.00647481759556565	0.0045241556778437	-0.00871727136561549	-0.00599786369331673	-0.00939555894506526	-0.0133185885164613
0.888476455026455	0.103891817026143	-0.399353228368938	0.0984652116402115	-0.00912063492063508	-0.0143179385429386	0.00873553113553094	-0.00928159571909581	-0.00142854136604142	-0.0117192867317869	-0.0224416502479002	-0.021947095959596	-0.0470830266955268
0.132717505074012	0.0690861993695176	-0.02262034510881	0.129533373897767	0.020135799875948	0.0293079511707483	0.0527279054532069	0.0446480022063386	0.0369041429262524	0.0247218755233482	0.0064049588739197	0.0124721840252025	0.00942826399027161
0.880356613756614	0.108263029189249	-0.395718100967143	0.10072671957672	-0.00966427368927358	-0.0505958994708994	0.00486996151996166	0.00386343101343112	-0.0216313525200289	-0.0301300865800864	-0.0325274548952286	-0.0396013266825767	-0.0457114142393553
0.915615343915344	0.077243418175282	-0.416929494376671	0.0789263227513227	-0.0304847374847375	-0.043216871091871	-0.00770496031746026	0.0024614417989417	-0.0087059523809524	-0.0368508042883042	-0.0406166426166427	-0.0253347883597884	-0.0334275103436869
0.0961371823466448	0.0248313663027573	-0.0128014882821371	0.105426868004535	0.0049135357191859	0.00858950979236683	0.0229970123924831	0.0155438799683849	0.0100177258413477	0.00675152275577637	-0.00621962874990949	-0.00742218868286378	-0.00853977377246577
0.30933804892212	0.0674851531874672	-0.0938524718580249	0.19564675870588	-0.00337383511263906	-0.0143056543629461	0.0328012574271596	0.0248417000643084	0.00521458921830431	-0.00883974473779259	-0.0238883674141229	-0.0369355114973555	-0.0522409464390488
0.00910233485188656	0.00317209031520469	-0.000234220650752605	0.00846533572803587	-0.000660445366817161	0.000741088683463292	0.00308053032638857	0.00238686727480793	0.00104605677645879	4.03216583230656e-05	-0.000383197012727208	-0.000808356943112409	-0.000669369521202114
0.507246994615204	0.151117059630324	-0.16223156103438	0.310701058547155	-0.0350543493629007	-0.0506604271674955	0.0113302783016319	-0.00996894964667733	-0.0383862012258008	-0.0428573882651981	-0.0566749055699752	-0.074066933746568	-0.112645421042526
0.53068865492377	0.106941717037477	-0.179551853957261	0.272080789520675	-0.0015141148775103	0.00524521896609598	0.0386218302557663	0.0311457052678312	0.00969695073084342	0.00186555204429284	-0.0260895679174163	-0.034594163073606	-0.041594753406488
0.0665245033088505	0.0127554631852895	-0.0126116770312948	0.0531609717749939	-0.0040600081039586	-0.007617395609859	0.0115700180830828	-0.00136453369279388	-0.000444064542418229	-0.0058387018569088	-0.00526174092257588	-0.0135095380679168	-0.0139781852176477
0.0228673777348151	0.0203034228055787	-0.000923438930827723	0.0192445356928649	0.0032785383120565	0.00140945431886672	0.0140800957115754	0.007170985480566	0.00458695765735281	0.00234399631546161	-0.000729538395767761	-0.000775594342742405	-0.00176356119029173
0.880561904761905	0.10675291153856	-0.400084340628884	0.100246428571429	0.00546825396825401	-0.0308230437318672	0.011182716167275	0.00531897848883145	-0.0202546277094652	-0.0126773948818065	-0.00300055279687628	-0.0474598738497142	-0.0196078523328523
0.0395325133321942	0.00565194583298654	-0.00357428172343147	0.0472176962919921	-0.000324085555801636	0.00136084641863315	0.00218138639880462	0.00436751339814685	0.000877760057626305	0.000518380431415756	-0.000989699387025852	-0.00513635046113699	-0.00486003352823158
0.0148514680128817	-9.91310628680533e-05	-0.00315006922567152	0.0113950367061096	-0.000403143257974086	-0.00215782917216004	0.00279392957168432	0.00135714073507497	-0.0017545798389587	-0.00128048621506706	-0.00216359598740737	-0.00354748152255656	-0.0034990173445279
0.0211821591557535	0.00868875755788209	-0.00257850166065048	0.0176527380276173	0.00397946195797357	0.00231061397516611	0.00565788900064804	0.00694751323225144	0.00439793749691231	0.00314503796656984	-0.000417412505981568	-0.0016477788031332	-0.00276945720053911
0.454707901274011	0.206688495120432	-0.132642768626181	0.306387923432683	0.0112305848953113	-0.000477704716916438	0.0645283217140172	0.031344599162145	0.022446968489292	0.00537644008919741	0.00356596965616779	-0.013241674038819	-0.04951531630056
0.287804149265642	0.107534503017678	-0.0712186767655816	0.233172035086578	-0.000835045379044885	-0.0431153614292118	0.0443165513038579	0.0032671419852866	-0.0246426009141202	-0.0219752034041283	-0.0363737195310514	-0.0430185187805872	-0.0686642488872978
0.40992003299379	0.109330260012301	-0.130695369885223	0.234392572796179	-0.00391604626049563	-0.00564825587004025	0.043926328225937	0.0272560089019158	0.0189406770303247	-0.00478215106526791	-0.0172595978819613	-0.026818225963225	-0.0443904686720118
0.100346140157597	0.0186121847566454	-0.0164109805852912	0.0979335301841546	0.000139575362600244	-0.0177155926624903	0.0141267643244896	0.00732061216997539	-0.000906419994582922	-0.00878800864994503	-0.000416722815141518	-0.00962967430954836	-0.0264489109700945
0.0446030553889786	0.00050185644724126	-0.00069578379330526	0.0512131198060384	-0.00137085644880831	0.000583626036995639	0.0135110452654038	0.00817599110755797	0.00175400909917069	-0.000393615205906334	-0.00459891303456304	-0.00639092811361699	-0.00786199827322791
0.407379838974849	0.114723379181247	-0.131182813121803	0.240133534355362	-0.0262293438569349	-0.0148769110760689	0.0559127876419795	0.0273976653858681	-0.00444466731863574	-0.0205531274665019	-0.0284505786193465	-0.0128762669145916	-0.0412842078756306
0.916069312169312	0.0763606139787115	-0.418553497936106	0.0780723544973545	-0.0146867724867725	-0.0429057488807488	-0.00530046296296294	-0.00744034992784992	-0.0246699074074075	-0.0287962606837606	-0.0219747113997115	-0.032772071909572	-0.0398586186961187
0.909212698412698	0.0834976374259401	-0.414390902002026	0.081195634920635	-0.00831085858585856	-0.0133941697191696	-0.00552855339105329	-0.0104904049654049	-0.0232303992303992	-0.0108525141525141	-0.0307476931021048	-0.0161673941798942	-0.0303754412254412
0.156010768965024	0.0230174069260704	-0.036501104920408	0.125061417210842	-0.00438145570237949	-0.0163459212719564	0.0147367561344686	0.00755846920077316	3.06076403445987e-05	-0.010363688487168	-0.0165003754068185	-0.0321453859692192	-0.0248573014686362
0.643541829031535	0.148208123593418	-0.236070072435391	0.264163726524021	0.00802581644816303	0.0169258558581399	0.0529270509474684	0.0243986719707308	0.000407150336333761	0.0124758361531514	-0.0258484103854526	-0.0403376889908555	-0.0410811045947479
0.460159519717376	0.196475740019572	-0.139477544566635	0.294241548658692	0.0256162663235105	0.0186411296204618	0.0743100802867779	0.0428249642445335	0.0358761536004231	0.0221286979719862	-0.00239734521517515	-0.0137745182850104	-0.0300331175582185
0.778343783068783	0.164640535897742	-0.314949372343128	0.19686455026455	-0.0162256812631812	-0.0400879803931978	0.0194334767084768	-0.00532205133617669	-0.0282613799054975	-0.0281568308281895	-0.0203336183152359	-0.0752300171928461	-0.0323730998168498
0.0760622494515492	0.0131422194219428	-0.0159114429105411	0.0614071575837536	-0.0109964728749646	-0.0119188098360455	0.010390770025755	-0.00386940712840622	-0.00570540905826881	-0.011457641355505	-0.0133946780695415	-0.0178678377297656	-0.0198645006489356
0.148368608657805	0.0229908484498941	-0.0331459572506107	0.126262773104042	-0.000750650479916709	-0.0145426026123668	0.0229076690166183	0.0163273290583642	0.00578511754289077	-0.00764662654614176	-0.0162720725886934	-0.0188533507340761	-0.0271994984213375
0.88640873015873	0.103080622752513	-0.399689867015449	0.10239126984127	-0.0118682539682539	-0.0229497354497354	-0.0205697703077604	-0.00248181216931209	-0.0138037244618127	-0.0174089947089947	-0.0354674385799386	-0.032260575998076	-0.0654158990821693
0.688017601826527	0.140943021805289	-0.268141800179381	0.225785469256979	-0.02055127531289	0.00650222069557904	0.0571546785356311	0.0118114369499585	-0.0124055965873405	-0.00702452730865555	-0.0155413125293017	-0.0214379731589296	-0.0406940412529906
0.0893047846923333	0.0141255936284393	-0.0129269969761158	0.0912930961698788	-0.00981451052885986	-0.00695807526311774	0.0118903452622098	0.00922008472018228	-0.00420021897401042	-0.0083862928959888	-0.0120186273366782	-0.0166971321014253	-0.0234127754811041
0.945478571428571	0.0536267440540219	-0.441248932375085	0.0531880952380953	-0.00733968253968253	-0.033785588023088	-0.00418829365079354	-0.0109211640211639	-0.0264087301587301	-0.0205626352813852	-0.0687511743065728	-0.0337208333333333	-0.0546451502201502
0.0239319889882526	-0.00346231566344584	1.83652443227524e-05	0.0369655767367019	-0.00243294339653089	-0.00141847030050774	0.00548297951100818	0.00214728167136645	-1.92329350254851e-05	-0.00192570684851931	-0.00445808855944635	-0.00686766322582751	-0.00857458270018185
0.504136032349567	0.157331594175746	-0.162296984282098	0.299505927622828	-0.0335191268788755	-0.0321588115236574	0.0286112745822162	-0.0238884752396458	-0.00583245841542274	-0.0328389692012664	-0.0780115557735374	-0.0597060401570971	-0.0943618051981502
0.509485293262052	0.15605922926101	-0.162178273881941	0.307645513129624	-0.0249301820019103	-0.0523860509511162	0.0534526990490903	0.0117110943375149	-0.0307072392703799	-0.0386581164765132	-0.051386413895636	-0.0853859096764799	-0.113492232457767
0.339444891406	0.115654624279113	-0.090844119838101	0.237839903404145	-0.0132538825816716	0.0136046023219275	0.0714281684349778	0.0639319274319362	0.0279421429746705	0.0001753598701279	-0.00279301412238292	-0.011986169664607	-0.0112431242529548
0.6580578406787	0.11888910698955	-0.250860796186856	0.234736603765745	0.00302324794021291	0.00532299877514131	0.0477545753008901	0.0221061544486847	0.0122679852225518	0.00417312335767717	-0.0114671303596151	-0.0271290547984748	-0.0369846819592559
0.0412472947473963	0.00758008434081105	-0.00842521578900034	0.0213083093810147	-0.000476644901018487	0.00609289221615094	0.0109162156785065	0.0082774767068639	0.00380120141871196	0.00280812365756623	-0.00195873430319331	-0.00500494765790002	-0.00660453634260576
0.148467235351026	0.0666830274645198	-0.0246523483901058	0.158184749913348	0.00807600063254962	-0.00104792897415604	0.0131447051249481	0.0161654203438483	-0.00355813465872906	0.00351403582919679	-0.0178953371365376	-0.0238383506294195	-0.0291966981652494
0.190354250014569	0.0879168367399036	-0.0227138528821584	0.241144562054462	0.0102410537350023	-0.0424023006888151	0.0408677002800016	0.0132001310629991	0.00165006668139747	-0.0160806234769064	-0.0183737034415785	-0.0348679133433263	-0.0401218800507173
0.346268839149138	0.11786965349781	-0.0960018841798225	0.245840198886546	0.00780795051883054	0.017060803800434	0.0780974080289872	0.0643225030340183	0.035278876933877	0.0124343771596322	0.0117552013109643	-0.0162436682103444	-0.0179060376750398
0.685890407962275	0.164398984137527	-0.274771496682689	0.208639190543795	-0.0179231532483103	-0.04708474410297	0.0103186038683057	0.000580446043970118	-0.00303555670915245	-0.0325039486756401	-0.023684341665247	-0.0398536048229351	-0.0497927067032991
0.938650793650794	0.0601950943135934	-0.439016937220189	0.0542825396825398	-0.000345238095238121	-0.0234080021830022	0.00022341269841275	-0.0167464285714286	-0.0233484126984126	-0.0118766201391202	-0.0295906956469456	-0.0351627162189663	-0.031656812169312
0.68187042342706	0.126153859014289	-0.265189246089744	0.219319233537597	-0.0273374872919651	-0.0132117130532047	0.0243169776035688	-0.0123291331164863	-0.0412638910234968	-0.0202746001725849	-0.0499070049062756	-0.0552635947891298	-0.0969881451839216
0.488381346500824	0.154159703348453	-0.144540677266856	0.309259197375589	-0.00788451587311223	-0.066883827820537	0.0151870696451764	0.00202665568313765	-0.0117151517196969	-0.0373841718468246	-0.0812291167961904	-0.0814820705603091	-0.0889950513469435
0.312438144862148	0.105436083583729	-0.0695573757644501	0.305405951263854	-0.00840082227936589	-0.0206528035175754	0.0174570166284849	0.0257233877136848	-0.0215754513945575	-0.0145268128984706	-0.0332736635743485	-0.0447252566949713	-0.0568903609313231
0.790773148148148	0.156107234489625	-0.324458653186993	0.190560185185185	-0.0352169080919081	-0.0802057706182706	-0.0104452373893164	-0.020345168669897	-0.0405188918788184	-0.0577113393550894	-0.0853143370654399	-0.0854572074506803	-0.0619461622721105
0.56375050416932	0.149427063318991	-0.19473684119953	0.274472786428971	-0.0195293180286032	0.00877106946765571	0.0622107670029222	0.0411836567627639	0.039218998801594	-0.00537912428047382	-0.0103180659617669	-0.0133163983864771	-0.0483296194979302
0.172707777046343	0.0282426773311192	-0.0405112726303426	0.1460311365943	-0.00459633169778564	-0.0132028780470608	0.035721207127985	0.0101354902622451	0.000297697530059898	-0.00889960487242322	-0.0107897335177691	-0.0188575040340658	-0.0265991709938841
0.570820007516563	0.170002121318478	-0.196705938250831	0.288093881372326	-0.00877986797344388	-0.0658670617477253	0.0089256009962021	-0.00414747789749825	-0.0132681620598745	-0.0373234648605846	-0.0727417932260054	-0.106154585365482	-0.115489209635879
0.894796296296296	0.0968022809726498	-0.402476075382789	0.092937037037037	-0.00376084656084652	-0.0248261544011543	0.0290318783068784	-0.000710185185185064	-0.000221560846560664	-0.0142935004810004	-0.00891675500425482	-0.0416050116550116	-0.0356186813186813
0.433131678023646	0.1048105904098	-0.138816691993274	0.239433096544773	0.00692569185654812	-0.0183059129433052	0.0453595193698372	0.0379979322854802	0.0196738831490831	-0.00569011054337853	-0.00460655125835657	-0.0102569653674482	-0.0446432737898441
0.375281299651723	0.0724180716372603	-0.113731632584378	0.242421043038993	0.00276154749734298	0.00994041260176198	0.0449590363314868	0.0295702275451672	0.0089341375063538	0.00635098004955248	-0.0202051123396995	-0.0315337532719943	-0.0344057491616187
0.584358876824929	0.147412331604838	-0.208279804790302	0.263596678730626	-0.000706408056122099	0.0117946198083603	0.0499749312409321	0.0483600053697231	0.0336125089727579	0.00554410587611909	0.00971949641705527	-0.0295159934603297	-0.0240694230574025
0.821132283975005	0.104119232625209	-0.354178965254518	0.142939938247217	-0.00742273801414328	-0.0291388315940527	0.0251851402674191	-0.000876409294130465	0.0153244525618785	-0.018280784804098	-0.0388388796497121	-0.0516270226241555	-0.0596440050877129
0.0398682415898734	0.00708145412136646	-0.0070200581623809	0.0369400841192385	-0.00419863213638218	-0.0110834667540543	0.00374756799024623	-0.000420259028515765	-0.00489303961628326	-0.00764104944521822	-0.0039041191515889	-0.00785501478375991	-0.00982713837185133
0.486248810791126	0.158233630362702	-0.149199673142751	0.306043942832063	-0.0149914153994176	-0.0221478765368319	0.0295219867251429	0.00106780840063753	-0.00185757460085728	-0.0185696459681248	-0.0597576801568139	-0.0643946731998782	-0.112394617068365
0.327529090179589	0.125381222910504	-0.0907720669222902	0.236901188353948	0.0490773353880872	0.0212337909658671	0.0796842415805527	0.0628153844061823	0.0520242446009212	0.0351555631769772	0.00857864181538753	-0.0100849768654092	-0.0147582851048805
0.126137014325661	0.0497263923971845	-0.021412312884955	0.128772659302466	-0.000651750937113921	0.00697259555336907	0.0311657268546115	0.0301534602711232	0.0166893984861382	0.00316042230812758	-0.00176657753651441	-0.00946740929314885	-0.0143620198087576
0.127479803173205	0.0192151337120763	-0.0247992930097349	0.122125263875721	-0.00978135816166742	-0.0154511335927086	0.021074245910028	0.0156072690372502	0.000926778830410618	-0.012616245877188	-0.0189015915871527	-0.0164895742268862	-0.0214512976857369
0.329894658290202	0.146887688120255	-0.087184716196035	0.248757937166613	0.0222393333869041	0.0146647919062421	0.0466368817801588	0.0338587389319239	0.0135440162349945	0.0184520626465731	0.00134043507625309	-0.021825814584909	-0.023784751642814
0.0371257256342881	0.020035885464103	-0.000999600625282468	0.0502021738056911	0.0044007031321408	0.0107327716421349	0.00922915972984432	0.0164029606895779	0.00831198903079949	0.00756673738713785	-0.00294959508123523	-0.00394468122657205	-0.00765539902959833
0.515708240408402	0.101068286862064	-0.174491415032552	0.269082010162284	-0.00516669835536598	-0.00670995574751554	0.0512803412972447	0.033440367971774	0.00519801780876705	-0.00593832705144071	-0.0206854720485196	-0.0258824865294613	-0.047819425372983
0.0247578710238536	0.00489047378593776	-0.00319441117526823	0.0190269125212091	0.00513304917252397	0.0025712799199939	0.00927817969898574	0.00649962683510384	0.00610137005575516	0.00385216454625894	-0.000615755262179409	-0.003108841758847	-0.00139901373516748
0.419693375839592	0.118384915621617	-0.132187078812161	0.239584944403737	0.0153607565004954	0.0010840516241622	0.0539948666679771	0.0467654023703652	0.021023765544987	0.00822240406232883	-0.00397112073502831	-0.0239317638049268	-0.0200635088513183
0.053983188150267	0.0254742216307279	-0.00330271510964828	0.0692092373783694	0.0144589022071617	0.010124391258569	0.0332914043817619	0.0228209133298484	0.0173942698821566	0.0122916467328653	0.00637235596410477	0.00186760168375195	-3.304353949133e-05
0.326730984306129	0.0894286630178912	-0.0839136282978694	0.255469415609295	0.0109325062490443	0.00924525237751694	0.0659865322693253	0.0406148688649536	0.0227140467486869	0.0100888793132807	-0.00692410713138364	-0.00246996060738475	-0.0199442386385612
0.236257946547829	0.0740982252769862	-0.0528327021921845	0.205520499296854	0.0298311043219065	0.00405844610653866	0.0531634129111342	0.0458833387807719	0.0151298545008307	0.0169447752142226	0.00925593377055378	-0.00311600214901384	-0.0109739500820127
0.487516858858177	0.152092254554782	-0.148488113608605	0.305319526978209	0.00446705343981163	-0.0232612398736921	0.036541205144913	-0.0167306307734995	-0.00301352364272128	-0.00939709321694021	-0.0537152647326907	-0.070434714387402	-0.0865767938811322
0.911093650793651	0.080188678922538	-0.418089668060468	0.0829063492063492	-0.00872420634920645	-0.0135527417027417	0.000704350279350341	-0.0140710826210827	-0.0097017857142857	-0.011138474025974	-0.0421928571428571	-0.0333581168831169	-0.0410628306878307
0.557651792598526	0.136029545019184	-0.189421828315075	0.27618987406814	0.0172957980186308	0.0154470864233706	0.0551181052601982	0.0287898370691057	0.0264742969327516	0.0163714422210007	-0.000608267499576542	-0.0412164747012698	-0.028170054244068
0.427112147053198	0.11341728993352	-0.137353283413457	0.234287675036528	0.022780450929842	0.0112689494214462	0.0731016205529305	0.039080798056761	0.0315393395869435	0.0170247001756441	-0.000737524443896687	-0.0368965213328783	-0.0162895799417016
0.450207198469015	0.189324157754232	-0.128633265058648	0.305372400037054	-0.00711095792964278	-0.00110037115903117	0.0730416847842196	0.0419895210282974	0.0182001301815539	-0.00410566454433697	0.00293259655851374	-0.0227604736619527	-0.0384548753146847
0.196245116629975	0.0873148555620226	-0.0352402542555814	0.201215632282115	-0.0453390794010477	-0.0391683001755449	0.021154524180953	-0.0183874762891124	-0.00321552964225938	-0.0422536897882963	-0.033991850290866	-0.0272446899208319	-0.0514559022816404
0.403433229531619	0.0872492228326066	-0.112603582612417	0.301705869750222	-0.00406969575011151	-0.0183323040177188	0.055899238395594	0.0396754238009097	0.00696021487060278	-0.0112009998839152	-0.0231547826148135	-0.0398753987917475	-0.0562599512873339
0.746876485551486	0.155998990013222	-0.296982517289474	0.214131847781848	-0.0652469428719429	-0.0619901433891759	-0.000965751840751761	-0.024519654854949	-0.0243953717779803	-0.0636185431305594	-0.0829372659991081	-0.0625280793449502	-0.103100594666211
0.0886178802286602	0.04156782608454	-0.00579285735086045	0.11238239161549	0.00551419592967765	0.0075077054920854	0.0304127080623155	0.0176923074870682	0.0103033330963329	0.00651095071088154	-0.00021297790295996	-0.00926534936695321	-0.0159971497939259
0.728406275649537	0.148834249317756	-0.293756570992312	0.200896502128241	-0.0191297932933615	0.00370562911211891	0.0248214797775121	0.0335035778605295	0.0080169378711048	-0.00771208209062135	-0.00757621422174837	-0.0396045059663384	-0.0428851671121753
0.127411962381303	0.0491188733272496	-0.0207968256077457	0.132340031228128	0.0227152389216528	0.0205876686208356	0.0476391861661818	0.0410379583308481	0.016508095368351	0.0216514537712443	0.0118618553490047	0.000597986092926356	-0.00345829010808399
0.219692717399437	0.0807723844401088	-0.0469591269766924	0.198081734650089	-0.0120679991422774	-0.01637160645481	0.0151693670013381	0.00438641317660898	-0.00601981536670612	-0.0142198027985437	-0.0249997328507952	-0.035163409615503	-0.0460410580324991
0.537757998249357	0.0856029588673647	-0.186251897019897	0.253456587406533	-0.0258133621622902	-0.0189052155604369	0.0356094575305126	0.0126043842528514	0.00889656162091135	-0.0223592888613635	-0.0254568787414708	-0.0463339235747847	-0.0676433698672905
0.00317425303433436	0.000167076336674896	-3.50800380159678e-05	0.003529853376506	-0.00014210198709668	0.00157339260202067	0.00164669278242295	0.000975510060216083	0.000247002398905542	0.000715645307461993	-0.000414087027779055	-0.000884158370383706	-0.000227348664624693
0.581248812503286	0.156085180341665	-0.206804233277987	0.26906785416338	0.00653549835737754	0.0236840532825368	0.0517564334426381	0.0533352410294926	0.0374795203540763	0.0151097758199572	-0.000266200157937324	-0.00624691715973025	-0.0241784800916903
0.326967208017293	0.106923059217442	-0.0918350768394672	0.231395377455985	0.0178181355789819	0.0168624554321977	0.0425498981181998	0.0373488553500214	0.0160730363578257	0.0173402955055898	-0.00192551063439311	-0.00949470242440459	-0.0198620445433113
0.25166636340486	0.0568830475197892	-0.0636238106223182	0.200435140406692	-0.0101732981091915	0.0098975703396339	0.049358621877349	0.0280792092458746	0.0158622701864816	-0.000137863884778766	0.00294730049748398	-0.00668793909166376	-0.0275364590636164
0.68808417970918	0.142306919394338	-0.266297576897594	0.237360264735265	-0.0223392431452176	-0.00937764847466327	0.0201803335136572	0.00940860906441743	0.00209273803719057	-0.0158584458099404	-0.0381775083451048	-0.0561716675940518	-0.0595145508559148
0.517916724544201	0.107782089939671	-0.176520457081701	0.269512140190099	-0.00359375429674347	0.0115506323184833	0.0533080571100326	0.0345838722899214	0.0156076014907253	0.00397843901086992	-0.0231806731476492	-0.011217819169244	-0.0384815558990505
0.696518001443001	0.160177064047113	-0.263996914741738	0.24989310966811	-0.038611949932306	0.00150544270544273	0.041649278036778	0.0362886377160564	0.00574316703177002	-0.0185532536134316	-0.0265841355923507	-0.0359143815954247	-0.0551532779786607
0.056716360547929	0.0356794136911359	-0.00688302458868148	0.0491375094971957	0.00990304658892976	0.00566994961956716	0.0300350032182276	0.019714701893737	0.0140218165502475	0.00778649810424845	0.00880483379152656	0.00085758715384928	-0.00441627171663165
0.00085914618439683	-5.20211807261954e-05	-1.15713074313632e-05	0.000368443185340918	0.000219571020640352	3.78914866561638e-05	0.000461380963517426	0.000163357096719346	0.000265715765656852	0.000128731253648258	-0.000135865201060393	-0.000192691468845007	-8.1237631431357e-05
0.307460686321792	0.0585378745006729	-0.0723663343081534	0.280728430130791	-0.0172050092645225	-0.037486380378121	0.0333921360361395	0.0107151874538432	0.00623213219768909	-0.0273456948213218	-0.0284597637175324	-0.0421344947433114	-0.0468328688678543
0.792082264032264	0.150455277843806	-0.339100232457753	0.162678847078847	-0.0217557630747286	-0.0616690993107577	-0.00761605719803182	-0.0115172739453882	-0.0356419749202678	-0.0417124311927431	-0.0846605544359336	-0.0523146970483078	-0.0887814968328209
0.00103303870560499	-0.000125758983976989	-4.6220847326572e-05	0.000876584699312534	-5.70370860617972e-06	-0.000155886287672754	0.000566981378227671	0.000278242637203284	0.000144858462093528	-8.07949981394669e-05	-0.000100069412893055	-0.000246963269050395	-0.000216208028097041
0.94081746031746	0.0581053558088837	-0.436398930122333	0.0571825396825397	-0.0347022126022125	-0.0248357142857143	-0.007359126984127	-0.00352023809523805	-0.0426752525252524	-0.0297689634439634	-0.0399631072631073	-0.0423703449328449	-0.0400081372331372
0.125627066682152	0.0545114193710898	-0.021597333210447	0.136715394612302	0.020554002413302	0.00817929737787859	0.0497120845739574	0.0331400539304803	0.0173312148406042	0.0143666498955903	0.00383055076576558	-0.0106879867722399	-0.00882201573252045
0.564719767059331	0.117948599943406	-0.206224959945397	0.23619134405178	-0.00449519068946513	-0.0228842285721046	0.030085838641621	0.0289002944573833	0.00428836872487648	-0.0136897096307849	-0.0233201097294478	-0.0419121416162254	-0.0470480874456521
0.77710582010582	0.16701648718293	-0.320097510328992	0.191160846560847	-0.0347292013542013	-0.0822102635382046	0.00558242331042536	-0.00892866624116628	-0.0310168178717891	-0.0584697324462029	-0.054140555756198	-0.0605932065211476	-0.0739277473435913
0.107551203613031	0.0191673733429612	-0.0217330278092448	0.0930879249908737	-0.00551635143513225	-0.00133916382820372	0.00844155475579059	0.00455632165710379	-0.0123600040618486	-0.00342775763166799	-0.0219473617496256	-0.0196996347844701	-0.0263226793541431
0.351065262686697	0.126501746505682	-0.0937863829199639	0.254228477874423	0.0395650066263112	0.0219532221873197	0.0720394033077402	0.06082397092243	0.0338576907173332	0.0307591144068154	0.025756587349025	0.00250273475736129	-0.0117917899478366
0.0172324549619774	-0.000231296127483408	-0.00228882119565977	0.0160687408315727	-0.00477679211890375	-0.00441851207586966	0.00112955665965501	-0.00298684276841962	-0.000680744970705385	-0.0045976520973867	-0.00466373372886767	-0.00620508293331257	-0.00683920560314124
0.788111243386243	0.165366964647872	-0.325327326665151	0.191888756613757	-0.0377751412447744	-0.0625476671476671	0.0115293017898281	-0.00350795454545461	-0.0196712527550124	-0.0501614041962208	-0.0473991280947486	-0.0612122742997743	-0.0801301554544718
0.030537470122564	0.0124172263700812	-0.00359967477346999	0.0283637520922676	0.00824189964189411	0.00336300399304223	0.0125986444883462	0.00915065140876139	0.00463971806488544	0.00580245181746817	0.00158340294084737	0.00107180034442273	-0.00342984890400267
0.835203438718145	0.121448204287225	-0.365331401069608	0.129957672392966	-0.0200777773424833	-0.061822366087072	0.00262130893344126	-0.0161358013032247	0.00282121018959247	-0.0409500717147777	-0.0186629182025024	-0.0284770549618654	-0.0429572985358631
0.692114185351685	0.144500083314385	-0.26837553543296	0.23436637020387	0.0228958909010379	-0.0275492296423109	0.0561066858522741	0.0316417185796821	0.0113810386860717	-0.00232666937063641	-0.0262665023930757	-0.0298514571149727	-0.0260170003960954
0.764720132645133	0.14046447344731	-0.319546667222559	0.176357645132645	-0.0155120375287481	-0.0708440792291396	0.000323364858491271	-0.0178026691541746	-0.037821295767213	-0.0431780583789438	-0.0903060322774203	-0.0845912711040273	-0.0797735496382121
0.193668535489353	0.0585087224988816	-0.0373861527400533	0.191213412785201	0.0137442357002314	0.0260479188611969	0.0561140261295673	0.0394117162473556	0.0234493478529897	0.0198960772807141	0.00473841896894533	0.000225455537434721	-0.0174344453509778
0.814370465510245	0.106672364036752	-0.353820264400294	0.143612867823088	-0.00586411630389616	-0.00613037874515865	0.0144021415123616	0.0218859911730496	0.000542796078383811	-0.00599724752452746	-0.0334800285957954	-0.0451787618806915	-0.0731946305751999
0.365402298094195	0.141226718962412	-0.0964176935238587	0.27085057258585	0.0261078458815583	0.0270053216660526	0.0878448709484396	0.072169156864178	0.0358688190680613	0.0265565837738054	0.0194894588913477	-0.0053104723022408	-0.00101344272804493
0.392011945480299	0.0652499421783806	-0.122818419740332	0.235739504102304	-0.00344870990796708	-0.000810060419517922	0.0450922949835873	0.0232905921979522	-0.000368613414402585	-0.0021293851637425	-0.0214428535975912	-0.0384915365467294	-0.0505781270312308
0.403969295942652	0.0807910918509945	-0.128279932103725	0.240296902573537	-0.0136970886744157	-0.0099310424502892	0.0395982231124025	0.0418248868905025	0.0128344049430063	-0.0118140655623525	-0.0259488217051871	-0.0292984026791415	-0.0390849149461766
0.661927403967149	0.123004878413381	-0.256614296957646	0.237605929366185	-0.00452564719125959	0.00295799437347422	0.0404227626060443	0.0201084396249864	-0.0083234537628466	-0.000783826408892629	-0.0253665634247486	-0.0475544864071047	-0.04097825648593
0.128185801668149	0.0460856170983354	-0.0217124165749592	0.132321016430763	-0.0163524039863459	-0.00386150323885684	0.0312229895039979	0.0301727905561232	0.0105624719774322	-0.0101069536126014	-0.00843147353647254	-0.0141788077754426	-0.0234722331149192
0.430316447080133	0.104585678667585	-0.141167363857264	0.239979494316159	-0.00804368511674997	-0.0117069678126848	0.0640367291129868	0.0390286385371089	0.00617811363232545	-0.00987532646471739	-0.0231914115817941	-0.0157199172411813	-0.0405986887649333
0.0867269787504908	0.0422384663266482	-0.00580727225058371	0.111025974629857	0.00351746737350654	-0.00992954355750221	0.0269186202601865	0.018771308384125	0.0102234003232004	-0.00320603809199783	-0.00502214898530123	-0.0118974312781215	-0.0106069206963374
0.191070148664406	0.0616510144530363	-0.0375797034082804	0.191130400397672	0.0175706885073294	0.0204189297050895	0.0631546173073523	0.0470691848291892	0.0219176692127123	0.0189948091062095	0.01875526945987	0.00340326506303384	-0.0016671867070425
0.941364285714286	0.057565122886438	-0.437565929443502	0.0535690476190477	-0.0297063492063493	-0.0283791819291819	-0.0148309371184372	-0.0112678571428572	-0.0199023809523809	-0.0290427655677655	-0.0516818422318422	-0.0523536932838404	-0.0615337618400119
0.00936394607330186	0.00601164441853469	-0.00120783130728301	0.00799876693546132	0.00239573663487956	0.00242489318679797	0.00679934675280622	0.00252350094458007	0.0029277849297118	0.00241031491083877	-0.000236402397205793	0.00105440501003237	2.96450263118607e-05
0.0239073582673152	0.00410928464808639	-0.0044999938261467	0.0188488874814566	0.0019909601900749	0.000362303705122236	0.0041307054084448	0.00278512400342402	0.00185177878332765	0.00117663194759857	-0.00139531302575295	-0.00178233199516402	-0.000844499788740766
0.652628297416378	0.120186942723785	-0.248373290568241	0.241043924805844	-0.0163918236693934	-0.000724705611775622	0.0385859766750181	0.0347842613097258	0.017514622583743	-0.00855826464058451	-0.0228268403205355	-0.0281554947098064	-0.0528116743572995
0.00576145953141584	0.00326984375048351	-0.00116845719484897	0.00413256537809434	-0.00115542147456793	0.000123182491428411	0.0016923221004127	0.00143784844564493	-0.000275174485903625	-0.000516119491569761	-0.00109904032976943	-8.60361825147492e-05	-0.000622066114520359
0.684501425980056	0.166841680674515	-0.267742361085738	0.215136199438004	0.0171482640495475	-0.0275105791980261	0.0256936218764372	0.0195820514218585	0.012102149260581	-0.00518115757423931	-0.0383040658294798	-0.0463107511735417	-0.0704142079149828
0.781844841269841	0.165067450426698	-0.317279908423017	0.192421825396826	-0.0300190254190253	-0.0604681638883044	-0.00352543891293877	-0.0164951644651644	-0.0247060084006282	-0.0452435946536649	-0.0804652774377038	-0.0733590181838866	-0.0868229802958577
0.565832889435564	0.112491822017459	-0.202645128525922	0.246644265897026	-0.0367052253517315	-0.0115239006150868	0.053687516596303	0.0219477426975568	0.0027590917755026	-0.0241145629834091	-0.024417310328573	-0.045973142428933	-0.0614977284529993
0.187196246600418	0.0762658619782639	-0.0196112703183345	0.244656539998082	0.00378338601617634	-0.0436625573095863	0.0227706780912459	0.0130649177550313	-0.00336862846535604	-0.019939585646705	-0.0261772372856718	-0.0299466138762909	-0.0457361459681137
0.0336043994843152	0.00999409424406845	-0.00498101536957005	0.0272486499209154	-0.00555366052000812	-0.0012296878146052	0.0112069505335782	0.00380047567250439	0.00480262234913627	-0.00339167416730666	-0.00299675330947302	-0.00509828894545129	-0.00368366676685315
0.198822508251119	0.0305733698618897	-0.0470799525546543	0.162025036672963	-0.0323690381113354	-0.00982141890172586	0.0358250210897773	0.00705986469646766	-0.00161151007561919	-0.0210952285065306	-0.0276267592636242	-0.0300534160779551	-0.0285551832146899
0.404830778249633	0.136829836337	-0.108273923684107	0.320659755279183	-0.0228417529246919	-0.0224626910959773	0.0204442247791918	0.0240889033625437	-0.0495586243700873	-0.0226522220103346	-0.0468487007160505	-0.0566659312576439	-0.0522796608765997
0.0964559562552027	0.0136244724668063	-0.012090313982661	0.105846014270076	-0.00101015895892825	0.00725024797477421	0.0266097753139927	0.0119567557330501	0.00895642381332031	0.00312004450792298	-0.00809218963114711	-0.01161979629013	-0.0132293638945588
0.640751148388648	0.174948013469216	-0.234998170747386	0.262957184944685	-0.00110007374758403	-0.0284221896076906	0.0341388265029323	-0.00803974752195202	-0.000967111304301604	-0.0147611316776373	-0.0412710764990851	-0.0394841341667733	-0.066220545827782
0.906951851851852	0.0835306203974228	-0.415313411117532	0.0825231481481483	-0.00979492544492544	0.000842592592592672	0.00736464183964192	0.000654420579420667	-0.00734308561808561	-0.00447616642616633	-0.0164307972120472	-0.0341556337181337	-0.0222125132764839
0.00434471388225743	-0.000268992382771257	-0.000446973298475678	0.00211259799619534	7.42824887727126e-05	0.000173576804971086	0.0011023700694077	0.00108568448782399	0.000340676444287114	0.0001239296468719	-0.000561531327036371	-0.000913320015813581	-0.00128142868675483
0.00310155089971188	0.000202666958983674	2.54158092123707e-05	0.00392408682040182	-0.000805479686031878	-0.000727076795254253	-0.000138687499700222	-2.10957136731809e-05	0.000385041919899232	-0.000766278240643066	-0.000902165070641289	-0.000953316377708876	-0.00116136048587103
0.756351210826211	0.13325011317793	-0.311635221257691	0.173751566951567	-0.031958952232616	-0.0228361635399451	0.00525959404786891	-0.0332173943195034	-0.0278497156748928	-0.0273975578862805	-0.0365867642645022	-0.0743948277753069	-0.107334016305121
0.680795489226122	0.156975479637324	-0.265238203113301	0.214681116784355	-0.0278688980517708	0.00651621838116323	0.0252116694485363	0.0246321871293018	-0.0307119341199534	-0.0106763398353038	-0.0394221272973664	-0.0544948371586975	-0.0616932437089962
0.653512397561159	0.120044835181595	-0.250506573490104	0.242462602438841	8.53100839051102e-05	-0.00155267865286757	0.0411577505147036	0.028022213351807	0.00950239445584944	-0.000733684284481173	-0.011121378172914	-0.0266531905510146	-0.0354510105013981
0.196002186358973	0.0815595147331589	-0.0252015312599248	0.251475674958992	-0.00971043090407961	-0.0417073874777487	0.0189852993180216	0.00819259354765031	0.00149384257715471	-0.0257089091909142	-0.0267491941538504	-0.0300412133472201	-0.0449849560251375
0.667971052176238	0.124045765844305	-0.254841941358212	0.24328172560154	-0.0183922412941376	-0.0241283783262621	0.0383065791025853	0.032935863714546	0.0210027160776386	-0.0212603098101999	-0.020980915866463	-0.0309539069873886	-0.0484344716836932
0.480175597710688	0.103552033547783	-0.148112254871616	0.307409630286353	0.00261907417234891	-0.0292413794058847	0.0344490328488115	0.0176702998721062	0.000744031904939824	-0.0133111526167679	-0.0398917435120027	-0.0558878635856185	-0.059402128394951
0.783438492063492	0.162944025470145	-0.319918680819066	0.192894841269841	0.00710638106191686	-0.0439747881747882	-0.0262539316936138	-0.0161941317941318	-0.0214766541329041	-0.0184342035564357	-0.0513614984051323	-0.084802717959142	-0.0899189744824033
0.0847505784337805	0.0116451192270609	-0.0181938816519759	0.0686918479294202	-0.0137344726341189	-0.00924702528564052	0.00779444636770893	0.00127794658016754	-0.00377129331610675	-0.0114907489598797	-0.0155503458990358	-0.0127676538889312	-0.0187661628907015
0.434616350945198	0.0983789840858089	-0.143286348048394	0.245279008918079	-0.00307895298662697	-0.00527225824268429	0.0490362301193151	0.0392409041050504	0.0137304039456924	-0.00417560561465563	-0.0194585128599845	-0.0464565716495812	-0.0559579542870967
0.565456605004945	0.114794236273498	-0.207017922946302	0.240723346685877	0.0181806255699445	-0.00742396647252952	0.045641981281632	0.0259263853218821	0.0197063754269819	0.00537832954870754	-0.0346595795089089	-0.0215134834789874	-0.0547339009150775
0.212683390701981	0.0424969874682175	-0.0491118953834807	0.185099276584081	-0.0129921746810209	-0.0169882422368413	0.0341544832810234	0.00262040981795583	-0.00479786716671307	-0.0149902084589311	-0.0111443147502817	-0.030641918847085	-0.0349739506335069
0.683552210766647	0.154276089471242	-0.269239066790678	0.209460506354941	-0.0492686360664321	-0.0299449335825978	0.00961363798174331	-0.00861209536310548	-0.00387408049319826	-0.039606784824515	-0.0308900377939076	-0.0510801939541465	-0.0529684485654625
0.646229475616976	0.167307143447639	-0.24083511410275	0.259084413271913	0.00290439143473198	-0.0526565164153012	0.0263769259743524	0.029521087074453	0.000133977257627316	-0.0248760624902846	-0.0513175568099374	-0.0508271559275376	-0.062245215961534
0.272370701299022	0.108694512261062	-0.063844661158043	0.227509574728698	-0.0386270924659104	-0.0712168261993661	0.0195918821179021	-0.010095057901136	-0.0255185900775483	-0.0549219593326382	-0.0737366864941261	-0.0490017214506309	-0.0697763871708415
0.109458874218336	0.0144515083083001	-0.0183591947167603	0.105652248243257	0.000569760356971358	-0.0119660288196382	0.0101687715934498	0.00956586346395222	-0.00333711127509016	-0.00569813423133342	-0.0112648783850013	-0.0201952256201469	-0.0328580947732781
0.837722881965529	0.119262648957871	-0.363470887526509	0.140702118034471	-0.00150317297082003	-0.005866209933857	0.00644721784207081	0.0151761315813106	-0.00577916557055491	-0.00368469145233852	-0.0209588094911625	-0.0427656609458079	-0.0428607972909444
0.267462631656013	0.109875695664676	-0.0611416328198275	0.235845795306501	-0.0524857365378233	-0.0661814374677941	-0.00835002037905352	-0.00527856334260279	-0.0350937236481166	-0.0593335870028087	-0.0530379915463978	-0.0685199697388488	-0.0712024279576648
0.57565688513728	0.141278147147248	-0.205294963761934	0.254439543434149	0.0300724571370152	0.00248737066927895	0.0435369756934074	0.0279733449507567	0.0162392775993754	0.0162799139031471	-0.0184586818238904	-0.0127921040123198	-0.02814861486787
0.701998699448699	0.14140575116327	-0.271920622943862	0.229576300551301	-0.0216945834260721	-0.0366003972563956	0.039461680988287	0.0163752209769686	-0.00847631461561027	-0.0291474903412339	-0.0354890673055551	-0.0255727931294997	-0.0423203030262708
0.79139246031746	0.15345947067377	-0.325509734954711	0.187549206349206	-0.0160263503381151	-0.0760595964220966	-0.0155747715247716	-0.0285930796134551	-0.0407753573417236	-0.0460429733801059	-0.0559779383495774	-0.0795069589872202	-0.0865674514272394
0.888851851851852	0.102206895343831	-0.401043037877503	0.0969564814814815	0.00403835978835965	-0.00199708994709002	0.0190417989417989	-0.00195674603174611	-0.000105026455026525	0.00102063492063487	-0.0181026556776557	-0.0286640433475767	-0.0368384740259741
0.048602733743765	-0.00123256495679624	-0.00323461593588016	0.0652540660059164	-0.000432637289949585	0.000623190316852172	0.0116272732048322	0.00338036763953951	0.000308590613114161	9.52765134512937e-05	-0.00768705941501156	-0.0113942539478894	-0.0126573674981694
0.080281963474429	0.0124702398898615	-0.0161606955289207	0.0675555169197597	-0.00845337620883688	-0.0112201000832969	0.0068864237249168	0.00293822899820574	0.00244896029867064	-0.00983673814606688	-0.0109387796266147	-0.0168386941994078	-0.0195086860163791
0.62023628016938	0.132782549626933	-0.224662831484896	0.257022053163953	-0.00738141855651608	-0.041916570628712	0.0299804744216265	0.00895300510364483	-0.00586362540342145	-0.024648994592614	-0.03712161119834	-0.0606364799735748	-0.0596902254781329
0.526889320849244	0.105384514515333	-0.181851592947254	0.267120996611074	-0.00152145024399053	0.0015676755990689	0.067122820765265	0.0187859578268232	0.0142853705702601	2.31126775391832e-05	-0.0169245018213868	-0.0147395732882579	-0.0353102130805082
0.411915397061236	0.132881837987726	-0.11039912921987	0.33143242792193	-0.0235712687884084	-0.0323930353072839	0.0499867064105959	-0.0148109350604371	0.00470906221422673	-0.0279821520478462	-0.0475014451249836	-0.0672995820121957	-0.0648753205716208
0.866732521645022	0.11029522904463	-0.38562114500802	0.117000811688312	0.00308533549783563	-0.0383417809042808	0.00657650173900182	-0.00163579421667637	-0.0150789495226994	-0.0176282227032226	-0.0214329846079845	-0.053808971121471	-0.0484529554395267
0.561923451684051	0.109779686895598	-0.198582877340781	0.248160968605804	-0.00401481946836346	-0.0194624823499941	0.0353096659855147	0.0179412457485505	0.0205505714920947	-0.0117386509091788	-0.0287816379401712	-0.0471513760655381	-0.0634949642683464
0.900828571428572	0.0832726856155563	-0.40765191368571	0.0882380952380951	-0.0129131766381767	-0.00726164021164033	0.00316878306878299	-0.0319284391534392	-0.020031537906538	-0.0100874084249085	-0.0300056190673469	-0.0364051286676288	-0.0410375445904858
0.653361111158924	0.136058046300596	-0.249664551086832	0.21905520778783	0.000476765924445344	-0.0134924532292472	0.0165829758642697	0.0202998773865271	-0.00431519245220258	-0.00650784365240098	-0.0643171204240217	-0.0325607006152987	-0.0586595486435281
0.194359829267785	0.0439061194081922	-0.0383808039578537	0.182974262912513	0.00829663395611699	0.00123111421418712	0.0374711177890387	0.0248887628387256	0.00800879235725646	0.00476387408515205	-0.0143319378366482	-0.0274343756670188	-0.0350781864561059
0.230175700173495	0.0772236354196755	-0.0533505166638372	0.201941055689398	0.00618347272199105	0.0106708717627318	0.0380050904176999	0.0335275989181636	0.0220370861854527	0.00842717224236145	-0.0090577822412615	-0.00291596191340859	-0.0101746870049093
0.295159295788753	0.0732238062360049	-0.0748539686745217	0.237936647004699	0.0119248666206672	0.0149909413822011	0.0561830496375629	0.0387667604475343	0.0336368329281949	0.0134579040014342	0.0041684527952946	-0.00331349649260032	-0.0296609142315368
0.0366852632821482	0.0115226205366409	-0.00627532845076707	0.0317023996864965	0.00364999185015743	-0.000649163189142411	0.0102161946743934	0.00477788427888311	0.00664465781938205	0.00150041433050751	0.000276342319552793	-0.00311392196867296	-0.00286434195032605
0.67888878534889	0.136602791590686	-0.263935599348505	0.232109505249401	-0.02882155937773	-0.00872404126490323	0.0285294694933176	-0.00951193572028564	0.0153901194179409	-0.0187728003213166	-0.0265256174392163	-0.0282572417824122	-0.0653941667035087
0.770449323824324	0.137361910683769	-0.322565596988724	0.169095120620121	-0.0509190288352992	-0.0357563038761782	-0.000841973821385511	-0.0431379194117159	-0.0409580589149197	-0.0433376663557387	-0.0931951315472102	-0.0720777366898947	-0.0896654720254164
0.194623982634431	0.0235046518490053	-0.0366153177762786	0.190816686370813	-0.00613034375452248	-0.014181630580559	0.0283684081541025	0.0122669459921697	0.0035362515576691	-0.0101559871675408	-0.0183202635161315	-0.0343730981928858	-0.034289074939863
0.0625875778401919	0.0435450703402216	-0.0128633606670423	0.0548368793978213	0.00937381002231692	0.00524318250173504	0.0258436694099118	0.0174342691486342	0.00520135842021484	0.00730849626202598	-0.000183241297998071	-0.00120076413394078	-0.00346554716197016
0.0555351952835247	0.00809639395027239	-0.0104675609922455	0.0460841389251091	-0.0075810617211798	-0.0036343285177227	0.00586651623469558	0.00112210543351916	-0.000937016046687437	-0.00560769511945125	-0.00444241531576497	-0.0113768887581586	-0.0125067629675201
0.0626418488467255	0.0374419628509048	-0.00936066241379053	0.0518815036215598	0.00542243218610042	-0.00233281116835627	0.0220697923392477	0.015262374413738	0.0079352166818481	0.00154481050887208	0.00288774947102641	-0.00268217423413537	-0.00689835430134068
0.183196148149154	0.0443970306749669	-0.0347635584350637	0.186857253817106	0.0127772181411892	0.0185662735131577	0.0513824144001197	0.0320423138366962	0.0153872636495801	0.0156717458271734	-0.000507509285513214	-0.00661668035821097	-0.0159492421435816
0.00903458326442939	0.00317980686502629	-0.000322335276379475	0.00700184027879964	0.000865022642344662	-0.000364599218004139	0.0025510540598046	0.00139715162765212	0.000708455381365537	0.000250211712170262	0.000643933135752143	-0.00110500986114771	-0.00236629148860547
0.932061904761905	0.0655444667438642	-0.431160205131068	0.062204761904762	-0.031440836940837	-0.0358111111111111	0.00423948412698405	-0.00778095238095244	-0.0213321248196248	-0.0336259740259741	-0.0434314694564695	-0.0308426467051466	-0.032814535002035
0.012414467809792	0.00281045409111724	-0.000787754735035872	0.0138691172744035	0.00142522211835092	-0.00192517448598675	0.00299937428265077	0.00217802487147932	2.67792455564565e-05	-0.000249976183817915	-0.00142119188133808	-0.00227318004975468	-0.00249292151369012
0.602034632113992	0.131970648547182	-0.222687471623417	0.241299689945868	0.00140464552729014	0.00183886098679564	0.0526623199787225	0.0365452848486247	0.011505999587105	0.00162175325704284	-0.0314175331118001	-0.0203438357444912	-0.0618396261370648
0.24249641295105	0.0403620440944587	-0.0486410404308003	0.246818735059323	-0.000716757977736321	-0.0179512022922077	0.0421407266121641	0.022978162355772	-0.00463803837913293	-0.00933398013497203	-0.017115311000698	-0.033036296048495	-0.035166420118705
0.185014395757276	0.024442363769878	-0.0383219891992957	0.17867009852915	-0.0106986698935169	-0.00824100160722094	0.0293386254595466	0.0114046349205057	-0.00139613153755122	-0.00946983575036892	-0.0229238877490558	-0.0269026328204059	-0.0407259349472921
0.134098860531304	0.0635595842629742	-0.0123865594737067	0.181601599692445	0.00841503881318928	-0.00910885318716004	0.0277965386151405	0.0225052533266758	0.00696364734985169	-0.000346907186985379	-0.00920008365677639	-0.0158745845503419	-0.0259342289404396
0.896801058201058	0.0844209975209528	-0.402417676697107	0.0970656084656084	-0.0256624338624339	-0.035183597883598	0.0213501322751323	-0.00992094155844148	-0.0118570887445888	-0.030423015873016	-0.0129516534391535	-0.0257446511821512	-0.0624708902087193
0.00742998922139696	0.000773002858798001	-0.000254722282667773	0.00558347152162504	-0.000882859075388169	-0.001243105893341	0.00280533332349924	0.00117748724507634	0.000958067792318408	-0.00106298248436458	-0.00128013463571829	-0.00216507907074232	-0.00161956829954298
0.929431746031746	0.0670661307730458	-0.427812064581801	0.0688349206349208	-0.0301642857142855	-0.0163603341103341	-0.00252559523809515	-0.0103062169312168	-0.0138834656084655	-0.0232623099123098	-0.0462016178266177	-0.039766631054131	-0.0461138357013356
0.279337698049218	0.101547403394548	-0.0693199555958201	0.2400664348756	-0.0207821437249653	-0.0608294031756743	0.0250680240774697	-0.00737135518924692	-0.0216675441116875	-0.0408057734503198	-0.0392106027258328	-0.0539711383564118	-0.0508987770501021
0.0383064245354815	0.011205592626095	-0.00832076062878896	0.0315644936135467	-0.00101793260762815	-0.00275275553294737	0.00735843539160855	0.00390626174444924	0.00285514430940916	-0.00188534407028776	0.000256925481956542	-0.00413197218751762	-0.00886516154614518
0.0771134388592298	0.0408448642732799	-0.00993418306123887	0.0912068248992651	-0.00751462783826105	0.00452551594117312	0.0320930671675806	0.0201694382398344	0.0145522117865667	-0.00149455594854397	0.00514294778841523	-0.00676151206754011	-0.00129496018917771
0.797644201169201	0.146162013986021	-0.337387072290138	0.158061354386354	-0.0577325056751528	-0.0454889454147316	-0.00446119504772136	-0.0088322691120607	-0.0110574597651802	-0.0516107255449422	-0.0470964382979707	-0.0846385096623279	-0.0473905480809196
0.934464285714286	0.0635855361288266	-0.432753521017465	0.062202380952381	-0.0375059523809524	-0.0195624338624338	-0.00691031746031756	-0.00363809523809522	-0.0238478354978355	-0.0285341931216931	-0.054623306055543	-0.0556045514670516	-0.0338863756613756
0.331472695343477	0.144161391208679	-0.0930736389631438	0.239942610537175	-0.0219926755168589	-0.0109359209949048	0.0351434826466695	0.0121625299444253	0.0138344512543898	-0.0164642982558819	-0.0279052720146557	-0.0320501016130331	-0.0414024422896892
0.709274130961631	0.140244963504619	-0.276796148008364	0.226820313482814	0.00294147858013627	-0.0342872784207536	0.0418634062073691	0.0195780601349328	0.0152422268828808	-0.0156728999203087	-0.012850288267758	-0.0299538867498768	-0.046495808330561
0.399672970939928	0.144720222256334	-0.10482794391791	0.317298629649448	-0.00554035897242755	-0.0406094349398206	0.0380120267469026	-0.0141270210729747	-0.0281897064639076	-0.023074896956124	-0.0530962042640974	-0.0497913547084727	-0.104773785853143
0.310164449947356	0.0809354461116114	-0.090681624223774	0.207509102067968	-0.0171527934724248	-0.0177774281020076	0.0431597296121368	0.0302760106096954	0.00153027630249569	-0.0174651107872161	-0.0156553041639702	-0.0099700641497158	-0.0373634756071625
0.943673015873016	0.0558621790330299	-0.440235629841715	0.0532603174603176	-0.0275874236874237	-0.0298387205387205	0.00165753968253968	-0.0159419672919673	-0.0227138888888889	-0.0287130721130721	-0.0475636303511304	-0.0332001591001592	-0.0355292036667038
0.684572818125478	0.150642058285697	-0.271070451554061	0.214631816498897	-0.0232037437929735	-0.0488350005469931	0.00116908612525302	-0.0204262937638771	-0.0298542206191624	-0.0360193721699833	-0.0485720735407237	-0.0619318700538326	-0.0903768920784712
0.0461342979969454	0.00562962821427025	-0.0103771124677441	0.0346618469199526	-0.00602052922857953	-0.00624364724921865	0.00817107937348945	0.00167256799362558	0.00133951406797591	-0.0061320882388991	-0.00796490712527351	-0.0104931209303437	-0.0111603598805726
0.12213885928533	0.0502964594799801	-0.0214951074826396	0.12438290245015	-0.00665303646944228	0.00401795139525986	0.0340117944083263	0.0265494322364398	0.026039081503755	-0.00131754253709121	0.00170393640386372	-0.00606501321790086	-0.00288697081726692
0.675360801602365	0.118524995411597	-0.258265050481875	0.230089198397635	-0.00699049735872825	-0.0179485072919611	0.0505244284264391	0.0207303609574122	-0.00820583010398834	-0.0124695023253446	-0.0348572906361987	-0.0323673493284587	-0.0549950554751434
0.469577109521904	0.199018526798501	-0.141967133923052	0.297707310767951	0.0313781034862108	0.0139404051019046	0.0855284977026102	0.0468580583813393	0.0426328347303801	0.0226592542940577	0.00569683934737508	-0.00176378074281508	-0.0194604947426332
0.306966372053764	0.0718042493884516	-0.0871553958173418	0.208424590383848	-0.0106265876904618	-0.00848805564859484	0.0396235533228456	0.0234004627208897	0.0088812708979078	-0.00955732166952833	-0.0173859631517009	-0.0276411412590563	-0.0387664902680488
0.930134126984127	0.067891017253663	-0.428834768658184	0.0665325396825397	-0.0184674603174604	-0.0258931216931217	0.00320621693121692	0.00151785714285713	-0.00799404711573826	-0.0221802910052911	-0.0354552429052428	-0.0301222222222223	-0.0349169252044252
0.216248930374507	0.0637279196708235	-0.0545100941180873	0.175010722050516	0.000654753568770788	0.00313362240541287	0.0381769951055559	0.020451540831253	0.00183874132294293	0.00189418798709184	-0.00455563902109654	-0.0178792908897949	-0.0231219250996473
0.195422964367436	0.0849548742379178	-0.0275452596206094	0.240084783966781	0.0045196824114517	-0.0491266117894913	0.0213250294435761	0.0147334411076671	-0.00370091564548669	-0.0223034646890198	-0.0235820882434569	-0.0340223185147889	-0.0343563181779357
0.342913969301007	0.14003866335594	-0.0956655543098965	0.249569613102359	-0.00977553156140176	0.00923457670191818	0.0475194001104244	0.0265765819306608	0.0252009367708082	-0.000270477429741789	0.00362241940148172	-0.0149690033668628	-0.0378526036683043
0.438142179865563	0.112066088309547	-0.141568812680405	0.242388755518984	0.0157829826669739	0.00646239019367001	0.0722235399814602	0.049007079619923	0.0322682881971329	0.0111226864303219	-0.00382217373445992	-0.00900925697609961	-0.024804918908352
0.667416498585694	0.117194024973315	-0.256744787276629	0.227077945858751	-0.0174405570879642	-0.0126929302119163	0.0495235934294178	0.0240830069897946	0.00625182769326171	-0.0150667436499403	-0.0185465294857112	-0.0411434183995838	-0.0474311564830393
0.875746410533911	0.102873094180945	-0.39282443168301	0.103203589466089	-0.015755750766548	-0.0146568362193362	-0.00444131794131808	0.000850547138047109	-0.0264470874305434	-0.0152062934929421	-0.0458043595293596	-0.0411405105047649	-0.0601672260107043
0.930806349206349	0.0667915813115957	-0.430218248051626	0.0643936507936508	-0.020932967032967	-0.0337267195767195	0.00474702380952374	-0.00866507936507932	-0.00413419312169316	-0.0273298433048432	-0.0235481481481482	-0.0372279761904761	-0.0338236855736855
0.807092088467088	0.144684242792038	-0.34565429375223	0.153991244866245	-0.0112751951751953	-0.0934261784815362	-0.0180612265182143	-0.00908863115556557	-0.0436267430840573	-0.0523506868283657	-0.0704501395308232	-0.0370422403854993	-0.0457258409009624
0.862011958874459	0.113491866299695	-0.381597776268174	0.118329707792208	-0.0531246212121212	-0.0250632816257816	0.00328089826839817	-0.00900649951899946	-0.0120399594414301	-0.0390939514189514	-0.0265117447367448	-0.0648940101565102	-0.0655832395394805
0.501470959308351	0.0980765758668618	-0.163588407224662	0.279300933774412	-0.0103404267312349	-0.0060644217824094	0.0543466741104675	0.0380651725864738	0.0108023807853556	-0.00820242425682216	-0.0192153066794966	-0.0381589422241185	-0.0425667434500066
0.529036013319503	0.113493724353194	-0.18135663303061	0.265063986680497	-0.00193069369410281	0.0106948425259735	0.0560432749074313	0.0219956139908127	0.0208085934808911	0.00438207441593541	-0.00796264223247933	-0.0278503199714814	-0.0269798163459912
0.28186032220672	0.0478158048089386	-0.074965970734426	0.199818044082651	-0.0134727218865024	-0.0209559631770507	0.0382739647997218	0.0135049984859011	-0.00268116123614454	-0.0172143425317765	-0.028223664427883	-0.0271990697052797	-0.0481147872096353
0.566357610515112	0.11400298969693	-0.20595539127944	0.243311230064598	0.00677804492651057	-0.038050231849371	0.0300980964900359	0.0113768748624148	0.0188445653478789	-0.0156360934614302	-0.0207636000660035	-0.0275780537746337	-0.0459226802121934
0.65244173228732	0.147432043223525	-0.239953726116848	0.270869378823791	0.00584992460651035	-0.0183454646660529	0.0555828537046495	0.022761091917342	0.0127588997331646	-0.00624777002977128	-0.00964191633163025	-0.0210572947682596	-0.0399467265662445
0.0888974884940182	0.044931180990383	-0.00577482872238773	0.112406289300753	0.00447199223664951	-0.00834034091101814	0.0324520612125351	0.0141554701525052	0.0108836686030878	-0.00193417433718431	0.00227773745152295	-0.00286477727368334	-0.00815957410250938
0.0503265395499412	0.000888043899691604	-0.00152166950195495	0.071068991440865	-0.0020813291137876	-0.000134990404424398	0.0142293254008005	0.0066114014919111	0.0029266686051139	-0.001108159759106	-0.00756769845421117	-0.00742799181925407	-0.0116877717492163
0.943726190476191	0.0550745227861461	-0.440113660979022	0.0549404761904762	-0.0268247354497354	-0.0552900793650795	-0.00458485449735457	-0.0164800264550266	-0.014393650793651	-0.0410574074074074	-0.0358764652014653	-0.0256397156084657	-0.0481918107842451
0.00560453176292382	0.00266648184882837	-0.000756849183548608	0.00704264635928596	0.00395831960920944	-0.000678592877424284	0.00242176795945638	0.00106573152376059	0.000293903356960883	0.00163986336589258	-0.000679934433737258	0.00039308504316973	-0.00125757014661649
0.686298110773114	0.154375489614403	-0.273889836219603	0.209829276815143	-0.00982198430063408	-0.0427095891904754	0.018852536704235	0.0238258297808417	-0.0171274281879051	-0.0262657867455548	-0.0487613278391986	-0.0397183726274252	-0.0911466372833755
0.790290343915344	0.155094121146592	-0.324582871114597	0.189176322751323	-0.0379839303367621	-0.0671811138338312	0.00119290709290709	-0.0442917618573426	-0.0304013857057974	-0.0525825220852967	-0.0457480967244592	-0.0878388070807188	-0.0841006070812572
0.910103439153439	0.0836375843491773	-0.412492990489629	0.0841632275132276	-0.0266322751322752	-0.0204107142857144	0.013893783068783	-0.00256891534391535	0.00164556878306887	-0.0235214947089948	-0.0157686114811115	-0.0409929501054501	-0.0445934995559996
0.591020675002229	0.138640403414387	-0.215751677004588	0.237372147477934	-0.00879366780268653	-0.0085896636528896	0.0381711145577157	0.0294338387738887	0.012942923116008	-0.00869166572778812	-0.0129774859674203	-0.00665191533433906	-0.0303714550553779
0.652976604575947	0.128032269235431	-0.251550740803143	0.215389552349656	-0.0268327858359209	-0.0524212014699196	0.0093968729026378	-0.0179461707037712	-0.0164904597544256	-0.0396269936529202	-0.024873537820836	-0.0440194255668013	-0.0593281218797159
0.0050100680741313	0.0037264342239683	-0.000682980516183179	0.00595102061957577	-0.00138851888780142	0.000650897864456689	0.000834937123942663	0.000889450244252291	-7.76100371427295e-05	-0.000368810511672367	-0.00180697544366518	-0.00157494740200849	-0.00186758060887228
0.147730985726772	0.0673231770922698	-0.0231820076653928	0.158405480780365	-0.00398282402831779	-0.0254742910419706	0.0181893615215435	-0.00194076135246807	-0.0050828641679988	-0.0147285575351442	-0.0232905223376836	-0.0180935032444726	-0.0356169764900931
0.277483709535725	0.0532914308449887	-0.0751728799527334	0.200560325224418	0.0129426916593769	0.0131756127959827	0.0346883131109584	0.0256749694173512	0.0089460315567283	0.0130591522276798	-0.0190262524603252	-0.0250475011893206	-0.0336649612286091
0.0250874835644763	0.00894132236259482	-0.000176639060057927	0.0302896843728493	-0.00117665536209566	0.00249932638939823	0.0120502799198485	0.00574855787275078	0.00585320091006714	0.000661335513651287	-0.00152039259737967	-0.001633760622905	-0.00114734317477024
0.13727073741733	0.024787122923996	-0.0266615252933173	0.133588868740313	-0.0093592301189257	-0.014595513637432	0.0148529936532304	0.0136735366289591	0.00320081815427514	-0.0119773718781788	-0.0214292725656174	-0.0215585571291093	-0.0250407305422494
0.301386303194077	0.101168253255534	-0.0846765363467523	0.206522633174587	0.0041295274784669	0.0245200502318408	0.0775599027880782	0.0554110509688225	0.0220592751673468	0.0143247888551539	0.0153634189583279	0.0069316386396262	-0.0101564544416891
0.125057414944386	0.0203881012037969	-0.0289500950343169	0.106083027403652	-0.011577181338942	-0.0136193351929147	0.0187278156826275	0.0140051207580021	-0.00248182741136013	-0.0125982582659284	-0.0180023790666973	-0.0163470583995939	-0.0207547108393172
0.561747945173155	0.121199208846033	-0.201223421499161	0.238780919561145	0.0057716880823937	-0.0157857744801655	0.0420976583742936	0.0317450283838393	0.0138116906203386	-0.0050070431988859	-0.0177688679439416	-0.0405680995328312	-0.0446980328750577
0.896576984126984	0.0875277605923233	-0.406897658256156	0.0915730158730159	0.00161424501424501	-0.0418635582010582	0.00409642857142867	-0.00185397126022113	0.000120731120731188	-0.0201246565934067	-0.0287793937543936	-0.0175689323984719	-0.0309607082732082
0.941869841269841	0.0572165486357917	-0.437609642496784	0.0550634920634921	-0.00439761904761915	-0.0455742063492064	-0.0109654761904762	-0.0194293553668553	-0.010699007936508	-0.0249859126984128	-0.0330156237281237	-0.0170615740740742	-0.0381563496688497
0.758916174566175	0.141851215402113	-0.312653288004413	0.178511603211603	-0.0198400416464203	-0.0806285037660425	-0.0176357870571446	-0.039817036252598	-0.0515583858155998	-0.0502342727062314	-0.0697492845178205	-0.0727990540091135	-0.0629502036101788
0.584064798235585	0.167421674543789	-0.201898962688373	0.280433328964012	0.00382989516185739	-0.0749569427189308	0.00480011730910956	-0.0311350290017881	-0.0382193985542482	-0.0355635237785367	-0.0768464718102296	-0.0809240367419158	-0.106182276191593
0.840211357379004	0.117021109373996	-0.367776740232936	0.132771975954329	0.00199636267871561	-0.0392318791435069	0.0327109610433141	0.0077273044221573	-0.0322130908801381	-0.0186177582323956	-0.0338565956918897	-0.0346884663811133	-0.0478084370694665
0.59856017616443	0.135155138666475	-0.217379639089251	0.25902569181565	-0.0352069433851847	0.00462195279994837	0.032459787783071	0.0121389645371197	-0.00452642802864833	-0.0152924952926181	-0.0263801490725464	-0.040824975964012	-0.0421134238498924
0.732296123321123	0.162630381877065	-0.289833159418068	0.219320543345543	-0.058798451113157	-0.0687111789655133	0.00370206160941466	-0.0224363034840975	-0.0183107878232877	-0.0637548150393351	-0.0619090079742057	-0.0559171452625525	-0.117320169487561
0.0842460302496046	0.0151403609996899	-0.0158159837238152	0.0734263902558988	0.00394333128274542	0.00229624910366254	0.0188112552570909	0.0146412465931779	0.00604669346923568	0.00311979019320398	-0.00400903721064907	-0.0063629509649601	-0.0100825426180837
0.914607936507936	0.0774100016546578	-0.419148460944824	0.0809253968253968	-0.0212815832315832	-0.0538343915343915	0.000142857142857222	-0.0024089285714286	-0.0201126984126984	-0.0375579873829874	-0.0330871693121693	-0.0433872581122581	-0.0468319994819995
0.0217997284734817	0.0153562988994059	-0.00461641302079484	0.0137973538403062	0.0053881667131433	-0.00142486428083162	0.00823257992499909	0.00373474783695431	0.00188663334020564	0.00198165121615584	0.00153382842138974	-0.00232868810585483	-0.00171644853540917
0.0207591270303596	0.00573509840108584	-0.00345430682479778	0.0140730712747625	-0.00169871084273867	0.00435975156448219	0.00511348313244221	0.00320083660217717	0.00159222289771532	0.00133052036087176	-0.00262108191413339	-0.00321498698732223	-0.00477046862594888
0.317129157292555	0.0597923899137063	-0.0760935789009549	0.279662909284394	-0.00394900721298491	-0.0156666218868225	0.0379662919372805	0.0158501816899064	-0.00810805575323503	-0.0098078145499037	-0.0217090327574267	-0.0449595294102011	-0.0403335399074978
0.6918278571584	0.159802974966378	-0.277474193782454	0.200527075951968	-0.00582941162976847	-0.0250574704256421	0.0165529366951626	-0.00289561767269253	0.00586454498363653	-0.0154434410277052	-0.0512375565114456	-0.04185411662389	-0.0801013973095273
0.054442218323197	0.028400147030187	-0.00477547921879248	0.0722476565028039	0.00703840686767189	0.0252790974682002	0.0316077727022483	0.0132438818204269	0.0111726947475803	0.016158752167936	0.00666563155046098	0.00188111780058002	0.00501601364899281
0.0516681149641686	0.00632918481548405	-0.0118278009805702	0.0384903299256917	-0.00866629760388805	-0.00914530598081184	0.00653643794887188	-0.00125822975615136	-0.00504703252810651	-0.00890580179234994	-0.0100233297242561	-0.00812712799000185	-0.0121907074601362
0.845070433488081	0.118628039270747	-0.369377434023448	0.128412899845253	0.00615941895794836	-0.00106288961583079	0.0204185516009046	-0.00122283091363973	0.00661428549663845	0.00254826467105884	-0.018148285977975	-0.0303877196741167	-0.0314567446306417
0.609675120446625	0.136145546952122	-0.22250228625181	0.248187467451832	0.000656862090290589	-0.0152797681134145	0.056504194652527	0.0248233335787738	0.0105318650334231	-0.00731145301156189	-0.0226714339578657	-0.0114728875683074	-0.0353449395869517
0.042148340598105	0.0337787183137614	-0.00155617957517618	0.0515942115617259	0.00490554299924332	0.0078483624511173	0.0199133064565398	0.0170453761426724	0.00870116625881603	0.00637695272518031	0.00602697472406764	0.00745610846564951	-0.00198556369127654
0.658729150370327	0.137795167769064	-0.241310263555336	0.259165294074118	-0.00358004788390176	-0.0191416143454068	0.0392033826059561	0.0290037716690774	-0.00608094060215381	-0.0113608311146542	-0.0267839226269373	-0.0353510537094579	-0.0550992792549634
0.0302530204666925	0.00155244967750306	-0.00478964648137812	0.029382202064884	-0.0061480079572799	-0.0043032279999316	0.00240553097433077	0.00255848233063181	-0.00162123666320599	-0.00522561797860575	-0.00572905944233833	-0.00712840133135073	-0.00731097063749991
0.426716032864649	0.117604891494759	-0.135921629148796	0.231367664961428	0.0182753317399703	0.00564749738670528	0.0710187311482863	0.0605877115256601	0.0339792154690588	0.0119614145633378	0.0172646672257069	-0.00222233084032786	-0.000531991536054766
0.389909753491921	0.0930919238592514	-0.120948368993139	0.229173526518533	-0.00643836661618191	0.0144526222358622	0.0606199417495202	0.0398529746250828	0.0236616568301861	0.00400712780984014	0.00511954884042676	-0.0218300025402177	-0.0260693253440991
0.0104032530785848	0.000501140562058355	0.000275169899123628	0.0114348452771868	0.000886445258263825	0.000145487022631945	0.00483477899720324	0.00243528682219295	0.00229871556810482	0.000515966140447886	0.000137635423364408	-0.000887042437248464	-0.00194252590189481
0.187735864497339	0.0615284673953316	-0.0332374532708055	0.188050408949166	0.00652747603596296	0.0174542494799917	0.0622640744010935	0.0477309728505045	0.0359378227479816	0.0119908627579773	0.00681134678941944	-0.000988648798543684	-0.00372121429238811
0.0554081123252238	0.0375435207569412	-0.00717218060965093	0.0514004106056684	0.0149233403576158	0.00625150693124377	0.0197003030959465	0.0179114592746252	0.00805892367403994	0.0105874236444298	0.00355521984460679	0.00292650060224737	-0.00301577609736263
0.484830001614432	0.163222310699987	-0.146743798206292	0.319997672772113	-0.0716937992827658	0.0264835861687567	0.0333385163546629	0.0215229181139204	-0.0105800451351904	-0.0226051065570045	-0.0609960852286408	-0.0650748939553421	-0.0962082378139404
NA	NA	NA	NA	NA	NA	NA	NA	NA	NA	NA	NA	NA
0.835879622120799	0.120335476670759	-0.364185051434718	0.134714822323646	0.000463396189866794	-0.0161843840255604	0.0186622670085906	0.0120571503659738	0.0187452565136389	-0.00786049391784682	-0.00745544635533035	-0.0369227664383546	-0.0161652744314508
0.150705980941331	0.0640639755832292	-0.0288301540153872	0.151246235385498	-0.0123356614817516	-0.0329811758483402	0.0301304449944509	0.00373246313147879	-0.0102421718335258	-0.0226584186650459	-0.0240032414238061	-0.0336352362204213	-0.0327354019168239
0.175905717216309	0.0876388669014542	-0.0145084079665123	0.245796797929646	0.0210557354505853	-0.0346569502750978	0.0247866684599755	0.0292736708973741	-0.010575827413293	-0.0068006074122563	-0.0188783182550967	-0.035504977428076	-0.0424037287566139
0.398790639169035	0.0836836408813329	-0.11199034924696	0.291228837211311	-0.0151351031502319	-0.0095824743984757	0.0483791703835081	0.0254281333282577	0.00717083335754759	-0.0123587887743538	-0.0336793177924315	-0.0435667805633946	-0.0552879118638718
0.196661514755005	0.0428585565250591	-0.0408466970365821	0.181610613292881	-0.00346778547104942	-0.0131478824007969	0.0211392690424337	0.0137307198349659	0.00475421250998426	-0.00830783393592316	-0.0263921980814597	-0.0216285264002576	-0.0396162010750822
0.198623311133548	0.0889437202798237	-0.0274957165995918	0.242339087180319	0.00921671275786123	-0.0373325466070385	0.0364747325437954	0.0141120480883763	-0.00266356302498422	-0.0140579169245886	-0.0180866372665617	-0.0413530593498629	-0.0297418773258642
0.0246412350734496	-0.00353647193057669	-0.000491810680130957	0.0313587140602154	-0.00379611978200399	-0.00270266003744965	0.00426355875175832	-0.000120048008657364	-0.00140676416359089	-0.00324938990972682	-0.00690384294272779	-0.00672367284857884	-0.00790792039930686
0.911993915343915	0.0809297004243364	-0.414764313331413	0.080539417989418	-0.00688769841269832	-0.014979882154882	0.00778002645502651	0.00624628427128437	-0.0181903707403707	-0.0109337902837902	-0.0111374338624337	-0.0330466931216932	-0.0332467435614495
0.885561904761905	0.102961498876168	-0.400842505217602	0.0980464285714285	-0.0214220566470567	-0.0426672791701053	0.00868068783068787	-0.011647218984719	-0.02930497585991	-0.032044667908581	-0.0428309621070651	-0.0360769895096038	-0.0496947797572798
0.119437902737712	0.0498307954642215	-0.0172591869911442	0.13255918662063	-0.0121422652273204	0.00498653740251324	0.0323285885171107	0.026968175496882	0.0122660604911936	-0.00357786391240356	0.00190771177335494	-0.00747525346596281	-0.0192498353154021
0.591052912847349	0.128625287406679	-0.216302525960982	0.242470456620612	-0.042615892277849	-0.0011996291964026	0.0349633647024815	0.023431265382522	0.00350799542502922	-0.0219077607371257	-0.0207601269279606	-0.0228606144351727	-0.0360508449812811
0.680460543066381	0.158857345789801	-0.267236475982415	0.211576819212286	-0.0396930764959817	-0.0278907351977367	0.0127534423227189	-0.00241278174039006	-0.00768061834695466	-0.0337919058468592	-0.0360908892620969	-0.0615794552082305	-0.0473127738517525
0.566149648328532	0.114451489087433	-0.201529809780757	0.256098660850212	-0.0146618013587558	7.44779072587853e-05	0.0471476022979919	0.0304326914225562	0.00187689838638494	-0.00729366172574852	-0.0259766030315626	-0.040577732639841	-0.0521351378463889
0.197969521056583	0.028914208917962	-0.0459485091104514	0.163932137854972	-0.0036954441353684	-0.0201798729934765	0.0207984959378422	0.00775094031898277	0.00112716182377548	-0.0119376585644224	-0.024684176157593	-0.0300046116477572	-0.028184357342249
0.109816858034048	0.015960427764496	-0.0233575462477454	0.0918235437417735	-0.0112520367327125	-0.0014533230803845	0.0183299677565221	0.00675733052836061	-0.00824539389232729	-0.0063526799065485	-0.0185935499532154	-0.018212563178739	-0.0208007766252615
0.0201015419068917	0.00524284384783721	-0.00289807001483821	0.0172803496968153	-0.000626613557011407	-0.000331203990194449	0.00449669098884495	0.000789268847913967	-0.000201642539329156	-0.000478908773602928	-0.00340965183524601	-0.00415374536159393	-0.00254415865771686
0.025921436387861	0.00366989050810789	-0.00233311180414585	0.0295720175232525	-0.00128680238338354	-0.00153109236447386	0.00245339201812775	0.00386510665007283	-0.000119930004632448	-0.0014089473739287	-0.00630354066593603	-0.00713677924872117	-0.00873894329074108
0.199491993545348	0.0405502741680188	-0.0431269080387981	0.183555971638672	-0.0141227360304568	-0.00184204788888243	0.0321780325536511	0.0264014407831299	0.000772173388739167	-0.00798239195966963	-0.0134575544646035	-0.0180988909739242	-0.0234090916526607
0.69230439811791	0.12904453938128	-0.271158011128786	0.211955315477673	-0.0067313419029188	-0.0104973062689464	0.0423703549068425	0.032086950743725	0.00281745964581148	-0.00861432408593266	-0.0357263259123756	-0.0346236092782671	-0.047837359454981
0.474192311514388	0.103787810882275	-0.146041487328856	0.299051737560271	-0.0272208970656511	-0.0401380978460451	0.0554545484658827	0.0235279328260171	0.000110017557998832	-0.0336794974558481	-0.0301287769400919	-0.0436156081438206	-0.0670195386815663
0.800134159108018	0.116946432919402	-0.341702187726157	0.154849174225315	-0.0058085046051799	-0.00814540626980997	0.0349692074328481	-0.0110630612244204	0.00860182917628649	-0.00697695543749488	-0.00234318664863153	-0.0457404131251856	-0.0254515051528325
0.565098340304919	0.148152429349623	-0.200465748808092	0.267032215250636	0.0271802307567659	-0.00514717357129746	0.04333512581034	0.0334157942469948	0.0192594034264351	0.0110165285927342	-0.0101752224382134	-0.00617880665093185	-0.0259245600677407
0.928706349206349	0.0682513639986763	-0.428229803622163	0.0679603174603175	-0.0229123015873016	-0.0508880591630592	-0.0111309884559885	-0.0104648148148148	-0.0255835257335257	-0.0369001803751804	-0.0336503246753246	-0.0289960317460317	-0.0456358932733933
0.895433597883598	0.0886009297920334	-0.404469725864874	0.0969747354497354	-0.0164913651163651	-0.0687094729344728	0.0125572751322751	0.00426666666666664	-0.0354629329004328	-0.042600419025419	-0.0291958781958782	-0.0299264897139897	-0.0488627270877271
0.579837123773388	0.167284993954496	-0.201913693746372	0.284488963183133	0.00251734345034649	-0.0384536343148739	0.0162318402877196	-0.00251063090763615	-0.0315003275912655	-0.0179681454322637	-0.0680274490104863	-0.107570800540132	-0.0953803452531649
0.578364137792033	0.144708679798802	-0.20533404837275	0.269900838053378	0.0243744337776658	-0.00769174682205387	0.0583604350058304	0.0449703390098957	0.02513690021351	0.00834134347780591	-0.00254986587768591	-0.0199007884982607	-0.037105807358607
0.374557819159915	0.0809284405751292	-0.110820144872483	0.234617417161953	-0.00207272984826445	0.0132513535917962	0.0646706385100403	0.0408898579599427	0.00668334956086652	0.00558931187176587	-0.0187891165764816	-0.0263938253590419	-0.0286538557302206
0.2037746812602	0.0830260769729482	-0.0401649311476518	0.193449971364868	-0.00743165145815886	-0.034213828104302	-0.0001569003655644	0.00831543342069824	-0.0180822321934112	-0.0208227397812304	-0.0243980542236532	-0.0206636541824529	-0.0477503834820006
0.0500984014498038	0.00844189293518428	-0.00604452415425503	0.0511273119257983	-0.000343832722066652	-0.00451789382995418	0.0105558566619916	0.00766309433796907	-0.000644748344349196	-0.00243086327601041	-0.00556079868787514	-0.00550317925877238	-0.00817221993534897
0.549632521449998	0.135407968412266	-0.187186103920256	0.288364700772224	0.0323618062822397	-0.00579533282694333	0.079651036021926	0.0580300736555567	0.0200164340452886	0.0132832367276482	-0.0137370010043207	-0.0195668573574789	-0.0344236956823948
0.310445322796071	0.109889424418381	-0.066580128634612	0.310488015359421	-0.0483867104920526	-0.0255952243824698	0.050568077593032	0.00957384072773093	0.0178064503061588	-0.0369909674372612	-0.0338084409550048	-0.0727541659693839	-0.0622262100392036
0.882387830687831	0.108868574272455	-0.397149507201543	0.0993705026455027	-0.038466308043808	-0.0342422203699293	0.0189696428571428	0.0130195105820107	-0.0141917618329382	-0.0363542642068687	-0.0278427305151451	-0.0386539109583227	-0.0460551425426425
0.0199423037490546	-0.00217373565663091	-0.00419988812618918	0.0166328490684443	-0.00675994978685717	-0.00776093003519233	0.000339095920696732	-0.00187819845944068	-0.00265587033653938	-0.00726043991102475	-0.00446696634033463	-0.00515884351576701	-0.00814978508508274
0.892666534391534	0.0991723973487254	-0.402703792044596	0.0972001322751322	0.00587870370370358	-0.0225231608805139	0.0142227513227513	0.013486487123987	-0.0204296976171977	-0.00832222858840515	-0.0327754629396577	-0.0260249987213222	-0.0448518062955564
0.325048145356331	0.149680948860166	-0.0873199314427624	0.245225609362448	0.0283797193584919	0.00624086953565905	0.0495310392295485	0.0282535848248197	0.0365083639713462	0.0173102944470755	-0.0102407651164632	-0.0148484161098504	-0.0255087442729409
0.690853776099574	0.12934445508339	-0.271089899981543	0.217702866412503	-0.0273977562122021	-0.00990092212868943	0.0368917678842082	0.00365301909897808	0.00162998283132132	-0.0186493391704458	-0.0246381961562303	-0.046467544658329	-0.0508407967459164
0.229456174448354	0.0612396638948858	-0.0492912852798914	0.201368550599336	-0.00667333153802116	-0.00202497971058818	0.0503485995073641	0.018296092381246	0.00137862344638057	-0.00434915562430466	-0.0271159687886685	-0.024593772827333	-0.0407977811902001
0.195695492863807	0.042210751174284	-0.0396677915496934	0.192365061792164	-0.0193693921166795	-0.00912385216632736	0.0390301103354268	0.0197646037325669	0.00630913272714734	-0.0142466221415034	-0.00972601153631317	-0.0268120386809262	-0.0459283745515145
0.134651402296596	0.0686804829300452	-0.0131460539455796	0.178990238946778	0.0101424856015049	-0.011876196498844	0.0307843659194844	0.0191221472626216	0.00887148425527498	-0.000866855448669573	-0.0109581072274705	-0.00760866598835039	-0.0209522069496679
0.0643695226964874	0.0275297281956378	-0.00559666845511607	0.0857840947581007	0.00166154717777039	0.0142338591232514	0.0317405808506944	0.019282396712146	0.0154921667914141	0.00794770315051088	0.0061678893858834	-0.00592662307464327	-0.00795874699686167
0.0147046937761651	-0.000657883079616657	-0.00146618067095916	0.0147950746506911	-0.00167607579982005	-0.00208158530643179	0.000329859831458225	-3.17039702485214e-05	-0.00290279062895902	-0.00187883055312592	-0.00358348978773323	-0.00445064564490392	-0.00443627427405396
0.443249392209268	0.104524157999199	-0.14691148787198	0.235200449985315	-0.0149438681287506	-0.0147330057707518	0.05433955017862	0.0130634419521103	0.00714904541323347	-0.0148384369497512	-0.0142172905058668	-0.0450471744282779	-0.0504161853815034
0.106639827208295	0.0434896016144273	-0.0163252791529843	0.113284577869048	0.0204256254971169	0.0196971508980543	0.0392445095242358	0.0241837947168741	0.0255491051883547	0.0200613881975856	0.0086264143653907	0.00495038728128598	-0.00657140482380196
0.781025529100529	0.167264746564264	-0.318838438047801	0.192982804232804	-0.0530360522300176	-0.074560078832989	-0.00135347005935238	-0.0340157065429124	-0.0331186514444447	-0.0637980655315034	-0.0664600958137722	-0.0859230568043067	-0.0859703591694109
0.919862962962963	0.0758128163922682	-0.421716400593802	0.074137037037037	0.00218068783068781	-0.00517089947089955	0.0066533068783069	-0.0207266173641174	-0.00812403846153853	-0.00149510582010592	-0.0263359954859955	-0.0334142649099268	-0.0365224687349687
0.581261171852375	0.109626570633941	-0.209010883716841	0.249846539035771	0.0125961048565829	-0.0119554400850057	0.0475422741502711	0.0170430022873234	-0.0064963522710314	0.000320332385788547	-0.0271185123497557	-0.0320375775876988	-0.0404656886205357
0.658400239112739	0.159990052465262	-0.246258732565118	0.255260871998372	0.0138798382090581	-0.00346345785097135	0.0349425873797971	0.022873577237465	0.0128819204080234	0.00520819017904339	-0.0314228180030273	-0.0353263495768269	-0.0516446922613326
0.0427641919740656	0.0355699634486338	-0.00259320357437425	0.0495430306010744	0.0118145981381156	0.00916800323503833	0.0214309851013668	0.0174686169640989	0.00573676509848177	0.010491300686577	0.00352658554646838	-0.00114125610876419	-0.00134334122811199
0.661916717465827	0.116034598033625	-0.255610085626614	0.243791615867506	-0.0238238434549291	0.00335251100454348	0.0333350294166045	0.0126573526785803	0.00336160424690735	-0.0102356662251928	-0.0226456146102295	-0.0349121891651302	-0.0506214454226572
0.799439184889185	0.142380531743148	-0.3402282456776	0.154833037333037	-0.0404785396288796	-0.0936612880812573	-0.00865223455881359	-0.0264202504577246	-0.0425299779054894	-0.0670699138550684	-0.0471101465119849	-0.075907710394529	-0.0849561181070267
0.130417799454074	0.0654504548182784	-0.0208239232695935	0.142122462007341	0.0395427656632391	0.0247384259560279	0.0458800921287222	0.0483973257618615	0.0384094340016021	0.0321405958096335	0.00880037385802943	0.00200035963450226	0.00337116290846154
0.61583878037236	0.138372445935821	-0.221585236779619	0.26031121962764	-0.0167082587002395	-0.0224592131164996	0.048503944767424	0.0217275075823231	0.0105174638552088	-0.0195837359083695	-0.035202338064775	-0.0425102250994814	-0.0643633205585578
0.525829860493463	0.124986195457611	-0.180437043613782	0.267675695062092	0.0218106568548846	0.00418778351407689	0.0553416177577835	0.0319321424666772	0.0215741995050815	0.0129992201844807	-0.0105033007742836	-0.00904305540169514	-0.0291941148964252
0.0655821919494962	0.0080865285142705	-0.0124942471493136	0.0520076736366558	-0.00406944574271888	-0.00672219666039133	0.0102444048781037	-0.0014630772049703	-0.00316483310610569	-0.00539582120155511	-0.00922421585487739	-0.0105484426289458	-0.0128327647112895
0.654818682584082	0.134938906249068	-0.255195082728316	0.222612266174941	-0.0134881037715824	-0.0369871915705916	0.0159364256854843	-0.00507165290900857	0.0109111668018739	-0.025237647671087	-0.0104037376286744	-0.0584322426833822	-0.0901474884347102
0.200006113385887	0.0400646951468151	-0.0412438864301617	0.192437452063232	0.0153666945586356	1.5871091152253e-05	0.0306558148234917	0.0219816964539801	0.00571437206267505	0.00769128282489392	-0.0127798347807882	-0.0178948434272665	-0.0306076491904119
0.918678571428571	0.0770078988140205	-0.424075629967274	0.0705297619047619	-0.0255457671957672	-0.0368787037037037	0.00113531746031748	-0.00908293650793657	-0.0313248843748843	-0.0312122354497355	-0.0448759881730469	-0.0428510327635329	-0.0322483817108818
0.0319323291395407	0.00133844272531438	-0.00738140012496047	0.0260697488233676	-0.00774462908745366	-0.00262016870185286	0.00037535853002698	-0.00244384075894898	-0.00152781485817277	-0.00518239889465326	-0.00523253820105268	-0.00862330821441891	-0.00991928127432034
0.670337122217308	0.110243294574281	-0.251800241540192	0.236107322227136	-0.0082519859456045	0.00985632459502428	0.0454532985819363	0.0329520602451594	0.0038168978049915	0.000802169324709889	-0.0304965338969266	-0.0350698462411936	-0.0416586705055401
0.8029453999704	0.146144136109051	-0.339124809773778	0.155365711140711	-0.0164641444697946	-0.0372524779053427	0.00777543636918643	-0.0251589241776742	-0.0550852696409198	-0.0268583111875687	-0.0713611631137754	-0.0553424550309848	-0.0765215417735887
0.661265349028623	0.114766928289415	-0.25525463275727	0.233390206526933	-0.0158754980671776	-0.00258482605715571	0.0500720973945427	0.0279992257211151	0.00976242302539243	-0.00923016206216665	-0.0136669489202058	-0.0246250863092815	-0.0482849865430076
0.686172162097162	0.1666465336306	-0.260320330540043	0.261111171236171	0.00966048026048039	-0.0134403128461952	0.0421664534539535	0.0364553354790779	0.0158693634374169	-0.0018899162928574	-0.00360390040965142	-0.0464395373238445	-0.0608481383175073
0.422277201036327	0.111849908724811	-0.140249525962409	0.223000063953758	0.0218944949384198	-0.00772660875049219	0.0532145416547778	0.0273403463403185	0.0380309622948107	0.00708394309396382	-0.00812559442322347	-0.00702394913740689	-0.0267832490175696
0.187516734650262	0.0403029954144758	-0.0424417445932974	0.170042731570618	0.011458705532282	0.00241497981860331	0.0339078446201298	0.0124101937923905	0.00736755336523562	0.00693684267544267	-0.0120103745919802	-0.0180827364305795	-0.0209223814796808
0.448342876790683	0.10074123003955	-0.154276221854144	0.22563764555779	0.000244413936249299	-0.0180336284594065	0.0514339878945857	0.0255996199261504	0.0216414053529198	-0.00889460726157859	-0.0196171481173812	-0.0138869036309408	-0.0386032122508908
0.36978550692786	0.0789585426077033	-0.112669191514604	0.228408687630778	0.00445093770826638	-0.00227522817319559	0.0384348035563016	0.032026071574049	0.00971758968654074	0.00108785476753537	-0.00571622754949941	-0.0209655336653919	-0.0274932990329262
0.0221478952463326	0.00662159330929049	7.1363369001827e-05	0.0245277847703751	0.00603169641807871	-0.000407076936102917	0.00970335458223975	0.00415321284911179	0.00370172603547307	0.0028123097409879	9.00787702837365e-05	-0.00390198454662238	-0.00350682229505754
0.663607484942818	0.115062283310763	-0.256089085842289	0.226036959501627	-0.0221204441464097	-0.00270017098321651	0.0462058503162706	0.00677234651710479	-0.0045927508549195	-0.0124103075648131	-0.0279620731470598	-0.0268432114447756	-0.0573705679978588
0.0964045145726477	0.0449880460476484	-0.0109725486651461	0.104553315641723	0.0107792631550925	-0.00473903715627969	0.0309146880872401	0.018548944463089	0.0144089867830932	0.00302011299940642	0.000122458164411476	-0.0049683165808702	-0.0132369215564605
0.941897619047619	0.0574731616871307	-0.438558040911083	0.054102380952381	-0.0108738095238096	-0.0297932178932179	-0.00997956349206353	-0.00364814814814818	-0.00887123015873026	-0.0203335137085138	-0.0170303932178931	-0.0221267857142856	-0.0393758038258039
0.418619878028697	0.128521771419031	-0.112660876955687	0.305580695724607	-0.0331719224715913	-0.0443399661071678	0.0416800808249904	0.0180116944152663	-0.0116875933394123	-0.0387559442893796	-0.0669094350881017	-0.0767585779476237	-0.0711610749505999
0.0160837089573481	0.000988756964184812	-0.00028961694215919	0.0175728026173003	-0.000903924735230469	0.000279922137542198	0.00371545148299826	0.00278109936468737	0.00156840076371139	-0.000312001298844136	-0.00111454312098102	-0.00210838103434274	-0.00254556395923027
0.369632062071155	0.140133007970839	-0.101697835065455	0.263648557631203	0.0198926961983708	0.0250098827731476	0.0851449404578553	0.0655222069289575	0.0387094224199291	0.0224512894857592	-0.00391476736993829	-0.000664030898282597	-0.00404717319733927
0.80898900771459	0.106641470055006	-0.347313344479162	0.14916099228541	-0.034428866905107	-0.0124656551412373	0.012179749535785	0.0155210031079209	0.000680181861936524	-0.0234472610231722	-0.0268444249825072	-0.02219220775529	-0.0543539606555818
