# Supplementary material for: Measuring re-identification risk using a synthetic estimator to enable data sharing
Source: PLoS One. 2022 Jun 17;17(6):e0269097. doi: 10.1371/journal.pone.0269097 (PMC9205507; doi:10.1371/journal.pone.0269097)
Supplement: S3 File — (ZIP) [file pone.0269097.s003.zip › tx/tx.vineCopula.1.7.csv]

risk_act	entropy_est	ital_est	hypo_est	g_err	g_vine_err	ave1	ave2	ave3	ave4	ave5	ave6	ave7
0.0128843547671589	0.00335375043622191	-0.00115171072736143	0.0112470959674355	-0.00199084169453577	-0.00124738092284006	0.00550501463308992	0.00395195966543896	0.00253034940516224	-0.00161911130868791	4.76869923868722e-05	-0.00125894506416735	-0.00164190205472874
0.205490047632141	0.0921099349332682	-0.036578769020629	0.178777169713179	-0.0362398165635621	-0.0205152451355343	0.015104691472834	0.0118505648478683	-0.0270111584978107	-0.0283775308495482	-0.0308412305955796	-0.0324417500410561	-0.0467389669447207
0.116114624349104	0.0181303803348501	-0.00902030518227598	0.146153306670485	-0.000825180319492136	-0.00554146437163919	0.0305275356063264	0.0181396422439018	0.00925227554172235	-0.00318332234556566	-0.00510634280248436	-0.0151802309713836	-0.0202498305364946
0.256682548369771	0.0783751775326726	-0.0529490540262396	0.202992968650194	0.00538238791870821	0.00631500333874896	0.054363773294934	0.0379359640172239	0.0165278702172628	0.00584869562872858	-0.00750298025446347	-0.0158309625319718	-0.0236299389839418
0.223581842305014	0.046017692799785	-0.0332514756044968	0.223475323975721	0.00538459693486004	0.00970253824273998	0.0420700032322042	0.0251897401688275	0.0124120736333053	0.00754356758880001	-0.0110166345254654	-0.0270817961339747	-0.0374860598873871
0.69995938704153	0.143859075832237	-0.243219698541993	0.222936716854574	0.0104590212075507	-0.026931724396468	0.0447848510040322	0.0128334520724006	-0.00544865655528781	-0.00823635159445868	-0.0191880471340533	-0.0495970290345998	-0.0538249694168719
0.131188215135121	0.074805265833449	-0.0184542781873207	0.120604910129671	0.024492924000188	0.0225490725444017	0.0462975821461312	0.0478900478216945	0.0310627546522334	0.0235209982722949	0.00339801116014599	0.00924946037933336	-0.00414275259828925
0.00752868824301758	0.000674316795841401	-0.000331039181201878	0.00368782212904637	0.00110533686408408	-0.000366388134121365	0.00164951028290916	0.000921658939868307	0.00124514460679552	0.000369474364981359	-0.000632056735466826	-0.00103032189021715	-0.00104670839853003
0.939795238095238	0.059119364197586	-0.391874739341725	0.055347619047619	0.0048285714285714	-0.0563006802721089	-0.00302936507936513	-0.0232149307042164	-0.0153215264893837	-0.0257360544217687	-0.0283964543393116	-0.0364611111111111	-0.0447372655122655
0.221499634012955	0.0474984784027637	-0.0342275256728682	0.222080259951534	-0.00110849160832405	-0.00583034543392225	0.039829150288318	0.0181872559912153	0.00574996781003639	-0.00346941852112315	-0.00816448178145743	-0.0255447359916816	-0.043584189689043
0.379680925811025	0.144532395128296	-0.0927756838930456	0.241135283219159	0.0472650816389704	0.0212053950249345	0.0955172128733239	0.0586738519654866	0.0467062630472273	0.0342352383319525	0.0219330694912367	0.0106921358745561	-0.000984360532805317
0.0308667291765492	0.00356426501777444	-0.00299274075160341	0.0261917425137251	-0.00186502672251209	2.35982348114408e-05	0.00799846466447725	0.0025181365985198	-0.000218985749079227	-0.000920714243850325	-0.00335848176785436	-0.00668964321821191	-0.00847628157875442
0.34121064415694	0.145874984332392	-0.08173088784779	0.22938133041055	-0.00386222113882739	-0.0015960154096441	0.0570129000379097	0.0564084054899089	0.0276773415352753	-0.00272911827423578	-0.00439410761497561	-0.00703342682769975	-0.0272850354543411
0.468012810786703	0.199741891442215	-0.128034819183049	0.27130754141012	0.0157127896004857	-0.000273899105082076	0.0721818014814599	0.0538100996307966	0.0268015132883943	0.00771944524770179	-0.00129352977562469	-0.0178571670164629	-0.0370226141656768
0.418931888054098	0.114102582454597	-0.120554664918922	0.206938975897615	0.0313060812199884	-0.00561182567361779	0.0388493355246859	0.028481652713678	0.0344059414210814	0.0128471277731853	-0.0200315022152704	-0.0211749395356275	-0.0360561097774056
0.743513422291994	0.157473611063432	-0.26401725146277	0.208010387231816	-0.0199290043861554	-0.0520516986748079	0.0227553323660467	-0.00737198864210142	-0.0144545012236685	-0.0359903515304816	-0.0530927675021777	-0.0613960675625236	-0.0618391542590953
0.69889701964702	0.145456820546391	-0.240866278591521	0.214609473859474	-0.0159766702367252	-0.00742453061337389	0.042793342908259	0.0208950306274801	0.0204907828953772	-0.0117006004250496	-0.0261904861333222	-0.0157451044949938	-0.0261399222342106
0.939939455782313	0.0591232298922111	-0.392711438975765	0.05491768707483	-0.0580105029890744	-0.0360697278911565	-0.0123095238095238	-0.0147352401566687	-0.0198734408448693	-0.0470401154401154	-0.0367103193590035	-0.0425245877138734	-0.0611035592791894
0.700059551955981	0.137584185559311	-0.240964926014367	0.216550837654409	-0.00163761471954749	-0.0327425935657755	0.0311494709805639	0.0199341672011654	0.000922809641584421	-0.0171901041426615	-0.0193292777220587	-0.0359223720628301	-0.0271913972192365
0.512020503351887	0.160095492575485	-0.142437109109045	0.273856671254352	-0.0388201164415994	-0.0573214659408839	0.040177139935727	0.00785891212449108	-0.0228254677256903	-0.0480707911912417	-0.0818893112921021	-0.0869467656641394	-0.0918313408562973
0.261376805384591	0.0637846714282117	-0.058526023582949	0.180649369396593	-0.00285826983096976	0.0123307826999597	0.0552123868667145	0.0448450659345428	0.0275283634709114	0.00473625643449499	0.0056607955509666	-0.00624532360313862	-0.0158031090013191
0.944485034013605	0.0547719718423598	-0.39398879953586	0.0506102040816327	-0.00189931972789104	-0.0497680081822938	-0.00538061224489794	-0.0068885487528344	-0.0020989795918368	-0.0258336639550923	-0.0365011956297671	-0.0391767912066066	-0.0340926870748298
0.945912925170068	0.0536282167192018	-0.395759599142724	0.050087074829932	-0.00243673469387751	-0.0311224489795917	-0.00369353741496592	-0.0136945578231292	-0.00810504019789726	-0.0167795918367346	-0.0297400020614307	-0.0329001133786848	-0.0339463958660386
0.566000703549344	0.119571650767055	-0.181894530050845	0.223312551822735	0.00246182093041214	-0.0152726782562522	0.0555274344032642	0.0206845846800102	0.0035933947575949	-0.00640542866292004	-0.0191148584953041	-0.0380199375401905	-0.0447971045562553
0.0370270907619676	0.0246785957399819	-0.00177644794120087	0.0393810421118547	-0.000685263553043484	0.00137314035244539	0.0187140842860539	0.0113032394931921	0.00404472612470329	0.000343938399700948	0.0108606862330441	0.00238829384548972	0.00037194697610838
0.246718295187943	0.0450698500338847	-0.048739994222351	0.214876895931104	-0.0109900088141981	-0.00449274379380904	0.0295511192607327	0.0180463992098969	0.00977919384822024	-0.00774137630400357	-0.0227388792913771	-0.0331184027076265	-0.0387593396555104
0.204558445856677	0.0858893936398555	-0.0280592721893528	0.211898965191066	0.00665945400960144	-0.0397398403653804	0.0182457329952752	0.00462585851654604	-0.00756435322044044	-0.0165401931778895	-0.0179796064119515	-0.0336196092552188	-0.0478164338713252
0.653517772703487	0.171667449870826	-0.215907691700861	0.246705670519956	0.016150536848388	-0.0189438473579038	0.0386026416174451	0.0238465246937936	0.018873021531965	-0.00139665525475785	-0.0327161514234241	-0.0258142761750703	-0.0495053042563692
0.574279220258586	0.143262442661931	-0.176529905293368	0.247314186334821	-0.00718099106456993	0.0160733490020553	0.0540544766837912	0.0557727634951033	0.0167077980507646	0.00444617896874266	-0.0237279357017872	-0.0440591014831448	-0.0211187148788718
0.318825372400571	0.106021921202866	-0.059177749621763	0.275943394003054	-0.0342062167607042	-0.0170173993868952	0.00947649803099671	0.0225088001887469	-0.0323752361222586	-0.0256118080737997	-0.0408248889415028	-0.082521929799266	-0.0913510407250106
0.684578540632992	0.166078627387594	-0.239871217390455	0.195112064719885	-0.0358433030305663	-0.0470296865704495	0.035456179122954	0.00584555175676627	-0.0125564329928561	-0.0414364948005079	-0.0268943987019249	-0.0563880833262836	-0.0469813734513764
0.0194866503510008	0.00554996744817714	-0.00369331130644	0.0164609483123637	-0.000868855674196978	-0.00321676560182631	0.00596333622401298	-0.00211686889003524	-0.000754966828445787	-0.00204281063801164	-0.000852829077037924	-0.00209795531943818	-0.00468950056965002
0.697433059004487	0.143349247687909	-0.238557349363162	0.216078695907267	-0.00259280193092892	-0.0261855383684799	0.0374672516289059	0.0190404471251731	0.0133597593944952	-0.0143891701497044	-0.00553584912326255	-0.0359622333212346	-0.0541855162836604
0.0153264147756482	0.00167264110324359	-0.00146639096721353	0.013714845962815	-0.000640194949911214	0.000950109411357937	0.00294846481802214	0.00352533668133393	0.00320778907383588	0.000154957230723361	0.00217919927016844	-0.00180882573323053	-0.00301451041638407
0.0378891694279492	0.00754287814347065	-0.00677665938756907	0.029059238157291	-0.00275523919789843	0.00268131459128557	0.00520780996333623	-0.000484292468816601	0.00211440815188834	-3.69623033064301e-05	-0.00514819061142868	-0.00678111364399571	-0.0103295854707254
0.110355418405573	0.0329342972203386	-0.0105925200104356	0.123792851645591	-0.00246111390672304	0.00690337284388363	0.0321928102219329	0.0163132824507745	0.00534404961984195	0.0022211294685803	2.85929281903657e-05	-0.00821528457288292	-0.0128997822129163
0.409164657465381	0.127601778987677	-0.0958387690091269	0.288710761271456	-0.000609564333784784	-0.0530429925568468	0.0211228477782854	-0.0262302801648004	-0.00400027559720217	-0.0268262784453158	-0.056732171339805	-0.0735003024199997	-0.0725746788098354
0.127940272864435	0.0205335400662921	-0.0239783958745963	0.103373810743157	-0.00855325164345744	-0.00689284786308245	0.0139698424138844	-9.93444917578301e-05	-0.0036566197128842	-0.00772304975326994	-0.0154440709900451	-0.0226859533351721	-0.0211045577464751
0.759833833626691	0.143855200839216	-0.279675471156371	0.17307116333713	-0.0098534461803369	-0.0446402197463454	0.000771737729699518	0.00921740807229532	-0.0540627085946048	-0.0272468329633411	-0.0715108397761641	-0.0700418651112942	-0.0823668315314665
0.0325686449175696	0.00444044484205965	-0.00477998201413896	0.0283120728426561	-0.000941767373894176	-0.00158354663072591	0.00774881076670157	0.00431626960736826	0.00368334648576409	-0.00126265700231004	-0.00019976117982861	-0.00434347338827459	-0.0034994937879271
0.893333786848073	0.0886383814264913	-0.360766264085562	0.0938090702947846	-0.0181518140589569	-0.0155298193869623	0.00563038548752848	-0.00936853741496602	-0.018539996511425	-0.0168408167229596	-0.0272097973455115	-0.0377096784168213	-0.0541784625321113
0.912479365079365	0.0786778983461097	-0.37210126678153	0.0749015873015874	0.00717097505668929	-0.0222014223871367	0.0101373015873015	0.00291527004741299	-0.0227131983096269	-0.00751522366522372	-0.037088038548753	-0.0256567872603587	-0.0383420836582328
0.696337104165676	0.14451031452674	-0.241715314338157	0.212124434295863	0.000666131237183953	-0.019400299514563	0.0262478205722235	0.0291407642236404	0.00136054349499182	-0.00936708413868959	-0.0288482395111528	-0.0377876714167074	-0.0407556504311352
0.578875911414982	0.165822979822146	-0.180502544202245	0.257973838714687	4.5047784548613e-05	-0.0656666734994747	0.0188938422964297	0.0108406239139237	-0.0364570688674245	-0.032810812857463	-0.0635826871497539	-0.0651737369301247	-0.0852577867742881
0.0144346923645711	0.00145074560867533	-0.00113076725169393	0.0154382989955791	-0.00124523922337465	-0.0036667168461653	0.00281789876458773	0.000125404843548777	-0.000748967923058006	-0.00245597803476997	-0.00171870674949729	-0.00252047512521251	-0.00370655359417482
0.0627118673489137	0.00301024838188757	-0.0081948924783345	0.046201924023755	-0.00328323501855955	-0.00334594311213175	0.0114748400717435	0.0103038236567221	0.00144482362032747	-0.00331458906534565	-0.00590807469846848	-0.00738216879019878	-0.00982474584004181
0.897072335600907	0.0863043275238724	-0.363151239042379	0.0863562358276644	-0.0488992063492064	-0.0206212018140589	0.00526961451247165	-0.00889137885923597	-0.0142548752834467	-0.0347602040816327	-0.0269548752834466	-0.036366447639662	-0.0390417320774464
0.7678788291074	0.140435485261877	-0.284580045279614	0.164369824200076	-0.0338850151892603	-0.0561805394382019	-0.0268367864848037	-0.0170844191745109	-0.0369166094437006	-0.0450327773137311	-0.0701866365969691	-0.0953613444642617	-0.0928667666706197
0.680133730739369	0.133222334020173	-0.232861039155396	0.213945556857566	-0.0349429667603621	0.00666050132347207	0.0298047882657658	0.0201940461038826	-9.11221763555403e-05	-0.014141232718445	-0.0338735546740377	-0.0339864773381578	-0.0757912409395574
0.537839042395123	0.085019549694807	-0.168327220100203	0.224878202984394	-0.0299879120929002	-0.00363591437198407	0.0445861598307643	0.0104478125745678	-0.000359839628142233	-0.0168119132324421	-0.0350709434511423	-0.0459308474598543	-0.0418625604774474
0.337912714708878	0.151093999607076	-0.081842477165733	0.230806470791129	-0.0201294613394081	-0.00127387204762919	0.0432684773474661	0.0194023523987322	0.0314647961569613	-0.0107016666935186	-0.00891476943329794	-0.0241423566647038	-0.0542241637953824
0.697122069993498	0.141832365847392	-0.240483710604987	0.225516891045462	-0.00250324127319912	-0.00317404316038761	0.0126433951142725	0.0227313578160991	-0.00312593245493498	-0.00283864221679331	-0.0298214159195668	-0.0315119406510819	-0.0577962938467157
0.93065306122449	0.0660846662746879	-0.384500524367079	0.0647755102040817	-0.0221102040816326	-0.0452347893543382	-0.0110353741496599	-0.00702953514739224	-0.0200365237237086	-0.0336724967179854	-0.031020412523984	-0.0331205215419501	-0.0430601473922901
0.791959688723974	0.154829119994026	-0.299329102263871	0.154123494759209	-0.0349014699586129	-0.0934129825038413	-0.0044919906373132	-0.00585461892216099	-0.0281145245614345	-0.0641572262312271	-0.0602474358828592	-0.0440898736970992	-0.0838043867385861
0.0352112600492367	0.00958567493397617	-0.00486254393131899	0.0262497460841292	0.00548310249517518	0.0039372440324978	0.00999194327023581	0.00764405898903706	0.000616852038999693	0.00471017326383649	-0.00132873881401437	-0.00239620833067022	-0.00536633578910938
0.238174621802669	0.0415790447809993	-0.0434455492816601	0.209144584646413	-0.0148850954426142	-0.00361628604767356	0.0491854963812689	0.0236209555661875	0.00135893410494162	-0.00925069074514387	-0.0177092411266292	-0.0209526183150304	-0.0463624038976855
0.571839543369719	0.116571407457885	-0.186812826811369	0.219204192524017	0.00392301853102628	0.00872546822991505	0.0464153342273436	0.044610124919547	0.0196467937957119	0.00632424338047066	-0.0231291774291429	-0.0429813177478529	-0.0338842772313145
0.531830736763443	0.086210973388227	-0.16391405001219	0.230468116719851	-0.00910725591489192	-0.00728973583573878	0.041733122987177	0.0253472915085683	0.0100652366878556	-0.00819849587531529	-0.025359994682291	-0.0395681546622447	-0.0360357105743994
0.655892471443245	0.122384875543915	-0.21882013186896	0.234623978773205	0.00745807029500223	8.66960967390584e-05	0.0461030143149559	0.0263377323493392	-0.00327063105172165	0.0037723831958707	-0.00122291155958565	-0.00589962068041183	-0.0314466046816047
0.376278218134402	0.140819418782536	-0.0947162559989529	0.243215202706539	0.000312369011660873	0.0272329086106493	0.0837145128593256	0.0421616465253787	0.0588066330540559	0.0137726388111551	0.0188901855377419	0.0144733415478816	0.000231378829963103
0.420340596685132	0.123038704678813	-0.119045707097105	0.223542588530868	0.0108736376682103	0.00215101984797789	0.0622220600769098	0.0404755811915003	0.0226983509130736	0.00651232875809404	0.000309078796420281	0.00252086233576065	-0.0267285658739544
0.203386037274229	0.0331925783918973	-0.0420032744889788	0.157157050691872	0.00510827942691114	-0.0100819862182381	0.0145695056827518	0.00645512760736303	-0.0100323157924909	-0.00248685339566346	-0.022831639384664	-0.0253859142381777	-0.044048500910069
0.050966067007672	0.0108011306608378	-0.00258096470430954	0.0590586761986825	0.00541243385850962	0.00429433801496223	0.0235843370807131	0.0213566754445562	0.0101266635023555	0.00485338593673593	0.00220004171961189	-0.00217844393891641	-0.00439241043650528
0.45996681503856	0.195000502984639	-0.12358194629907	0.260868251855331	0.0293349910304934	0.00254196384839972	0.0424058226670171	0.0505067646524439	0.0271732811179738	0.0159384774394465	-0.00397420406449744	-0.0213427913576814	-0.0508027886564782
0.317119578046477	0.072968813469487	-0.0886162721673748	0.188164057520969	-0.00487859155623449	-0.00821681396019452	0.0364641443222462	0.0265479666619062	-0.00211098627646406	-0.00654770275821454	-0.00612935067844139	-0.0464529354480268	-0.0364528013418938
0.380620047130348	0.148370928715061	-0.094275814852832	0.238652563281854	0.0511150573559247	0.0243987250950106	0.0808662776140983	0.0543558863789613	0.0515405643234456	0.0377568912254677	0.0274513630245929	0.0144118211707362	0.00494327094628694
0.287651923855534	0.0991335593152767	-0.0648589004162134	0.201861758356241	-0.0223124053206901	-0.0527282560494096	0.0108826244789549	0.00172932700415984	-0.00879043240714189	-0.0375203306850498	-0.0588168211741714	-0.0428983568930526	-0.0581225846375434
0.351624781854824	0.117891685825456	-0.0901325646965366	0.217388851222314	0.0119405467552344	0.00544219131443036	0.0543643097308004	0.0431983814926039	0.0277358965475227	0.00869136903483242	-0.0186579816132962	-0.00782786673673747	-0.0153361419418611
0.0661406346938737	0.0109683684047676	-0.00811137194386095	0.0588125363731562	-0.000518007241444379	0.00319275849480673	0.0136796252799188	0.0132462470877413	0.00359282649108036	0.00133737562668118	-0.00428648387761939	-0.00922606826365849	-0.0113757335240911
0.107342376154722	0.016994301609133	-0.0169727615753481	0.0980517543487078	-0.0105471521000341	-0.00875981092065183	0.0140981934271685	0.00076959644139353	0.00526609172138197	-0.00965348151034294	-0.00950739790542171	-0.0229902260728285	-0.0220788550528141
0.040536421853084	0.0290953060566934	-0.00625330287419897	0.0259096168288887	-0.000545279530216262	0.00435589224267294	0.0133422692478981	0.015323735097134	0.00758986752209514	0.00190530635622834	0.00105255718237069	0.00179503648264912	-0.00227848029494907
0.0931220448433558	0.0133988379612177	-0.0177736404283284	0.064568584023274	-0.00413382076190538	-0.00368451172566833	0.00974050840664641	0.00422192637189632	-0.00304450388750449	-0.00390916624378686	-0.0123976380747559	-0.0149256870585994	-0.0203300545332419
0.798021161378304	0.148814477837511	-0.299925907628009	0.155541609184466	-0.023701579053901	-0.0414760042723997	0.00616090283395276	-0.0222366005778568	-0.0256526497207888	-0.0325887916631503	-0.0647168771548208	-0.0931281236042961	-0.0871982142856126
0.0215289282832509	0.00034660926832614	-0.00325407872241234	0.0162199040636892	-0.00370792992201905	-0.00438728574504175	0.00562866027654775	0.00167751419011565	-0.00288987878419051	-0.0040476078335304	-0.00415772633279164	-0.00218175835559113	-0.00421195587012461
0.885513151927438	0.103160340154612	-0.357569854404612	0.0996297052154195	-0.00996906095771632	-0.0160363636363636	0.00354796433725002	-0.010542167752882	-0.00866697152054285	-0.01300271229704	-0.0445476154338849	-0.0293987778887778	-0.0451509276484486
0.305683034946983	0.0600179021654196	-0.0599473902335157	0.268547577433374	-0.0126316560477738	-0.0214805504317535	0.0473414858158872	0.0133947189287772	0.000646357230210226	-0.0170561032397636	-0.037170710221083	-0.045065105625944	-0.0572850229296536
0.341447849175855	0.1203301920744	-0.0808223639684854	0.221746352260606	0.0178074158048372	0.0109633769787037	0.0715149820006196	0.0641476271196004	0.0326943723570566	0.0143853963917704	0.0135489879923114	0.00726059952592317	-0.00594666409370409
0.0371521884305234	0.00898672441309054	-0.00535478038320749	0.026339236549762	3.88329315568967e-05	-0.000891595333775592	0.00925182784968672	0.00776741645226796	0.00144644350521444	-0.000426381201109348	-0.00277290725406876	-0.00581079507576721	-0.00697051230727302
0.576732967031421	0.119811055920807	-0.188581300413162	0.219854645018463	0.0276489424392325	-0.0157425364755975	0.0345545133248301	0.0380702983918361	0.0224838130614429	0.00595320298181756	-0.021381416890118	-0.0420396683750062	-0.0498351375368505
0.192464238275948	0.0608561311063511	-0.0350456772083668	0.16385442978125	0.0136025472617812	0.0127148169652473	0.0550145806299301	0.041296184285648	0.0290993227379746	0.0131586821135142	0.0130780530540096	-0.00330255643270955	-0.0075258678334828
0.382058108373036	0.0914340771496747	-0.10185332220587	0.222715496598343	0.00178914512879397	0.0223936559890431	0.0674485930261257	0.0477453417094669	0.0245130224820819	0.0120914005589186	-0.00297685302534367	-0.00465220044458081	-0.03379144286525
0.223635290166214	0.0661061470119707	-0.0417915272570611	0.18368337063232	-0.00637199786575732	0.00218571070116391	0.0422467239484332	0.0178856119063713	0.0170886265773799	-0.0020931435822967	-0.000825669553594588	-0.0109905958334581	-0.0319663040931308
0.571217875721427	0.109870427486426	-0.183718571091882	0.221756135561408	0.0173432255540102	-0.0291400156369525	0.0529643933214741	0.037546935617106	-0.00201611355841258	-0.00589839504147105	-0.0181124588251842	-0.0388402300243482	-0.0473703279925941
0.380688427175858	0.144513706993501	-0.0977479540129983	0.241727403106107	0.0286391986789185	0.0289911858024288	0.0954954645269442	0.0578343472034132	0.0583185092783861	0.0288151922406737	0.0132322089820199	-0.00114910433952692	0.000411398154156639
0.323929077967527	0.0855624465448175	-0.0824558039783541	0.196327370139059	-7.15304841351072e-05	-0.0209664427901232	0.0420462278523903	0.0195431353713585	0.000961926736971042	-0.0105189866371291	-0.0174901597375633	-0.0254348517746253	-0.0357683869362574
0.74934503750218	0.153324729564387	-0.263203286309038	0.205226391069248	-0.0225819662373918	-0.0439429911358484	-0.00184127642199083	-0.0180450192664479	-0.0250023274189242	-0.0332624786866201	-0.0565593253863931	-0.0589276389021676	-0.0766326283308723
0.36696410293911	0.139869276661345	-0.0874813542019607	0.254975198723787	0.0257403794500386	0.0348773423797177	0.0682104253723086	0.0540880713354032	0.032107724033706	0.0303088609148782	0.026374763598163	-0.00986170788834972	-0.00513023215612762
0.914290929705216	0.07890911703431	-0.37290389910101	0.0811376417233559	-0.0153256235827666	-0.0375995883201766	-0.00640757060399921	-0.014280674087817	-0.00763191609977332	-0.0264626059514717	-0.0346326685219542	-0.0247295247359158	-0.0441771387342818
0.465062146709959	0.197523273371928	-0.125490939745291	0.273106188876024	-0.00573475167802762	0.00525469719421751	0.0667244655641079	0.0389242086085348	0.035233035329947	-0.000240027241905083	-0.00461846479934935	-0.021111731742859	-0.0305676637214801
0.0572916577056617	0.0125115673354947	-0.00742103331545517	0.0497627240531172	-0.00872390889423655	-0.00154034906272155	0.0106392522170209	0.00434665377137534	-0.00856595569076168	-0.00513212897847905	-0.00276565288466521	-0.00732886545376217	-0.0161970763327176
0.20653865566079	0.0843071361340939	-0.0371566652047593	0.179880046572726	0.00111817788029184	-0.0282155673614996	0.0021759647659281	0.0196695679727147	0.0031550447976568	-0.0135486947406039	-0.0367701594679825	-0.0233845465936867	-0.0544115768366273
0.900589569160998	0.0856759335177143	-0.364585099497336	0.0870208204493919	-0.00980147392290254	-0.0155349206349207	0.0220713151927439	-0.00340590005232866	-0.00326695011337863	-0.0126681972789116	-0.0125598254919684	-0.0278391695839175	-0.0263672147297147
0.0186954350367708	0.0031273056688658	-0.00302767589519125	0.011618155904143	-0.00292911117446795	-0.00340708155809536	0.00413664832807238	-0.00136506541644265	-0.00192688515903395	-0.00316809636628165	-0.0046057504936043	-0.00434935325943795	-0.0051051304232937
0.945455782312925	0.0539171299620409	-0.394507044983327	0.049687074829932	-0.0209248299319729	-0.0494990842490842	-0.0084557823129251	-0.0124748299319728	-0.0243088435374149	-0.0352119570905286	-0.039001621161285	-0.0308049319727891	-0.0371702456273885
0.333582176779994	0.103149050459038	-0.0656714312008244	0.283093381682707	-0.0419410528658141	-0.0190341086873929	0.0505070324502403	0.00841932212499835	-0.00974346013947824	-0.0304875807766035	-0.0410855549855311	-0.0428261581243372	-0.069365063444788
0.0491029791925278	0.00739409553322505	-0.00851521552918159	0.0373005828805402	-0.00232554915528979	0.0018994516084533	0.00939224765778224	0.00510911812094997	-0.000930851777346933	-0.000213048773418247	-0.00485408523194099	-0.00527557903241169	-0.00594634718142449
0.169406530370463	0.027640664947607	-0.033716764951316	0.127691712538325	-0.00610377466833512	-0.00406937201105961	0.018726123411917	0.00685299119565644	-0.00192721373558838	-0.00508657333969736	-0.0219660198839219	-0.0174761573159226	-0.0260647928826058
0.0271068856064944	0.0188501209634962	-0.00473259926388514	0.017159479368703	0.00480158662656922	0.00365603916697847	0.014650550620412	0.00852302439174626	0.00418293039416759	0.00422881289677384	0.00249925395605659	-0.00103733763281713	-0.00228511572771103
0.783624603174603	0.165210862295718	-0.281663578825886	0.184565873015873	-0.00954926819212532	-0.0673630348176566	0.0123547206761493	-0.0215836856960917	-0.0296519841687136	-0.038456151504891	-0.0569732533610739	-0.0513687526073568	-0.0625969938625678
0.693464801071944	0.163766025097366	-0.230684967518461	0.239002731395588	0.00933746729461005	-0.0104798781008864	0.0385920410938267	0.0412256568944593	0.0209749383438973	-0.000571205403138153	-0.0297418953589434	-0.0348262104731476	-0.0532135991595701
0.360075466453276	0.135221346704009	-0.0864247782829991	0.246900548385641	0.0101602378329609	0.0260770106950365	0.0831680349528203	0.05688993381103	0.0398442881830189	0.0181186242639987	0.0123491136626008	0.000832282050578059	-0.0155481550225801
0.0043923726217202	0.000918084636761269	-0.000139364143317521	0.00197127715023559	0.000795244963533816	0.000538660000093063	0.00325404718626347	0.00177043549910053	0.000354474863593973	0.000666952481813439	-0.000102290653264558	0.000467134197575001	-0.000174319538752118
0.00954049781156364	0.00448558670429941	0.000524760598119152	0.0137390553362776	-0.00127861569140005	-0.00135667576929249	0.00208238056477843	0.000929694613827393	0.000234154648602974	-0.00131764573034627	-0.00137161128865148	-0.000342726586850636	-0.00209709702980202
0.0542243935155275	0.0100174004242915	-0.00851311544118888	0.0406476114581849	0.00163230868571103	-0.000376430278410202	0.00598476734536769	0.00370479723031177	0.00258691715597578	0.00062793920365041	-0.00248497198004774	-0.00744084477829271	-0.00813749723131353
0.198430947803538	0.0399836702309661	-0.035279600012959	0.170482903015147	-0.0132929198148886	-0.0103781129927406	0.032668573550114	0.0204613077374105	0.00906754196961218	-0.0118355164038146	-0.0185740382239424	-0.0198044669677173	-0.036079527912762
0.601980758135401	0.139156909969679	-0.193081534885085	0.245434395338576	-0.00531199619804068	-0.0339079086923408	0.0439625255085899	0.0287133670822028	-0.0136218945112729	-0.0196099524451907	-0.0285063051733169	-0.0712414571735731	-0.0648176709485107
0.375482238607498	0.145187166910358	-0.092857863674982	0.24947323222359	0.031898340397054	0.0377113241005537	0.0743609878786305	0.0724457380951113	0.0523078385634256	0.0348048322488039	0.0396723348073847	0.0236098663638358	-0.0157242469796633
0.150135302047196	0.0675488233726181	-0.0239041383077322	0.143108930258867	-0.0122800028516051	-0.0230939984236897	0.0176356326298606	0.0153317941418576	-0.00393885791291015	-0.0176870006376474	-0.0281240221676888	-0.025167586230168	-0.0481696888027278
0.151027891096687	0.069341472540795	-0.0223276735011324	0.139381635802273	-8.33544722051993e-05	-0.0274116857469816	0.0303676118056423	-0.00100224188661918	0.00302292184681399	-0.0137475201095934	-0.0184119516969511	-0.0252939016130842	-0.0462309697464827
0.468318945257919	0.104436873885643	-0.127860905510387	0.26666829073536	-0.00493941604660431	-0.0522884628747636	0.0459024828198145	0.00992952840251848	-0.00750295151046843	-0.028613939460684	-0.0430549816004644	-0.0603019282468049	-0.0760668957688502
0.839868495416815	0.117906073779471	-0.323978688820191	0.128923712375393	0.011789327712437	-0.00952505948766458	0.0154699914931007	-0.0116093693078838	0.00269764637789849	0.00113213411238622	-0.0234040550344785	-0.0273546988958754	-0.0293423651628484
0.424399859870995	0.126956534570482	-0.101438180411794	0.285431722793955	-0.0671595586113474	-0.0626181262718243	0.0556611060531921	0.014067397233084	-0.00858881073620948	-0.0648888424415859	-0.0633431464080565	-0.0323567935843164	-0.0758763863446718
0.0380863552696369	0.000233415243782467	0.000524977196109465	0.037680352405157	0.00419686553853894	-0.000821371445210696	0.0145308227180017	0.00813831405362146	0.0036387988798013	0.00168774704666412	-0.00378819422561293	-0.00516479961831469	-0.00634594703879834
0.14161493160388	0.0653676103117973	-0.014786640299647	0.163612000817467	0.0228672335095005	-0.00558420381991345	0.0310285240779961	0.0231950907857303	0.0121061145010877	0.0086415148447935	-0.00440409878805342	-0.00911673882542327	-0.0222189018003773
0.866862657184086	0.109329550946299	-0.345971108094145	0.105089723768295	-0.0499622861265718	-0.0351687956223671	0.00698156050298904	0.0015596217274787	-0.0103021736200308	-0.0425655408744694	-0.0274143634143635	-0.0275006660667376	-0.0500147665813924
0.00306355179060163	-6.9806525570538e-05	-0.000448424259672517	0.00163646514641952	-0.000815539421122577	-0.000879608460583626	0.000111445861168104	-2.21504018207315e-05	-0.000249429514711948	-0.000847573940853101	-0.000758910036733528	-0.00108809196606651	-0.000975121957822601
0.6957371140764	0.142130226921059	-0.239883524657479	0.227596219256934	-0.000874450511648694	-0.0226745399724403	0.0458233930751787	0.0228820780337492	0.0118735553783403	-0.0117744952420445	-0.0405565314541456	-0.0411709761697784	-0.0467885252253578
0.396047864549276	0.0847648866142087	-0.0964959926754599	0.266980070478659	-0.00378564595037573	-0.0189403365360439	0.054772968356337	0.0187686747825448	0.0105519299430895	-0.0113629912432098	-0.0238628765573594	-0.044298774636254	-0.0511845380052959
0.142448368735582	0.0289029344451668	-0.0230274135448344	0.127300151820011	-0.00453243716055576	-0.009906491868511	0.0252731579400527	0.0167629055987836	0.00888204726183076	-0.0072194645145334	-0.0185650683251631	-0.0151697151956377	-0.0270195444371577
0.730112975503283	0.144929948258864	-0.258091225691418	0.196462713175854	-0.00389613823608648	-0.00231769412732974	0.0517814355785338	0.0352292749738305	0.00466817858251334	-0.00310691618170811	-0.0307464567799782	-0.0168193230414595	-0.0361046046996489
0.844262954972199	0.113886418427729	-0.329826590514692	0.119800315091071	-0.00490395444891256	-0.0299176320411615	0.0373722491094339	0.0114498001298421	-0.00609267438301964	-0.017410793245037	-0.048464912934871	-0.0268040794124054	-0.0464390427732866
0.65783830814377	0.138445353865561	-0.21529784700969	0.24531154200608	-0.0156161071421577	-0.00865451438045217	0.0493865839342729	0.0320172075409004	0.0087325623612442	-0.0121353107613049	-0.0252441798310701	-0.0354733009310806	-0.0431919811271757
0.0723648509865657	0.0412136629023234	0.000305102409852001	0.0944809915396701	0.00754976886782835	0.00389487494799827	0.0286621387790041	0.0198043722615892	0.010368444474464	0.00572232190791332	6.49819394338697e-05	-0.0056948993122601	-0.00913462021147045
0.0983079147579391	0.0211559396909122	-0.0106446493484307	0.100687335338527	0.00888689295465529	0.00108372487523815	0.0333927987916709	0.0238244442689102	0.0177114323799758	0.00498530891494672	9.44133062989738e-05	-0.0010800791476898	-0.00514978804736928
0.0202967015173464	0.00624086437696565	-0.000783524353513809	0.0196246995391824	0.00122861404623844	-0.00262611282471568	0.00780549707855215	0.00464574032078303	0.00280748503042599	-0.000698749389238619	-0.00202673570546489	-0.00290972334282864	-0.00437557725794918
0.736224498517356	0.162302164178877	-0.256888855869096	0.220052557759701	-0.0207262523191094	-0.0602622893534791	-0.0102946002410287	-0.0331969661717276	-0.0250554202426891	-0.0404942708362943	-0.0626335767445036	-0.0653935786552382	-0.0839501107318927
0.0116992179590101	0.00205676947033399	-0.000948818377900021	0.0107906476475303	0.00181539105165886	0.00147996256604684	0.00538888549552116	0.00313609883890191	0.00250484568349352	0.00164767680885285	0.00110677015181826	0.00123711880502886	-6.11465189564193e-05
0.528523806602697	0.0887392277365481	-0.165151341831521	0.226145961327196	-0.00176929961609462	-0.0182608274657562	0.036633451662795	0.0270980650834124	0.0165516292151001	-0.0100150635409254	-0.0270432385352345	-0.0259701418422998	-0.0453314602305415
0.0391258689318357	0.00594585496513572	-0.00571992732337744	0.0179019065737298	-0.00187073156476763	-0.000527226386698436	0.00909491926004576	0.00943060627570359	0.000985624473196625	-0.00119897897573303	-0.00267774100096315	-0.00691035935752295	-0.00912099375377629
0.395315787495701	0.064469854611136	-0.107177870955834	0.217517072182746	-0.000178037923677488	-0.0277689444873224	0.0415429214390481	0.0174374870523812	0.00159805310452843	-0.0139734912054999	-0.0272958029685386	-0.0338039061040438	-0.0416425971805371
0.0165602428557033	-0.0017569153585736	-0.00276448539504208	0.0122768918236293	-0.00221537880263941	-0.00290374219323555	0.000267536968784766	-0.00175402711926026	-0.00129995186069705	-0.00255956049793748	-0.00263446464724578	-0.00564970205818899	-0.00539215436928216
0.0048575060692877	0.00126857550964992	-0.000511173400462509	0.00304720757511464	-0.000167231487101276	-0.000623349133974471	0.00260024961041162	0.00224996517678854	0.000712443372525506	-0.000395290310537874	0.00016680361634241	-0.000130835394645501	-0.0004862026058013
0.306171390448682	0.116139059616946	-0.0688279283173358	0.224635651636543	-0.00596845544670388	0.00690235531290667	0.0479976527810296	0.0330927055862258	0.0118926486447465	0.000466949933101368	-0.0137621752974253	-0.02453615230705	-0.0334161562905847
0.137462984752425	0.0612780295870584	-0.0143889755917694	0.152711151977914	0.00720172208107739	-0.0095679335030035	0.0262360077508216	0.0161719651514417	0.00357854252101211	-0.00118310571096306	-0.0108909555026482	-0.0162078592576391	-0.0281476875739034
0.931046258503401	0.0655855908132545	-0.383693554482904	0.0640965986394557	-0.0196931972789115	-0.0371591749520321	0.000921882086167836	-0.0082946145124716	-0.0153642599464028	-0.0284261861154718	-0.0238393166357451	-0.0216492531278245	-0.0382790996701712
0.0125170561731088	0.00340881409619283	-0.00166715127874282	0.0107514864098205	0.00021047673028184	-0.000687431816144144	0.00347964208062775	0.00206987184227152	0.000506767935565401	-0.000238477542931152	-0.00184518726686325	-0.00190531302371009	-0.00262379255049111
0.889285941043084	0.0930642164514635	-0.361160567089864	0.0897140589569161	-0.00999376417233555	-0.0393034646612987	-0.00540982743974794	0.00186145124716552	0.00638197278911568	-0.0246486144168171	-0.0175567462299605	-0.0316386399497469	-0.0600964227084527
0.681794652511265	0.159575823456223	-0.238289866395115	0.208629617216453	-0.00761145501699345	-0.0191686341254522	0.0344618740970474	0.0129268862904547	-0.0315778048620915	-0.0133900445712228	-0.041454005973122	-0.0797354557220491	-0.0788721243116036
0.699444805194805	0.165736657422338	-0.23525233995404	0.227498917748918	-0.00809676388774117	-0.00461273870853696	0.0602385876028734	0.0263661658602835	0.0124410026831246	-0.00635475129813912	-0.019839444041459	-0.0284909672954756	-0.0324207533078794
0.011113205826786	0.00295411539701579	-0.000838685757527246	0.00749496850924243	-0.000420701539526808	0.0001158468692674	0.00324530753023981	0.00172730811831711	0.00070807401912593	-0.000152427335129704	0.00117128200459176	-0.00221246866750164	-0.00283491911608262
0.504341087035444	0.0945223750268012	-0.141510158570216	0.264300430804366	0.00653170337020303	-0.00527758453480248	0.0606475028177472	0.0353236956949248	0.0118815323190998	0.000627059417700249	-0.0188181915905736	-0.0321663438610547	-0.0556164187591718
0.0520183792512763	0.00911766584952931	-0.00986864784561169	0.0407751732567424	-0.00271331860588234	-0.00388362017249652	0.0105423966146356	0.00847563977062103	0.00226083914853309	-0.00329846938918943	-0.0028654814441654	-0.00840741971510918	-0.0103730050053608
0.0955288040379787	0.011113522799198	-0.0116137135555994	0.0923086821436222	-0.00269368083094218	0.00234217978080822	0.0257182157022674	0.0116253349933925	0.0072843548665506	-0.000175750525066978	-0.00372146320682655	-0.00706069538843403	-0.0180125447958522
0.665111971751036	0.12231098945097	-0.223456708172459	0.221749699910635	0.00126356276453476	-0.00484202547484036	0.0417287916676915	0.0216663533202509	0.0120294395009874	-0.00178923135515285	-0.0230824339183314	-0.0203249392759649	-0.0395353707622512
0.649569243851387	0.164894052444553	-0.212564463555035	0.249205647923505	-0.0189061293221937	-0.0209293247792778	0.027176795228581	0.0256008719397873	-0.0259340418705253	-0.0199177270507358	-0.0372764629019864	-0.0664574835466107	-0.0524065539464419
0.914824716553288	0.0784687191838445	-0.373561158703943	0.0771752834467121	-0.0016791383219954	-0.0186056689342402	0.00778883219954662	0.00423208616780046	0.00703333333333345	-0.0101424036281178	-0.0135703411667696	-0.033823692180835	-0.038068457023344
0.690751051726052	0.144679093685545	-0.23437220632695	0.225091439116439	-0.0153266802525207	0.00125582270954394	0.0375696608842285	0.0224593831565367	-0.000813189821315063	-0.00703542877148844	-0.0226702577295235	-0.0282929009969184	-0.0459394423014708
0.017364350885204	0.00781564762273239	-0.00172091456877625	0.0161167084348836	0.00245187715553861	0.00315757694689606	0.00633529793312237	0.00513862620560475	0.00377395314886224	0.00280472705121734	0.00185834818600293	-0.00226641424855683	-0.000549591802728264
0.640149484245913	0.176333338194481	-0.203287589433442	0.246957009260581	-0.0323826687781907	-0.0264087554793907	0.0273779994981675	0.0176717972629071	0.000330244752224651	-0.0293957121287907	-0.0489765819833725	-0.0615459169869745	-0.0837223032505228
0.647078725405604	0.133990904908042	-0.218258481615629	0.208431926387561	-0.0096966974213244	-0.0372008114456237	0.00735990220128624	0.00190687655915578	-0.0106688774187634	-0.0234487544334741	-0.0262639517749969	-0.0608417857147071	-0.0662645185974661
0.722715083481236	0.15234818152488	-0.256404466733664	0.196104230538078	0.00713494220736099	-0.0162979665717398	0.0341494465936414	0.0107881917449383	-0.00549714993416672	-0.00458151218218938	-0.01761454125416	-0.0221863173460407	-0.0458664551720105
0.366571604559751	0.138276682655708	-0.0907687888059297	0.251106893979032	0.0344158836833081	0.02392761720064	0.0724921733843553	0.0651743742461169	0.0369401499910552	0.0291717504419741	0.00862192642196996	-0.00639129499033264	-0.0177722100805592
0.10342883205378	0.0554716054769497	-0.0124350433420145	0.0970752488269276	-0.00997529089554088	0.00932235605853937	0.0243800364839657	0.0258071476654739	-0.00343284802072968	-0.000326467418500745	-0.0167976447918829	-0.0157710707181361	-0.0127983991450161
0.818170890530819	0.106956708792349	-0.312914931824105	0.13848126123898	-0.00111805606369864	-0.00658006389713506	0.0155438288767576	0.0190018629295398	-0.00893636048275492	-0.00384905998041685	-0.0323244504629502	-0.0358771884721095	-0.0573977950222191
0.840850998394696	0.117699459227076	-0.329690286981636	0.123069414525717	0.00641924485411882	-0.0178316382742522	0.0317328598105908	-0.0150963697232053	0.0064176626594693	-0.00570619671006667	-0.0220833697084795	-0.0668001871404051	-0.0375296334970259
0.780334807256236	0.167217427296629	-0.284935901275579	0.185760430839002	-0.0156093692022263	-0.0695525371453942	0.00994711127341397	-0.0111405947415156	-0.0265568839890268	-0.0425809531738103	-0.0446149751007014	-0.0729769417088808	-0.0956505765857359
0.0159867919914484	-0.00116710710765015	-0.00251420015670256	0.0123286572154695	-0.00329722420071763	-0.00218228039691729	0.00145428454250034	-0.000880034400769435	-0.00277214143129769	-0.00273975229881746	-0.00438379434252949	-0.00377165127795194	-0.00554404734418513
0.464785329515258	0.211161311036767	-0.125508219350878	0.263317406963949	0.0520304190983333	0.0147512480115079	0.047324241297114	0.0421518674399142	0.0283358053194487	0.0333908335549206	-0.0144481457399236	-0.00970920995131969	-0.0264875626385852
0.361430800275315	0.135497748398549	-0.0853850031481675	0.24032629104857	0.00968151120558786	0.0276825143304839	0.067882971284553	0.0683383131159167	0.0380618328276181	0.0186820127680358	0.0124686867701443	-0.0170097771294965	-0.0170834949942446
0.430042603122951	0.120344102470501	-0.125549415996772	0.220124998768765	0.027896788131341	0.0202761719780492	0.0703309436495632	0.0272376982430502	0.021150679062106	0.0240864800546951	-0.0129275667341352	0.00151104471140484	-0.0238243343174386
0.530431404642058	0.122510229496496	-0.15845150195887	0.249707227314221	0.0244775719651849	0.00988729806605626	0.0658277850379765	0.0393087229494289	0.0312959213609934	0.0171824350156206	-0.013079207630032	-0.0372860817577878	-0.0268735170655388
0.18977143540488	0.0255891458041403	-0.0328237914154345	0.164540047501718	-0.00664512459996996	-8.38471947846864e-05	0.0388778125847382	0.0193650302942346	0.0122150126326965	-0.00336448589737734	-0.0203783470459109	-0.0331079267410229	-0.0331458641819985
0.305162714959945	0.113945127176859	-0.0688633962690939	0.217086046655992	-0.00258695270789672	-0.00384676613289925	0.0550562779632148	0.0155883001785022	0.0124147673684599	-0.00321685942039796	-0.00315177377644515	-0.0278176612145205	-0.0302725109528946
0.109663567822561	0.0542491774014863	-0.0155212577763175	0.101623485293549	-0.0149082147127376	-0.00163926279082376	0.0187371012037794	0.0188986016696096	-0.0006550311421855	-0.00827373875178065	-0.00500771021289945	-0.0127031156439303	-0.0196888742686887
0.138716387759249	0.021475251805025	-0.0163397653093121	0.143561706795495	0.00394982309202987	-0.00125098999234693	0.0329178748996737	0.0187145648336392	0.00311009780730767	0.00134941654984147	-0.00520961286315794	-0.0215482894172677	-0.0262621738700363
0.0912282884007587	0.0162755033813099	-0.0131297192728091	0.0810799103950082	-0.000136867397103002	-0.0239434382125362	0.0253179222433072	0.0141035285707225	0.000830754915104495	-0.0120401528048196	-0.00913077311142119	-0.00764525946557949	-0.0190948008641197
0.294661229490316	0.117287702409479	-0.0636226227790364	0.216533779836795	0.00806771828154329	0.0183579290684955	0.062745122797681	0.0450492067294347	0.0179482994194892	0.0132128236750194	-0.00675471392230709	-0.0274486487920571	-0.0337513317627298
0.943948979591837	0.0550942020400953	-0.392173899834537	0.0525748299319729	0.00023809523809537	-0.0322020511234796	0.00342320655534956	-0.00728792517006793	0.00496224489795927	-0.0159819779426921	-0.0342762284499126	-0.0293037414965985	-0.032611131235711
0.137577216788825	0.0607573415761896	-0.0145302148620339	0.1575667559018	0.00738704548523311	-0.00870978800181418	0.0353472233109649	0.019845138953675	0.00907365683189457	-0.000661371258290522	-0.00994395122332387	-0.0193104214007769	-0.0246166225602298
0.464129780701133	0.204610260326875	-0.126462864091951	0.274205021968964	0.0252100826213718	0.016622984523159	0.0578381867855447	0.0556157809640213	0.00736452979950492	0.0209165335722654	-0.00476471466870343	-0.00843501254662299	-0.0168774622143368
0.333595811313543	0.143466936325724	-0.0806181867977414	0.223212766179999	-0.00595607620138106	0.00222622622774138	0.0543824964630521	0.0349529404261832	0.00830183231863774	-0.00186492498681984	0.00171727856610571	-0.024545506445375	-0.0411261326958857
0.934169387755102	0.0633678632116539	-0.385348573544045	0.0624020408163265	-0.0286006802721088	-0.0203142857142857	-0.0132574056895485	0.000652721088435504	-0.0305019583591013	-0.0244574829931973	-0.0297527210884354	-0.0327272108843537	-0.0324243609565038
0.224150577239442	0.0622229519153952	-0.0444020769794076	0.186863126471178	-0.00279390818023775	-0.00265013824890706	0.0441388329430673	0.0269522541884831	0.0107991512478371	-0.00272202321457241	-0.0132052470964405	-0.0172366057714227	-0.0234064934893304
0.0799234478140834	0.0149970967430384	-0.0144549621755349	0.0572317473334194	-0.0103464453069556	-0.0116962235534214	0.00611437557620283	0.00021727579610642	-0.00775602781151503	-0.0110213344301885	-0.011606611639772	-0.0168322999098231	-0.0169538342535365
0.639670918367347	0.173763121454342	-0.20451869073359	0.256478931782503	-0.0393148425150227	0.0135497479178152	0.0498403730362776	0.044969389799841	-0.00250490746415111	-0.0128825472986037	-0.0316875809658953	-0.0634287275257874	-0.0530752283323075
0.927574149659864	0.0685497566207193	-0.38335458837074	0.0652829931972789	-0.00119863945578236	-0.0346952380952381	0.0104996598639455	0.00409421768707485	-0.0127812925170068	-0.0179469387755102	-0.0326753401360544	-0.02414877860235	-0.051574438423388
0.118706902993519	0.0198420573161891	-0.0216271530292913	0.091323350907288	-0.00494585403758405	-0.0128940025355211	0.0198838538497736	0.0124808248507714	-0.00648145112931268	-0.00891992828655259	-0.0130858571701718	-0.018446136736487	-0.0186576838208046
0.328304202718478	0.107700642175159	-0.0740478629325321	0.238745727385317	0.0226814978010443	0.0236433178172784	0.0753974866031793	0.0515471349615321	0.0426409336180154	0.0231624078091613	0.0161321322441622	-0.00252384822302226	-0.0182593615915163
0.237117992626177	0.062590664286487	-0.049439084398391	0.189190786510661	-0.011745034959873	-0.00648815367760161	0.0374874184677487	0.0151477168668085	0.0141566119751213	-0.00911659431873732	-0.016176790369553	-0.023670563703295	-0.036572870310574
0.122822721986993	0.0805915980283467	-0.0170815541367225	0.113772307698986	0.0492483669165285	0.0167564718070835	0.0642431718274668	0.0558233205722688	0.0427107777769169	0.033002419361806	0.0212469866994936	0.00600892235499402	0.00765369719888913
0.686956359513502	0.167987034634099	-0.230242085216341	0.239805545248402	-0.0188213911379895	-0.00401542537761024	0.0417488858363859	0.0276252501466787	0.000461077414648847	-0.0114184082577998	-0.0158763360016235	-0.0521951970193321	-0.037835267253872
0.548281034671751	0.136533726111316	-0.164217529475986	0.265882002291286	-0.010385067884817	0.00841197130940574	0.0814490887855145	0.0529413033931362	0.0399451919048571	-0.000986548287705613	0.00396034458495176	-0.0182117834975651	-0.0348452394492936
0.042717469765737	0.00187662160188039	-0.00134125481475059	0.0415858717130897	0.00150035198389138	-0.00363042079344454	0.0161571326481304	0.0108676067928706	0.00566205769060944	-0.00106503440477658	-0.00103843605933083	-0.00333812164570103	-0.00810763454006119
0.32294850148812	0.110025129412575	-0.0629222466563599	0.289360382907055	-0.0531689779122262	-0.030052615007776	0.0512161445042891	0.00346598525284469	-0.000317446505482211	-0.0416107964600011	-0.0270164077883207	-0.0422233014007891	-0.0852512576418029
0.204951296436776	0.0465351499240659	-0.0363863211958526	0.178412570299659	-0.0134507550422885	0.000849466018536249	0.0370233157870944	0.0190698114250794	-0.00295763643018906	-0.00630064451187615	-0.014445463360256	-0.0222888940212648	-0.0273858195960598
0.89032925170068	0.10215825665992	-0.356877938079969	0.0944326530612244	-0.000107482993197294	-0.0406838057097456	0.0111171768707482	0.00613095238095229	-0.00388466295609158	-0.0203956443514715	-0.0212171128707893	-0.0488705866029396	-0.0335090545309034
0.651965256965257	0.178305915023442	-0.212078117703563	0.243224455283279	0.00945104508003669	-0.00512561545535895	0.0511737490450725	0.018039447537695	0.0168487314795873	0.00216271481233887	-0.03020978289625	-0.0309617956685082	-0.053276057399402
0.177916705160978	0.031437882424051	-0.0308351817574473	0.157281951114903	-0.00982781887101963	-0.00952854692181035	0.0216323326095705	0.00831251308524403	-0.00786727399203785	-0.00967818289641498	-0.0230569487590564	-0.0302023912717015	-0.0345044973399748
0.911562585034014	0.081178848091532	-0.372010068822967	0.081008843537415	0.00200986394557823	-0.0223255102040815	0.00810988455988459	-0.0201797978515414	-0.0165656002727431	-0.0101578231292516	-0.0395987700749542	-0.0284797515976086	-0.0384884176141319
0.0901788169018475	0.0446492702655067	-0.00921558800438771	0.0915580721194969	0.00621259477579561	-0.00592993782160375	0.0250576538794357	0.0191936946215546	0.0120881344751754	0.000141328477095928	-0.00358689800273852	-0.00843188353475059	-0.0142801162156393
0.0304432732631653	0.00541438234195229	-0.00381754462977717	0.0266655222482524	-0.000170913263965091	-0.00111141877781469	0.00676092450141861	0.0073004817797327	-0.00133317113141479	-0.000641166020889889	-0.00304097639971087	-0.00447951602987394	-0.0054032869495509
0.892100793650794	0.100120655227328	-0.359013460052752	0.0930420634920635	-0.00596133786848063	-0.0241727042798472	0.0109028344671203	0.00467063492063491	-0.00257627293341578	-0.0150670210741639	-0.00962815914244475	-0.0422364173733534	-0.042052127401077
0.698739651618223	0.168814606585767	-0.237368114858925	0.22768026180169	0.0179666697448211	0.00680724632510343	0.0437118846508056	0.031484797917556	0.0182225221207364	0.0123869580349623	-0.0211777656032355	-0.0308349518362124	-0.0442118448922451
0.183422046191121	0.0417367491553212	-0.038507348569633	0.144238537775071	-0.000596609808180021	0.00251458629882903	0.0156577927759957	0.0164387640649236	0.00336691993300178	0.000958988245324505	-0.00899581263948768	-0.0166059514690911	-0.0319147976379634
0.0150250618875029	0.00183217540880545	-0.00101121269929166	0.0131267686068885	0.000477377642337826	0.00102785356252484	0.00552408459702408	0.00258613690889611	0.00182575541712243	0.000752615602431334	-0.000812445157356142	-0.0021507648937004	-0.00273889038397446
0.0717181089407297	0.0138219870444618	-0.0129964120988603	0.0547078461522179	-0.0088306963497379	-0.0109973465717509	0.00739080253016131	0.00776018497113531	-0.00427242868078262	-0.00991402146074442	-0.00207826423172675	-0.00992004871327662	-0.0120657232957813
0.318137849706396	0.108312672485938	-0.0583917741620999	0.286269967956764	-0.0149653354893581	-0.00586873304985774	0.0255985622184706	0.0183334457979177	-0.00965639607790864	-0.0104170342696079	-0.0359017129514318	-0.06972011248503	-0.0547227328109662
0.316241635156423	0.0964683771458733	-0.0705876972020278	0.234325562113427	0.00221918565828638	0.021286937992361	0.074607249751346	0.0439320571726311	0.0299909550229841	0.0117530618253237	-0.00421552396276692	-0.0119650952046571	-0.0188258201708602
0.569697274939665	0.148364658946313	-0.176975621024968	0.23835267706911	0.00652771942972241	0.0186450154620547	0.0745482555884179	0.0547835005385885	0.0266480465809672	0.0125863674458885	0.00287200883121674	-0.0166814923618571	-0.02696945403156
0.0319272828215755	0.00394931932560667	-0.00435571120451392	0.0287099153622265	-0.00543210297239233	-0.0015319205395644	0.00530240457477178	0.00189153968492354	-0.000874497291516414	-0.00348201175597836	-0.00738504806728562	-0.00608790939283844	-0.00893574313659677
0.0139966819533389	0.00131803657379406	-0.00186731632613955	0.0117148204918446	0.000574997204349805	0.00172738912264411	0.00524177964582316	0.00468323551083758	0.00138034646275135	0.00115119316349696	-0.000481542335039128	7.42100971485565e-05	-0.00081729921247232
0.914291836734694	0.07888714701475	-0.373515351501669	0.076755782312925	-0.000728911564625956	-0.0132605442176872	0.0185183673469387	0.00552568027210887	0.00863741496598636	-0.00699472789115663	-0.0250836734693878	-0.0305488491667065	-0.0266212217815601
0.517618421951347	0.0841531764663731	-0.159979435316387	0.237847758993418	-0.00250407909543771	0.00466733245481621	0.0513934389965782	0.0353392929287338	0.0113347948388467	0.00108162667968925	-0.0245158110160161	-0.0343137650235216	-0.042080447355254
0.371470422681355	0.0852223177076518	-0.0993712356730398	0.21981561515349	0.00420258431483383	0.0208566092172692	0.0468333842289489	0.0309335548224054	0.0224664799292709	0.0125295967660515	-0.00236654382375573	-0.0085425673990826	-0.028915762585476
0.229573381436991	0.0743839500155109	-0.0437412694592402	0.188400309370564	0.0255936826654888	0.0149967787971685	0.0441630763443659	0.0298628009443143	0.00480721012173813	0.0202952307313287	0.00337122547702451	-0.00710193733826564	-0.0254260096452568
0.375088768954803	0.0866085597692945	-0.101897964050115	0.215671873020053	0.0139425892716872	-0.00563525381973035	0.0558850305302847	0.0383700220793541	0.0084282894201454	0.00415366772597842	-0.0135423820754597	-0.0318693032302415	-0.0450319202250831
0.217597790318414	0.0399802383987644	-0.0471192649356734	0.159810229359792	-0.0156460523947801	-0.0129493581221463	0.0269063513917203	0.0177136062722156	0.00109398721140883	-0.0142977052584632	-0.0308615220681552	-0.0345918743597347	-0.0368222081874523
0.138545024734858	0.0359093817378153	-0.0215649655053892	0.130623668322144	0.00141650163108686	-0.0111926448964787	0.0328278458274769	0.0181873534896859	0.0102789877773394	-0.00488807163269592	-0.0149016177532131	-0.0192456168629182	-0.0243673147686541
0.26069047525931	0.0703895085204634	-0.0600268149832341	0.181062122241431	0.0146328277710939	0.00787251584552273	0.0587038072874088	0.0398364988923734	0.0300626477120025	0.0112526718083084	0.00387790091092122	-0.000433328384868481	-0.0188408984190107
0.0043025201164511	-7.56485709383645e-05	2.74410997121253e-06	0.00248407989778599	-6.62615344409366e-05	0.00030733963675196	0.00110072465307082	0.000929396663449998	0.00023052103076263	0.000120539051155512	-0.000633433972688425	-0.00100895420042135	-0.00129238564938146
0.74418012384441	0.16029804084324	-0.260486384768232	0.205391304727019	-0.0326646995861281	-0.0420853693925123	0.0100582990538872	-0.00761307563028302	-0.0189444246696348	-0.0373750344893201	-0.0386821583141906	-0.0667765159746829	-0.0782500760226053
0.383981724023892	0.080652749825418	-0.106006175177684	0.221262228996546	-0.00981537241575287	0.011969789381313	0.0535384923596882	0.0259395060491611	0.0149292272431236	0.00107720848278009	-0.0144255251994254	-0.0257345364821937	-0.037096557414615
0.588462936728255	0.172366942301346	-0.18182467976883	0.263970379955062	-0.0493061844469227	-0.0679502845932856	0.00816572181095343	-0.02434692325326	-0.0283906405016721	-0.0586282345201041	-0.0795814026671219	-0.0581777404595496	-0.0914456363315138
0.715627217608512	0.157378730025047	-0.252639400513054	0.19386915094668	-0.00598921809328401	0.00217988850595852	0.0516526622654677	0.0253223233280601	0.0294207068023274	-0.0019046647936628	-0.00986440742997241	-0.0149291330421798	-0.0480300906303616
0.00761893746941903	0.000631140421915423	-0.00113510596630498	0.00594151992676103	0.000101207694770488	-0.000367431512189087	0.00212477344812119	0.00146501346963134	0.000575216792812503	-0.0001331119087093	-0.0012958568864127	-0.000829944031879564	-0.000861838747241881
0.575559034849862	0.148965717621384	-0.177491084869398	0.248756249865423	0.0269387235502351	0.0130169713640542	0.0577663742309203	0.0406033322446896	0.0155685337570456	0.0199778474571447	-0.0020715920902622	-0.00987094566758551	-0.0288917436023293
0.926114965986395	0.068848009704765	-0.381311016164684	0.064456462585034	-0.0391276643990929	-0.0455913832199546	-0.00992252628324053	-0.0144404761904762	-0.0477853168773337	-0.0423595238095238	-0.0455363275613275	-0.0588727605727606	-0.0628139252670765
0.498252941897674	0.0905656206411727	-0.142348435351055	0.263351916424831	-0.0107059927529671	-0.0311331935240384	0.0613715238528679	0.0320031786646263	0.0190266112031069	-0.0209195931385028	-0.0269612336667652	-0.0431905830227423	-0.0521653020408898
0.207352471319732	0.0854253813754743	-0.037365109005127	0.17932282795765	-0.0104667479815227	-0.0113886693955159	0.0304530551714586	0.00342465174872078	-0.0326635698725505	-0.0109277086885192	-0.0243274789646921	-0.0255323583105761	-0.0508261303767082
0.0716115792251955	0.0434865011576087	-0.000321602296503409	0.0964969863054719	0.00674006950947854	-0.00636682796200845	0.0291306813813233	0.0195750779926123	0.0132247749953146	0.000186620773735047	-0.00271326195031157	-0.00672865867501583	-0.0107095094102503
0.307201752965099	0.107986970541445	-0.0771218857809979	0.19060071467628	0.00159834246472224	0.0200871229674358	0.052636183066824	0.0614981359220495	0.0368522075138272	0.010842732716079	-0.000137262900795132	0.00390715546428988	-0.00881932658099155
0.211613289014006	0.0428322956383214	-0.0435640750164639	0.159545938663235	0.00123061632203514	-0.0194787339830596	0.0296369083002351	0.00988950279082162	0.00581340414192746	-0.00912405883051223	-0.015753525854436	-0.0270047544217983	-0.0303733170320586
0.040792988467192	0.0331525338766904	-0.00239502605994447	0.0408242263000377	0.00842979743117642	0.0130195282434271	0.0197643952969083	0.0141757715195319	0.00837027702653879	0.0107246628373018	0.00379884491118496	0.00392127344496857	-0.00317488830438541
0.0694538653583173	0.0097246978283107	-0.0134144823510293	0.0507071947142513	-0.00629549777191001	-0.0115609538827885	0.00698792309390976	0.00117414446477554	-0.00639130185077783	-0.00892822582734924	-0.0114189082199653	-0.0135189897856264	-0.0158937000361945
0.652692685159586	0.123600864672053	-0.225112554846869	0.198234019388214	-0.00467434181942405	-0.0379171429863134	0.0120576520194812	-0.0183653599652945	-0.0284597518130604	-0.0212957424028687	-0.0409606417534347	-0.0552202036883181	-0.0628442127401035
0.317819526042221	0.0749995094422462	-0.0823149433278359	0.184788669384176	0.00646019786116508	-0.0233079296875393	0.0371099776928631	0.0224366767067193	0.00656743288386419	-0.00842386591318711	-0.0238133285873118	-0.0374686467218446	-0.0279594032566359
0.135460344424833	0.0699350815667997	-0.0137503824082774	0.157088754680749	0.00269725844426422	-0.0186133613022391	0.0359111895384626	0.0253594767150489	0.00685202829096013	-0.00795805142898745	-0.00374406470385436	-0.0104663568390174	-0.0112427698623269
0.695243236525379	0.141960671487187	-0.238235220827762	0.216349470767328	-0.0262666744921499	-0.0183331490364891	0.0287617469057824	0.0154773797956185	-0.00125051600507708	-0.0222999117643194	-0.0313323766477105	-0.0274737148201076	-0.0535982543266116
0.423033834378844	0.138537524033044	-0.104405925222934	0.292889627248201	-0.00365384979882544	-0.0414309141919788	0.00148126807497234	0.0101574233722154	-0.0271841796754215	-0.0225423819954021	-0.0624642181036059	-0.0818928282048184	-0.0705751595825188
0.786915993530279	0.150264591043934	-0.294633734566864	0.157480609866324	-0.0236837431206073	-0.0690464106226467	-0.00822316869208728	0.00136094033133682	-0.0230397494276924	-0.0463650768716271	-0.0582408292072283	-0.0713174643136016	-0.0806660843722925
0.662689970694449	0.114897038680036	-0.224499755160481	0.221386286381808	-0.00815107109952307	-0.0155463104837077	0.0469386652980417	0.0283463884461894	-0.00398748103162927	-0.0118486907916154	-0.0152428341252613	-0.0358676011076072	-0.0352521764781623
0.795997137782852	0.151593007168384	-0.300200350203123	0.153327537541823	-0.0346430903830062	-0.0642788483910135	-0.01125560498092	-0.010099402064097	-0.0279826717642879	-0.0494609693870098	-0.061146194025511	-0.055279196312659	-0.0814854132752352
0.684873333498137	0.148303890210174	-0.240276646939689	0.194781415674259	-0.00961232124846956	-0.0541836262111411	0.0312463518799954	0.014880297731789	-0.0198983807833082	-0.0318979737298053	-0.0311609961291057	-0.0631032834239146	-0.0782171261856344
0.694084394970109	0.16059900762822	-0.233774393470541	0.236248938363224	-0.0412204196597055	-0.0161847236097238	0.0411811264132692	0.00864378479931538	0.00331461952747503	-0.0287025716347146	-0.0353722079547725	-0.0423410976748989	-0.0582900546085742
0.0355711561027905	0.0122267443036883	-0.00471907211034047	0.0284182468907261	-0.000122779025375323	0.00177443888383369	0.0098734883896808	0.0112363518337985	0.00422973327486898	0.000825829929229187	-0.00292203589120549	-0.00296873475599934	-0.00350205728606264
0.068696487013125	0.049567508212406	-0.00547618019391588	0.0799139254667472	0.0195281185493847	0.0278709200190874	0.0439295707440583	0.0389878782436617	0.0278027588891342	0.023699519284236	0.0127955497899967	-0.000251152910858685	0.0113254761440276
0.507512649184045	0.101004185034774	-0.147977889893272	0.251751377965277	0.00475094074354521	0.000636131546542629	0.0621813063242939	0.0292352554795302	0.00957166465157788	0.00269353614504386	-0.0265743411071829	-0.0359840494909382	-0.0479419556447046
0.913250340136054	0.0793454448295035	-0.374749052635324	0.0770353741496599	-0.00672448979591833	-0.0350285714285714	0.00187267573696148	0.000133982683982681	0.00399875283446705	-0.0208765306122448	-0.0126762471655328	-0.0333333797155225	-0.0433045247702811
0.783712358276644	0.163182833324547	-0.283563567027976	0.18709716553288	-0.000735131931560495	-0.0512482271696557	-0.00167085901809394	-0.0236404567654568	-0.0299386274439846	-0.0259916795506081	-0.0513507929973448	-0.0722865753927469	-0.0709120511018083
0.929850340136054	0.0675626426484379	-0.384919728300393	0.0644353741496599	-0.0157408163265306	-0.0374233353947639	0.00283333333333335	-0.00816904761904758	-0.0244972505668933	-0.0265820758606473	-0.00886180684394966	-0.0493710119245833	-0.0459201850676475
0.00313716892336095	0.000786556187961938	0.000460575446810973	0.00273882549857801	-0.000270407525342102	0.000195996914487874	0.0013169310566237	0.00160763755342285	0.000281847637916148	-3.72053054271139e-05	-7.72022432072497e-05	-1.03869665410775e-05	-0.000166700643757063
0.926395918367347	0.0716400861560585	-0.382588770378306	0.066461224489796	-0.0122079931972789	-0.0220292318792319	0.000270748299319834	0.00262380952380958	-0.0171960051852909	-0.0171186125382554	-0.012172619047619	-0.029097619047619	-0.0344257258847595
0.198508272260281	0.0873523444709168	-0.0240885312905448	0.214681816577217	0.00776520380459	-0.0455213058150636	0.0292762260206499	0.0037298177743183	-0.00687832961962456	-0.0188780510052368	-0.0267119802650389	-0.0345545087310043	-0.0436999142061752
0.238930646300397	0.072895101814206	-0.044798481790232	0.194239455833536	0.00948919168652224	-0.000387191019254246	0.0434097857946301	0.0367720095408073	0.0131410882244923	0.00455100033363401	-0.00563817232106845	-0.0238714311428641	-0.0260995911598212
0.563467166515484	0.139595073042802	-0.174000280456533	0.246260372612055	-0.0187232614292763	0.00191171156923275	0.0460956790915049	0.0343172214065189	0.0247269462436264	-0.00840577493002181	-0.00834510140110278	-0.0157314240502491	-0.0368399806914437
0.455883665213839	0.193477927557355	-0.117860202723747	0.278399185486659	0.00166282682159524	-0.00190271201809311	0.0687903386958676	0.0439338334717093	0.0186403475046604	-0.000119942598248934	-0.00636011284025628	-0.0323692280895756	-0.0463119998372808
0.663756495014887	0.112212700467942	-0.220621916230592	0.229998651799083	-0.00794588771590099	-0.0067185620924638	0.0321130862795779	0.0207803018543568	-0.0030942618131129	-0.00733222490418239	-0.0282868904437259	-0.0479549087995972	-0.0610287992832926
0.186417733870027	0.0601283628210321	-0.0292013689639515	0.169148533180714	0.0248735840811093	0.023884068594884	0.055120683891389	0.0392736756370329	0.0262255642785587	0.0243788263379967	-0.00241472816565258	-0.0110164523359333	-0.018998639500702
0.320728030668182	0.0962704015822134	-0.0725795005847023	0.240536769483948	0.016935711780339	0.0232892976058089	0.0760128544078844	0.0547089826341842	0.0330587842427709	0.020112504693074	0.0161804727520715	-0.0146032550337727	-0.0211006495814723
0.0305778867313595	0.00628586419415753	-0.00254039593753809	0.0271046008564419	-0.00518064777707525	-0.000751166965394831	0.00742135866826066	0.00517440354385863	0.000805775250640239	-0.00296590737123504	-0.000423905599123635	-0.00107675234926975	-0.00521883321054849
0.0393974953255564	8.7396013746896e-05	-3.03733940180129e-05	0.0386349646819745	-0.00031783440041528	0.000770350586672956	0.0159472896487858	0.00801075277211216	0.00549861217945539	0.000226258093128838	-0.00405164982000784	-0.00609881314259381	-0.00871605994616137
0.171652188840822	0.0935151955960687	-0.0103459002072304	0.218937149114292	0.0115227220962672	-0.0327510415210984	0.0421485895219278	0.0127657224938781	-0.00548310716966341	-0.0106141597124156	-0.0236643107288665	-0.0313693769145517	-0.0465857460653233
0.31394337876762	0.121704990107014	-0.0698700016928999	0.231216542795053	0.00574877848483174	-0.000821089722041091	0.0505568132024102	0.0361431600437723	0.00892465691455846	0.00246384438139535	-0.0127075792924426	-0.0240176834577153	-0.0426626062190959
0.843721491113928	0.116016016254952	-0.330601825582977	0.122978142585705	0.0176288490221262	0.00406059505387235	0.0342368531328614	-0.000818737184482443	0.00687215373328809	0.0108447220379992	-0.0398245479776993	-0.0339510892182719	-0.0535050004850426
0.686778149875286	0.154354137581216	-0.242753092581608	0.192688045090055	0.00768545153456557	-0.0543211387798409	0.0303628498060605	-0.0192707232505547	-0.00612706233284643	-0.0233178436226377	-0.0220213723141085	-0.0296319818278696	-0.0679275585091996
0.203982202408625	0.0831052006178758	-0.0363182299427896	0.177912698139396	-0.00771686331202698	-0.0129870591391566	0.019116762514387	0.00565544409671551	-0.0121183401711641	-0.0103519612255918	-0.0500608124357879	-0.0444530717945363	-0.0582109068894271
0.393197543395365	0.0639290749645608	-0.104147565484845	0.217969465674557	-0.0179671758651295	-0.00775456442402367	0.0407918808437936	0.0204854451921414	-0.00272927351941915	-0.0128608701445766	-0.0328267375709376	-0.04496280753024	-0.050292083076955
0.204179543024337	0.0518409876935335	-0.0427403652204773	0.154271847702977	-0.00365011747529453	-0.00903867340715533	0.0226330015091647	0.0159703058023943	0.0140578583934452	-0.00634439544122495	0.00111443771315189	-0.0186680660119778	-0.0284792029131649
0.899440362811791	0.0847687849819149	-0.363512530128598	0.0907501133786849	-0.0256712795141365	-0.0258583900226756	-0.00389869614512461	0.00280878684807262	-0.00516998041640893	-0.0257648347684061	-0.0338317364474926	-0.0537169321488871	-0.0478546461475032
0.0117645077335558	0.00105780353274122	0.000244403222795309	0.0129996017918328	-0.000727578694685481	8.11183170071894e-05	0.00543525801283737	0.00246687398350778	0.00258735318362854	-0.000323230188839145	0.000437946185193317	-0.000774625227824179	0.000680094597674296
0.782970068027211	0.163296543447724	-0.282265130987776	0.187354607297464	-0.0381701996416283	-0.0815519954368694	0.00455752240290053	-0.00425887961245108	-0.0532225697861037	-0.0598610975392488	-0.0738261577039745	-0.0753168579113594	-0.0788773040451612
0.0397441550690367	0.030618374847825	-0.00226126112655061	0.0385239535726686	0.00268643773233401	0.00160015354207559	0.0191258092166053	0.0127871637092389	0.00700031495266514	0.0021432956372048	0.00473775720083205	-0.000361559617189949	-0.00490147782308457
0.35942872076182	0.133370267243429	-0.0841249546825582	0.249710564288949	-0.00332084214754119	0.039670491545336	0.082525720668004	0.0498412891437164	0.0446993374079531	0.0181748246988974	0.00832171309550805	-0.0175778106861723	-0.0259448786964344
0.00135298065164245	0.000104951403323062	0.000316110557706665	0.00167682971716724	-3.60802677371584e-05	0.000124231158371481	0.000944746718876313	0.000391407502078763	0.000133021153932257	4.40754453171614e-05	-0.000145856648316655	-0.000222411555845962	-0.000253079339818403
0.656549908755061	0.117645259074446	-0.222361464865647	0.224510963705811	-0.0112552978707732	-0.0172788462330347	0.0207467618724586	0.0305704914033966	0.00686774187346395	-0.0142670720519039	-0.0205699378875379	-0.0256928393195691	-0.0413970783459352
0.440137656448438	0.105977747159524	-0.127683689581426	0.217082866725693	0.0191850983160011	-0.00616963356297151	0.0650427808796096	0.0409836758623314	0.0158278244316823	0.00650773237651475	-0.010615935014639	-0.0216553302137556	-0.0381767232213563
0.260619309752597	0.0740693964595331	-0.0619580046136931	0.179121109385974	-0.000722031989448702	0.0073835663494396	0.0679501367303946	0.0437174764128355	0.0311616890880985	0.00333076717999548	0.0111363550254331	-0.00146107014502384	-0.0169382962757354
0.0447473700584963	0.0291900318863537	-0.00719942518924629	0.0307504962886855	0.00329691537232487	0.00530367541624097	0.0175797345830137	0.00817091955635409	0.0100853896469788	0.00430029539428291	0.00046126967653963	-0.000385753430367418	-0.000979631853175705
0.718271012201177	0.147328926775005	-0.251861587414163	0.19473223455207	-0.0317548914171987	-0.0116176383912068	0.043180298924292	0.013975006217154	0.00671443586344567	-0.0216862649042027	-0.0376909013216939	-0.0377482565689541	-0.0393782224246848
0.589185771146757	0.165060691043625	-0.185045657908388	0.2548633152788	-0.00184163549715888	-0.0923963601429137	0.00462823491603015	-0.028222861808196	-0.019684518173478	-0.0471189978200363	-0.0689934569397611	-0.0804128376018002	-0.114780144275221
0.298777475126399	0.0637891402208855	-0.0624002546440144	0.254161901373366	0.00117155512088335	-0.00928939302540249	0.033962518847546	0.0129291398818135	-0.00321338040243896	-0.00405891895225957	-0.025658751619498	-0.0415006645493045	-0.0600975625641264
0.913257142857143	0.0798002293307709	-0.371586098860342	0.0775523809523809	0.00409523809523804	-0.0157030612244898	0.0196630952380953	-0.012080519678734	-0.00189115646258509	-0.0058039115646259	-0.0288887038031996	-0.0450376984126984	-0.018327947845805
0.686882160286801	0.13275472763412	-0.24065230290602	0.205128664340817	-0.0222049804855874	-0.0279692663600832	0.0448518108307838	0.0194097659314774	0.0175893424854422	-0.0250871234228354	-0.0213851969045933	-0.018566487964222	-0.0307350317801312
0.0713202348367202	0.054311850228305	-0.00566820623249992	0.0754904020154576	0.0288749413740188	0.0181363423499202	0.0418829484846399	0.0308459144716971	0.0205290210303402	0.0235056418619695	0.00776168934874673	0.00325144649192204	-0.00525738178182318
0.817232453296137	0.107368834824194	-0.313651137554879	0.138532048868365	-0.0013687035538158	-0.00562174931757597	0.00542489407171454	0.0240688583007629	0.0107302919111349	-0.00349522643569589	-0.0113559543982096	-0.0280434859842706	-0.0447832755110829
0.00233606025453269	0.000254937972930355	-0.000263261095031352	0.00162090572429423	0.00031523843045737	-0.000113394605227492	0.000332419029463174	0.00039238109507862	0.000668807567653536	0.000100921912614939	-4.37271461833067e-05	-0.000290972964221111	-0.000603453855222051
0.313835807297223	0.0710809284024048	-0.0817072615405927	0.180413564916661	-0.00803235853406881	-0.0184769921757423	0.0295263162762895	0.0122941260309017	0.00268821996875512	-0.0132546753549055	-0.00755259761517946	-0.044889844764746	-0.0367190332972008
0.180498134094613	0.086749522984804	-0.0159701517610178	0.212180304741233	0.00406459831938558	-0.0279493623949245	0.031996129152112	0.0117632607865139	-0.00476894148801316	-0.0119423820377695	-0.0271184982885504	-0.02588638307652	-0.038872979726952
0.68927211513885	0.152753178306527	-0.240678576305312	0.193672473088251	-0.0211100576976633	-0.0301702040253916	0.0463460997900658	0.0288350022945943	0.00298753867823476	-0.0256401308615275	-0.017650736954766	-0.0161358957068989	-0.0851790846595084
0.693613206323171	0.155780858235958	-0.244613674715822	0.188770375019233	-0.0301865898733603	-0.0519002981085636	0.0405940929120053	0.00516198609922824	-0.00532436479572718	-0.0410434439909619	-0.0253069865306825	-0.0581697463690658	-0.064222319225943
0.308633398859476	0.100624959792951	-0.0790178655841845	0.181109454204788	0.034742023374195	0.0410365151057997	0.0640498243719692	0.0493454508616925	0.0372407687495182	0.0378892692399974	0.00856301486917255	-0.0110683355870276	-0.0173279623314201
0.69300283446712	0.166514330407145	-0.233075450790022	0.242663832199547	-0.0134550529800703	-0.00430487141243452	0.0448397717779296	0.00771672568794424	0.00165109239299888	-0.00887996219625242	-0.0375178277878516	-0.0540553553589267	-0.0481362828738587
0.1328548269456	0.0733144775017728	-0.0202736880543607	0.125517199989259	0.0316217264751616	0.0126179416116777	0.0671162637287237	0.0308369544115928	0.0309114443681368	0.0221198340434197	0.0169386487097788	0.000795561809899065	-0.00730067684796962
0.0385534369335601	-0.000689554604318424	0.000623909706442938	0.0401533145732181	-0.00151255518803249	0.000915971182030684	0.0167868186315981	0.00893565147723709	0.00336132918604983	-0.000298292003000904	-0.00335576782489903	-0.0060851646764535	-0.00788626062674373
0.0114159878113157	0.00179759590960759	-2.45911949304633e-05	0.00955575054274876	-0.000145342440326381	-0.000983097564630771	0.00403637410863839	0.00348041865868509	0.00221954227097094	-0.000564220002478575	0.00045018978666086	-0.00127348004111947	-0.000873402422755248
0.64711878161521	0.168091234066899	-0.206850190808163	0.257491607995179	-0.0352855487416412	-0.039946520799462	0.0386927950673235	0.0127103927934811	-0.00866107815391981	-0.0376160347705516	-0.0385897499805559	-0.0563770056727964	-0.0686497706622244
0.88731156462585	0.10544557771507	-0.355264835105786	0.0957360544217687	0.0185027210884353	-0.023297804576376	0.0139457482993196	-0.0169256957328386	-0.00740095499738358	-0.00239754174397033	-0.0157389455782314	-0.0407196436150218	-0.0384953346256918
0.794607184878613	0.150186954158546	-0.29901007651776	0.15259627832485	-0.0109371956708092	-0.0479715169750885	-0.00387078306185462	0.0046425137164422	-0.0300755014115207	-0.0294543563229489	-0.0427595369198636	-0.0548599462465961	-0.0735279211829712
0.471602095542862	0.103899056030918	-0.127611986886213	0.279284951060124	-0.00182853081250262	-0.0351037523207096	0.0404321548440961	0.0141103317255908	0.00811203385174725	-0.0184661415666061	-0.0367958833341087	-0.0537231447555024	-0.0777460667819913
0.00134871333699815	1.15536684163109e-05	6.83806479374813e-05	0.00125242198820788	7.78075228124791e-06	-1.52308616144096e-05	0.0006805052484329	0.000510117594831716	0.00017485452078268	-3.72505466658072e-06	2.88444309084115e-05	-0.000300227938438801	-0.000320284550713366
0.793589088689089	0.149285617606317	-0.299111245157185	0.150907015207015	-0.0480846402111328	-0.0630977665191951	-0.0185399443941612	-0.0252801939026184	-0.0400325271809661	-0.055591203365164	-0.0517823226124658	-0.0792033673577421	-0.0919316254635338
0.927617006802721	0.0692792077444339	-0.380328880479278	0.0678115646258504	-0.0260136054421768	-0.0162061224489796	0.0103139455782314	-0.00439965986394553	-0.0252020570699142	-0.0211098639455781	-0.0352336310514881	-0.0387318479139908	-0.0373617913832199
0.00687907135478334	0.00072770800716112	-0.000381732506752977	0.00552755751169791	0.0019237108393622	0.00153507324499472	0.00244595206343343	0.0013026005867584	0.00149564528274278	0.00172939204217846	0.000636209732892975	-0.000587020156582825	-0.000867762760267651
0.460922824425974	0.195510035999666	-0.122684945746179	0.27160560498775	0.0197082387385257	0.0278895270455634	0.063906632948136	0.0279237178835886	0.0185463928917794	0.0237988828920445	-0.00170190909514006	-0.0230930777748313	-0.0368359644124709
0.900746258503401	0.0840433054038844	-0.363171512499036	0.0875394557823129	-0.0302977118119976	-0.0216367346938776	0.00869178671468585	-0.0108842764378478	-0.0107565759637189	-0.0259672232529375	-0.0334019841269841	-0.0265693877551021	-0.0550819962250635
0.127097052415445	0.0559904353898894	-0.0223269051705578	0.0967073505365176	-0.00681663837717393	-0.00617064775924929	0.0280394480107753	0.0161352340541916	0.00322610810585403	-0.00649364306821161	-0.00557980547906443	-0.0076959158038872	-0.0257505258781306
0.054329784633532	0.0137539745037632	-0.00608297440683909	0.0490770148454443	-0.0104201802746406	-0.00398553425908095	0.0101073149921101	0.00275383530826397	0.00212554988556993	-0.00720285726686076	-0.00604069214488854	-0.00972240792326787	-0.0110799675179831
0.318250702354408	0.0777850095283374	-0.0873593118650723	0.178099742789984	0.000415615934415636	0.00386449979268705	0.0407495069310655	0.0256269863522806	0.00307461001847259	0.00214005786355137	-0.015508205568389	-0.0242178800526889	-0.0434869219198807
0.410653083543993	0.088301798238234	-0.101839786026786	0.265833969105129	-0.0169917339435235	-0.00966014930273884	0.0360072087719469	0.0299891495101894	0.00791638218945417	-0.0133259416231312	-0.0212843405644107	-0.0408938173057564	-0.0619425739779702
0.942560544217687	0.0563645779713017	-0.393190503873186	0.0528680272108843	-0.034247608740466	-0.0414619047619048	-0.0242877551020408	-0.0299294784580498	-0.0120343537414966	-0.0378547567511854	-0.0475272675736962	-0.0338193877551021	-0.0624428777571634
0.699229313940028	0.142970591096869	-0.241443747949788	0.218596761944871	0.00459034884718212	-0.0330133896338561	0.0444873839892969	0.019676834393938	0.00170265685190329	-0.014211520393337	-0.0266700091038271	-0.0257817913588415	-0.0350985887252968
NA	NA	NA	NA	NA	NA	NA	NA	NA	NA	NA	NA	NA
0.114189858123336	0.0607189795714018	-0.00191255468601742	0.152364923051386	0.00435036663758985	-0.00255805360637357	0.0357581023390883	0.0180701297022567	0.00900333760851846	0.000896156515608135	-0.00457133014700702	-0.011618638920389	-0.0185251155412691
0.542444948709456	0.129850024118769	-0.157096507485446	0.271042034895175	0.00769571329660557	0.00557901174848541	0.0641300946295583	0.0347244049269813	0.0223468823122304	0.00663736252254554	-0.00520505667431936	-0.0357267414206459	-0.0301291140188713
0.791125331018188	0.150567717515329	-0.299039314249361	0.158783093890237	-0.0251115094228097	-0.0508828410659238	0.0210746494868344	-0.0133533166140091	-0.0311241739532782	-0.0379971752443667	-0.0565905356748077	-0.0674534269896185	-0.0739975644237816
0.310675861502873	0.0809806004552805	-0.0799575050981904	0.185282878375776	0.0150792714288201	-0.0109630565323062	0.0548234644120527	0.026315354175981	0.0105414034227322	0.00205810744825696	-0.0178923073964761	-0.0284202910526745	-0.0253980217994461
0.276074868013411	0.1058797122847	-0.0564447783863098	0.210711328714303	-0.0274918143228302	-0.0541233459389686	0.0128677554415805	-0.0135209170443383	-0.0377657977354338	-0.0408075801308994	-0.0584941803600819	-0.0623365245310175	-0.0448808870694305
0.303788855840911	0.109445272607727	-0.0768357624681552	0.183464477082488	0.037601859864922	0.0357814757673687	0.062410099295247	0.0497438926272658	0.0440942027278871	0.0366916678161454	0.0119063963900469	0.00837134056196603	0.00445743931734516
0.23869558501869	0.0797613606808288	-0.0476200691808294	0.191532241022075	0.0164120806874974	0.00102926935387465	0.0470196136934956	0.0440784820465729	0.012241672434246	0.00872067502068605	0.000657536631146538	-0.0111751854458516	-0.0257813140893823
0.191146277401801	0.0427935530106405	-0.0321176909369701	0.164973765775077	-0.000566038398190888	0.00251637600966043	0.0367762307536316	0.0178989303878118	0.00841038696748825	0.000975168805734783	-0.0131794717941577	-0.0234053841807856	-0.0266362096158795
0.509501620661897	0.156981339155801	-0.140974860164541	0.283738842796213	-0.00495162404541216	-0.0401569642399072	0.0446325507800444	0.00917237330749532	-0.0100350750974296	-0.0225542941426596	-0.0633804014314348	-0.05323030745549	-0.0742994288175379
0.658780753162509	0.11596634396148	-0.220957020053262	0.230943189561434	-0.0231134865417153	-0.0256236371238473	0.029112343899757	0.0163040639344929	0.00123882455313129	-0.0243685618327812	-0.0359503577939608	-0.0343995020464697	-0.0562813520270105
0.152558327996285	0.0642077929495209	-0.0251945974496716	0.143512583913556	-0.0207721811369821	-0.0323010862719299	0.00166357530480216	-0.00241856806178026	-0.0084410039922318	-0.026536633704456	-0.0179314619306014	-0.0383969190207163	-0.0441234844537354
0.22238468814618	0.0790577977178117	-0.0447338576969478	0.170803318663406	-0.0332070050511609	-0.0281263837399472	0.0208739509750383	0.0106819520661728	-0.0162748050377905	-0.0306666943955541	-0.026172141896721	-0.0302562956983503	-0.0464500955679912
0.0153121767463128	0.00195778136664668	-0.002285916853296	0.0127728794008705	-0.000442266236909343	-0.000790769242055948	0.00379760702994791	0.000737482953201956	0.00172223822042789	-0.000616517739482646	-0.00134942891516528	-0.000436136052598625	-0.00415860001172931
0.487797253365449	0.105416163667795	-0.13650477231609	0.272931896690814	-0.0185512165833978	-0.0138507401828234	0.0550461256441159	0.0260303325837878	0.00690790351746462	-0.0162009783831106	-0.0371804406357407	-0.0513470478718443	-0.0702270108228863
0.575857287879683	0.115897159652546	-0.185571807630028	0.232760901773801	-0.00381703749850326	-0.0145389508085449	0.045705601114535	0.0177429671733916	0.015707802378556	-0.00917799415352405	-0.0251275533654798	-0.038358357889611	-0.0424845480743824
0.105596967319933	0.0411671805933768	-0.0140785419299794	0.108551333687031	0.00517677655302284	0.00995756833586489	0.0498753178217521	0.029936937512559	0.0200548328172725	0.00756717244444387	0.00702953169078202	0.00471903599892373	0.00132883905626274
0.645462390835993	0.132495223982314	-0.219519932957107	0.204490704424218	-0.0494710099528369	-0.00896700745761991	0.0317832559814172	0.0158905380140736	-0.0324187166690051	-0.0292190087052284	-0.0384717843362973	-0.0559035467147919	-0.0763520467931731
0.317430767453094	0.0614298207838986	-0.0657594018830855	0.25919388381522	-0.0260890583615179	-0.033910690543118	0.0404272257611528	0.0179198528867187	-0.00196496244815403	-0.0299998744523179	-0.0212666163447661	-0.046125973913656	-0.0640449120733386
0.0523386817310475	-0.00251724469203752	-0.00472929586969605	0.0595308197484094	-0.0069161400280593	-0.00390614170955647	0.0105118992619312	0.00542086859702839	0.00238088918900675	-0.00541114086880788	-0.007910209308485	-0.0102396949118635	-0.0141446791157651
0.860293542568543	0.113931067078468	-0.341586624381484	0.108658838383838	-0.0508235879200165	-0.0263679418405813	0.000389892647035484	-0.00867033965101205	-0.0159464000285429	-0.0385957648802989	-0.0402685203168124	-0.0642040803266094	-0.0595353316384829
0.00691166338023168	0.00031899206559651	-0.000549397598915214	0.00707782959352397	0.000222251528596496	-0.000775279503663674	0.000908166361938531	0.000630606029774909	-0.000595695203937342	-0.00027651398753359	-0.00108318563639044	-0.00135621798596764	-0.00120116548306698
0.0481258198348334	0.00460047441046489	-0.00970876809642495	0.0321011295956456	-0.00234216081622442	-0.00264057820654866	0.00486863960276768	-0.00430991456447087	0.0040335673592622	-0.00249136951138654	-0.00480258460070684	-0.00737812867577151	-0.00629632249931652
0.242421166080273	0.0722119752672251	-0.0491468193656611	0.186986711895941	-0.00472387575620672	-0.0113125706713613	0.0367053427591514	0.0306741977072106	0.0287105827599864	-0.00801822321378404	0.00126065343271473	-0.0217743078759293	-0.0290586027128137
0.176931087439707	0.0338799606655216	-0.0397194063802743	0.140924850912181	0.00757153713961484	0.00173126556347775	0.0335873805070455	0.0190113523837178	0.011966253735916	0.00465140135154629	-0.0196318763065716	-0.015887879055685	-0.024938621179831
0.340749163151028	0.138551723586338	-0.077548987310723	0.221574440316416	0.00202229531675358	-0.0145030427454532	0.0579028411899728	0.0304441713016916	0.011976936236494	-0.00624037371434982	-0.00989547967107407	-0.0280379369115189	-0.0464749853758352
0.314265336198492	0.0747506292702537	-0.0832649109548922	0.182254238082098	0.0068393203490153	-0.00314155036637831	0.0440489808410404	0.0225513418582763	-0.0130345323137854	0.00184888499131852	-0.0214964929943338	-0.0229070950637203	-0.032381585455384
0.7101381090034	0.155498724860178	-0.252096001298663	0.200462329773509	-0.0341399976594882	-0.00912411338184149	0.0265634268367018	0.0108205574982285	-0.00925704474522948	-0.0216320555206648	-0.023365825585927	-0.0311931456760123	-0.0499538108098878
0.931738095238095	0.0643539083409567	-0.385005638028258	0.0622619047619047	0.00193095238095242	-0.0486995258709544	-0.00455238095238097	-0.0173790816326531	-0.0164639455782313	-0.023384286745001	-0.0311353741496598	-0.044627697745765	-0.047423051948052
0.784667800453515	0.164788935014273	-0.285721666883861	0.183752112966399	-0.0273737682951969	-0.0640769758019759	0.017060876821591	0.00401199118341966	-0.00339260204081637	-0.0457253720485864	-0.0228828982175622	-0.0563933725663166	-0.0601232224125081
0.252327206775559	0.07973712729217	-0.0500044468664141	0.205036156149906	-0.00658755818413392	0.00682395601475583	0.0494936224222148	0.0386905056356631	0.00415450307237764	0.000118198915310952	-0.0156005488917104	-0.0243225873885775	-0.0251789290486649
0.515299627594882	0.0927454878047725	-0.14888128391551	0.262408233171802	-0.000470376389325233	-0.025277721869751	0.049569781626439	0.0377473957179806	0.00758398124636972	-0.0128740491295382	-0.0243448106695409	-0.0397961713529351	-0.0470246194166307
0.498061294830815	0.0921251714042302	-0.140830544392902	0.262131477261103	-0.0120901919393642	-0.0092613550227798	0.0520094165857601	0.0274588581168854	0.014378903154106	-0.010675773481072	-0.0224881739511508	-0.0360887899560764	-0.0560847196636045
0.772185210028067	0.142619485213105	-0.286044378761471	0.167202735359878	-0.033102717356955	-0.0497541917421234	0.00133823670339084	-0.0294760432800443	-0.00290129722051991	-0.0414284545495393	-0.0561545849841164	-0.0654403225415546	-0.0830447277765204
0.0899452556445993	0.0471401137180036	-0.00795677721394078	0.0938621629024552	0.0161749562330036	-0.00330171339007193	0.0305119788427212	0.0245658086534227	0.0146283561858522	0.00643662142146585	0.00287876280450361	-0.00101665119559272	-0.00919279849885345
0.147252468246865	0.0686543588228008	-0.0210453980487172	0.142876572166617	-0.0136006429237761	-0.0199789574862935	0.0231883050815343	0.0208120038407318	0.00261156178307129	-0.0167898002050348	-0.0270141471468205	-0.0201590677772244	-0.0303275514974238
0.815724214179119	0.101724134325449	-0.312714161754639	0.139080181425277	-0.0057247200224817	-0.00760454813088118	0.0199173957982056	0.0029285814379626	-0.00170565019952529	-0.0066646340766815	-0.0234321318094269	-0.0467939471195283	-0.044626302074778
0.00246196673154026	0.000342435888706074	-4.8021792988154e-05	0.00308249119110268	-0.000263122598419865	-0.000248439231849275	0.00117730625557075	-0.000177546876847917	-0.000213841878144414	-0.00025578091513457	-0.000652137047011547	-0.000541015362805057	-0.000786563722109384
0.937459863945578	0.0605580768377609	-0.391726183368412	0.0553972789115645	-0.00870850340136065	-0.0196503401360545	-0.0167381622345909	-0.00734122861265729	-0.0217018489447062	-0.0141794217687076	-0.0515919663669665	-0.0655673154674864	-0.0442323129251702
0.131268848139193	0.0660226438568324	-0.0110144850479362	0.160390233632517	0.0100370761201489	-0.0120105447429383	0.0298590787392659	0.0218032864776866	0.0105207007758647	-0.000986734311394705	-0.00521033314023928	-0.0185004496026845	-0.0213974693967861
0.471276945469827	0.203670271756142	-0.127429399297754	0.280073778316191	0.0528889479082819	0.0129648453046448	0.0678591291984832	0.064436226108488	0.0367726586039635	0.0329268966064633	-0.000549757527180395	-0.00825271483329915	-0.0197400191808423
0.524717876923222	0.116299819198966	-0.157792616691618	0.248911801241751	0.0145785444054071	0.0113441724351372	0.0690593917000653	0.0440903727097348	0.0307206431959228	0.0129613584202721	-0.0218720858725522	-0.0286026848100971	-0.0299605957995555
0.685292815914245	0.167589579427051	-0.22584692069329	0.240722835101407	0.0222385717457146	0.00328123501405264	0.0364732412846134	0.0411508340865484	0.0133653742105783	0.0127599033798836	-0.00579427200348603	-0.0243469227023941	-0.0527044022059499
0.0812641278619662	0.0142754715234935	-0.0154788562583292	0.0615575114201789	-0.00938767907456522	-0.00494048886290729	0.0163345961415299	0.00564938398027161	-0.00300562287050449	-0.00716408396873626	-0.00874168587853391	-0.0140241709376911	-0.0136704503231143
0.256641015347149	0.0934818322607122	-0.0548291287753804	0.19791917586581	0.0377818192011226	0.0145917179643029	0.0553385443782494	0.0343267279814565	0.0268113361803303	0.0261867685827128	-0.00217695436850612	-0.00967679878198829	-0.0195763201370732
0.326927051459501	0.10724550127973	-0.0784396119771593	0.219580890793573	0.0217607279728599	0.028687411113934	0.0672614964772265	0.0382887825114287	0.0276602871786204	0.025224069543397	-0.00456535143142917	-0.000904788335029216	-0.0363476777202422
0.886858390022676	0.101461249926846	-0.358095953393223	0.0905225623582767	-0.00682097505668933	-0.0317739284524999	-0.00765418185922384	0.00062903366474798	-0.0158081941867656	-0.0192974517545946	-0.0195964801071944	-0.0292561165258644	-0.0420893929782578
0.0763028642538654	0.0488675602486845	-0.00871453677011418	0.0790087313878967	0.0272349059659657	0.0111057459936858	0.0507016402745385	0.0288398508149786	0.0165569597875345	0.0191703259798258	0.010554425588901	0.00935171576646733	0.00397323505677703
0.180608637122074	0.0400509425714802	-0.0302716375676837	0.160911116409617	0.00597694962772494	0.0196432466954844	0.0542878637809211	0.0411444453049082	0.0184639999800227	0.0128100981616047	0.000920663699755908	-0.00778116442208049	-0.00998763298481209
0.0368097850288887	0.0127168284383513	-0.00548406932389186	0.0272191981841076	0.00518704436705237	0.00253551012465157	0.0113703967043796	0.00742706420727166	0.00467268896301054	0.00386127724585197	-0.00113880303727241	8.23107098087833e-06	-0.00432291986946511
0.0337976006312872	0.00452446124816699	-0.00482402608549802	0.030051835781918	0.00059159251738556	-0.00177307504349703	0.0018980904709439	0.00339693672044118	-0.00172507643062839	-0.000590741263055736	-0.00493336256331944	-0.00821632019484952	-0.00612438280421365
0.228486857637763	0.0416906227330681	-0.0370275633685212	0.230444454945014	0.00808963297263762	-0.000508507733686797	0.0395461222306995	0.0279999749550977	0.00244059332268629	0.00379056261947541	-0.0205095847062517	-0.0295463954659482	-0.0332687555547646
0.19839669477408	0.0303186965416914	-0.0409511943473435	0.150275258157534	-0.00143038955360528	-0.0149404422810267	0.0138043208042034	0.0177912413616814	-0.0121159255930854	-0.008185415917316	-0.0204254123057833	-0.0274445069569517	-0.0379775810359564
0.0813806184508699	0.012361506402999	-0.0157997245647715	0.056345374859948	-0.0047839230678537	-0.00830862900764663	0.00325070162018455	-0.000517075455863658	0.00053505436075596	-0.00654627603775017	-0.00772243381871254	-0.0135641399868166	-0.017052334597546
0.793808715887287	0.151801229422815	-0.298004472382983	0.157241500562929	-0.0483543609285205	-0.0208456903243713	-0.00743375544344749	-0.0124059053237293	-0.0222573315646956	-0.0346000256264459	-0.0516231945642855	-0.0671811842754841	-0.0909231755525216
0.200127966072338	0.0407408571540742	-0.0330951714187609	0.177586911704527	-0.00384737810093969	-0.00101357774906452	0.0340818326479916	0.0196627089459039	0.00196362106927689	-0.00243047792500212	-0.00906877164549652	-0.024430047302344	-0.0314369719262749
NA	NA	NA	NA	NA	NA	NA	NA	NA	NA	NA	NA	NA
0.230142216120571	0.0911987674685884	-0.0433846474525299	0.182911849587295	0.0147187428403905	0.0258647110916602	0.0554129157807931	0.0588076611559874	0.0447427298176024	0.0202917269660254	0.0210054996885816	-0.00418499181859136	-0.00624986535373187
0.787368480725624	0.16333536772073	-0.282797313740153	0.184821995464853	-0.0102443499246817	-0.0494904136930381	0.0189346415489273	0.0101496467328031	-0.0149970743542173	-0.0298673818088599	-0.0208672871326812	-0.0664139587512523	-0.0736898651685555
0.845845849062236	0.116043776505095	-0.329522883875244	0.125535103318717	-0.00543598511665733	0.00368408291055344	0.0272022389608524	0.00609034371324291	-0.0180425631418069	-0.000875951103051942	-0.0160911433337902	-0.0536584103105111	-0.0490751780002885
0.642361834990406	0.169578398853163	-0.207112592979069	0.248244460674713	-0.019654003512827	-0.0335866809876305	0.0324902426938141	-0.00713194128023098	-0.0197738282811472	-0.0266203422502288	-0.0430425970812244	-0.0545421459078818	-0.0635901675910787
0.417131139584068	0.123047156335581	-0.120164780250884	0.214409052908025	0.0359347303219127	0.0264926710118046	0.0502593332428403	0.0446885957721364	0.0179314389371686	0.0312137006668586	-0.00819687196487984	-0.0340279413087463	-0.0161894923890205
0.47346199769238	0.10147329585246	-0.130217108916051	0.276806429566944	-0.00611477771995367	-0.0623481055481992	0.042590185592317	0.0176185167506059	0.00194603232525425	-0.0342314416340764	-0.0424123826374534	-0.0520056231571016	-0.0772808832962894
0.362502557344362	0.138713040043945	-0.08490215389662	0.253345954759179	0.0103771972365119	0.0339438783842375	0.0867189310504933	0.0524017773955781	0.0247640595123222	0.0221605378103747	-0.00824032183431961	0.000233265095358537	-0.0143747663470333
0.171243546037673	0.025448301092078	-0.0356448021734023	0.124913061162474	-0.0106514022516056	-0.00447569605894599	0.0309788451483702	0.00623098475222747	-0.00402759351323123	-0.00756354915527582	-0.015273675611966	-0.0277273035149779	-0.0376410435995839
0.0581020239039642	0.0368719861479567	-0.00829076989310975	0.0453021484365611	-0.00136732534757365	0.0029047702317664	0.0251175827403642	0.013739228465492	0.0112528058440219	0.000768722442096373	-0.000607724717224797	-0.00309750486987358	-0.00458777382345349
0.0399532127431765	0.00949954241895062	-0.00580178313862791	0.0304756698956401	0.00110227189446761	-0.00258546025491995	0.0142821982123394	0.0035805804592122	-0.000273572119847701	-0.000741594180226172	-0.00185000859525401	-0.00696498685831481	-0.0069649570386497
0.796474115566973	0.149182874972554	-0.302884665356417	0.151788288695431	-0.0152320046386855	-0.0900809157104102	-0.0193541064794217	-0.0024890288269378	-0.0421643949562884	-0.0526564601745478	-0.0609496826131999	-0.0555708267546311	-0.0804760858708939
0.137437047063626	0.025786210156482	-0.0151804168756952	0.147260980905795	0.0077601245855998	-0.00417228074500764	0.0303631426248728	0.0233800824176664	0.0107075676423751	0.00179392192029609	-0.000101295267705026	-0.0118080228122307	-0.0251084300798424
0.930422448979592	0.0662761732866379	-0.384106873249998	0.0644346938775511	-0.00687619047619048	-0.0206673469387755	-0.00580544217687073	-0.00957562358276642	-0.0250040511076226	-0.013771768707483	-0.0275293650793651	-0.0330316326530613	-0.035818153671725
0.551003910782078	0.138946536546765	-0.165176516019674	0.262969184749841	0.0211022591094013	0.00349239928554224	0.0563321098916808	0.0487182990315285	0.0397692577185457	0.0122973291974718	-0.0174953623555753	-0.0136854956391529	-0.031581433267755
0.269015973055166	0.0519707805935593	-0.064410249944342	0.180818424550115	-0.0174361727526931	-0.00639798478600129	0.0407026087787999	0.00849728546571077	-0.00192840253145699	-0.0119170787693472	-0.0127591569094927	-0.0296029811039933	-0.0386976155856436
0.409051117778743	0.0777557916624781	-0.100072026354229	0.270962161012906	-0.0246098973907405	-0.00932774518352997	0.047502322770478	0.0175199583087397	0.000299753994788321	-0.0169688212871352	-0.039404049739156	-0.0467492479108931	-0.058813562530052
0.416039489847481	0.132839350687273	-0.104850494735445	0.276675941973116	-0.0263182106636036	-0.0311844419106752	0.0451438102418531	-0.018062870242242	-0.019417063954893	-0.0287513262871394	-0.0534497949242438	-0.0717780047352199	-0.0733046224911427
NA	NA	NA	NA	NA	NA	NA	NA	NA	NA	NA	NA	NA
0.810616992920183	0.109719328792253	-0.305334223686799	0.145940649437459	-0.0210570441817626	-0.0132471066998183	0.0310938318077387	0.0196643991004946	0.00535445111197508	-0.0171520754407904	-0.00600925349807402	-0.0175428444496062	-0.0445270265298814
0.00920221901357061	0.00459012211067392	-0.000852293455002899	0.00721820445367076	0.00109390274341227	5.05332998809414e-05	0.00312359918184348	0.00169970115514673	0.00249424846234288	0.000572218021646607	-0.000589912420474802	0.000193901871803244	-0.000265985934947839
0.37243592366248	0.144957726602755	-0.0910611569771475	0.242336555269905	0.0340272452113966	0.0521915963977068	0.0877861124684398	0.0711234193958931	0.0534898226794637	0.0431094208045517	0.0170154504399822	0.00730354003740952	0.00517732840443108
0.0564789888692758	0.0339322990207434	-0.00677734959379702	0.0407290433412873	0.00914682249668836	0.00715851078799629	0.0219362406421904	0.0185649722936769	0.0105754858451311	0.00815266664234233	0.00617473496144074	-0.0018420085818243	-0.00293110923062762
0.554107472819087	0.129333592585854	-0.165562650825706	0.259814938103324	0.0191305144405941	0.0152544429480469	0.0717217075774478	0.0508279491009345	0.0310630766056746	0.0171924786943205	-0.00388659064666852	-0.0268463857674542	-0.0301849151196689
0.350839338894367	0.12190519906685	-0.0855720157590826	0.227792567618472	0.0513876974022726	0.0309948631037832	0.0729573074117932	0.0375404431526632	0.043747194767465	0.0411912802530279	0.0140885850169266	-0.000239305361017128	-0.034221514679141
0.577623040272021	0.164507932315466	-0.168781490342959	0.270993345303188	-0.0668452254495141	-0.0691598004214727	0.0356806290177618	-0.00162028179725038	-0.0387214815813006	-0.0680025129354934	-0.075067071468219	-0.0996324798231595	-0.104360586905942
0.520875807787161	0.113287134783163	-0.156619602942945	0.244543445508563	-0.00254449993220818	0.00542980506117041	0.0647284515984787	0.0439182705827181	0.0240729659979819	0.00144265256448106	-0.00660609485688823	-0.00797190818722382	-0.0278480698691201
0.697412941027227	0.144454478381227	-0.237982775672463	0.21925372563944	0.0174050469371898	-0.00258103628643203	0.0413162155305011	0.0234147481530791	0.0076191377631083	0.00741200532537889	-0.0170615682214088	-0.0405341629754318	-0.0423661593724474
0.220708432792912	0.0844088040325246	-0.043333613546205	0.176616356111236	-0.013457742760746	-0.0399581600083549	0.0142963509345651	-0.00146715915314907	-0.00336752589608427	-0.0267079513845504	-0.0421070787666277	-0.0399514313045332	-0.0430026731374775
0.336618596236868	0.117105089367221	-0.0798434420807121	0.220257109804947	0.0168130836322471	0.0171393598573782	0.0618651245878697	0.0534487263404955	0.0352304096840079	0.0169762217448127	-0.000562148344676716	-0.00840443833935683	-0.0246924472385631
0.150924580778029	0.0685964573932007	-0.0233750726300584	0.142319053302306	0.0106170260585934	-0.0223206883164075	0.0152418644600796	0.00887686725971082	0.00210476887130573	-0.00585183112890703	-0.0246002848398248	-0.0257138424219865	-0.0327018065512844
0.248100303133948	0.0429041903444601	-0.0444691592856501	0.218280736181693	-0.0145975986082388	-0.0107621590666568	0.0506893574423594	0.0162005526885425	0.00711639824051097	-0.0126798788374478	-0.0130417163290531	-0.0263568931813307	-0.032113319261351
0.00297971902446037	0.000334286400970545	-0.00028595776259622	0.00200794128787942	0.000687425008986936	0.000471800725524582	0.00139255881501533	0.000947840813314515	0.00113510198893441	0.000579612867255759	-0.000186320307092222	0.000320372022044964	-0.000858074342892723
0.303672806931554	0.0894192843642614	-0.0679491595891925	0.21446481165777	0.0186995454208823	0.020058035908756	0.0693271173268303	0.0386010874619148	0.0334675384597168	0.0193787906648191	-0.00277609791658073	-0.00877909461653742	-0.0128089795691527
0.332755399351419	0.110024837767506	-0.0661824453062106	0.282226102337553	-0.0270985685874126	-0.0237291079194273	0.0403550637612779	0.019515809450117	-0.0158365235185643	-0.02541383825342	-0.0343517260957142	-0.0342461152243423	-0.0492012599809473
0.0252891544364108	0.00405140254840806	-0.00409270163586829	0.0183812749222237	-0.000723621403284472	-0.00159176415713988	0.00550741158841011	0.00427436056068052	0.00168275040567432	-0.00115769278021218	-0.00125816197222864	-0.00191897954875276	-0.00260489930041497
0.757806311149168	0.144340774593206	-0.276544008233859	0.172516867632834	-0.0153975699421351	-0.0883058369478344	-0.0186007515601933	-0.0116701182790374	-0.0476204062121813	-0.0518517034449848	-0.0825276963314528	-0.0767799837910671	-0.111447473353545
0.404994269061614	0.137273600347683	-0.0965741505250991	0.286337718172461	0.00787698424849037	-0.0176086715976937	0.0308165557842778	0.00167029433209664	-0.0324719836125154	-0.00486584367460169	-0.0665541439203613	-0.0624376715985085	-0.0824286048124705
0.139199379656121	0.0200011317480697	-0.0164608313237039	0.145936333756497	0.00839596077207239	0.000174277918649962	0.0302777072642862	0.0225454566956723	0.00771945218138076	0.00428511934536119	-0.00320994798906016	-0.0123139436303463	-0.0193402468822683
0.655335484356913	0.180497878839896	-0.21103528701308	0.244417762396334	0.0143731454912968	-0.0213190842565582	0.0643564516832374	0.0296370153655868	0.0173721350503613	-0.00347296938263064	-0.0293805187239463	-0.0252671348603942	-0.0593564306283225
0.0357817909698632	0.0110091673837383	-0.00397264921821971	0.0307336046363978	0.00576470309860732	-0.0027273763228258	0.00801590962626579	0.012589404111279	0.00593450053957981	0.00151866338789076	-0.00244001690502128	-0.000143613644439156	-0.0035542581082366
0.593695459864828	0.13999681844358	-0.185875037487471	0.258425086255718	-0.0145537301591251	-0.0104252934515785	0.0263363991465023	-0.00186901525910022	-0.0024000999703887	-0.0124895118053517	-0.0316142010239649	-0.0461566701055874	-0.0536516083995452
0.180413724068576	0.0389836337083281	-0.0334831394827776	0.143515154332148	-0.00163135351820318	2.01928074711477e-05	0.0237558822237405	0.0158355468538962	0.00187054873126472	-0.000805580355366015	-0.00707011312775696	-0.0153569945345648	-0.023275796507313
0.186010727751777	0.0313264825300433	-0.0347229682243239	0.157985247348874	-0.00937596728257548	-0.0243492523304568	0.0111507942196291	0.0181701845371026	0.00313630623221084	-0.0168626098065161	-0.0218505663818827	-0.0281982106635847	-0.0352312077148153
0.330659755470687	0.0642855652969115	-0.0723181468161154	0.259462819017246	-0.0126343741568911	-0.0349507336270467	0.0394652916905791	0.0215078326781288	-0.00104967511038373	-0.0237925538919689	-0.0456417031583742	-0.048661769997219	-0.0576172779344445
0.682302444239664	0.156312319028068	-0.238664535369455	0.19901230593391	-0.054400910584962	-0.0542874038207646	0.0290209974259207	-0.00849500943805936	0.000266610391312594	-0.0543441572028633	-0.0155504399391276	-0.0350768006302314	-0.0683770042824992
0.863423629148629	0.109092343399149	-0.341761554365545	0.10507687035187	0.00243424789496216	-0.0210259205080634	0.0121010152545867	0.017921608946609	-0.000509554730983353	-0.00929583630655062	-0.0123033190482714	-0.0246586212690204	-0.046886934159506
0.075954344100287	0.042728508276819	-0.00705254777719502	0.0813542759364703	0.0153218705860803	0.00385989720308735	0.030823451236541	0.00884435468687195	0.0115598105440208	0.00959088389458383	0.006491221424688	0.00172014202041007	-0.0119856833321493
0.721440916999489	0.153062486709331	-0.25816717203524	0.195206803907055	-0.0099440877503072	-0.0182150705536849	0.0512199979722979	0.0350748180351699	0.0189291473168369	-0.0140795791519961	-0.0213250309340411	-0.0116294824122392	-0.0216834879315266
0.0178396554271791	0.00747158639836988	-0.00139173270753923	0.0157861710752437	0.00435170571351329	0.00303357672681039	0.0073772171793358	0.00603922531452967	0.00242106903553936	0.00369264122016184	0.000190233532859116	0.00304840293236255	-0.000636440912752251
0.644950413265539	0.135904082160065	-0.20609311129089	0.256231404916279	-0.0318852937330822	0.00055744237088784	0.0420246125023436	0.0281246394715022	0.00255952787928426	-0.0156639256810972	-0.0136112814832094	-0.0407580792122779	-0.0525677966322298
0.0756790317517073	0.0164868111568195	-0.0124447394045515	0.0657294214475116	-0.00524912252088816	-0.00856610149335497	0.013015556348477	-0.000555623249407139	0.00211179514382978	-0.00690761200712156	-0.00692943815335652	-0.013112826068454	-0.0123946644399531
0.217348502932857	0.0584676454768667	-0.0391919100335679	0.182862364299441	0.0021100576288475	-0.00644915409224428	0.0473502119098391	0.027832946805302	0.0146531425691731	-0.00216954823169838	-0.0134442779679434	-0.0167493665415751	-0.0241300937642227
0.354947353401654	0.13608099253122	-0.0848249156273398	0.240301753951641	0.0400180983693113	0.0435247433764345	0.0885856600608199	0.0502293193481944	0.0358091514044022	0.0417714208728729	0.00918713536532362	0.00222138850194947	-0.0104043067253942
0.0987619179863702	0.0108444615684314	-0.0220704938584319	0.0630774062797831	-0.0135059463787598	-0.0149756740244567	0.0150854978534094	-0.00237956891775544	-0.00537242012732911	-0.0142408102016083	-0.0155490459305778	-0.0174029828799306	-0.0240316401627591
0.267312891552118	0.103707209721279	-0.0569172689871838	0.206707834298688	0.000889877206458112	-0.0552114738767064	-0.00283455635768509	-0.00646601819692305	-0.00984717056697987	-0.0271607983351241	-0.0398249467730967	-0.059719167658925	-0.0605510831429628
0.274201854735779	0.0504702350369101	-0.0648004887732787	0.173702673957531	-0.0284132855669079	-0.00680239732239174	0.0278853006637365	0.024256574109936	0.00202033672548824	-0.0176078414446498	-0.0196439809271313	-0.0246452022000413	-0.0321644954717543
0.203637136738315	0.0342965887564891	-0.0442992361306965	0.1445701911354	-0.00904165405000487	-0.0188102924193412	0.025800783397517	0.00318798363460387	-0.00464756226276272	-0.013925973234673	-0.0234938661767821	-0.0313885969544668	-0.0478503835668877
0.0246694803924942	0.00729934543339581	-0.001936100898099	0.0209277181164781	0.00245942753068005	0.000679643947650573	0.00539082286693687	0.00369167761670447	0.00323322247769388	0.00156953573916531	-0.00286763696960067	-0.00458354866930364	-0.00571065514695066
0.0392294605655541	0.00705192435052605	-0.00622708876970789	0.0329897276566121	0.00347069861347329	-0.000982146944893167	0.00521315341161863	0.000804182270489215	0.0008283503074515	0.00124427583429006	-0.000659966915916965	-0.00659791289997391	-0.00810149606049249
0.647824008531151	0.177597475889644	-0.214103553249999	0.243832335125192	0.0160785703374514	-0.0213083444112524	0.0405772238492964	0.020034468321128	-0.00199615310861068	-0.00261488703690049	-0.0327943855013072	-0.029118637362879	-0.0529091517936289
0.722521716884776	0.145345793813382	-0.255377299372331	0.20071148520725	-0.0452500290488023	0.000522993001611072	0.0218975689819	0.00877369322312049	-0.00181388834859197	-0.0223635180235956	-0.0249497677019173	-0.0468922514552815	-0.0412357144189642
0.193785872586952	0.0448514677091851	-0.0320687592611267	0.175426444494111	0.00106712254191507	0.00483541366913623	0.0339682072703901	0.0264865099218508	0.00469039950022698	0.00295126810552565	-0.00923247797977408	-0.0279123089730489	-0.0246618843478683
0.0540420265661701	0.00686392467840289	-0.0051715670580236	0.0590893001582802	0.00774202876437837	0.00733961315444827	0.0205473906440588	0.0131980394227534	0.00890561126141956	0.00754082095941332	0.00270084519575216	-0.00452364824667714	-0.00466006443589276
0.290950430784603	0.0738414035136357	-0.0647955757025836	0.212532760732548	0.0203475906298068	0.0032976060417349	0.0583377097312382	0.0484390181947466	0.0271035029895303	0.0118225983357709	0.00568560714539207	-0.00609103574688857	-0.0248537685610041
0.798806404706405	0.145665746258666	-0.300124975478114	0.155789332889333	-0.0293311047029535	-0.0361974701302432	-0.00746244231958526	-0.0249965643366905	-0.0441102137383466	-0.0327642874165983	-0.0881139711800061	-0.0789199051293448	-0.101816311272978
0.0295426763724829	0.00555644312910471	-0.00319839405743919	0.0224928709341119	-0.00221006962370396	0.00683089793401355	0.0072686075700173	0.00634555252014512	0.00420819461722252	0.00231041415515479	-0.00304203312130151	4.19392909558822e-06	-0.00341637918837066
0.0181561012681592	0.00425963322072525	-0.0031792877494651	0.0131119524124943	-0.00299711530513494	-0.000422551117533032	0.00254881898762767	0.00068992892543969	-0.00029773879074322	-0.00170983321133399	-0.00497619036270788	-0.00432150945125767	-0.00459225956301495
0.511931101556532	0.0900755464948367	-0.154621481800868	0.234890488525201	-0.00434662638638894	-0.0259398795368274	0.0450957957668177	0.029673158616865	-0.00267716345016633	-0.0151432529616081	-0.0187902606827695	-0.0281334992003613	-0.0440661666032827
0.0392191179153204	0.000441092569784717	0.00101278822170733	0.0429903941076968	-0.000379547410196725	0.00101891314317992	0.0151100186601736	0.00937048270619601	0.00619020962121235	0.000319682866491595	-0.000373661508781396	-0.00557372585235592	-0.00712897573958873
0.0398699706023551	0.00654787619219928	-0.00785363152540636	0.024765788992379	-0.0046931683521087	-0.00116215162055959	0.00574077542876559	0.00230768704703369	0.00114838557085532	-0.00292765998633415	-0.00723459681876962	-0.00808542036216917	-0.0106299289858462
0.798172329258043	0.145055949167439	-0.300760165388422	0.152512652426938	-0.0287495630726833	-0.0659680145589558	0.0177171591262429	0.00575522528713523	-0.0332629239924408	-0.0473587888158196	-0.0488687523653799	-0.0779892949959607	-0.0855421108964314
0.241677160233714	0.0750946538182705	-0.0502315514867603	0.18219800251336	0.00554065447730778	-0.0150609126297186	0.0581656259498556	0.0238864795347105	0.0185278843363327	-0.0047601290762054	-0.00869825756436471	-0.0212416151059572	-0.0505195898552184
0.648096893797046	0.143936381289829	-0.218751025176364	0.211107829986359	-0.00299043648602548	-0.0221208873174603	0.0150065036548479	0.018301155966197	-0.00701663657843787	-0.0125556619017428	-0.0428178869160853	-0.059362309886043	-0.0442923328311006
0.799906047127476	0.147811245976014	-0.299075657401296	0.156751961530533	-0.0548895354872145	-0.0629434904166549	-0.0118341861374229	-0.0368978477361881	-0.0303336268667732	-0.0589165129519347	-0.0853514982897834	-0.0732948094316883	-0.0718690098449718
0.49067756179985	0.100248130772362	-0.136443357921752	0.277713619333588	-0.019687099538903	-0.0269812131846354	0.0391613366959264	0.0315209172488665	0.00017115482973834	-0.0233341563617692	-0.0469269189253153	-0.0522178426865483	-0.0578111937827092
0.00575583838413629	0.000352875420857477	0.000133909069838203	0.00962616537825536	-0.000751210871210288	0.000768002654404117	0.00219802821969348	0.000947524806689199	0.000329333878647158	8.3958915969148e-06	-0.000659116722521303	-0.00116482013530297	-0.00114467533289568
0.493453494469176	0.0957361031680961	-0.138618117222384	0.2667820074419	-0.016255743387898	-0.0130298695537292	0.0366100305919272	0.0166308770064429	-0.00958006887516427	-0.0146428064708136	-0.0384960912823752	-0.0539028874730773	-0.0691918449909754
0.112115228251999	0.0295375843538698	-0.0107792768350574	0.125107133496737	-0.00337166302646452	0.00531329449894512	0.028392887260068	0.0157486244131626	0.00181502080312607	0.000970815736240305	0.00348234276240081	-0.0132761224815913	-0.017500760055244
0.894557596371882	0.0884434562413432	-0.362526705164766	0.0855852607709751	-0.025167192331478	0.00444240362811799	0.0153692331478047	0.00733161203875488	-0.00724680478251905	-0.0103623943516801	-0.0351594671201814	-0.042307278187955	-0.0471079729794015
0.0306586298935832	0.0057720131812166	-0.00365619287076626	0.021299364288782	0.00188417233235121	0.00411021913661676	0.00858046938798897	0.00347290357782643	0.00441324879410806	0.00299719573448399	-0.00152165737478299	-0.00107715248075769	-0.00134533173771002
0.930031292517007	0.0670443188436106	-0.3847988541758	0.0659687074829931	-0.0390081236224095	-0.0411399092970522	-0.0188990442097585	-0.01004126984127	-0.0299675788497218	-0.0400740164597309	-0.0338997165532882	-0.0534364015039481	-0.0483462981696177
0.932997959183673	0.0640977704323297	-0.383980222622361	0.0630020408163265	-0.00227891156462579	-0.0506361701790272	-0.00997588126159554	-0.00326173469387747	-0.0304042362399505	-0.0264575408718265	-0.0290787799502086	-0.0441344723154873	-0.0473779178809458
0.0947783181391228	0.0458509260469658	-0.0113260270886411	0.0943313619325102	0.014654646911951	-0.00521043446621669	0.0324055368289835	0.0172801004129981	0.0100615096943995	0.00472210622286715	0.00218769156815682	-0.00999464287807574	-0.00657943795257182
0.264835660972924	0.0498144366041846	-0.0648040783614784	0.167407116390956	0.00377178498027508	-0.0132216354017024	0.045790253864417	0.0240944394761368	0.00863018780966729	-0.00472492521071366	-0.0260444625491258	-0.0229523762932051	-0.0328717168535012
0.0396032311171193	0.0312783204655202	0.000662687393879105	0.0398055055670514	0.0135173500464538	0.00934151877166374	0.0281248253722289	0.0193252292015503	0.0135222604818645	0.0114294344090588	0.00395429485850166	0.00381946865021609	-0.000949710247413076
0.0713476494635642	0.00831021159893604	-0.00369263792837972	0.080973532300531	0.00105354323798924	0.00492831312324825	0.0263887344228511	0.0131469337832569	0.00715247263280146	0.00299092818061875	-0.00588029591367564	-0.00954668231954503	-0.0107880086938218
0.0337692803135484	0.00271663797053384	-0.00433644409383577	0.0283808156278528	-0.00398059218679741	0.000116010840880844	0.00306298096211734	0.00313920848544119	-0.00113708872403558	-0.00193229067295828	-0.00592972840807905	-0.00770248635504184	-0.00960650536706398
0.125887147029126	0.0498778531369861	-0.019143732432642	0.124443196404512	-0.0091334664964179	0.00710950216692111	0.0359206263320888	0.0227341972585108	0.0224767800625874	-0.0010119821647484	0.00982914978325636	-0.0018681419935036	-0.0190230738711469
0.653648815866673	0.170317758144002	-0.217315658653182	0.241000534782678	0.0193249895038373	-0.0204215827245056	0.0373431788638228	0.0346149491071269	-0.014275070853768	-0.000548296610334176	-0.0198020844377383	-0.0355060381755677	-0.0560983848075688
0.013960766507075	0.0013192586197882	-0.00206383821061385	0.0100824769556034	-0.00155768838974787	-0.00163470648519314	0.0018095748976457	-0.000927311958089084	0.000416490253115489	-0.0015961974374705	-0.00280429690981218	-0.00348588743508833	-0.00365248710842274
0.781764739229025	0.164381976812338	-0.283331973514741	0.191226602762317	-0.00836283748930811	-0.0671483393357343	0.00842975371966959	-0.000315157284849987	-0.0078675271783355	-0.0377555884125211	-0.0470150948325596	-0.0516629807362396	-0.0414924827623357
0.0417426613704067	0.00555160034619832	-0.00500963966464456	0.0383641859136845	-0.000931288419429931	-0.00801664348146384	0.00572102410884183	0.00294840516238799	0.000962394839118731	-0.00447396595044688	-0.00752179767980914	-0.00755870697411751	-0.00966435223975959
0.0192077911732563	0.00689111458515715	-0.00215282080201936	0.0181845131715799	0.000388227388436024	0.00391891782383839	0.00888996454129209	0.00545043377179041	0.00362397677204351	0.00215357260613721	0.000420038616045885	-0.000921690803117301	-0.000989224348348583
0.927994557823129	0.0680953435594301	-0.383913547260903	0.0651006802721089	-0.0470270665842094	-0.049771679197995	-0.0124982220160792	-0.00924408369408369	-0.0187226190476191	-0.0483993728911022	-0.0343033141461713	-0.0536449720914005	-0.0570734684343298
0.0396660111366181	0.0116960563674317	-0.006315921324799	0.0309618917396538	-0.00322882788181966	0.00259850228743412	0.00986973333381603	0.00550734121009685	0.00388080587033724	-0.000315162797192771	-0.00154762917642614	-0.00503207344859057	-0.00584071840062075
0.364250698466622	0.140556525476459	-0.0916087807582336	0.243211371891777	0.0583942419060841	0.0322131256930188	0.0722138269793035	0.0624326380501379	0.0502772531121367	0.0453036837995515	0.0231096725898179	0.0155921658966459	-0.0118088444518084
0.430865962948372	0.108353263077435	-0.12289238397903	0.219575217010774	-0.0325878686865326	-0.0101616129553045	0.0474300524571591	0.00471680361379073	-0.00125669088567221	-0.0213747408209186	-0.0286898478150119	-0.0276314326822053	-0.0486309810658194
0.00645396694142367	-7.13205942006363e-05	-0.000323947567169454	0.00890546347977886	-0.000461913545382481	-0.000344532930749516	0.00245120018161044	-6.090627459836e-05	-7.74107240098651e-05	-0.000403223238065999	0.000261009843856881	-0.00183857298143065	-0.00180645947003834
0.0714615693238928	0.0082522726535994	-0.00235450723814898	0.0862664011516241	0.000564378406619839	0.0023299802619019	0.021597385889859	0.0135730047928213	0.00437523740093208	0.00144717933426088	-0.00438130906710051	-0.00771468246958752	-0.0133951040433863
0.329192719457242	0.113622908867819	-0.0759180631784539	0.225015498349183	0.0180321650820813	0.0142479268496519	0.066532555946177	0.0523934522236948	0.0411427843906269	0.0161400459658666	0.00730580869110037	-0.00775835394469498	-0.0284783192077664
0.475453174245545	0.195683144583295	-0.12719056550138	0.274247995173271	0.0324963988365676	-0.00428008905260541	0.07811953758919	0.0458946261726884	0.0256731670079021	0.0141081548919811	0.000980651063697713	0.00733553846474833	-0.0176892262632335
0.221989232003999	0.0415092088638653	-0.0472442034034105	0.163939860453697	-0.00901491408127064	-0.0202812444100165	0.0337245904308688	0.0225805793277909	-0.00240299046342451	-0.0146480792456436	-0.0170100668611368	-0.0309070215929691	-0.0370786159172373
0.296535804519811	0.0840272016233921	-0.0626121255753893	0.216962354587177	0.00935583942288459	0.0256306840149828	0.0650134745105567	0.0453583818743233	0.0345648961718005	0.0174932617189337	0.00727182834235057	0.000204848288516968	-0.0142177196968526
0.423151011326548	0.130688371565346	-0.106608260621601	0.27790190286166	-0.00488557456092215	-0.0291502192406564	0.0352726162332568	0.000155606287700005	-0.00694855969859104	-0.0170178969007893	-0.0487388698659965	-0.0791520195409787	-0.0747019477530779
0.692509518338355	0.162903605003647	-0.244055944801903	0.205513725302536	0.00959902076561203	-0.0065873284448037	0.0059952466683062	0.00936984093837834	0.00435036225798202	0.00150584616040417	-0.00938819684543823	-0.0363182109062562	-0.0361387334395599
0.941224489795918	0.0577782233881926	-0.391131273285469	0.0542040816326531	-0.014557596371882	-0.0675873921400236	-0.00768695478191272	-0.0109159079016221	-0.00971717687074825	-0.0410724942559528	-0.0349150013968291	-0.0338737877202162	-0.0485311224489795
0.314726508591618	0.0806905040207213	-0.0830476641760718	0.186359985258413	0.00257598407145837	-0.00263635019171043	0.039296652531233	0.0333043450477142	0.0203442542095312	-3.01830601260322e-05	-0.0129461689775189	-0.0254512864846461	-0.0276036351094066
0.764047018061304	0.146249470422042	-0.283488138262994	0.166932269317984	-0.0320446460868731	-0.0672027714349144	-0.016836769989049	-0.0265325808994926	-0.0458267214986842	-0.0496237087608937	-0.0346508937313225	-0.0455439539563888	-0.0908117381128761
0.891181972789116	0.100224591894396	-0.356368504740277	0.0927227891156462	0.0012214904143476	-0.0181298185941042	0.00580685504971223	-0.00200950834879399	-0.0149993609565037	-0.00845416408987831	-0.0202704549431109	-0.0300795262277405	-0.0534676866784008
0.560271171776512	0.110330199506544	-0.17666572813665	0.234947745766784	-0.0100897262561118	-0.00153612390303925	0.0411890293960485	0.0354153904339622	0.00844679387997371	-0.00581292507957554	-0.0123328939139891	-0.0189383398473273	-0.0516952298712847
0.024935136203751	0.0120936513535503	-0.00153666861193657	0.0264421123018695	0.000522121619868709	-0.00403888437814836	0.0136316724114034	0.00164689236268467	-0.000742097222047659	-0.00175838137913982	0.00252019920195801	-0.000723784961869256	-0.00373999725979426
0.782925056689342	0.161410829963564	-0.282373933759772	0.186646371882086	-0.0306139661925376	-0.0666902431921119	-0.00172792643864073	-0.0173908708471735	-0.0399690749517818	-0.0486521046923247	-0.0627953988122056	-0.0937328347235317	-0.0871036348826721
0.0724442984580492	0.0127770857491997	-0.0125025166025963	0.0557785456388259	0.000421567135466636	-0.00331135301615013	0.0106343236072587	0.0035105084199524	-0.000630396629814053	-0.00144489294034174	-0.012596160207973	-0.0107792228317885	-0.014491948293697
0.58791970385445	0.167082054944189	-0.181701363974837	0.257523438297516	-0.0299005413275715	-0.0665344316440902	0.010151536113564	0.0223532842627231	-0.0440054843860507	-0.0482174864858309	-0.0582561649762654	-0.0864037361802084	-0.0710262931054652
0.148210679530674	0.0204961196955914	-0.0298216030524755	0.110563111799963	-0.00186760480137127	-0.00862551023144004	0.0125379953300668	0.00666772090782761	0.00826886656897735	-0.00524655751640565	-0.0127288439776783	-0.0229783205763597	-0.0345842757636908
0.500082038573423	0.0946792751010099	-0.138410635527928	0.265215521709431	0.00566200542498863	0.0023423559376633	0.0660102001506767	0.0420774588053109	0.0152300161507567	0.00400218068132596	-0.0230463129300605	-0.0380680671190836	-0.0409372862961283
0.284913395929696	0.0697042847929816	-0.0624412892222594	0.216283940199714	0.00707589309332052	0.0119937980770847	0.063168036836663	0.0368639691519569	0.0275365191782607	0.00953484558520262	0.00495001849122506	-0.0197765755603887	-0.0227009321384746
0.0398507573595369	0.0318654932929475	-0.000115555445898495	0.0415290856477684	0.00757387796659814	0.00899024862310988	0.0269246392878938	0.0161354999254465	0.0123594769568278	0.00828206329485402	0.00551938593946335	0.000104404330277995	-0.00185647656022222
0.808542065245764	0.109607433284872	-0.308651304201814	0.144411181507483	-0.00697886733256614	-0.0363928978300553	0.0156617351205363	0.0119204823257121	-0.0155708634317052	-0.0216858825813108	-0.0519372215753797	-0.0382281856729559	-0.0699070262301579
0.0869771936160375	0.0162987775150996	-0.0107765847602286	0.0851670057431863	-0.00614548680967573	-0.0173143925734275	0.0136206661202413	0.00517126649330907	-0.00537517265406273	-0.0117299396915516	-0.0115262228450095	-0.0122000599418569	-0.0198596006131592
0.792702201766488	0.149966291271608	-0.297273768380324	0.158746283081997	-0.0443540330817642	-0.0455455579508212	-0.0140738108909537	-0.0346513331397112	-0.0240642597523059	-0.0449497955162927	-0.0662940337561567	-0.0721817021297955	-0.10174087256358
0.0850036495887487	0.0159845472957293	-0.0142087395563368	0.064874675460931	-0.0012607112044873	0.00946613159739765	0.0180040053476155	0.0118639276946187	0.00566510565540795	0.00410271019645518	4.72602369553238e-05	-0.00846415641959897	-0.012055020235892
0.485586795574569	0.0997217345226917	-0.130207834803094	0.276927928192713	-0.00933460296806365	-0.0410345320640036	0.0388303241521097	0.0156679960326704	-0.00234780580124277	-0.0251845675160336	-0.0399727417760009	-0.0567064349482153	-0.0716988698754898
0.254469041052312	0.051951542424293	-0.0579341034498942	0.176883974988971	0.02350287841191	0.0165519722223617	0.0498109016921232	0.0410463782175218	0.0140596666432148	0.0200274253171358	-0.00714629202956513	-0.00905954756979938	-0.0141489685832176
0.146168190607065	0.0289298689662528	-0.0252767107365116	0.121365068010266	-0.00748479187187542	-0.00202567816123322	0.0195760662133146	0.0109781704056541	0.00949207397801083	-0.00475523501655434	-0.0164551575676637	-0.0168675710697483	-0.0253134016410044
0.0571395145890923	0.0139714318645797	-0.00754809516160922	0.0553786183870518	0.00406672977602193	-0.00597566332300081	0.0120208216093106	0.00446007396623953	-0.00313277514030245	-0.00095446677348944	-0.00742095511432857	-0.00480399476764103	-0.0106950891034691
0.119578085282696	0.0233369268063474	-0.0208519279339085	0.0920822913526299	-0.00531374845193455	-0.00375386735180315	0.018758011922524	0.0167813527978957	0.0104713767780117	-0.00453380790186884	-0.00849425966853139	-0.00884556387071388	-0.013301807188306
0.0922934392097413	0.014588893627822	-0.0183023087166722	0.066018868445114	-0.00886346877247776	-0.00880130665071308	0.011500765022569	-0.00432879182012647	-0.00567256916892642	-0.00883238771159542	-0.0104901766695487	-0.0189417137261073	-0.0186253267098895
0.00636297256665067	0.00143004852347859	8.63778759057311e-05	0.00581522348640875	0.000965315493407506	0.00063218975215368	0.0031891270874248	0.00207117581891963	0.00138183278622411	0.000798752622780593	0.000286513992128834	-0.000297855444221492	-0.000455592123136088
0.804921161378304	0.140159512936678	-0.306470313048109	0.142808775351632	-0.0282196565339423	-0.0699626948681571	0.00839707349140117	-0.0182544169182826	-0.0295622184643823	-0.0490911757010497	-0.0461588757568605	-0.0737068939036434	-0.0727299807400432
0.384157523462556	0.0684718271903052	-0.10524999871015	0.224974600998933	0.0048090959572003	-0.00145418121745106	0.0319024843545379	0.032746882739637	0.0160190033574815	0.00167745736987462	-0.0233520671941292	-0.0207402434768587	-0.0286485795766612
0.310591886362773	0.0785089008544959	-0.083564160492289	0.183801470852699	0.00667321964890477	0.0138668712125629	0.0611405835455547	0.0270424161700435	0.0162657431469677	0.0102700454307338	-0.00133987650017764	-0.0209733727217741	-0.0364885398188225
0.0025700319062235	-0.000245039904693732	-0.000196153281503741	0.000991313801750581	-0.000735527154271455	-0.000229784274872654	0.000911251181793143	0.000414357742903377	-0.000305514635077432	-0.000482655714572054	-0.00027536739194866	-0.000584038981842862	-0.000418391497487241
0.228942202350864	0.089008885035025	-0.0476722859041496	0.178368876242471	0.026558566015475	0.0186795037455009	0.0592886251932799	0.0377863354014723	0.0460127446042614	0.0226190348804879	0.0277231771581491	-0.00963022469262262	-0.00174712841561969
0.137307625524027	0.0183169941259984	-0.0188316531103408	0.140238127715387	0.00315797347342497	-0.00701441120255966	0.0372893310442201	0.0215441534102122	0.0147935920846633	-0.00192821886456734	-0.0111819409607961	-0.0143045671338149	-0.0279943429352853
0.223583885966434	0.0435101425403843	-0.0360735186785737	0.223325156210251	-0.00605522786618162	-0.00816617556633131	0.0349328228409465	0.0179406012238232	0.00932285953651732	-0.00711070171625647	-0.0182083611122338	-0.0379202755670909	-0.0361561976704763
0.412900827012351	0.114052645165426	-0.116917347782659	0.22022491313383	-0.0200138827996436	0.0088853307728875	0.0554541922872378	0.0198252568901672	0.0207165356719377	-0.005564276013378	-0.0114258912002956	-0.0396061431112866	-0.0356925875565798
0.925022448979592	0.0709032583443687	-0.381614374212136	0.0632632653061225	-0.0357754317111459	-0.0196530612244898	-0.00882551020408162	-0.0189893990929705	-0.020070796267225	-0.0277142464678178	-0.0247244227994229	-0.0287187990580847	-0.0316851354896025
0.679956421590283	0.165989810638719	-0.234082294963358	0.206329835752017	-0.0225259621963674	-0.00199853690840845	0.034762827271743	-0.0163196420975872	-0.0338754854045472	-0.012262249552388	-0.0464437155556338	-0.0766522489264211	-0.0566516967383929
0.200328118730461	0.0472057160732036	-0.0367922709599359	0.164961800167969	-0.00185193873608208	-0.0162527724889153	0.0225006157734144	0.0172050644433964	0.000367029261436835	-0.00905235561249867	-0.024400233163052	-0.0229286877661458	-0.0314075268158779
0.507611119389964	0.16035940992143	-0.142413203997454	0.282457603585655	-0.0310462582940109	-0.047229191701701	0.0358451120975385	0.00446005298358521	-0.0305176359408299	-0.0391377249978559	-0.0509586885086688	-0.0730524345397867	-0.0865253122122152
0.682270131948384	0.156201532325239	-0.239518242042567	0.197906876555095	-0.0298611771717664	-0.0661270162256004	0.0381606767743203	0.0192230491769075	-0.017086104279273	-0.0479940966986834	-0.0294535199373885	-0.0551489266078439	-0.0808732498555832
0.134234649125538	0.0308672917144019	-0.0208432226048576	0.125580994006361	-0.0124129366450889	-0.00746508925937855	0.0306645481348991	0.0175875956371671	0.00952350755505127	-0.00993901295223373	-0.015036896538585	-0.0212833195500753	-0.0229778858292293
0.566039491627614	0.102577847525673	-0.183359816489545	0.219079328803108	-0.00158756567115559	0.00214807397683925	0.0552465067032929	0.0276344415619572	0.0111755290455201	0.00028025415284183	-0.0233929751712063	-0.045873680315491	-0.0452707016494825
0.41911761145134	0.165418417671649	-0.109870846684666	0.257834938215569	-0.00889924281701837	0.0182871121962909	0.0849895025195766	0.0656640267443934	0.0356356359239022	0.00469393468963625	0.00710427843676098	-0.00930848315665833	-0.0303008589920137
0.600885672354567	0.136427420081478	-0.196642609258853	0.227518550319695	0.0106971924736058	0.00224481033538015	0.0599506308608506	0.0320919840237586	0.0285162558698913	0.00647100140449297	-0.0133088797566038	-0.0166472631192243	-0.0318493461895069
0.789408389229818	0.14668274212047	-0.298164105571302	0.155611825849221	-0.0228402629116915	-0.018558202470764	0.014104044629456	0.0103487955095098	-0.0327044922618498	-0.0206992326912278	-0.058754947644337	-0.0710802824421745	-0.0957533508940998
0.799938984031841	0.14718547957701	-0.30122487828659	0.156313030620173	-0.0464270746060663	-0.0276057779840426	-0.0198009569795284	-0.0378470910235191	-0.0214473850239966	-0.0370164262950544	-0.0656621169814257	-0.0845178308449207	-0.101996276388991
0.927795918367347	0.0675857731620444	-0.381741842685064	0.0679183673469388	-0.0270103896103896	-0.00677687074829925	-0.0061319727891157	-0.016754797979798	-0.0128335600907028	-0.0168936301793444	-0.0260033858998144	-0.0374475005153575	-0.026283719851577
0.890598979591837	0.100594264176611	-0.3571215062683	0.0938685528756956	-0.0145519274376418	-0.0301243704499344	0.00775226757369607	0.0125073696145125	-0.000543163582449324	-0.0223381489437882	-0.0148497113997115	-0.0292873788909503	-0.0347907548800406
0.154827898699933	0.06684346144002	-0.0239612044935377	0.143986782104127	-0.0281771194757931	-0.0141960622796803	0.0248258277797382	0.00698649910504232	-0.00171289014031378	-0.0211865908777367	-0.0396290782468431	-0.0360972773690975	-0.0383335790644227
0.798755497676926	0.143720341821508	-0.299303606421576	0.147846233924805	-0.0314482806176084	-0.0936848757136682	-0.0311302441378347	-0.0314560138624214	-0.0413267934053594	-0.0625665781656384	-0.049245294821472	-0.0668438286866316	-0.0823066255603428
0.76838270459699	0.144178415901634	-0.283531444248184	0.168688659333197	-0.0138805572603229	-0.0794098962299696	0.0124420320362867	-0.00823522010242594	-0.0265229951887515	-0.0466452267451463	-0.0804934980568909	-0.0545846538052029	-0.0815453409385914
0.0495111037990974	0.00632011565367518	-0.0100686692186238	0.032457205512081	-0.00866375835945458	-0.00593667614487824	0.00645428757401185	0.00797406825052101	-0.00153102517858485	-0.00730021725216641	-0.00562738320560886	-0.0102211847814803	-0.00719586149189573
0.927305442176871	0.0686176008422629	-0.383184342062875	0.0658374149659864	-0.014731623138766	-0.0279108843537414	0.00249931972789119	0.00215102040816328	-0.0111915227629513	-0.0213212537462537	-0.0443683487147772	-0.0299403167327537	-0.0478396694397938
0.0230231167553827	0.013309741740555	-0.00445614745408893	0.0131437239237175	0.000362962083224217	-0.00186653273630738	0.00542535039023094	0.0026808287279498	-0.000886291231194592	-0.00075178532654158	-0.00272071070106554	-0.0033500495217511	-0.000628782927793475
0.308485081492073	0.0784658876178752	-0.0799395808222571	0.181236064826746	-0.0104690101741799	-0.00250722797661551	0.0443051786296813	0.0110017867229154	0.00285795803491679	-0.0064881190753977	0.00593135524519928	-0.0255114028646355	-0.0261129640438256
0.656436267517681	0.11276648422188	-0.221091078969845	0.224466096784684	-0.0156645621562811	-0.00327660089093484	0.0411088430259011	0.0166409439743742	0.0119593767688086	-0.00947058152360802	-0.0226165260316551	-0.039006524110624	-0.0541183534437244
0.147288855683522	0.0571371070379052	-0.0218324831905166	0.141526207060387	0.0188694710602115	0.000962230982281098	0.0266474003706215	0.0249505909921058	0.014624751097373	0.00991585102124631	0.0025039500742873	-0.0143464473028523	-0.00917941882830081
0.944463265306122	0.0551566451059233	-0.392992742340991	0.0521081632653061	-0.00368231292517018	-0.042759410430839	-0.00164030612244903	-0.0334338151927438	-0.0139046485260772	-0.0232208616780045	-0.0254497668997669	-0.0417286741178685	-0.035472052154195
0.682718166968555	0.157294508308783	-0.235414515102122	0.200494035414743	0.00346070826274447	-0.0441211421240236	0.0236772636832554	0.024217412076583	0.0113103426826944	-0.0203302169306396	-0.0291988029436818	-0.0456277695840941	-0.0438958022091696
0.205919124384971	0.0696143859733335	-0.0438602658169343	0.161451271698107	0.00790026981777306	0.00559457344733397	0.0534987450378246	0.0314902416555143	0.00994328521216992	0.00674742163255351	-0.00514788379463654	-0.00935660918165543	-0.0211059319143536
0.496309716238081	0.154806221406619	-0.138975426941581	0.280916829764936	-0.00266347492640223	-0.0660864082279193	0.0269403513352617	-0.0111253021938453	-0.0056786355584818	-0.0343749415771608	-0.0445739077073174	-0.0983175200790595	-0.0757922528792256
0.12807995820473	0.0221613779263861	-0.0204193471543447	0.114069355669134	-0.00950628131058502	-0.00606364096386237	0.0275558173590714	0.00577583925723457	-0.00232793624082242	-0.0077849611372237	-0.0189535322069185	-0.0249369180944231	-0.0276286645069337
0.69467408187051	0.146289867495227	-0.243511501241907	0.206952859815255	-0.00951966255503256	-0.0203253001200482	0.0312816403159227	0.0131369362028864	0.0257345522763147	-0.0149224813375404	-0.00922675527751637	-0.0327839315955478	-0.0409983111833421
0.0515565292922504	0.025998163435863	-0.00186973784332124	0.063116252613438	0.00199236107222022	0.0113981826064443	0.0238487505541714	0.0202120233873885	0.0207027507020183	0.00669527183933225	0.00439263081415413	0.00272024090093816	-0.00396909519722882
0.290097925104607	0.0730005204938353	-0.0638643045785547	0.210929692835679	0.0149202757828423	0.0121577362693399	0.0576258185954971	0.0443753213466132	0.0275909725332186	0.013539006026091	0.00708049085287976	-0.00394320217779409	-0.0216623610334671
0.214105063174349	0.06358646665975	-0.0461412533557649	0.161179481715117	-0.0116178599299659	-0.00626118497887426	0.0290000714652826	0.0378543590451667	0.0296176313860224	-0.00893952245442006	-0.00840781627776488	-0.0227701392820358	-0.0195502012801229
0.0877389037708925	0.0174185893034304	-0.0107741209034515	0.0856168220278455	-0.00363336948317904	-0.00926437873459807	0.0115170356865922	0.012087541951397	-0.00253344556510744	-0.00644887410888854	-0.0193440117652265	-0.0163703037471666	-0.0179569860578465
0.503892420117513	0.10622567187362	-0.145546839296079	0.262157410874068	0.0125129063950025	0.0101775460558419	0.0605287828492624	0.0416480030431955	0.0224818643335907	0.0113452262254221	-0.0168590300438868	-0.0239765277224611	-0.0326398247322645
0.461753427692914	0.191053405232397	-0.124826930266744	0.257671615890953	-0.0136221192260643	0.00390959778874861	0.0589948804603249	0.0275211363331474	-0.00112104815495501	-0.0048562607186578	-0.00992056363903465	-0.0257637343587704	-0.0565535477812669
0.460036127891067	0.206935327440398	-0.123407170149777	0.272089282210814	0.0163808170972007	0.0357636021507515	0.0804632632264561	0.04719343467434	0.0372153850570973	0.0260722096239761	0.0128519972724946	-0.0209143315759122	-0.00328474316509869
0.925508163265306	0.0692041296133795	-0.381537976404083	0.0667775510204082	-0.0151938775510204	-0.0271852813852814	-0.014423568145207	-0.0114239795918367	-0.0179949134199134	-0.0211895794681509	-0.0395375928738781	-0.0449531845138988	-0.0462498556998558
0.745805773591488	0.155205758988586	-0.267668801973534	0.19737604459033	-0.0267186961497886	-0.0487947530527363	0.00734710386232129	-0.0115729976998773	-0.0257417468484142	-0.0377567246012624	-0.0595009675660068	-0.0644899236292746	-0.0872763831538226
0.141764118592628	0.0596966715288622	-0.0193991800274207	0.139065834443815	0.00312846125480981	0.0126105247475011	0.0520864753025221	0.0330631166596765	0.0190490149587886	0.00786949300115544	0.00115194011098199	-0.00841343753882215	-0.0144259584679039
0.00638610227056662	0.000146093135355023	-0.000451000801579556	0.00264472967197253	-0.0010180355336823	0.000191579301876843	0.000992057957111205	0.00124919674197607	0.000351507551628228	-0.000413228115902728	-0.000587350442299874	-0.000752609697683218	-0.000691609661199188
0.569727811070192	0.11758603755412	-0.18529393754897	0.221038636849704	-0.00431195901898818	-0.0176530674165685	0.0596923354219905	0.0279038856334203	0.00503422964466538	-0.0109825132177783	-0.0215728189657921	-0.0465717363489677	-0.0341834296170062
0.134203696806371	0.0178365724334041	-0.027331421054956	0.0918993541072941	-0.0109360437334166	-0.0125325140991768	0.0191605593906724	0.0105388947203295	-0.00478455406856068	-0.0117342789162967	-0.018976087911815	-0.0214656188925429	-0.0324838439793743
0.868767635539064	0.106963699158831	-0.344887700518343	0.105660935889507	-0.0288559024372526	-0.028293599257885	-0.00511245936603089	0.00284910962053819	-0.0320383477633478	-0.0285747508475688	-0.0343026656047034	-0.0689744572421043	-0.0468673311638482
0.350176797956421	0.125436449483094	-0.0885734743518957	0.223342621708857	0.0249694706886847	0.0183999313734988	0.0753380411643883	0.0542745534614532	0.0214190402359355	0.0216847010310917	0.00195428553225729	-0.00881818608330981	-0.0110259695317331
0.00994030080709948	0.00342292163114669	0.00010602972869511	0.00772618188388554	0.000896400147845346	0.00146420532180464	0.00345319480009395	0.00264513112665623	0.00112878310332931	0.00118030273482499	-0.00100483036034827	-0.000920578028670445	-0.000353080217093562
0.292889419320889	0.105624378778739	-0.0635543656930022	0.221755010056349	-0.0228873556632084	-0.00212853776081912	0.0490173275662467	0.0301379287605809	0.0160291276766028	-0.0125079467120138	-0.00865385120853795	-0.0213857939406426	-0.0380321121427872
0.698273438466296	0.168594447040695	-0.23689622193198	0.231107513914657	0.0220454439726635	0.00761791850588844	0.0382962357553744	0.040426729969377	0.0134385569996402	0.0148316812392759	-0.0179711082230709	-0.023622858670044	-0.056106756387782
0.333933631600901	0.11015639301408	-0.0679602306787327	0.273541241049365	-0.0492537205204709	-0.0188152666495905	0.0378083704441823	0.0256050939245722	-0.00123879801676408	-0.0340344935850307	-0.0358961490485096	-0.0566586706554041	-0.0704963868430548
0.318007618563722	0.10511032989118	-0.0825175707421285	0.190683168266757	0.00456864848830968	0.0283501755845303	0.0678120930526159	0.0620533759797655	0.0414868367238879	0.01645941203642	-0.00268995536972672	-0.00546616691414181	-0.00968004473800765
0.193248681664549	0.0642537395826267	-0.0326171045943305	0.177643387385648	0.0305812524333524	0.0185425081723414	0.0528261826737432	0.0439171990750946	0.0363316913842587	0.0245618803028469	0.0116278499076659	0.00994775483534352	-0.00389106836956671
0.127438976569489	0.0717393771810348	-0.0171511236241628	0.121961296717213	0.0381968531643093	0.0285242938091322	0.0609431936632428	0.0436685640281068	0.0344417060953513	0.0333605734867208	0.0107056395074752	0.0188681344845062	0.0130497790799019
0.401735295460775	0.0849274968840031	-0.096392803127346	0.27653772227465	-0.00732087195011627	-0.00747785936848444	0.0498321355286671	0.0374788679314178	0.0119326033394608	-0.00739936565930038	-0.0264317750759194	-0.0335533027202768	-0.0528946782110436
0.81827623996551	0.110423201526015	-0.313586498020686	0.143804346115076	-0.00205692436047988	-0.0504718443611142	0.0189505612095057	-0.00909194291335569	-0.00389825089109219	-0.026264384360797	-0.0186239145365036	-0.0412055467698166	-0.0346668124141947
0.022897470751723	0.00684324289518252	-0.000954041255261343	0.0222049181210943	0.000648809256727032	0.000146261296406536	0.00516263461895268	0.0046119906988298	0.00158329088564813	0.000397535276566784	-0.00263206337241588	-0.00357489766507755	-0.00353666832632835
0.0442753800337142	0.0260413953876414	-0.00775689448067593	0.0259124721956277	0.00362302290402877	0.00446150221797924	0.0153628444512068	0.0106548337929905	0.00570632631038553	0.004042262561004	0.00187580581523709	-0.00186309457201723	-0.00191485648301937
0.0620377840220884	0.0109138028041553	-0.00808958903169845	0.0513541205919548	-0.000637208693122268	0.000812852513971354	0.00776557744569079	0.00257544750677333	-0.00411777902781585	8.78219104245431e-05	-0.00848654023922002	-0.0105800147208712	-0.0135581479092378
0.00409582623055344	-4.56583503644871e-05	-6.22620142729851e-05	0.0023944363066029	2.68249934712514e-05	-3.23811024512868e-05	0.0016225635513599	0.00119820931672984	0.0003618936320366	-2.77805449001769e-06	-0.000442069044110145	-0.000927822058550082	-0.00135903580716135
0.0908737405478326	0.0183744553518362	-0.0128083243681296	0.078278173546071	-0.00942995976050048	0.00199657391074798	0.0159736946256717	0.010146355387984	-0.00163626094790678	-0.00371669292487625	-0.012949910187918	-0.0153613375611577	-0.0185592129065869
0.328665219627945	0.109776191959778	-0.0778486314002445	0.21660204528015	-0.0118032128323035	0.00437774646874201	0.0477781597017287	0.034186034509433	0.00412818708089008	-0.00371273318178073	-0.0163574787548594	-0.00430675240723516	-0.0293363892416907
0.687284043881499	0.158854045737518	-0.239198230063797	0.20390347448249	-0.0133071450065515	-0.0279917267095073	0.0314799901408456	0.000211552024081629	-0.0041555629980673	-0.0206494358580295	-0.0420097549977432	-0.0606659991424999	-0.0613718972477794
0.207738655187433	0.0453883249824462	-0.0399107478375064	0.180690839616178	0.00368017551272465	-0.00132492779009458	0.0413828250501822	0.017029364066374	0.00721968055371364	0.00117762386131504	-0.0121076535611249	-0.0208909148073436	-0.0350517020872844
0.909096371882086	0.0829752695319523	-0.371867486680748	0.0823321995464853	-0.0104752525252525	-0.0617661614353343	-0.000389569160997638	0.00464552154195008	-0.0185600082457225	-0.0361207069802933	-0.0146678004535148	-0.0483055188858761	-0.04477989661738
0.51881808253109	0.0947560169984567	-0.152622118592086	0.258972375208514	-0.00132158718510189	-0.0125860326111259	0.052070290791687	0.0149281328228669	0.0089458681763952	-0.00695380989811389	-0.0148727532626155	-0.0427534402960791	-0.0575955558683842
0.945691156462585	0.053965187283208	-0.393514051131076	0.0531659863945579	-0.0366791383219954	-0.0290288616145759	-0.00550362811791372	-0.0299600034885749	-0.0104392032570603	-0.0328539999682856	-0.0219198979591836	-0.0284016723356009	-0.0394085034013605
0.886839569160998	0.102721652017561	-0.354952402726043	0.0985890022675737	0.0153556689342405	-0.0464070968861106	0.0207636312100599	0.00910204081632648	-0.0113589653245668	-0.0155257139759351	-0.0350071995464852	-0.0205211800104657	-0.0427892584322992
0.0679378106732616	0.0388613280267907	-0.0125762404009369	0.0479923040606174	-0.00218764222442817	-0.00257640167413647	0.018491821829931	0.0118300225338657	0.00534287224083839	-0.00238202194928232	-0.00162189622877906	-0.00643589096325124	-0.00868973053722806
0.0390633643358713	0.0121975874423347	-0.00669175672241941	0.0251316312590386	-0.000216857071242658	0.00484627932949853	0.00828010238677928	0.00232002812509732	0.00313105455545209	0.00231471112912793	-0.00105613409322306	-0.00465943021212763	-0.00867066363195294
0.570038474787535	0.140801738201348	-0.177908175850931	0.249524699293286	-0.00643316137668093	-0.0156003644201136	0.0498016930979291	0.0276840234035336	0.0195868671800847	-0.0110167628983973	-0.0312210464449254	-0.0320889354771546	-0.0374504826377935
0.136220283305966	0.0662543444706156	-0.0126408470765983	0.160982995023353	0.0071001280231672	-0.0131641008675485	0.0383287838201889	0.0197639448035575	0.0121187995682613	-0.00303198642219063	-0.00658963399906348	-0.0119452754440086	-0.0194258820320461
0.0114093020974338	0.0128278377926117	-0.000201380562443234	0.00666998394434822	0.00335786972272571	0.00315564735989577	0.00817457424335452	0.00639164418337833	0.00454607287418943	0.00325675854131074	0.00156095779931784	0.00130450659473192	0.000533917599245282
0.0289074592209817	0.0033432246746554	-0.00518852717392713	0.0241128777285524	-0.00211940924684869	-0.00228404274151567	0.00618549158813125	-0.00122086403672134	-0.00219887872564872	-0.00220172599418218	-0.00569211838911196	-0.006937671403649	-0.00699288932765067
0.697362238951525	0.142876123625078	-0.24137170289989	0.211763302174017	-0.0289465505698806	-0.0169533931898314	0.0352515539910416	0.0286366429841883	-0.00120379976674756	-0.022949971879856	-0.0157469374396796	-0.0248847968167707	-0.053022916858106
0.14021723010248	0.0383978991010409	-0.022412305986214	0.130237392392145	-0.0133716218569465	-0.00396274487897794	0.0290663665118911	0.012838774722626	0.00813776349192064	-0.00866718336796218	-0.00776837762121751	-0.0208450375777185	-0.0237915278586775
0.736557317285889	0.160201005048028	-0.252243874412209	0.215204587476016	-0.0231271514200085	-0.0641784645003199	0.00219810369369189	-0.0113480685667716	-0.0467410425386294	-0.0436528079601642	-0.0770058237528101	-0.083753897638064	-0.09065461048459
0.761212241726527	0.138836292472606	-0.284121119966012	0.161224554810269	-0.0240044983205082	-0.0132700785294423	-0.00617111590309527	-0.0385316868803711	-0.0361177843073188	-0.0186372884249753	-0.0769268282754358	-0.0531900531380307	-0.0927935953263896
0.250391414323003	0.0446646271143785	-0.048409838718801	0.216494974209221	-0.00292760405552037	-0.0132353934554825	0.0502930569191688	0.0166964082882242	0.00941633064891162	-0.00808149875550143	-0.0221220674798297	-0.0290124243927425	-0.0343511620508205
0.419015152631984	0.11154294215447	-0.118962550844838	0.216759524351677	0.0177405791071238	0.0118035448645837	0.0490735787773767	0.0345907826906315	-0.00798828438606541	0.0147720619858537	0.00479390649018846	-0.0268092996193467	-0.0318553602622172
0.545743185340631	0.125059173503335	-0.161504452948747	0.267550056711434	0.000840268579521131	0.0059450788011316	0.0614733693502738	0.0329026209808466	0.00663069371424108	0.00339267369032636	-0.0238403252470775	-0.0409005914571415	-0.0452872725389942
0.268289660528566	0.0894579856660684	-0.0571714020974094	0.196349592749236	0.00266435886975097	0.0123575918357198	0.0393732710361716	0.0290566329183144	0.00768012904018189	0.00751097535273537	-0.00772205793371272	-0.0237650466254514	-0.0293419091442282
0.226637623444802	0.0577661462830642	-0.0416710321613526	0.190391700252747	-0.00448871525266076	-0.00218672090849464	0.0478488545101706	0.0264669578341107	0.0105556426097866	-0.0033377180805777	-0.00946105525754551	-0.0229183577227944	-0.0262115038319179
0.0263312270222261	0.00586986994664886	-0.00197343265159578	0.0212512750507266	0.00203226528470506	-0.0003667282877814	0.00973073773142776	0.00449495136559476	0.00187754813184226	0.000832768498461832	-0.00132437095838983	-0.00378005911649956	-0.00432571206219651
0.293049813966685	0.0736634293352177	-0.0633416726283979	0.216423223721324	0.0103261658487164	0.0203350906056948	0.0618743237149611	0.0553439889116403	0.0196343239415042	0.0153306282272055	-0.00484503971753747	-0.013069706261356	-0.0262222637604942
0.581775327754725	0.131925219543645	-0.19013128720993	0.228451094152118	0.0106576986796798	0.00389291937998593	0.0413667080297938	0.0221062453764361	0.0128654367345111	0.00727530902983287	-0.0147432626398579	-0.0329797875912675	-0.0431004554278852
0.420864766337794	0.1309677574518	-0.106729986845233	0.275534991241028	-0.0529351977242898	-0.0647712266017552	0.0323039690239458	0.00535266343925517	-0.0462928675374715	-0.0588532121630225	-0.0766977821310256	-0.0900166145198225	-0.0823370882709944
0.169674309188487	0.0246842702956837	-0.0342500207267582	0.12929835343729	-0.00321712057984122	-0.00560439142348401	0.0233084488664667	0.0127756040835043	0.0106982180244304	-0.0044107560016626	-0.0196142969848959	-0.022505811394478	-0.0257845947427651
0.57169786538858	0.142507522488211	-0.181436768861702	0.247784722611655	0.0220770563054907	0.0148441716399219	0.0453946457984028	0.0297298155466715	0.0256313136801668	0.0184606139727063	-0.021642388979653	-0.0246737244612237	-0.0262533960816899
0.942380272108844	0.0563432694324244	-0.392562419158652	0.0544292517006802	-0.00928265306122456	-0.0119204081632652	0.0016559523809524	-0.0211259637188209	-0.0024620593692023	-0.0106015306122449	-0.0337192640692642	-0.0363003947118045	-0.035399644403216
0.0259053234213143	0.00482309481462733	-0.0030845374576116	0.0196479354835062	-0.00113638594709868	0.00143588302625111	0.00709079321106799	0.00326698737515926	0.00335700735502596	0.000149748539576219	-0.00246394484750075	-0.00229548500966522	-0.00185739315174029
0.282821928047345	0.0995295642840483	-0.0633132461904611	0.212999453577276	-0.0102514683457658	-0.0424436326987214	0.012415135417353	-0.00249381882175792	-0.0140075805253165	-0.0263475505222436	-0.0518398841291555	-0.06204713829509	-0.0649140630234001
0.571579154836797	0.114710683707643	-0.182535912290297	0.228623215342044	-0.0123720827293917	-0.0148249557519773	0.0378862842894386	0.0251853936096071	0.00547170443998346	-0.0135985192406844	-0.0416395898584609	-0.0331911517118916	-0.0557060969404946
0.0752320913796121	0.0429319763780928	-0.00724027596227175	0.0812442575256595	0.0180020460202696	0.0115633917563141	0.0328715016986458	0.0175729389844297	0.0144770336640306	0.0147827188882918	0.00360497702487081	-0.00300588007178225	-0.00205008348656827
0.328992634936531	0.108717457929386	-0.0651623341928882	0.279273019986669	-0.0551488820885943	-0.0386101357453581	0.00886791527445874	0.0197755471935405	-0.0262231891267241	-0.0468795089169762	-0.035212198622299	-0.0379987921803011	-0.0785223763977597
0.909233333333333	0.0820139772910812	-0.369565762147588	0.0807666666666667	-0.0131938054009483	-0.0153761904761904	0.0176255102040817	-0.00684098639455777	0.00407226013212303	-0.0142849979385693	-0.0282960178605856	-0.0329730403583345	-0.0417813492063492
0.319460686488773	0.0618917067666158	-0.0645803207276302	0.253934219938634	-0.00987521736885422	-0.0232222251148745	0.0454995568319944	0.0415343086852076	-0.00123324397068786	-0.0165487212418644	-0.0185755254960522	-0.0386476455550007	-0.0452661701144576
0.0387461835046395	0.0112213620068366	-0.00634907096341409	0.0282215083290439	0.00279580446329127	-0.000723924439880168	0.00726994108184262	0.00575500971275838	0.00171067899347851	0.00103594001170555	-0.00231767091487421	-0.00327450538975653	-0.00462650869827708
0.685041072808464	0.160516513242863	-0.23910882644702	0.195450522850779	-0.0384223842141449	-0.0245148464139404	-0.0038061458644314	0.0103506494675759	-0.00713504381996477	-0.0314686153140427	-0.0470166830104867	-0.0573261152366457	-0.0582950605149467
0.254219554100721	0.0787076501281934	-0.0519739132782339	0.196605387848729	0.00846524899244805	-0.0117134603403117	0.0580181612680415	0.00964834713738305	0.00946822184536855	-0.00162410567393184	0.00428904665747754	-0.0218760734976994	-0.0251032800510357
0.887864058956916	0.102482452883577	-0.355846285762298	0.0963740362811791	-0.0245042156256442	-0.0333410558162659	0.0126179007500437	0.0117403628117914	-0.0307801297804118	-0.028922635720955	-0.0314774901685616	-0.0490776077097507	-0.0472308671631375
0.47460022358963	0.103113512719046	-0.125704668705848	0.288656952703642	-0.0231720863077694	-0.0248065558733612	0.0318910960184415	0.0213923054068706	-0.000391531147288571	-0.0239893210905653	-0.0397423579434153	-0.0496117022448492	-0.0677961622927244
0.517064624382918	0.111121552835683	-0.155975558788991	0.243574908633085	-0.0105204185764231	-0.00243984023862209	0.0581765604616835	0.043798218532475	0.0111177403519233	-0.00648012940752252	-0.000783692582103312	-0.035749407327811	-0.0463822405970742
0.274226572385627	0.105668832545274	-0.0576514398158242	0.220013090554076	-0.0420613487047526	-0.0664685926566831	-0.00364607877116763	-0.00254649847627275	-0.0136628225209948	-0.0542649706807178	-0.0563783419950024	-0.0598783605357732	-0.0551284837525876
0.572439524445037	0.146693325643863	-0.177721201516622	0.245913524466835	-0.00307871088420519	0.00163104279833637	0.0647057914212025	0.03107055723193	0.0175808589628402	-0.000723834042934413	-0.00386327913379925	-0.0245939234193465	-0.0143085352434755
0.893887301587302	0.0888560433050443	-0.363454144923494	0.0921126984126984	-0.00768424036281179	-0.0288693625935222	0.0173051844980417	-0.00715811748942008	-0.0215977530013355	-0.018276801478167	-0.0245260073260073	-0.0309496884068312	-0.030080247728462
0.926136054421769	0.0698227803147378	-0.383960055495471	0.0658639455782313	-0.00295136054421763	-0.0243047619047619	0.00194489795918362	-0.012282993197279	-0.0212395794681508	-0.0136280612244898	-0.033508177536749	-0.0582395255538113	-0.034226345083488
0.286231228940569	0.0717482554979614	-0.0607912981989144	0.215857652719666	-0.00962835945168511	0.0143624543425278	0.0575392209489827	0.051307423000316	0.0231845947727244	0.00236704744542138	0.00140346344747705	-0.0115506816764323	-0.0197324506460527
0.105692724487556	0.0187076991041253	-0.0152725942872669	0.0951401344445898	-0.0105613632765115	-0.0102089201617645	0.019620549549736	0.00634595437884347	-0.00149998077971022	-0.010385141719138	-0.0117463623432168	-0.0155449463635499	-0.0270890160245818
0.603541056770323	0.135466808018931	-0.196672216424226	0.237184716150723	0.0127086288883519	0.0198016233813799	0.0533519464893708	0.0313442189845621	0.019256751265879	0.0162551261348659	-0.0315522925785207	-0.0218903799432357	-0.0376098088840213
0.247871119127526	0.0365220377096167	-0.0483173953003049	0.215876406863283	-0.00748065000444492	-0.0175507632130937	0.0411171531693605	0.0227172303441475	0.00451724517380153	-0.0125157066087693	-0.0310092305017088	-0.0359913263234602	-0.0411335284236884
0.213850066887656	0.043872620179932	-0.044235296353836	0.158422601600988	-0.0118267663677613	-0.0089234444498974	0.0306778840061385	0.0152702589829541	0.00826595412205464	-0.0103751054088294	-0.0190262357221255	-0.0220197255738817	-0.0182955205963934
0.694553380139817	0.160590553992927	-0.242544740702479	0.200471896544283	-0.00883211738601042	-0.038454572989406	0.0132969952757824	0.00873151767525182	-0.00448023411904841	-0.0236433451877083	-0.0395658056930477	-0.0330620037932058	-0.0536587555220875
0.0972943618031786	0.0200019036052049	-0.0120905347717469	0.0965610084117522	0.00643179005352147	0.00538452076433915	0.0318430764137791	0.0209486689283793	0.0173993745124322	0.0059081554089303	0.00119472561630661	-0.00543823940437187	-0.0144262528911594
0.00877431817399206	0.00222784710103404	-0.000278689743983932	0.00618238385555105	-0.000869902510019569	0.000233716337805032	0.00357760312383039	0.00141252220898977	0.00111711365069307	-0.000318093086107269	-0.000717005510731245	0.000105859155498409	-0.000789552327428496
0.941367346938775	0.0580926810958516	-0.391882251619576	0.0514897959183674	-0.00273265306122439	-0.0269707482993197	-0.00959856215213339	-0.00840802808302799	-0.0112554421768707	-0.0148517006802721	-0.0127037981859409	-0.0243191609977323	-0.0325010204081632
0.199162797442399	0.0887476071672282	-0.0277307384448187	0.214511173863848	0.00508276963215018	-0.0252286000930047	0.0329066727460512	0.0137300970829251	-0.00458655563269625	-0.0100729152304273	-0.0234553318696449	-0.0385830665746462	-0.0420044407711474
0.928799319727891	0.067015602454206	-0.382330100458901	0.0651530612244898	-0.0167986394557824	-0.0464357142857142	-0.00665306122448994	-0.0224157699443414	-0.0282615646258504	-0.0316171768707483	-0.0403590920983778	-0.0466047052154195	-0.0729092483536866
0.0413696963176751	0.00889962566653078	-0.00636853544015885	0.0324150722139606	-0.0081261107583136	-0.00245614671493722	0.00445736293060866	-0.000986196353424104	-0.00439586180952119	-0.00529112873662541	-0.00750021681376334	-0.00755135228725518	-0.00960381450773509
0.30780762127056	0.104127583619744	-0.0759877383061724	0.19081894273087	0.0489625541783924	0.0321935934503461	0.0661827980945983	0.0600420209771599	0.0475263517372477	0.0405780738143692	0.0242893597984455	0.0130427432911633	-0.0073811807464319
0.0650787599368898	0.0350141531416498	-0.00924242702470732	0.0455123304526974	0.00449390382937799	0.00714871994603071	0.0215075219734628	0.0208417403241824	0.00944215622121383	0.00582131188770435	-0.0019852311718959	-0.00332862704916423	-0.00510523947909247
0.932455782312925	0.0650825884463974	-0.384925939000833	0.0641156462585034	-0.02515333000333	-0.0214527210884354	-0.00276972789115637	-0.0057284013605442	-0.0291487476808905	-0.0233030255458827	-0.0412820346320346	-0.0459605489748347	-0.0523109155783525
0.344609842392999	0.141881234841321	-0.0829797207411307	0.222766409780713	-0.0234670683736745	-0.00346804472881151	0.0679314399596405	0.0308631353443564	0.0178480370459571	-0.013467556551243	-0.0130576998733188	-0.0143768652843176	-0.0431309887305377
0.786004081632653	0.162462059212699	-0.285270442878932	0.184567346938776	0.0160435337538279	-0.05387797971313	0.0132480586873445	-0.017045940963798	-0.0282161759925414	-0.018917222979651	-0.0356465811965812	-0.0622270052328378	-0.0456345004030068
0.0621182087910052	0.00711365245046691	-0.00894700675026368	0.0425954062246781	0.00546542385105622	0.00287580239679365	0.016916674681812	0.0103259035915086	0.00650928709040408	0.00417061312392494	-0.00398216161455665	-0.0106662121110476	-0.0049830711500234
0.0778616197943543	0.0119622557058984	-0.0145047776999183	0.0575716792730516	-0.00106447142863747	-0.00992121171773207	0.0107743096672792	-0.00123216610999766	-0.00387658603318974	-0.00549284157318478	-0.0102026197511571	-0.0188204596173762	-0.017552467846334
0.525788530284174	0.0905103133305397	-0.164855023355069	0.232300831976283	-0.0120487946458654	-0.00712160118349292	0.0373897505002805	0.0374455522826094	0.00566051678517554	-0.00958519791467916	-0.012566077348993	-0.028296281186538	-0.037941480631134
0.538393460466626	0.112938629765408	-0.161190769027713	0.239093691596997	0.0132277075293287	0.0122128098854949	0.0561417789615075	0.0525597446551381	0.0191851548746759	0.0127202587074118	-0.0133922307319569	-0.0313907732003254	-0.0321300017479704
0.0492879900137165	0.00947420302594171	-0.00521298029141911	0.0451497947617241	-0.0042498468163412	-0.0039898930017769	0.00924411747919517	0.00965972874785165	0.00268972136454117	-0.00411986990905906	-0.00426642846342417	-0.00848834580312484	-0.00986005002168362
0.321387587492618	0.0600754263264602	-0.0658943144645239	0.257843917385946	-0.00451104141235042	-0.0308329663195635	0.0360379339225524	0.00565104290747248	0.00504834057507325	-0.017672003865957	-0.031953511986948	-0.0481552284607926	-0.0482998612360012
0.49638126995911	0.151805063223956	-0.131874763134718	0.292847016122624	-0.018129670723618	-0.034030672720568	0.0236996124170003	0.0080379995331305	-0.0194560335855453	-0.026080171722093	-0.0522397357164379	-0.0719853130588637	-0.0743553027160221
0.107836817568035	0.0219818047340223	-0.0171112239918172	0.0930748925895381	-0.002703417325213	-0.00458703077788382	0.0177008095119348	0.0152736312698673	0.00266127781077935	-0.00364522405154841	-0.00691933331195825	-0.0136062187126035	-0.0156231598516353
0.332583682451088	0.112859838908589	-0.0787184585357977	0.23050224872733	0.0153190224030395	0.0204880602569887	0.0755241500941948	0.0535014464828072	0.0299671351961412	0.0179035413300141	0.0191742141306795	-0.00758090737308403	-0.0122736114262484
0.914455555555556	0.0772966949958368	-0.37070085964416	0.0772587301587301	-0.0194691609977325	-0.0427470521541951	0.000905203484902639	-0.00160181405895687	-0.00938149866006999	-0.0311081065759637	-0.0285494771101915	-0.0354205825920111	-0.055358071684257
0.574387011848724	0.160031804519825	-0.176852792183025	0.251211324770708	-0.01177927575226	-0.095399310932434	0.0180031970006616	0.014205647905429	-0.0130108734275891	-0.053589293342347	-0.0364340283754099	-0.085406564486406	-0.10308359563066
0.602263434325783	0.137580376965226	-0.197970869284196	0.223715285483819	-0.0134869031052264	0.0079680105928418	0.0443268434433728	0.0367367544679154	0.028096807471778	-0.00275944625619229	-0.00907483736060644	-0.017479001297776	-0.0352433927215475
0.887774036281179	0.103395617019192	-0.35698584554756	0.0958926303854876	0.00591235827664405	-0.0269069093371614	0.0135072562358277	0.000475434204491587	-0.0183334430741994	-0.0104972755302587	-0.0226384203724429	-0.0324643875867471	-0.0413091678163108
0.427714525671028	0.161485103097879	-0.11226048449318	0.259117076826455	0.0145306645364968	0.00639820248199269	0.0715324760844808	0.0442276171911825	0.022589041645123	0.0104644335092448	0.00161847176227198	-0.0231328721711765	-0.0281774968906064
0.924565306122449	0.070764558806158	-0.383081789143117	0.0671489795918367	-0.00981145124716554	-0.058030650477376	0.0011319727891157	-0.00982004225932787	-0.0227171356421355	-0.0339210508622708	-0.0485148835291692	-0.0396952162916447	-0.0562228117913831
0.0145250446788496	0.00149182731545331	-0.00259196289064753	0.0115452906710308	-0.00140618850196141	-0.000924433094689345	0.00366741559721071	0.00268795509235241	0.000507732532770358	-0.00116531079832538	-0.00134043910304797	-0.00138639585608496	-0.000840412518251978
0.729119684204501	0.153327044646794	-0.259315455153044	0.198801864834695	-0.00915565548296438	0.0183847617463736	0.0460055181811576	0.0255876444309499	0.0175150583110648	0.00461455313170456	-0.00709532433333482	-0.0324605749001137	-0.0341416384166033
0.590153304224655	0.16623807322152	-0.182242504412031	0.263048433253553	-0.0127510574726848	-0.0833392611192947	0.0228256470146555	-0.0036132594327104	-0.0379592122929753	-0.0480451592959897	-0.0600810570383218	-0.0845886464021458	-0.107135941998706
0.125530333955969	0.0554403245105178	-0.0220427361584598	0.101159276579929	-0.0120441138565291	-0.0135993459348977	0.0274459647806684	0.00276745114904692	-0.0068740587701612	-0.0128217298957134	-0.0161740334652015	-0.014074076334984	-0.0235094652264062
0.763259289916433	0.1452796405147	-0.282935547383439	0.170090397650902	-0.0429841633753083	-0.0601268435100872	-0.0259419980896261	-0.00712538264280871	-0.0394917257492214	-0.0515555034426978	-0.0950385139110701	-0.0602548236283815	-0.0893927314317262
0.320320584764527	0.0808084953598743	-0.0847119307959302	0.192493971069676	0.00385678734396339	0.00112336441498168	0.0424689897182876	0.0185597140311695	-0.0031357719808805	0.00249007587947253	-0.00769197685068373	-0.0255200851127771	-0.0392256273499222
0.941474149659864	0.0573874120008671	-0.393455189731223	0.0533829931972789	-0.0183836734693879	-0.054566630367562	-0.00855289115646252	-0.00534659863945586	-0.0343028086992373	-0.0364751519184749	-0.0259017934446506	-0.0443075757575757	-0.0517009534116677
0.206099924468206	0.0850517104669211	-0.0383025653716147	0.17779151208747	0.000827342213939541	-0.0248228086062178	0.0135640973610333	0.0180117545689195	0.00521112541556903	-0.0119977331961391	-0.0391363689984487	-0.0331566458794582	-0.0316167235320075
0.843246447623338	0.118654392466073	-0.329345512542895	0.122982989606099	0.0207722598596548	0.018673960539927	-0.00705700730175518	0.0111655116358897	0.00261894610991265	0.0197231101997909	-0.0282642813768863	-0.0159193037354801	-0.0244925182194089
0.92891768707483	0.0676448271716906	-0.38227603360087	0.0647965986394557	-0.022658658008658	-0.0490445578231292	-0.00891496598639452	-0.00824757781900631	-0.0383673675530818	-0.0358516079158936	-0.0375180375180375	-0.0403234963657896	-0.0359092550306835
0.915941496598639	0.0762197173198339	-0.375340175857207	0.0771061224489795	-0.0232141311069882	-0.0389056253270539	0.0141474489795919	-0.00590544871794862	-0.0173902494331066	-0.0310598782170211	-0.0255513090084518	-0.0338230004122861	-0.0324192022263452
0.0579742912964295	0.0356137796613865	-0.00804617398154393	0.041872390856171	0.00960214220979708	-0.00139700255412253	0.0189326399034013	0.0116889920804392	0.00908699552164671	0.00410256982783728	0.00380430461152808	-0.00324452347996203	-0.00520170336758028
0.746728597592883	0.152112341502129	-0.265416708283999	0.207652354788069	-0.0172676819212534	-0.07194433913941	0.0298320711034997	-0.00698697929055081	-0.023741082225431	-0.0446060105303318	-0.0525917960074472	-0.0790880340327595	-0.0605168328463284
0.114234043522491	0.0186165742215281	-0.0211937857585506	0.0850246052775537	-0.0176779399866279	-0.00530776198196467	0.00898392067947759	0.00284721223225951	-0.00127228083315399	-0.0114928509842963	-0.0122472043399624	-0.014272886238387	-0.0239124082462455
0.0373895623268881	0.00690037570263431	-0.00264628897745118	0.0383873568932225	-0.00162774507237931	-0.00129131642787848	0.00699610695732237	0.00145459807282438	0.00184871478099879	-0.0014595307501289	-0.00596927556428952	-0.00838762525618862	-0.00537255492723081
0.327636045201311	0.144529145438758	-0.0752553213193379	0.232355125254381	0.015094548744256	0.00228029851294909	0.0656486377586019	0.0466569666459242	0.0163282230839441	0.00868742362860253	-0.013608826298715	-0.0275024621412757	-0.0310399502266914
0.798621844821845	0.142111962254648	-0.300086428570362	0.154188677988678	-0.0522688452537192	-0.0762226439772327	-0.010064594939763	-0.0180459549929225	-0.0598623947662756	-0.0642457446154759	-0.0802514292185857	-0.0818758883647926	-0.0765613581854306
0.608444752783737	0.142095796926493	-0.193119838313224	0.253600437320277	-0.00973225736241379	-0.0392746402706212	0.0495049050722102	0.0353032247649397	0.0213284153073662	-0.0245034488165176	-0.0190791874042668	-0.0241102659855075	-0.0505493766742831
0.0567065380908682	0.0039032034581756	-0.00598538881467611	0.0460821546260408	0.00694317326019922	-0.00155418830817226	0.0190134828281786	0.0116448261484567	0.00822280697149361	0.00269449247601349	-0.00149074354965385	-0.00709034795660289	-0.00663262105234765
0.00727200208817762	0.000728129459447545	-0.00053004850433437	0.00643657880177376	0.000532314546119147	-0.000448779718171212	0.00225712732416448	0.00174279478114943	0.00083627405324551	4.17674139739678e-05	-0.00107388009065126	-0.000465417680758392	0.000293578145367888
0.724764901463628	0.149092522358747	-0.253766032844185	0.201582567733841	-0.0147445446767072	-0.00127790822738194	0.0268257702038855	0.0269099310268702	-0.00178791525344879	-0.00801122645204455	-0.0295896802005672	-0.0327937682503509	-0.0373919048561318
0.656426991403384	0.132649481812262	-0.222633775873409	0.21393136476639	-0.0145246873381055	-0.0475395198384051	0.0278295320849123	0.014741601390616	-0.0176325061089929	-0.0310321035882554	-0.0150381980492896	-0.0467338315130312	-0.0675676144499463
0.174460139803042	0.0848111523376123	-0.0131332396728903	0.216412483603048	0.0189155462668997	-0.0460592494169257	0.0364180426515844	0.0166600050434653	-0.00111071444358707	-0.013571851575013	-0.0220799073724535	-0.0349816452066262	-0.0375224189435172
0.745335461364033	0.154803277461698	-0.26204357037742	0.203268934240363	-0.033902726242012	-0.0567987695311225	0.0116540753294324	0.00126421911421903	-0.0291405495764741	-0.0453507478865672	-0.06733975410493	-0.0845066311398381	-0.0668981005782268
0.66168671003796	0.113859710840056	-0.220505043140083	0.221657878706629	-0.0206413139197528	-0.0221665710305644	0.039924789398645	0.0275821930609574	-0.00217618953693299	-0.0214039424751586	-0.0150039071823663	-0.0362193253513605	-0.0351247871903111
0.171450039972343	0.0704341790912118	-0.0291332030864678	0.1447273862346	-0.0247641054509785	-0.0253652385886746	0.0188431238933198	0.0112852550299094	-0.00416510152383154	-0.0250646720198265	-0.0192228721337062	-0.0301904128020397	-0.0319459761690339
0.646782501252249	0.144926400150961	-0.206513253261642	0.256953429483681	-0.0110172152787334	-0.000936673023521739	0.0410482384445618	0.0315119431800286	0.0177977520002842	-0.00597694415112759	-0.0355879806868376	-0.0373418366039829	-0.0324344292121352
0.440009834704091	0.0990601985525849	-0.125593023985589	0.225557371297369	-0.0212003581458947	-0.0151408389019352	0.0455218637512824	0.0255834333123234	0.00481219344581169	-0.0181705985239149	-0.0218144507510962	-0.0222473085641814	-0.0529610278305575
0.00274695947891604	0.00143907331912746	-2.74023991112936e-05	0.00321121114905663	0.00100665998677383	3.75494149727719e-05	0.00192915682169612	5.0045085872215e-05	-0.000270335283618474	0.000522104700873302	-0.000298656094482166	-0.000224304079615111	3.49747669935044e-05
0.200531878789735	0.0853397732548435	-0.0281994640936835	0.212953497629976	0.00315907807857616	-0.0469308424570952	0.0254804327594547	0.0173092765001163	0.000778725731833491	-0.0218858821892595	-0.0212442314116144	-0.0382690522815404	-0.0383800006755765
0.129454298099311	0.0511070243984615	-0.0258498967590321	0.0971927194385667	-0.0130801128895337	-0.000685302342959965	0.0216766302899349	-0.00305761115073369	-0.00514274528963093	-0.00688270761624682	-0.0211847310061445	-0.0161811334173764	-0.0304758548945262
0.634793188930584	0.135860672133958	-0.202463791485207	0.254354165675594	-0.0218204411330567	-0.00747718194283276	0.0466919019472591	0.038547956409231	0.00997904183327858	-0.0146488115379447	-0.0181881323340414	-0.0382528897018433	-0.0485108012763344
0.335377364526163	0.102075586492658	-0.0795052811853632	0.231657065732397	0.0151390390721405	0.0257849091168567	0.0795117798808495	0.0553786366862992	0.0370694732900417	0.0204619740944986	0.00276893495531427	-0.00763936970170853	-0.0157322070147097
0.580084670884671	0.141449772980944	-0.184908468465561	0.244611801270625	0.0315202498450555	0.00337347743429728	0.0645173539138809	0.0294571570290837	0.019242396735374	0.0174468636396764	-0.0107131330154752	-0.0352420305035348	-0.024693455711825
0.548710156727149	0.133330665056697	-0.165592645591975	0.260243123326131	0.0208641498386147	-0.00728588876273528	0.0591041138164899	0.0566239594685107	0.0248179265023011	0.00678913053793972	-0.0118893379698096	-0.027908268450857	-0.0399280225581061
0.291131115878551	0.102697293609992	-0.0627093642934643	0.216944754445986	-0.0211735810958075	-0.0707059490612437	0.0235162656680438	-0.0111297970622065	-0.0237167184552221	-0.0459397650785256	-0.0386324796297157	-0.0582336595549519	-0.0713003828076867
0.341432774692352	0.12376230394308	-0.0823600860818284	0.222809612674233	0.000674765358101959	0.0143049433207919	0.0695589039863631	0.047998139550721	0.0297012057409177	0.00748985433944688	0.00373216727632142	0.00883657822279638	-0.010287757969737
0.00809303613596667	0.00253573430586871	-0.000679098056051821	0.00994212556156624	0.00050071732769256	-0.00173885519145131	0.00225214291540449	-0.000103075598795396	0.000952486435682895	-0.000619068931879377	-0.000292420659386993	-4.28913942478008e-06	-0.00198762695818523
0.21188796602252	0.0660387222391126	-0.0448851210166994	0.155787872287895	0.0114713595892879	0.0148439045780444	0.0487821707264923	0.0278670305076982	0.014463226119059	0.0131576320836662	0.0123443691683664	-0.00675269807114712	-0.022325440382289
0.197161527584363	0.0292506357523213	-0.0430715580079439	0.147340082130179	-0.0256983040430657	-0.00797197712123332	0.0272468460965886	0.00924282925411138	0.00137000620047723	-0.0168351405821495	-0.0137248801108594	-0.0325336024035135	-0.0279702698879342
0.492269919861764	0.0863438317359621	-0.137350550040686	0.265322127306754	-0.00607750502781762	5.77878006269295e-06	0.055378213216455	0.0284219388819077	0.00765834800208148	-0.00303586312387744	-0.0234969823758361	-0.0298839962211573	-0.0491474531269727
0.416569306309215	0.115804530085183	-0.120978626273433	0.2189496732773	0.00797616612783691	0.0206923190356726	0.0370157831610631	0.0419897527071312	0.0202861201944616	0.0143342425817548	-0.00675736052781178	-0.0161202202742767	-0.0329100653715889
0.473189360561609	0.104001032256777	-0.129032524029049	0.277991685578092	-0.0151549878999213	-0.0185563956957836	0.0307148334290581	0.0154624530187049	-0.00529612841518645	-0.0168556917978525	-0.0410628357523895	-0.0500778504041182	-0.0643747292164478
0.642047562614789	0.131423740005244	-0.204011055901936	0.259252071084844	-0.0152922881273722	-0.0136123291733382	0.040910329125468	0.0119403309808772	-0.00601010741126284	-0.0144523086503552	-0.0196608857189255	-0.0358502663125119	-0.0533433440418194
0.0928195328303971	0.047548677589374	-0.00964073070812263	0.0915556480112843	0.00679997483132712	0.0079886162870441	0.0366838294313144	0.0222678054358596	0.01006584435674	0.00739429555918561	-0.000775840244911286	-0.00657656761278944	-0.0109817609629062
0.326148331401353	0.115203009690201	-0.0645027176783837	0.270342215808488	-0.0375838496034615	-0.0366120243304734	0.0261943486109578	-0.0156729715387736	-0.0106283903861348	-0.0370979369669674	-0.0330818671532613	-0.0569908383722432	-0.0540627621721203
0.00977412875796495	0.00574109195814246	-0.00159149304880007	0.00777179633903198	0.0016893017523345	-0.00202373681545396	0.00438245368261528	0.00394103535009454	0.0019341124641055	-0.000167217531559728	-3.63375491029046e-05	-0.00130657415645418	-0.00171144750502766
0.576462996316289	0.120137864547287	-0.184352572077073	0.227097076943784	0.0179038069141414	-0.0239077412161717	0.0466515634679522	0.0340640158595414	0.00781574891121906	-0.00300196715101519	-0.025941671831447	-0.0307512659025803	-0.0437783427559754
0.055805453273284	0.0204560912779429	-0.00504192592804929	0.0595483418710154	-0.00079054202956233	0.00421705043448267	0.0176911191426356	0.011328718507777	0.000794644771700721	0.00171325420246016	-0.00484032162909142	-0.00683820518254829	-0.0050029141274971
0.40623319552765	0.130217663219145	-0.0942777381900505	0.292727797680147	0.000898083717013554	-0.0454822646214324	0.0204012065781776	0.00566518927435633	-0.00179790288837378	-0.0222920904522094	-0.0769080885712845	-0.0796546939593478	-0.08047432663555
0.202731892360127	0.038173825807212	-0.0336415924359762	0.174838376134834	-0.00120044569047825	0.00183439324547149	0.0315892230274577	0.0201538341335676	0.00738537030836875	0.000316973777496621	-0.0181817683665824	-0.0253758307331957	-0.0346050085185866
0.480869607310812	0.105517804078615	-0.13652462481278	0.270539471175861	-0.00100916141940716	-0.0391758720195891	0.0438359476623625	0.0182595856864056	-0.00359329246192558	-0.0200925167194981	-0.0517659435619308	-0.0542512913884647	-0.0691883464527252
0.0888338187201646	0.0457793422390484	-0.00871100476043545	0.0923960455496189	0.0146784852894652	-0.00234588545343246	0.0315823082178788	0.0165277733482328	0.00874188183298241	0.00616629991801634	-0.00197637296088117	-0.00806839263409706	-0.0110377097540981
0.890595578231293	0.100254111277044	-0.358217014273095	0.092975850340136	-0.0247625850340136	-0.0315384110054278	0.00436411564625849	-0.00823933804290944	-0.0109879097093383	-0.0281504980197207	-0.0252170077937935	-0.0358079196480457	-0.0283191609977324
0.926291836734694	0.0701185466720179	-0.383243486283211	0.0656605442176871	-0.00513945578231301	-0.0258061224489797	-0.00528095238095239	-0.00882993197278914	-0.0334761393368537	-0.0154727891156463	-0.0430421356421357	-0.0443508269974657	-0.0450954620142925
0.272837884416691	0.10259885271648	-0.0572348693409949	0.21214694451577	-0.00674320257056993	-0.0339760170540775	-0.00669296689414506	-0.00863918780060485	-0.0121478411124926	-0.0203596098123237	-0.0441211453534426	-0.0666296477861351	-0.05765030507953
0.475015294877301	0.110241533272257	-0.126500926786613	0.285087189079205	-0.00681895239991953	-0.0307398382111838	0.0502033977613033	0.0291341728446359	0.0120546902994836	-0.0187793953055517	-0.0430799363640069	-0.0397087910099336	-0.0586154899300549
0.262129551042171	0.0807800536047762	-0.0567164819361971	0.192588219045471	-0.014816859564908	-0.00491297836469395	0.0566682751046434	0.0285585027748141	0.0190297286285425	-0.00986491896480102	-0.00408140746013924	-0.0190520087262058	-0.0387059983356645
0.2204881298687	0.0950354994910087	-0.0444656128657278	0.180778084219904	0.0155729356249482	0.0150364166777119	0.0592224478165954	0.0579817068412015	0.0418052976335085	0.01530467615133	0.00162060425455854	0.000456654568679021	-0.0110052283340543
0.0272729733366118	0.0213364026514253	-0.00263884038999066	0.0199813838544933	0.00462412709096572	0.00731923819237332	0.0125905206595307	0.00568887789409716	0.00972425379999143	0.00597168264166952	0.00179829270981189	0.00128911342954414	-0.00153477020403647
0.149562648314911	0.0230228145410805	-0.0297219109456774	0.115517653874482	-0.00942068961525042	-0.00463433502528013	0.0190439847834014	0.00980657988022751	-0.00518299912699463	-0.00702751232026527	-0.0129904245522918	-0.0252606377493798	-0.0255347811390216
0.413291986654319	0.134234765452264	-0.102466188317501	0.282613177027316	-0.00123016267770093	-0.0505719792028371	0.0316964449648375	0.0132767055798444	-0.0207374788889758	-0.025901070940269	-0.0453666684526075	-0.0626263749325706	-0.0802930578318311
0.109902222062773	0.0161579567696557	-0.0167419952705716	0.0951675789282165	-0.0144830336041874	-0.0105197034314459	0.02271871697312	0.00220921658656241	-0.00231844177984587	-0.0125013685178167	-0.013886919999047	-0.0196679232816091	-0.0233130484592593
0.172243535088832	0.0810935674709849	-0.0129343007888436	0.219196818548517	0.0192757951097074	-0.00852457406795362	0.0321725246511304	0.0193570275486184	0.00401551087302116	0.00537561052087687	-0.019622435673666	-0.0261797969200671	-0.037404138314358
0.0254245368957813	0.00452934715634027	-0.00258191596937653	0.0236622543902993	-0.00392311529877539	-0.00376487606997805	0.000704399660352642	-0.000941365291650093	0.000169253487503303	-0.00384399568437672	-0.00570910966892601	-0.00572373031235784	-0.00600050836579329
0.129115156319751	0.0186754537111991	-0.0228327793295546	0.0993921092988702	-0.0115769976196462	-0.00560785248989976	0.015731528260801	0.0120888744062707	-0.00286354779485123	-0.00859242505477298	-0.0167195746118932	-0.0180808007524755	-0.021219247890519
0.428628772356345	0.133677976467712	-0.105939141886091	0.283045420977178	-0.0172635528048082	-0.0619207828594758	0.0350243901440527	0.0231386405207914	-0.0177064565840061	-0.039592167832142	-0.0188890553874153	-0.0637589340639593	-0.0540746243822134
0.0201607549617034	0.00652557433135533	-0.00227717383793489	0.0158728263627694	-0.0012655016177847	0.00110592528027296	0.00378929901581366	0.0033121851643669	0.00411540747459659	-7.97881687558712e-05	0.00386017778946821	0.000984405999993773	-0.00217738777789875
0.174325614033879	0.0354036740200678	-0.0308838529712712	0.149947343602779	-0.0109238245678336	-0.00542026158513395	0.0280719302866143	0.0106566914769451	0.0040332675838248	-0.00817204307648375	-0.0145634708219424	-0.012441416950135	-0.0197733865866301
0.942934693877551	0.0562266474396441	-0.392932281102979	0.0522081632653061	-0.0110442176870748	-0.0250149247577819	-0.00389308826094548	-0.00780374149659857	-0.0265973495458789	-0.0180295712224283	-0.0374387548958978	-0.0351616478759337	-0.0310299886621316
0.0436059085887594	0.00665142187324932	-0.00798659787739582	0.0321258005227417	-0.00239917142970614	-0.00818757670958969	0.00280764096681511	-0.000787426437797903	0.00095067769246928	-0.00529337406964792	-0.006812910908832	-0.00899847229579834	-0.014104358717945
0.702213817928104	0.135768742893439	-0.240127924997873	0.215576658262373	-0.00824605418271596	-0.0166063744818042	0.044412290685505	0.00317302284904697	-0.00388145291916286	-0.0124262143322601	-0.0338358960037249	-0.0452275743635734	-0.0602307734656304
0.707801333983477	0.147192615829621	-0.241977289678726	0.214775355993213	0.00914816309667044	-0.00201558878568631	0.0506819696176839	0.0236498780397939	0.0136120258438472	0.00356628715549212	-0.00797467234764204	-0.0251430356078753	-0.0387682125341858
0.597800094049504	0.143296146602448	-0.183753512576613	0.262881592891006	-0.0193922778006883	-0.0167208114811916	0.0560339034499069	0.0326069548539732	-0.00185162757845891	-0.01805654464094	-0.0306130643612947	-0.0441549381872466	-0.0487839944462644
0.20642030283871	0.0827344143953973	-0.0370789305434924	0.181648161276483	-0.0501048462465142	-0.0228011587323763	0.0337955651812742	0.00273744803145592	-0.0175081511904042	-0.0364530024894452	-0.0202649744235727	-0.0532260758212499	-0.0387317785722639
0.312272433127613	0.0725499148494267	-0.0806350186894048	0.176586093239437	-0.000503508488394366	-0.0264277116584365	0.0485385868019686	0.035819199004003	0.0155544129923905	-0.0134656100734155	-0.00644205684111504	-0.0117118705241505	-0.0366042891416495
0.176761696014233	0.0211601243539979	-0.0368129720450491	0.132950542312989	-0.0157044069582661	-0.0103297674091389	0.0252811339487392	0.00968494580374205	-0.00132577104244327	-0.0130170871837025	-0.0100870553186313	-0.021522409831063	-0.0280531900492078
0.938304081632653	0.0601169764769721	-0.390490224927966	0.0536482993197279	-0.0283750360750361	-0.0356156462585034	-0.0137599206349208	-0.0117559523809525	-0.0159339002267574	-0.0319953411667697	-0.022973927263213	-0.046305576169862	-0.0438719490826635
0.0629572035031543	0.00923138954679195	-0.0104918964066062	0.0477584078176961	-0.00108931781323458	-2.35376065100962e-05	0.0101101129320718	0.00726195719201765	-0.00147236084891132	-0.00055642770987234	-0.0102291128001528	-0.0108801730361811	-0.0089776080902797
0.0733918263438272	0.0426271054786456	-0.00660090411896201	0.081260568657289	0.00700233344348127	0.0112550109645328	0.0349347385294825	0.0247512743090612	0.0194021544857926	0.00912867220400704	0.00115522241087142	-0.00206858181184119	0.00240701134332585
0.274205975296462	0.0514234500379307	-0.0682312232658673	0.178234532313181	0.00167546944343278	-0.00625315653819619	0.0374404046428337	0.0238182667657112	0.0124138758456378	-0.00228884354738168	-0.00737961060437586	-0.0205793146239178	-0.0422787161386545
0.889986054421769	0.101058202996181	-0.355266858177359	0.0966243351886209	-0.0381621295371296	-0.0253282312925169	0.0129244897959183	-0.00913877551020403	-0.023322582399418	-0.0317451804148233	-0.0412860018001322	-0.0219888972255569	-0.0482104650112789
0.176485051278711	0.0335053914032779	-0.0305331859351947	0.151385526769525	-0.00506692376587498	-0.0283968794961193	0.0149417473269551	0.00802337255893532	0.00436163843879009	-0.0167319016309971	-0.020875009677549	-0.0437300574801042	-0.0445728953019043
0.071221906623188	0.048513409112082	-0.00683408163732832	0.0804872448807109	0.0246061403574598	0.019503598914249	0.0460531046539394	0.0407450125902365	0.0203786276515017	0.0220548696358544	0.01409459824001	0.0188199364914428	0.00612399729305139
0.274842234094417	0.0486286873754004	-0.0642749753206637	0.187039851541512	-0.00163268818077389	-0.00742368491896067	0.0303711811669245	0.0222046123606848	-0.00267340932148297	-0.00452818654986731	-0.0235680434411989	-0.035043106366856	-0.0453243328402637
0.121807623464219	0.0263252538347129	-0.0207663351157505	0.10171951521393	0.00288126166905697	0.00538679858062523	0.0319029223740732	0.0142996599412025	0.00336027521587524	0.00413403012484111	-0.0105425577860668	-0.0149941114987615	-0.0204703752514441
0.053199369860094	8.19996041994051e-05	-0.00529503434693509	0.0576719829650351	-0.0059576781223802	-0.00583651766669627	0.011343541819365	0.00202908540204023	0.00027305814250677	-0.00589709789453824	-0.00934052800590257	-0.0131312567460461	-0.0129796432680498
0.34079543872353	0.127397630557119	-0.0846756855058384	0.230679522714553	0.0324100999097651	0.003047179540075	0.0738765187958816	0.064649877961056	0.0436893629274659	0.0177286397249201	0.0145009001353929	0.00874390377748507	-0.0213195510210587
0.377611015734917	0.0932618403335815	-0.0868501044424147	0.287745212953978	-0.013079150170098	-0.00920543362562304	0.0632807327513153	0.0341051961415146	0.00248558989108932	-0.0111422918978605	-0.0163808336870286	-0.0300029111663828	-0.0480464263080631
0.54548112799983	0.102744013581598	-0.168745027774277	0.242234982441129	-0.000683407053236551	-0.00559803216167476	0.0400510092310022	0.0165234677059233	0.000540193687042612	-0.00314071960745566	-0.033109627165699	-0.0374318357923829	-0.0387072514667113
0.187291097074767	0.0408244210913619	-0.0302570357199156	0.171222927383825	-0.00127176950319499	-0.00789522601813608	0.0404444168552723	0.0241993117172057	0.012056298705182	-0.00458349776066555	-0.0163144483869323	-0.0210558861238556	-0.0274690293370511
0.652470148012585	0.143509708819363	-0.213888091170081	0.255425955883519	-0.010631271809423	0.00868782161864867	0.0491560423605093	0.0252829088162072	0.00662387901855466	-0.000971725095387121	-0.022251592129291	-0.0406266272774716	-0.0447595789608189
0.942936734693878	0.0563115614092871	-0.392823735124768	0.0504918367346939	-0.0274197897340754	-0.0423688557474271	-0.00937312925170053	-0.017365306122449	-0.0268743197278911	-0.0348943227407512	-0.0303310837971552	-0.0368602040816326	-0.0452622448979592
0.0237281526076494	0.0146825444107468	0.00102185079582135	0.0309122908777068	0.00739157819517269	-0.00036536501868506	0.00735443538961198	0.00764576722830188	0.00663038354039084	0.00351310658824381	0.0024567162347356	-0.00218271245197484	0.000274197546645129
0.409730388218637	0.0697753676122131	-0.113733021071088	0.214428758313464	-0.0234485523028994	-0.013692336292793	0.0528804203655478	0.0209017586260195	0.0060783454024228	-0.0185704442978463	-0.0171431331457925	-0.0306048822230474	-0.0386948752790269
0.843613996740888	0.117263553632585	-0.328552336801498	0.122026695899805	-0.012034681588253	-0.00959940159845074	0.0103668817876801	0.0113003456627405	0.00280544294640928	-0.010817041593352	-0.017705316973434	-0.0425195037543995	-0.0403644531985289
0.245836018106842	0.0454027693193755	-0.0458646098884681	0.226050215500156	0.00307967941421983	-0.00829653920688508	0.0364798879415113	0.0210379806383726	0.00963078613234111	-0.00260842989633261	-0.018361398368767	-0.0263479094574763	-0.0394394576550121
0.199240642133146	0.0836132167892589	-0.0249656504774113	0.210512363666321	0.0229402745146346	-0.0404466165938571	0.033727883570425	0.0142513414621394	-0.00366190796078333	-0.00875317103961121	-0.0225655319303587	-0.0347152944456818	-0.0407416511068447
0.228119124749483	0.061775770310783	-0.0417445941187304	0.195141989283329	0.00108222484463832	-0.00590335459801819	0.0399144798735188	0.0226900094380126	0.0108903033688771	-0.00241056487668995	-0.00892748810393437	-0.0116928405379015	-0.0170085500428509
0.124167117231286	0.0202684212516446	-0.0201429792401725	0.109756411891777	-0.00725803048150535	-0.0114726842379879	0.0227296888358805	0.0140793217091544	0.0059099358152256	-0.00936535735974665	-0.0177905826727719	-0.01704635340924	-0.0226738914832733
0.14288731094587	0.0582042470352339	-0.0199720042570168	0.144775067806051	0.00487010769129106	0.0146283625378957	0.0266905340584079	0.0255340430972854	0.0170221435640882	0.00974923511459336	-0.00150030678425031	-0.0131672177016437	-0.02491726899724
0.0634979973908194	0.00954543551941724	-0.0108711240403692	0.0460909175077633	-0.00128376528627763	-0.00419301267293193	0.0089969404974302	0.00227272869251093	0.00136890715930674	-0.00273838897960478	-0.00476023650019941	-0.012709272644003	-0.0128292961509751
0.483644078835848	0.0997110736232719	-0.132721913373931	0.28158811614901	-0.0107812216011599	-0.0357801764842459	0.0382100507107674	0.00978174597684361	0.0089494704430042	-0.0232806990427029	-0.0440290719782289	-0.0598213048859035	-0.0688041776860125
0.654126044193901	0.177803185318426	-0.215873698602901	0.235722440654584	-0.0122931846261917	-0.0318718110885401	0.0270919113127676	0.030618184849902	0.00875532136571444	-0.0220824978573658	-0.0282263725768942	-0.0230218668393879	-0.0412662404106544
0.0127192363799251	0.00100105558378636	-0.000186609390753951	0.0121910799606885	-0.000763095805802631	-0.000568760409605473	0.00502285939484994	0.00275928498368878	0.00246979902094771	-0.000665928107704052	-0.000938948718380912	-0.000210335592506892	-0.0015402774560386
0.869579540300969	0.105144583214363	-0.346593428136111	0.10499188827046	-0.00353473034901619	-0.0118352397602399	0.0188264120799835	-0.000345779220779274	-0.00436468769325926	-0.00768498505462811	-0.0172110131931561	-0.031673015476587	-0.0645613739435169
0.395602865347611	0.0644366518650586	-0.106592831770628	0.221408693773424	-0.00302833062124325	-0.00650531886765054	0.0523949092091356	0.0238805727096293	0.00638165907040467	-0.0047668247444469	-0.0176544125882906	-0.0455615844806004	-0.0595596267522061
0.785149206349206	0.163018959708353	-0.284613398298136	0.185565079365079	-0.0113670192172072	-0.0752913856353485	0.0095112214396248	0.0061583591012162	-0.0171967964156747	-0.0433292024262778	-0.0484837656390215	-0.0704355455093091	-0.0614401169681467
0.910851247165533	0.0791642457269884	-0.370897687787191	0.077958276643991	-0.0267956091527519	-0.0265874146714261	0.00900272108843547	-0.000748072562358093	-0.0145364898989897	-0.026691511912089	-0.0394656914514055	-0.0409261093668235	-0.030729241393527
0.610490320364116	0.141027415531663	-0.195752222754097	0.250128126113154	-0.0178783403703022	-0.0360643908582887	0.0406258812488448	0.0153120621051602	0.00174721729172711	-0.0269713656142955	-0.0309721297354096	-0.0402188059229968	-0.0644298378621302
0.305239412444157	0.104626702759978	-0.0795631593734771	0.189244934616581	0.0259372885092108	0.0221693017115613	0.0709088152658862	0.0683687176423703	0.0334640540867131	0.0240532951103861	0.0280255761881167	0.0188867343382793	0.00233577979488087
0.268201385866948	0.104691198110321	-0.0525845640365446	0.220370602807785	-0.00381150847612943	-0.0468692237672133	0.0163258988309568	-0.00985039235750318	-0.0224596170154564	-0.0253403661216713	-0.0375508068349995	-0.0660245702460643	-0.0681610212267784
NA	NA	NA	NA	NA	NA	NA	NA	NA	NA	NA	NA	NA
0.50396585686499	0.152377966585092	-0.139422313471386	0.279826351144865	-0.00249147677922568	-0.0549357929707011	0.0394219418654701	0.000876042308338598	3.78986673353898e-05	-0.0287136348749634	-0.0412803403670615	-0.0850357651950864	-0.0795498920876757
0.800660551353409	0.145408848595535	-0.305857704434845	0.151226894534037	-0.0024423386137673	-0.0732312600487499	0.00717796172081886	0.00499809863768841	-0.0194968780574297	-0.0378367993312586	-0.0566287017562402	-0.0621503950957959	-0.079447351427644
0.596190074299124	0.144974640924967	-0.186449630280365	0.259668333959284	-0.0339809653395811	-0.0459295380978959	0.0367945880880983	0.0162466704197427	-0.0242417396649389	-0.0399552517187385	-0.0346708505462346	-0.054912129475074	-0.0779913119837364
0.0687526046722402	0.0112310395497709	-0.0102677950207815	0.0615898561365281	0.00431877619441194	-0.00435806542671895	0.0197187644933341	0.0157183059641568	0.00600980296585395	-1.96446161535024e-05	-0.00327085687035303	-0.00747973634124381	-0.00922492494598345
0.0166800579088068	0.00325337009666677	-0.00225437436179327	0.0118698624333514	-0.00363232467241625	0.000208053085882308	0.000565372138365126	0.000338624957299961	-0.000217676840819768	-0.00171213579326697	-0.00276086305715524	-0.00196457202844359	-0.00336826875377723
0.00628357846818033	0.00379656112950892	-0.00124195276549565	0.00446339243669003	-0.000156872730222902	0.00389655185819516	0.00202589877953198	0.00147918540254775	0.000370010974238806	0.00186983956398613	-0.000266684113016523	-0.00160928748693135	-0.00148991072958184
NA	NA	NA	NA	NA	NA	NA	NA	NA	NA	NA	NA	NA
0.26432024530279	0.0377028945345743	-0.0655394473306761	0.17206081229683	-0.00263582708312637	0.00318117778461119	0.0310220376574641	0.0166611454385339	0.00804910171697781	0.00027267535074238	-0.0199732293309669	-0.0231255216543211	-0.0388143422564341
0.699652324659468	0.133714929790325	-0.23969720112456	0.216862826855684	-0.0252931259376528	-0.0211671565267338	0.0243151775294083	0.00433679220710803	-0.0164866092585815	-0.0232301412321932	-0.0179142312519622	-0.0582917650558498	-0.0636538960147445
0.265340940930199	0.0861614176758748	-0.0550141693705537	0.197819976751991	0.0217249824232049	-0.0213497967503657	0.0504752055462104	0.0442470759838818	0.0164393276223503	0.000187592836419614	-0.010946456374392	-0.0103199555773764	-0.0230690934129235
0.0058985805787709	0.00060874513269506	-0.000495655263539382	0.00304300657398689	-0.000398607249811782	1.20262374057531e-06	0.00216801913014978	0.000911944347587432	-0.000324051331167199	-0.000198702313035604	0.000111328277942713	-0.000778642243324472	-0.00103122220019615
0.658974730654131	0.122675388139165	-0.222134745135932	0.230349145469745	-0.00889032384965605	0.00518840883932747	0.044381534350705	0.018228191525864	0.00568414004611695	-0.00185095750516429	-0.0163994017155455	-0.0308715801956143	-0.0507103432468169
0.188738417462975	0.047738454405967	-0.0304716586733373	0.174750807422452	0.00547718195850955	-0.00781253255136016	0.0448287855639334	0.0328561605004374	0.0131544413255756	-0.00116767529642531	-0.00423615852529535	-0.00884755469811668	-0.0254126367135424
0.865645258709544	0.105209237806657	-0.343318450678659	0.10413056546628	-0.0171935580292722	-0.00789259773839601	0.0184486755308184	-0.00226439268014911	-0.0167100325331202	-0.0125430778838341	-0.0176887698902405	-0.0169514326942899	-0.0447313698206556
0.642543607186464	0.180768218801407	-0.205357595642753	0.252631484388627	-0.0124050251335965	-0.0243029805407625	0.0420687155017618	0.010205573289922	-0.000301472285745286	-0.0183540028371796	-0.0491409540557579	-0.0464377210102398	-0.0526885692456083
0.911456009070295	0.0794466818908109	-0.37287505106001	0.0778773242630385	-0.00720106163677603	-0.0209684601113173	0.0242599773242631	0.00515623582766445	-0.00510946712018145	-0.0140847608740466	-0.0239718253968254	-0.0356924936174936	-0.0304620645227789
0.832337338478515	0.117708875582609	-0.321789201596402	0.132868788727612	-0.00274610991249635	-0.00716931126763054	0.018567189999543	0.00329636644090425	0.00249942713682216	-0.00495771059006345	-0.0395155927539332	-0.0286232229971994	-0.0440955884783063
0.569743517763908	0.121397463214819	-0.184439435599967	0.225368045182949	0.00693615861399988	-0.0215333029187856	0.0369793610273355	0.0386387092653129	0.0218629721553723	-0.00729857215239282	-0.0180737789620345	-0.0279740173752501	-0.032490166508863
0.343899231512242	0.108505692528488	-0.0831598426004334	0.228549531031652	0.00949747976002613	0.00172406142629322	0.0600251761143972	0.0307448548999403	0.00272759147555707	0.00561077059315968	-0.0132258826058553	-0.0267617366312384	-0.0250123059133755
0.0122566466352172	0.000866109526835123	-0.00172506513295083	0.0107264659827443	-0.00116888474716162	-0.00128781900832569	0.00413056493723132	0.000146916128476598	0.000481170823790749	-0.00122835187774365	-0.00138963588671523	-0.00369374541765821	-0.00507399112493136
0.517612820345107	0.0996175877664472	-0.149930153617172	0.262349513617227	-0.00606961943779516	-0.00773364468170612	0.0575184114560137	0.0446745496470498	0.0151736984087409	-0.00690163205975058	-0.0103607895151395	-0.0335960364987203	-0.0479558571025543
0.0228038510625435	0.00275305653759035	-0.00337516496908448	0.020594742958468	-0.00490618950177564	-0.00397640995426777	0.000721991874651155	-0.000176886985978012	-0.00386296160371808	-0.0044412997280217	-0.00414390712708037	-0.00649718519365108	-0.00597742045192111
0.0102180095564525	0.00561077616697493	-0.00085605582782527	0.00767123604635253	0.0011874400043183	0.00189640630193734	0.0037460740410419	0.00357893993963926	0.00158594474622181	0.00154192315312782	0.00123123678733603	-0.000293989927074535	-0.00120064516519045
0.0441947530036062	0.0263862467117317	-0.00592043203021497	0.0303126981827957	0.000230776115819856	-0.000644373870754014	0.0148455899223421	0.0108904443934716	0.00757150646774388	-0.000206798877467079	0.000271923670751191	0.00189910265646388	-0.00442172724328154
0.863385173160173	0.107638296612192	-0.343061418803248	0.108567207792208	0.00268097656311939	-0.0196583436404866	0.00435637755102047	0.00306822820037111	-0.0108888785817356	-0.00848868353868359	-0.0309399350649351	-0.0433683219243916	-0.0360361246363348
0.596504283494172	0.138649518438458	-0.193970763973785	0.224024420622662	-0.00434127786291394	0.00993437267567343	0.0649427068262053	0.0452657912353318	0.0231895842609341	0.0027965474063798	-0.0156265584017499	-0.0316394320755984	-0.0242001511915388
0.122102037001694	0.0236730853155569	-0.0230548091127989	0.0959449492663567	1.71687961075667e-05	-0.00380051379658468	0.0114805624093303	0.0181292246834666	0.00880352032638276	-0.00189167250023856	-0.0116118335255278	-0.0129730743690394	-0.0176905021328413
0.930008163265306	0.0664376586189745	-0.385828928434417	0.0602775510204082	-0.0190581632653062	-0.0235312925170068	0.00326496598639459	-0.00290340136054412	-0.0256697845804988	-0.0212947278911565	-0.0361466697588126	-0.0363434240362812	-0.0450991638795987
0.693210838749543	0.134892673625239	-0.237433691146125	0.216081604101723	-0.0018627520895802	0.009458501037654	0.0462278886737902	0.0248914084493772	0.0105638764073054	0.0037978744740369	-0.0202787606258472	-0.0306416166108791	-0.0513773774288072
0.0825942650739335	0.0136795402708256	-0.015741227398693	0.057137065709191	-0.00746391934467752	-0.0175447199541101	0.00884626719604563	-0.0028012584856736	-0.00782332972077328	-0.0125043196493938	-0.0113516978182692	-0.0114059169175373	-0.0166458030168305
0.820967413623795	0.110248588132985	-0.315494888966151	0.14028460102822	-0.0170768938261323	-0.00231211336849479	0.0181128148778621	0.0029315510915231	-0.00875992071987342	-0.0096945035973135	-0.0219537104305805	-0.0224832466003422	-0.0364118085146184
0.649417346845498	0.138002535700155	-0.209962301645552	0.247035533607382	0.00122593741682342	-0.0197374351541115	0.0331568275574247	0.0368775154834781	-0.00210055669718456	-0.00925574886864411	-0.019596649802112	-0.0583482131880325	-0.0588237060223209
0.406108689651353	0.0832542339123518	-0.101698334139299	0.273700377452633	-0.0180640705171439	-0.00528269522407787	0.0462995638965202	0.0256156688969379	0.0182407284233713	-0.0116733828706109	-0.0206882742736018	-0.0401235772022405	-0.0583558796522942
0.58994887959829	0.161602483773136	-0.178351718633361	0.261548223298813	-0.0684133168988497	-0.0784964050607513	0.0203013733829172	-0.0406022951027361	-0.0200240718966547	-0.0734548609798005	-0.0769553143221132	-0.0961623354519688	-0.120738676130919
0.201041937509887	0.031913019775386	-0.0406875880334732	0.149742418278581	-0.0147589627749693	-0.0261505866457644	0.0246185788010472	0.013385670627995	-0.00182648665883611	-0.0204547747103668	-0.019130592768228	-0.0323710890241203	-0.0373027341533384
0.862562677798392	0.112728497905547	-0.341506658049425	0.113294465058751	0.00856782106782117	-0.0342952895534632	0.0216792517006804	0.0120787827252112	-0.0029889697776343	-0.0128637342428209	-0.0275821006819149	-0.0268049415121219	-0.0625915305944448
0.0424444854172828	0.0298115264308015	-0.00678761784927599	0.0291161176192293	0.00339941638899946	0.00861080786956798	0.0149121870086649	0.0110202491579272	0.0112636899730682	0.00600511212928372	0.0053034221432713	-0.000405045161941411	-0.00381038488147839
0.015149611401608	0.000645539360722629	-0.000743288865686595	0.0122601189742543	0.000563698259972427	0.00247119934075855	0.00632443373648216	0.00313124495310017	0.00135152401236226	0.00151744880036549	-0.000694066630323129	-0.00194112495657765	-0.00164020267605503
0.649177895517181	0.169553735049813	-0.212498035195131	0.243032494093208	-0.00837807183274897	-0.0299830225095712	0.0443070400498973	0.0311292725757952	-0.0129319915445227	-0.0191805471711601	-0.0483315118611932	-0.035069815790882	-0.0462712309908611
0.912578684807256	0.0811364661796716	-0.371387362094217	0.0802784580498866	-0.0315987266701552	-0.0270820861678004	-0.000686879786879868	-0.00223582766439911	-0.00576261337868489	-0.0293404064189778	-0.0270872318158032	-0.0337920944135229	-0.0354989236953523
0.240484700016722	0.0747098206698518	-0.0493905321402961	0.189776323160233	0.00624650314784095	-0.00441927786091534	0.0459073286848465	0.0303903412391741	0.0158643674618214	0.000913612643462791	-0.00679585097621169	-0.0169734372288803	-0.0253079119166973
0.420761148952368	0.129566859005101	-0.103850885616451	0.27780274189123	0.00911833027369396	-0.0532414925111809	0.0194542248638443	0.0207095073842529	0.0104855562775286	-0.0220615811187435	-0.0448807786394442	-0.0423284986639454	-0.0666264069105155
0.785442290249433	0.162905941696021	-0.284533921543584	0.187748185941043	-0.0307864279044952	-0.0523605529391244	-0.008885085111213	-0.0254345342835944	-0.0301527475657175	-0.0415734904218098	-0.0487580571201827	-0.0820470663706349	-0.0742460862585634
0.84187640897851	0.11364963593722	-0.329128708770812	0.126638742536642	0.0131630468038031	-0.0163520122967602	0.0199660049567613	-0.00563666776734006	-0.0107367375388383	-0.00159448274647855	-0.00846974897184971	-0.0219258034332613	-0.0569261093186726
0.304387596696086	0.0646680072597502	-0.0593396730080145	0.256086430968163	-0.00921764408292758	-0.0449463915698657	0.0428651792982036	0.0242939398842626	0.00216520029398748	-0.0270820178263967	-0.0185502412022048	-0.0412125042846079	-0.0468316378814932
0.819171406690407	0.110960661507496	-0.315685526313714	0.13370564958665	-0.0154535132859586	-0.0569827270129167	0.0103886582446584	0.0245433325386184	-0.0190772296268686	-0.0362181201494376	-0.0179866373398559	-0.0488291066216857	-0.0545350929531585
0.0418778445058852	0.00197963059499114	-0.000396382879253289	0.0424288263855323	0.000156720271281253	0.000680193927460382	0.0161011569460754	0.00922801255762703	0.00563220392048874	0.000418457099370821	-0.00312913728795919	-0.00572617887307623	-0.00585187366494203
0.00442670356559117	0.00100936511137616	-5.64678919902865e-05	0.00294611579926328	0.00146247415205484	0.00109866414968561	0.00185142830959056	0.0021998339002773	0.00248934613495352	0.00128056915087023	0.00073882122235216	5.23409233984954e-05	0.000280529977017037
0.912885034013605	0.0793615223636673	-0.373020540477605	0.076543537414966	-0.0096212018140589	-0.0367580086580087	0.010843537414966	-0.0111240652204938	-0.014848866213152	-0.0231896052360339	-0.0221509431045146	-0.0375926310850681	-0.0416732017982018
0.660546836955859	0.120642912080345	-0.220735862667859	0.22763085202183	-0.0136043333545423	-0.0057492258838594	0.0356302419566455	0.0230905695281532	0.000365613223940797	-0.00967677961920088	-0.021073567650511	-0.0349850743646573	-0.0413670808101502
0.334602992946578	0.122994266195225	-0.080366176633795	0.227170210664929	0.0405431256806325	0.0139557709941965	0.0885080203603399	0.0612398983973396	0.0329773320343917	0.0272494483374145	0.0218033842697685	-0.0120280369144795	-0.00598988114965365
0.865789558853845	0.10483466915239	-0.342347083150602	0.104639012574727	-0.0180467017109874	-0.0170080411651841	0.0128017934446506	0.0197252937538651	-0.0119504812647671	-0.0175273714380858	-0.0164609874252731	-0.0365927605342383	-0.0472870201303385
0.198882516663443	0.0466947515807555	-0.0327714391362413	0.18122790779371	-0.0036720961382222	0.00339069168559769	0.0388291717372889	0.0277056698082866	0.00353838602902823	-0.000140702226312267	-0.0137675124967555	-0.0264425230288835	-0.0191629974657842
0.571729149377411	0.12422629325381	-0.182865125935999	0.228700517469903	-0.000863752336562995	-0.00797251951217093	0.0482940392565232	0.0284907761327304	0.00248286295000422	-0.00441813592436691	-0.0189904406668906	-0.0297934132719644	-0.0173333831369455
0.486972215025374	0.104617023534236	-0.136967032719786	0.267565178998269	-0.004602504910664	-0.0264379302465984	0.0305693752192847	0.0216642718553546	-0.0127951668270433	-0.0155202175786312	-0.0403400711059806	-0.0389898926186804	-0.0536252092138269
0.568824811409159	0.1198600582315	-0.181458416287778	0.225628507820631	-0.00337469516775091	-0.0230069658771976	0.0439170547309644	0.0258754875207636	0.00230188664211706	-0.0131908305224743	-0.0408410442461562	-0.0306916373396282	-0.057282771160397
0.330787800859498	0.139065153325951	-0.0777705505315724	0.226973168330904	-0.0240635154480462	-0.00970042916469604	0.0624850337553485	0.0324576319244924	0.0190366997797274	-0.0168819723063712	-0.0255993530506846	-0.033970693751094	-0.0262092099028425
0.0225893171643631	0.0074941304560542	-0.000479787793846036	0.021365974422031	0.000431262310171762	0.00478721804473356	0.00776044193175087	0.00373765120453056	0.00307874022486476	0.00260924017745266	-0.000309196386750327	-0.00190086650432397	-0.00207431875041051
0.530060422098159	0.111056114784607	-0.160969232184719	0.238661628062633	0.000866437628161409	0.00723800716831979	0.0581904055021812	0.0416019310262316	0.0181015736679485	0.00405222239824055	3.22668557425354e-05	-0.0173925799930646	-0.0306603600692503
0.021561761525655	0.00503195536874967	-0.00274725743627533	0.017819822780809	0.00487250905493547	0.00142529828169033	0.00727555273232226	0.00552209938763795	0.00469222495141221	0.0031489036683129	0.000844199243702479	-0.00160388019344669	-0.00264107954391158
0.793049418835133	0.144179612344894	-0.298606579846737	0.150140691054977	-0.0515650617634311	-0.0738513888367271	-0.00129600718952783	-0.022256369209283	-0.0448631417870686	-0.0627082253000791	-0.08813875870795	-0.0854544249811022	-0.0981617700674793
0.500137412354423	0.0993203945568166	-0.139133261925566	0.278940268484008	-0.018103848638335	-0.0423083916742156	0.034207272380592	0.00692877337271991	0.00228550673793659	-0.0302061201562753	-0.0352528143667965	-0.0447823456194583	-0.0639853917490026
0.0218071839400034	0.00596791039923256	-0.00314163672186983	0.0150643458666196	-0.000195839600232499	0.00185935873962274	0.00783543212525873	0.00235960589376673	0.00325352826520921	0.000831759569695122	-0.000805435075956849	-0.00158653364046376	-0.00254395164852091
0.725132136353916	0.155522745580774	-0.257133699615312	0.190583947562168	-0.00177210785717841	-0.00243469060835022	0.0398694302745594	0.0184200957160678	-0.00622905945952301	-0.00210339923276437	-0.0202321896153987	-0.0191579413009197	-0.0352999404329765
0.360868332008604	0.134681399717909	-0.0865315696647482	0.2455164383509	0.00584311805626048	0.0234810905048642	0.0714209961378116	0.0566251714290386	0.0331225217013805	0.0146621042805624	0.000673418158196382	-0.00261815438911822	-0.0274499222070756
0.532994422985307	0.119817240170791	-0.162226692022224	0.244154269160951	-0.0050760465325036	0.0149031661672429	0.0671961878955486	0.0388557205708717	0.030027715141495	0.00491355981736963	-0.0221096611921231	-0.0158555016129441	-0.021470682578855
0.0235839224163448	0.00371477668347107	-0.00346040174609076	0.0162383336498441	0.000775820998868516	0.000698693560599917	0.00601074926569888	0.00406444006905238	0.00290806510028103	0.000737257279734217	-0.00140551474285081	-0.00140607400300034	-0.000841350551470055
0.17699540060713	0.0452053232999137	-0.0282141944772774	0.161698321589948	0.0148923764088218	0.0204925369834006	0.0581401263053788	0.0391419912445983	0.0259746649700702	0.0176924566961112	-0.00161574847508239	-0.00829052472812233	-0.0063297405169038
0.748086455607884	0.157814846151028	-0.263988266777567	0.205627830106402	-0.0194093668702913	-0.0761322775865346	0.00887500558447762	-0.0159101010012429	-0.0274778604590716	-0.0477708222284129	-0.0438560601681378	-0.0775148597811334	-0.070499636533221
0.896562585034014	0.0833238355597834	-0.362089058242489	0.0890088435374149	-0.0242928329606902	-0.0165916099773242	-0.00127928262213983	0.00272108843537422	0.00620064935064935	-0.0204422214690072	-0.0355230929353599	-0.0455456606228556	-0.0338900552878495
0.322733685526777	0.102164310027316	-0.0698858101330987	0.249457066592882	2.71254141193111e-05	0.0237394353457699	0.0716349564993063	0.0475345667293439	0.0377155458462071	0.0118832803799446	0.00195557198448021	-0.0123399430712013	-0.0159243650882384
0.458256415381774	0.193429646938092	-0.124167815637343	0.265886108978397	0.027619257591767	0.0152025704320633	0.05503801719761	0.046251618437025	0.0161765231597867	0.0214109140119151	-0.00977897599380684	-0.00539336730199064	-0.042459677139137
0.49897771063982	0.0946547912632555	-0.139364937685035	0.26826762135896	-0.0142396347820063	-0.00590277722391069	0.0552604800537644	0.0360669991308573	0.0134947464524582	-0.0100712060029585	-0.02918713077643	-0.033657436306301	-0.0464219047177941
0.74939832548404	0.162905967297855	-0.264851272440889	0.205696912611198	-0.00906596578025154	-0.0303998235891093	0.0209598381776953	0.00638466372186886	-0.0240759423801312	-0.0197328946846804	-0.0228014489945164	-0.0615133870239833	-0.054984925510997
0.403988616836789	0.0810754576045911	-0.100654639249562	0.26608201136457	-0.00962046302094599	-0.0167871607121028	0.0413645416391075	0.0201508477084955	-0.00205136034303044	-0.0132038118665244	-0.0345093523870073	-0.0481909652808841	-0.0593020676101357
0.844755125500083	0.115580656770321	-0.331362860906907	0.122911541166583	-0.00173068723993097	-0.00966348338869338	0.0209677760031751	0.00802074011189557	-0.00450872372725308	-0.00569708531431223	-0.0239688209316361	-0.0197872322821903	-0.0173998791591229
0.036723935149777	0.00994159673567187	-0.00554476201967602	0.0283732068106163	-0.0012014943078501	0.00157388219788884	0.0108210235548349	0.00297763318550548	0.000406717713279985	0.000186193945019363	-0.00231858494572038	-0.00395606893774135	-0.00577762275090872
0.123420936078372	0.0455925449593931	-0.0171444483036641	0.114591106430401	-0.00245298497471423	0.000851394509601699	0.0354644780162567	0.0204609268991001	0.0171442286609706	-0.000800795232556259	0.00561112306844901	-0.00759263933212841	-0.0110499634825473
0.175967439329213	0.0306037232807944	-0.0302686906896402	0.153002159292378	-0.0094010591032456	-0.0197394841386193	0.0249618386273228	0.0076500807113134	-0.0138553929906803	-0.0145702716209324	-0.0190856379074874	-0.0313976489010038	-0.0342727409388547
0.659619904283637	0.118876231157855	-0.223118598488777	0.227333475669743	0.00139454423221663	-0.00509030698148694	0.0430201328617571	0.0198618509740552	0.00472463829514147	-0.0018478813746351	-0.0179897030241671	-0.0305051047407643	-0.0358512884744864
0.698873057101629	0.161165052585418	-0.236088069081591	0.233642094413523	-0.0143881021872618	0.00517566718995299	0.0368500919715206	0.0149009413322438	-0.00789201602761092	-0.00460621749865442	-0.0251333797403145	-0.0292289162970998	-0.0343406358136668
0.338253976919465	0.110611170961779	-0.0782475522348867	0.243536819169359	0.0156950598315039	0.0185498473505383	0.0645281463792091	0.0482289919704296	0.0321180851501109	0.0171224535910211	-0.00063546059421743	0.000770619361024072	-0.0103254425239412
0.211177279433403	0.0396698746362592	-0.0423291629536825	0.16859634976539	0.00191512751711023	-0.0211550437073815	0.0244918679996406	0.0136370508116891	-0.00179555132636236	-0.00961995809513563	-0.0118747530783483	-0.0332369654697929	-0.0356094793312316
0.692202956567242	0.140775197707461	-0.236469005491025	0.222578861614576	-0.00690457772852726	-0.0107278375084902	0.0369677610562893	0.0141998934618628	-0.00670754006216401	-0.00881620761850876	-0.0193204930605451	-0.0334086576977399	-0.0553552033169049
0.570347352476262	0.13783203449286	-0.181404846542856	0.239055511326602	0.0117087060205097	0.0036756714313978	0.0511701989961969	0.0267414841289905	0.0192152807600735	0.00769218872595367	-0.0205686566795843	-0.0382924361962839	-0.0406455497514809
0.0408546692461776	0.0344495718777199	-0.000659555035468218	0.0404217570389641	0.0104367486417943	0.00975825327638662	0.0260716006415785	0.021789386846729	0.00903227059474349	0.0100975009590904	0.00457136664646361	-0.000236355004285274	-0.00212182551072925
0.0500922916922623	0.0052715285316727	-0.0104078090206346	0.0331050973922326	-0.00700420401567719	-0.00408597781761369	0.00158547640816965	0.00116356427784006	-0.00252583200842293	-0.00554509091664544	-0.00941978361103592	-0.00774458145734334	-0.00668159646665818
0.198041308718175	0.0238888747279179	-0.0367212012229971	0.159364053970145	-0.00481476653783353	-0.0133246783280613	0.0319132382025032	0.0112828192560639	-0.00392009816605471	-0.0090697224329474	-0.014539660580783	-0.0307618263873736	-0.0404832281160566
0.0571573468920607	0.0282777649898053	-0.00468232357622263	0.0600978681095456	0.0117153393443446	0.00858867866573986	0.0333078195029205	0.0278942507566431	0.0160166816930715	0.0101520090050422	0.0022761079809431	-0.00321043911970424	-0.00171209825834903
0.019349798209423	-0.000255691498170913	-0.00194714287234433	0.015851881622739	8.33248651293042e-05	-0.00401876233227747	0.00485109042812942	-2.6929517511997e-05	-0.000937442318106312	-0.00196771873357408	-0.00120251048489243	-0.00491105649439308	-0.00657517330410676
0.916433333333333	0.0768711787293641	-0.373917156243257	0.0764238095238094	-0.0329081632653062	-0.0487722222222223	-0.000155442176870801	-0.00129467120181415	0.00456678004535138	-0.0408401927437643	-0.0400037753912754	-0.0351219911041341	-0.0435454134800775
0.0613257896455637	0.0138356349832623	-0.00827852276142996	0.0558902180644858	-0.00498987932014214	-0.00383414305333859	0.0115893102549533	0.00178916788853566	-0.00489896119216626	-0.00441201118674036	-0.00905738182942385	-0.0133676705107839	-0.0128853348737565
0.570238535420302	0.142140213021205	-0.181686612059579	0.248683278060335	0.0114068645248659	0.0131921190854262	0.0516295550252981	0.0256657993782654	-0.00989983837277697	0.012299491805146	-0.016573106897834	-0.0373730811296863	-0.0344756009729641
0.107846958352723	0.0152189526923522	-0.0196812037348004	0.0801979148331475	-0.00754584954961318	-0.00619799499656699	0.0102762438301576	-0.00908850789086445	-0.00861568159002661	-0.00687192227309009	-0.0118974729165802	-0.0149463159249542	-0.0276085680082637
0.542326263288041	0.13393095741627	-0.152774824726449	0.281938438676661	-0.00543909647914997	0.00965350333762394	0.0656294848841694	0.0288003735979723	0.0186743304838071	0.00210720342923698	-0.0243452385064173	-0.0333408512350404	-0.0443318126075343
0.866204107400536	0.103767101376118	-0.343121575196549	0.103787234590806	-0.00697157643943358	-0.00433620863263728	0.00692668006596575	0.00286309523809525	-0.0100102369152789	-0.00565389253603543	-0.0453706330037791	-0.0514618980796834	-0.0204736549165121
0.00427660673344686	0.00343753932950122	-0.00046388010766472	0.00371616389161759	0.000140762686541022	-0.00160716131722605	0.00269614345730368	0.00111393568566479	0.00103352080436969	-0.000733199315342515	-0.000710999912256735	-0.000824510888442429	-0.000502348582770222
0.728364989421808	0.151497314932471	-0.25798527707797	0.198608472410477	-0.0213610912076334	-0.00190809020156291	0.0247128560097027	0.0216812433253291	0.00426519863709851	-0.0116345907045982	-0.0210364308448718	-0.0446810956607686	-0.0558830844424214
0.494829739714335	0.0945479511718851	-0.141331453491604	0.260605004620983	-0.00756462211720121	-0.0236520763538337	0.0421603414190974	0.0309822430107014	0.0146993735975085	-0.0156083492355175	-0.0239568571938669	-0.0402816040984104	-0.0489458859957749
0.00905637202061053	0.00138686034126712	-0.000651864605778169	0.00694707028395301	0.000122460078745336	-0.00030953850264309	0.00356404335911254	0.00257993530321478	0.00217103091568456	-9.3539211948877e-05	-0.000301942628458927	-0.000657866399749747	-0.00109255442454253
0.135853364217799	0.0373184305332335	-0.0203040772037029	0.126121825645254	-0.00626498395850611	-2.39516473037882e-05	0.0268093263675656	0.0156867651837196	0.0130125041839744	-0.00314446780290495	-0.00667814565743102	-0.0268659019525634	-0.0231501903138348
0.301409795604031	0.0870975033897725	-0.0655872053722497	0.219453114202378	0.0102870487640417	0.0285878808998596	0.0622355650571486	0.0425673485373798	0.0300750366348208	0.0194374648319506	0.0044280489446924	-0.0040125311737424	-0.0259594192361726
0.737109611023897	0.15873870523419	-0.26097599682913	0.208542403628118	0.000840912262340843	-0.060267411206907	0.0266260697635697	0.00181092386875803	-0.0263895290517139	-0.029713249472283	-0.0509721489039793	-0.0598974948277661	-0.102855156484644
0.702250596229168	0.145488200627979	-0.243977205000218	0.218298423378675	-0.0107357932987729	-0.0250273670290496	0.0325617627835567	0.020803846629358	0.00891949981781759	-0.0178815801639113	-0.0242550343275639	-0.047389476767988	-0.0672941552901357
0.0415720679860046	0.00500564806174759	-0.00452509967582599	0.0400795017292847	-0.00398406295229283	-0.00263878910111728	0.00374451709658222	-0.000326451986738224	-0.00348439099384574	-0.00331142602670506	-0.00675712085896717	-0.00802793716651347	-0.0118072590667893
0.75999070532642	0.141604586593741	-0.281061967433454	0.166481355945642	-0.0490363015258948	-0.0459668797355772	0.00552705172978274	-0.0213965198048143	-0.026187755803644	-0.047501590630736	-0.063627630096101	-0.047148334960458	-0.0746449009339795
0.195023442416181	0.0628299016804672	-0.0326000759598125	0.167565768097557	-0.00671870239374614	0.0161488352484161	0.0485209906210957	0.0377826302036656	0.0269227680790607	0.00471506642733499	0.00726447721513943	-0.0139676804667976	-0.0181002577926335
0.390486209449132	0.0705368414271002	-0.103849123652678	0.22595082549436	-0.0150845491949105	-0.015390485591228	0.0327546628784442	0.0192055984819931	0.00805449510520961	-0.0152375173930693	-0.0210256929975499	-0.0364183633089694	-0.0499102102681641
0.557719794731781	0.134368832119663	-0.169084824639643	0.262500522206183	0.0181944828304442	-0.00645121403481652	0.0686762603951904	0.0484522005312702	0.0333717708582973	0.00587163439781391	-0.00763053571616046	-0.0181486719444047	-0.0173652680473415
0.678249755911542	0.159939344258843	-0.23574867834926	0.198515441515927	-0.0127021801912771	-0.0315727982686758	0.0315813221020051	0.0148353706037172	-0.00508014131647072	-0.0221374892299764	-0.036437813446657	-0.0646809659099483	-0.0499365555146232
0.71671978249251	0.156057712792335	-0.250793018085558	0.200703294430567	-0.0140110876159579	0.00772171219749429	0.0188620951536533	0.036430414359326	-0.00573861092392058	-0.00314468770923182	-0.0047482513712932	-0.0189662669770421	-0.0389084585070947
0.78655873015873	0.15751803753014	-0.288258010709475	0.178346031746032	-0.0222792421863851	-0.0541464904143476	0.013342980828695	0.000851686576973987	-0.0282079665426471	-0.0382128663003664	-0.0446266757806013	-0.0591871279595755	-0.0756343604267865
0.0119976689912512	0.0124894413981131	-0.000506651348459094	0.00702811432827319	0.00382840637847227	0.00197203810016012	0.00903266245267289	0.00577427260973744	0.00554063586032124	0.00290022223931619	0.00114757744620343	0.000402812972622691	-0.000184160100800744
0.740633830455259	0.158964629265049	-0.260114316055312	0.209270931449503	-0.0129227145305429	-0.0533446335643815	0.0178104767311827	-0.0037565396904683	-0.0234964112466004	-0.0331336740474623	-0.0516491641411808	-0.0733042753449222	-0.0952562300101
0.65266570889428	0.175158693955959	-0.211286164297433	0.245165459936889	-0.00636004661790457	-0.0268586241449821	0.0238058390143009	0.00278366628832971	0.00395213810716444	-0.0166093353814433	-0.0444792697355613	-0.0744352482506133	-0.0758223226696769
0.035756291200027	0.0265383948759006	0.0002401388176251	0.0429847991959269	0.0107623826075496	0.00691754749650744	0.0166961314712419	0.00993094704930866	0.00853262690394089	0.0088399650520285	0.0120465734661556	0.00496807808827514	-0.00273665563787455
0.22564553622354	0.08115648853716	-0.0424785322233241	0.183226165858851	0.0232962884354337	0.0250221213916155	0.0793754596986678	0.0521974561643785	0.0295106263986731	0.0241592049135246	0.0160224288901516	0.00194550218173517	-0.0249124962214791
0.640395452698061	0.133597244076747	-0.21670093434604	0.209527254802364	-0.0834037524150364	-0.0467528554980554	0.00151494696396792	-0.00457197079436211	-0.0292276030121341	-0.0650783039565459	-0.0188994879703186	-0.0593668115545956	-0.117760269515193
0.4271513804505	0.120828965405594	-0.121324700223606	0.220531137424632	0.020028718457448	-0.0049408754344421	0.0688689038073564	0.0649794388598937	0.0445439533536703	0.0075439215115029	0.00372170018623491	-0.0192036145857231	-0.0219687174760893
0.118584921499945	0.0237151001927216	-0.0219660440000537	0.0927735561565094	0.00199151051464787	-0.00348135740043556	0.0284173531895075	0.0154914168164598	0.00876809438362697	-0.000744923442893841	-0.00503607081985494	-0.0101767347506709	-0.0116134739920699
0.9125410430839	0.0783698428123454	-0.373612486377052	0.0745541950113379	-0.00852862375719532	-0.0220928484214199	0.00844782519068232	0.0118082457225313	-0.00649288806431669	-0.0153107360893077	-0.0258438333491906	-0.042490342197485	-0.0405263038548753
0.890532199546485	0.102088416133853	-0.356484440974006	0.0966106575963718	-0.0249397792879882	-0.0115303854875284	0.013945238095238	-0.0155198531627104	-0.00550788866828789	-0.0182350823877583	-0.0105419294990724	-0.0265403693215724	-0.0431489145559411
0.898475736961451	0.0837700080057797	-0.362595438795814	0.0880956916099773	-0.0186519274376418	-0.0228461451247165	-0.0115854617604617	-0.0110391156462585	-0.0202337959659388	-0.0207490362811792	-0.0100756132756132	-0.0459664288915173	-0.0421433499200196
0.508532476906568	0.161948901912537	-0.141729093138799	0.277130747124303	-0.0180169124420298	-0.057185231975759	0.0253921993674503	-0.00738959676715023	-0.0130753784523155	-0.0376010722088944	-0.0606422818752783	-0.0873893230307636	-0.0869032810641306
0.285791475527713	0.109203211179618	-0.0608005893596873	0.221313615211063	-0.0118371295826107	0.0141349612819442	0.0539313782704265	0.026944392032789	0.018847866976487	0.00114891584966675	-0.00148519927058399	-0.0134915452052176	-0.0331044056804004
0.430800837652135	0.104998516013425	-0.123921527681929	0.222816881709931	-0.00606994145414624	0.000679583753683266	0.0420091707219489	0.0367432102153168	0.0106590546266411	-0.00269517885023152	-0.0114574356913085	-0.0239651520780966	-0.0378238078496161
0.479547404113631	0.104980526482486	-0.130303545551516	0.263728506083126	0.0103106797889477	-0.0167373467845295	0.0501349519496307	0.0290468746324616	-0.0023993920505887	-0.00321333349779096	-0.02912934549893	-0.0466642305850998	-0.0689180767985249
0.0176652481255935	0.00525534519800423	-0.00244431155748226	0.0123596378267162	-0.00345042541433716	0.0033527054690728	0.00478512036380105	0.00320976470857856	0.000191796088185436	-4.88599726321849e-05	0.00189339064726027	-0.000290205684356993	-0.00482167041780655
0.495738459916694	0.097367480673386	-0.141759976320341	0.25931114639128	-0.030384057350726	-0.0408526401518213	0.0349897860486046	0.0218212436272603	-0.0224521863067325	-0.0356183487512736	-0.044503364034128	-0.0588957521965607	-0.0629843659215583
0.944677551020408	0.0538378050265397	-0.39415509050384	0.0509891156462585	-0.0308604308390023	-0.0428986394557823	0.0109581632653062	-0.00756139455782312	-0.0279541383219954	-0.0368795351473923	-0.0416620550784417	-0.0416792853971426	-0.0298188208616781
0.264953738700529	0.0702200196635129	-0.0626080298230088	0.18275954433234	0.00774092450205377	0.0333751966862907	0.0573377042078367	0.0371433383206254	0.0181424678265023	0.0205580605941722	0.0140982297057006	-0.00530263494983862	-0.0120270457309395
0.560170977247867	0.100128737419475	-0.180019721346566	0.218073674854987	-0.0131738341934879	-0.00461374812345272	0.0522256258198807	0.0220071929454295	0.0122103708787646	-0.00889379115847033	-0.0225478592358385	-0.0370205870013399	-0.0537943830283228
0.939355782312925	0.0590980431774966	-0.390501084623796	0.0572156462585034	-0.0148173469387756	-0.0327143887858173	0.00544897959183677	-0.0197190476190476	-0.032137031024531	-0.0237658678622964	-0.0412028911564625	-0.0380731292517006	-0.0384168569992099
0.410352404038381	0.11389157374069	-0.115873953526989	0.213478381737358	-0.0275538862285475	-0.00671410895253138	0.0334702071798279	0.0272245987878001	0.0281550823076163	-0.0171339975905395	-0.0068932149803792	-0.0375659432071318	-0.00849197250392797
0.125148355688078	0.050597160715679	-0.0178659306936571	0.118339929663634	-0.00708085505144168	0.00900955964846528	0.0433343245364522	0.0174617190309033	0.028354670405596	0.0009643522985118	-0.00621282937297438	-0.000281298213137771	-0.00010459444823957
0.472060233564918	0.111711246056931	-0.129618704998793	0.275027597449384	0.00659529010628895	-0.0258141734057497	0.0372301528202746	0.00623939084927388	-0.0186690468290324	-0.00960944164973038	-0.0436388570464949	-0.0637203924622554	-0.0613584367653074
0.206530737205954	0.0821960216920636	-0.0392308339867474	0.177667987395665	-0.0132752801212481	-0.0278169471279806	0.0409331899622634	-0.00674254612972061	-0.00506587780042819	-0.0205461136246143	-0.0445978903363628	-0.0258889708718508	-0.0432286606219525
0.844265603910562	0.115753043050496	-0.327739099958454	0.12381231816736	0.00938564446757728	-0.00224617968399488	0.0297982385961376	0.00561261677165026	-0.0117388524873819	0.00356973239179126	-0.0257507138905694	-0.0253949106111589	-0.0359301866550816
0.693324851144464	0.148850246879338	-0.240746506695497	0.192814756720377	-0.055751598586299	-0.00922763096280799	0.0091522556010839	0.00910246838356432	0.00632496714071995	-0.0324896147745535	-0.0625941401018264	-0.0768389904605419	-0.0788336024765516
0.896680498866213	0.0855198185214895	-0.361103528193192	0.0897956916099772	-0.023807029478458	-0.010150937950938	-0.00170738705738704	-0.00617303728018004	-0.0152250697714984	-0.0169789837146981	-0.0321171736993165	-0.054933152165295	-0.0719911784643927
0.0720003178776331	0.0432204950795509	-0.000339032671212131	0.0928563630262942	0.0126848563979201	0.000214475105977233	0.0308050447892264	0.0219701954918148	0.0155233220275267	0.00644966575194865	-0.00250323530315262	-0.00492384283678414	-0.00719671240718088
0.776644671201814	0.165291138126656	-0.277633207312714	0.193260090702948	-0.0382720168720168	-0.0774917237524381	-0.00610435239363816	-0.0130011985894836	-0.0335533886748172	-0.0578818703122275	-0.0496828478126177	-0.076535517605238	-0.0997269562094372
0.315223131935638	0.113779271881685	-0.0561135844952987	0.28971555819637	0.0131454484322446	-0.00473916820838943	0.0340239309226632	0.0248986207135821	-0.0161087518303039	0.00420314011192757	-0.0261913533516933	-0.0355415112705263	-0.0735521205917203
0.081161125422161	0.0151962234387451	-0.0169111544115346	0.0570114797940888	-0.00692413174976875	-0.00436650034597699	0.00963360074298551	0.000926082752844781	-0.00749521958364886	-0.00564531604787287	-0.0179434191787593	-0.0140771394255403	-0.0190137439090841
0.210471330556481	0.0681283005367686	-0.0455782382966615	0.15166228237117	0.0061873946516888	0.00317748291030642	0.044304142324378	0.0315204348110916	-0.00715654181420991	0.00468243878099761	0.00235671294530554	-0.0176167550996155	-0.00969769320774463
0.264021541481148	0.0761133188249982	-0.0609845608117257	0.18493212208237	0.0107208654151408	0.0181990883700629	0.0568470284914265	0.0566734380823227	0.0237509854695565	0.0144599768926019	0.0140527581893151	-0.00393217376786786	-0.0140415552586953
0.500119780499307	0.0939019713712197	-0.138491191822072	0.268779916318037	-0.0138581934258334	-0.00531450637600284	0.0476978711973858	0.0321731710020671	0.0126680693288349	-0.00958634990091811	-0.0273379179921656	-0.0274360472486088	-0.0400289409401181
0.504719026631273	0.0920634279724032	-0.146529393913304	0.262213911236958	0.0066691778653668	0.00290882985738283	0.0561057768621059	0.0385858914186034	0.0065714114141151	0.00478900386137482	-0.0252886056504216	-0.0361471170691197	-0.0518803601246011
0.0379186623667431	0.00140717179948407	0.00192438101820821	0.0441934211287224	-0.000785675056427189	0.00132924744025462	0.0161645796651029	0.00906225293684539	0.00304221614680533	0.000271786191913717	-0.00251255323747886	-0.00393506891883613	-0.00805279518779397
0.0751862144471159	0.0201524235101598	-0.00731162170685327	0.0813988488323034	-0.00299072887924759	-0.00285693112840464	0.0165031824093928	0.00400085328629241	0.00152542630467159	-0.00292383000382612	-0.0106548538178689	-0.0120959467189846	-0.0140660946305535
0.273144218232617	0.0535720283662013	-0.0669355782776296	0.176281471570222	-0.000487917382930525	-0.0173061102805872	0.0335429991468371	0.0174103474379302	0.0043582848083133	-0.00889701383175889	-0.0224769235356949	-0.0400972389252399	-0.0324399872183485
0.35285689420324	0.123971663785361	-0.0857113659377957	0.232603319798378	0.0299973509553322	0.00916371411612898	0.072662212285927	0.0510845735980608	0.0275661142092412	0.0195805325357306	-0.00145212163867781	-0.00580480513653908	-0.0142253467950582
0.126176707313265	0.0216977942484501	-0.0210747235808684	0.112339981987849	-0.000406915325085438	-0.00990918301931022	0.0213590974899887	0.00641077621815367	0.00428429122836377	-0.00515804917219784	-0.0151046942986243	-0.0180586428897942	-0.0212554852915623
0.534060780061137	0.0868589072873891	-0.164550746878618	0.23008785842547	-0.00878880195590837	-0.0116751761061988	0.0370895484903385	0.017669930898662	0.00702255573973298	-0.0102319890310536	-0.0290669273257117	-0.0348226537050888	-0.0424470892607426
0.22176755671287	0.0668194611515157	-0.038314465119653	0.199909083178287	-8.33632266453999e-05	0.00867178295082979	0.0457402398775725	0.0336587843462645	0.0238001273295426	0.0042942098620922	-0.00245940332371308	-0.0176474446462625	-0.0314382920140905
0.291762341543851	0.0712896811799152	-0.0559277103944152	0.25890335035303	0.00434054748809443	-0.0129781547421716	0.0456733238149616	0.00618985200480981	0.00745793033622066	-0.00431880362703863	-0.0284659526712144	-0.0500523761935973	-0.0590805606260398
0.92945850340136	0.0670178857414113	-0.386080362511974	0.0656843537414966	-0.0287204081632653	-0.035021397649969	-0.00665526774812486	-0.00961269841269841	-0.0343264378478663	-0.0318709029066171	-0.0479612657184085	-0.0497345650381364	-0.0571411339495926
0.581584154301583	0.163475900596854	-0.180263823847103	0.258054477654696	-0.0697777783921221	-0.082363760462269	0.0165487301354699	-0.0026973577176661	-0.0437176582902437	-0.0760707694271956	-0.0709542979899096	-0.0999130858055386	-0.114675853510225
0.268608753551257	0.103460575888216	-0.0541386447649536	0.213368220067584	0.0072853468706332	-0.0560408832059386	-0.00398040894783308	-0.0133203112392424	-0.0194955875125428	-0.0243777681676527	-0.0399527284975147	-0.0472264748701671	-0.0624132186315181
0.0610095873744491	0.0406098077826603	-0.00968342267637166	0.0449674463793113	0.0113291161739202	0.0100815895860096	0.0184253490470749	0.0194627298112352	0.0104330076948775	0.0107053528799649	0.0095728773415395	-0.00273310908841622	-0.00544701553818137
0.403641603274193	0.152561498012167	-0.102645992309075	0.258806933580733	-0.0149359487710463	0.0104530658323941	0.0520361042829471	0.0400955623608953	0.0135487190694284	-0.00224144146932603	-0.0113035976681685	-0.0397721290993678	-0.0367753449059899
0.203239437252469	0.0555086163219044	-0.0425501561232563	0.150120325895245	-0.00287361182424611	-0.00972194412350325	0.0189097175585539	0.027467254191964	0.00300446862130527	-0.00629777797387468	-0.0063371957600778	-0.0250412512460764	-0.021656997126064
0.52491486693649	0.110199743548129	-0.158478493794255	0.245059947464794	0.00546515316371488	0.0134360334190133	0.0590256137873316	0.0268575492579589	0.0216308979405204	0.00945059329136411	-0.0119335089999675	-0.0370207903232381	-0.04120212678721
0.900173922902494	0.0841442659782019	-0.362693685609023	0.0882936095650381	-0.0163288339578255	-0.00793938363224078	0.00699274376417236	0.0027297052154196	0.00167647392290249	-0.0121341087950331	-0.0203530045351474	-0.0421905537132041	-0.0311192700156986
0.338425971101956	0.116400380260535	-0.0740283625347984	0.264684728902607	-0.0252380545163858	-0.0419404288030162	0.0397599641067857	0.0208220670308342	-0.00793467739613746	-0.033589241659701	-0.027177096895324	-0.0553030463628449	-0.0630101910185923
0.0256292115832724	0.0207490215211799	-0.000800392986280818	0.0241059870788964	0.00203473171497017	0.00455831538289975	0.0124379491629137	0.0131482955876114	0.00861715901996269	0.00329652354893496	0.00472349205136663	0.000631186939295408	0.000402127205452702
0.726009037264268	0.146707284039735	-0.256789441685095	0.192607364960957	-0.0348983132948868	-0.0119889403308809	0.0356229002310094	0.012447366764648	0.000270730204613434	-0.0234436268128838	-0.0390348066264756	-0.0420401059822825	-0.0674401197426467
0.842179057030738	0.117192208559554	-0.326037293822857	0.125322343529486	-0.0175493637859183	-0.0393584728666807	0.000217677797581084	-0.0149619935386742	0.000911017973623141	-0.0284539183262995	-0.0455977175019192	-0.0431338677769777	-0.0544716491037517
0.0949276743646142	0.043172894529491	-0.0104829378232552	0.0913586776158864	0.00730131839914683	-0.00778780501143597	0.0259853726838727	0.0147735424333523	0.00865254203595792	-0.000243243306144572	-0.00385785886488982	-0.00929553792137919	-0.0103622031269048
0.78698798185941	0.157628152345146	-0.28359022782551	0.18201201814059	-0.0233100610535145	-0.0940348383875695	-0.014192180827674	-0.0377368834596776	-0.0467700830915116	-0.0586724497205421	-0.0734205918964322	-0.0680592232617864	-0.0779626930347505
0.542191347523674	0.126324849560372	-0.159522261091161	0.267780984066305	0.0117289590248976	0.00153460783201409	0.0613986034376945	0.0401176922373909	0.0110134347550512	0.00663178342845583	-0.020230711507139	-0.031499053120955	-0.0413447174983521
0.911753741496599	0.0801641832548132	-0.371528220290554	0.0795319727891157	0.00941916099773243	-0.0220123582766439	0.00264064625850358	0.00702496907854055	-0.0134117346938776	-0.00629659863945575	-0.0134063055991627	-0.0266853697889412	-0.0251390502354787
0.61123910748928	0.138342355715111	-0.200658861341658	0.22422683555576	0.00681697002462789	-0.00113434969240556	0.0488794304619247	0.0422082330076773	0.00999606342746828	0.00284131016611122	-0.0180536255871634	-0.0192981526462283	-0.0431806967958209
0.223915619480322	0.0931319614181065	-0.0445951872201658	0.175849934328212	0.0424803703109562	0.00998938263461888	0.0831250771947752	0.0526240987006164	0.0363805011627424	0.0262348764727875	0.00852134324982007	0.00673680706825058	-0.000773715828792154
0.423829296494533	0.12214439729481	-0.121375924963281	0.222411460406008	0.0414952224952176	-0.00373348287802233	0.0726112097054079	0.0553544982256198	0.0310974458102484	0.0188808698085977	0.0172863480488986	-0.0119290517646176	-0.0276894902140059
0.0789813150746438	0.0145009662700182	-0.0142782305373086	0.0596100697462321	0.000261682336130872	-0.0168639765458474	0.00536567432530809	0.00423912080710585	-0.00601650621701308	-0.00830114710485826	-0.0129452149545656	-0.0147487660144285	-0.0170448327356259
0.294547585046682	0.0768150173157789	-0.0625859940776471	0.225037093630862	-0.00355450734855123	0.00972188428686693	0.0592953339391415	0.0392339061510101	0.0258887185164769	0.00308368846915785	0.0109116084351697	-0.00888677752411693	-0.0164917925972244
0.529939389496602	0.0818186442116309	-0.162999027517172	0.228936699496237	-0.0215240603571673	-0.0150493242642513	0.0348942930329734	0.0210457309910116	-0.00607197058922571	-0.0182866923107093	-0.0330238888313317	-0.0439917465484612	-0.0601821776645892
0.424335373848441	0.132477620877748	-0.103511954344087	0.283586587596803	-0.0549475531321922	-0.0339104542955529	0.0326173296542661	-0.0235661108510509	-0.0109750375094599	-0.0444290037138726	-0.0700068755006372	-0.0676269469898354	-0.0818109334011657
0.0484750891402531	0.00658542964327945	-0.00510743937565703	0.0472747021432788	-0.00264738666833923	0.00116579292839453	0.00597010893451374	0.00201685416609542	0.0011941354778593	-0.000740796869972353	-0.00614685578203523	-0.00965467020537924	-0.0117314251649497
0.0430231391686464	0.0283693553011276	-0.0076247186140047	0.0262118797442827	0.00411658739645485	0.00506516735536931	0.0140887795948162	0.00921305882244677	0.00876701744076356	0.00459087737591208	0.000928621058998276	0.00161861338482479	-0.00131024675008008
0.651721286121651	0.138234142898502	-0.21915176170974	0.214371104684099	-0.0127590040833825	-0.0747984276404206	0.0339592971289677	0.0141067994573524	0.00123156385834911	-0.0437787158619015	-0.042149195318929	-0.0451221149902046	-0.0692023045745345
0.0502535091842347	0.0112889315336589	-0.00632833251055623	0.0451610371785006	0.00647065566306833	0.0012423842593109	0.0105264029705704	0.00541434462798437	-0.00113287918376637	0.00385651996118961	-0.00637648286627209	-0.00882290444408303	-0.00908674142204875
0.473351439371308	0.100394627025038	-0.127453631653482	0.275086378823126	-0.00119945574781588	-0.032244924544731	0.037040711844365	0.0150531341773576	-0.00973581731812462	-0.0167221901462735	-0.0439882684475417	-0.0526869111726021	-0.0773325010365495
0.590326617809926	0.147445502059293	-0.18599284341797	0.242552369869062	0.00976619596876327	-0.00117792363433811	0.0458844147914044	0.0278760717738793	0.0162525149597381	0.00429413616721264	-0.00394971225120755	-0.0384432468930749	-0.0360221782626392
0.505461958036968	0.154966042974548	-0.135782258925152	0.286766565400379	-0.0307828526262024	-0.0566369656263765	0.0239858278139687	0.0112228807643284	-0.0105565991615955	-0.0437099091262895	-0.088681434360278	-0.0657920304538334	-0.0677852306846761
0.138579016102598	0.0237184379134605	-0.01714060233304	0.146099256150997	0.00721429221371203	-0.00293352713472611	0.0321775214600722	0.0182217255044128	0.00511740021077334	0.00214038253949295	-0.0126466871000009	-0.0133103767135264	-0.022091731866757
0.913753514739229	0.0780481804569458	-0.374279676644649	0.0771036281179139	-0.00321405895691607	0.000225736961451339	0.0192726757369616	0.00681553287981862	-0.0071149671756815	-0.00149416099773236	-0.0250680502037645	-0.0339048895548895	-0.0213404195011336
0.0370197056627257	0.00121893713279385	-0.00820186934991518	0.023236574183864	-0.00753922685013287	-0.00292778064101004	0.00249664181704432	0.000936744301719014	-0.00572536135867782	-0.00523350374557145	-0.00751205396276722	-0.0088063624431024	-0.0125435605841759
0.944021768707483	0.0543901770842318	-0.390004466343566	0.0536925170068028	-0.0164931972789115	-0.03986462585034	-0.0101907596371881	-0.0102079931972788	-0.0127595238095236	-0.0281789115646257	-0.0257294221651364	-0.0303379818594104	-0.0375715632640001
0.090851780260229	0.0164093048383962	-0.0124120605152952	0.0882571228029986	-0.000381267819010503	0.00714182836728015	0.00979297444111422	-0.00134226466793919	-0.0019839948163874	0.00338028027413483	-0.0146145018848324	-0.0196190833268536	-0.0188957516944482
NA	NA	NA	NA	NA	NA	NA	NA	NA	NA	NA	NA	NA
0.218462918809966	0.0636443822356907	-0.0476863942505984	0.149953917385562	0.0147890691931629	0.0155233148076742	0.0344319103812433	0.019125688106892	0.0138387907950133	0.0151561920004186	-0.0174577938353645	-0.0150664841911076	-0.0316340931270658
0.789262471655329	0.158078010036299	-0.289451355597742	0.180070861678005	-0.0213547472602093	-0.0592300263837859	0.00395165394829267	-0.022945933086153	-0.0268817828530012	-0.0402923868219975	-0.0538593374672722	-0.049627948398719	-0.0835123876625601
0.603934874460311	0.136246094178526	-0.194277182323083	0.241079492703202	-0.0300962441523418	-0.0269870415816067	0.0276849692270112	0.018763690508801	0.00993714283795244	-0.0285416428669742	-0.0340906390947912	-0.0402359684438496	-0.0709025437198786
0.685549453720882	0.164150825274966	-0.227466011912806	0.243093902922474	-0.0297075572703998	0.015718131868132	0.0335726059519624	0.00411404784524538	-0.00034358354709918	-0.00699471270113394	-0.0300854127008429	-0.0437559074516735	-0.054706242080815
0.436533989347808	0.0982126373847992	-0.126516430953234	0.217853596737064	-0.0142603746656171	-0.011004659971266	0.0339565524612769	0.0129997943625248	0.00822515934786577	-0.0126325173184416	-0.0201398766851147	-0.0301982934863894	-0.0523387861266223
0.695817831374974	0.170167039377361	-0.231101386478416	0.244848835291693	-0.00143173334601909	-0.0174731410958855	0.041173908853199	0.0238997169497169	-0.00606668073989491	-0.00945243722095224	-0.0339320931460761	-0.0364609211718149	-0.0527782684158994
0.413013350753148	0.0827793648517155	-0.107417117190318	0.268438694133094	-0.00366011618668266	-0.018367456098388	0.0374279202317914	0.0209195432740601	0.00454992232684748	-0.0110137861425353	-0.0448393450345937	-0.054539275036451	-0.0564647375619909
0.0058507694335695	0.00093791587943457	0.000226515902266918	0.00975102954210069	0.000805519787710668	0.000344667458370873	0.00250266880698987	0.00142340880979641	0.00050177821237964	0.00057509362304077	0.000392251642607802	-0.000723884657664283	-0.00125010790420356
0.303914134047534	0.0720930877512696	-0.0764062064092693	0.18159444798731	-0.00812774859302035	0.0149724723870693	0.0489287422823109	0.0330985103163032	0.0055295823762147	0.00342236189702444	-0.00965422469929134	-0.0245951170342801	-0.0411113176847484
0.81762360763458	0.108715803433545	-0.314934318716038	0.133949720997572	-0.00715849167738336	-0.0075863060472785	0.0320471053825616	0.0347079849791554	0.00221880494448656	-0.00737239886233099	-0.0167831800313178	-0.0147649005313241	-0.0411599203531406
0.294481556843331	0.106177211794663	-0.0651831048168166	0.221614522438021	0.00196324577537532	0.0220108238585086	0.0512955134686561	0.0285421976604723	0.00116960133531591	0.0119870348169419	-0.0151157243898756	-0.035310142130247	-0.0435295364618897
0.120433820318066	0.024026645444148	-0.0209524032330141	0.0977867841449874	-0.00511662882921927	-0.000581327138961071	0.0251906069977615	0.00701271392072852	0.00700038170721526	-0.00284897798409017	-0.00459992008333106	-0.0146923839055993	-0.0165008210785242
0.0708145048392177	0.00950535712767205	-0.000369301341598738	0.0884071001598539	4.53483152398904e-05	0.0012078363506634	0.0239242983800928	0.0115564945891961	0.00717506707314071	0.000626592332951648	-0.00679627403259167	-0.00543310510361192	-0.0119914246249924
0.0393566290572955	0.0108008870733934	-0.00675428064099223	0.0297290561273901	0.00221718800454242	-0.0014619061278442	0.00882724890860115	0.00854949729861951	0.004616764208951	0.000377640938349105	-0.000972881554842077	-0.00340193066043465	-0.00632698544854492
0.653481241774099	0.172403425331367	-0.216732181311429	0.240808135515278	-0.0136170084770505	-0.0296795552206267	0.0380616753853253	0.011651835093216	0.0184546060872814	-0.0216482818488386	-0.0346352621826546	-0.0484897598769964	-0.0625749600531332
0.200062050437622	0.0333004970589782	-0.0424726153226719	0.157130397949011	-0.0198680309960974	-0.0311323032040548	0.0258836680718633	0.00485904805439044	-0.00432865461182028	-0.0255001671000761	-0.0174438191908977	-0.0239962176784253	-0.0360487862477173
0.319605816097429	0.0830986951879625	-0.0844211571326857	0.184950685692483	-0.00553282598785537	0.0130089796839335	0.0408843973129586	0.0324652653751089	0.0266391478008581	0.00373807684803906	-0.0098151595933384	-0.0212756823877347	-0.0198635801281034
0.651832221746507	0.171538867182262	-0.211304293791484	0.245129816215531	-0.000531770789901853	-0.0212632726525667	0.0604564450569931	0.0195271528627476	0.00356992180076554	-0.0108975217212343	-0.0290906011712869	-0.043073004679881	-0.070714173769919
0.67532978225104	0.131373184701223	-0.232305440622681	0.208379456707345	-0.00752300973242126	-0.00947613680319204	0.039118899236645	0.0221856829672684	0.002134150343583	-0.00849957326780659	-0.0209355148079993	-0.0648489094196052	-0.0498338525711213
0.00117637717464451	5.83174822121257e-05	-9.40322635696145e-06	0.000626433107134617	-0.000203724988386405	-6.47733264276668e-05	0.00058226303191817	1.91194893109836e-05	-4.49417384774241e-05	-0.000134249157407036	-0.000259352604813034	3.13413864197708e-05	-0.000272528430686348
0.00294731990792979	-0.00053678943353526	-0.000306481207886515	0.00128102729362137	-0.000830243034225855	-0.00025251383550367	0.000719255586602456	0.000240733930424524	8.66546604772461e-05	-0.000541378434864763	-0.000591471826922749	-0.000795764508108468	-0.00114679333890666
0.64238097559986	0.142384041947038	-0.218002104508133	0.21667278569287	-0.00400907490440028	-0.0510247293070496	0.0401475956701394	0.00646862122665248	-0.0241073252572515	-0.0275169021057249	-0.0423724943814175	-0.0505381836402893	-0.0855562626974994
0.283494249610224	0.105122956233389	-0.0620912138382186	0.203318212929144	-0.00107418364072109	-0.0402073847257932	0.0186440801574759	-0.00709092891514945	-0.0215023580293031	-0.0206407841832572	-0.0462463101385649	-0.0494469159350382	-0.0645367824344721
0.32614923557936	0.108921981885569	-0.0634418153126561	0.276682592365378	-0.000288001431675122	-0.014003160140009	0.0465371232282429	-0.00357459997845133	-0.012238274881475	-0.00714558078584204	-0.056610329360661	-0.0426389776064401	-0.0593419897389234
0.779922562358277	0.169267054982716	-0.283903952580117	0.188363151927438	-0.00550798170083888	-0.0645134745882155	0.00759585720253009	0.00832158914847991	-0.0141676044433231	-0.0350107281445272	-0.0348352406202276	-0.0616397882881529	-0.0438099035768154
0.551257975801779	0.142330494488768	-0.165505522102308	0.261843907608928	0.0180433053003122	-0.00344179246623955	0.0590911261264607	0.0497908985674709	0.0172862415614045	0.00730075641703631	-0.0145117949863688	-0.0129901925644104	-0.0388359602712146
0.1953032656656	0.0320600544366895	-0.03950265024162	0.147739545085198	-0.00304395474915001	-0.01358042737744	0.0299103626537324	0.0149247897665186	-0.00317662020030374	-0.008312191063295	-0.0272889290446325	-0.0306858347408674	-0.0319525363714518
0.101468174423204	0.0397561758324044	-0.0124410343387443	0.100349571156915	0.0096448547715931	0.0120918636080428	0.0364321726761922	0.0229416482343584	0.0249681333636403	0.0108683591898179	0.00152809152105456	0.000675429114441878	-0.00349024138661407
0.358758160865719	0.142858652044104	-0.0851629063571144	0.246136065088217	0.044230989696733	0.0370036540483366	0.0987604187907627	0.0612553911457145	0.0535878270927439	0.0406173218725348	0.00459767023800106	0.00763714703194018	-0.0140293918012888
0.212496286007745	0.0398993643937157	-0.0373439939323167	0.175366157843687	-0.00808918348920559	-0.00791759198937042	0.0344116541601568	0.019686554593919	0.0112279697313722	-0.00800338773928799	-0.0169824592886507	-0.0269750947454573	-0.0347813359974424
0.0275195178836013	0.00441545993225132	-0.00352599726212989	0.0246538773350796	-0.00191101283403156	0.000363008622126064	0.0057106116669506	0.00275127339049832	0.00169793594801008	-0.000774002105952746	-0.00443658848428104	-0.00634787118099079	-0.00789444345235795
0.38570072045601	0.0851687322758073	-0.089507408243014	0.278059477250352	-0.0116219476118655	-0.00667921021471363	0.0482933635256594	0.0272364341152944	0.00432068759041138	-0.00915057891328958	-0.0248270390146111	-0.0391261161035714	-0.0554648543438714
0.180762739799158	0.0380773277374016	-0.0377526014167898	0.138692080227742	-0.0129207342316368	-8.37016810930624e-05	0.0335095479713989	0.0203940491298492	-0.0061927015247511	-0.00650221795636491	-0.00951347313887846	-0.0212950529881875	-0.0272782980023012
0.583272029682805	0.17239343111496	-0.176844433027519	0.256642509699381	-0.0378950635522232	-0.0430798367217045	0.0186525781071152	-0.0298775901052728	-0.0178151525910334	-0.0404874501369638	-0.066290910409595	-0.0708639681710824	-0.11971070340402
0.900454195011338	0.0808956885877548	-0.364930668809049	0.0875458049886622	0.000928117913832294	-0.00889247974247964	0.00367460317460311	-0.0101639455782312	-0.00840651927437641	-0.00398218091432367	-0.0364193605274278	-0.0336663998932907	-0.0316430014430014
0.388715229348812	0.0985798697239634	-0.107082274545878	0.220646213929505	-0.00684871230940726	0.0100859368709419	0.0562560662564052	0.040314634312522	0.022076895919435	0.00161861228076732	0.00397545218152967	-0.00152521925471566	-0.0190539266528922
0.941600680272109	0.0576437473552847	-0.392824660699446	0.053256462585034	-0.00118639455782321	-0.0341601739530311	-0.00993129251700675	-0.00697908163265315	-0.00407772108843529	-0.0176732842554271	-0.0356244897959184	-0.0276407029478458	-0.0323482426303854
0.774567346938776	0.167060394386816	-0.275940549745155	0.189194557823129	-0.0362613588583514	-0.0501850467334843	0.0129604566068851	-0.0227666903900082	-0.0208278923696721	-0.0432232027959178	-0.0521888839335269	-0.0610115420708831	-0.0774946151893466
0.147606505713063	0.0655858388463255	-0.0179339923156704	0.158873700777719	0.0117059284704971	-0.00664390148060265	0.0232585908673747	0.015673626961085	0.0043743784040213	0.00253101349494725	-0.0104423262523226	-0.020471348209269	-0.0234493078164533
0.861844171304886	0.109402835331092	-0.342476077621718	0.112441542980829	-0.0205490263984381	-0.0252748295355438	0.00604925273139556	-0.00285085173806987	-0.0287622738333873	-0.0229119279669909	-0.0334821119356834	-0.0412251354038119	-0.0757406427961935
0.916575510204082	0.0765680558535048	-0.373850285144339	0.0742816326530613	-0.00764353741496593	-0.0383529478458049	0.014643537414966	0.00546768707483003	-0.000846258503401254	-0.0229982426303854	-0.0212649659863946	-0.0265560219542362	-0.0393768037518036
0.517542209696273	0.0999957976507162	-0.155463437324536	0.239669428327637	-0.00720680284270991	-0.00412100628453049	0.0483330279925203	0.0217052436508176	0.0109926855188591	-0.0056639045636202	-0.0158957114822016	-0.032407359990326	-0.0508907418953074
0.928060544217687	0.0680292372700589	-0.384231638369985	0.0662251700680272	-0.0335275032820146	-0.0220580237223096	-0.00558180272108844	-0.0137234693877551	-0.0249106266749125	-0.0277927635021621	-0.0329336348434176	-0.0353946712018142	-0.0554280353209865
0.109341888573348	0.0502693302159576	-0.0165455767023324	0.0936359671853312	-0.0160918917873999	-0.00691908806802452	0.0154170110613088	0.00671034668536545	-0.00465059824790484	-0.0115054899277122	-0.0045406375543116	-0.0190926140393027	-0.0192886306052524
0.0393264408335417	0.010956724243117	-0.00578465347067544	0.0289407491133714	0.0023367383002063	-0.00273015860058611	0.00484086383012834	0.00637225117102882	0.00183368406345612	-0.000196710150189898	-0.00281823904042421	-0.00322538103947729	-0.00478189625411353
0.781131859410431	0.166344527470101	-0.280284666669083	0.188487188208617	-0.0248935717177313	-0.040987297226583	-0.00605659974945683	-0.00732309537972964	-0.0301479087672365	-0.0329404344721571	-0.0583776368239604	-0.0626848511054569	-0.0720401950531322
0.141332495288573	0.0364473748780482	-0.0212827992213106	0.129375808375836	0.00110855840460281	-0.0127072427566982	0.0188854772380093	0.00942332728484921	0.00395686338644743	-0.00579934217604772	-0.00997390252517052	-0.0195962318704417	-0.0265683190173554
0.0719889630475121	0.0182033236738746	-0.0060415746881575	0.078882702603732	-0.00866486469513227	-0.00154275804870108	0.0211672221953949	0.0106435638480684	0.00451009755809305	-0.00510381137191666	-0.00570911933160438	-0.0081550441425384	-0.0164490931972229
0.31996544629061	0.07559492667925	-0.0840220931197785	0.179237702557813	0.000793921227601913	-0.0019298882149224	0.0411573406857152	0.0325510535265835	-0.00830419578416741	-0.000567983493660273	-0.0227742164674775	-0.030872751647806	-0.0338153350894013
0.172882326423805	0.0855046061889701	-0.0165044515237595	0.207637288726573	0.00241256444077129	-0.0456495081428402	0.0192467693927969	-0.00451106647751087	-0.0120943840120112	-0.0216184718510345	-0.0277185774726552	-0.0268383803787512	-0.0399843833587801
0.539432213134891	0.110840473203286	-0.162822865725338	0.243312042271636	-0.00986765473007523	0.00980079245536858	0.0588093668496994	0.0260315671456361	0.0164606346965908	-3.34311373533236e-05	-0.0187763031879835	-0.0330742827851633	-0.0467049648741424
0.916613151927438	0.0764449679146635	-0.376520804915734	0.0744820861678005	-0.0163894557823129	-0.0308453102453102	0.0180344671201814	0.0111871882086169	0.000392970521541969	-0.0236173830138116	-0.0195178777571634	-0.0158467120181406	-0.0534225755453697
0.484798790361742	0.105679569412898	-0.132255960257954	0.272686680470089	-0.0184452290169828	-0.0442023059788764	0.0407164125102685	0.0220782559989996	0.00434899009781314	-0.0313237674979296	-0.0315975338090248	-0.0526718070620409	-0.0578954853653719
0.523658687548849	0.0901803445876069	-0.162781718672734	0.229768343900872	-0.0126654387227099	-0.0150068371028038	0.0441324503816722	0.0294625830935562	0.00276385180722793	-0.0138361379127568	-0.0298722028201799	-0.0387850189489691	-0.051192498456093
0.007704909619288	0.00920906928863168	-0.000277033242615576	0.00351291924768372	0.00271984241451863	0.000959066836629833	0.00630244554503502	0.00301699586663202	0.00276998147650196	0.00183945462557423	0.00106410587939184	0.000709540822571393	-0.000247950074574741
0.922268027210884	0.0733676216726318	-0.383723919871761	0.0663034013605442	-0.00530102040816327	-0.0344478299478298	-0.0117341793127508	-0.0170910660767802	-0.0174357142857142	-0.0198744251779965	-0.0273413956958074	-0.0368281472495757	-0.0509865849626563
0.41358787558977	0.162724203235761	-0.10564354790576	0.257681827414373	-0.000185471695905381	0.0228400299952202	0.0795233079808264	0.0470413115343967	0.0254607348820713	0.0113272791496574	-0.00302061010154314	-0.00556726515904332	-0.0180373023985936
0.193008363917746	0.047495065711935	-0.0360046466245993	0.164769410564659	0.00289046673330901	0.00692698663120589	0.0380861936188873	0.0102079944936816	0.00348595907589219	0.00490872668225745	-0.0148757511669618	-0.0178055571057953	-0.0333727746521592
0.150385851624403	0.0672388966559772	-0.0210368070162292	0.138519139955798	-0.0029406553241953	-0.0196247104034711	0.00981439093599545	-0.00336833862732355	0.0142498961795392	-0.0112826828638332	-0.0229750463392429	-0.0375624087976805	-0.0432775345133356
0.298706059756484	0.102847268579723	-0.0767281049057524	0.182139072250426	0.0257227271008343	0.0113531045048195	0.0892471390174208	0.0497374312432322	0.0482998177635759	0.0185379158028269	-0.00112869364275131	0.0200501020180565	-0.0144847280514681
0.107830205026907	0.0237847523998935	-0.0165633597572839	0.0971864197768153	-0.00544760118895336	-0.00175118983861586	0.0217686659143255	0.00812751090694368	-0.000257773804107742	-0.00359939551378462	-0.0138886715655466	-0.0133996918683042	-0.0170618084232347
0.945272108843537	0.0537653007410241	-0.394903291866366	0.0512993197278911	-0.0128666666666667	-0.0441792517006803	-0.00787902494331072	-0.0216481604763117	-0.0370928313749742	-0.0285229591836735	-0.0338661976911976	-0.0516121271585557	-0.0442387489961019
0.868086909915481	0.107044765849814	-0.345147443370068	0.108271633501886	-0.007004438815153	-0.0215432591218305	0.00372644815501966	-0.0226963964606821	-0.0196922419550571	-0.0142738489684917	-0.021100433881073	-0.0415477998134546	-0.0568018906595777
0.0618371642342314	0.0081120165685702	-0.0113364492844808	0.044312012344014	-0.00221203343900041	-5.16336652583854e-05	0.00936345778919834	0.00760363285615095	0.00376771653384363	-0.0011318335521294	-0.00441992825835633	-0.00327138073755997	-0.0127607257453764
0.0209755511458023	0.0134266079241517	-0.00415026813926392	0.0111418304209448	-0.00219214560781618	0.00346838533963703	0.00312948683637034	0.00238294212343454	7.93966883800394e-05	0.000638119865910426	0.000398798802681021	-0.00225231999582705	-0.00311752566644451
