# Supplementary material for: Measuring re-identification risk using a synthetic estimator to enable data sharing
Source: PLoS One. 2022 Jun 17;17(6):e0269097. doi: 10.1371/journal.pone.0269097 (PMC9205507; doi:10.1371/journal.pone.0269097)
Supplement: S3 File — (ZIP) [file pone.0269097.s003.zip › tx/tx.vineCopula.1.8.csv]

risk_act	entropy_est	ital_est	hypo_est	g_err	g_vine_err	ave1	ave2	ave3	ave4	ave5	ave6	ave7
0.67371825003342	0.120986177591974	-0.201714824625344	0.220579105388935	-0.0271803237854766	0.00326122355993674	0.0355054550567466	0.0212233257101978	0.00116395854532458	-0.0119595501127699	-0.0139155333689573	-0.0392853308709676	-0.0422169236211253
0.723346031680974	0.154828170176511	-0.22724392801612	0.19601512676842	-0.023733618948522	0.00497707077030518	0.0425109220608548	0.0324706557093817	0.00494186417598774	-0.00937827408910841	-0.00831948744982891	-0.0162224902701814	-0.0396467222751373
0.749080845543346	0.158229365976652	-0.235049320605443	0.205583836996337	-0.00646160174366694	-0.0645159059029295	0.0204462721306471	0.00497684043557212	-0.0168884490509491	-0.0354887538232982	-0.0418903738348639	-0.0703087795304755	-0.0740303479836717
0.946774404761905	0.0523462106853966	-0.350619736852642	0.0503089285714285	-0.0172160714285715	-0.0534655483405484	-0.00832440476190477	-0.0136744047619047	-0.0197312500000001	-0.0353408098845599	-0.0358047619047619	-0.0247864583333334	-0.0517714029026529
0.0651826286291011	0.0117944956882965	-0.0101859114630332	0.0465127154753604	-0.000136367310204985	-0.00273590517168158	0.0143294265499239	0.00765187009986762	-0.00301942422425343	-0.00143613624094328	-0.00358870054761681	-0.00653576394853547	-0.0114758226796885
0.649659118341239	0.117050048056377	-0.192406794579981	0.228737901305781	-0.0114398126516959	-0.00780304920663932	0.0487473308264235	0.0122653368052087	-0.000773523163368317	-0.00962143092916756	-0.031140591295302	-0.0397771731911021	-0.0534892323918708
0.357076955557214	0.134764249123247	-0.0799072371383212	0.244853878552412	-0.00590832048897749	0.0377492114508348	0.0633403214626752	0.0347774659448293	0.0222990857612	0.0159204454809287	-0.00511340079619821	-0.00205487858633441	-0.0192074558683143
0.275262355392074	0.106991637546981	-0.0516868265142146	0.200827113099837	0.0042238904181503	-0.0698757898504721	0.0147410865128942	-0.00540939376484922	-0.0231089508671252	-0.0328259497161609	-0.045275170560429	-0.0566941083864029	-0.0759053151419125
0.822401186236925	0.106241109327608	-0.279035779386654	0.134873771991981	0.00118740503291659	-0.00355684099882936	0.0185132271989042	0.00874491523105181	0.000450142989404712	-0.00118471798295638	-0.0140683190543771	-0.0290310969512103	-0.0422059782776256
0.0722173157865904	0.0243099417252786	-0.00724225184050283	0.0748930373766401	-0.00684982918925904	0.00126085341224602	0.016708754709619	0.0164045965699081	-0.00103277134064218	-0.00279448788850652	-0.0041665396493353	-0.00986387633961525	-0.0105589307791824
0.337023627516963	0.121392706264144	-0.0713752414120838	0.212976653635055	0.00504320437551431	0.0146668996538257	0.0852748031448968	0.0589045288770523	0.0263587320114478	0.00985505201467002	0.0105337161055225	-0.00399974745446735	-0.0117876543641355
0.0729625078656168	0.014282206367928	-0.010320772168728	0.0566961234468858	-0.00618999400631096	0.00215022298831426	0.0151764146804618	0.00464268631035947	0.000223987377605317	-0.00201988550899836	-0.0153100537121943	-0.00994509437068265	-0.0171284890837969
0.314753689389097	0.0843136217461208	-0.0709987636962388	0.178178654326336	0.0254376750018281	-0.00224427394729021	0.0479035213225555	0.018223820589862	0.011128378828375	0.011596700527269	0.00860055325997627	-0.0275683453854444	-0.0170909770581288
0.64742265997891	0.171916343555458	-0.188859859777069	0.242056055749806	0.0138274764043146	-0.000470220177318903	0.0464421604539252	0.0304781294580881	0.0104834827139234	0.00667862811349784	-0.0254890301353489	-0.0280223604212121	-0.0407598009229985
0.218154206314449	0.0652212209221945	-0.0452272888831906	0.1502394542079	0.0140547619138242	-0.0184858104152774	0.035739157241077	0.0247068602128296	0.0210932877894558	-0.0022155242507266	-0.00260878800195319	-0.0236099169501733	-0.0247238888299123
0.184875319937846	0.0349514967056473	-0.0330039445536992	0.150364406009684	0.000251146659440316	-0.0290299533113532	0.028175811716062	0.00838612306358047	-0.00172917791314503	-0.0143894033259565	-0.0198095401229483	-0.0303883106057794	-0.035714893877397
0.463622208288219	0.199685245024661	-0.109270289574297	0.266534429642059	-0.00162447079152667	0.00811622784661004	0.0673433772961596	0.0570645871931943	0.0313164722875869	0.00324587852754166	-0.00181103761406198	-0.0116785153805066	-0.0267444621422301
0.120650897455837	0.0247741350856621	-0.018325446486874	0.0924036234513748	-0.00899365460493669	-0.00942203502807738	0.0205973491182561	0.01044438566699	-0.00168870371429893	-0.00920784481650704	-0.0136911112502922	-0.0151425684312444	-0.0195145857025414
0.842331569982305	0.117079799667444	-0.294813198090295	0.124124779224044	-0.000630233069948694	-0.0151153362160715	0.0293265208851605	0.0094874032319805	-0.0101178108247961	-0.00787278464301011	-0.018879629131511	-0.037063566786421	-0.0413492683929797
0.258336571770363	0.0600779689378402	-0.0525674976587699	0.171315126884988	0.00759382402370312	0.00863310556461599	0.0478898202790218	0.0438049298945557	0.0200985892715972	0.00811346479415959	-0.00218214285337365	-0.0123328989045503	-0.0142382450509525
0.0716625317798764	0.0211078835964762	-0.006433777459289	0.0716523457296455	-0.0011897547271926	5.90167259536811e-05	0.0175185665506369	0.00820246476423697	0.00835395012620316	-0.000565369000619459	-0.00583828170462175	-0.00764999051481069	-0.0154947659801752
0.00467594592455951	0.00297538719249781	0.000111194090142677	0.00479040138628228	0.000239130185897826	0.00197524614984142	0.00180406118282699	0.000870103923062997	-0.000372598048199653	0.00110718816786963	-0.000362159283726124	-0.00140914762121891	-0.000653283949918438
0.434537628045218	0.0994643099005996	-0.110696947930009	0.211991195556362	0.00185379150516513	-0.00646548803932617	0.0595130956274042	0.0239875469444402	0.00686356992604525	-0.00230584826708052	-0.0101834684518876	-0.0354975400399026	-0.0358762344668104
0.928258928571429	0.0667900979129911	-0.342733426645924	0.0664910714285715	-0.0298270833333334	-0.0435599997224997	-0.00640332341269845	-0.0126721620393495	-0.0232605849012099	-0.0366935415279165	-0.0376402709014841	-0.0532335272366523	-0.0445276244588745
0.00132553063349623	0.000154878342286646	5.81277639286992e-05	0.000634437405119759	0.000254563245119488	0.00117318972560166	0.000706819147073247	0.000468206203016591	0.000418501930242496	0.000713876485360574	0.000152287484673898	-0.000182889534366132	-0.000236257409810481
0.582951901434449	0.164129881685678	-0.161404253622566	0.255861430511456	-0.00956094455553658	-0.0548540541926587	0.0323667721230811	-0.0110822865958912	-0.0248307823366091	-0.0322074993740976	-0.0656630311804839	-0.0847820014153186	-0.0857196973732567
0.0164367535075037	0.00441590379261533	-0.00251146456715742	0.0116108428590071	-0.00400189409247613	-0.000309609991486798	0.000905239560011237	0.00100623692955192	0.00198493890984398	-0.00215575204198146	-0.000553676410666146	-0.00371904958796259	-0.00240722117881866
0.00435229742634536	-0.000239195370155171	-0.000172578493267853	0.00226838138489482	7.78818004155369e-05	-0.000760625076199152	0.00131560260418451	0.000965076098607934	4.06178447982476e-05	-0.000341371637891807	-0.000504558752894556	-0.00110936064984401	-0.00105898851928432
0.369378577710426	0.151286968230206	-0.0816867646242754	0.240976127245068	0.0211356617791634	0.0529549055823337	0.0868514173698293	0.0738187721653704	0.0330602195323796	0.0370452836807486	0.0192397209363614	-0.00403782000742925	-0.00675736671513072
0.0635413767958135	0.00506681401691872	-0.00867558579265684	0.0416508464362341	0.00636424185719082	-0.00701471543459359	0.0137054833800114	0.0120450336394795	0.00242469202006534	-0.000325236788701389	-0.00278329830972664	-0.0052199337415966	-0.00708470051101073
0.208688239405004	0.0441884439119581	-0.0382705770041928	0.151509162650188	-0.0181957623103862	-0.0141351704797693	0.0314741938824101	0.0133917563858977	0.00619662870149562	-0.0161654663950777	-0.0119279473031502	-0.0207170505568336	-0.0387660165304128
0.271497380849925	0.0514778491435731	-0.0567087031051556	0.167447332338606	-0.00704529575859619	0.00236200661071229	0.0319061790991314	0.00937615478302711	-0.00210116027963514	-0.00234164457394193	-0.0153815590198424	-0.0226179106650825	-0.031385465960494
0.846384308624382	0.117015784258968	-0.292055659903816	0.120718602353529	-0.00206903084660437	-0.041564721054659	0.0084416620788913	0.0180652945502211	-0.00801694063697733	-0.0218168759506316	-0.0281296803648459	-0.0345251500745984	-0.0460966058145286
0.0444518554555397	0.00869929217245353	-0.00689622979353956	0.0343202491552021	-0.00221294136963165	-0.00400882542753877	0.00712344124461054	0.0050781201141664	0.00173170330350077	-0.00311088339858521	-0.0047467944621035	-0.0072011115712805	-0.0109412004629883
0.013035985306162	0.000144815631396242	0.000446637901265213	0.0122790141366	-0.000624012184284541	-0.000390056761413772	0.00508917628032048	0.00162740195647026	0.00177374993226045	-0.000507034472849156	-0.000228529166656544	-0.00177072245384102	-0.00240856287732213
0.412935096913923	0.131181741513143	-0.0883196407947069	0.284854447034997	-0.0203521551168498	-0.0517911838487209	0.032299956837356	0.0156103643233841	-0.033401872712478	-0.0360716694827853	-0.0507337295036679	-0.0716167540377317	-0.0557667146340539
0.108445557169833	0.0441306260756871	-0.0122579236531703	0.101555513231347	0.02795774098797	0.00422707914373223	0.0457093670988374	0.0310623829727735	0.0189483083579926	0.0160924100658511	0.00479207590710554	0.00520360396184685	-0.00537698837489575
0.0791919297645408	0.0148922865843485	-0.0145215698811006	0.0562956048407961	-0.0091469668979865	-0.00764848804377632	0.0115239112336631	0.00795828774390323	-0.00716675491647634	-0.00839772747088141	-0.00975500150944926	-0.00844588532214223	-0.0158108083997861
0.0034354164083127	0.000839479772243668	-0.000414007139329487	0.00208316574155253	-0.0011327540302579	0.000262549914822783	0.00109370526566218	0.000781952839532812	-8.22395498361367e-05	-0.000435102057717561	0.000231673852293218	-0.00125727300572887	-0.000769666085841132
0.639683306947567	0.133431917788159	-0.189776896514218	0.210326793384814	-0.0258315317926918	-0.0254732024751156	0.0249250981261627	-0.00383486326531313	-0.0262155680463028	-0.0256523671339037	-0.0193637166440908	-0.0613937245105012	-0.0795904481541221
0.943978571428571	0.0548200845526233	-0.349791330447033	0.052729761904762	-0.016488988095238	-0.0383440476190476	-0.0119648538961039	0.00324345238095236	-0.020482481060606	-0.0274165178571428	-0.0324215631590632	-0.0408534711815962	-0.0390465773809524
0.308407394531594	0.105167601661846	-0.0698878781935209	0.188190831682562	-0.00437463185457504	0.0422068878587441	0.0641287163079716	0.0412503434549281	0.0498715666592958	0.0189161280020845	0.0215426883084243	0.0146120159723211	-0.00213227177211833
0.790683630952381	0.160622650964693	-0.252079699749306	0.184733035714286	-0.017796978348449	-0.0527946564464946	0.0186089285714286	0.0158477091165413	-0.0185074366605616	-0.0352958173974718	-0.0406239762852064	-0.061774849903386	-0.0807080901725244
0.940055357142857	0.0591781674628846	-0.349274079688993	0.0550696428571429	-0.00593755411255414	-0.0539399395539101	-0.00659037698412701	-0.0216756448412698	-0.0128654761904763	-0.0299387468332322	-0.0240872023809524	-0.0292559523809525	-0.0568243596681097
0.568762915336871	0.16864613117113	-0.155820163911639	0.26645681588986	-0.00515794783575396	-0.0610153726969369	-0.0156694340561856	-0.0380410896599959	-0.0682391661888269	-0.0330866602663454	-0.0668394714423303	-0.111008591743217	-0.107812676472558
0.132167960490494	0.0735199582821674	-0.0182372354188094	0.124691097014827	0.0136275823323828	0.0338672472774812	0.0711829797117363	0.0417785381428874	0.0276343021728668	0.023747414804932	0.0194016491632326	-0.00169877386084241	0.00964405915456004
0.02643213337267	0.0143187181318835	-0.00101155561969039	0.028768897152515	-0.000739774205163683	0.0100114657238418	0.00725744694015241	0.0143209693323525	0.00219788260056324	0.00463584575933908	-0.00113074807508622	-0.00283142307208671	-0.000602770777592694
0.0894031882711385	0.0112410432032438	-0.0091667802533467	0.0858310431223783	-0.00242574313266773	-0.00377117286142645	0.0250964677366856	0.0141066082028205	0.00251424187674722	-0.0030984579970471	-0.00251701687515735	-0.0136947276717081	-0.0139609882769563
0.927475595238095	0.0677834629073226	-0.342533322677995	0.0637744047619047	-0.0323812770562771	-0.0384165674603175	-0.000576762820512888	-0.00256592261904776	-0.0292147460178711	-0.0353989222582973	-0.0291197919319244	-0.0376630952380954	-0.0458522652166675
0.548798837193079	0.134652703834065	-0.143125625453976	0.261790058494922	0.0441608541465919	0.00971693471926238	0.0730231740971026	0.0598333631361745	0.0333265259072985	0.0269388944329272	0.000544436483020938	-0.0131807716006755	-0.0283755401061476
0.267019577980938	0.0728135602600322	-0.052114024485544	0.182011653381904	0.0216779834549838	0.0240913592197765	0.0533292908613789	0.0453595307006154	0.0245408424946952	0.0228846713373801	0.00417378044851952	-0.00897575592461919	-0.0287349105473594
0.0145920798202018	0.00171382671341322	0.000328612557744428	0.0140184793422567	0.000434560406392559	0.000618079054589847	0.00477552707343637	0.00388482040029777	0.00187532601124061	0.000526319730491203	-0.000985587179211732	-0.00172187119117482	-0.00204356242122564
0.863624219877345	0.111663422322298	-0.307027521320622	0.111986891233766	-0.0252980968926836	-0.0126835609651788	0.0231960567210565	0.00870294462481958	-0.0161711465343868	-0.0189908289289311	-0.0289310866292292	-0.0263698051948053	-0.0571171649531025
0.00929044119365039	0.00227671197946253	-0.000386905548196717	0.00666130610930141	-9.45925843542344e-05	-0.000205817690672397	0.00430933028493501	0.00100700039455399	0.00121844549424938	-0.000150205137513315	-0.000573705721819045	-0.00219104605116353	-0.00233126720928805
0.382992973289387	0.0836156315653996	-0.0800465564490609	0.271952584056833	-0.00887388362740343	-0.0110081768513581	0.0567002057156537	0.0302333777559357	0.00903912789359085	-0.00994103023938075	-0.0304593647059518	-0.0385095280980993	-0.0474473115949604
0.213362681785178	0.0492291952283246	-0.0404653492522588	0.159366031720229	0.000656390709840249	-0.0174287811773121	0.0259288975471697	0.0158562563221698	0.00247545150994202	-0.0083861952337359	-0.0156274299263618	-0.0311209859397661	-0.0271169506516984
0.645470219363969	0.167222719763027	-0.18905973436287	0.232525877676245	0.0285647098115849	-0.015960224793955	0.0403326731601733	0.01083384685941	0.000350818715234014	0.00630224250881495	-0.0564634877842253	-0.0541234173317772	-0.050330730164173
0.685751099926025	0.151071227142026	-0.218429943427143	0.185566895055503	-0.00943034345092575	-0.0382333825953793	0.0134403719125267	-0.0100777894620869	-0.00764495571458579	-0.0238318630231525	-0.0388000657306395	-0.0659492833424828	-0.0582701979015303
0.0752740595502922	0.0406331905243541	-0.00631687594488925	0.0782251043268108	0.014039100533933	0.00491351432201406	0.0324715393039394	0.0234860581719508	0.010937553581738	0.00947630742797353	-0.00440181666189782	-0.00498332275322962	-0.0111819413640271
0.332362240632553	0.111071638032519	-0.0597588108658623	0.265693610817059	-0.0311575401265133	-0.024402780814394	0.0220781384313858	0.0162202128337055	-0.000588686827722618	-0.0277801604704536	-0.0425343707583958	-0.0446791584913994	-0.0594062031576011
0.0312503867801607	0.00483872811854427	-0.00323806216811502	0.0279880885774996	-0.00161658445441634	-0.00378268755571345	0.0066205431596706	0.00456595142492672	0.00103082720269356	-0.00269963600506489	-0.00190238767303583	-0.00501777479324984	-0.00763438913043463
0.286594528871804	0.105203988735561	-0.0551765943788367	0.215375041163515	0.00462706526969248	0.00426107689952576	0.0493062691766299	0.0226362494844518	0.00641832860639296	0.00444407108460915	-0.00793007214180935	-0.0228885961996465	-0.0331034807077437
0.0112887217114107	0.00427915101419313	-0.00155572736697138	0.00725373223012953	2.65656627504544e-05	0.00109373520538348	0.00460811145776652	0.000633930505362892	-0.000745466514227132	0.000560150434066965	-0.000272881208843665	-0.00219329630323282	-0.000636227512080907
0.816511234679885	0.10927645929242	-0.27648628981649	0.138757885089234	-0.00443623051738129	-0.00350542128085118	0.0439757422320916	0.0185103048916542	-0.0177502727251735	-0.00397082589911624	-0.0146219485918765	-0.0525295245191312	-0.0414319868443876
0.299806259989634	0.121273929454864	-0.0517459993899328	0.22310197009636	0.00120201175226325	0.000900885058818746	0.0612768730080427	0.046850286359815	0.0186058934737094	0.001051448405541	-0.00476915721158422	-0.0197928292163044	-0.0274365582751419
0.508967229048086	0.151467475507903	-0.128158893663671	0.276421375231339	-0.0183588776436633	-0.0711989533074477	0.0419204610163492	-0.00520640125822569	-0.0268329269683409	-0.0447789154755556	-0.0673874473292333	-0.100175766091219	-0.0801002678575079
0.221674885933961	0.080035256469717	-0.0401986718952402	0.166755841964648	-0.00690849598777291	0.0228868230011625	0.044448314815625	0.0414947936043383	0.0188110377845359	0.00798916350669479	-0.00690145526915001	-0.0138930028897086	-0.0206974145065728
0.107728465013569	0.0090185017813427	-0.0108882323172247	0.110620412463277	-0.00104409615807946	-0.00528085582125815	0.0217894357040685	0.0110434211341249	0.00227751907305293	-0.0031624759896688	-0.0148918596334766	-0.0173263513350665	-0.0264982996523212
0.555922746860767	0.133901131329334	-0.145342761812434	0.26117698265808	0.0149251575318318	0.00978751678232337	0.0664860901678945	0.0409289814818283	0.0355261518228575	0.0123563371570775	0.000496338410338582	-0.0219152307435624	-0.0462371745012976
0.0114265345825265	0.0131380522159595	-0.000110827398944221	0.00652998748510539	0.00369716316181548	0.00423397915981195	0.0091625505848698	0.00703617858375777	0.00526680670958416	0.00396557116081371	0.00319122956140221	0.00100650582797765	-0.000217735601396566
0.130153450470581	0.0697144078688171	-0.0150979434012927	0.117269116293793	-0.00398634316573515	0.00656734213581214	0.0417019924955007	0.0440821430763976	0.0125709783300545	0.00129049948503851	0.0164411304665372	0.00687973175998741	-0.00249916612198522
0.116113787014098	0.0179906131803828	-0.00563590928374186	0.139140878969587	0.000874804616596697	-0.00584664763606392	0.0280227781379279	0.0156672611976461	0.00942759407652373	-0.0024859215097336	-0.00505685967704479	-0.0148427082519134	-0.0216515645863207
0.417237780948599	0.127312179558494	-0.0896894950618244	0.277297639344749	-0.0615029923146786	-0.0462477561602526	0.0262483369203325	0.0145957433861391	-0.00945699847326525	-0.0538753742374656	-0.0523449571306286	-0.0634302611246199	-0.0722804473035037
0.0134097204405733	0.0152339010648956	-0.000255005236130194	0.00874356032813048	0.00363233380356166	0.00354341467460982	0.00950210971502211	0.00865105284888625	0.00695435231963284	0.00358787423908574	0.00514965748256683	0.00241536351575315	0.000559073558594079
0.124328897321835	0.0232524628124163	-0.0203897390875108	0.0946461296495825	-0.00240588501305986	0.00125386829200146	0.0321347771772989	0.0154297705293194	-0.00191865047325886	-0.000576008360529193	-0.00295535765650842	-0.0134801307393739	-0.0193012050582687
0.406666614489638	0.1599367446091	-0.09058817094969	0.262394223774551	-0.0126837339734319	0.0165988438983239	0.0618613522929162	0.0382805434666547	0.0285236141147739	0.00195755496244598	-0.0313256218286236	-0.0130832034020908	-0.045870022537478
0.742986546092796	0.160338462368541	-0.230879622966991	0.207781311050061	-0.0108170320923037	-0.0235915575469852	0.0189136027167278	-0.0037663669663669	-0.0206763424324419	-0.0172042948196445	-0.0447481590054712	-0.0668200532902181	-0.0661654510924579
0.321882517778342	0.095125259910411	-0.0629668548844248	0.231877372401593	0.0208369459424499	0.0391071680113536	0.0714329999614324	0.0610136892804115	0.0349003951173439	0.0299720569769018	-0.0043145896130124	-0.000277655145171807	-0.0193768836922053
0.938233928571429	0.0604480562882347	-0.34881113337643	0.0587660714285714	-0.0309575036075037	-0.0426925595238096	0.00276874999999999	-0.0206133342352094	-0.0107436011904762	-0.0368250315656566	-0.0227956564269064	-0.0262548295454545	-0.0535924823575389
0.885694047619048	0.103206064491573	-0.316131537014412	0.0912563492063492	-0.00864852786102799	-0.0589955658376712	0.00560399080086571	-0.00617178516948746	-0.0165063949938952	-0.0338220468493496	-0.0470600484625668	-0.0428493234041109	-0.0697304386559771
0.808901579342645	0.108018812105309	-0.272876438579596	0.146139823698758	-0.00598640679052365	-0.034786157337749	0.0255388427352773	0.0143621239679336	-0.000539760952701362	-0.0203862820641364	-0.0154608894769549	-0.0142312173343951	-0.0300647617892831
0.550143478264512	0.131819951586583	-0.147555419277331	0.256739149705998	0.0279262793087857	0.0106290797193189	0.0633216509379637	0.0435312947216404	0.031312338757535	0.0192776795140523	-0.00496716318283452	-0.0169112009328907	-0.0281479771062751
0.466992912740757	0.203226676813909	-0.112664319607929	0.257950567869906	0.0140102054432206	0.00489959989706684	0.0659292562256338	0.0369639399171856	0.0180734567999286	0.00945490267014371	0.00478282343454861	-0.0188095522715451	-0.0398487134952102
0.934444642857143	0.0626945041757967	-0.342110198154511	0.0595553571428571	-0.0132315476190477	-0.0472338514190489	0.00278035714285707	-0.0163607142857144	-0.0213708333333333	-0.0302326995190483	-0.0402566655464633	-0.0364574320964124	-0.0422771062271062
0.664779203745816	0.116807294130409	-0.198324420937599	0.218663006821395	-0.00349169173619646	0.0131733389798785	0.0466907765615447	0.0319087364223539	0.00227137618815298	0.00484082362184102	-0.0166319003668869	-0.0318697409785516	-0.0362794877319537
0.0764861067365584	0.0489475160922868	-0.00873576737985853	0.0759849875795035	0.0108438056980069	0.00956712620295747	0.0343777196807759	0.038671115084234	0.0260959770626895	0.0102054659504822	0.0220879214462643	0.00691764249796595	-0.00283668733318333
0.93901130952381	0.0603043976759875	-0.351438911359786	0.0531970238095238	-0.00633630952380959	-0.0611503968253968	0.00308035714285704	-0.00422797619047621	-0.0279773809523809	-0.0337433531746032	-0.0452388109879887	-0.0187150297619048	-0.0526222132034632
0.306395107505402	0.106698333479779	-0.0692572081036093	0.176876135301887	0.0134597038167731	0.0112097171914482	0.0824295017783943	0.0594611123530202	0.0300789882475728	0.0123347105041106	0.00440890933944149	0.00127590362212449	-0.00208585616478218
0.817101108943161	0.104236909416405	-0.279789131013798	0.132680831338779	-0.00289356305767419	-0.0363609064848008	0.013124681238879	0.0251827464375691	0.00478770120502392	-0.0196272347712375	-0.0262153911886935	-0.0241855701672442	-0.050888957466166
0.697200604256854	0.17092900327946	-0.204570891228057	0.240061300505051	-0.00970954677219549	-0.00404012894999728	0.04335529901063	0.0108591894216895	0.0242124631584389	-0.00687483786109644	-0.00356339565299368	-0.0440694985672008	-0.0454406481288675
0.191843619765642	0.0686745743333259	-0.0288391722254073	0.16399553242465	0.0290784682995317	0.0188647364313216	0.0613471466014561	0.04134248748398	0.0305692902875572	0.0239716023654266	0.0126756949059996	0.00410574581594536	-0.00362617142397503
0.908809126984127	0.082216544927152	-0.330677289340265	0.0812325396825395	-0.0126323412698414	-0.0235956429170245	0.0121536706349205	-0.00423368055555573	-0.0108996031746033	-0.0181139920934329	-0.0102729662698414	-0.0216403273809525	-0.0411548493173494
0.0919569925613261	0.0142216833318946	-0.0142304540590052	0.0641273788308305	-0.00950389600861508	-0.00668020562725807	0.012644578071069	0.00614125718574679	-0.00261869921417913	-0.00809205081793658	-0.0103502749379862	-0.0238069535149718	-0.0208521761158955
0.697935079850705	0.145303183458618	-0.21283096250376	0.222287142371517	-0.00654440640339227	-0.022492474262092	0.0506861850106416	0.0285110512751138	0.00778802729241013	-0.0145184403327422	-0.00846468225057684	-0.0401098433993589	-0.0501107219593749
0.746103907203907	0.15677816486137	-0.232083654502396	0.208854426129426	-0.0188715087664085	-0.049228306381441	0.0137285166630755	-0.0159194069184851	-0.049698310608595	-0.0340499075739248	-0.0473987701942665	-0.0736082416490098	-0.0804357812476911
0.14865236443034	0.0686815902076054	-0.0194470123023848	0.132536966783361	-0.00143358772157712	-0.00969372101374949	0.0289548269607279	-0.0028889257698971	-0.00299175988309808	-0.00556365436766332	-0.0192925376983439	-0.0286257542408023	-0.05058602768432
0.270339123700757	0.0765741300551208	-0.0559528065766184	0.179264347107162	0.0016538378502351	0.0220017844315788	0.0469139164671954	0.0449461279181624	0.0382827250106046	0.011827811140907	0.0032192831474836	-0.00458247409122053	-0.0180183462043889
0.0918722230638783	0.0450470857208886	-0.0102518154494894	0.0883010656787176	0.0145785669259471	0.00265677356499543	0.0312394655610795	0.0196258824046836	0.0141943805891967	0.00861767024547126	0.000857454446931208	-0.00894787052835413	-0.0105950559799644
0.125621744134637	0.0201300502860714	-0.0212545314922944	0.0953853769798661	0.00154475529652509	-0.0050546779419124	0.0154839715171788	0.00746282404161694	0.00369305458709238	-0.00175496132269365	-0.00996579573848032	-0.0189164521464397	-0.0245776632388725
0.26226573860243	0.0893284095445391	-0.049779607013643	0.188113794221268	0.0241772277996307	-0.00274283804664327	0.0546384247237678	0.0439115494721763	0.0174900182249776	0.0107171948764937	0.00149993541020688	-0.0153695414398877	-0.0158518903925047
0.00206665266696836	0.00292162634498722	-0.000217281928274133	0.00111953046681027	-0.000854617006977126	-0.000969135191614242	0.000652858453238189	0.000720866834311086	-0.000352413205402624	-0.000911876099295684	-4.82222800846518e-05	-0.000329817864608646	-0.000749374802547835
0.284502550105527	0.103403721653363	-0.054860162022587	0.207739805861976	0.00450805857007447	-0.0687498597302063	0.00773141898774987	-0.0202128611589951	-0.0261713099185052	-0.0321209005800659	-0.0692551144106981	-0.0647244913250542	-0.0711597426803823
0.0581638837849984	0.0359798331529048	-0.00562739922945846	0.0427405032070342	0.0058504370309345	0.00433698790298581	0.0228514094489801	0.0187393613354834	0.00955484286947282	0.00509371246696015	0.00198807028535346	-0.00186023456294025	-0.00214362138081763
0.926733928571429	0.068559019201942	-0.341511699356388	0.0658494047619048	-0.0281836080586081	-0.0259845349095349	-0.00178405032467521	-0.0162060019841269	-0.0234893707599589	-0.0270840714840715	-0.0277587624181375	-0.0369105500402375	-0.05670193001443
0.583070227024246	0.17083804801967	-0.157311531372179	0.268740833990762	-0.0333475427924507	-0.097366369829922	0.00517148839409975	-0.0228587283899694	-0.0497107283654822	-0.0653569563111863	-0.079902213670776	-0.0780055960172	-0.104106548968523
0.378724150579164	0.1443009987658	-0.0810055097728151	0.243554693344506	0.057208156821424	0.045082637916935	0.0840480378629583	0.0620552683254763	0.0453689089811931	0.0511453973691795	0.0268946835552988	0.016470389601092	-0.00170029971108976
0.141001267470337	0.0405227650373695	-0.0197054185903915	0.130693366642637	-0.00573194809345365	0.00100328599201019	0.0244293120651585	0.0207590895962121	0.00160275889915121	-0.00236433105072173	-0.0118761487901356	-0.0153560746843537	-0.0179976891366078
0.0306100564932855	0.00455058246422853	-0.002422648358061	0.0263734851186359	-0.00211081433569143	-0.00145914491803236	0.00547770479770439	0.000668716183980542	0.00104812944768551	-0.00178497962686189	-0.00186116208339036	-0.00318059217895639	-0.00424907321815981
0.584313245155384	0.166528022938408	-0.15673092848697	0.260450034865249	-0.000904653133585231	-0.0390233527281943	0.0132420315032649	-0.0101510744430905	-0.0324920948208279	-0.0199640029308897	-0.0717981543746884	-0.0974850148004935	-0.0996953518289841
0.885354563492063	0.101693010172695	-0.316702968442332	0.0930621031746032	-0.0260178571428571	-0.0496571772590155	0.00739596410533916	0.00136880185786437	-0.0112138392857142	-0.0378375172009363	-0.0461531323434476	-0.0436401730418274	-0.0607818001683389
0.564410448139153	0.100573267725228	-0.159018027749706	0.228741404915558	0.000549000892389184	-8.3720042644897e-05	0.0482066757370183	0.0248878818407532	0.0108143506561493	0.000232640424872144	-0.0222220504686229	-0.0332895915609619	-0.0355192578237791
0.343109113142449	0.126882270799732	-0.0734234176986684	0.22712118856197	0.0133119472372377	0.0205158042170219	0.0780093121080995	0.0570311209793406	0.0365678264337414	0.0169138757271298	0.0191461812802412	-0.0090432791707501	-0.00546047124984067
0.687390907646308	0.135201908938234	-0.20834518956504	0.209808992907649	-0.0100820594631107	0.00613316836021705	0.0476056026244669	0.0304607248406348	0.00996190079824333	-0.00197444555144677	-0.0248482750963966	-0.0529219708989843	-0.03477056389086
0.00130696200510112	6.64691239224255e-05	4.90917557352726e-05	0.00085547532197331	0.000269561770530415	0.000647542152530774	0.000656080219421333	0.000426921510524755	0.00034149536294872	0.000458551961530594	-1.9758398909078e-05	0.000409415370382374	-0.000155349506927351
0.91425496031746	0.0795091573285933	-0.332992640121376	0.077578373015873	-0.011260637973138	-0.0359046626984127	0.0136864087301587	-0.00878695436507937	0.00622584325396813	-0.0235826503357754	-0.0280214781746032	-0.0425121184371184	-0.0252283463064713
0.794618615412365	0.149228403129831	-0.267911503774184	0.154135089216339	-0.00114547958985467	-0.0761814256043537	0.0013119341790141	-0.0306263335346216	-0.0250032992418743	-0.0386634525971042	-0.0555136295453716	-0.0457091434698965	-0.0476025997880999
0.378823550714763	0.143880382912708	-0.0823819353580186	0.238252230469709	0.0225700704557729	0.0378369180951992	0.0953894131979686	0.0681830908060774	0.0452153244834534	0.030203494275486	0.0129011837400752	0.00938953905231754	0.00808735582793851
0.719978635642165	0.153827356596083	-0.22765406528403	0.192165995976571	-0.00690119578304782	0.00365574289597714	0.0247449938941481	0.028151889411986	0.0113580823283318	-0.00162272644353534	-0.0141454194133023	-0.015637241667488	-0.0368869768684356
0.213430605707194	0.0681185046718991	-0.0433366211143348	0.149264584767966	0.0181281554079391	-0.00921638799486701	0.0343854918708321	0.0205736504787045	0.0183200126832863	0.00445588370653605	-0.00556537105471402	-0.000243931951463661	-0.0116391793934807
0.0232586397006991	0.00603785636976701	-0.000938407593106427	0.018848174616683	0.0014008672667937	0.00115240985038114	0.0101719519699127	0.00736757710588774	0.00551397900910647	0.00127663855858742	-4.66355565810206e-05	-0.00355930186098507	-0.00245229292656456
0.640726965857898	0.13740828728332	-0.197508755109011	0.207666151552588	-0.00544926583049243	-0.0384618573681214	0.0182219524942019	0.0024088378686925	0.0111623264978656	-0.0219555615993069	-0.053238145025046	-0.0516276387440611	-0.0421490011361977
0.931119047619048	0.065279078170828	-0.343029889302374	0.0647559523809523	-0.00459226190476192	-0.0292482142857143	0.00639806547619048	-0.0077305194805195	-0.0113367559523809	-0.0169202380952381	-0.0182442924518292	-0.0371736607142856	-0.0416258116883117
0.1077188184756	0.0660760895902189	1.11305414391694e-05	0.141406680486697	0.0122728237506173	-0.00991370865463707	0.0381987921798412	0.0202019667134154	0.0138621958233214	0.0011795575479901	-0.00734477166245545	-0.00611857905153521	-0.0134153564712156
0.368213962007971	0.14388293526779	-0.0816675231323838	0.241162510426899	0.0392135584974942	0.0250872890831579	0.0746866852981666	0.0650563679616666	0.0532287103727281	0.0321504237903261	0.0127342302843748	0.00896087484215852	-0.0147312521127235
0.0171391524949067	0.00375248290779607	-0.00254710768588999	0.011639240939562	0.000417385471883129	-0.00274866014201275	0.00148812685499525	0.00190039673754219	-0.00062481676797875	-0.00116563733506481	-0.00166733188364749	-0.00232048780369646	-0.00242555088450641
0.4796319660318	0.101990893930371	-0.115760946289081	0.269211194136693	-0.00778416993249514	-0.0282828066835449	0.0516079336928498	0.0169236170454451	-0.00133688243448166	-0.01803348830802	-0.0345682327829108	-0.0617747157356559	-0.0573713831772868
0.457280061109203	0.192519977526102	-0.106136553942679	0.271888052053715	0.0238734858447268	0.00446785559474538	0.055534132078588	0.0431309920697783	0.0268814010400281	0.0141706707197361	-0.00360924290054332	-0.0314038850530038	-0.0372271387861731
0.211363429553375	0.0677853519191289	-0.0402666385083185	0.146065021841094	0.0231561677621094	-0.0111194393212057	0.0492704784962311	0.0382837696632402	0.0206812636625315	0.00601836422045182	0.0177289905984934	-0.00309633560364314	-0.00690301320488027
0.683545150426586	0.132623735638026	-0.207230826365558	0.20249749733279	0.00103172302568411	0.0107712366337109	0.0537783817869368	0.0107925041405049	0.0137456541406354	0.00590147982969758	-0.0236980793025998	-0.033882087018236	-0.04222616529343
0.0745945634854024	0.0176069696954002	-0.011279801273165	0.0553904421662605	-0.00969629054395556	-0.00875287703227338	0.00724446891161734	0.00216346764322539	-0.000148113327338023	-0.00922458378811447	-0.010855432518336	-0.0108798204516407	-0.0152488953384361
0.893113492063492	0.0873819218234542	-0.321843592372587	0.0906007936507935	-0.0181274891774892	-0.00572950244200254	-0.00256870039682544	-0.00792452200577209	-0.0148014232295482	-0.0119284958097459	-0.0443705795940171	-0.0392086748321124	-0.0281786515567767
0.942902380952381	0.0562381865933629	-0.349507171315978	0.053347619047619	-0.0313030753968254	-0.033241332972583	-0.00269856150793657	-0.00193928571428581	-0.0209050595238095	-0.0322722041847042	-0.029721378968254	-0.0194973710317461	-0.0220944940476192
0.907914484126984	0.0839121584704862	-0.332501312922931	0.0809188492063492	-0.00920228174603177	-0.0487021798871063	-0.00420138888888899	0.00413859126984129	0.00148330627705628	-0.0289522308165691	-0.0322435380591631	-0.0343510555416806	-0.027110772907648
0.164319400765622	0.06860536053095	-0.0247327527752901	0.129956753695771	-0.0322428062207634	-0.0217984200897638	0.0202913802886732	0.0060707169145772	-0.000723790420265324	-0.0270206131552636	-0.0100567478737104	-0.0339971449077025	-0.0291784022277958
0.437555562206702	0.104816635887873	-0.112893235715522	0.216247275810897	0.00397001591304802	-0.00548202686289423	0.0597475892413361	0.0357588506026001	0.010326774366585	-0.000756005474923105	-0.0123474240882767	-0.0300904466442881	-0.0486438676653577
0.146590180051665	0.0211771690895336	-0.0258810019189328	0.10451938650401	-0.0110584976642078	-0.01497837546757	0.026639497663008	0.0155159475341222	0.00298518476302639	-0.0130184365658889	-0.0129422412241825	-0.0144613678879774	-0.0211369252622439
0.700512097277722	0.144418803909504	-0.213179035731348	0.215600997960373	-0.00414211908125428	-0.0127205927369416	0.0233014660223583	0.0152129989801864	-0.00177373439576423	-0.00843135590909794	-0.0239885275195082	-0.0372082424879292	-0.0574620453105266
0.724231052276239	0.153343217900184	-0.227304590569199	0.19336583694565	-0.0439206745647622	-0.00835031922252072	0.0260420078743947	0.0209865617636583	0.0109754676021192	-0.0261354968936415	-0.0222704763568452	-0.0391713687270742	-0.0549762384518718
0.39374530901377	0.0859332171035427	-0.083424307177711	0.276285444642475	-0.0109824796134468	-0.0058380188490163	0.0601490296874174	0.0317763536684407	0.0172260005646575	-0.00841024923123157	-0.0300648689883239	-0.0345573774997628	-0.0614100179189276
0.231982136803752	0.0958362676002359	-0.04136389039549	0.176834485275052	0.0464333518606138	0.0365471089954102	0.0580209208750535	0.0489347482167082	0.0413829250645518	0.041490230428012	0.023269767862794	0.0100521618975157	0.00510859255867635
0.463134959502488	0.110410019246824	-0.124139114081818	0.217605831339305	0.012213655234783	-0.00204435220153937	0.0535855327292745	0.0341219563836951	0.0183862831964847	0.0050846515166218	-0.0276317662329174	-0.0252692492415197	-0.039350918751639
0.272733654164715	0.0760589059988757	-0.0605960554162674	0.168360239234551	0.011843038506261	0.0245636966732037	0.0594602280523227	0.0526809908053763	0.0340017666631227	0.0182033675897323	0.000253878598049984	-0.0168859023092139	-0.0114109427375435
0.0362467663436568	0.0104618507757802	-0.0041140397499687	0.0276436879007969	0.00555410348089957	0.00170231353682656	0.0124965937414579	0.00787759492775775	0.00498871802530434	0.00362820850886306	-0.00027097168316341	-0.00225085365261896	-0.00392197129475426
0.143052897611169	0.0634749849623583	-0.0145117431724623	0.152824009612275	0.00226440351782914	-0.00952585166165773	0.0267822676334012	0.0192755759772477	0.0101961127616373	-0.00363072407191428	-0.00857492444730079	-0.014716447281731	-0.0240530783616281
0.199852113663906	0.086786992318267	-0.0227243017028775	0.211908059528687	0.00522721837572085	-0.0414654559719675	0.016008277134562	0.00979839165746829	-0.00237010747426555	-0.0181191187981233	-0.0363542605349768	-0.0269774877308256	-0.0377254664718781
0.144863525724651	0.0270832587874135	-0.0230533885931804	0.121575778436294	-0.00233340513517716	-0.00242444941094896	0.0311799668627875	0.0190021854967559	0.00228504904754206	-0.00237892727306305	-0.0113897083924346	-0.020786206036306	-0.0252170487795013
0.599616649381673	0.162044122999313	-0.162291719253516	0.252567353797099	-0.021856393999156	-0.0725401764349122	0.0183870849363793	0.00575619557324225	-0.0257506417436165	-0.0471982852170341	-0.0966956406145928	-0.0810684400811895	-0.0884593347530367
0.0341617676283547	0.029364839358311	0.00226377411586918	0.0348593879125223	0.00932454799479027	0.00764535132932679	0.0236527464283847	0.0181894287134855	0.0141873493689646	0.00848494966205853	0.00569059952497828	0.00138869483768569	0.000201804649409713
0.567775303076346	0.167600210516023	-0.148358362204046	0.268972718143845	0.000103607285019347	-0.0651279291909865	0.0320428990871838	-0.0177889360529323	-0.0263266576335056	-0.0325121609529836	-0.0340539835427501	-0.0759523491355253	-0.112488018415975
0.0374213007551873	0.00929907417666119	-0.00521096828609549	0.02452766311659	-0.0017140965293144	0.00138661830077272	0.00717183742996166	0.00448949904978622	0.00165047412318028	-0.000163739114270839	-0.00175681546863274	-0.00368848303517379	-0.00540884947598239
0.696453598484848	0.163795115304422	-0.204644961955707	0.232476235569986	-0.0189281267092407	-0.0211085578148581	0.0362939562630352	0.0163106117738471	0.0121946687370601	-0.0200183422620493	-0.0212792955512625	-0.0263000837358264	-0.0629994290497192
0.184827067703946	0.0649352351746774	-0.0280555678700759	0.167776581143711	0.0174648306419748	0.00391881700447949	0.0593024419344967	0.0345469588501125	0.0372886426187411	0.0106918238232271	0.000478810587352885	-0.00136675908715028	-0.0112544486647836
0.0634273463596959	0.0360340063484826	-0.00906302123728887	0.0402834358796529	0.00720056814599827	0.0108896049401453	0.0216319211026937	0.0170074967656932	0.0130581033061476	0.00904508654307179	0.00195408678849232	-0.00123680516099695	-0.000209305998696424
0.371982620613658	0.144361275531487	-0.0792998735727293	0.239961831371742	0.0542948819993544	0.0372909987050829	0.0805016427211444	0.0799575176722481	0.0575076825489553	0.0457929403522187	0.0333737528541905	0.0205873672365235	-0.0116157208334531
0.885059027777778	0.104858826705315	-0.316275775920835	0.0983993055555555	0.012602876984127	-0.0385550595238096	0.0155639565295814	-0.00624454365079363	-0.00784821428571425	-0.0129760912698412	-0.035324230926345	-0.0288802414142876	-0.0272109831141082
0.868066003787879	0.106064941641251	-0.306844725464227	0.104288433441558	-0.00254452110389614	-0.0135438585719836	0.0136036390692641	0.0092592414529914	-0.00319859307359305	-0.00804418983793986	-0.0301080213189587	-0.0354275504009879	-0.0331869175962926
0.56086311774848	0.144108031717555	-0.159409110675845	0.239770620589206	0.0296860735299336	0.00632230892130836	0.0597705874428442	0.0448074122544843	0.0278723558695393	0.018004191225621	-0.0107675282356765	-0.0224873026870679	-0.0406177358690883
0.227317285945563	0.0607178636979756	-0.0432091332084367	0.171069754060863	-0.0112516086388142	0.00570138599190972	0.0375319996405211	0.0259242724542466	0.0138610028884953	-0.00277511132345223	-0.0231228253440802	-0.0216059399383451	-0.034512796727504
0.322071739910505	0.0603103746778665	-0.0605594817736678	0.245530879214043	-0.0226831660186475	-0.0329267918851417	0.0343825281598586	0.0145333911932793	-0.00630455597690488	-0.0278049789518947	-0.0344543494277342	-0.0360822216499438	-0.0533021544625694
0.173732668328002	0.0664832735618668	-0.0283201268432748	0.133377750425432	-0.00714221612982377	-0.0321767056025147	0.00746220100133752	0.0044064270791801	-0.00789438545102275	-0.0196594608661692	-0.0225801751180233	-0.0378352376619894	-0.0416382293456092
0.0332121345514916	0.00171950814598482	-0.00522266781103591	0.0250425261422155	-0.00330541055835757	-0.00347758693100813	0.0051424535398439	0.00257920587887644	-0.00126395855135829	-0.00339149874468285	-0.00392402989257915	-0.00431287570557472	-0.00503702191788076
0.100835965229554	0.0172979653757682	-0.0120190013035141	0.0885251599840596	-0.00687026842875899	-0.0127697977983139	0.013085989470826	0.00997836376714843	-0.000396853455509161	-0.00982003311353642	-0.00991320203937741	-0.0185743678876573	-0.0234004685594889
0.238460291461119	0.0821887355787687	-0.0406507425336978	0.184374049131551	0.016371669271547	-0.00566137267188085	0.0583778781911133	0.0425827139518657	0.0212430157606533	0.00535514829983305	-0.00425256596322623	-0.0158938317581314	-0.0162696934246149
0.0241897035405392	0.00305309269187944	-0.00433185289172586	0.0194711751411168	-0.00505438535476128	-0.00843874253960788	0.000992411103208371	-0.00131874591242116	0.000485694723835667	-0.00674656394718458	-0.00415185268546296	-0.00429608260366118	-0.00682011612158671
0.888799801587302	0.101592690311176	-0.317346254509581	0.0950335317460318	-7.79761904762255e-05	-0.0207116930863255	0.0212551587301588	-0.00276909722222207	-0.000410520035520001	-0.0103948346384009	-0.0459586427053338	-0.0564862103174603	-0.0350877370127366
0.0236015642373229	0.00205801164803149	-0.00333215406295022	0.0159280597741237	-0.00414133511506688	-0.00444986873213041	0.00266534313602503	-0.00181123697691691	-0.00349090399712659	-0.00429560192359865	-0.00562724325729669	-0.00581074482831739	-0.00689274702186244
0.00152335539247378	-0.00014358070951565	-1.18419376389253e-05	0.00198259983775115	0.000175584376972003	-1.39704299444013e-05	0.000501004570835524	0.000271208530978874	0.000105160569223957	8.08069735138009e-05	-0.000351795706803484	-0.000271870440359304	-0.000472414958496956
0.0288229754800277	0.00408240855308077	-0.00310604686654103	0.0224212828812459	0.000283847040117559	-0.00725189747748155	0.0054549269080664	0.00469336492848152	-0.00189027635383758	-0.003484025218682	-0.00376994901000587	-0.00407363204894081	-0.00681847746490552
0.944440476190476	0.0544476247187343	-0.351541109899132	0.0510595238095239	-0.0364175595238094	-0.022729365079365	-0.0048150793650793	-0.00325059523809523	-0.0331904113247863	-0.0295734623015872	-0.027076156135531	-0.0327770795177045	-0.0342076884920635
0.00589433153833535	0.000263839211152037	0.000644407699025604	0.00987234652938435	0.00033371757222017	0.00031009426289273	0.00306754556485206	0.000768325123846386	0.000120242511831128	0.00032190591755645	-0.000389890172060405	-0.000959036025750045	-0.00125897756998121
0.0729131070394985	0.0161345557148506	-0.010874465882071	0.0573696782650499	-0.00342984047459581	-0.00498404077393662	0.0128676555191112	0.000868477305219634	-0.00118114369459177	-0.00420694062426621	-0.00903761105240138	-0.0108908645074278	-0.0110776311565754
0.1857066052849	0.0311348879480156	-0.0313619794309123	0.143848616013666	-0.0120734792729207	-0.0301681642008875	0.0271885796644712	0.0109047788758745	-0.00220801416806052	-0.0211208217369041	-0.0356723739509923	-0.0343125128664068	-0.0432488777272572
0.111874049752552	0.0204998251522703	-0.0157557053984875	0.0897043628827304	-0.00814229495135624	-0.00804895199304372	0.0175985966255939	0.0106856186696339	0.00367927011205534	-0.00809562347219997	-0.0116601763750229	-0.0157196546293296	-0.0261650771798094
0.938882142857143	0.0600517534224203	-0.347184719451007	0.0547428571428571	0.012272619047619	-0.0408012175324675	0.00581309523809515	-0.00388650793650791	-0.0308665223665224	-0.0142642992424242	-0.0277676767676768	-0.0284279581529582	-0.0322345238095237
0.682310068968118	0.16138937129718	-0.211487673701623	0.198437977664758	-0.0145195738315895	-0.0378218110027432	0.0424330733409845	0.0106459280926886	-0.00470994333824859	-0.0261706924171664	-0.0573326513500562	-0.0418389516247424	-0.0346292278599493
0.411895816804895	0.0816607194265997	-0.0927710367227335	0.274545642563047	-0.0116991994623973	-0.00333330305596569	0.0520710393850233	0.0205274739466082	0.00368201027189236	-0.00751625125918148	-0.0327584178395213	-0.0439965711669537	-0.0625365893171697
0.0792050569413897	0.0158136937541944	-0.0143379506043246	0.0589365738072573	-0.00681881428180116	-0.00520860872222166	0.00812310293239207	-0.000598674892628936	-0.00741660797591333	-0.00601371150201141	-0.00835654172208539	-0.0123123835553857	-0.0195545777843613
0.887506051587302	0.104827986104071	-0.316838943283439	0.0963689484126985	0.00169135309135315	-0.0185173118548118	0.0150523809523809	0.0108603948135199	0.00265840999278499	-0.00841297938172925	-0.0270575396825397	-0.0293521925442978	-0.0380144317909118
0.00720085483539819	0.000720588512957429	-0.000261061634608982	0.00468182269641228	0.00132169496454724	0.00136260065558887	0.00325132197368132	0.00192197115609259	0.00104147850285267	0.00134214781006805	0.000466048946142958	-0.000721851986227586	-0.00109239861422523
0.150090743843324	0.0213320864579822	-0.0264933616397125	0.106772003119527	-0.0129778594340255	-0.00743513475460766	0.0223997435374282	0.0165292347022689	0.00301531997973511	-0.0102064970943166	-0.012301236610179	-0.0246798312502394	-0.0265562751654835
0.463825183222149	0.19921973679043	-0.11146743934336	0.268850153423775	0.0155379475623895	0.0237558191008754	0.0862585352582558	0.0497398591375739	0.0368391850210948	0.0196468833316324	0.0218755662788294	-0.0176498690162306	-0.00522734446265821
0.00576826793425247	-1.80779621216402e-05	-4.52711243491971e-05	0.0105488497488074	-0.000897653121540751	-2.12835488492009e-05	0.00305861070775144	0.000760684937280895	0.000266595170947089	-0.000459468335194976	-0.00075414361576775	-0.000717773498113422	-0.00108534904882959
0.06462903075043	0.00469445566227565	-0.00795986068985444	0.0435148886012028	-0.00100637250603451	-0.00454915056160719	0.0148510288226764	0.00749504463590052	0.00459092575103982	-0.00277776153382085	-0.00340277629540295	-0.00613911055029664	-0.00866764380415046
0.899271031746032	0.0841148235125952	-0.325552913992188	0.0887825396825397	-0.00958556096681096	-0.00876570165945167	0.0129370039682539	0.00339424603174598	-0.0110165674603174	-0.00917563131313126	-0.0187209096459098	-0.0339100888082506	-0.0366740379412255
0.124231810465543	0.015523024884148	-0.0208765551383546	0.0902730907800731	-0.0152165139576458	-0.0126653344049929	0.0147393714439882	0.00315503508793372	0.000102744835976054	-0.0139409241813193	-0.0146997635801764	-0.0179965821649974	-0.0317124852865466
0.476197875585337	0.108883772546573	-0.110407724303886	0.271675034333906	-0.0217055085282575	-0.024923195624327	0.0422527843557496	0.0276756113155784	0.00168351203349948	-0.0233143520762923	-0.0339169024010028	-0.05105694973285	-0.0660306964374068
0.931631547619048	0.0656951598865074	-0.343435750472764	0.0634934523809524	-0.00885454545454545	-0.0311532738095238	-0.00208005952380963	0.000261904761904685	-0.0168643849206349	-0.0200039096320347	-0.0244938176406927	-0.035397103937729	-0.0285849358362226
0.0262314303734839	0.00537307358531792	-0.00296507667347961	0.0220327089601687	-0.00812949110840631	-0.00283923625348307	0.00278788367839186	-0.0004811422248545	0.00035234333895405	-0.00548436368094469	-0.0036932828826676	-0.00476437727669096	-0.00780038361996246
0.092343965240164	0.0119861064565747	-0.00965582618525515	0.0861560783179539	0.000571592159870571	0.00215149313722725	0.0244509743885447	0.0138297257508732	0.00602035396705315	0.00136154264854892	-0.00400429313210279	-0.0138473234007484	-0.00926798139845421
0.545179805790185	0.133812462254119	-0.141009391047829	0.270483675336531	0.0327513869100137	0.0170015099231245	0.0604437599833517	0.0370551776015062	0.028955850978902	0.0248764484165691	-0.0114950950025664	-0.00760607960715021	-0.0353460497855215
0.593360240813291	0.13374491406751	-0.169686430399132	0.227218243357824	0.000969576068426403	-0.00259269689209074	0.0368723590405025	0.0229959111749448	0.0054780043392979	-0.000811560411832168	-0.0294440235615734	-0.0362486056389038	-0.0327604110090678
0.795113788295038	0.14420712852362	-0.266352901983579	0.152926435370185	-0.0182892288267289	-0.0537735490011341	-0.00369829178378822	-0.0446258409289706	-0.0310866384656217	-0.0360313889139314	-0.0455824658100112	-0.0812173137613189	-0.0902738039308462
0.141207055727259	0.0235998941194019	-0.0214774654201198	0.111796334026958	0.000402146026009242	-0.00875072412539105	0.0294447951920066	0.0147721243325728	0.00554140807082762	-0.00417428904969089	-0.0118519952543673	-0.0237149272939293	-0.0225912352143589
0.598825053091959	0.13564358147043	-0.165076561492034	0.257520856717186	-0.0259980237636572	-0.0104094679335635	0.0386201986499821	0.00602547731576053	-0.000417620817501407	-0.0182037458486103	-0.0453935281170398	-0.0578323320723605	-0.0740236340761435
0.77985248015873	0.167396797380166	-0.250484408666097	0.187480853174603	-0.0190598172660672	-0.0660293295348442	0.0138178496533566	-0.00711110139860138	-0.0206568721311368	-0.0425445734004557	-0.0712897012004228	-0.0593817608514939	-0.0712752691254053
0.00827882001925593	0.00143435999032916	-0.000103922229099043	0.0058749336431509	-0.000636294738557574	0.000996790981441653	0.00281536043130187	0.00210183447232076	0.0020337669189389	0.00018024812144204	0.000182990353212249	4.60273641963074e-05	-0.00173413704602073
0.19406030715121	0.0317982321515672	-0.0336210321012098	0.166177320757304	-0.00846679675966272	-0.00603935710888737	0.0330144228298193	0.0242315498189052	0.00299240226477465	-0.00725307693427504	-0.0167170845053751	-0.0211119736705295	-0.0369498791380774
0.411856464596724	0.135778180688882	-0.0830591348031351	0.287411891540589	-0.0150636095670004	-0.0658387779040679	0.0295005059993595	0.00963449281360856	-0.0276392840496302	-0.0404511937355342	-0.0505756721722324	-0.0558916299710845	-0.0880729129510703
0.196747222451624	0.0877620086769209	-0.0226088241778131	0.20630339918886	0.0117890359115332	-0.0382252866002985	0.0182739581424387	0.0123094870121045	-0.000198166254825854	-0.0132181253443827	-0.0248552935653418	-0.0411000750775897	-0.0461389697590642
0.041287822194013	0.012241741491177	-0.00510528579754187	0.0288194134486482	0.00362368910611273	-0.000139216287804667	0.0145871765057652	0.00453863245774632	0.00397417181114579	0.00174223640915403	-0.000885576672511774	-0.0015341577645091	-0.00674975960631046
0.568584694282326	0.144934905714807	-0.160545755852602	0.237939311124033	0.0159504592571733	0.00458847278734298	0.0624844901853565	0.0351144867697299	0.00936338758412458	0.0102694660222582	-0.0216829318186169	-0.0113270457717287	-0.0412366868775266
0.311888251260053	0.108611904225448	-0.0718242287447281	0.178198768246863	0.0196501112764007	0.0215998170898473	0.0396818727134987	0.057407570605621	0.0413575101179447	0.020624964183124	0.00312816087618356	-0.00697871469146411	-0.00935033353632458
0.551262675729413	0.125418053936194	-0.145240611569894	0.255615584898847	0.0229409327953223	0.00641665839642813	0.0550973174738703	0.0462677889854701	0.0250117300457217	0.0146787955958753	0.00371534221842196	-0.00891276629593629	-0.0426464833145862
0.126267408704662	0.0562414562291307	-0.0213640122646757	0.094003801134132	0.00181873738613103	-0.00813142854493835	0.0226445601816369	0.0114775503016435	0.00538028960602985	-0.00315634557940367	-0.0131354268466237	-0.00689687015454707	-0.0244541257353522
0.895516071428571	0.0883595107082	-0.321459643375399	0.0943589285714286	-0.0020202380952381	0.0028516485760971	0.0193663690476191	-0.00215982142857141	-0.011257472041847	0.000415705240429554	-0.0393537698412697	-0.0385925619745592	-0.0390481578266504
0.301802921094168	0.108161454201987	-0.0681318211426726	0.179040644389108	0.0160075953185622	0.0383846402435944	0.0565228063246643	0.0455288098016206	0.0433547952012243	0.0271961177810783	0.0117586630275522	0.00642079167410348	0.000968651641059304
0.0470217862845357	0.00723002164985357	-0.00515575365616031	0.0394878938671339	-0.00399796973585644	-0.00850979794146232	0.00763711197350015	0.00861301986173556	-0.0007269042469659	-0.00625388383865938	-0.00367325719939183	-0.00726394403016136	-0.0129260819740765
0.915771428571429	0.0783444844099429	-0.333188994381847	0.0765678571428571	-0.00756879509379504	-0.00920595238095245	0.00785595238095238	0.000311954365079359	-0.00588437500000005	-0.00838737373737375	-0.0148605522949273	-0.0324478679408827	-0.0371366136722754
0.497021415632659	0.15578007474731	-0.119619489057066	0.283599033558025	-0.0120577629800428	-0.0608561919086347	0.0209387778805787	-0.00926467990064661	-0.000421451211880919	-0.0364569774443387	-0.0470976645692044	-0.0852513808235875	-0.103284915476381
0.195098817335	0.0270589290791746	-0.0325022957314296	0.16123660675263	-0.0102035153282992	-0.00589635764987259	0.030015599978735	0.0171399241562393	0.00524863915786311	-0.00804993648908586	-0.0193245635029101	-0.0247894937908036	-0.0351461047042777
0.0705432364193638	0.00899042137571883	-0.00907978176576901	0.05612843846751	-0.00321552532876536	-0.00516228636448776	0.00809128539024347	0.00430556018246404	-0.00483749211193077	-0.00418890584662655	-0.00803266069199118	-0.0112721096719268	-0.0126808660153272
0.359325616228244	0.134861212262917	-0.0761134152320967	0.239019556381732	-0.00172107413011063	0.0216367094320467	0.0730630573880799	0.0533400908824474	0.0312038608329213	0.00995781765096798	0.00840318298606985	0.00205276192682896	-0.00474923030691554
0.0641679041999544	0.00535897738627067	-0.00889454717567055	0.0446137172668005	-0.000643151711557294	-5.74352827515945e-05	0.0186296788579315	0.0082371242287112	0.00373811601704097	-0.000350293497154444	-0.00262474898192006	-0.00720587444994153	-0.00843113853815203
0.0211452881686321	-0.000451061171768474	-0.00254639748930405	0.0171527313771985	-0.00140914957865399	-0.00304267008610459	0.00257285530121395	0.00241479716543213	0.00124556364012974	-0.00222590983237929	-0.00186919104232324	-0.00620697541713809	-0.00587013477049417
0.211770689097927	0.0650625249971838	-0.0404129301671035	0.151202903401175	-0.025949747402144	0.0222919374797086	0.0470065282206173	0.0279874324624567	0.0107536694965265	-0.00182890496121768	-0.00271392228780515	-0.01291478559794	-0.0248718039921195
0.129487787973573	0.0227835513604897	-0.0204430731102169	0.110059984210391	-0.00135241284925366	-0.0126789704528964	0.0199122098210844	0.0119368866764571	-0.00079150690910007	-0.00701569165107503	-0.0125446358520744	-0.0147423710697865	-0.0293417989240471
0.648774259002578	0.134640023816107	-0.198393912208322	0.201695251944775	-0.0217992776426728	0.0100449305904948	0.0184005158591023	0.00460492356735087	-0.0118529406344606	-0.00587717352608896	-0.022974062491897	-0.0302319650152627	-0.0515539354433454
0.042971732047479	0.00991744936469802	-0.00691643428827023	0.0267342476374662	0.00173682538384993	-0.00361043244074127	0.0123149402457443	0.00705258131725909	0.00240905851889824	-0.000936803528445669	-0.00217294357636175	-0.00158856810407281	-0.00586110989437266
0.132402337866259	0.0616178860644286	-0.00958996235259886	0.151178483187907	0.0179011903299402	-0.00650880642315382	0.0358502565359829	0.0227635027202365	0.0129667394016635	0.00569619195339319	-0.0046096440935339	-0.0118157557366119	-0.0125579754781106
0.219622124926148	0.0847737794212683	-0.0380152141274861	0.167207672063616	0.00351928796027876	0.0291848058160961	0.0559673922107082	0.0578898160641455	0.0330142454826375	0.0163520468881874	0.00867299019801815	0.00603231098207965	-0.00634467462356839
0.58612332616569	0.171337583558071	-0.160656470688053	0.252771431600772	0.00708461793269555	-0.0996728655879488	0.0354788251552116	-0.0270687776648123	-0.0517457839978903	-0.0462941238276267	-0.0519571100265508	-0.095201409792384	-0.0912472485673803
0.0262276032013667	0.0182524371324505	-0.00322927136359572	0.013822383674372	0.00403460455368769	0.00400899287006085	0.00920504826065537	0.00781734472064109	0.00527266263497533	0.00402179871187427	0.00354250081788013	0.00187774540885898	-0.00321527126281129
0.222887266538125	0.0873662624086764	-0.0388930511514354	0.168658467785254	-0.0282895288090154	-0.0281285989067851	0.0288855228276098	0.0135197086789853	-0.00559269891258637	-0.0282090638579003	-0.0221411952573243	-0.0339475200068046	-0.0334963989407112
0.867285272366522	0.106002322871532	-0.306241653612226	0.107360831529582	-0.0149464056776556	-0.0242885822510822	0.00718411345598846	-0.00281661480880224	-0.0190859172077922	-0.019617493964369	-0.0243139046169474	-0.0440452922077922	-0.0484847988816739
0.0620189447796817	0.00530578727640461	-0.00737222546135989	0.0415787320425052	0.00388957025963723	0.00354383069328976	0.0160142411390256	0.0112905256180753	0.00692074429750005	0.00371670047646349	-6.51004619700787e-05	-0.00635836826601129	-0.0064275018507983
0.685460595758079	0.135009158910868	-0.211251786469846	0.203294238477174	0.00262057621537271	0.00225582284779724	0.0434767637323835	0.0121265115900085	-0.00971113402058932	0.00243819953158497	-0.021725953988264	-0.0365162274932597	-0.048781445389123
0.70354551004551	0.140870471919356	-0.219276414689774	0.217595362970363	0.0123402511779156	-0.01008625863086	0.0304511942612126	0.015580060542537	-0.0023481020074152	0.00112699627352775	-0.0305144565302357	-0.0274648151347076	-0.03145060115704
0.00492647015705147	0.00142413202252133	-0.000270741990147246	0.00292263012354356	-7.93010520012093e-05	0.000862789923729939	0.00277666695802983	0.000933708693408088	-1.28581493656285e-06	0.000391744435864365	-2.50197699558988e-05	-0.000363096643589242	-0.00111744989362498
0.122388395786225	0.0194878197169137	-0.0195597746270884	0.0844029021535417	-0.00686952497697138	-0.00964554525558044	0.0205589912101601	0.0119059916070083	-0.00510636911240502	-0.00825753511627592	-0.00702941445219062	-0.0215212154784687	-0.020864455601906
0.00713600248112049	0.00077563049532362	-0.000419489450567426	0.00686127587012339	0.000822634363793871	-0.00045995880924742	0.00319621909266896	0.000906925496103531	0.00108827720416647	0.000181337777273225	0.000314647425899765	8.2058817182722e-05	-0.00113647455363755
0.410968076163225	0.157476908207294	-0.0917496554883038	0.267234718891948	-0.0161406039105308	0.00670967085890006	0.0533035633353316	0.0554278749937662	0.00431041338538585	-0.00471546652581539	-0.0155732453323782	-0.00839397326567959	-0.0450986122052287
0.912962301587302	0.0787522951713899	-0.331064242450866	0.0802876984126984	-0.0311934974747474	-0.0301414682539682	-0.00660753968253969	-0.00876422917360409	-0.0238158639971139	-0.0306674828643578	-0.0411972718253969	-0.0396512699106448	-0.0440878968253967
0.6084772159458	0.142493638427331	-0.170532523091176	0.239510002391418	0.00626961508694401	-0.0281985321653104	0.0503929975212881	0.0173978385660525	0.0041837607187043	-0.0109644585391833	-0.0276724613860098	-0.0259545740945675	-0.053613090485878
0.229564193950028	0.0675998529263242	-0.0427822488313516	0.171850963265695	0.00372978325249138	0.00795010882123262	0.0460488548164965	0.0336697005254628	0.0046939990056229	0.005839946036862	-0.016724886465359	-0.023915595426547	-0.0266213473846243
0.0418800636269833	0.00689320406967633	-0.00710911585392569	0.0296013189332637	-0.00611196755424196	-0.00445493382132562	0.00301294782137229	-0.00254959036951198	-0.00350701654274307	-0.00528345068778379	-0.00845167673744063	-0.00846022948299074	-0.00901458585180628
0.807163256609419	0.113887583618933	-0.271605159094176	0.146094173396076	-0.00714335428951618	-0.0322558775007697	0.0438925504307635	0.0206185525536405	0.0156229002892383	-0.0196996158951429	-0.0190914532934036	-0.0605545382076284	-0.0485097409116783
0.00189523723952953	0.000224167474023302	-0.000277963723588567	0.00065731143327744	-0.000530017849462209	-0.000268299892492289	0.00101184973174231	1.21200824290573e-05	0.000316954948952594	-0.000399158870977249	-0.000124107692811449	-0.000658376307476752	-0.00026565608445449
0.0999181868702941	0.0198290483469148	-0.0117881848652707	0.0925789690060126	-0.000854228673420568	-0.000211285277403647	0.0185154162510244	0.0113365810336657	0.00359311531365049	-0.000532756975412108	-0.00817552651546001	-0.011105623665602	-0.015786624904773
0.314759338954945	0.115688521956493	-0.0519567280447596	0.274035257048759	-0.0158669133493424	-0.0247633603427909	0.0256418553738427	0.0354995970080684	0.00984046971019437	-0.0203151368460667	-0.0303448775359721	-0.0739966206367555	-0.0508159735652288
0.197475875978306	0.0837411244667016	-0.0251750174994508	0.203486896950244	0.00106754888367958	-0.0423806966758414	0.0267692406546776	0.00274328609228069	-0.00664075611704326	-0.0206565738960809	-0.0283978872762328	-0.04144672630119	-0.0474229206958458
0.307074658560698	0.0608727709047338	-0.0534494654588021	0.252775819132923	-0.00725284688207667	-0.0351093972085635	0.0363952875281079	0.00993869492094407	-0.0146941051022706	-0.0211811220453201	-0.0371007736290807	-0.051616467100307	-0.0509689618012505
0.0377168461402297	0.00759396962619312	-0.0028301463464951	0.0375349378747853	-0.000881463672374606	0.00132117402175871	0.0110754199622925	0.00229549028598299	0.00523890075498926	0.00021985517469205	-0.00232703071446985	-0.00471065077969569	-0.00278719599997954
0.0738453766227935	0.0384251895198777	-0.00588765807973925	0.0782869642810204	0.00596684287500986	0.00380960256059648	0.0299574863908823	0.0152455767434556	0.00759429173316865	0.00488822271780316	0.00443914566494873	-0.00191354315298806	-0.00392811863496713
0.124778466559101	0.0194200310624105	-0.0104469334565058	0.141397003081987	-0.000529411869071378	-0.00708995481798738	0.0341560511386475	0.0153559501285744	0.00176384580241144	-0.00380968334352938	-0.0108079690106246	-0.0117093397266514	-0.0223900702000328
0.2128967230307	0.0374909554236132	-0.0398439145257516	0.159494408057314	-0.00237184308435973	-0.00800003514316752	0.0228255788076761	0.0139873177402358	-0.00440184216817319	-0.00518593911376364	-0.0184303898784894	-0.0253341351255361	-0.0317956393080323
0.372337667665714	0.137691051111863	-0.078292364463232	0.244554039719094	-0.0033761237284326	0.0361465687201616	0.0784593743604561	0.0589247165758555	0.0386248571494501	0.0163852224958645	0.00899466081265332	-0.0171852975063974	-0.0273618644391848
0.485723289305126	0.105485642726606	-0.118294963379494	0.270824257182325	-0.00361518322478627	-0.0452800109197216	0.0368563389295767	0.0162609881398069	-0.00620471826281432	-0.024447597072254	-0.0439928392259819	-0.055401467125013	-0.0664515338310646
0.224953627663018	0.0649090239455038	-0.0401743041219236	0.17272522204629	-0.0145073272821651	-0.0022995380393222	0.0408642476388867	0.0216716934765904	0.0177418349759136	-0.00840343266074367	-0.00692788259047361	-0.0282499155797775	-0.0283346574303502
0.268708951900825	0.0531034758954633	-0.0572393155004756	0.175542260113875	0.00473251919673451	-0.00553484445766578	0.0401629328666518	0.0196962910686558	0.0139219736892038	-0.000401162630465635	-0.0161213800562487	-0.0274035696059973	-0.0292423142484145
0.646400783938284	0.169766548834067	-0.188088026397532	0.24397268981019	-0.00614787092852098	-0.0352655337649823	0.0276192139903439	0.00913055156585063	-0.00214875628092259	-0.0207067023467516	-0.0310078273802312	-0.0485884133803243	-0.0583934431191699
0.0852804636871709	0.0112551405102167	-0.0151954571579764	0.0538817413395938	0.00202146050537241	-0.00639866739725185	0.0107314096336952	0.00146680199815633	-0.00477221238973349	-0.00218860344593971	-0.0118715954318594	-0.0208438404137543	-0.018209652850063
0.779668353174603	0.166040425389881	-0.249208184553716	0.193254265873016	-0.00430827436452452	-0.0706507411234899	0.0100278634559884	0.0078358851309509	-0.0139647055150732	-0.0374795077440072	-0.0480781260406261	-0.0586752866167631	-0.0738220535242725
0.0141933546961219	0.00190194356585458	-0.000452747934206443	0.0129150197129384	-0.00400294718851726	-0.00147752418399916	0.00494374021742978	-0.000488872946040169	0.000113628338399159	-0.00274023568625821	-0.00203518433938616	-0.00322505260828676	-0.00333096373856749
0.225826847063935	0.0975651457286977	-0.0394887096920565	0.176327695276652	0.0429146102473093	0.0454473313672187	0.0802126988567535	0.0659908124123275	0.0313461264780561	0.044180970807264	0.0361465046969151	0.0216984438208548	-0.00278432181844812
0.865840187590188	0.10805630266224	-0.305836816933602	0.105935606060606	-0.00709118920295404	-0.01566801497114	0.0137049152236651	0.00117260480747317	-0.00118745854839608	-0.011379602087047	-0.022051834970585	-0.0452551542207793	-0.0423182255395572
0.348408708411465	0.122455358525766	-0.0750431642478015	0.220281314747201	0.00944559098140901	0.0206810225852227	0.0635766450620232	0.0623599299530517	0.0353256614046614	0.0150633067833159	0.0169783715444519	-0.00199862671981332	-0.00157227903136453
0.697116073856699	0.144562749267186	-0.211283517855126	0.212330895840271	-0.0169261238792198	-0.0105232816194962	0.0326572656510156	0.0153362717756099	-0.0212107329139851	-0.013724702749358	-0.027823974167631	-0.0461177419741955	-0.0492943625249973
0.423722755727634	0.123908700423352	-0.0912999472954572	0.280942809842341	0.0103525140811109	-0.0565506978493712	0.0362418634112334	0.00275045292752063	-0.000886635008055359	-0.0230990918841301	-0.0513077591399295	-0.0674468780699685	-0.0691120252303609
0.20013510302122	0.0789587299451608	-0.0326064654560873	0.169724872679822	-0.0378571576349619	-0.0206128330374305	0.013954718653602	-0.0134950014615349	-0.018314328970256	-0.0292349953361962	-0.0385643810464356	-0.0387951960453883	-0.0440513154432474
0.845847236505325	0.115989237306424	-0.292009273614628	0.122521811113723	-0.0173338436481819	-0.00467491507675333	0.0268479814711432	0.0201505081111698	0.0019803568653568	-0.0110043793624676	-0.0161003216146599	-0.0258519076379818	-0.0529967864071773
0.839788468149498	0.118731012842779	-0.290844578319514	0.126753198517169	-0.0324220429080724	-0.0324733908656704	0.0178603210821041	-0.00364948976676915	-0.00679702868618315	-0.0324477168868713	-0.0289930686841968	-0.0767535864531066	-0.0493519206751067
0.237802885879227	0.0756571113701258	-0.0411235946144227	0.180602554103295	0.0150017970450497	0.00296216175956523	0.0532376020813418	0.0191459804209582	0.0245931533400343	0.00898197940230747	-0.0191802924951968	-0.0106137155768067	-0.0193123142316141
0.22032268527442	0.0610687694652226	-0.032363645822518	0.187885860248116	0.00244932357703417	0.00419061513671973	0.0590859170627851	0.0315237226183683	0.0131321107106774	0.00331996935687695	-0.00583288613253338	-0.00987387771567194	-0.0175221778941789
0.0146201615835831	0.00399779515916185	-0.00164494294096186	0.0109628577478685	0.002121050494339	-0.0036052138989741	0.00429677026420769	0.00105314492404115	0.00167558314679589	-0.000742081702317548	-0.00127757843195057	-0.0013302495999863	-0.00259470848168914
0.883262698412698	0.105563349113629	-0.316715607072118	0.0980289682539682	0.00507946428571426	-0.0380596500721502	0.0158848325285824	0.018671406024531	0.00303750095578648	-0.016490092893218	-0.0225367424242425	-0.037336241883117	-0.0476153990380964
0.571119953471595	0.12175815346644	-0.166981615711523	0.216961464614888	0.00936011853616303	-0.0265751484236286	0.0454627471246919	0.0423141451790621	0.00757666449643968	-0.0086075149437328	-0.0139742064054476	-0.0405888896762109	-0.0439160389666347
0.0447115506261172	0.0295234635159714	-0.0067273825068005	0.0246149275745877	0.00241175245110872	0.00930379380494489	0.0152919954842313	0.0120676194721741	0.0105256093793633	0.0058577731280268	0.00219156819279796	-0.00200640310232188	-0.0023673448863168
0.861443713924964	0.109477358880918	-0.302835897931266	0.107907476551226	-0.0315984487734489	-0.0362582759534373	0.0217750360750359	-0.000196590909090966	-0.016669350655472	-0.0339283623634431	-0.0305646022380398	-0.0459586873196249	-0.0635219644213026
0.846691948451875	0.114586527757087	-0.292099956012802	0.122118837983911	0.00140288518670861	-0.0209354008328274	0.0216058194052678	0.0132887063100297	-0.00191823813441461	-0.0097662578230594	-0.0210842537160553	-0.0354008835500371	-0.0249596956556516
0.707413731407481	0.140156187054526	-0.21769708173386	0.213437916944167	0.0137239849901132	-0.0245037449862902	0.0476267346623965	0.0278827922835034	0.00275278388005717	-0.00538987999808849	-0.0142651255889237	-0.0384313994010492	-0.0586218063330162
0.0525206813109425	0.0295577588355405	-0.0032432348157348	0.0561852425885635	0.013876307481604	0.00516027510026255	0.0318002774179693	0.0185392583997647	0.0102833299071573	0.00951829129093325	0.00540341289690879	0.00122412380822561	-0.00174193370610594
0.846524924054703	0.117774926091428	-0.293877649693577	0.129241490086711	-0.0154054796102591	-0.0446939036861831	0.0107287465802172	-0.020394600844417	0.00814233785005847	-0.0300496916482211	-0.0360280470228516	-0.0435322244384985	-0.065685950677201
0.910322817460317	0.0817853717328522	-0.331513166686909	0.0797188492063492	0.00564265873015879	-0.0478355238511488	-0.00612028769841266	-0.00442985729548218	-0.0251825544553486	-0.021096432560495	-0.0302446112914861	-0.0220118055555555	-0.0260726298007548
0.65051791253534	0.133025392796572	-0.195616299617964	0.206961906526969	-0.0619276093372164	-0.0185611177722635	0.0195250053653512	0.0160621770791177	-0.0113451381482618	-0.0402443635547399	-0.042627344258959	-0.0663825141850791	-0.0872838167201327
0.837794661261941	0.121078052408655	-0.291973325312812	0.119689465722186	0.00687679732174618	-0.0308153728420272	0.026624386357107	0.0119138566090772	0.00641855620890541	-0.0119692877601405	-0.0192936927859721	-0.0460744871652041	-0.0359758460531342
0.461646721713023	0.194690373169056	-0.1070018823853	0.267017478296632	-0.0055743733013387	0.00183350112780784	0.0744623904327864	0.0404723922617835	0.0281577518323591	-0.0018704360867654	-0.012280039056134	-0.0181181131116662	-0.0442994898854935
0.246491366854521	0.0458700997398024	-0.0417072260233551	0.200435347873204	0.00113626978760598	-0.00150537120622807	0.0464584618225204	0.0192055090042958	0.0113377046976295	-0.000184550709311032	-0.0127811249187451	-0.0282758973963884	-0.0364025167749999
0.640858807981235	0.137604208309797	-0.182516988280441	0.249162753790327	-0.00756040558033644	0.00977355419329928	0.0354252891576516	0.013737187558611	0.00264879979970145	0.00110657430648142	-0.0328831328126958	-0.0385474003631174	-0.0596313342070964
0.841342512267145	0.118663674885417	-0.291856150772502	0.127086059161427	-0.0143132082378404	-0.0358598790560574	0.0101253923568263	0.00856660431072209	-0.00775464041677265	-0.025086543646949	-0.047278354366222	-0.0667382129206576	-0.0405637295520087
0.0131231916057007	0.00109830633720316	-0.000808034285617586	0.00921547545142243	0.00138672443136913	0.00290284047289842	0.00434288043811988	0.0026162629955349	0.000623025781819053	0.00214478245213377	-0.00148528853041508	-0.00138757451622848	-0.0027823013703643
0.0377652613710579	0.0110461831268747	-0.00479278316895162	0.0296263325029029	0.00162804297851552	0.00552866506561417	0.013224943607708	0.00103181857149415	0.00515349444438581	0.00357835402206485	4.19368676089979e-05	0.000534655230622856	-0.00532505184157907
0.602699355881804	0.131392190460086	-0.176611040574904	0.222394448147714	4.17695686715236e-05	0.00798205795041307	0.0478898600160598	0.0339479455266209	0.0264582004067512	0.00401191375954224	-0.00382670838601107	-0.0247800015763171	-0.0394331288904898
0.711014172286047	0.139715196966122	-0.219154964115422	0.205718428446554	0.00741003077589764	-0.0248850625722316	0.0349054778715867	0.0157598608023241	0.00680092435587776	-0.00873751589816696	-0.0188121316006387	-0.0270329552845372	-0.0459366424937945
0.0313666027003984	0.00487854540282238	-0.00444714271526361	0.0212509983094618	0.00111014244001011	0.000193993034284815	0.00699683232845572	0.00490543951531919	0.0042839661273003	0.000652067737147467	-0.000533285017716184	-0.00214209602811657	-0.00365069459386526
0.781201686507937	0.161371155497282	-0.249239358999409	0.184226884920635	-0.0193038462354639	-0.0606005733849485	0.0220745726495726	0.00288532929089591	-0.0323607559091809	-0.0399522098102062	-0.0493517284696512	-0.0606657384651719	-0.0793884119378606
0.00174171870951606	0.0026801260506021	1.21327946311354e-05	0.00129886454720646	-8.61174422053454e-06	0.000236010969418713	0.000651819205592879	0.000540678210368029	-0.000184596913136529	0.000113699612599089	-0.000209245516804047	-0.000779415054581687	-0.000175713920073621
0.0294868752310142	0.00282645928444704	-0.00358410029660707	0.0267573660540556	-0.00531205723008496	-0.00866547675496717	0.00239167927237442	0.00113727185375075	-0.00410533928348895	-0.00698876699252606	-0.0065232383036922	-0.0057788014034209	-0.00964550186718487
NA	NA	NA	NA	NA	NA	NA	NA	NA	NA	NA	NA	NA
0.584067381896303	0.167256424647351	-0.159876745669552	0.253109018174215	-0.038905944868061	-0.0454176449766668	0.0172571391550955	-0.0470025405068381	-0.0430717092840104	-0.0421617949223639	-0.0508242967553618	-0.110597826886851	-0.115928880300476
0.23315970448817	0.0894297187738864	-0.0432043283956651	0.170506240973325	0.0281207287044255	0.0216188054505929	0.0663932000117008	0.0625788715892893	0.0478534376899447	0.0248697670775092	0.0142999183068057	-0.00502750636639129	-0.0245868711741053
0.689582144637597	0.137681918883072	-0.210221950033408	0.206058306606998	-0.0179629670303552	-0.0052595996095256	0.0484990124937992	0.0224952247125565	0.0129056015063453	-0.0116112833199404	-0.0271523447861843	-0.0201322784380857	-0.0451195771692238
0.913089880952381	0.0796015450628037	-0.332721882792157	0.0791184523809524	-0.0237412698412698	-0.0334100649350649	0.00605684523809524	-0.012683786525974	-0.00579209956709958	-0.0285756673881673	-0.0200600018037518	-0.0446254545801421	-0.0482458988169588
0.145581678346506	0.0246441724215269	-0.0262386612608161	0.10767909643652	-0.000569870749533602	-0.0147342012056682	0.0221526282672201	0.00874354815653816	0.0024801568030936	-0.00765203597760089	-0.014021191451916	-0.0222196839578787	-0.0191848514401926
0.884426587301587	0.103972315780804	-0.316020641716061	0.0979761904761905	-0.00237748015873018	-0.020194724025974	0.0141597320469563	0.00386971239652167	0.00821269841269845	-0.011286102092352	-0.0382394841269842	-0.040491127814609	-0.0450109529257507
0.447731519392968	0.106766504863252	-0.118134381760096	0.202264098331088	0.0105260339571297	-0.000374992125187157	0.0491427601166304	0.0365102602877014	0.0127971540510787	0.0050755209159713	-0.0175288832542895	-0.0287114348498715	-0.0403430144152244
0.337593108539908	0.116208235739775	-0.0739524649958061	0.217124666603762	0.00282098857025098	0.0193210043795763	0.0600104228244691	0.036668325737148	0.0294329696507428	0.0110709964749136	0.00902619600375254	-0.0192296488539825	-0.00953718122200686
0.941825595238095	0.0569076709789882	-0.349629097239804	0.0536744047619048	-0.0293798951048951	-0.0489441104851032	-0.0106307765151515	-0.0231582573676324	-0.0348288783316357	-0.0391620027949992	-0.0414354742479742	-0.0443232553598363	-0.055860349025974
0.290339931753586	0.0757062941152235	-0.0536035887667616	0.209434686997025	0.00589673015500608	0.0235837573758207	0.0639652029763251	0.0483796781554358	0.025800023420097	0.0147402437654134	0.00233802119810766	-0.00512919583456256	-0.0171109901525311
0.00182474563872632	0.00282179254751289	-9.52377988502318e-05	0.00159745076032724	0.000498230579058298	0.000422959866366952	0.000628777555249094	0.000197805295895859	-9.27586270422947e-05	0.000460595222712625	-0.000525442111037084	-0.000254459601363383	-0.000618866678820092
0.762605651293151	0.147624885684744	-0.248444508266687	0.169310224497725	-0.0677384061114323	-0.0781322138914148	-0.0155923941320214	0.00320646045764583	-0.0423115118259408	-0.0729353100014235	-0.0532613164681381	-0.0753344257117222	-0.0759596795640574
0.926054166666667	0.0706919074540963	-0.342585876937164	0.0676541666666668	-0.0261208333333334	-0.021840873015873	-0.000933779761904674	-0.0104717261904761	-0.0279766098484848	-0.0239808531746032	-0.0299371031746032	-0.0406193127746436	-0.042373270909615
0.218304296068126	0.0853650462907473	-0.0359796817269709	0.172329318872511	0.0058302101994572	0.0284839689265975	0.0679579486565452	0.0453411517249367	0.0389498849981559	0.0171570895630274	0.0127825347526095	-0.000261233896989843	-0.0020110000421491
0.0593357928956974	0.0035033092601359	-0.006458718869215	0.042116591094452	0.00293468706172835	0.000126739551581039	0.0196786604510447	0.00900200712932212	0.00435900861313952	0.0015307133066547	-0.0027791573326476	-0.00840014156912825	-0.00731414360566177
0.51260199002055	0.15417485276376	-0.126882266047847	0.277623083661069	-0.00484528629693548	-0.0566086262583323	0.00986646674017644	0.000199153935683039	-0.0348004465380317	-0.0307269562776339	-0.0636702328163007	-0.0831654448880949	-0.078517855063224
0.0181182925410418	0.00635374533684971	-0.00170229872974522	0.0145049823825541	0.0015344775442858	-0.00308091968141343	0.00513194488327431	0.00293562424555046	0.00242314448498979	-0.000773221068563812	0.000927730010442541	-0.00187894983042565	0.000468499814694063
0.0666664677307426	0.0108431148264263	-0.0102121570741475	0.0473799709008462	0.00113425261695789	-0.00290133346958592	0.00821265355156924	0.00855676754468102	0.00585956935495079	-0.000883540426314014	-0.00743885130121771	-0.00942521069157819	-0.0128627948835676
0.0369996465870219	0.0222106546978255	-0.00162140992961279	0.0404904408470959	0.00916682706884911	0.00747278094313356	0.020217429148467	0.0109049793659466	0.00650540152003078	0.00831980400599133	-0.000640378574777202	-0.000463538146693372	-0.00554183595454336
0.0913334365540183	0.0475315595824748	-0.00780118674145786	0.0883977741295844	0.00695161131824425	-0.00190448621007769	0.0363356189043366	0.0172654047388865	0.0128846232782704	0.00252356255408329	-0.000332470651263655	-0.00733936515423478	-0.0121034048400761
0.130953692361115	0.0712189804176566	-0.0166723040923812	0.119606607013503	0.0305033096417231	0.0273968443461257	0.0547358677685792	0.0448175298067799	0.035273676464976	0.0289500769939244	0.0162568902549802	-0.00252864929371752	-0.00367061136256946
0.788834523809524	0.163213947617081	-0.250771789497856	0.182594047619048	-0.0176646194083694	-0.0389526383338883	0.0173859623015873	-0.0325936769462263	-0.0146864662375668	-0.0283086288711288	-0.0348611967893218	-0.0466522210642419	-0.0606855600430642
0.269518555993087	0.0496917388713749	-0.056370483058338	0.174318550287027	-0.00539041806960727	0.00742974265609481	0.0356067966327683	0.023153013250855	0.00413906004831444	0.00101966229324379	-0.0130108815322044	-0.0269230308123142	-0.0372003597175947
0.197696080948146	0.0852838203981753	-0.023580857072121	0.207134656782679	0.003043419017696	-0.0438262250379447	0.0247159123637938	0.00911659052141134	-0.00715055906954248	-0.0203914030101244	-0.0274565582792787	-0.0334890716909155	-0.0360231937629765
0.0927420962497891	0.0150637136499261	-0.0158120659555063	0.0607119125557296	-0.00581805273749747	0.00467863731270045	0.0234779254852337	0.0144192515471988	0.00701166647505053	-0.000569707712398518	-0.00680384529519969	-0.0109651330589205	-0.0123285727524758
0.225213321609561	0.0797840337389224	-0.0412777640632666	0.172104238365816	-0.0185279756896014	-0.0382800188373398	0.0180895341715011	-0.0016793318048729	-0.00917794220177834	-0.0284039972634706	-0.043174322779454	-0.0362398467502668	-0.0405398983955847
0.340534800406854	0.148253944953086	-0.0720459131121308	0.219583538011534	0.0212235274727809	0.0212900387984376	0.0657470385852115	0.0555113655461251	0.0294395199127426	0.0212567831356092	0.00109679262019335	-0.0245493344236702	-0.0220206901860031
0.0662017295201513	0.0431726903339931	0.000630573942205587	0.0843838609782899	0.0110090734593886	-0.00228000970144121	0.0304797580706929	0.0195356298723381	0.0114802651446992	0.0043645318789737	0.000526808807746568	0.000342766629952321	-0.00786008143059205
0.0443059013266038	0.0285932658176456	-0.00612340894093346	0.0257275953499226	0.00335804535933073	-0.00170491961590786	0.0123883185422689	0.0126340885719622	0.00612886010370699	0.000826562871711435	0.000627029453204038	9.44303138910238e-05	-0.0014150887550449
0.0127547122563909	0.000367235905807829	-0.000118390299028161	0.0102767917985822	-0.000293908464732776	0.00126048708690752	0.00509692324723963	0.00354651845013771	0.00131428007729065	0.000483289311087374	-0.00114137486312251	-0.00152206288024859	-0.00248553500126069
0.0460173948060138	0.00836360557017394	-0.00717483927487421	0.0351832760667344	0.000765044843347835	-0.00235772040063292	0.0100479566217326	0.0055828655765779	0.00143253502539097	-0.000796337778642547	-0.0023534490533054	-0.00495448390674375	-0.00793001335276562
0.0633421222417223	0.037118111482936	-0.00826234344876868	0.0405122438631765	0.00976766989639118	0.00890158916242448	0.0214456602296671	0.0147372682983884	0.0126851321297884	0.00933462952940782	0.000570895194304352	-0.00285213190144999	-0.00444972385977185
0.587927055602762	0.163606749010672	-0.158132199205736	0.261398420364984	-0.025867767013742	-0.0320831424618091	0.0159143212903615	0.00948170769276635	-0.0453539561617829	-0.0289754547377755	-0.0496618917249608	-0.0796428127927608	-0.0731188081320496
0.847631466817496	0.116043977311622	-0.292457268260773	0.124299088738059	0.00707182502954573	-0.0134571612619406	0.0159648129444087	0.0195481367284677	0.000686742056962841	-0.00319266811619745	-0.0241923470302785	-0.0297661536584329	-0.0595629399406202
0.091472525667263	0.0150164706490399	-0.0121283442568757	0.0830409173677816	-0.0099569120708231	-0.00762346141364668	0.0121389950260931	0.0104453599037259	0.00452082625081753	-0.00879018674223489	-0.00845734902948835	-0.0200576614491882	-0.024270838769485
0.198547904271948	0.0836566451102755	-0.0227347499381632	0.200406858021907	0.0134907882314654	-0.0276388309192256	0.0258711676634543	0.0121621224861518	-0.00324639986904496	-0.0070740213438801	-0.0280938008350826	-0.0274976365569392	-0.0439965466899917
0.413628113074124	0.10933909056389	-0.105213264223393	0.207669075093024	-0.0121545908079611	0.00717056277155165	0.0457754904830611	0.0302696784668705	0.00527003333523468	-0.00249201401820476	-0.0234069186466427	-0.0325940441335791	-0.0411504422962961
0.691859298340548	0.139492703094166	-0.212242881141684	0.21365441017316	-0.0258609924818902	-0.0195577125640078	0.0204423260767012	-0.00184425033477043	-0.00715502541189461	-0.022709352522949	-0.0422568612765061	-0.0409735474194522	-0.0569647649875658
0.94308869047619	0.0559392712043112	-0.350612858039155	0.0535363095238095	-0.0217125	-0.0229244047619048	-0.00701787518037522	-0.00759642857142862	-0.0204936011904762	-0.0223184523809524	-0.0207002976190477	-0.0345715722186312	-0.0353044452075703
0.0884301513916958	0.00879609079844393	-0.010241486454403	0.0788862450544253	0.00211121240303935	4.63891031647762e-05	0.0203184814353031	0.0121769698831735	0.00179583363818879	0.00107880075310206	-0.00748336520803189	-0.0082948153855749	-0.0122001973035471
0.0186306159911769	0.000249315025051308	0.000495612888303878	0.0117555068902566	0.000355930376946641	9.11390435506115e-05	0.00763500364054491	0.0050610024407677	0.00201369329935374	0.000223534710248628	-0.00147676181432995	-0.00301387270772875	-0.00409918574323821
0.547848023645601	0.130561277297544	-0.142919320550787	0.26264359230925	-0.00102547209154791	0.00512454983583122	0.0561895519200034	0.0451688501940902	0.0295879006612403	0.00204953887214165	0.000515157693216861	-0.0380318182471832	-0.0349112442784574
0.0339759903457749	0.00297472373040159	-0.00445871656774888	0.0272089803477685	-0.00232825196797956	0.00054613010523194	0.00428679751312765	0.00346528692919081	0.00234674244086699	-0.00089106093137381	-0.00542391628813845	-0.00692114381537054	-0.00998434000852879
0.0360751730227274	0.00125608648899064	-0.00622069563057242	0.0251149295656749	-0.00203663740766952	-0.000149787683254958	0.00423816525553866	0.000448217743520156	0.00208683821716464	-0.00109321254546223	-0.00554382769136489	-0.00870325180555517	-0.00924116968471272
0.298707555316065	0.117916112954975	-0.0552516811603086	0.20847337230566	0.0105810896916166	0.00843225134926151	0.0585316482880172	0.0390712469257864	0.0212739506348787	0.00950667052043902	-0.00376645953083393	-0.0144410977415634	-0.0405414119790495
0.308897314489899	0.122608933234657	-0.0574951963963377	0.226800291214687	0.000591494460470521	0.000348014746333114	0.0536979650005601	0.0408829610737499	0.0070132078621995	0.000469754603401817	-0.00720209493291823	-0.0204216139353051	-0.0354455911466041
0.932042261904762	0.0645583391608531	-0.342512827880154	0.0642077380952382	-0.010732738095238	-0.0271592261904761	0.00380148809523828	-0.00539886350373475	-0.0149534722222221	-0.018945982142857	-0.0281453147546896	-0.0248055059523807	-0.0400361648767897
0.378419236723443	0.0877142055936826	-0.0899476418350323	0.212414192387969	-0.00145347065940926	0.00453784016284903	0.060870961200378	0.0461348480935962	0.0239786444480526	0.00154218475171986	-0.00147511746004475	-0.0147145504290015	-0.0324709297058385
0.790063400488401	0.149342316619859	-0.266261908466894	0.154963655788656	-0.0254906396368801	-0.0467533814998211	0.0170120509424786	-0.024796936209732	-0.0123289705086581	-0.0361220105683506	-0.0614294376792244	-0.0690033171874586	-0.0635348717304834
0.365370571357013	0.148225380998658	-0.0811420082826114	0.233734823633122	0.0154950836222698	0.0406978210406124	0.0897724244042941	0.0845910702891027	0.0493313094452349	0.028096452331441	0.0277419219609018	0.019796721400632	-0.00804895301645941
0.0691870754052112	0.0259767838508525	-0.00589798541960572	0.0724554831527853	0.000616781626958801	0.00193415892451963	0.0235114694212784	0.00915872658551468	0.0104740894703309	0.00127547027573922	-0.0059613416458822	0.00102571758184646	-0.00746757896142253
0.138490676886309	0.0656579111143276	-0.0147057638907258	0.15176559624274	-0.0026554451164526	-0.0116197742603864	0.0319609351171155	0.0191750847998906	0.00796705956969282	-0.00713760968841948	-0.00511476481636233	-0.0129505273544894	-0.0175467714739496
0.228859165906283	0.0824856036395999	-0.0412807186310958	0.171256833496736	0.00352722108531656	-0.0326079390261436	0.0188384845533512	0.00281307756956831	-0.0140395834716643	-0.0145403589704135	-0.0342517883576909	-0.0412801303654743	-0.0590616510498178
0.493106187120257	0.107014863628403	-0.122536921274269	0.274588888191277	-0.00818170092082204	-0.0190896944933335	0.0358112948088742	0.0292920089585182	0.0102141736571285	-0.0136356977070778	-0.037080560183903	-0.0501251317600096	-0.0599453289502231
0.0552600016581237	0.0275337893050466	-0.00437637993158244	0.0604061680630278	0.00342344422647354	0.00435252559295641	0.0181932679896024	0.0120463697629957	0.0094093437205273	0.00388798490971497	0.00461435793159103	0.00450987078306424	-0.00438938094551917
0.77263456959707	0.142888525778677	-0.25635271328913	0.160191516898134	-0.0361567947268999	-0.0486800085545025	0.0023781777253975	-0.0176423053049891	-0.0306938479618649	-0.0424184016407012	-0.0556158739955781	-0.074456662430898	-0.0704015880937034
0.333380157707006	0.0557409987770936	-0.0664756146730289	0.24481432381525	-0.0102089620180559	-0.0265340676694327	0.0483969297005547	0.00311408709425226	-0.00441607847008008	-0.0183715148437443	-0.0252359832647626	-0.0471374020233591	-0.0622668030305166
0.649061106601732	0.173902580911032	-0.185643729478922	0.247179430638806	-0.00178606881272314	-0.0426621626225521	0.0391679886719749	0.00625790089917933	-0.00421513491939773	-0.0222241157176376	-0.03499418346952	-0.0458300069390007	-0.0562208570346056
0.275215427332999	0.0533177430872701	-0.0591674179586949	0.175491984352588	-0.00343709112943213	0.00604385427641158	0.0437788803644923	0.03288873959409	-0.00239895619247221	0.00130338157348975	-0.0154846135306315	-0.0311668075950741	-0.0344219559370948
0.368741048156625	0.147752542347098	-0.0789808198723562	0.236671378935755	0.028359291433114	0.0439775168120199	0.0782842784932509	0.0763754324312652	0.0455080618880759	0.036168404122567	0.0181892097069991	0.00542639144092305	0.0032858645392671
0.361333065873835	0.136717240559072	-0.0779994851397703	0.23615155217559	0.0154879898863924	0.0413192272450599	0.0794477445882679	0.0483887535104202	0.0349998294732238	0.0284036085657262	0.0319959989028771	0.00240533004868643	-0.0214486443023846
0.0254128410759788	0.00487373490816964	-0.00342636558542166	0.0171726295939739	-0.00118431855777409	0.00283149180863491	0.00998752914108464	0.00545533648012208	0.00437187755605486	0.000823586625430407	0.000864456735264113	-0.00215463195122824	-0.00312229789248079
0.52680704012962	0.11431409812372	-0.144500300999612	0.237701435376567	-0.0138936827507087	0.00744359163753261	0.0608378613198771	0.0336894022835729	0.0225271146811117	-0.00322504555658798	-0.00232692659542255	-0.0225111879977544	-0.0228937551258573
0.113672470232164	0.0179103171801477	-0.0186005373210437	0.0847121829535966	-0.0153860452297979	-0.00792261495911285	0.0137110640843636	0.0149293796791154	-0.00173751344997518	-0.0116543300944554	-0.00819272878049322	-0.0196202826268508	-0.0239287565785492
0.128431320315956	0.0720053910019266	-0.0162491430600504	0.118427072244953	0.0217562660706073	0.02099943405234	0.0607979216968619	0.0410759635537157	0.0259246142030977	0.0213778500614737	-0.00369612002128272	0.0211767447719108	0.00782111138526626
0.0219601657241744	0.00476664826100374	-0.0014956995568837	0.0201374501735924	0.000131000949333	-0.00247925132150929	0.00319447949574724	0.000505659186708703	0.000293872151242699	-0.00117412518608814	0.000272043164276134	-0.00609399613741419	-0.00355786969218359
0.231530885064498	0.11030460306659	-0.0399158836709933	0.181755660140942	0.0311605978388047	0.0231826615528329	0.0818340070568927	0.0543121558730975	0.0589854235933438	0.0271716296958188	0.0160532228044751	-0.000501544529016323	0.00513196013892747
0.224705851952706	0.0606400271034747	-0.0405927822688939	0.170886581729261	-0.000402351210590846	-0.00570229771086569	0.0362967832937163	0.0298243431854131	0.00769326017286198	-0.00305232446072828	-0.0174052779818529	-0.022003305715888	-0.0357788766241425
0.524153730850192	0.0909924181956153	-0.1459471004248	0.217410420723777	-0.00935723530407162	-0.0126115212966605	0.0442605122439504	0.0295863835069061	0.0109949817906956	-0.0109843783003661	-0.0203892231118201	-0.0339266729807132	-0.0479922878197048
0.837962174998204	0.118087891048343	-0.290740926326289	0.12820845992243	0.00463256706528758	-0.0124324852435147	0.0279156839484045	0.00623273272479152	-0.0017883545274171	-0.00389995908911356	-0.0328274849988763	-0.0406202503177667	-0.0361298186916765
0.500504613165835	0.152275149352723	-0.12425168485604	0.277928269311166	-0.00430186678367955	-0.0576998976169543	0.0353009857319566	0.00370215018852771	-0.0245090361032978	-0.0310008822003169	-0.0406761491990899	-0.0605209096438178	-0.0696450960287015
0.387929147053639	0.0826368446850418	-0.0799391846148869	0.27040592877372	-0.0180251765165548	-0.00359790625256773	0.0583077986158795	0.0288680327470303	0.00120420239106328	-0.0108115413845613	-0.032598449101906	-0.0411955805755456	-0.0504237224988535
0.943173214285714	0.0559854111642586	-0.349953721722574	0.0530767857142858	0.000293452380952464	-0.0258392766955267	0.00145595238095242	-0.00514686147186139	-0.0201289096320346	-0.0127729121572872	-0.0250693452380951	-0.0267440476190476	-0.0256404265873015
0.0544987318565184	0.0283126910862238	-0.004458446170309	0.057141041711945	0.00656388158437606	0.0158531478722501	0.0309259752555124	0.0147932786191407	0.0156534834027404	0.0112085147283131	0.00778818111169222	0.00280171899151276	-0.00300893190034047
0.0422199177459524	0.00631463496355866	-0.00623250549671926	0.0181147654463401	-0.00144123112017716	0.00175453511482092	0.0102281995679721	0.00384876905104356	0.000514317532603462	0.000156651997321879	-0.00148405657724929	-0.00344956134564504	-0.00646189706050855
0.187961939183097	0.0605525036400665	-0.027158185354249	0.172289678428717	0.0286004657112427	0.0351041439119955	0.0628677642318577	0.0444554133631037	0.0328245473935485	0.0318523048116191	0.00218578866445424	0.00468779880624814	-0.014470751868029
0.0722534308516419	0.0200678853678065	-0.00625868991643044	0.0770685235515426	-0.00595639478845029	0.00509604833286219	0.00988418333273802	0.0138918511012286	-0.00459496351821118	-0.000430173227794053	-0.0127680496757729	-0.0103495460174011	-0.012999527919916
0.426137189619248	0.162551676299378	-0.0980109350898758	0.261239578011909	-0.00560344199125906	0.00558957936807025	0.0665459228153377	0.0496506049897661	0.0413618511173478	-6.93131159440474e-06	0.0135164176530301	-0.00586028289751622	-0.0256747806689319
0.0298576011814797	0.00443237109413451	-0.00306361035191056	0.0259981961821741	-0.00429235005783238	-0.00173270462293387	0.0046843502607498	0.0023278938977646	-0.000397678655050627	-0.00301252734038313	-0.00553963473127768	-0.0037827410536251	-0.00634958871974825
0.557351619306047	0.147103600958272	-0.153087540709921	0.239318505953896	-0.0106859613019992	-0.00211817524684643	0.0807729493963146	0.0493798754766759	0.0244012383399896	-0.0064020682744228	-0.000696954906877378	-0.0104602954957518	-0.0115347412426885
0.00948388277072342	0.00349189084942354	-0.000552230842719683	0.012693001737317	0.000608109926160097	6.43823178467055e-05	0.00300483447654109	0.00136328917204645	0.000591162024102549	0.000336246122003402	-0.00170029149695008	-0.00134837438220118	-0.00141643744874677
0.216094750203695	0.0408429120834919	-0.0353501102990372	0.174647930523675	-0.0090603711564422	-0.00178248465993647	0.0381062125022036	0.0176147306507394	0.00189287882991129	-0.00542142790818934	-0.0104720904671336	-0.0274228971833667	-0.0314010208093906
0.780657341269841	0.164550102408455	-0.248680968089696	0.188759325396825	-0.0301712068998252	-0.0627220682095682	0.00454576331928314	-0.00476401445776442	-0.0334581076909202	-0.0464466375546967	-0.0630291070041069	-0.0711072510063122	-0.0865075056579272
0.64915177045177	0.167291928296862	-0.185255537579498	0.243247496947497	-0.00978216279334698	-0.0173983596264845	0.0403983728077478	0.00752373810265194	-0.000777426981021234	-0.0135902612099157	-0.0166957312659473	-0.0480577837106828	-0.040275939155578
0.154184716779712	0.0220710721381273	-0.0270128340770373	0.109033880822288	-0.00434267249783218	-0.00712909185232122	0.0204802604748322	0.0105808427461615	-0.00859539924209873	-0.0057358821750767	-0.0210956369401501	-0.0180343061673551	-0.0273985575701311
0.235830227101712	0.0777492384016623	-0.0432709598293917	0.179180254765704	-0.00797092256096532	0.0144371638984673	0.0524225119264922	0.037990762262505	0.0147170422685855	0.00323312066875098	0.00612476640479365	-0.0148457244603002	-0.0216667920809915
0.226534788327518	0.0826746675257641	-0.0407920179032747	0.17152230652825	0.028369163577012	0.014719981151656	0.0606547859452333	0.0313362606961753	0.0341950427663182	0.021544572364334	-0.000681753884873293	0.00291752213456586	-0.0117918658417409
0.0567211853184799	0.0296299583686458	-0.0063609610472698	0.0597812998674809	0.0139408650153608	0.00831018341609362	0.0262451909295096	0.0168569488102048	0.0153443655746928	0.0111255242157272	0.00483258620822356	0.00187407675112443	0.00101915853609769
0.0107401211754778	0.00471178687960316	-0.00224262471596184	0.00831655408648254	0.000465092372722228	0.00120328309872913	0.00263091141070721	0.00245410138486744	0.000444238592134012	0.000834187735725678	-0.000468388385145962	-0.00310629005027294	-0.00207475321257853
0.782089285714286	0.166010052911395	-0.250668040952159	0.186041666666667	0.00917549603174606	-0.0581148053335553	0.0303190340909091	-0.00405518310857589	-0.0123270486457986	-0.0244696546509046	-0.0361368428480561	-0.0523420637648221	-0.068745035839601
0.645061242148374	0.138960523113618	-0.184648612441941	0.250447235485103	-0.0153010585973783	-0.00264958305032337	0.0445208230188928	0.0335261319168242	0.00424249559779744	-0.00897532082385089	-0.0208746957776836	-0.0442941562764075	-0.0531940797657117
0.421575399645876	0.110666980531211	-0.106719916263877	0.201717234035804	0.0135785100613374	0.00892588757773793	0.0559232478601255	0.0374475758812977	0.0235273139055472	0.0112521988195377	-0.00626930835238515	-0.0188040628317666	-0.029899560325585
0.0253113938592523	0.00347238195817499	-0.00401428299494762	0.0158578094964512	0.000419668327152775	0.000641083332342834	0.00813342807660351	0.00527175912979337	0.00272085350123159	0.000530375829747805	-0.00286362099002588	-0.00223228035031299	-0.00329103346858006
0.325208192353509	0.0605328803470995	-0.0618775849462866	0.24926174450736	-0.00549446407139126	-0.0126079315664572	0.0287656645374981	0.0217778151812247	0.00569036995091826	-0.00905119781892427	-0.0405904048849197	-0.0388237832284959	-0.0462726827259735
0.522373525576209	0.0857061206727987	-0.140630976868265	0.228799974197075	-0.0144675571099285	0.00798632611965366	0.0480252931621992	0.0196818316887084	0.00435333937364957	-0.00324061549513743	-0.0300540048048819	-0.0301738887351833	-0.0319076582998867
0.337067176659067	0.119529339044189	-0.069674469771879	0.22401747686716	0.00380738949343623	0.0327268455358432	0.0675707092101184	0.0451940948272247	0.0461298630300178	0.0182671175146397	-0.00793179250951231	-0.0207631818243761	-0.0147541341323362
0.942682142857143	0.0563730756297375	-0.351584180161547	0.0490678571428572	-0.00414821428571432	-0.049109623015873	-0.00755267857142861	-0.00913184523809507	-0.00688660714285705	-0.0266289186507936	-0.0336746888528139	-0.0322039186507936	-0.0454399557040182
0.591675879598027	0.132446086293696	-0.169211557154389	0.229055898472893	-0.0261485219270315	-0.000843012616497552	0.0429161488337587	0.0302431876658052	0.0147752359384107	-0.0134957672717645	-0.0239585851420329	-0.0307977616184304	-0.058120589049048
0.132154969452702	0.0193425030208261	-0.0125842452515923	0.13328409568719	0.00459533331243209	-0.000523320625001128	0.033479962167953	0.0278204629038424	0.00663918170425606	0.00203600634371548	-0.00401404032790148	-0.0134358141263123	-0.0158767581590073
0.237563866623748	0.0785272810607606	-0.0401397660321657	0.190587250872843	0.0156006121680651	0.0081003920888511	0.0431235907355293	0.0347441223189258	0.0141318174743431	0.0118505021284581	0.0077345552354274	-0.0113073746043119	-0.014908519460875
0.224994743225218	0.0838924274567698	-0.0418296662199897	0.167257890318465	0.00571386815889849	-0.0253186025913735	0.0350959091722731	-0.000859326874371819	-0.0110900093635428	-0.00980236721623753	-0.0303409223934347	-0.0358246374935018	-0.0521464740109058
0.490998085836855	0.101808398435525	-0.123161469434217	0.264057571849109	-0.011790653639597	-0.0445043022378379	0.0436086609077158	0.022652509419535	-0.00523744948568228	-0.0281474779387174	-0.0359647718705743	-0.0474094936999108	-0.0673966236053171
0.305812536838457	0.103558018879197	-0.0683294982824134	0.180372921519843	0.0434124891011357	0.0339551100864797	0.0687526524340737	0.0605820225270861	0.0333361015268118	0.0386837995938077	0.0143687220480913	0.00681114824244644	-0.00156982101148162
0.0562254037940596	0.0126484028763337	-0.0067697105893433	0.0476820141786152	-0.00599284656624699	-0.00255128698304928	0.00536179421744447	0.00351282861533116	-0.00101889383418541	-0.00427206677464814	-0.0058120096322772	-0.0104384418866379	-0.0154215364208171
0.242767581477812	0.0775995323821766	-0.0436263496130634	0.185762383136095	-0.0107045577155491	-0.000166383418659544	0.0377782985164607	0.0311171716440699	0.00231285847844076	-0.00543547056710431	-0.00936936602823746	-0.016166922349411	-0.0279934168911031
0.281190044174055	0.0504597622521422	-0.063084863884441	0.169645821345079	-0.00145568291459008	-0.0149021728457193	0.0291281159152282	0.0184635968156603	0.00457814653920313	-0.00817892788015467	-0.0225287277490202	-0.0333511743418071	-0.0365008613510504
0.509438627379933	0.160015046421666	-0.126270043989923	0.276003477972002	-0.0550269006376236	-0.058580418868841	0.0403622267990111	0.00654084399632149	-0.0513573462580029	-0.0568036597532323	-0.0456775652783407	-0.0527635887313825	-0.104105858940415
0.65748733974359	0.171906707381445	-0.192058219791653	0.239750033993784	0.00225527856023378	-0.0263230078895295	0.0468543780570275	0.0262731122992829	0.0132930120259692	-0.0120338646646478	-0.0281851152364537	-0.0243261430899558	-0.0565331575988843
0.0463990676253871	0.00698878093861793	-0.00827464108173616	0.0187337203225281	-0.00159322575416503	0.00272175422792727	0.00587264456644966	0.00227598627498216	-0.0020021497145186	0.000564264236881121	-0.00718679959681785	-0.00884859685612675	-0.0107178507210778
0.499100485105059	0.0973651428519705	-0.126312284949923	0.254708674147066	-0.00434903106778117	0.000733529926284338	0.0640230606152218	0.0419518776039715	0.0278330858791608	-0.00180775057074845	-0.0198799244203404	-0.039411236574999	-0.0382729037643413
0.0652338259179651	0.043955067777406	0.0016880001479601	0.0847110093429169	0.0106605084518467	0.00282197001708148	0.0302834631310078	0.0206398418507756	0.017039203221359	0.0067412392344641	0.00441890961196373	-0.00389807008568674	-0.00701308413140646
0.68294709613904	0.156948345217568	-0.210684935756449	0.199129785330024	0.022853223042266	-0.0275406831044838	0.0323981190624252	0.0156202263557688	-0.0107351761875293	-0.00234373003110888	-0.0395339506726	-0.0100100755429815	-0.0598608605424398
0.521267131319006	0.110294783255367	-0.138577237694369	0.242340955217133	0.00135440843086121	-0.00738829681055941	0.0557935861630036	0.0355143256745911	0.0163417090112383	-0.0030169441898491	-0.0138248821613687	-0.0252065207280144	-0.0411274372264201
0.785115079365079	0.16250197325474	-0.25204570194786	0.185849206349206	-0.0233777553565286	-0.0552855394031256	0.0110615471516786	-0.010192317803384	-0.0262541875157007	-0.0393316473798271	-0.0702077918979858	-0.069000570647206	-0.0770941592406766
0.662299541040959	0.112541972326676	-0.197515171549756	0.21725953876812	-0.0108320053468185	-0.0169063581105572	0.0330844300741304	0.00529854306071897	0.00747038070470929	-0.0138691817286879	-0.0419634596143594	-0.0369615585115545	-0.0506855194984241
0.814468507078651	0.108783297053156	-0.277963870711299	0.135511388026244	-0.00120771301160738	0.010305241395097	0.0240133554757096	0.0299877023369329	-0.00236992877894115	0.00454876419174477	-0.0345098171982705	-0.034774720320067	-0.0375413072616522
0.929007142857143	0.0679204398317126	-0.341592776205887	0.0649928571428571	-0.044726636904762	-0.0493214285714286	-0.0105097017973856	-0.0342245535714287	-0.0334969971001222	-0.0470240327380953	-0.0380594917133521	-0.048950955988456	-0.0488180059523811
0.308111949155806	0.104942207809575	-0.0692138957424688	0.187813001149486	0.0119862217002367	0.0259598962953212	0.0741112037478824	0.0493874591002775	0.0309264074330572	0.018973058997779	0.0131236919660877	0.00283362832194484	-0.00438742529484343
0.0308123178242686	0.00487543070631193	-0.00502281795615372	0.0197682286117656	-0.00277178575185382	-0.000577089525608566	0.00890460461067565	0.00338788821762176	0.00215839700171308	-0.00167443763873119	-0.00300433214298837	-0.00414556199511066	-0.00462599709536046
0.0240755387924663	0.00334644072027149	-0.00373395999848323	0.022094285593575	-0.00203546575399468	-0.00188709402222799	0.00187787577505408	0.00198432808256857	-0.00301108080622713	-0.00196127988811134	-0.00302145224324973	-0.00571525379369788	-0.00500533417696494
0.593253700257902	0.162952298439344	-0.16167835423242	0.248166224690515	-0.028413567831852	-0.0873510194153095	0.0242217621006204	-0.0335398722764567	-0.022200891573416	-0.0578822936235808	-0.0821667296034723	-0.0839850679421725	-0.0624144531297457
0.489205711806909	0.102603668300927	-0.118000877345144	0.264267845908597	-0.00458296590119328	-0.024658400628248	0.047413976552118	0.0178039849294551	-0.000376353467414547	-0.0146206832647207	-0.0440792730011735	-0.0548452096154581	-0.0659386425264744
0.033208910455543	0.00541167346369826	-0.00460070956111209	0.0270524505397091	-0.000593039110647765	-0.0015099486833681	0.00471534579018239	0.00442410627891364	-0.000900233625927151	-0.00105149389700793	-0.00532728323071344	-0.00530913405944922	-0.0081395481730471
0.0102506247893788	0.00492695459512833	-0.00161213362176372	0.00777620018140042	0.00109837161670725	0.00256404607705313	0.0048592978778793	0.00201305671549724	0.00399075727549357	0.00183120884688019	0.00157680402534442	0.00104710509414123	-0.00160127511723137
0.405332577883777	0.0869688690907011	-0.0912261635279151	0.268554154903541	-0.013808268105683	-0.0125664326302221	0.0484258773163353	0.0278220574884028	0.00695682550793536	-0.0131873503679525	-0.0236119321176688	-0.0436457893100565	-0.0514085010666337
0.784015773809524	0.16646186698526	-0.251117599862328	0.187031845238095	-0.0197903700466201	-0.0293870934620934	0.0227594246031746	-0.0103440749609868	-0.0218862202458274	-0.0245887317543568	-0.050950877325289	-0.0480080076442831	-0.0765935160588568
0.376493410152835	0.0914553328783804	-0.0903288180468118	0.212566715825574	0.00958768841146962	0.0255832823068737	0.0692606420927044	0.0506711825650337	0.0326011297625775	0.0175854853591717	-0.00928241134406638	-0.0135543713337822	-0.00830959779093932
0.319970214977942	0.0922011221856497	-0.0627611897510202	0.225628154448244	0.00598811250503439	0.0288089949357626	0.0748018045872045	0.0505289171086901	0.0312708746936871	0.0173985537203985	-0.00218579382126854	-0.0109486933001643	-0.0104536655892294
0.0239723971079023	0.00210919106769086	-0.00386135072002161	0.0183766485838705	-0.00524382657523168	-0.00195307167101147	-0.00160569129300715	0.000144129606792998	-0.000698323729066704	-0.00359844912312158	-0.00484956132108925	-0.0068449242424686	-0.00573510799838944
0.00579376286464212	0.000168975580699916	-0.000398325366056724	0.00339085226660088	-7.53774565124344e-05	-0.000288775606963353	0.00308692105021726	0.00168587031156118	9.75695832051947e-05	-0.000182076531737893	-0.000960584703962114	-0.001003391422315	-0.000619800140606974
0.442543788742824	0.109214863519585	-0.118540799355958	0.210046724132308	0.00925141780176997	-0.00403653384578256	0.0521905346686244	0.0367075184079826	0.0043384469309658	0.00260744197799373	-0.0250044461029534	-0.0302412920036531	-0.0294754825230178
0.00721509508455192	0.000396573008415512	-0.000224186001891667	0.00665096166007483	-2.82762013323716e-05	-0.000108455483026763	0.000875522453625127	0.00036064423172865	0.000121874109458923	-6.83658421795673e-05	-0.00111512777606909	-0.00230766714632997	-0.00214225865517281
0.144350631096071	0.0552181625240875	-0.0175241706065691	0.139973608547388	-0.00717893844830872	0.0163805070696161	0.0391702675785134	0.0336448570149637	0.0110739101056186	0.00460078431065369	-0.00104022035853962	-0.00527930258011405	-0.0121955960780242
0.0452661036993377	0.00125796237076042	-0.00177036669484446	0.040923559925928	0.00110319282950421	-0.0030981534212105	0.0168908408206161	0.0109341298678096	0.00449912771731201	-0.000997480295853143	-0.00555966212130658	-0.00720768627813128	-0.00994933796965732
0.341487537897205	0.151870110794165	-0.0705676375368091	0.216548620378075	0.00463938395460439	0.0146295825502395	0.074020804817282	0.0540556323090077	0.0278038995414776	0.00963448325242194	0.00172819606779684	-0.0160731560098613	-0.0311338481327471
0.681857024924756	0.131629798572535	-0.206349759068215	0.209980964113919	-0.00625129770231558	0.00702034442595389	0.0424772160994027	0.0139294112548227	0.000497973067877022	0.000384523361819156	-0.0331990832133869	-0.0244575993530206	-0.0436169276012675
0.200417847596841	0.0349037323912287	-0.0365253545691336	0.145748586440798	-0.00236670098820965	-0.0115467932664207	0.0236833203736886	0.00791082025508261	-0.000242901211281371	-0.0069567471273152	-0.0165801224300334	-0.0294639535405947	-0.0324452747122846
0.283753940853087	0.103418941815825	-0.0540597551833757	0.197878811943743	0.00940204757830154	-0.0608295975546131	0.00156909636666341	-0.00420523014501273	-0.0206029740684885	-0.0257137749881558	-0.0306605535687266	-0.0516273822989154	-0.079966395114842
0.78930516983017	0.1526626687717	-0.264333696452071	0.151975854700855	0.0109121609728421	-0.0818340553047328	-0.00298613376121215	-0.0232849923507958	-0.021993121625784	-0.0354609471659453	-0.0287442437849532	-0.0634206247747851	-0.0803233925326339
0.659713072093026	0.118925232050731	-0.198042789186527	0.221784680154727	-0.00279628141988875	-0.0139555972761478	0.0408624635947342	0.0265869369257334	0.00781111488904418	-0.00837593934801828	-0.0170899776948129	-0.0338528873773579	-0.0525681177374322
0.114634777789581	0.0179024491699362	-0.019144909801889	0.0849076447945785	-0.0092663658084482	-0.00819127773146031	0.0175637725604403	0.00949763868758083	-0.00428245044400007	-0.00872882176995425	-0.0133506372717566	-0.0254889460844502	-0.0219699492626431
0.0414253505142088	0.0056101527095706	-0.00726952915492963	0.026622327514451	-0.00615510030863054	-0.00679945778793434	0.00123725846015219	-0.000951879945079608	-0.00703602592901333	-0.00647727904828244	-0.0065635224483865	-0.00926992594299843	-0.0113844879453844
0.453966440372659	0.188876572056685	-0.106175320927856	0.267366415620602	0.00463392023314008	0.0119319626955555	0.0536630065349212	0.03265015945199	0.0301186998396432	0.00828294146434783	-0.0061528410802435	-0.0149551810602886	-0.037956311400583
0.212412308443086	0.0616544463457224	-0.0422066213382017	0.14606947401239	0.0152188059316248	-0.00921482920572977	0.0457475155522919	0.0231954537214186	0.0130508635784659	0.00300198836294752	-0.00909813993233899	-0.0174007013846518	-0.0170441712575507
0.0936893328559394	0.0153091037039193	-0.0113264440990326	0.0826253796792136	0.00201958070239346	-0.00771855154093361	0.0139115224898083	0.00571381348803597	-0.00051465633578715	-0.00284948541927008	-0.0143011096522158	-0.0171646829793427	-0.0265922052748442
0.0425841490808292	0.032410576094827	-0.00343048159235011	0.0374339286805738	0.00176085845485353	0.00479039569514667	0.0175203226550196	0.0133644527670751	0.00988421484773491	0.0032756270750001	-3.44575561924479e-05	-0.00324949630397662	-0.00425582873772874
0.532059930933475	0.088039696317938	-0.147780462149536	0.225709266838995	0.00325538520566748	-0.00400108890749418	0.0357716087170318	0.0233885949164939	0.000123408356613397	-0.000372851850913292	-0.0142542217890447	-0.0261789749099924	-0.042724557924666
0.20317742569631	0.0820595245778774	-0.0310836235878768	0.178816367763231	-0.013986579173423	-0.0168297866767564	0.00117624601329003	-0.0103892440504613	-0.0120482555370567	-0.0154081829250897	-0.0288372559918374	-0.0551255750901535	-0.0395601912567615
0.596154523224173	0.133302474717107	-0.165439167494703	0.244862965929185	-0.00750634893028379	-0.0460272504349083	0.0209088565644917	0.00888450855247247	0.00273744566707212	-0.026766799682596	-0.047846362512181	-0.0700173192393814	-0.0813471800551246
0.217545016488218	0.0411721275590855	-0.0408306486571834	0.159089071363509	-0.00603852019481368	-0.0157255590554282	0.0307009601486436	0.0142408194662626	0.000546861744797206	-0.0108820396251209	-0.0227372660587149	-0.0274202327119503	-0.0356587330765058
0.932341071428571	0.0654480829850508	-0.341812581110834	0.0636172619047619	-0.0439135010822512	-0.0411767857142857	-0.0121806547619048	-0.0284928075396825	-0.0141521194083695	-0.0425451433982685	-0.0361418650793651	-0.0541744363275614	-0.0555728899572651
0.842561942102016	0.111942551973411	-0.291910623613821	0.123954388789315	-0.00841996879754237	-0.0201096198435208	0.00984483104722078	0.00693234526910991	-0.0179946531409767	-0.0142647943205316	-0.0422424085695166	-0.0319038754712565	-0.0469550944910063
0.652368858225108	0.173267140678803	-0.191986322038808	0.237402967171717	-0.0109506870204529	-0.0304212317497078	0.0476090607340408	0.0324811353066869	0.012232713193438	-0.0206859593850803	-0.0150979155350195	-0.01540119113083	-0.0520039919274847
0.916456547619048	0.0766397847860292	-0.334259279018407	0.0746267857142857	-0.00734821428571431	-0.0191145833333333	0.00108670634920638	0.000223214285714368	0.00277977543290042	-0.0132313988095238	-0.0178993055555556	-0.0255455898268399	-0.0357761904761904
0.593660176031431	0.138398872535172	-0.171231209875076	0.226668795680027	0.00189215416157784	-0.00641545247251762	0.0494197761455351	0.0460530633770796	0.0262587288970672	-0.00226164915546989	-0.00622705418708047	-0.0259685105477809	-0.0354432686691888
0.0578420396325993	0.0383317705702034	-0.00658575104372581	0.0407296960149612	0.00833217594094689	0.00857120452600283	0.0234432140636368	0.0124225000805999	0.0131723615092182	0.00845169023347486	0.00103927674415342	0.0018698912694191	-0.00400789937298295
0.00406212074590252	-0.000246282588048706	-0.00043133163089443	0.00280743543462206	-0.000363435650827062	-1.27543159173741e-05	0.00130781692907752	0.000392879015917252	-0.000225107194615806	-0.000188094983372218	-0.000213675076104644	-0.00055636787537291	-0.000914532311606067
0.0180436702157823	0.00788242567363357	-0.000634561629857647	0.0146634799366181	-0.00221558789736665	0.00218205145046109	0.00796812075952334	0.00433113611589644	0.00372244735239486	-1.67682234527809e-05	0.00125365098695095	-0.000453828426153914	-0.00142570267112038
0.562797005238698	0.135976447654822	-0.151154053121498	0.264182233659658	-0.0032054336492533	-0.00464606281673718	0.0648236700317012	0.0431708737556247	0.0197676302834759	-0.0039257482329953	-0.000713922931377398	-0.0158101914700453	-0.0353940840489381
0.317555447400251	0.109093073358517	-0.0551014363976561	0.263640119942362	-0.0509573526352375	-0.0301429154149976	0.046897469215353	0.0147567698292835	0.00266057601588998	-0.0405501340251175	-0.0513238040620402	-0.0578430456269036	-0.06536215809492
0.792681051587302	0.156214637958032	-0.254989935659996	0.182199900793651	-0.0347302456530398	-0.0628887620957473	0.00843846404391102	-0.00736188256188264	-0.0288148601700232	-0.0488095038743935	-0.0520518428160892	-0.0619811372655122	-0.0678066602719177
0.00488547510487867	0.000593140204804169	0.000126532813691897	0.00477930270386005	0.000451783440833032	-0.000162224475401924	0.00252730767302832	0.00185967314320876	0.000443143704581099	0.000144779482715554	0.000371931962679042	0.000134058839361476	-0.000169035825341399
0.236222161380174	0.0753915436780006	-0.0444484649298607	0.176409409724989	0.0115238667195923	0.0107461884676776	0.0521260295882869	0.0254523453605317	0.0200059773053035	0.011135027593635	0.00313898864104514	-0.00926416181611711	-0.0315725453693855
0.175839416276229	0.0326751297955245	-0.0292333114573806	0.146784357544684	-0.0118086686186328	-0.00744262823205818	0.027711696707164	0.0065834639865108	0.00192913511742743	-0.00962564842534547	-0.016406089708856	-0.0324674892232164	-0.0274638830457113
0.104546437759405	0.0442375180656377	-0.0129908853476016	0.102487448516285	0.00773771656461864	0.00577667796490995	0.0416766573105887	0.0358828476488351	0.0148409885019128	0.0067571972647643	0.0163758414587149	0.00699438842274681	-0.00424981663842074
0.0292809238432053	0.00338865729905811	-0.00352176952701858	0.0238618280496035	-0.00151019688977053	-0.00529734793427293	0.00202114048890913	0.00152190643879011	-0.00110391452325946	-0.00340377241202173	-0.00698980125526235	-0.00378373260778656	-0.00577513416397313
0.477927363218019	0.202248851311033	-0.115051907015562	0.272902770819555	0.0232561998328173	0.0054023681888889	0.0730412839491963	0.0284273025157352	0.0271195158957527	0.0143292840108531	-0.0113456093418287	-0.00371672743899332	-0.0212745965929402
0.694083847402597	0.166190592673706	-0.204807772757047	0.241788446969697	0.00931943091630594	-0.017539558154264	0.0379498842558587	0.0102455721855048	-0.00163837038080172	-0.00411006361897903	-0.037285312831323	-0.0328859710415473	-0.0438789444218209
0.512589644707421	0.144368172486617	-0.12637129046459	0.270123426878716	-0.0846196798829486	-0.0609879719274646	0.0158988626789394	0.0126753122832639	0.00329961655892963	-0.0728038259052066	-0.0456428354043446	-0.0606626806222252	-0.0839587203796305
0.783048015873016	0.162107374775723	-0.252228578107827	0.185985714285714	-0.0222315226440227	-0.0632365859652044	0.00595480543761795	0.00265960058495851	-0.023938329685527	-0.0427340543046136	-0.0444644921921666	-0.0571319023296964	-0.0753093366198
0.265124125557473	0.0385245278343391	-0.055594785643598	0.170143966001094	-0.00863547141995435	-0.0174754266428153	0.0356581010671522	0.0180531465628942	-0.000219606893955338	-0.0130554490313848	-0.0236261896324967	-0.0346387132855504	-0.0396720692912603
0.00588208943754611	0.00302558457872455	-0.000758830761803366	0.00390260958602397	0.00368929194717672	-0.000279927901006045	0.00205845753197598	0.00122104142372701	0.000447002270701952	0.00170468202308534	-0.000651925369982295	-0.000466719899622918	-0.000670566819017685
0.406312950845901	0.077815370039813	-0.0974387493140235	0.218169225636197	-0.00894613042468761	0.00585476760113235	0.0509853660259551	0.0307957327819309	0.00258413408652586	-0.00154568141177763	-0.0181312747070534	-0.0302384861106355	-0.0410240077845375
0.849635181852461	0.111021985535164	-0.290253152575807	0.120166405449126	0.00425379722401775	-0.0376014707514708	0.017700532433253	0.0180686060263265	-0.00313937141290088	-0.0166738367637266	-0.00224656569028681	-0.0382897682382978	-0.0440583912013769
0.790835001110001	0.148622955622288	-0.2647695112001	0.151930608280608	-0.0201488732849987	-0.0620686266342428	-0.0217946508596725	-0.0255805383110719	-0.0191010666416916	-0.0411087499596208	-0.0520988053813383	-0.0765039786438212	-0.0732885904182971
0.0284411256137293	0.00563024507283599	-0.00312774764924834	0.0274473161896807	-0.00120709225515553	-0.00690063223931873	0.003429719303339	0.00100309178333999	-0.0017452206084433	-0.00405386224723713	-0.00527594411410352	-0.00468660640145717	-0.00743969277409056
0.657762772177942	0.11916514934997	-0.197448437440111	0.219840402425232	-0.00118588177281098	0.012848953918531	0.044183284682519	0.0352981686812714	0.0127048045008094	0.00583153607286002	-0.0193391251138645	-0.0270143106492985	-0.0355109364065633
0.122061988920646	0.0557843811177106	-0.0159659193052255	0.112675115106165	-0.000586367691468179	0.00794675450441536	0.0363992121881999	0.0302445976750464	0.0176771489054907	0.00368019340647359	-0.00426412578679901	-0.00457478332615045	-0.0116425661677724
0.109128673882915	0.0199010375118668	-0.0167678569135963	0.0830571183829571	-0.00447399411076015	-8.04044174059076e-05	0.00204618376549694	0.00867704231628895	-0.00443084860015676	-0.00227719926408303	-0.0154401941490895	-0.0129639158432267	-0.0206256169133715
0.0541540242997558	0.0245998155253829	-0.00293423765972974	0.0613151387760157	0.00180479705053905	-0.000331290767981572	0.0175569589257117	0.00947170599706817	0.00567155870281813	0.000736753141278738	0.00091734504623471	0.000397230047844144	-0.0084793907048826
0.466460244577439	0.204466752041696	-0.114845735528173	0.264370019562733	0.0412712556220198	0.00623045810433848	0.0711110412878705	0.0555827123846009	0.0382434974980591	0.0237508568631791	-0.00641087344761176	0.00246743642901026	-0.0289322962997997
0.698982471694972	0.142835387719183	-0.215475321799057	0.209443394105894	-0.0189565638734329	-0.00149360355312456	0.0544212343319735	0.0133366231936279	0.00387941644752321	-0.0102250837132788	-0.0188432188460627	-0.0279346723437724	-0.0399832743794314
0.596870844408131	0.139438882669779	-0.166254431440572	0.256642749024581	-0.0325217610932426	-0.0405908597497703	0.0373895184404859	-0.00310178738025857	-0.0206466057829982	-0.0365563104215064	-0.0389774041391134	-0.0488029922165355	-0.0551132467914361
0.333237229184697	0.14321645443642	-0.0703104467257088	0.219391886994744	-0.0217122662345093	-0.0100093696815407	0.0483131796286091	0.0175169935121441	0.0133508699141748	-0.015860817958025	-0.0152271983766952	-0.0281391373813227	-0.0458096171105194
0.800419393106893	0.145837825346891	-0.267578560953499	0.146530282217782	-0.0318954201366495	-0.0542803760566172	0.00954431349219942	0.00632324871121315	0.000213505852210139	-0.0430878980966333	-0.0436936110155837	-0.0588065569651551	-0.0661068222680724
0.0299889743271046	0.00440386999810642	-0.00287161869144661	0.0252815693540814	0.00111929528534953	-0.0016604000486467	0.00724746134260025	0.00337259361199355	-7.17869808557203e-05	-0.000270552381648585	-0.00490661878697717	-0.00431648313634951	-0.00593418693593274
0.296942049617955	0.117812061083535	-0.0596424994402298	0.2124329975943	-0.0294147207811304	0.00793767658324063	0.0589561488392931	0.0352371306076442	0.0115352768811063	-0.0107385220989449	-0.000989899417733753	-0.017836758615927	-0.0252347340144019
0.729118644212121	0.156232634325659	-0.229382649345536	0.193830455235044	-0.0162579037335591	-0.00518590454896306	0.0326052405132975	0.0232746267632274	0.0102786218540318	-0.0107219041412611	-0.0223752659156342	-0.019880946518659	-0.0262648429853216
0.0560170724904734	0.00466944762025601	-0.00573445563959104	0.0377091488388824	0.00100305699420673	0.0012596998489476	0.0171570761876284	0.0118561465862276	0.00461630499311547	0.00113137842157716	-0.00203315811331394	-0.00569494209922453	-0.00631752841622735
0.031803950263539	0.00600699880238632	-0.00418357845146972	0.0224151018150596	0.000180593774830672	0.00302662233868553	0.0113583547586354	0.00678449665777528	0.00298418522962121	0.0016036080567581	0.000980834299627545	-0.00293013706101528	-0.00287466672347537
0.785573214285714	0.166852209704754	-0.249479754721132	0.187537896825397	-0.008441472069597	-0.0646896812031922	0.0116912821553447	-0.00612362727142135	-0.0198397761960262	-0.0365655766363946	-0.0394731542097889	-0.0485121557262183	-0.0684627233069109
0.0913565378299812	0.0141329775613463	-0.0154898287967858	0.0594588479598209	-0.00597762959089553	-0.00966651407603082	0.0105060642503708	0.00695526889124361	-0.000181842712704827	-0.00782207183346317	-0.010738287785565	-0.0137212906190245	-0.0245436047130927
0.0702921739659021	0.0477301137100746	-0.00544323754459394	0.0748010057783779	0.0173553864770228	0.0244806575031987	0.0403614512373823	0.0314573072354875	0.0221671297963949	0.0209180219901108	0.00825093735260433	0.0121266258662504	0.00567598980574646
0.0138659335207226	0.0138762961774663	-1.67972874155799e-05	0.00946281378193002	0.00313246630725577	0.00388136148590887	0.00973030029418207	0.00880772183924526	0.00520230568995337	0.00350691389658232	0.00359145327576371	0.00167764101953002	0.000829352807708289
0.917001785714286	0.0768949614182035	-0.334529431384377	0.0719624999999999	-0.0118580357142858	-0.00274702380952374	-0.00574588293650791	-0.0119498511904762	0.0025782738095238	-0.00730252976190482	-0.0120190972222223	-0.0350075892857143	-0.0342113365800866
0.940177976190476	0.05874233486679	-0.349873364382064	0.0579470238095239	-0.00389642857142858	-0.0509037698412699	-0.0205009244227995	-0.0101113591269841	-0.0163570256132756	-0.0274000992063492	-0.0384777000777	-0.0436536047184025	-0.0480410804473305
0.40102487307449	0.0733604620695582	-0.0964862298331807	0.217858808748736	-0.00706398094150973	-0.0258662782573928	0.0507937659363176	0.0249615141681318	0.0113995083328518	-0.0164651295994513	-0.0169079861578611	-0.0267236216653909	-0.0411267810232047
0.422565797001797	0.127189404487898	-0.0907298706472434	0.280005167030142	0.00487018547033202	-0.0466384004753321	0.0466899652859959	-0.00278308636814217	-0.00691320015120656	-0.0208841075025	-0.0474094175225253	-0.0833982489732214	-0.102609206905673
0.0671635079876418	0.00968123084397558	-0.0116214797279297	0.0440743526353193	-0.00766881721314203	-0.00639300935890118	0.00702021639840315	-0.00133958206263111	-0.00124641697963429	-0.0070309132860216	-0.0101644744057467	-0.0112197360539781	-0.0141961164006669
0.21550978338883	0.067149934540601	-0.0428103830582047	0.144564498392557	0.00574155803251342	0.00933288623191678	0.0334181290726349	0.0192850748879239	0.027298009691232	0.00753722213221508	-0.0033397045221869	-0.0132328104615092	-0.0289757890255243
0.027910814958257	0.00196282199588413	-0.00193569554081694	0.0232141133593734	-0.0038269585489177	-0.0012934115662388	0.0076310092038326	0.00372752724722185	-0.000990595825152589	-0.00256018505757825	-0.00326438176948984	-0.00592233369585677	-0.00639192632326824
0.221000462880187	0.0786679707458723	-0.0388667713641487	0.164277735615137	0.00572277462743653	0.00267904527828719	0.0726961333710615	0.04272946031644	0.0258803599301486	0.00420090995286188	-0.00647625804254348	0.00555773233622719	-0.010019728258841
0.932271428571429	0.0642367661690888	-0.34390293581601	0.0647285714285714	-0.0182054563492065	-0.0361334484959486	-0.00464180194805208	-0.0164894345238096	-0.0180025301087802	-0.0271694524225775	-0.0272077054889556	-0.0234007440476192	-0.0523475380522256
0.112107948253774	0.0147093366548068	-0.0182188597760257	0.0825183473438528	-0.00494899464610656	-0.0183320670098212	0.0134185899147182	-0.00444413763529466	-0.00799205107958026	-0.0116405308279639	-0.0182848078732078	-0.0147814529583635	-0.0209156768405358
0.700686841630592	0.164206042990073	-0.208306556124782	0.228832278138528	-0.0187408084766539	-0.000644168124402267	0.041637493766446	0.0300873526692607	0.00359729102195672	-0.00969248830052805	-0.00871218173864752	-0.0418289140326666	-0.0560068299149937
0.0459220494786789	0.0255195220875025	-0.00823697425110481	0.0246286879384702	0.00311607043587868	-0.00239804284727495	0.0108324580144389	0.00947170429562281	0.00594800405463289	0.000359013794301866	-0.000355089701339358	-0.00114198729417575	-0.00448300241255922
0.0435230292743044	0.0246910329266678	-0.00618709343136342	0.024450123138209	0.00628146667762156	0.00488137871350139	0.0133179904576761	0.0106584093758349	0.00450323919742959	0.00558142269556147	0.00105938990126327	-0.00159837139012177	-0.00310749519288052
0.0038322245461218	0.000152168770610518	-0.000545187538804166	0.00221028214561693	-0.000576348700709324	-0.000820866087736706	0.000835387024034134	-0.000401772761487927	-0.000437728559703991	-0.000698607394223015	-0.00123978106525632	-0.00135195925587473	-0.00155139697014678
0.0102327569426619	0.00531752378660376	-0.000720138136560826	0.00842644125880265	0.00211062202512609	0.00156510654513197	0.00254995448231381	0.0012877041564807	0.00156970228060757	0.00183786428512903	-0.000720900604307555	-0.000963337152255087	-0.00148460418328225
0.135764720593537	0.0195568791893905	-0.0144448118587677	0.137060264507967	-0.00070464294939368	0.000420838162664139	0.0300291860460554	0.0239946756138878	0.0100117490296171	-0.000141902393364757	0.00197571169020994	-0.00926191113528579	-0.0158781625058944
0.126337250526796	0.0519989788438991	-0.0239204975369559	0.092303909534348	4.54347665910237e-05	-0.00156413090055392	0.0191619756432157	0.0143017820174082	0.00673128303674345	-0.000759348066981441	-0.00953922131620728	-0.020210748897622	-0.021131055890446
0.848324623701462	0.114946523485519	-0.293489719834173	0.121042439790601	-0.00211301655860485	-0.0189739292570176	0.0234797413779031	0.010718722709072	-0.00729679776922432	-0.0105434729078112	-0.0365243957431457	-0.0445887914328852	-0.0559957329497022
0.651167762210613	0.130727122454041	-0.194417533672091	0.209578996591362	-0.0150028189379228	-0.022959922981538	0.0124448550183488	-0.00467297876800654	-0.0470620864424588	-0.0189813709597304	-0.0382635917981606	-0.0690829717241598	-0.064920868290697
0.788972557997558	0.151701164744366	-0.26460770371289	0.152860594960595	-0.0360935925873233	-0.0778494883139129	0.00559267786951612	-0.00302584389026439	-0.0413681645751058	-0.0569715404506181	-0.0624791411569156	-0.0572220644300248	-0.0861549728747242
0.762372112609613	0.146391819763692	-0.248754375926531	0.168455791512409	-0.0380746210116054	-0.0292492028815268	-0.00692029723150411	-0.00293725920095989	-0.0236987038023364	-0.0336619119465661	-0.0490688944445643	-0.060879412603744	-0.0897097051222062
NA	NA	NA	NA	NA	NA	NA	NA	NA	NA	NA	NA	NA
0.88520873015873	0.102837175598792	-0.317047736072509	0.0983805555555555	-0.0239988830613831	-0.0649742036558213	0.00347675414862914	-0.0125407512626261	-0.0169810515873015	-0.0444865433586021	-0.0352041363785049	-0.0378375537656788	-0.0749338169926628
0.0667251579069811	0.0107425915615274	-0.0112889015594134	0.0446898344950019	-0.00489620456637991	3.85382687018709e-05	0.00948550601472459	0.00361097878580514	0.00137863207853589	-0.00242883314883902	-0.00334998218448464	-0.00758764150176426	-0.0134604602425506
0.48005754058784	0.10356066711585	-0.115169415761889	0.274252896168881	0.00219012926149187	-0.00492709585930096	0.0516684940544181	0.021023808177651	0.00267363577523283	-0.00136848329890454	-0.0333687621331998	-0.061706881673382	-0.0638459252343747
0.483083031539361	0.107072546225534	-0.119128090258432	0.266647237670902	-0.0117952191797216	-0.0160713206696736	0.0416591420582407	0.0112123515367132	0.000517001404946094	-0.0139332699246976	-0.0389147885293883	-0.0422870427907944	-0.0594853568243611
0.209444765657512	0.0476948979905092	-0.0334264457716234	0.181692793454695	0.00194255061165069	0.00293656089706279	0.046694110748898	0.0276449765074579	0.00954774865861155	0.00243955575435673	-0.0117554560138037	-0.026093767236218	-0.0257517237161378
0.801347969391719	0.144698173663506	-0.268756738798889	0.145722737678988	-0.0229140347137279	-0.0787316559160279	0.000473599599610575	-0.0171423761383684	-0.0349977386060665	-0.0508228453148779	-0.0704652437038602	-0.0710294890256586	-0.0646891811250485
0.653003037934288	0.172155246870935	-0.190357422178278	0.240218462787213	0.00750783956064272	-0.0157367656550039	0.0534730087545539	0.0215894568668562	0.0109290874158522	-0.00411446304718055	-0.013102983957012	-0.0193704845846976	-0.0455712284574227
0.915489087301587	0.0771893479189343	-0.333098416067188	0.0773859126984126	-0.0389704614829617	-0.0169616883116884	0.000208382936507823	0.00299320436507922	-0.00513249007936512	-0.0279660748973251	-0.0319539682539683	-0.0317160327213637	-0.0491423037063463
0.111425649375531	0.0152825133313995	-0.0185278709343916	0.0835729906508517	-0.0127752082841761	-0.0102952447498853	0.00610184205834102	0.0117277790280335	-0.00011706142101281	-0.0115352265170307	-0.0159995998332348	-0.0234501156382096	-0.0271054972392313
0.172256288452813	0.0849246424306561	-0.0120862327434637	0.201357294699855	0.0130204831516791	-0.030745890467559	0.026817260175308	0.0129888553073784	0.00907955859745116	-0.00886270365794001	-0.0214696823074924	-0.0336446402416141	-0.0385015844129104
0.0743945003071154	0.0506978527200264	-0.00792668185996001	0.0780272301977428	0.0223421001430874	0.0182676537135027	0.0329075937688917	0.0295437420719763	0.013954890427159	0.0203048769282951	0.0154155906592041	0.00923502659048471	0.00607777151679539
0.915161706349206	0.0773438763625125	-0.332782258181111	0.0781716269841271	-0.000532539682539634	-0.0109045634920635	0.000628174603174658	0.000590922619047585	-0.0171320932539683	-0.0057185515873015	-0.0279736111111111	-0.0501693615090191	-0.0297981060606061
0.257551276837232	0.0618694728761154	-0.0533520247940918	0.171628223349559	0.023443274232506	0.0232145826209771	0.0511205191392308	0.0401416480523091	0.0292848150013005	0.0233289284267416	0.00614074050545949	-0.00189947831361076	-0.0122938279735285
0.0250750384962853	0.00556876292340116	-0.00203864693650383	0.0192407334167574	0.00205800058735954	0.00313264417074958	0.00787913854396796	0.00486402251725728	0.00385889240271397	0.00259532237905456	-0.00118448108545702	0.000392142893686494	-0.00109340582799498
0.105396470130908	0.0551123880412394	-0.011710988926391	0.0937215555298238	-0.00385309684706968	0.00527412007214539	0.0219422696703195	0.00229467039884204	0.00692670309036025	0.000710511612537851	-0.00607111987112167	-0.0144941838602685	-0.0261944559287484
0.179854344866799	0.0307462759707777	-0.0309872771375704	0.140200201526982	-0.0119458719463477	-0.00827126669801775	0.0245731353153696	0.0123189225892026	0.0024814409243771	-0.0101085693221827	-0.0183523360346441	-0.0266635609020597	-0.040563327487857
0.0380772804531021	0.0238959036864766	-0.00233391030839069	0.0410064841589369	0.00999428982410435	0.000315573704730655	0.0210073542915748	0.0153228155685749	0.0098767937002458	0.0051549317644175	0.00315437873393815	0.00500474357357529	-0.0024219434723291
0.336664865670502	0.140989674057447	-0.0718138008007792	0.220227178017894	-0.00871050305654758	-0.00388168733834049	0.0564443942022456	0.0327635972146006	0.0137570337452908	-0.00629609519744401	-0.0112527503550403	-0.0298592889957897	-0.0365014369864782
0.0514239556993796	0.00929940852626082	-0.00377626046326979	0.0553603754233899	0.00547316806914385	0.00552970074354891	0.0207036945221816	0.0185439495921018	0.0122431327526465	0.00550143440634638	0.00041603814735288	-0.00382354388806209	-0.00457672325271722
0.0276886382697977	0.00412729818291576	-0.00372805277237186	0.0255635921330617	-0.00827850628329367	-0.00370584885510754	0.000208443435437793	-0.00149719121011589	-0.00121333215690789	-0.0059921775692006	-0.00498982084154131	-0.00839429836532814	-0.00687874363525062
0.19561668788583	0.0290364993355164	-0.0365843242221394	0.144855338403607	-0.00813708079395356	-0.012497837662783	0.0298686531828051	0.0130424577174756	0.00171316264808102	-0.0103174592283682	-0.0358793748315745	-0.0278542139936562	-0.0414113641017978
0.30038181787936	0.0753050871359813	-0.067192235711046	0.176284586311518	-0.011328119460439	-0.00457555044910224	0.0469565313369534	0.0177860705957139	0.0131955290094971	-0.00795183495477064	-0.0105936062517032	-0.017108071008979	-0.0389756399646785
0.484301322075698	0.156408045854734	-0.115422825569035	0.277976875684499	-0.0175146649177114	-0.0427233380554353	0.0090053258600401	0.0123496368149104	-0.0239792656348002	-0.0301190014865733	-0.0450047211989795	-0.0976878578876844	-0.0805840949526481
0.285012702693821	0.107661220236587	-0.0565420755482645	0.19907921906714	-0.0167137764410754	-0.0531695256847144	0.0101349003009454	-0.0156122735694943	-0.0188324899296899	-0.0349416510628949	-0.0417265801136897	-0.0510711775706044	-0.0565595291440861
0.665531896298576	0.116373280119926	-0.200132620636557	0.216973875707196	0.00273278393476151	-0.0163478384639956	0.0415084023134579	0.0218076988787274	0.00154253653376235	-0.00680752726461697	-0.0257245814440369	-0.0381014530722529	-0.0451778158878429
0.0916891594348164	0.0445729625162499	-0.00883011555745236	0.0897598098375412	0.00949554793563519	-0.0027129039281009	0.0333803601283817	0.0194625579632992	0.0108242443018394	0.00339132200376714	-0.000862504522452109	-0.0105439520089377	-0.00978986044531298
0.764046358502608	0.150248760164025	-0.251673317153278	0.166853778941647	-0.0140245277598219	-0.0287280407370257	0.00316743860306357	-0.0147008947971747	-0.0349891100054327	-0.0213762842484237	-0.0509319424238299	-0.0874348089647332	-0.0608482394726948
0.863386160714286	0.107790479957342	-0.305155679130532	0.104843276515152	-0.0441596726190475	-0.0361259944210405	-0.00632931375201584	0.00630050435675433	-0.0194589358456085	-0.040142833520044	-0.0318046657625832	-0.0343851239446827	-0.0419635179322508
0.314219996559651	0.107453772287149	-0.0711441280688462	0.185561128028141	0.0230015537307215	0.0355636160177816	0.0645178546450814	0.0494571647811368	0.0232574433736959	0.0292825848742516	0.00159690544085728	0.0106328492349009	0.00451952694429664
0.0100002367157608	0.00338384577547599	-1.90154818829544e-05	0.00866269203929791	0.000406048834567057	0.000162906015534856	0.00509613659278767	0.00227689492975976	0.0018372099026324	0.000284477425050956	0.000844031385938502	-0.000853716491335798	4.43728542352268e-05
0.178442719719489	0.08248167666388	-0.0147288350014013	0.21016831674138	0.0139767368006062	-0.0404149220052725	0.0268060801123886	0.018095136347194	-0.00327073716584997	-0.0132190926023332	-0.022391478694475	-0.0370196091830337	-0.0449690227624268
0.521864084088992	0.0890755853860538	-0.140493111900879	0.232044966214485	-0.017113082533906	-0.00634461388114371	0.0372690728755266	0.0326843323813327	0.0101797710220647	-0.0117288482075248	-0.0147705970666884	-0.0216312913165904	-0.0460160138697927
0.108295682412774	0.0162715539203676	-0.0193850908169071	0.0803897871034718	-0.0133834045614004	-0.0047160529397697	0.0112474119036113	0.00516012463920272	0.00525654474901199	-0.00904972875058506	-0.0121552817747786	-0.0163795191455945	-0.0220656270211544
0.0192629621861641	0.00678833747926474	-0.00174500986052451	0.0154737426378161	-0.00211914170952666	0.000130302052966536	0.00403247740332573	0.00108405648708915	0.00146152526686744	-0.000994419828280066	-0.000703959419689777	-0.0035085112539577	-0.00191100513957265
0.300206654357697	0.0935128403399449	-0.0574659370488237	0.211486212465895	0.021405992303787	0.0300628247317378	0.0727504540802288	0.059724686216937	0.0398471041626912	0.0257344085177624	0.0138567921956949	-0.0107347170593892	-0.0126121725379251
0.681168855227078	0.161029461416662	-0.21398467181138	0.194458321068848	-0.000673144924541513	-0.0453143275149103	0.0242167301412475	-0.0261482314727683	-0.0226640304103345	-0.0229937362197259	-0.0254447513193914	-0.0421037090775407	-0.0342667389974403
0.654730828869853	0.133513055343224	-0.199066157645133	0.209800206865274	-0.0322494969300634	-0.0241594456544039	0.0283725336305068	0.00887241376636427	-0.00956168919026201	-0.0282044712922337	-0.0337606742583364	-0.046613227313118	-0.060883511441204
0.889193849206349	0.10116672977765	-0.31960364629611	0.0932922619047618	-0.0176960178710179	-0.032684126984127	0.0155001984126985	-0.0118215501165502	-0.00839450965700961	-0.0251900724275725	-0.037426818247542	-0.0500289085301954	-0.0482688526751026
0.0755841125074694	0.04345862382111	-0.00604117588348163	0.082080860152075	0.00252744944872312	0.00213519976563453	0.0291542829985258	0.030041428984621	0.0248342359848704	0.00233132460717882	0.0100270224414453	-0.00539973343633476	-0.00686050723823854
0.804742131479631	0.145457862805278	-0.268275440843018	0.148319917582418	-0.013199819069819	-0.0818363605818622	0.00174597728660231	-0.0152561586295041	-0.0235437590799723	-0.0475180898258406	-0.0251735484406876	-0.0628051921883119	-0.0787721021430738
0.723921411635151	0.141223611243063	-0.22632563952904	0.188477549473186	-0.0179821752721504	0.00792979079302536	0.0454464491907065	0.0190941356797117	0.00309999196125299	-0.00502619223956247	-0.0130328082955509	-0.016984368307343	-0.0365063910995697
0.127345567106414	0.0542244146480827	-0.0166228160451617	0.110685166170578	0.0113313974561045	0.0189737058984188	0.0415390781042868	0.0292912592451568	0.033570542616273	0.0151525516772617	-0.00271546767054073	-0.00453519588818024	-0.00100618663506646
0.301173849498871	0.106934461003477	-0.0667025558614458	0.18321669555189	0.0391046176438861	0.0378467368618939	0.0695673719445418	0.0406876221897728	0.0485894518188894	0.03847567725289	0.0163245114828418	0.0136966428568602	-0.00225476259896906
0.305111742707855	0.105777769655611	-0.0652599467973912	0.178792647703223	0.0344797222219067	0.00389625153334655	0.0553415864807992	0.050015406980791	0.04495253590598	0.0191879868776266	0.0127149720236993	-0.00620057218345643	0.00703625105068156
0.196358186296308	0.0413617801444228	-0.0324474446483423	0.156568866127369	0.00431189747323696	-0.0160296459596836	0.0314003421775732	0.0122062778167311	0.00179145113359785	-0.00585887424322332	-0.0168799000612189	-0.0353369669432717	-0.0293291120174841
0.145888094544944	0.0565474100017215	-0.018536218219958	0.135138739627254	0.0173087064758927	0.000128202710176023	0.0365063806086108	0.0236698612713984	0.0219741421190041	0.00871845459303436	0.00451968934708777	-0.00540624319928812	-0.0238545422515856
0.179868504530971	0.0868282462765998	-0.0154337744199728	0.205098780360231	0.0127993147728503	-0.0309835047062099	0.0280771780059424	0.0110462673144344	1.79488459955968e-07	-0.00909209496667981	-0.023080371784291	-0.0381291940914889	-0.0473798279375486
0.2590152842856	0.0759096161371483	-0.0484967343997272	0.191239044183146	0.00306081318049634	0.00373829806789239	0.0500281042790355	0.0350748180403009	0.0123160610307302	0.00339955562419436	-0.013429721170806	-0.0195001154880802	-0.0338620399753178
0.127142920447797	0.0556402388937637	-0.021149811009008	0.0982395624645668	-0.00802360885014008	0.00614944651472185	0.0229238032044121	0.0208832553166853	0.0037863198402158	-0.000937081167709103	-0.00889442886823777	-0.0140299428509137	-0.0242073396514765
0.321499415810621	0.063265935512724	-0.0606471102519053	0.250998048469681	-0.00549779165917275	-0.0273796237949188	0.0437269786990159	0.0139678038580384	0.0031574492526521	-0.0164387077270458	-0.0399621245450475	-0.0375524849374811	-0.0534994833675008
0.652755305883316	0.136557126675774	-0.197821351944914	0.207318301525848	-0.0203901927168243	-0.0299021801716453	0.0295624074632351	0.0162795524393136	-0.00802596213173767	-0.0251461864442347	-0.0363598332056453	-0.0636039779059901	-0.0597092123305838
0.362286417654721	0.134777594794106	-0.0791992899139085	0.242797775050561	0.0080217268117318	0.0354767420294845	0.0657393307314614	0.0653169238861616	0.0305491580349037	0.0217492344206082	0.00459089609432262	-0.00756142330288617	-0.0245348846505474
0.567024766865179	0.106253256038452	-0.161490811096675	0.221905923550133	-0.0128858245903903	-0.0145884884277866	0.0338766907186591	0.0156075410049541	0.00176845413238269	-0.0137371565090885	-0.0257784197289556	-0.0321939592601431	-0.046343874436435
0.272802791303688	0.0573027888849557	-0.0562674543327264	0.178758918681236	-0.00438756443156441	-0.00396169371399652	0.0328973070405379	0.0185818221570532	0.00118275536974627	-0.00417462907278049	-0.0331007395491526	-0.0252124124163773	-0.0456940573116969
0.00918277920884068	0.00288310321750271	-0.000274765633525286	0.0102045624745734	0.00233364008509902	-0.000431460102465904	0.00381400257115631	0.00136083700424145	0.0017896131755658	0.000951089991316559	0.000721748622913564	-0.000695362400289775	-0.000760469663401181
0.898558531746032	0.0854301103905578	-0.324443551189656	0.0854831349206349	-0.00708640873015876	-0.0106142482517483	0.0160085317460318	-0.00565800865800858	-0.00183902583162443	-0.00885032849095346	-0.0255009327478076	-0.0310751689282939	-0.0449380362613019
0.545039497061676	0.130591522578164	-0.14273709535208	0.263684642467451	0.00529476134188911	0.00504902634633919	0.0711191751688713	0.0332870646605745	0.0288075593403241	0.00517189384411409	-0.00578948882235752	-0.0301490896509754	-0.043439360747741
0.00587581065380112	-5.40708496042618e-05	-0.000375072124858594	0.0024915251814561	0.000295253171927541	-0.000328098632572508	0.0014004657658464	0.00144897344230003	0.000759618914204975	-1.64227303224834e-05	-0.000271584452058479	-0.000644040753800487	-0.00119231565570938
0.607472626166098	0.134670514564825	-0.176335213781872	0.22643787458324	0.0224119195549833	0.00542286484781951	0.0579153806319225	0.0411855602424593	0.0264900802083365	0.0139173922014014	-0.0179622197503346	-0.0260520880979328	-0.0422307981868301
0.0974742121713554	0.0112505683162606	-0.0164530843374932	0.060017308354109	-0.00945803869097778	-0.00936602528454375	0.0107738614648707	0.00249358495406826	-0.00706078932891556	-0.00941203198776076	-0.0120964003756026	-0.0203160948574881	-0.016766213911947
0.0111263761964427	0.00468168051936117	-0.00149514013631195	0.00861642408011878	-0.000284541527248636	8.43773261579098e-06	0.0035676441218261	0.00176782046418503	0.000304601745150479	-0.000138051897316423	-0.000477758356035196	-0.00101477543960227	-0.00186493029277509
0.00741386056998707	0.000717521758120367	-0.000497539154598446	0.00768548497269123	-0.0012249490627788	-0.000534366437118129	0.00129050201545082	0.000866290750409409	-0.000765773585683074	-0.000879657749948465	-0.000772311000054251	-0.00268764153039211	-0.00296386512341451
0.0723044126653696	0.0174742906272164	-0.0100297240455198	0.054270089211549	-0.000582806006889675	-0.00121644704845861	0.015218288208774	0.00991748115422096	0.007989241659395	-0.000899626527674141	-0.0113113152887995	-0.00950264418002311	-0.0146042126212562
0.408450708446982	0.134509593880382	-0.0851938277717901	0.282506191382416	-0.0674980318548273	-0.070075030496618	0.0176461575277205	-0.00712684674660696	-0.00682424392428554	-0.0687865311757226	-0.0451056756868888	-0.0564917071639406	-0.120440760806425
0.477566358403238	0.102710956040679	-0.1131702664823	0.270257941205259	-0.0255687263801744	-0.0399682264381748	0.0410736301958158	0.0158722129038567	-0.00127138336395588	-0.0327684764091746	-0.0359283508915436	-0.0603945604546326	-0.0753272237962098
0.22622539295345	0.0622090810036135	-0.0404701580478561	0.176938041783434	-0.00428727435807999	-0.0121283054824163	0.0350674965688831	0.019774385224454	0.00284076098548877	-0.00820778992024815	-0.0130188427147701	-0.0286489973549021	-0.0244867628407497
0.694176567876568	0.142326688164342	-0.21420748238389	0.206674442224442	-0.00260691806987157	-0.013563606251208	0.0309378698971752	0.0339474165003383	0.0174714443596264	-0.00808526216053984	-0.0315343463646591	-0.0290956207232762	-0.0553003997433406
0.336209399464642	0.107831671536945	-0.0585712482328946	0.26984990073471	-0.0115393414708579	-0.00714430638158592	0.0304747388472604	-0.00971514977035409	-0.0290206603401261	-0.0093418239262219	-0.0465455318473155	-0.0629470481839224	-0.0544595324788789
0.640620956127206	0.167815968917479	-0.183586943534093	0.246017669136419	-0.0114683741258741	-0.0467715432058623	0.0272003629834204	0.00317756296470406	-0.00874106162832267	-0.0291199586658683	-0.04040843595559	-0.0440223216695864	-0.0765035612918705
0.783054166666667	0.162961654428059	-0.252776078183827	0.184457738095238	-0.00131791368353873	-0.0342653722911076	0.0136490865129023	0.00409617483211233	-0.017334371591386	-0.0177916429873232	-0.0558063309288107	-0.0659433659751596	-0.0647528344680919
0.607379025280481	0.145333384268715	-0.17259136764953	0.252803791902336	0.00997115576292573	-0.0161379185763835	0.0480823718282799	0.0202398076941427	0.0138435297992434	-0.00308338140672881	-0.0331589305853472	-0.0316497177303072	-0.0518487604753697
0.389350994820289	0.0691836385052366	-0.0929471476792403	0.224468786381629	-0.00918556785113489	0.00365337292340501	0.0390685881615673	0.026261601035826	0.00770804995859131	-0.00276609746386497	-0.0278101750848805	-0.0227601210870534	-0.0426006269411343
0.106314755950748	0.0461437342907942	-0.0131945356221582	0.0998506369660664	0.022569816787487	0.00581812146720963	0.039836581059213	0.0241822992929351	0.0232207952196797	0.0141939691273483	0.00570843624796977	0.00180135470099524	-0.00276700128505958
0.650035097054863	0.11100113071063	-0.191717947844314	0.218409541639776	-0.0107723323793921	-0.00484753898312984	0.0435390444576493	0.0212942491773204	0.000518803334536688	-0.00780993568126098	-0.0346679638313627	-0.0411762558059863	-0.0471166078041383
0.109382333217788	0.048090070625717	-0.0146222954534715	0.098803605372865	0.0186976291063163	0.0100593440105184	0.0453156667378609	0.0322085455018728	0.0176117448038567	0.0143784865584173	2.60979259966709e-05	-0.00364989133600872	-0.0038208898872937
0.674400671746336	0.164417339490028	-0.20638676592825	0.201209209276781	0.0115668495327663	-0.0360730375547489	0.0221387943751143	0.0265626062655132	-0.00329698587143967	-0.0122530940109913	-0.0449371892072019	-0.0543176731768866	-0.0650439640430872
0.106743470063727	0.0162982555973779	-0.0142681907509539	0.0835670208657535	0.00265794799452795	-0.0188871030793173	0.011708651134014	0.00527297669450966	-0.00610903668039367	-0.0081145775423947	-0.008485354813136	-0.0145491623967624	-0.0182055575294308
0.00261940405404421	1.09862987161297e-05	-0.000271920999323353	0.00130069224430628	-0.000426133215485149	-7.95567703771932e-05	0.000517841468009098	0.00010682619546969	-0.000194028871950167	-0.000252844992931171	-9.77532025336434e-05	-0.000582498516816358	-0.000413273522560587
0.695275429175145	0.158247115351887	-0.215566808645148	0.194435290041212	-0.00979025845534243	-0.0242759764617512	0.0223320255732683	0.0150401132520911	-0.00991337736163389	-0.0170331174585469	-0.0464854212646463	-0.0611252698652208	-0.0691400873893885
0.219612092907483	0.0414402571902932	-0.0413031974878936	0.153803477527802	-0.0188097928181603	-0.0360290550225209	0.0244367837522806	0.00955087521704973	-0.0043064275648412	-0.0274194239203406	-0.0135421438439412	-0.0377364734571227	-0.0352181077831409
0.029365406916659	0.00452523904278867	-0.00470667604421393	0.0231153572418198	-0.00027861212150599	-0.00636774150552514	0.00125722029307737	-0.00102298513922053	-0.00294319020246996	-0.00332317681351556	-0.00556248484224088	-0.00822514463881737	-0.00871258985766627
0.0303949523311761	0.00467979839784318	-0.00451715028962872	0.0197421598017606	-0.000695372229234697	-0.00364528775180638	0.00978879531630253	0.00313549070471611	0.000714405748086771	-0.00217032999052054	-0.00532284069031412	-0.0043839324976991	-0.0033027018523603
0.896590079365079	0.0882562283164237	-0.321283447561228	0.0898325396825397	-0.0136160624098124	-0.0240996031746031	0.0209432539682539	0.000339551767676749	-0.0122804563492064	-0.0188578327922078	-0.00756268037518038	-0.039528602994228	-0.0352830007002801
0.0132149951751443	0.00105900015591832	-0.00082551648876023	0.00918211212349632	0.000473322514777106	-0.000203769245594683	0.00479812670676021	0.00193979550553942	0.00111918314682495	0.000134776634591211	-0.000504728165149763	-0.000631796755416669	-0.00164857802865026
0.0475944283757152	0.00752755069326579	-0.00497112995233167	0.0406279785812593	0.000159010299691488	0.000957788577818856	0.0145165060038248	0.00297628777697775	0.00282773968348207	0.000558399438755172	-0.00808960332913603	-0.00669751586153652	-0.00958721844472218
0.899888293650794	0.0838378499428674	-0.322831000076373	0.0881394841269841	-0.0158064484126985	-0.0205063492063492	0.0154623015873016	0.00738158577533565	-0.014406360479798	-0.0181563988095239	-0.0233389497655123	-0.0228969689216013	-0.0386034569597069
0.0136693031211011	0.00151074279716678	-0.00150419405217147	0.0139591052667769	-0.000422370307664987	-0.00145727450621032	0.00171835865290681	0.000419706236151004	-1.99587433073779e-05	-0.000939822406937652	-0.00298569199333198	-0.00417989538188016	-0.00339415038490771
0.946452976190476	0.0530282930486404	-0.350914622553085	0.0501720238095238	-0.024550892857143	-0.0403119047619047	-0.0155196428571428	-0.0185651254995004	-0.0241842261904762	-0.0324313988095238	-0.0424433216089466	-0.0486782242063493	-0.0561400072150072
0.9306	0.0659725944428365	-0.343006685028385	0.0645250000000001	-0.0193749999999999	-0.020643262987013	0.00753040674603178	-0.0100327876984126	-0.0151500676406926	-0.0200091314935065	-0.0468746347402597	-0.0411806547619048	-0.0515434017371518
0.370989755029719	0.0832739993864726	-0.0877482240746922	0.202266492130834	0.00681201252827718	0.0227851564197239	0.0565624179658267	0.0490460200422487	0.0271814355250605	0.0147985844740006	-0.000990792186051748	-0.0113192183632106	-0.0260857142573619
0.435981886676858	0.1035091917978	-0.110352832578162	0.212583072278438	-0.00833199203227752	-0.00828239485354515	0.037144359169712	0.0317045567028054	0.00561046061855608	-0.00830719344291131	-0.0107334541711152	-0.031394604561666	-0.0456022243647708
0.214722010256465	0.0682304870858895	-0.0439255074294508	0.152506661983614	0.0133934935584405	-0.0149557156992197	0.0613725839516707	0.0297751318045001	0.0149042854642323	-0.00078111107038964	-0.00841344982429315	-0.00769462647263547	-0.025343618721172
0.944746428571429	0.0541235485026302	-0.349455891715083	0.0530035714285714	-0.0278410714285715	-0.0349447420634921	-0.0111250000000001	-0.0174668154761906	-0.0199270833333334	-0.0313929067460318	-0.0439446338383839	-0.046169642857143	-0.0389876348732967
0.617220187358707	0.131128422839382	-0.173480506498567	0.240910407986705	-0.00714886045201146	-0.0210608015935482	0.0294599498748455	0.0131317824304048	0.00843499514261514	-0.0141048310227798	-0.0312375815740685	-0.0576158362093906	-0.0650985657887623
0.122139107693815	0.0563074221426764	-0.0210443514758809	0.0886887866105703	-0.00363005769039994	-0.00182283519714797	0.0190698631176738	-0.000994348661548863	0.00387021307997595	-0.00272644644377396	-0.0142947335744444	-0.0223498906247214	-0.0210712552825121
0.926636309523809	0.0703012178089674	-0.341244615946729	0.0666970238095239	-0.00172976190476182	-0.0274430223371399	-0.000271726190476107	0.00405595238095247	-0.0165684065934065	-0.0145863921209508	-0.0197855158730158	-0.0434058438089688	-0.0354717306998557
0.916715079365079	0.0772021608942449	-0.332465259711142	0.0749575396825396	-0.0260764610389611	-0.0324777597402598	-0.0118883737789989	-0.00433095238095249	-0.0139057352369852	-0.0292771103896105	-0.0120430555555556	-0.0449088683579494	-0.0374925005550006
0.546751572667708	0.100323087744134	-0.150670417980836	0.229709128364927	-0.00663373225554953	-0.0111311424799295	0.0361177154737172	0.0303052731784397	0.00174739491671816	-0.00888243736773953	-0.0189407051248782	-0.0481262041855448	-0.0377017049828403
0.264629134270715	0.104840263471356	-0.0467073477157522	0.201641998724052	-0.0401135621356093	-0.0543727204693415	0.0263065983988385	-0.00569861022215412	-0.0323872551532226	-0.0472431413024754	-0.0329894887342506	-0.0650831929710087	-0.0779252174301624
0.599827919764758	0.133216110876154	-0.174638071089751	0.216151131678371	0.0167250469891295	0.0108618083888025	0.0606786405866028	0.0353145978405264	0.0160535687643198	0.013793427688966	-0.00772456443607727	-0.0121307818393469	-0.0420509673733473
0.551062391451309	0.099183511761198	-0.153195536742033	0.227772073493498	-0.00326271304626369	-0.00231087323441226	0.0497329775036184	0.0236468693607111	0.0189155071178856	-0.00278679314033792	-0.0215337169219637	-0.0367091178718085	-0.0501517645797847
0.0853795126291099	0.0158608622673028	-0.009647202755909	0.0797515861584519	-0.00389111193016639	-0.0048548798905636	0.0171388698980738	0.00324501534982018	-0.00525228030953949	-0.004372995910365	-0.0110710173475922	-0.01607172034741	-0.0212400779938015
0.647414974760957	0.136235534235895	-0.197097891992272	0.203858448114149	-0.0427526853956912	-0.0407391105561478	0.00196970042499423	-0.00829725700586026	-0.0157782512999587	-0.0417458979759194	-0.0316691515950264	-0.0563911510737131	-0.0676175849178794
0.927415476190476	0.067913483593956	-0.342227786097262	0.0647928571428572	-0.0145390873015873	-0.0395244179431679	-0.0152067956349206	-0.0178606872294372	-0.0255542454481793	-0.0270317526223776	-0.0227386769480519	-0.043833603529898	-0.037617334054834
0.781991666666667	0.161226811613203	-0.250268950545562	0.186508333333333	-0.0109862567987568	-0.0473849789654147	-0.00332564409274938	-0.00146131007472916	-0.0194561351842601	-0.0291856178820857	-0.0569072014925704	-0.0803055418137075	-0.0696538945498208
0.290681266657908	0.0952798089086462	-0.0670064680451633	0.185617117061994	0.0219415378749997	0.0205570985404822	0.0556520208886761	0.0389102977798398	0.0157638971672052	0.021249318207741	0.00591658618308316	-0.0159543784415125	-0.0199995040591648
0.0297797047836092	0.0197441835766673	-0.0039866618124402	0.0165913202037148	0.00478595453542607	0.00297036944993506	0.011232535731632	0.00572991957069579	0.00391774017637449	0.00387816199268056	0.000152915257262905	-0.000996963818096424	0.00229525212729375
0.886526091269841	0.104578212791291	-0.315932203356996	0.0989858134920636	-0.036424782582184	-0.0383757575757576	0.013435367063492	-0.00946353021978019	-0.00474186507936503	-0.0374002700789707	-0.0293246047720553	-0.0449203418109668	-0.0466277434371184
0.70003437950938	0.160297185891983	-0.206312487160851	0.238150602175602	0.0151789925352425	0.0051735854552224	0.0369671502109001	0.0259766219343522	0.0175277351733234	0.0101762889952324	-0.0232323068985754	-0.0205427090872234	-0.0596437437267145
0.789903869047619	0.163197860132859	-0.254279098347063	0.182471130952381	-0.0359203643578644	-0.058735517954268	-0.004413428932179	0.00490207650805063	-0.0291836407283218	-0.0473279411560662	-0.0582090095668221	-0.0628774789446666	-0.0614941180496612
0.326937293969497	0.0588367696717152	-0.0674067544405201	0.25364675016497	-0.00677659382379281	-0.0258471285823405	0.0357631735331846	0.022118162675762	0.00856294611380831	-0.0163118612030667	-0.0345077980010355	-0.0375383534675949	-0.058135389931027
0.334267668290903	0.111640635904873	-0.0638450560726242	0.266171465123272	-0.0398907107537025	-0.0154819322869226	0.0377380405966106	0.000898070982003951	-0.00425529971173122	-0.0276863215203126	-0.0600862376231053	-0.052310982802194	-0.0705633027696894
0.0390373606031414	0.0319752091791942	0.000736064538597349	0.0370635862200952	0.00944725144847545	0.0086920549684957	0.0241744465533682	0.0200367696759903	0.0136784021650084	0.00906965320848558	0.00588432851781987	0.00234226468234987	-0.00116233431669074
0.913642658730159	0.0792832329744115	-0.33258885562118	0.0769823412698413	0.00165734126984129	-0.00972899265766913	0.0070676587301588	-0.0100611432072829	-0.0154616792929293	-0.00403582569391392	-0.0123378552003552	-0.0415629884004883	-0.0470508984683616
0.198767459892859	0.0348201840632146	-0.0387526798690387	0.143752368652661	-0.00510387173745588	-0.0155841683275141	0.0167768681078105	0.0156666373841555	-0.0021747349602585	-0.010344020032485	-0.0191034976215088	-0.0229936127533527	-0.04056378462105
0.34195877453045	0.128139726869033	-0.0757367133536084	0.213187474777669	0.0633780473801187	0.0123094380576994	0.0665847651227601	0.0575773044717021	0.0356607339014126	0.037843742718909	0.00232044642411677	-0.00358226366207193	-0.00113836851396865
0.199113036314126	0.0447537502798216	-0.0317810593672664	0.163790513753607	0.00720593045466877	-0.0128562941283599	0.0384839007099552	0.0229413501603657	0.00408349591131829	-0.00282518183684558	-0.0138126359311566	-0.0281187009134565	-0.0355063956535388
0.724208114438288	0.154693252846466	-0.229909110503829	0.192218274532219	0.0209954534323952	-0.000107638594686876	0.0525949886219361	0.0241787694797955	0.0120302802986991	0.0104439074188541	-0.0193963398528805	-0.02382169635695	-0.0316422366503029
0.414141144093398	0.106939532767389	-0.105568700481963	0.204031240928264	-0.00817840852970259	6.6726387763949e-05	0.0463426517686039	0.0160301499120014	0.000718673257851077	-0.00405584107096929	-0.0314450852387604	-0.026089506251283	-0.0376503025928417
0.539068668887872	0.134296605931099	-0.137458558062328	0.271667655460295	-0.00531163273751889	0.00564752138957247	0.0683699692101414	0.0457028172978048	0.0224478132699745	0.000167944326026848	-0.0181552545128479	-0.0288931125004294	-0.0307435511846513
0.118359220941202	0.0224148099860262	-0.0187146971182495	0.0935948372625094	-0.00420737968397443	-0.0081328663820503	0.0205869064329296	0.0133042964088834	0.00734898508118491	-0.00617012303301236	-0.0105762694924285	-0.00905920195429218	-0.0173550788774896
0.331920923644889	0.110760033718137	-0.0617333661177855	0.268359892285115	-0.0387368893564879	-0.0023255322546829	0.0611109553700954	0.00289217036931338	-0.0183925016517066	-0.0205312108055855	-0.0384270325857782	-0.0679107098713209	-0.0746931611631179
0.687413394117581	0.127153610784681	-0.208894473881413	0.205373566688498	-0.0231399136824672	0.0112131602714175	0.0563316460036543	0.0285036557035132	0.0218631754598435	-0.00596337670552483	-0.0188796914836592	-0.0287936948675621	-0.0474621171424742
0.817891618404348	0.104528165693355	-0.279149446036655	0.138398850930239	-0.00775560649958618	0.0024736593734298	0.0357504946908901	0.0181557598758967	-0.00389796379506835	-0.00264097356307824	-0.0394077588611135	-0.0392989988711034	-0.041928426908344
0.900552777777778	0.0855002370421704	-0.32531917711028	0.0869472222222223	-0.0158881673881673	-0.0212765873015873	0.000569106240981276	0.00534126984126981	-0.0149529876373626	-0.0185823773448773	-0.0466743281024531	-0.0372875353812854	-0.0359390023171273
0.130988939315075	0.0411521400397429	-0.0164066888492377	0.123032410531587	0.00714090639220843	-0.00560976680391753	0.025379646349484	0.0169212642892984	0.006395525184306	0.000765569794145465	-0.00820442440892659	-0.0154191765284523	-0.0216204988550957
0.10951074643896	0.0184915153190223	-0.0184531338622379	0.0787405710531779	-0.000125444446755066	-0.0134813658806903	0.0199223545456669	0.00843965554011586	-0.00140750505209322	-0.0068034051637227	-0.00707639052201448	-0.0189340187072422	-0.0203744870457161
0.198392973338768	0.0315445120974851	-0.0387619748543976	0.139734026730689	0.000523597682728638	0.00212254025439754	0.0153231345625356	0.0145708921519073	-0.00105281937917381	0.00132306896856307	-0.0194780046206437	-0.0252096157356496	-0.0339381234459466
0.781101686507937	0.164183942660328	-0.250194354973395	0.191898313492063	-0.0292679813242314	-0.0703313048239544	-0.00433545337960983	-0.00336057449494942	-0.0409810292967903	-0.0497996430740929	-0.0515689974225336	-0.0703677130158283	-0.0843579758176121
0.662973268398268	0.170344701969968	-0.192012667760817	0.235341486291486	-0.010711797192775	-0.0284988566696017	0.0254929254160872	0.0347017411464284	0.00480229320956393	-0.0196053269311883	-0.0264241275312288	-0.0469386083967996	-0.059047102014073
0.304124131390644	0.0620834859233717	-0.0496055863685638	0.250073072416838	-0.012295520647799	-0.0373129533534477	0.0230847786980812	0.0243534049221732	0.00601805210717732	-0.0248042370006233	-0.033243593198743	-0.0509327644259685	-0.0512425337038661
0.535029732717548	0.0860353126661806	-0.148464080246453	0.224348396187505	-0.00770218124454503	-0.0131453227124524	0.0442435075087297	0.0269331598138253	0.00826312943042662	-0.0104237519784988	-0.0373472949979619	-0.0400344906665035	-0.043969360456574
0.216497202396444	0.0409731994634051	-0.0408575453104737	0.162393758445185	-0.00151760161194703	0.000927434293351015	0.0339085466736345	0.0129796531769293	0.00163165297111306	-0.000295083659298007	-0.0161980314200196	-0.0198267908637333	-0.0383440694959764
0.0113614825953116	0.00189145810459257	0.000163314288792465	0.01163939520527	0.00137594382642527	0.0019771802221515	0.00623822901229745	0.00498684812005284	0.0029197402000627	0.00167656202428839	0.000474359767809235	0.000142872142862951	-0.00081502013096642
0.0910608042708952	0.0183254260282878	-0.0113858681013367	0.0822843917236198	-0.00821226938631607	-0.00841381737560683	0.0174094027246212	-0.00391903798132669	-0.00554783815749944	-0.00831304338096145	-0.0116872560143382	-0.0228243325230466	-0.0262251873324631
0.521948538665008	0.11153272666209	-0.140324118559198	0.241145199786083	0.0020735052612495	0.0195994207309728	0.0583770854337162	0.0424423387519492	0.0364093625443114	0.0108364629961111	4.70481585757021e-06	-0.0216142933731525	-0.0326704581216758
0.098457182179552	0.0247522278360421	-0.00846896826225738	0.0985348008628854	0.00705947669529434	0.0133466507478773	0.0410911111568173	0.0336050769885808	0.0205151750153146	0.0102030637215858	0.0119635446111492	0.00721293960249701	-0.0067501881813849
0.0856053746500952	0.043555932494469	-0.00703722963168743	0.087164793349541	0.00878287589277139	-0.00543360889418271	0.0290367129522841	0.0183872867008076	0.00949105534394942	0.00167463349929434	4.46655760650561e-05	-0.0031634685064735	-0.0118528443474893
0.0667421719721864	0.0330951861608361	-0.00461914932322705	0.0693688089278764	0.0205739812889903	0.00855643613162969	0.0298306759650969	0.0177271279329597	0.00598001719987484	0.01456520871031	0.00598417305832583	-0.000390401799099466	-0.00561895171473063
0.415063325952006	0.166160089549366	-0.0933431586350217	0.26076666499937	0.00112112621241961	0.0237231139986266	0.0621062499953401	0.0483234839686016	0.0238759930400972	0.0124221201055231	-0.00877368782068044	-0.0262051402107772	-0.0432661516579567
0.606423803164524	0.139104325010751	-0.174076005352828	0.225144031180134	0.0119630748170074	0.000141519716786886	0.0715905645222414	0.030058102240639	0.0295287612221178	0.00605229726689716	-0.00177771251237235	-0.00972100416226573	-0.0392962907262742
0.0427716070483562	0.00630044160806102	-0.00487159581785368	0.036896006758428	-0.00703999353487256	-0.00290103448521072	0.00662140348526966	0.000157774629818995	0.00240385583599945	-0.00497051401004164	-0.00380357931268197	-0.00706791803025943	-0.0103084339567281
0.285861131025399	0.10882713935206	-0.0565343120242909	0.203523429241034	-0.00856331422487666	-0.0641961334413984	0.0112768971365609	-0.00164306066259273	-0.0328175282854113	-0.0363797238331375	-0.0425076472120153	-0.0540710449279038	-0.0667487311948936
0.420598668052011	0.119282516854905	-0.108671304859615	0.204460758523087	-0.00160609067130146	0.00800593558443768	0.0582505000768838	0.0235572507912196	0.0229547554911246	0.00319992245656808	-0.0055224478316695	-0.00476593399289937	-0.0157637387543476
0.0627441914816528	0.00581019151266464	-0.00729389939713602	0.0430453410393352	-0.000531019177201386	0.00118327046634954	0.0204824876402795	0.0135414388933068	0.00277692356055884	0.000326125644574071	0.000702306365749722	-0.00469798714378281	-0.00890448535593234
0.495531463105472	0.0933495132787953	-0.126703014835222	0.248358968666493	-0.00400395121817393	0.00371629145830416	0.0580221269366348	0.0460782283345565	0.0113125734432873	-0.000143829879934887	-0.0107412605369425	-0.0344023143758188	-0.0455567282225561
0.946417261904762	0.0525259420170975	-0.353756228436143	0.0505827380952382	-0.0103464285714285	-0.0505969322344322	-0.00591350108225097	-0.0230013431013431	-0.02534935515873	-0.0304716804029304	-0.0323777822871573	-0.0440334505772005	-0.038031746031746
0.504483082113451	0.164957832480402	-0.118988683623216	0.288242885630386	-0.00608438443098458	-0.0487890826342619	0.0246035299343196	0.0117145326081356	-0.0153825342631198	-0.0274367335326232	-0.0644183091760699	-0.0681071736264012	-0.100435754250548
0.422949053151213	0.137963716576111	-0.091899708830194	0.281031503926929	-0.021693869504385	-0.0358018670991187	0.0446218899912607	0.00740942156076252	-0.0116555569345078	-0.0287478683017518	-0.0370460745594517	-0.0563891365371493	-0.0734266965518568
0.798102289377289	0.146064645357834	-0.26732393681568	0.149762984237984	-0.0132913636479619	-0.040069150987901	-0.0187470005080201	-0.0186856339293017	-0.0456581486320347	-0.0266802573179314	-0.0601381858048422	-0.0776540942581952	-0.0825628687599816
0.540224924433603	0.111420793174637	-0.147207610014617	0.234056539888109	-0.0083224560851205	0.0160931878885043	0.0533912456935479	0.026539496203479	0.0133664884914141	0.00388536590169197	-0.0214773923101681	-0.0172082151316435	-0.0402588399142639
0.288467252798041	0.10966039812483	-0.0543259921697591	0.213967919448684	0.0041280436737885	0.00862763701500191	0.0467131913401131	0.0307031454108563	0.0170122417680452	0.0063778403443952	-0.020238953747078	-0.0147061850107627	-0.0332862693698851
0.534563486424566	0.13154889152349	-0.138784890281382	0.270335138643177	-0.00492351442032357	-0.00474354964783452	0.0532615302979598	0.0380503962214918	0.00499516413062129	-0.0048335320340791	-0.0216362830608897	-0.036195532801474	-0.0412476138457605
0.452615208866544	0.195429570948498	-0.103938073449691	0.273532552957689	0.0155158873363538	-0.00806249586123248	0.0444263859803355	0.0419512516021478	0.0222961509479596	0.00372669573756068	0.0081166602953972	-0.00806254382545762	-0.0298464346763519
0.737009333028083	0.15914770891678	-0.228710165610212	0.210633524114774	-0.04678463075032	-0.0493171929581856	-0.00337226342656838	-0.00308782162726673	-0.0415573161723898	-0.0480509118542528	-0.0606695393494506	-0.0545300181844299	-0.0840647693371137
0.590990888438787	0.130557333388127	-0.167349597640566	0.232200550142613	-0.0368806168992376	0.00458844438772121	0.0485219077973854	0.0276215946809465	0.0124896959864662	-0.0161460862557582	-0.0141502699832471	-0.0281727350212121	-0.0410252786802535
0.140797836784023	0.0652591716024936	-0.0134747774438491	0.145882825909685	0.00623913710636123	-0.00114779605778015	0.0308502679543131	0.0192508906838416	-0.0011011105109984	0.00254567052429053	-0.0114196864111888	-0.0146040038385395	-0.0206454479493862
0.868823268398268	0.107082697963742	-0.307498125740263	0.101864502164502	-0.0287572232506057	-0.0193447961760462	0.0185856601731602	0.000152832930957914	0.00968585858585858	-0.024051009713326	-0.0349765144781689	-0.0336640964934805	-0.037512594523532
0.795984844322344	0.147241583587735	-0.26407137832802	0.147008481795982	0.00966884186719708	-0.0468982689287836	0.00216857268016157	-0.0154286831672822	-0.0263394739302993	-0.0186147135307932	-0.0503219005307075	-0.0518652346274375	-0.0671797954599402
0.536161310443745	0.118156986621137	-0.145685739642239	0.240593966013544	0.00553367014075135	0.0206484027303725	0.0538384207120843	0.0454902802586379	0.0178277135971996	0.0130910364355619	-0.00582947515487242	-0.0249854619891687	-0.0367204295249141
0.698120272782773	0.146061934080391	-0.214091111305281	0.214037014374514	0.0139777270887326	-0.00354426806277064	0.0405114275011623	0.0142796574907721	0.00811572024837959	0.00521672951298091	-0.0267813576960217	-0.0254292854559431	-0.0341316183941981
0.0299562230447555	0.0193450808551891	-0.00491881811358032	0.016394333228392	0.00538452676857746	0.00133167868962699	0.0112616924623321	0.00692888738867348	0.00351982578032098	0.00335810272910223	-0.00203244330338856	-0.00116495370408902	-0.00277178552385171
0.683603361943151	0.150545191587001	-0.210456491256729	0.196988375639299	-0.0471497578606029	-0.0299692806194892	0.0116597205323692	-0.00362676885518876	-0.0194961272501654	-0.0385595192400461	-0.0361419123503838	-0.0780711851984743	-0.0747223602433696
0.00256746972343495	9.2677297232985e-05	-3.58809978561908e-05	0.00284614750354779	0.000479665832525423	4.94963745312788e-05	0.00123982912051848	0.000710814656376004	0.000531720538914818	0.000264581103528351	-0.000178642495175914	-0.000292065523934106	-9.53362193807945e-05
0.943373214285714	0.0558908850737643	-0.350680872942364	0.0528767857142857	-0.0303261904761905	-0.0363119047619047	-0.0150245084776335	-0.0182949900793651	-0.0216558035714286	-0.0333190476190476	-0.0434439484126985	-0.0412849702380953	-0.0387410082972584
0.506879863526682	0.152220852623299	-0.126376399735088	0.279910242769384	-0.0631270847841524	-0.078167707441378	0.027397569925603	0.00534850811912946	-0.0299045981961831	-0.0706473961127652	-0.040076930968519	-0.0607558550516754	-0.0892272008260563
0.0702273540052253	0.0473461688448144	-0.00671097166223832	0.0698826209200096	0.0261346564106614	0.00934506883780711	0.043306334678058	0.0177066542179492	0.0240148267931428	0.0177398626242343	0.00658251976937903	-0.00461577015030309	0.00708146866577639
0.316763243285723	0.0612207998458353	-0.0624980168637791	0.246318458823146	-0.00476164507828214	-0.030495043322937	0.0432324164950084	0.020965970829995	-0.0138831806933369	-0.0176283442006095	-0.0373068784626687	-0.0422376139538202	-0.0512867500085326
0.548610494492822	0.133963744306896	-0.145852976106628	0.255558322434929	0.0267197107011187	0.0196489176819054	0.0811939950014008	0.0469326182368395	0.0176164970919819	0.023184314191512	-0.0119958108293031	-0.025997173667244	-0.038261877737478
0.0249554822252322	0.00444475339057421	-0.00181534105684041	0.0223996782801793	-0.00176268296998768	-0.000603441748234335	0.00348604114944307	-0.000161300470108379	-0.0018988506779101	-0.00118306235911101	-0.00308578428783126	-0.00592974690357415	-0.00722906708174109
0.122064484994601	0.0509627421637541	-0.0146284097078047	0.115119511522697	0.00745352527562995	0.0162823331522129	0.0336137563443835	0.0255781373914344	0.00886431317970882	0.0118679292139214	0.0114036278941182	-0.00203927552464279	-0.0174840829594325
0.0297694759249993	0.0036860504218356	-0.00406213142373766	0.0237662051692055	-0.00202269176359861	-0.00633743426276992	0.00291610243180811	-0.000960743273667453	0.000112312988338276	-0.00418006301318426	-0.00611773324519867	-0.00712621713002178	-0.00759166872733243
0.866973922258297	0.111697555653891	-0.307466803588552	0.107373299963925	-0.0333928172521923	-0.038314802905428	0.0188606511544012	-0.00951943247126441	-0.0177097859914424	-0.0358538100788102	-0.0367973394283856	-0.0512598997530247	-0.0450283156536446
0.0402457168456679	0.00486886880267636	-0.00632153520490362	0.0175375543243397	-0.00039985009570781	-0.00306655245787298	0.00903818095806318	0.00521863571474929	-0.00111998209833085	-0.0017332012767904	-0.00496925777102043	-0.00713146227103508	-0.00903287368418859
0.0177021962380032	0.000215407507976238	-0.00160363701389903	0.0157047811244475	-0.00507147361505	-0.00182591885954129	0.000759868846682329	-0.00144871034043714	-0.00352334410676886	-0.00344869623729565	-0.00398279558446915	-0.00334421330251787	-0.00766765077410014
0.422725402601833	0.132306133240257	-0.0878726127530025	0.279053521327974	-0.0524159263571073	-0.0442300427964211	0.0366643762072469	-0.00507850204610638	-0.00843076094643008	-0.0483229845767641	-0.0617699665088696	-0.0868010456259927	-0.0768504613568747
0.737261584249084	0.15913956019174	-0.232025222420939	0.211170233932734	-0.0403853818158965	-0.0390682206682206	0.00760498768159379	-0.00822401620441959	-0.0293592244496559	-0.0397268012420585	-0.042899411005661	-0.0714435004439334	-0.0888733680133506
0.49476007581075	0.102166468852909	-0.120558321058421	0.265966080785788	-0.00191017221060324	-0.0210995782647771	0.0409357646183142	0.0181986192826056	0.00499822716499199	-0.0115048752376902	-0.0397840509789205	-0.048164463663479	-0.0850851921920789
0.141666519830772	0.0234441106351697	-0.0225552889894829	0.107068040451794	-0.00112661775553322	-0.00405397428103818	0.0229711096590775	0.00334611435367704	-0.000723871198169412	-0.0025902960182857	-0.013388924813653	-0.014927682301889	-0.019783960783665
0.406777616297212	0.072356947781466	-0.0969682923470504	0.209372099577243	-0.0119578535926028	-0.0036853963539541	0.0365546451393252	0.018806724963898	-0.00121984525084762	-0.00782162497327843	-0.0218173867235057	-0.0316817702549649	-0.0499528120879886
0.0281857487513992	0.0190880694758579	-0.00346580134289629	0.0156957068702633	0.00310266832658202	0.000124543625355324	0.00901810197593319	0.00614365976150536	0.00389065936523158	0.00161360597596867	0.00182308590753627	-0.000225473742479158	-0.00268040677061387
0.0734445390601419	0.00761483308312937	-0.00363918189775075	0.0767952105695359	0.00258568238265441	-3.53328556068899e-05	0.0240896941806456	0.0146281753690861	0.00614441200882043	0.00127517476352376	-0.00411431912773348	-0.0115778372585216	-0.0157980014643403
0.680935227423493	0.132204208381766	-0.209336062423455	0.205536345000396	-0.0274957323209777	0.00178338032002723	0.00359320770088978	0.0187211196286871	-0.0132217678991703	-0.0128561760004753	-0.0256270005539458	-0.0525930094335263	-0.061904890495782
0.104391892112815	0.0467783726375885	-0.0115015688967866	0.0995059387999394	0.0181906535471541	0.0240212859684011	0.0483837083781264	0.0385949338808322	0.0289007231823505	0.0211059697577776	0.00999047263881661	0.011212928103203	0.00307626974756182
0.021294885016604	0.0207096994598757	-0.000182422844897431	0.018497506812359	0.00583849582403303	0.00662745738517759	0.0141450127177622	0.00885619446264019	0.00855854769578961	0.00623297660460531	0.00310431761359935	0.0024037742167423	5.65120986760828e-05
0.125874805873937	0.0179085369931804	-0.0217065259142731	0.0879476013598974	-0.011823683684569	-0.00605008644585966	0.0159793330347389	0.00818980544023076	0.00431706576408383	-0.00893688506521431	-0.0158228053144723	-0.0201128614767957	-0.0234197960714661
0.210924331323349	0.04185350339569	-0.0375778962031782	0.156917413854592	-0.00496634708378663	-0.01644647780329	0.0283388671738298	0.0025239966529105	-0.00639001415408022	-0.0107064124435383	-0.0179013303410918	-0.0409573196526541	-0.0406654648513804
0.125268006816687	0.0234955015686416	-0.0220522032056089	0.0978350647540638	-0.00558982109168987	-0.010327624521952	0.0217254288647472	0.0105516554937266	0.00209073012097619	-0.00795872280682094	-0.0116653279267591	-0.0217914135250418	-0.0193964647699757
0.796634096459096	0.148881638101391	-0.265658009756108	0.151713125763126	-5.41444725548068e-05	-0.0485189008029284	-0.0152883588633589	-0.0151700530641267	-0.0176924607719959	-0.0242865226377417	-0.033055027718741	-0.0654890641232665	-0.0858273104176955
0.738517536630037	0.165745658776146	-0.228294432470393	0.202896424408924	-0.0207466053330618	-0.0440400347405862	0.00457442020805998	-0.0225770583856932	-0.0106055572169058	-0.0323933200368239	-0.050261750949303	-0.062921919416301	-0.094034459855692
0.0133081680205657	0.00105835944875122	-0.00109272467651303	0.0122306161884706	0.000614546096731778	-0.00184570789304758	0.00360068768081835	0.000760361428078549	0.000837426572385752	-0.000615580898157901	-0.00187484325856195	-0.00279036563431061	-0.00200201343205523
0.0194225819209931	0.00655912914478211	-0.000512736644933055	0.0162793429376502	-0.00149627255585466	0.0031615616461114	0.00881156100198315	0.00608652814695022	0.00156374432305536	0.00083264454512837	-0.000172492741547497	-0.00101212540769808	-0.0018900534640521
0.408567520399392	0.164064961175026	-0.0857835732457489	0.26474899246868	0.0178665505967683	0.0188402273185843	0.0589990845299278	0.0574060352704808	0.0337232115382709	0.0183533889576763	-0.00404758415552831	-0.0185391653786723	-0.0232880252730612
0.415365568824803	0.159700254702577	-0.0943009282520884	0.259133132713094	-0.00520851145370399	0.0247055988915367	0.0545354875508055	0.0472850704974236	0.0308112455885901	0.00974854371891637	0.000679769989547607	-0.0135088054532025	-0.031143219572569
0.94333630952381	0.0558712790962208	-0.350819685253723	0.0529136904761904	-0.0295735119047619	-0.0268037698412699	-0.00413854166666672	-0.0144130952380953	-0.0192870806277057	-0.0281886408730159	-0.0321248511904763	-0.0415666165002594	-0.0482707611832612
0.654323031556507	0.118024915423975	-0.196157004908495	0.215598519115044	0.00243216725383988	-0.00284961803955097	0.0456476707654773	0.0287936358686982	-0.000208442227211947	-0.000208725392855547	-0.0234767974872168	-0.0364570296998168	-0.0493254338338287
0.690745006295135	0.134161267710746	-0.213444254453406	0.203179922619341	-0.0127878865444011	-0.00557392914189747	0.0327974656287024	0.0226519590752113	0.00948277388204077	-0.00918090784314929	-0.00752464322024682	-0.0435799983554112	-0.0316856048006099
0.00214508132166911	0.00271174837377663	-1.746314447955e-05	0.0015676228143186	0.000384961669117716	-0.000350998844764614	0.000880108190865174	0.00071934443860467	0.000809143680909039	1.69814121765508e-05	0.000245849363053929	-0.00026889281856417	8.63433247372549e-05
0.939936904761905	0.0584848047475629	-0.349122827294198	0.0563964285714287	-0.00915238095238091	-0.0490179351898101	0.00511205357142863	-0.0134744047619048	-0.0238740800865801	-0.0290851580710955	-0.0182648695054944	-0.0365515331890331	-0.0546190767188729
0.420468412483537	0.119651716183317	-0.105865292107298	0.209756858789608	0.00375614861919588	0.0167203540125611	0.0642633307071429	0.0464118288470738	0.0314140660693588	0.0102382513158785	-0.0167689585602246	-0.0193517114621145	-0.0388089479174265
0.150481034645998	0.0211289302493088	-0.0265894605178421	0.115379404066645	-0.000527101091507748	-0.0117030900679832	0.0119682323365137	0.00753504576796502	-0.00663861422344555	-0.00611509557974546	-0.016583082861424	-0.0180523322534646	-0.0267625012070709
0.417849195907554	0.113338958124394	-0.10456760296892	0.211297697084413	0.00220519975203898	0.00506643464103873	0.0492506353717966	0.0405188761369311	0.0288757592077734	0.00363581719653888	-0.0206099745725352	-0.00864703282821522	-0.0363626437813091
0.862730537518038	0.108683537880409	-0.305016747264865	0.110508015595516	0.00537243867243864	-0.0233900598176333	0.0147197562853812	0.0153470258907759	2.48491092240677e-05	-0.00900881057259728	-0.0386068317223254	-0.0380938261175668	-0.0402480514685478
0.373475599062661	0.079224575341412	-0.0898506626254791	0.203085949457142	5.56613913136328e-05	0.0127945901956427	0.0521516722467158	0.0342109456505092	0.0231956813831441	0.00642512579347815	-0.000742626632425913	-0.0223005247216826	-0.028424141683457
0.867285736832612	0.106810159074746	-0.304791946273685	0.108464263167388	-0.0084981605200356	-0.00994917547730056	0.00117299332611831	0.00376440226440222	0.00531431538125604	-0.00922366799866814	-0.030503192232604	-0.0331564526874271	-0.050357455002904
0.699215617715618	0.140383575187325	-0.214343555794729	0.21559589022089	-0.0090685477620075	-0.0291212229934706	0.0289972275719421	0.022888750100984	-0.00566952695213319	-0.0190948853777391	-0.0208942981368399	-0.035252059374393	-0.0599007087066388
0.544426269854372	0.131027626686119	-0.145434275715455	0.265184032425048	-0.0158501739579071	0.00850638658395586	0.0636777637681523	0.031784495605537	0.024824602470459	-0.00367189368697562	-0.0159352796247146	-0.034104675051112	-0.0584069795347995
0.796071252358752	0.149060710144156	-0.268289173029141	0.147479613442114	-0.00169802011713771	-0.0602277701282635	-0.00244484184708926	-0.0174589592392901	-0.0553565836608216	-0.0309628951227006	-0.0602860744073572	-0.0729305312240253	-0.0595432817535257
0.0698985590255704	0.0105388854354125	-0.00805566522715274	0.0606628838856304	0.00294945152367218	-0.0016933099227717	0.0150023580629776	0.008178693391482	0.0040264664957706	0.000628070800450242	-0.00578274954819183	-0.00903806809441022	-0.0101662642792933
0.491415492782578	0.150023595799071	-0.115826298061893	0.283489152151092	-0.0162121003943076	-0.0443461034574374	0.0340914937117849	-0.027854481363507	-0.0215003513068547	-0.0302791019258725	-0.0747729379346622	-0.0698127627217218	-0.0876913584765235
0.716815526146553	0.149822208196938	-0.225856447990187	0.196546126090099	-0.0135545108213638	-0.0200945115198398	0.0211357152740635	0.0176665535875703	-0.00966419940920715	-0.0168245111706018	-0.0394428866006949	-0.0416968771082312	-0.0577852405166354
0.238943093644399	0.0483129691214384	-0.0405293279642256	0.20155954243543	-0.00168839438668322	-0.00271439815827026	0.051816029311114	0.0158604348491242	0.00402747457574926	-0.00220139627247673	-0.0195034503113307	-0.0320011520897867	-0.025529537851916
0.869335317460317	0.107742619224481	-0.306247069618206	0.106621031746032	-0.0360396374458875	-0.0286912427849928	0.00486302308802311	-0.00831306696775447	-0.0098629689754689	-0.0323654401154402	-0.0295970705373892	-0.040084199134199	-0.0364097428613054
0.192241517951533	0.0436650886546719	-0.0297996187968306	0.15172008802197	-0.00363697840414162	-0.0118099482428153	0.023385737177442	0.0152487580458366	0.00455964964417896	-0.00772346332347845	-0.0148461883633191	-0.0174871876315107	-0.0332604901933423
0.812006011211086	0.107833738375628	-0.275466607778236	0.137131680345723	0.0094948504272756	0.0035824676711429	0.0254456211842965	0.00711818650597162	-0.00211730043248548	0.00653865904920925	-0.013140199245274	-0.0420425841775932	-0.0427220896033585
0.0177450785750842	0.00231521133687413	-0.00123619526237385	0.0145863447545163	-0.000448106099760953	-0.00453241985896992	0.00234647045898215	0.00082703605463736	-0.00326367113679136	-0.00249026297936544	-0.00509322497679179	-0.00344923864251658	-0.0060764486439626
0.106412407062703	0.0129842389146975	-0.0112839790877264	0.112080552546061	-0.00940970594709153	-0.00255316606063621	0.0229963584169483	0.0132278110739999	0.00259953098755833	-0.00598143600386387	-0.0107122133091817	-0.0153259657742838	-0.0216640398659401
0.94087619047619	0.0582254527672927	-0.347838667697538	0.0561238095238096	-0.0118788690476189	-0.0362703712953713	0.0137113095238095	-0.0213271284271284	-0.0128133703102452	-0.0240746201714951	-0.0190009043040292	-0.0238557435619935	-0.0313446428571428
0.590245370250454	0.162484749491938	-0.158515557720847	0.252805357124378	-0.0101505245644472	-0.0566298368580557	0.00994683193390544	-0.00651391552462466	-0.0407440470213987	-0.0333901807112514	-0.0857041333656656	-0.0871832943942656	-0.0651219284296954
0.365973029563555	0.0817121651638069	-0.0880441128858511	0.200240375890247	0.0115225346740343	0.0203779058108285	0.0477927427270085	0.0407379058468434	0.025942209319983	0.0159502202424314	-0.020316408065702	-0.0254443456745495	-0.0193991700907424
0.336847253869437	0.109421464544942	-0.0708470084854864	0.215664888668974	0.0146990053511021	0.0169379809282582	0.06680973649757	0.0363546489928312	0.0314837799160784	0.0158184931396801	0.00380231905542699	-0.0233570000440543	-0.044293159526397
0.799410951548452	0.146559139059925	-0.265640863020283	0.154916429403929	-0.0276232988296345	-0.0828112322228624	0.0123492517168504	-0.00276370781995783	-0.0228331460328552	-0.0552172655262484	-0.035658545244776	-0.0651137931519227	-0.0606362526305539
0.21464441120235	0.0635214005545769	-0.0439354308972595	0.148508659112472	0.00990028325194545	0.0118014511402708	0.0514005417868905	0.0313433504488793	0.00957593231033424	0.0108508671961081	0.000430199745744486	-0.0104054202795571	-0.02101480455832
0.890149107142857	0.102662504929717	-0.316650231075386	0.0964342261904763	-0.00349222582972586	-0.0279631809163059	0.0181222830988457	0.00591805555555558	-0.00170128517316015	-0.0157277033730159	-0.0326995046620047	-0.048566257006882	-0.0387601405538905
0.940242857142857	0.0590804216323609	-0.350622520958183	0.0556321428571428	-0.000930357142857163	-0.012170634920635	-0.0161008928571429	-0.00649291258169937	-0.0145486836080586	-0.00655049603174607	-0.0197130952380953	-0.0289129464285715	-0.045038906926407
0.100894851866853	0.0209469327806282	-0.0143662719103198	0.0880703300860987	-0.00592094681703889	-0.00564201667727966	0.0201035182931919	0.0106257043161456	0.0109510746650477	-0.00578148174715928	-0.0107000073484057	-0.00965257873782216	-0.016559418766084
0.207563525807924	0.0815197181607812	-0.033084733505846	0.170151442924635	-0.0374975857935579	-0.0388940920495608	0.019748638060119	-0.00813004505917791	-0.0148758059412574	-0.0381958389215594	-0.023000849392915	-0.0450609546018283	-0.0393742363291116
0.55435313507436	0.103051263177701	-0.154756193264805	0.228448845988151	-0.0264444754874101	-0.0137910304888054	0.0379240537538035	0.0299878159727786	0.00426354054615929	-0.0201177529881078	-0.0145412974382197	-0.0276646717198351	-0.0549773359548037
0.00914206702839606	0.00191201609014919	-0.000200167039102087	0.00847995478073223	-0.000705396381869949	-0.00182204132615913	0.00117392918317662	0.00240395553758629	-0.000910831715962086	-0.00126371885401454	-0.000750432902934009	-0.00207945667597096	-0.00347505743981279
0.900997619047619	0.083994403744851	-0.325700727452929	0.0859051587301587	-0.0343899305555556	-0.0244295634920635	0.00593050595238098	-0.00518720238095238	-0.0196355654761905	-0.0294097470238096	-0.0252409496753248	-0.0291306131368632	-0.0567718974529765
0.501425832932793	0.0929098246887408	-0.129167979128787	0.248366838536891	-0.0097048989931432	-0.010094362845297	0.0617809268684076	0.0296909128433855	0.0113498763923423	-0.00989963091922008	-0.0253573176577854	-0.0356484254237832	-0.0495157846593733
0.0644268938532004	0.00928435829327717	-0.00797645297838148	0.0537476125025403	-0.0112671489893097	-0.00902149383310649	0.00526034844654134	0.000940860620904233	-0.00285570787537332	-0.0101443214112081	-0.0123047424969499	-0.0147415125007937	-0.0170830476454874
0.298792960479189	0.119881639711867	-0.0587206310886737	0.216404193630332	0.00352662020047501	0.00280505752867249	0.0481819866802754	0.0298096198974592	0.0205680510012698	0.00316583886457378	-0.00950515500973848	-0.0191761410657475	-0.0261794670702724
0.123807455111549	0.0508467547537481	-0.0192956353105943	0.0911983168922151	-0.0262799890348867	0.0084672600977295	0.025811775928263	-0.000957902707482125	0.00532179888478004	-0.00890636446857861	-0.00805465800254915	-0.02423781033919	-0.0260515746330988
0.19726925818297	0.0317322147921788	-0.0365339782273781	0.14731802444251	-0.00133578696683362	-0.00139689352134947	0.0238369945139912	0.0158852668709166	0.000874737492472522	-0.00136634024409155	-0.0209757527975745	-0.0228911217971499	-0.0205494261726279
0.75633927045177	0.138039885938625	-0.247787474038282	0.171877949763515	-0.0332076524081235	-0.0767655025952717	0.00710235274109694	-0.0372342055529595	-0.0620176830323047	-0.0549865775016976	-0.0754844628009106	-0.10555652056129	-0.0864219808759723
0.280832091605778	0.0523366313067274	-0.0589510164608512	0.174345748895919	-0.0147797861885038	-0.00631563412261682	0.0285628401324675	0.0244376797242692	0.00825928369003726	-0.0105477101555603	-0.027695439980345	-0.0295561701542362	-0.0365985523277028
0.429687839872617	0.126720992742049	-0.0897962116815262	0.288831257710512	-0.0165055019736973	-0.0408650204713718	0.032959138839239	0.0116547382589329	-0.0178426944135353	-0.0286852612225345	-0.0418066891618715	-0.0619372686889449	-0.0821158236269868
0.336645159670865	0.104474539955649	-0.0646917569187623	0.271067571078789	-0.0234238600390746	-0.00977216298671052	0.0292671879190585	0.0033742512625739	-0.0182447398673124	-0.0165980115128926	-0.0374563478464511	-0.0551338723235732	-0.0602528010168678
0.915836111111111	0.0770863788615984	-0.334216269521632	0.0752472222222222	-0.00760902777777772	-0.0135809829059829	0.00661342893217898	0.00118075396825401	-0.0201490575396825	-0.0105950053418803	-0.0499858382018308	-0.0466359158750606	-0.0494408166486291
0.0530511950162607	0.000834585279305439	-0.00314815329990793	0.0585699577840431	-0.00606782034667912	-0.00303313308670446	0.0132245699655069	0.00422533103928406	-0.000352251788469732	-0.00455047671669179	-0.00731053566968323	-0.00939839503757314	-0.0151568712794534
0.341777760491982	0.129337596262558	-0.0741055750952036	0.219654861670129	0.0129858332392768	-0.00343054866001763	0.0819834274960349	0.0368205466482012	0.0498964512519525	0.00477764228962962	0.0219197809756992	-0.000540141450287746	-0.00631137770123003
0.523094122741424	0.0852447894480884	-0.142381441905732	0.227207621812897	-0.0238903098503822	-0.00529421712197853	0.0430106832017134	0.0261345894699265	0.0122831961957838	-0.0145922634861804	-0.0196481259070286	-0.0326568215055929	-0.0438184028703665
0.102924812541225	0.0178273711711864	-0.0129210393771883	0.0852061128718198	-0.00588644707304957	-0.000519465484805193	0.0175939490403669	0.00353479834033127	0.00470055557576703	-0.00320295627892739	-0.00801688760053354	-0.0144977508826653	-0.0154848563370525
0.0883136235781116	0.0117348188766431	-0.0146956205989753	0.0566521761914553	-0.00667305823611769	-0.00235808047400514	0.0109432014973362	0.00188723246101659	0.000133546664979389	-0.00451556935506142	-0.0118343647800119	-0.0149517094512421	-0.0160758229565976
0.00447873205767369	0.00121956049304548	-0.00031688668551806	0.00223259357497223	0.000772811859920961	0.00109993025473849	0.00214619154651198	0.00164789689105133	0.00154895037936514	0.000936371057329725	0.000531485035979377	-0.000530228732406863	0.000193611112967284
0.0487988524551627	0.007232383845454	-0.00804041398369642	0.0326163698960953	-0.00182993114826501	-0.000567981938684882	0.0038842865224071	0.00329682122493701	-0.000245806817053794	-0.00119895654347495	-0.00537871089554077	-0.00403670656453568	-0.013707862659521
0.273340719731794	0.0519323850737446	-0.0588002864678362	0.171567217491853	0.000703371212861237	-0.0315457545208218	0.0366479419824984	0.0165871369449658	0.0150603378789745	-0.0154211916539803	-0.0106760188895286	-0.0186241229828941	-0.0371580559861269
0.290740734587253	0.10315485751038	-0.059692532565198	0.205150480937659	-0.0418969910639771	-0.0528705594338228	0.0270944594882522	-0.00189997613799187	-0.0196942148651362	-0.0473837752489	-0.0549579404117421	-0.0666961291397516	-0.0717383369335283
0.659684987651667	0.116384987291193	-0.197317978927076	0.221476545259866	-0.0181918915153475	0.00349652150523116	0.0495050446199826	0.0252481571416457	0.000165494575562031	-0.00734768500505822	-0.0198442471806457	-0.0302270634096623	-0.0387512524174409
0.415947007191929	0.13623261123857	-0.0890203839562561	0.280589349319663	0.012126062274178	-0.0262610428198154	-0.00171944845330413	-0.00688730442202773	-0.024271899385169	-0.00706749027281872	-0.0482921713918759	-0.0563281205534987	-0.061234513555468
0.420305637866258	0.121662389760128	-0.108015613942553	0.209688156966411	-0.00317910973233404	0.0256255296206021	0.0597846166574459	0.058465691352541	0.0232083931562043	0.011223209944134	0.00536350336283758	-0.00541846294672471	-0.00142983463288898
0.137538682313973	0.0224420555075886	-0.0147418446299585	0.140370077814068	0.00913854188231397	0.00120695866751624	0.0422379749603018	0.0191227004832709	0.00998029982093063	0.00517275027491509	-0.00426813323706712	-0.0100190729272178	-0.0205710019749652
0.12604260492432	0.0703533243764578	-0.0171315877491709	0.119019906204631	0.0314793809900323	0.0176414538962313	0.0416490235688251	0.0491794493327573	0.0389573804551331	0.0245604174431318	0.000339909795602139	-0.00121377932470002	-0.00688956270455457
0.41202104442458	0.123150668074209	-0.105325826369188	0.207532483102455	0.0414080221589135	0.00644738069725387	0.0654050799372785	0.0476084512108458	0.0248182947459027	0.0239277014280837	0.0122213513222056	-0.0234741905489901	-0.0163561862500907
0.797998409229659	0.14653979124208	-0.267358335529806	0.157950461344211	-0.00147865387536439	-0.0435081391926787	-0.000832392839733687	-0.0233811621573087	-0.0254255170279067	-0.0224933965340215	-0.0511633912159013	-0.058443272150063	-0.0948869452919847
0.459695439654975	0.106858290414697	-0.122511772635088	0.207463061470798	-0.0245867445342732	-0.00669182211236757	0.0477936283257795	0.0364511698907213	0.0180588391033826	-0.0156392833233204	-0.011069302223519	-0.0272634001325163	-0.0375004979131795
0.198517068255229	0.0853096995723558	-0.022639910693204	0.205613117257071	0.0120499514135617	-0.0370361364657422	0.0262876637058466	0.0151337966984214	-0.000414116429257844	-0.0124930925260903	-0.030754285351935	-0.0322333825349287	-0.0373421164612932
0.650172734903985	0.165744235958426	-0.19182989744814	0.240759083277833	0.00651107689287833	-0.015795638708879	0.0438467711108337	0.00858767494760138	-0.00329483422238874	-0.00464228090800034	-0.0316324435143497	-0.0394959177019155	-0.0436762192049909
0.0235296729441908	0.0173349789416013	-0.00311389918692584	0.012685717758191	0.00538473398252288	0.00194481444335255	0.0102795102956724	0.00605342963430057	0.00255006901895931	0.00366477421293772	0.00128818018849038	0.000178041417162492	-0.000749570419457956
0.198150950816762	0.0472840336356977	-0.0275086649197814	0.171974044638058	5.31927218321016e-05	-0.00277305365005637	0.038127276659277	0.0258206692046723	0.0128298086386897	-0.00135993046411212	-0.00622442530486109	-0.01988841350058	-0.0285249254821856
0.763934523115773	0.144418718239759	-0.25119207910488	0.157290830778698	-0.00789142899924156	-0.00755643219117486	-0.00559917120221398	-0.0249185822140975	-0.0165690634243923	-0.00772393059520826	-0.0328112184784305	-0.0654498185850064	-0.0761397163724129
0.560024368157427	0.132295153353118	-0.15150571917898	0.255286809570933	-0.0079181784653648	-0.000374360745055369	0.0589086112416994	0.0550426045727647	0.0242952892613922	-0.00414626960521003	-0.0156809655271727	-0.0191562001371633	-0.032870985847678
0.918453373015873	0.0739883150557504	-0.333809687703781	0.0751716269841269	-0.0130974927849928	-0.0163572420634921	0.0170680555555556	-0.00359625496031746	-0.00146648178210684	-0.0147273674242425	-0.0259691466927681	-0.0265396103896105	-0.0228900162337662
0.797584487734488	0.149029885636307	-0.26959512723337	0.148914069264069	0.0128412777989984	-0.0371864020468835	0.00886257221701303	-0.0237508004256708	-0.0179374941429927	-0.0121725621239426	-0.0311194692438259	-0.0850146190303505	-0.053326714299847
0.180395167371533	0.0294215841636903	-0.0302216177821103	0.143513708245205	-0.00547394677041788	-0.0218180511504961	0.0184867114898667	0.00836314205982033	-0.00289323598797325	-0.013645998960457	-0.0283567600464592	-0.0263269503887407	-0.04723279881279
0.0425892840272536	0.00184805725497041	-0.000421347882843606	0.0388128005833004	-0.000242694310213683	0.00217239817047226	0.0151874159450579	0.00664400262333235	0.00548210268724538	0.000964851930129289	-0.00149182180375666	-0.00698417374382796	-0.00827385892987453
0.941034523809524	0.0581147625485164	-0.347890362201262	0.0552154761904762	-0.00417202380952386	-0.0445688263125763	-0.00753571428571431	-0.0116892055860806	-0.0143276785714285	-0.02437042506105	-0.0275241071428572	-0.0311937815656566	-0.0453292387254558
0.47847812673187	0.104776489821114	-0.113507308578295	0.277567404020554	-0.0105979384729988	-0.025898390745093	0.0231435899566546	0.00539202675746425	-0.00784931515685622	-0.0182481646090459	-0.0461928755353324	-0.05733326686972	-0.0684856182611666
0.00350272413090472	4.13823857800671e-05	6.8426423195881e-05	0.00201560374728908	0.000207977222496994	5.95379199711445e-05	0.00155856308453407	0.000674761666087105	0.000445382300331028	0.000133757571234069	-0.000463070028009887	-0.000545125793114853	-0.000768924306867863
0.783027281746032	0.167140003296	-0.253422901431281	0.187889384920635	-0.00345318605006095	-0.0745665764790764	-0.00966022973307201	-0.00997695204208837	-0.0173009469696969	-0.0390098812645686	-0.0567358486028787	-0.0469108913553765	-0.0761687024780774
0.198083176338191	0.045233050156275	-0.0327678751862101	0.161120732466521	-0.00960525575926133	-0.00512193437764275	0.0364577437367202	0.00827025793642375	0.00486241573821905	-0.00736359506845205	-0.0210848835516045	-0.0237475283763695	-0.0334989751716844
0.0192729602417644	-0.000319334517091454	-0.00289789131610748	0.0138100276513653	-0.00526684282875158	-0.00186104693546433	0.000989996656133633	-0.000667331703139026	-0.0013247256794423	-0.00356394488210796	-0.00274393621055441	-0.00446552329923857	-0.00665050702497573
0.300333332243356	0.112700332514172	-0.0570904341641483	0.212773984751869	0.00941683927948206	0.00645215676830713	0.0522505906171022	0.0355507641896682	0.0272472463340429	0.00793449802389462	-0.0161558557919885	-0.0179743126330363	-0.0351901216617086
0.175480069202265	0.0299050027729055	-0.0277515986092872	0.146554049588446	-0.00975804901452718	-0.00864426629916451	0.025899415583057	0.0116771515777936	-0.00279614181033808	-0.00920115765684584	-0.019801231487063	-0.0399178790930778	-0.0239528922180548
0.567638708708467	0.107181655345647	-0.157392603705838	0.226435164448559	-0.0130668214281338	0.0019672911859685	0.0592636581628201	0.0256180449491493	0.00856675509613147	-0.00554976512108263	-0.0104913531184648	-0.0304480179184847	-0.0376529050715437
0.301460305066145	0.105164175277769	-0.0679867659057354	0.185019724473188	0.0138733624204321	0.0337207990060905	0.0869241880531718	0.0512689446856223	0.0563543328020633	0.0237970807132613	0.0112337322976837	-0.00681693125958976	0.00143430434630037
0.0252600353148181	0.00356727826161588	-0.0038546925918645	0.0197229280416685	-0.0086058929660778	-0.00364610102431632	0.00148516986723158	-0.00152887397360087	-0.00161244277150439	-0.00612599699519706	-0.00388413490585376	-0.00427184336710069	-0.00675636440447424
0.021671297146572	0.0063608237541218	-0.00272182555335633	0.0141604015280734	-0.0011183262869481	-0.0040076743177337	0.00395322150526544	0.0006286164893584	0.00100009336323605	-0.0025630003023409	-0.00306232350705951	-0.000855326142321262	-0.00479795708470996
0.107398145915216	0.0157775317852121	-0.0174297340780143	0.0805630504838964	-0.0127774481124675	-0.0214957189922071	0.0181304278947902	0.00702075258965655	-0.00363434280770103	-0.0171365835523373	-0.0113382759978061	-0.0200380845241724	-0.0247732151182684
0.707190194180819	0.141557386708535	-0.215357779807992	0.208869787504163	-0.000999717898079511	-0.00948070005566337	0.0559817117033294	0.0211528998881021	-0.00311228857811585	-0.0052402089768715	-0.0277061152708946	-0.0196287231705585	-0.0301783973835831
0.0612727499560072	0.0348484201248591	-0.00704429284030912	0.039457794157449	0.00816643113531393	0.0105053118679959	0.0251041658316692	0.0155572618051619	0.0113668567777855	0.00933587150165492	0.0058198884839253	0.00307450668357785	-0.000995185800965082
0.524787358465747	0.0891776887353454	-0.14100725216159	0.223412955829372	-0.00484250384871421	-0.0112173142645678	0.0550657918920979	0.0288838377900941	0.0146780008009266	-0.00802990905664103	-0.0170896543567453	-0.021996236274043	-0.0344791051338794
0.0442978716473504	0.00846731769557363	-0.00732484224049413	0.0305017329042161	-0.00209181320498637	-0.000580379891463867	-0.000173441962184162	0.000914930211788199	-0.0014092206586043	-0.00133609654822512	-0.00375583860902892	-0.00835064635063872	-0.0116428076530213
0.0183167972438117	0.00843345875131609	-0.00157221303801043	0.0159723598680661	0.00390205746373114	0.00452869599621939	0.00643188533494602	0.00438021159768789	0.00666647576597625	0.00421537672997526	0.000997452328125783	0.00148519243662407	-0.000887839413759015
0.167047562052533	0.0658599159988307	-0.0268555558404702	0.137741911337881	-0.0110578295686324	-0.0231787548076151	0.0221748735452182	0.0105361853234116	0.00751236351744777	-0.0171182921881237	-0.0282401944905714	-0.0241010783694535	-0.0340043930541026
0.611685194777852	0.131996153145161	-0.175077109273381	0.239287191023481	-0.0146614247876344	-0.0314600179623303	0.037988730854022	0.02304409885432	-0.0110056578319547	-0.0230607213749824	-0.0183517603223767	-0.0487650022064134	-0.0647388037579919
0.288222890319202	0.0758300270875055	-0.0563127928761102	0.208472949400805	0.0228471768382602	0.0201046092910608	0.0641964779836911	0.0504584209380187	0.0245319465026118	0.0214758930646605	0.0117394924061941	-0.00552643060646435	-0.0222501430422311
0.224175605706649	0.098242289517096	-0.0391073448958119	0.173173581295022	0.0403021112487017	0.0382537348808552	0.0748851961311209	0.0458360122089249	0.0482920702410327	0.0392779230647785	0.0236649355794415	0.00904499725881025	0.0118651433000771
0.036603350546209	0.0121715861536532	-0.00546011577656338	0.0249081196867091	0.000865764887481725	-0.00240945094124584	0.00918928016771035	0.00884793901499006	0.00615461174399345	-0.000771843026882053	-0.000298253461183749	-0.00326353854383458	-0.00219524568285063
0.702935993173493	0.135923763472914	-0.218737628354016	0.207948927461427	-0.000178852405399943	-0.0178697962587379	0.0418826192904318	0.0146317094890188	0.0160874957082054	-0.0090243243320689	-0.0292643816744029	-0.0284932800331604	-0.0475965283840732
0.0431779017510175	0.0060679227899297	-0.00696516131822997	0.0180062849201626	0.00302113936471036	-0.00244725094913957	0.00840941404238902	0.00725936230029838	0.0035637176634851	0.00028694420778539	-0.0059563846150715	-0.00338468380307188	-0.00699489436782635
0.841536685210215	0.119559016845166	-0.289645759979117	0.128931568758039	0.0146519442159148	-0.0459197855657415	0.0294101878921731	0.0230729152587608	0.0128078915671747	-0.0156339206749134	-0.0073928991351786	-0.0473077829454687	-0.0776733211802387
0.607683954037356	0.13178091763137	-0.174951182110777	0.220026206348335	0.0031797045512828	0.00230288579650328	0.0725021698645045	0.0409682886809892	-0.00280705835737538	0.00274129517389299	0.00787315336699113	-0.0242109952480322	-0.0368067372714196
0.0437395388601999	0.0256193129498678	-0.00670238353486091	0.0244314176407713	0.00578003838709676	0.00625730599912835	0.0168516464905409	0.00972820327649488	0.00810069911415878	0.00601867219311256	0.00286708091175354	0.00201607892378879	-0.00123140952567558
0.940058928571429	0.0584011035006746	-0.349861165375594	0.0558160714285714	-0.0195114538239538	-0.0226151785714286	-0.00817591991342004	-0.0163219246031746	-0.0172339285714286	-0.0210633161976912	-0.0331619047619047	-0.0214002976190476	-0.0528935059839586
0.335850463811349	0.11215219626274	-0.0715127591142024	0.217534051800675	0.00519248258468813	0.00811694271693569	0.0690974310963667	0.0441006846298604	0.0256153110983466	0.00665471265081191	-0.000728765840906087	-0.0230178674764711	-0.0257604645136912
0.217536760816785	0.042875784943317	-0.0424436027121584	0.15797085268449	-0.0137462756479127	-0.00660347249935686	0.0240833417451417	0.0143349712245458	-0.00057391610364782	-0.0101748740736348	-0.0170697616066109	-0.0327108482403165	-0.0346786384302063
0.582395021449607	0.163432807080258	-0.160284239017689	0.262038419979964	-0.0317065267470363	-0.0537030112965918	0.0361871124710865	-0.00718301340947913	-0.0238590147446195	-0.0427047690218141	-0.0900972980208787	-0.0949941306632907	-0.0976804787784418
0.418647554832669	0.170881412164752	-0.098234688956498	0.246078986899082	0.0231462821269146	0.025653355710945	0.0775029888718331	0.0511710292441783	0.0349058158826359	0.0243998189189298	0.0110571549566557	-0.0172700042894903	-0.0288989496057384
0.228522627783824	0.0991791920416094	-0.0401784215159459	0.176743981726453	0.00882581560849169	0.0380721893555344	0.0829087269162573	0.057475916964162	0.0333051515642905	0.0234490024820131	0.0187161527085852	0.0172027204459803	-0.00600007345911788
0.0148502223943927	0.00114791459793179	-0.00128561270209297	0.012479482157492	-0.00165726391049961	0.000393302204626331	0.00263948167057301	0.0013192849132408	-0.000168206346936827	-0.00063198085293664	-0.0026722499268973	-0.00392688960314798	-0.00337393872086781
0.695105793165168	0.136862732745906	-0.212874429583387	0.217771010586636	-0.0269980692776249	-0.0343633287387128	0.0313770836163106	0.0127753414987789	-0.00608721217478259	-0.0306806990081688	-0.0289843736056256	-0.0467582613794936	-0.0550336279907556
0.680564825280694	0.136776141911958	-0.205907516145973	0.20988031890776	-0.00603530331996094	0.00892947592463689	0.0335151252719075	0.0306732198884736	0.0190937996270726	0.00144708630233792	-0.0106201271468627	-0.0323211761818425	-0.0376647462920976
0.0959767360306108	0.0244793094561066	-0.0103606457697785	0.0945907383324025	0.0101423022678827	0.00855996002185509	0.0425551869586769	0.0303629386328561	0.0167238657919259	0.00935113114486889	0.00214580587232106	1.64282591153114e-05	-0.00702237454915579
0.927152976190476	0.0700612024704454	-0.342506059631288	0.0675970238095238	-0.0182642857142857	-0.0307864346845965	0.00154394841269845	0.00272470238095235	-0.00628928571428577	-0.0245253601994411	-0.0386818448912198	-0.0297241991872507	-0.0332581428987679
0.868117825577201	0.106302647391819	-0.30600472007625	0.105082571248196	-0.00489030934343437	-0.0233436295934458	0.00582025821400811	0.0121840345418469	0.00705062680375179	-0.0141169694684401	-0.0294897631779985	-0.0536700991367594	-0.0378349229198436
0.0442496241936782	0.00650240580750966	-0.00768478395867949	0.0305724365967994	-0.00933315517474678	-0.00504302911429141	-0.00258669292269061	0.00238185229294529	0.000132616038432072	-0.00718809214451909	-0.00966015669468152	-0.0115946076494939	-0.010971037141687
0.80279364038739	0.143792436810577	-0.26553423773739	0.153036265817516	-0.0153393559474152	-0.0660453122470546	-0.0138674900099901	-0.0080419259039034	-0.0433076548302275	-0.0406923340972348	-0.0678236263982331	-0.0639805290309314	-0.0732057835637164
0.12168465780046	0.018978864817365	-0.0183616353563735	0.0921134289094007	-0.0156836211969499	-0.00562136309141584	0.0029335839254761	0.0113488275635323	0.00496348430829012	-0.0106524921441829	-0.0121784033319929	-0.0159597160052415	-0.0191704905996891
0.310959629733477	0.0732649758982222	-0.0734420726121542	0.174651176466656	0.0206985274145605	0.00385208944499799	0.0459264075660766	0.040704746216158	0.00834894681633719	0.0122753084297793	-0.00149915177975113	-0.0159669817485869	-0.0396276191907248
0.128705552393788	0.0510051842435805	-0.0197493330749422	0.112021400819785	0.000373308590015969	0.014386880270736	0.0541340439826961	0.0319156445999699	0.0201636294528234	0.00738009443037596	0.00215721632045177	-0.00780538805900274	-0.00944975345183582
0.642889699312126	0.139022735910803	-0.17875534383416	0.259568453646027	-0.0138170717434384	-0.0053082604895105	0.0417666637692373	0.0376394320637446	0.0144634561530689	-0.00956266611647449	-0.0262469646433314	-0.0273302105810718	-0.0601347173550881
0.226503932747671	0.10483052934162	-0.0402175767270381	0.178455908135917	0.0515071182956126	0.0280444716277578	0.0821025771872313	0.055188953110352	0.0402530376769095	0.0397757949616852	0.0262772599782072	0.0132630221600695	-4.88388017735319e-05
0.945279761904762	0.0538470984542694	-0.351012219613265	0.0517202380952381	0.00104107142857135	-0.0333468253968254	-0.0115068452380953	-0.0207355158730158	-0.0251348214285714	-0.016152876984127	-0.0404608450577201	-0.0353203168359419	-0.0504111062344519
0.411271104562388	0.11172828020448	-0.101357845661713	0.213698970871253	-0.0112602991445601	0.0108696745901574	0.0444092691510696	0.0190178197250401	0.00812898601528123	-0.000195312277201376	-0.0071453096930697	-0.0281455451891736	-0.0309761683111556
0.0769362020815132	0.0165289914315422	-0.0148535374289553	0.0555065529396633	-0.00505254786851371	-0.00229951721158077	0.00998769388975594	0.0047132472224244	0.000695427986772718	-0.00367603254004724	-0.0081402977968449	-0.00810601522730532	-0.0128800460477314
0.0090088687591292	0.000942697705968755	-0.000201602532945882	0.00554795036002258	0.000368469717322866	-0.000479369631755136	0.00271872505513281	0.0021521123175015	0.000180912798971138	-5.54499572161353e-05	-0.000858711307763979	-0.00209479956339105	-0.0014002697771325
0.417576392831332	0.110146302754296	-0.103156805808598	0.208915088690105	0.0141803664273342	0.0140455969259549	0.0620564901968813	0.0219948926948685	0.0238208940559935	0.0141129816766445	0.0108706417767819	-0.0133397624614146	-0.0442265894573328
0.5087474109131	0.0971605157937243	-0.132103633084984	0.255841845807204	-0.00260602885006533	-0.00852413542854791	0.0538313606880524	0.0358040015208073	0.0132225356061995	-0.00556508213930662	-0.025792316372536	-0.039807007451062	-0.0474756286392115
0.089849056367007	0.0130031975993345	-0.00962693488010463	0.0840834755364328	0.000271401864295417	-0.00134161029277488	0.026732360584075	0.0185007946984215	0.00887228016199142	-0.000535104214239732	-0.00399801941935513	-0.00869710945445679	-0.0135270309631358
0.178200003178219	0.0248820456754368	-0.0327319450697139	0.134604676778419	-0.0056649119408809	-0.0158861584095862	0.0216109807658737	0.0141163157120471	0.00282731989260251	-0.0107755351752335	-0.0231301447902733	-0.0186670045736628	-0.0258171567972424
0.0528258951127631	0.0210097224505988	-0.00193864249824377	0.0615474653071939	-0.000438215498092601	0.00140318379319864	0.020311357216478	0.0106423277044696	0.00861251191357418	0.000482484147553017	-0.00066062820553292	-0.00788003811467579	-0.00781620907972185
0.16527865881116	0.0274353534807313	-0.0289942084290436	0.117057639478636	-0.000735044980436944	-0.00134577371251179	0.0160209608877931	0.0136867313316814	0.00379826411546899	-0.00104040934647437	-0.0116964572333987	-0.0177862731246013	-0.0330808555736031
0.300517099649248	0.107484013887604	-0.0667966089431163	0.186408831345604	0.0132402862075714	0.0285043199549975	0.0822990986167094	0.0441985950196921	0.0507991780273888	0.0208723030812845	0.0199963104377868	0.00118000631285364	-0.00320148861455799
0.226252262974764	0.0449634602700411	-0.0298722826814391	0.215790899505363	-0.0200404661661647	-0.0129252699972808	0.0438753244593132	0.0272313487565362	0.00710685714390016	-0.0164828680817228	-0.0222858581690241	-0.038155013681722	-0.0431306885444113
0.800178664391164	0.146203437171385	-0.269030448893413	0.151307987845488	-0.0472333160058894	-0.0694967872077127	-0.00266592396574006	-0.0409420960088918	-0.0486554014075878	-0.0583650516068011	-0.0610691701150997	-0.0643250052762557	-0.0947773763000282
0.132969557592096	0.021838146419327	-0.0193285594186797	0.107078321563257	-0.0113850475044247	-0.0176665132383973	0.0151931000680552	0.00906949815680264	-0.00382550613603519	-0.014525780371411	-0.0138699364170065	-0.0192559876566906	-0.0277844202702009
0.794500327450327	0.148713046104026	-0.26561598191313	0.152401794120912	-0.0081710739219929	-0.0558210347452934	0.0028988624120978	0.00617315288877796	-0.0116213938251705	-0.0319960543336432	-0.0377702603977628	-0.0461499796406654	-0.0822916589407929
0.639695881283749	0.136923432934239	-0.180789226841284	0.261444058025308	-0.0162382667417833	0.00868840026395179	0.0423195707846077	0.024006119829925	-0.000489626542310551	-0.00377493323891576	-0.0339925634691577	-0.0397287799087963	-0.053272413410977
0.043628851803029	0.0339268200602644	-0.00306275978842267	0.038794069454846	0.00331582719640591	0.00373340644283193	0.0215670822660416	0.0111357980936054	0.00956004532835818	0.00352461681961892	0.00151656530891819	-0.00105629915845642	-0.000540584716362758
0.696799256299256	0.144049497067321	-0.214301339097782	0.213687853812854	0.0242683583981378	-0.00667150486384327	0.0496683984552598	0.0212923608673318	0.010375431690426	0.00879842676714726	-0.025054538025326	-0.0250082328914785	-0.0350058849820407
0.303631673890432	0.0957083672627306	-0.0676781338031531	0.183933109654616	0.00106372214165962	0.00647832518898661	0.0568061069505887	0.0430525107692449	0.0172829258646093	0.00377102366532311	0.00322176335603575	-0.0155244995487314	-0.0138800006015555
0.0143699164826751	0.00203794803090812	-0.00166944087915794	0.0120123683514685	0.000770866721161048	-4.68701159720038e-06	0.00555292189211249	0.00463660597797457	0.00248612636251597	0.000383089854781924	-0.000380155320652744	0.00078093942805281	-0.00147825347038715
0.699983035714286	0.159402046166656	-0.207893347409423	0.228324503968254	0.00489646972716817	-0.0119581160261307	0.0528809117965368	0.0279861040001664	0.00525778001059685	-0.00353082314948128	-0.015037965467983	-0.0253430800442749	-0.0267654689603735
0.640624310492594	0.135781388769299	-0.192938971183936	0.213345903008854	-0.0566142825238417	-0.0338869504788269	0.0168663788255766	-0.000643650402957663	-0.0215335552029207	-0.0452506165013343	-0.0634614058874757	-0.071082244924585	-0.0828141568721118
0.00991075648823972	0.00347682393764578	1.5926410452758e-05	0.00625747929440732	-7.82779635109723e-05	0.00121000598703927	0.0042335973030721	0.00432150371617458	0.00139632129722542	0.000565864011764148	0.000457931777001371	-0.000829658149819244	-0.00142314816750842
0.50029603669487	0.150036535623927	-0.120901151990289	0.275068203795599	-0.0444324580851613	-0.0429303557225404	0.0277677260137267	-0.0285128095491033	-0.0366096182854568	-0.0436814069038509	-0.0499523495735176	-0.0729103376400699	-0.0879965246935153
0.702577452755578	0.144117000366273	-0.215314482876629	0.217578571775447	0.00445043422994273	-0.0203688921009834	0.0657235944508923	0.0258807295574652	0.011359851642446	-0.00795922893552037	-0.00558799701393298	-0.0234249305377332	-0.0381955618264314
0.100383572833975	0.00983953430711551	-0.0133004472219407	0.0804175147275546	-0.000504836070712653	-0.00363488896280052	0.0237511033260116	0.0184109867998854	0.00188928013884962	-0.00206986251675659	-0.0057803717505532	-0.00709010178439047	-0.0191256785481683
0.149965446273204	0.0261821808142971	-0.0267067166950754	0.114363917466316	0.00100302218215842	-0.0093510436215351	0.0171022963169013	0.0031799449534172	-0.00151123052388827	-0.00417401071968834	-0.00788617765829538	-0.0144500092116608	-0.0252122552895484
0.332484308544285	0.152582571935708	-0.0670493888662427	0.228595038805734	0.0116539482939599	0.00756788578479961	0.0623039637247301	0.0455742200969155	0.0265143781827209	0.00961091703937972	-0.00479966234942109	-0.0143830301364372	-0.0381694146653463
0.933921428571429	0.0640078440196361	-0.341856624566254	0.0623285714285714	-0.0108047619047619	-0.00591726190476183	0.00266517857142856	-0.0021183035714285	-0.0135440476190476	-0.00836101190476191	-0.046057336368482	-0.0328066816637469	-0.0445490936147186
0.942551785714286	0.0565032549640299	-0.351374741821374	0.0531624999999999	-0.00440178571428584	-0.034549125874126	-0.010505505952381	-0.00817688492063495	-0.0215408730158732	-0.0194754557942058	-0.0372643217893218	-0.0410753755136661	-0.038911294589913
0.554376094350481	0.127500228889431	-0.147727092996578	0.259824940725554	0.0108621229994915	0.00292882003824912	0.056725990678288	0.05389777653179	0.0368299098813553	0.00689547151887027	0.0017716681943194	-0.0311564260376302	-0.0457149785825171
0.688206484487735	0.168542004996486	-0.20300370454698	0.241651920995671	-0.0385701473747981	-0.0188394989878543	0.0217371458402708	0.00343835914902091	0.00833930296086349	-0.0287048231813262	-0.0394499624018188	-0.0499464148372282	-0.0653401780868955
0.771339140720391	0.135198500532677	-0.254239162892892	0.155503585997336	-0.0319234564170019	-0.057975148182714	-0.00868195683373907	-0.0036642022907647	-0.0449123565317233	-0.0449493022998579	-0.0516533819148902	-0.0612227207010065	-0.0592637027708101
0.88373621031746	0.104834923896757	-0.314887981386875	0.0975971230158731	-0.00103823051948049	-0.00225664682539684	-0.0139649743230627	-0.0200441776242762	-0.0158101000816994	-0.00164743867243866	-0.0526952985194775	-0.061206169244008	-0.0605051164113664
0.103039358816115	0.0178620538676115	-0.0134658858942116	0.0850215434563154	-0.0138723268170275	-0.0122605624679737	0.0140768439803121	0.00706325915610419	0.000129324959865881	-0.0130664446425006	-0.0114562386085043	-0.014456103865999	-0.023981356667723
0.596042808299334	0.134504431473393	-0.173277467953547	0.220163925094411	-0.0152919887593302	0.0165725441869169	0.0688093974310202	0.0299069983453563	0.0166047799482348	0.000640277713793269	-0.00784936057492969	-0.0103944261038953	-0.0399228938835645
0.646457847177332	0.145387966801314	-0.182553084216743	0.253033494814009	-0.00722472039419986	-0.00245752668549759	0.0593301159420645	0.0299798621132551	0.0126707834320766	-0.00484112353984878	-0.0240561323524472	-0.0253868186850793	-0.0400127136060554
0.177430629081502	0.0352007598362354	-0.0301365100762874	0.146209430495341	0.00037317746123211	-0.00963018353373207	0.0256064218091419	0.0213787547113809	0.00508787128405516	-0.00462850303624998	-0.00634795806526631	-0.0254566585968452	-0.0262989020515689
0.0464371131267952	0.00841271643581869	-0.00860581811293887	0.0320277055632995	-0.00589899050545249	-0.000387889938545972	0.00402385104635558	0.00334375496301475	7.88520911822188e-05	-0.00314344022199923	-0.00694427713326547	-0.00849397845049021	-0.0114900069153203
0.0374784970337522	0.0238188321709046	-0.00225827855838925	0.0398870814166364	-0.000781472539012264	0.00797685159531764	0.0153003872371001	0.0104319562583567	0.00705666308599288	0.00359768952815269	-0.00233646732004551	0.00232389564136708	-0.0047605452759612
0.0110708753592224	0.00137071989966965	-0.000676339819715668	0.0109703773827507	-0.000680219661127251	-0.000163705994999656	0.00190869365426123	0.00298624049328018	-0.000130757320525428	-0.000421962828063453	-0.00102518691035508	-0.00174418155902042	-0.00188925241130335
0.188304625095635	0.024756560063976	-0.0299823880476016	0.159791242397759	-0.00356898020120494	-0.00911377309953285	0.0270701015686867	0.0126785199023398	0.00427849789166299	-0.00634137665036888	-0.0194694530980168	-0.027692777300508	-0.0321410577000679
0.536993568546772	0.0930788148093302	-0.147492380043038	0.227997200103583	-0.00554211643541458	-0.00637222875780441	0.0578481900806691	0.0312896440953503	0.0154174000993238	-0.00595717259660955	-0.00749891919842027	-0.0287160605583341	-0.042705676942245
0.797704143772894	0.142069694309364	-0.269097795033491	0.150739315545566	-0.0158919540822021	-0.0878663401753476	-0.000241406476639172	-0.00206619613435666	-0.0216396736901803	-0.0518791471287748	-0.0368530303476649	-0.0661381984011145	-0.074003738873754
0.784844047619048	0.163802772561887	-0.250419765588339	0.189072619047619	-0.0165448131525336	-0.0535948267493683	-0.00175761634199134	-0.0100691062409813	-0.0315842554976843	-0.035069819950951	-0.0706326927157809	-0.0789302695523216	-0.0856887064763928
0.595318283324361	0.136229620240302	-0.173944507152355	0.223493910184494	0.0156338926668154	-0.0142070063750431	0.0588530472708945	0.0429801771477395	0.0196657530731953	0.000713443145886061	0.00365884437621	-0.0125228437122489	-0.0393866350949311
0.912633134920635	0.0814342817378945	-0.331651431519439	0.0791168650793651	0.000572420634920578	-0.0149331349206349	0.0266202876984127	0.00796718073593072	-0.0121203373015872	-0.00718035714285714	-0.0190350018037517	-0.00834106240981236	-0.0419488095238095
0.0548924162040394	0.0299825531033511	-0.00395296328173877	0.0578644025531331	0.0149704879917132	0.00853386425969886	0.0290709673281069	0.0224804748555416	0.0167453814175912	0.011752176125706	0.0104614739583636	0.00599761369941373	0.00145088131139556
0.726999790809213	0.152646989541733	-0.228396713857849	0.187852308562004	0.00250491197196201	0.00957610575036782	0.0288870824783183	0.0106683871195619	0.020762163365857	0.00604050886116492	-0.0349971699484719	-0.020363915272241	-0.0466492550495254
0.0955209810554529	0.0183116995113157	-0.0138297056453378	0.0841627619347339	-0.000584856726022459	-0.00784794000007011	0.0163261386179587	0.00623807451635985	-0.005335076989432	-0.00421639836304628	-0.0106625901888548	-0.0140591207477722	-0.020574709772282
0.501507615875178	0.101032508813544	-0.126060425583806	0.24946230290939	0.00292825533458085	-0.00901444948853042	0.0671599955577128	0.044040971627522	0.0162859928961613	-0.00304309707697481	-0.0102702896432842	-0.0268754945913674	-0.0393797189427745
0.231945997726748	0.0662707697223655	-0.0408767150051315	0.175559230416742	-0.0107666249527931	-0.0155079761682364	0.0420968939169758	0.0238131664119711	0.0073907038865807	-0.0131373005605147	-0.00855452091607362	-0.0181668700979458	-0.0281918854018191
0.944380357142857	0.0551151024826783	-0.350639966071151	0.0526196428571428	-0.0014845238095238	-0.0258964285714286	-0.00779985119047621	-0.00447440476190486	-0.0217629960317461	-0.0136904761904763	-0.0283214781746032	-0.0303553436147187	-0.0388896797646797
0.110063384791425	0.0179905236744813	-0.0174442144752377	0.0829428999403272	-0.00495502838808405	-0.00363428619579606	0.0133994434024065	0.00148197625847825	0.00268701027928432	-0.00429465729194005	-0.00920660234410865	-0.00684743916656509	-0.0248989005015565
0.635349340120664	0.134425639123563	-0.1777629266348	0.25700483348351	-0.00976399907282255	0.0181015387757667	0.0496400727846499	0.0367738096924145	0.0038158169444934	0.00416876985147208	-0.0211731543034704	-0.0284980430455312	-0.0482463413746809
0.723361496947843	0.150757600580346	-0.224932075570753	0.192358803827445	-0.00253398390217963	-0.0031536051374258	0.0449102632466196	0.0303408423590921	0.01209927474043	-0.00284379451980277	-0.00588981929286336	-0.0246562322870776	-0.019657663743569
0.500362581223187	0.158131288850565	-0.124977249015452	0.273744215682326	-0.0352218510834202	-0.0628751071424188	0.0400545310725197	-0.0140188252406869	-0.043795199434692	-0.0490484791129195	-0.0571081229535033	-0.0777368287964518	-0.0808939287216058
0.849423199390479	0.114635004050738	-0.290775302602045	0.119886324419045	0.0252719394984102	-0.0169268708247208	0.0322471760673967	0.00861003473650535	0.00120933745584495	0.00417253433684472	-0.024881495776755	-0.0375238780520949	-0.0360927520600314
0.0261248406530502	0.00437664657783753	-0.00120155004456726	0.0218903463079543	0.000396602530123327	0.000471513094744965	0.00622870430176801	0.00450571164574574	-0.00113141003734227	0.000434057812434146	-0.00250530886239637	-0.00617491622370179	-0.00582584417283422
0.205794316128624	0.0844759273023018	-0.0332313504284197	0.170733365130658	-0.0254528927971081	-0.0191812994058875	0.0264252447282071	0.0132996061337943	-0.00095978501213001	-0.0223170961014978	-0.0181960345923314	-0.0411014094285007	-0.0496980412591681
0.889354365079365	0.0989651837036349	-0.320434658657194	0.0906456349206349	-0.0205452922077922	-0.0399574404761904	-0.00470377365689856	-0.010923363095238	-0.0280752133283383	-0.0302513663419913	-0.0350497745310244	-0.0377054141399535	-0.0535710796768366
0.232341893790236	0.0934671143526329	-0.0406453151262238	0.175665794938334	0.020695436432997	0.0136727962395897	0.0648870555780929	0.0606923069728635	0.0313513145239994	0.0171841163362934	-0.00412559127807349	0.00230262804972636	-4.22648063493347e-05
0.335188151779947	0.10459200408298	-0.0634430881133199	0.272443764837943	-0.00387343826408965	-0.0246637397675827	0.0535467108774956	0.0363186461297388	-0.0139004581532867	-0.0142685890158362	-0.0345014452273767	-0.0458121315403436	-0.0504810554015271
0.678343379227922	0.149739251573366	-0.209626281969184	0.197998940512806	-0.0107470974693824	-0.0405233503586574	0.00239333157985022	0.0171768169536418	-0.0351425158058022	-0.02563522391402	-0.0446250521229991	-0.044611920340646	-0.0670219066358473
0.388969580498796	0.0895290018701043	-0.0789921999037684	0.274846275274563	-0.00572219404821417	-0.0132565363868172	0.0569127550010312	0.0213060192425447	0.00350208094808013	-0.0094893652175157	-0.025216179016409	-0.0382627405245523	-0.0578465941054804
0.0408575027151945	0.0143690839380809	-0.00485468759981107	0.0320091130497469	0.000851570827904699	0.00151671379395851	0.0161499521792031	0.00143829755736906	0.00313660777967427	0.0011841423109316	0.00224708695750962	-0.00242124599184813	-0.000279590719256179
0.607785283753643	0.134112941194193	-0.170783352274778	0.249228917258623	-0.00334480041048124	-0.0316473788571119	0.0500618505559721	0.0161259010582772	-0.00708786454520693	-0.0174960896337966	-0.0468134415878324	-0.0577016848061892	-0.0539252144207074
0.69166580988456	0.169845191291388	-0.20498195415355	0.238941332972583	-0.0214626112041553	-0.00931408341185813	0.0316390876892716	0.0212007044601725	-0.0114387268421414	-0.0153883473080068	-0.0202612564334661	-0.0365270925919212	-0.0577064697917107
0.118253794077775	0.0239115598924777	-0.0186371831066983	0.0904683282140999	0.00674286177560372	0.0097808495725886	0.0235041839941688	0.0119817138382479	0.00523594302270491	0.00826185567409615	-0.00351968785928353	-0.00818366425386841	-0.0176154391961564
0.144798996148623	0.0192359308661577	-0.0249963340297508	0.111596696817832	-0.016449820695083	-0.0175600094996584	0.0181849389001262	0.000191193571876996	-0.00710632632263597	-0.0170049150973707	-0.0212511337910361	-0.0267468690253932	-0.0236192331461284
0.543408837143249	0.135697145014274	-0.141014875799586	0.253089911184447	0.013365772885203	0.00939406660861086	0.0819303952853059	0.0654941872228855	0.0282993652186745	0.0113799197469069	0.00715419707344633	-0.00681112861557132	-0.00799227525801527
0.858752502705628	0.116377417177463	-0.30097632696338	0.112634402056277	-0.00977800775613269	-0.0264123015873015	0.00982902273048702	0.00179258658008663	0.00556136363636373	-0.0180951546717171	-0.0236184007816299	-0.0222177774737516	-0.0402184644399718
0.0986595699715418	0.0248406991416101	-0.00973821073710143	0.0953262247255361	0.0107765332619357	0.00718440342031006	0.0393633021404742	0.0221373484879154	0.0242317698970209	0.0089804683411229	0.00543549078396059	-0.00182240901865403	-0.00405589879807654
0.118556093830778	0.0236046887590287	-0.0196230471359557	0.0912926710347389	-0.0103963000395317	-0.010053750352976	0.022553697329759	0.00279125745772441	-0.00169499043662213	-0.0102250251962538	-0.0096965462565165	-0.0129279181892043	-0.0139665479703728
0.686483912216545	0.133558312612267	-0.210243288983686	0.20271919835637	-0.0176743942140433	0.00389031188022171	0.0371642306566429	0.0161225053435782	0.00188491364152932	-0.00689204116691078	-0.0189993548284323	-0.0404598642064582	-0.0418550703087412
0.42116507741139	0.13796513021304	-0.0894498981790025	0.285538380967818	-0.0146596921309644	-0.0072118247284913	0.0359708182927928	0.00876699012458509	-0.007818189339098	-0.0109357584297278	-0.0862445959338716	-0.0582778734574345	-0.0715660036778979
0.130888427991245	0.0208806022032872	-0.0197080845056228	0.111718315972856	-0.00734871509172416	-0.00576693233966161	0.0226373673455003	0.0089017331246995	-0.00579658786545159	-0.00655782371569288	-0.0211098472344256	-0.0203664893654128	-0.0265234900240508
0.687176136363636	0.160605959547661	-0.203694927739547	0.236204816017316	0.0110442785351194	-0.0180784601728681	0.0368348964148596	0.0359712749707153	0.00259537504468155	-0.00351709081887441	-0.0247871454616791	-0.0320633123468448	-0.0382586766197794
0.0456254025629861	0.00604725256974277	-0.00760212723165071	0.0185099928431274	-0.00283725706025122	-0.00141944662311713	0.0088862848382266	0.00152169440113116	0.000437488779177202	-0.00212835184168417	-0.00151210453255674	-0.00924614587079975	-0.00754734335741035
0.0155004788937604	0.000680760484351594	-0.00181967754244154	0.011738103257266	-0.000281207372253496	-0.00124276047011982	0.00369789280329298	0.00294919153430215	-0.000387601954744006	-0.000761983921186656	-0.000987461037342945	-0.00280658986863	-0.00380844024066767
0.942297023809524	0.0562267890689647	-0.34943844935123	0.0535779761904761	-0.0237226190476191	-0.0476603583916084	-0.00380218253968256	-0.0113799603174604	-0.0208556547619048	-0.0356914887196138	-0.0355924107142858	-0.0259927353896103	-0.0372700396825397
0.696865581640582	0.146015653669236	-0.213465025222967	0.216498054723055	-0.0135843871753387	-0.021558720823721	0.0466917179285068	0.0129888033739136	-0.00238843523794341	-0.0175715539995299	-0.0347577079848117	-0.0360049868834357	-0.030235692201147
0.010529987038864	0.00148314808354763	-0.000451679181939465	0.0103941324614537	-0.00108953118794546	-0.00332312394043848	0.00194721918116044	-7.00201682870827e-05	0.000234205916373137	-0.00220632756419197	-0.00142337768622843	-0.00171744944579786	-0.00361154865965086
0.0715381898264819	0.00836589377355415	-0.00338232906829736	0.0779022199339866	0.00156904429028469	-0.00178886247203905	0.0231763542482886	0.0120447256231675	0.00741967536116751	-0.000109909090877172	-0.00385098124840523	-0.00806969306349173	-0.0111523112988758
0.0413493016057098	0.00655439269164105	-0.00749121734512552	0.02645003884084	-0.00495994238468037	-0.00918748188656832	-5.48471877867968e-05	0.00107415370480744	-0.00682154671654932	-0.00707371213562434	-0.00678478635661275	-0.0116922753019185	-0.00792697210967336
0.298525969134225	0.11298799363633	-0.0552651894818968	0.220166573176821	0.00631966323289079	0.00623785021496731	0.0481244303523015	0.0298052156941128	0.0168585028260567	0.00627875672392908	-0.00513612053424328	-0.0155153557582927	-0.029594879206899
0.772713487900988	0.146059471170196	-0.252980160385867	0.166264700577201	-0.0352614513884746	-0.0478936355311355	0.0225324857885105	-0.025985340844378	-0.0176990096300758	-0.041577543459805	-0.0455260439004705	-0.0655133005838258	-0.089561638821622
0.912211507936508	0.0807370434215492	-0.330544412019786	0.0807468253968254	-0.0276843253968255	-0.0303005591630592	0.00385858134920636	-0.00819896214896221	-0.0180808802308803	-0.0289924422799424	-0.0126667658730159	-0.0365595238095239	-0.0261957659578983
0.691348079004329	0.16507210787196	-0.202645792649552	0.233436913780664	-0.0399284564291916	0.00133247089980593	0.0308912479881231	0.0209198620603468	-0.0117535728348803	-0.0192979927646928	-0.04121643406849	-0.0486818187676401	-0.0636539642942211
0.339320897209376	0.146678360716389	-0.0740219989736518	0.219122032629032	0.00301760806704915	-0.00811584180303315	0.0617872461694775	0.0393361870069528	0.0153073843370591	-0.00254911686799197	-0.0164311077192534	-0.0400325544342014	-0.0325429511549382
0.24305536968924	0.0385791786251084	-0.039695196608859	0.205302706539226	-0.0185232402401739	-0.00965872114051505	0.0435104899980875	0.0207627410578616	0.0053399103776281	-0.0140909806903445	-0.0158232994717363	-0.0314467182761311	-0.0371716003992217
0.107346492476634	0.0178418048566253	-0.0167764438332248	0.0830568444430871	-0.000580889892658129	0.000646107107235366	0.0212353377523501	-0.00298560706890381	-0.00321500619521527	3.26086072886117e-05	-0.0119953984773947	-0.0115636527848782	-0.0180700850484533
0.865655298520924	0.106689740233643	-0.307426904953427	0.103023272907648	-0.015236250901876	-0.0340066603535354	0.00734356366672539	-0.000153589639527274	-0.0209790194089536	-0.0246214556277057	-0.0303089195526696	-0.0380713643162609	-0.058492707961879
0.695860922410922	0.138347101687224	-0.212166770661383	0.210088752913753	0.0201670985060691	0.00207319904252956	0.0563192430833056	0.0198894345530479	-0.00245408442409689	0.0111201487742993	0.0021453703557941	-0.0259130441895709	-0.0394307367974931
0.692099064635842	0.133227152175182	-0.211787069125467	0.206688217279579	-0.0197636424509638	0.000919947846772851	0.0455583430606277	0.0313052643613271	0.00521680127144464	-0.0094218473020955	-0.0248605270194078	-0.0243472295773053	-0.0366677277974718
0.202413761932635	0.0409868967501964	-0.0338255748216957	0.161605445541994	-0.0200098337358673	-0.010592526767993	0.0231304817513688	0.0149661900710004	0.00632205963453394	-0.0153011802519301	-0.0218853576116536	-0.0301213912821524	-0.0361254753799387
0.333317380579927	0.109090146385195	-0.0631450094750083	0.269517463988033	-0.0220587990367302	-0.00684601529198259	0.0465724139053366	0.0230534306187962	0.00771070737879592	-0.0144524071643564	-0.0224172358141723	-0.0540425160333509	-0.0394289630872669
0.166515933609468	0.0278120724389157	-0.0297469436135097	0.123649524772255	-0.00135834292046538	-0.00736992352355456	0.0180104324389814	0.00940430920238314	0.00065593626073851	-0.00436413322200996	-0.0166737470229872	-0.0248634242270895	-0.0308946084517172
0.78541626984127	0.162778185977586	-0.250535208114722	0.179470634920635	-0.00356371753246754	-0.0442300234487734	0.01409403252997	-0.00261236749361737	-0.0224119085381628	-0.0238968704906205	-0.061393329911402	-0.0560831090274104	-0.0673620811812721
0.0188400664207317	0.00379764308742233	-0.00230396837968095	0.0141918473240706	0.00105651831349482	-0.000307076090020821	0.00245728020679277	0.00460619563450611	-0.000748067480849258	0.000374721111737	-0.00196765968192799	-0.00406838489134898	-0.00513601013137509
0.641243614718615	0.174411378754939	-0.18048286597379	0.250439466089466	0.00371004655067164	-0.0282071503081613	0.0471638335316644	0.0134914491440736	-0.0208779232280877	-0.0122485518787449	-0.0331722141441075	-0.0444412714221039	-0.0407513828505954
0.218028853483325	0.0387886702569917	-0.0400167548389467	0.157655811954615	-0.0140020301071929	-0.00872192374968156	0.0395941814211991	0.0154569409636895	0.00302566824484007	-0.0113619769284372	-0.0152859074859758	-0.0300665697890206	-0.034815040497161
0.0929605508194531	0.0155865231966231	-0.0108885302497083	0.0829384163993644	-0.00433979119503228	-0.0105327412073337	0.0190862526691166	0.00466384210899914	0.000391047730294414	-0.007436266201183	-0.017447514425813	-0.0214125357474719	-0.0227346311276623
0.92990119047619	0.0672351520153599	-0.342539048507257	0.0619321428571429	-0.0186963203463204	-0.0350097222222222	-0.00773348214285718	-0.001361093073593	-0.0168840638528138	-0.0268530212842713	-0.0422913014069264	-0.0414652777777778	-0.0474129464285714
0.65936258480082	0.137986629040238	-0.188277298924676	0.245083122269887	-0.0250972991340445	-0.00387597610078272	0.051438733366307	0.0369110607121637	0.0166903504583652	-0.0144866376174136	-0.0155144923842423	-0.0366502142394965	-0.0436833679405131
0.134493498487119	0.0209577282651396	-0.0139623771839844	0.137788698409501	0.00133315192316	0.00242526211610236	0.0371047871229244	0.0266823358282796	0.0134404850993596	0.00187920701963118	-0.00432362228228769	-0.0136130009730251	-0.0206343336963376
0.0595369372409953	0.0411040423559125	-0.00785403915036884	0.0444440899671113	0.0112195298324504	0.0015990831632826	0.0188799050559673	0.0144833127070292	0.0117363440827987	0.00640930649786653	0.00095822294278268	-0.00251913314155229	-0.00272086837151779
0.222054057229673	0.0832159430063327	-0.0407274975307365	0.171164588448633	0.0273599333518177	0.0274283401584233	0.0675007480764932	0.0230393010968541	0.0154908071540586	0.0273941367551205	-0.00253418198126873	-0.0214077928812901	-0.0234077393735863
0.504291530113515	0.160306037738588	-0.122901909214252	0.282530682540242	-0.0313209449214161	-0.0313013290499589	0.0138712281829184	0.00496641297330036	-0.0127721177738405	-0.0313111369856875	-0.0577200278976037	-0.0666357592297455	-0.0719990273713009
0.415795283140586	0.134670154257316	-0.0886210993710559	0.282393338161059	-0.0123839786286875	-0.053526268478208	0.0389066368295652	0.0310488382953162	-0.0429325405162161	-0.0329551235534478	-0.0438299518802108	-0.0718602670174255	-0.071112863217314
0.546764980701488	0.122228936644818	-0.146159895087509	0.257223801285359	-8.00679089563161e-06	-0.00664831721348513	0.0621710744284525	0.0291457941775197	0.00723987673728343	-0.00332816200219033	-0.0209553151855758	-0.0300973099281672	-0.0513070591044339
0.0066350831454837	0.000677071548937901	-0.00038745681170484	0.00684179106384112	0.000296045842317362	-0.000431709772724601	0.00102015988005328	0.000636981785312304	3.81224488284707e-05	-6.78319652036193e-05	-0.0012435425225431	-0.0016683138760779	-0.00116557532859466
0.0345919299084661	0.0107955450861554	-0.00410638189566319	0.0242426858711829	0.0034404899374131	0.00149235387851435	0.013363603343281	0.0091379872473978	0.00150132470425969	0.00246642190796372	-0.00194919604194552	-0.0029843219406016	-0.0057205298487828
0.423981778608866	0.123927859613016	-0.108073812144703	0.212868245749015	0.0310968876788302	-0.00202651948405536	0.0447142230147028	0.0357091514828185	0.0113983722401214	0.0145351840973874	0.0119702832857397	-0.00419014102483667	-0.0288931888473759
0.112025970167479	0.0187459937828719	-0.017353474235238	0.0830844700486043	-0.00480072754589406	-0.0162140619219071	0.0135650905266511	-0.000885154279688508	-0.0125399639141223	-0.0105073947339006	-0.0115369278815516	-0.0262122562953702	-0.0272215405231888
0.72132910610405	0.148312025863864	-0.229192428703918	0.185016521035695	-0.00103995574019189	-0.0173622335925034	0.0384246494286118	0.0253642494886721	0.00674212636038107	-0.00920109466634766	-0.0170805452226674	-0.0338084129519307	-0.0447259516341514
0.415738889931841	0.155198932339557	-0.0964965269572234	0.26144168616532	0.0137348423351065	-0.00200740702945129	0.0654215305010492	0.0419427460247181	0.02433167089774	0.00586371765282756	0.00525794611918501	-0.0218339810488499	-0.0298713776679962
0.912477380952381	0.0811354711303646	-0.332477670500016	0.081147619047619	-0.0061564227439227	-0.01120625	0.000596942640692655	0.0155997023809524	-0.00493978174603171	-0.00868133637196133	-0.022049423085085	-0.0321816693722943	-0.0215941308691309
0.928017857142857	0.0686151691310447	-0.342147383565017	0.0644821428571429	-0.0157652777777778	-0.00855982142857137	-0.00957628968253965	-0.00800155122655122	-0.0119851190476191	-0.0121625496031746	-0.0273054067460318	-0.0429001217532466	-0.0424784824276599
0.473077601762758	0.195614752967301	-0.118041864483385	0.258213095285292	0.0310206851193691	-0.00484127089770953	0.0692301940331632	0.0317111053601784	0.0501367438385167	0.0130897071108298	-0.00620309192881097	-0.0134267523909777	-0.0318473608878252
0.0442441303054838	0.00237429456682132	-0.00177171816812037	0.0383844508424974	-0.000870517092992303	-0.00113635171449	0.0184123107881606	0.00917865985984823	0.00315946407909602	-0.00100343440374115	-0.00202980771907536	-0.0069319506366859	-0.00838407403395458
0.777984722222222	0.166234533880083	-0.247375198367474	0.191890277777778	0.0108268776362527	-0.074781978458633	0.00231773643023647	-0.00890946372663293	-0.0170824387418138	-0.0319775504111901	-0.0605535534828734	-0.0684968683991662	-0.0644448222372991
0.568587178214361	0.117508394274229	-0.162094316157603	0.217473193603364	0.00250902613401993	-0.0113557453554169	0.0495456842421546	0.0268462928124116	0.0111635481448052	-0.00442335961069851	-0.0162038519880179	-0.0161475800066437	-0.0466013629924139
0.884789781746032	0.10230569722422	-0.315450271183685	0.0936804563492063	0.00277420634920633	-0.0207603174603174	0.003622398088023	-0.00733492063492069	-0.00746552908896658	-0.00899305555555552	-0.0142600727306319	-0.0393179453445975	-0.0451904645886771
0.29640808693922	0.0833419818948506	-0.0576354573659371	0.207430263360979	0.0207630659606317	0.0154850355439975	0.0691276199603019	0.0484716022797068	0.0303955908623224	0.0181240507523147	0.00442040730687027	-0.00415902851862954	-0.0205710419893749
0.12708746884193	0.0220877055916417	-0.0220635918169527	0.0933302549417863	-0.00186016652425472	-0.00850880651686772	0.0281270200733155	0.0155754913437722	-0.000173895451947098	-0.00518448652056122	-0.0131185769698808	-0.0145167960277919	-0.0165213439640353
0.409742971922288	0.0789169694924746	-0.0866579673307897	0.273345018638193	-0.0194844896806668	-0.0168108923712699	0.0502882836642209	0.0157760373509694	-0.00254045937661523	-0.0181476910259684	-0.0359358411772926	-0.0373995249452325	-0.0700464283841806
0.060058428728912	0.0146046952672649	-0.00567364656649523	0.0541940614924517	-0.0046713212202625	-0.00920451954714013	0.010341402687679	0.00845707524918524	0.00343751940175206	-0.00693792038370131	-0.00761214837211521	-0.00908093686480835	-0.014398437060168
0.101669808113347	0.0463488988126379	-0.0104320868612325	0.100364604747035	0.0179017784951891	0.0189009814094161	0.0464133613994902	0.0409147421297144	0.0259359838789476	0.0184013799523026	0.0077388006739038	0.00266338918768046	0.00413957497406799
0.575555267789332	0.121859372503971	-0.166032553647663	0.220968339028039	0.017170951461839	-0.0119675238922049	0.0574756523967133	0.0313259954470584	0.0156589786066129	0.00260171378481711	-0.0282088310469643	-0.0384364617105246	-0.0335233185727448
0.701641824148074	0.145054323483725	-0.213701016984718	0.220367374986125	-0.0131320671335918	-0.0207439654501852	0.0348153680657792	0.0200641790747231	0.00478807677101012	-0.0169380162918885	-0.0289689353275508	-0.0469023317801721	-0.0508974885439748
0.1742430625947	0.0288502126659876	-0.0277260163885964	0.140912198417179	-0.0135832175401331	-0.019719934939137	0.0162708938313822	0.00777788216117134	-0.00832181684536246	-0.0166515762396351	-0.0257051430293911	-0.0311945823049912	-0.0316294808049883
0.231161103284901	0.0996818095559297	-0.0401173903891973	0.174096884478674	0.0335017153686226	0.0170735928460303	0.081757384854728	0.0628544729751725	0.0404353682393494	0.0252876541073265	0.0077948715156386	0.00727723631266328	-0.00130202226084947
0.883553968253968	0.104863749302016	-0.316566840425319	0.0962853174603174	0.0101135912698412	-0.00801475468975466	0.0187651019119769	0.00743477633477629	0.00893948280069601	0.00104941829004324	-0.0234404265873016	-0.0285443489806977	-0.0402875248563571
0.546607021282166	0.128540721515303	-0.144268929742202	0.26223969267639	0.0147056993826912	0.0150384441731773	0.0690879167740585	0.0393808738972555	0.023707242298172	0.0148720717779343	-0.0165458859859721	-0.0287523667287314	-0.0383757446829371
0.913162301587302	0.0783090657354291	-0.331794624917752	0.0789626984126984	-0.0291745039682541	-0.050117968705701	0.0150938988095238	-0.00104078178765676	-0.00972469856532365	-0.0396462363369775	-0.0242084821428572	-0.0263838560744811	-0.0320203373015874
0.104598109025648	0.0184486678341685	-0.0145193558317643	0.0879787930737695	-0.00262426118896326	-0.00660741027679425	0.0187574630896308	0.0087022431209348	0.00304685015267529	-0.00461583573287876	-0.01112114371685	-0.0139575971665693	-0.0246113254584146
0.653428560491796	0.149477816957637	-0.183223339342518	0.254670645857411	-0.0149423096649556	0.00195919282345791	0.0521842548318554	0.0144029638378257	0.0223359208601857	-0.00649155842074878	-0.0224802984436014	-0.0321395852162818	-0.0369893462541433
0.384270699393813	0.0924915929599247	-0.0917464745228214	0.21267950375032	0.00440192285318852	0.0359587968679891	0.0635489206054196	0.0355731256970873	0.0292925952269307	0.0201803598605888	-0.00824616373756376	-0.00432846263184211	-0.0192007872260991
0.403714258779185	0.0823819757723777	-0.0860184324143255	0.274691303420392	-0.00944656168857405	-0.0216122312824696	0.050503958588991	0.0246008912122544	0.00672319278626382	-0.0155293964855218	-0.0353023614560273	-0.0387422908781878	-0.0670149805969941
0.229414345494782	0.06345916618651	-0.0432103365208376	0.175408286562013	-0.00243243727093023	-0.00136056019780922	0.0442896288927202	0.0299646891171148	0.0108555017088323	-0.00189649873436973	-0.0157746793458891	-0.0220279786741239	-0.0333256722101164
0.883635714285714	0.10468276109272	-0.316780775125773	0.0982035714285715	-0.0123686924186923	-0.0194459325396825	-0.00439709145021638	-0.0108209325396825	-0.0179774395743145	-0.0159073124791874	-0.0415916344483639	-0.0395774687118436	-0.0593488819389058
0.131605057775871	0.0633192812655904	-0.0118132301773722	0.151440184023797	0.0142936388298847	-0.00424961406462662	0.0280282089747714	0.0245013609542215	0.0125200074252229	0.00502201238262903	-0.00941911929740272	-0.00894203191768864	-0.0225294715404988
0.924573214285714	0.0715488597081885	-0.341742777851871	0.0655517857142858	-0.0198549603174603	-0.0130875	-0.00402589285714283	-0.00152787698412693	-0.0174580853174603	-0.0164712301587301	-0.0331753177378177	-0.0517237980769231	-0.0517000928095597
0.197600862596184	0.0868624744828785	-0.0218722882498106	0.210683385093954	0.00833816467572054	-0.0364859125449093	0.0402474452255954	0.0112223926248086	0.00215714449630686	-0.0140738739345944	-0.0292033659356772	-0.0370524329059587	-0.0459354020605725
0.135858840919692	0.0664990680468689	-0.0115445338950276	0.147599096454729	0.0167865725859536	-0.0113776870659775	0.0256853181243295	0.0175217821978421	0.00560215012274995	0.00270444275998805	-0.00814475871956621	-0.0122823520304229	-0.0194806656485219
0.440343284123512	0.109086535030735	-0.112025852608001	0.213045787880697	0.00954795944619652	0.00214855134445036	0.0530341623762306	0.0362032635903839	0.0186495850566568	0.00584825539532341	-0.00655517435405317	-0.0178440735029599	-0.0388034224281786
0.0790084569638968	0.0155970297629303	-0.0125125476169746	0.057979780101716	-0.00747846728544695	-0.0065607716673227	0.0171191256372076	0.00838172086920712	-0.000347182601032434	-0.00701961947638483	-0.00316626750924889	-0.00794628127742442	-0.012845816397406
0.0921493691767098	0.00978399907323924	-0.00937187332649185	0.0856535987177334	-0.00117951586659833	0.00420915236170545	0.0227658118033148	0.012512769091156	0.00677326296388669	0.00151481824755356	-0.00432605955032411	-0.0134286386541861	-0.017354526079943
0.363405202629345	0.128337188173792	-0.0750640673071631	0.238311795660529	-0.00511441320791645	0.0402825676370637	0.0747613601125464	0.0580803156709582	0.0373679838476385	0.0175840772145736	-0.00403853652932934	-0.0120571642830293	-0.0295371817190284
0.390552546399761	0.0684989088734447	-0.0924602221831348	0.222579139484153	0.00189681962331734	-0.00395091580709239	0.039583519543647	0.0241790373084811	0.00865467322134406	-0.00102704809188753	-0.0211505536457384	-0.0300480722563495	-0.049574748729791
0.0378507863367483	0.0265128526862684	-0.00455485840080276	0.0244264459801734	0.00720465951736841	0.005694782233146	0.015677243537376	0.0130298668063453	0.00928295181073079	0.00644972087525721	4.59082165558955e-05	-0.0039795254669081	-0.000378491111320996
0.0215034250429863	0.0070454812664408	-0.00270937929457096	0.0166349690726047	0.00430020899632112	0.000316690071906975	0.00590614312608182	0.00171176990338462	0.00361273935612532	0.00230844953411405	-0.00011544008416426	-0.00159973647898354	-0.00168037224514666
0.307159753507653	0.117274366588731	-0.0574705280950867	0.227380982097305	0.0115444824393724	0.0132960163865058	0.0481965728712354	0.0360629897948579	0.0169228926736144	0.0124202494129392	-0.00576849320370754	-0.0273349565480135	-0.0269933308697118
0.515478361532527	0.105664738791531	-0.135202555217118	0.237187891074515	-0.0054859009344238	0.0110267441217456	0.0605491843226136	0.0394956906288357	0.0217750643913894	0.00277042159366092	-0.0115938748470364	-0.0177722864869385	-0.0293843411647532
0.0400714532359804	0.0320951156400238	-0.00175343130818144	0.0373236578502035	0.00296641308935302	0.00393720767577706	0.021626839345205	0.0173144618405761	0.00860692212609387	0.00345181038256503	0.00186799084738101	-0.000167271630747187	-0.00329040606026536
0.00741849536125055	0.00140542337425595	-0.000889018507315659	0.00580943225829103	-0.000818258149280264	0.00147257476118113	0.00202728687937294	0.00127207109795499	0.000797993353468029	0.000327158305950434	0.00137985134025134	-0.00107749890238069	-0.000829717215420433
0.691208658008658	0.16571363026742	-0.204854486791983	0.234364033189033	-0.0101876656147216	-0.0176037021263745	0.0517805999555999	0.0240643855263243	0.0124084765865154	-0.0138956838705481	-0.00539102385134216	-0.027348854438044	-0.0334488520170195
0.704970325854701	0.140821552034625	-0.217503498577612	0.21032973519536	0.018961220172801	-0.0240994727072444	0.0216789914753793	0.0319282771263178	0.0177671034310547	-0.00256912626722172	-0.017335551620441	-0.027815397331577	-0.0474443202410434
0.648233974358974	0.180383357148143	-0.187126260067473	0.246428002553003	-0.0237750131608587	-0.0394512044376354	0.041544578654597	0.0103871268899229	-0.0167716740163432	-0.0316131087992471	-0.0355199457598726	-0.0701518592410225	-0.0662261349264152
0.782102579365079	0.161467481761961	-0.251726252513621	0.189564087301587	-0.0486601025007918	-0.0737955228798978	-0.0103172093531467	0.00662280608645749	-0.038957080446657	-0.0612278126903447	-0.056978291752537	-0.0838743310340797	-0.0827729694787102
0.0893047797196631	0.0108314943567286	-0.0101820913158869	0.0849656890367019	0.00187688048000251	0.00206657143420567	0.0250771278200875	0.0151524590572027	0.00642254100071656	0.0019717259571041	-0.00598273901444513	-0.0114674264323379	-0.0115774052288102
0.609411329383205	0.133283311756863	-0.171588046075784	0.239338570570642	-0.0345514455449933	-0.0270901328923018	0.0433107294266901	0.0199959871825326	0.0187915932936982	-0.0308207892186476	-0.0375857033435611	-0.0531205495577667	-0.0574209031479779
0.570811374396819	0.112906992610788	-0.164609954730921	0.220705819537558	0.0184839913336992	-0.0173813591221548	0.0527298742445078	0.0264532216225131	0.0141868951389027	0.000551316105772193	-0.0154993275055862	-0.0310474538570884	-0.037576954156724
0.915335119047619	0.0775664207304927	-0.333010294809778	0.0779148809523809	0.00709880952380948	-0.0230176316738818	0.00510820741758233	-0.00538485299422808	-0.01409375	-0.00795941107503617	-0.0102358630952382	-0.034187270021645	-0.0273957837301588
0.0963235066976138	0.0148378837888118	-0.0134724750372071	0.0818274165009976	-0.00344321745943019	-0.00546341532859823	0.0144073367661794	0.0017557799334562	-0.00369411866493992	-0.00445331639401421	-0.0165839284322312	-0.0157052261177691	-0.0151895404901137
0.177826370337348	0.0853698368549063	-0.0151002210135215	0.207454624353797	0.00406582916118117	-0.0427191045173866	0.0277508586988509	0.0138652208009258	-0.000137270656526634	-0.0193266376781027	-0.0186817834236387	-0.0296154326906042	-0.0384769663982761
0.339591517588664	0.114751040595161	-0.0712507290952599	0.2149382088489	-0.00706269922787844	0.00468342131790445	0.0544690335649603	0.021065232875758	0.0128841137979416	-0.00118963895498697	-0.00585400254209228	-0.0221177978719883	-0.0297718418532295
0.885035912698413	0.104071836736427	-0.315212850639041	0.0992140873015872	-0.0200834592490843	-0.0235850433063669	0.00783362332112325	-0.0175246121975838	-0.0115818676115552	-0.0218342512777255	-0.0379595224220225	-0.0499282131165405	-0.0439789459626631
0.647088281163281	0.171234769835746	-0.183626558909126	0.244413439338439	-0.00420479916983707	-0.0486844733769735	0.0299493044168995	0.00969082020362388	-0.0102682590342449	-0.0264446362734052	-0.0345458223572948	-0.059255050924593	-0.0722220442514965
0.0816076551680016	0.0148311925663675	-0.0152947678113189	0.0555637597602684	-0.00243942380266647	0.000929154696466414	0.00303269413286178	0.00561950913766004	0.00367655092954763	-0.000755134553100029	-0.00961574412428504	-0.00885131712573947	-0.014187351152979
0.0355251554788871	0.0123632861696177	-0.00450604761518412	0.0244467120963245	0.005719234255392	0.00162651509725426	0.0135405345940198	0.00799024957161171	0.00646238543823745	0.00367287467632313	0.00125696607450255	-0.000237219282465395	-0.00251042325969039
0.0626068265271301	0.00856927763028058	-0.0104948085783919	0.0434242437625175	-0.00560836640730696	-0.00270906165888046	0.0101566603601743	0.0042587680553752	0.00161475138674071	-0.0041587140330937	-0.00662738745789319	-0.0059184165830954	-0.0126129012528283
0.0962168483770623	0.0426175398625917	-0.00917434758184853	0.0931999829973974	0.0069646861738016	-0.00531465436524999	0.0283706424603268	0.0168414386076236	0.00727932299244158	0.000825015904275805	0.000838233734319238	-0.00810672600097107	-0.0124929223443628
0.340904256131722	0.104842600074733	-0.0615888681644304	0.273140754989337	-0.0185408896874036	-0.00349107249426739	0.0129955456332345	0.0199631570567554	-0.0171244332613503	-0.0110159810908355	-0.048722165028717	-0.0373529981878966	-0.0576481027767382
0.122422922516329	0.0195868517004986	-0.0210762558509895	0.0898555300932576	-0.00503878737339113	-0.00862979100847046	0.0202728614580286	0.00438132034141905	-0.00190348977229304	-0.00683428919093079	-0.0138012003910654	-0.0189273696799973	-0.0192177682782619
0.841977072804646	0.120541980027595	-0.289631660936596	0.128666242213669	0.00470075457630603	-0.0139529295867532	0.032987111622038	0.0075380674880674	0.0103665932515197	-0.00462608750522364	-0.0269311038339242	-0.0323326692914929	-0.0263152985172723
0.0752863313363943	0.0399766485883302	-0.00598879829202846	0.0775607746849362	0.00790334604960551	0.0121629787922328	0.0238700150104135	0.0193062787128004	0.0113443518404818	0.0100331624209192	-0.0021158979021032	-0.00739229233140673	-0.0104839381127438
0.929607142857143	0.0674518260624065	-0.343223972372912	0.0622261904761905	-0.0292826298701299	-0.0429026610644259	-0.00311289682539684	-0.0183325396825396	-0.0115849837662338	-0.0360926454672779	-0.0411040358946608	-0.0195457747113997	-0.0403921717171718
0.574227631800019	0.170010831894112	-0.149313773684905	0.268001064211572	-0.0342892698293029	-0.0529113171710202	0.00547384894197633	0.0194720507305263	-0.0243648102126192	-0.0436002935001615	-0.0762108186117627	-0.0762278779896342	-0.106287294280152
0.801266401653902	0.149477715507314	-0.269549727912259	0.15078425194087	-0.00665757229680664	-0.0812283527102412	0.00887025502810246	-0.00694062700371523	-0.0211378163229313	-0.0439429625035239	-0.052701928674218	-0.0682609066970322	-0.0570115069877019
0.407102938083392	0.133395572683808	-0.0850645807610262	0.284780105845733	-0.0060967870970694	-0.0675071014504063	0.0220470891469107	-0.00621398182398836	-0.00766612375565418	-0.0368019442737378	-0.0636412254903547	-0.0607308868825599	-0.0806507339071695
