# Supplementary material for: Measuring re-identification risk using a synthetic estimator to enable data sharing
Source: PLoS One. 2022 Jun 17;17(6):e0269097. doi: 10.1371/journal.pone.0269097 (PMC9205507; doi:10.1371/journal.pone.0269097)
Supplement: S3 File — (ZIP) [file pone.0269097.s003.zip › tx/tx.vineCopula.1.9.csv]

risk_act	entropy_est	ital_est	hypo_est	g_err	g_vine_err	ave1	ave2	ave3	ave4	ave5	ave6	ave7
0.0543285026658855	0.0331758067398836	-0.00272631871163658	0.0547559930837269	0.012773305453583	0.00899724713199301	0.0290805041609828	0.0216184870269649	0.0158612987599196	0.010885276292788	0.00278588121715453	0.0121363096434695	0.00530544295955732
0.0869555469043653	0.0430127906453782	-0.00694280827777267	0.0793786395526809	0.0121341245517412	0.000278539552373835	0.0307712662304022	0.0212486000137775	0.00855792598877295	0.00620633205205753	0.00123103071620326	-0.00399830527676073	-0.0111904953076894
0.840830828757299	0.118019838758778	-0.259421825273798	0.120573139496669	0.00825688168041117	-0.0173532254963626	0.0299524364342992	0.00522728812581763	0.0077289751642694	-0.00454817190797574	-0.0273308237621265	-0.0328870447487163	-0.0483359338374044
0.316591453527137	0.0834931187381684	-0.0654135601396342	0.168324506952371	0.0204094790295001	-0.000784749537714347	0.0425287401529041	0.026604625927877	0.00626021522540482	0.00981236474589292	-0.00530959230336242	-0.0208238276889265	-0.0334227003260271
0.887020105820106	0.101098916376908	-0.282746533718866	0.0943608465608464	-0.00448192239858913	-0.0449442119608786	0.000531774090107517	-0.0251673721340387	-0.00925668929835599	-0.0247130671797339	-0.0419464056315966	-0.0314821713590719	-0.0576987963507537
0.466742083362171	0.107038679585874	-0.0995135014938289	0.258716979466692	-0.00702824823217008	-0.0353958166366836	0.0421519967817088	0.0136941303167134	-0.0086547951788265	-0.0212120324344269	-0.0403924318156823	-0.0454387638039656	-0.0713226766232654
0.0621654622791311	0.0104383051136693	-0.00905836463687428	0.0405603125504289	-0.00633030605039538	-0.000137980447646908	0.0111135256343242	0.00530880058305509	0.0029648828957789	-0.00323414324902115	-0.00300777124141163	-0.00827719389012532	-0.0119059334942395
0.926896825396825	0.0700207735365184	-0.303606845563209	0.0642513227513227	-0.010117724867725	-0.0287865079365081	-0.00391349206349212	-0.00250171957671963	-0.0119999078082412	-0.0194521164021165	-0.0176269841269843	-0.0398164582367524	-0.0399682980599647
0.46751416950172	0.198631361045353	-0.0995245213725345	0.252357623605987	0.0342767767639126	0.00999905916188487	0.0808249042594145	0.0506061768148298	0.0392659476684326	0.0221379179628988	0.00393443975707242	-0.00841157383538538	-0.027484068789997
0.695805402313736	0.138135516026747	-0.186361780823031	0.215629782871449	-0.0107197367204652	-0.00984696740880953	0.0404009920482186	0.0103844141609426	-0.013101210232888	-0.0102833520646374	-0.0235703522403776	-0.0386253334501976	-0.061039473286141
0.327421308569919	0.0645018892169069	-0.0577687403143239	0.238330071767022	-0.00764810806316618	-0.0232294207038412	0.0402036480753445	0.0146698242598731	-0.00334595926713538	-0.0154387643835037	-0.0293747514313045	-0.0471589162823532	-0.0545128850092403
0.814377492541061	0.103669426182513	-0.24571851065291	0.134938670163337	-0.00402748452438628	-0.00114266008956176	0.0142894337243947	0.00626032149675315	0.00090696744339902	-0.00258507230697402	-0.0395242573283701	-0.019408812609881	-0.0678619396614628
0.763513838013838	0.144386664580496	-0.221610282304656	0.158821347171347	-0.0251780394227149	-0.0519225121484409	0.00829995186113175	-0.0360269075786233	-0.0227754843671555	-0.0385502757855779	-0.0443540903363877	-0.0669321733500443	-0.107833326468708
0.30526343674428	0.103579800848327	-0.0609271479465409	0.173311580003997	0.0405139479520941	0.0257543170051778	0.076609488970578	0.0596552282643023	0.0313104630461217	0.0331341324786359	0.0117876986168877	0.00495890765516305	-0.0227998571413568
0.187191307952443	0.0590257543443419	-0.0253205156956444	0.152515667049825	0.0100326516220666	0.0235057539210105	0.0508071269624718	0.0386768879579601	0.0279471226460372	0.0167692027715385	0.00953226978919933	-0.00152768304269085	-0.00216755662655574
0.504513913825579	0.160307347686049	-0.109342982127174	0.261023619613348	-0.0595890270017871	-0.0577103760683526	0.0210280998862209	0.0343493146071471	-0.0102816868178501	-0.0586497015350699	-0.0439764672579133	-0.0651175264885099	-0.101401158798465
0.804008378658379	0.148042222624681	-0.235188884209725	0.145642150442151	-0.0150485784999813	-0.05879322508226	-0.0144252704086038	-0.0208155255238588	-0.0389791446360589	-0.0369209017911206	-0.0585927088584393	-0.0680977925164684	-0.0810697978498266
0.454634323898197	0.194332115976639	-0.0939609600564541	0.256333578815991	0.000887794851584522	0.0145846741546518	0.0662450430463353	0.0316807072306777	0.0222818131138269	0.00773623450311811	-0.0141048614018288	-0.0257789263557232	-0.0261271520007701
0.186943494444147	0.0589090907619361	-0.0250359699940134	0.147700046119724	0.0164491977591459	0.0122805644134561	0.0543123777260094	0.0407923523738519	0.0268503093051222	0.014364881086301	0.00294860671203087	0.00455944217565743	-0.00890091372329255
0.577214775516753	0.167758982927249	-0.13596079992018	0.253649689567526	-0.0754949517493807	-0.0680805110694456	0.0293861804430958	-0.0274213968114717	-0.031458774724887	-0.0717877314094132	-0.0970196346425844	-0.109771391749796	-0.10575358745363
NA	NA	NA	NA	NA	NA	NA	NA	NA	NA	NA	NA	NA
0.00567378335197477	0.000584005723002469	9.51380209282641e-05	0.00826273739803647	-0.000823144470729599	0.000457437038122749	0.00240562645217199	0.00142253059282688	0.00110980467332073	-0.000182853716303425	1.64225940743629e-05	-0.000909696290101296	-0.000700376066037772
0.459979697845164	0.189621530293934	-0.094689004474928	0.256584173308336	-0.0232113607172892	0.00395860951205618	0.0562254389108168	0.0550938900760702	0.0261008525184082	-0.00962637560261648	0.0170902582259078	-0.0308962843661498	-0.020219745915057
0.19807846407769	0.0825837332679118	-0.0216469369053198	0.191649551266454	0.0176933588382764	-0.0346457040091864	0.0315523461020761	0.0155322825479492	-0.00315263951241609	-0.00847617258545499	-0.0229647564101527	-0.0230267447181008	-0.0339827591371241
0.868695073753407	0.108326574753606	-0.270393998266104	0.105315508257175	0.0015948252364919	-0.0165844516594517	0.0187924276340944	-0.00053283229116563	0.000633952158952122	-0.00749481321147993	-0.0121214311273522	-0.0294080177376229	-0.0330660721001278
0.41500187400508	0.120421520299262	-0.0936199054953864	0.201197636303937	0.0225860747304695	-0.00154834384165065	0.0675878077382652	0.0469223819979261	0.0407674040461837	0.0105188654444094	-0.00157182897737757	-0.00887445054154534	-0.0182224629834949
0.10654513528398	0.0182190208317558	-0.0139370512553591	0.0745269312510743	-0.00798142390085665	-0.00365894496878758	0.0187465807900254	0.00966691804450177	0.00594174686604249	-0.00582018443482211	-0.0103667484126464	-0.00696015860388462	-0.0152834680344595
0.7982425999926	0.145961611438064	-0.236809987516828	0.145009780959781	-0.0342101485660309	-0.049946856320876	-0.00348186759632851	-0.0281082445434961	-0.0247853560815927	-0.0420785024434535	-0.0614059002616508	-0.0583050144711698	-0.101720060599436
0.310034894232347	0.101946629619294	-0.0600957363647226	0.172562870023363	0.00384956254798202	0.0101837852636255	0.0725680600304637	0.0608342287958922	0.0177015531687691	0.00701667390580379	0.0154603643627443	-0.00567205772863821	0.00142092395425236
0.738093318409985	0.163143497851249	-0.202150482527165	0.201345835029168	-0.0294813485352701	-0.0707214837095272	-0.000122505625991143	-0.00192430158945889	-0.0185125108101966	-0.0501014161223986	-0.0582869495928525	-0.0609325908210584	-0.0982844569492182
0.00284338201929943	0.000677791607878256	-8.08598045596441e-05	0.00233074635209591	0.00101914899574729	0.000138042981945215	0.00122264376173982	0.00138136495829858	0.000704945765975754	0.000578595988846254	0.000163660979570897	0.000338803149163128	-0.000523708786579777
0.892250793650794	0.100641394784425	-0.284432849834286	0.0915269841269841	-0.0151284832451498	-0.0290693682860349	0.00177507615840955	-0.0136485809430985	-0.00477927689594349	-0.0220989257655924	-0.036850389733723	-0.0513458162208161	-0.0409675451092117
0.766640453990454	0.137337019422988	-0.21956181465142	0.162706355844591	-0.0464013706108133	-0.0511844700380293	-0.0050902566813692	-0.0377252081297101	-0.0409149800530867	-0.0487929203244213	-0.0822109704507396	-0.0774528774226305	-0.107930657031817
0.493714468396361	0.102583444864586	-0.105095427023493	0.257856326698281	-0.026142932587267	-0.0313774974657667	0.0420419608282391	0.0186861300445794	0.00460217099248811	-0.0287602150265169	-0.0384742942585302	-0.0481065067761078	-0.0724699662514927
0.363687806523476	0.0776224908668424	-0.0777658857090057	0.18995112142097	-0.00143872599543166	0.0125549656553311	0.0388236249217875	0.0371571649972354	0.0247359402351677	0.00555811982994975	-0.00941623666844954	-0.00991279103740339	-0.0215666683890437
0.492739348231245	0.161616738394088	-0.104712175569323	0.265770425929922	-0.0103243196125662	-0.054151947354958	0.0325513753686789	0.00641193224257119	-0.0197415221061806	-0.0322381334837621	-0.0742914505780228	-0.0892589802253327	-0.093028203291624
0.255916909904142	0.0662008626373316	-0.0473320965296124	0.160047393640447	0.0202187131819536	0.0258236961625996	0.0506577590768101	0.0411922046627032	0.0311897043013561	0.0230212046722766	0.00562380290748782	-0.0049431446761759	-0.00669735513721811
0.00880999777639741	0.00148837356596881	-0.000496557669276683	0.00454327264511558	-0.00136272269314577	0.00119207558524382	0.00333506942323987	0.0023257087707219	0.000117441443523722	-8.53235539509754e-05	-0.000246965295891773	-0.000489549324006794	-0.000736590594646784
0.0294987442464224	0.0043432063041896	-0.002552850262143	0.0214764454926694	-0.00790742898235267	-0.00579052757815347	0.00219962273320182	-0.000526937591610502	-0.0018594715622616	-0.00684897828025307	-0.00538375584472513	-0.00685820124069446	-0.00854316653808531
0.335729969327118	0.146441435066421	-0.0628219050834875	0.210755613365514	-0.00942786138639329	0.00420794325417184	0.0416714359132179	0.0335558413565904	0.00739322462045516	-0.00260995906611072	-0.0207995898238336	-0.0429219667052098	-0.0407663871729096
0.657256484256484	0.170583448671708	-0.167719198218348	0.232536454286454	0.00145862417214326	-0.0355858389891549	0.0575234279609281	0.0277157936440376	0.00316018204527413	-0.0170636074085059	-0.032459724709738	-0.0307080438230655	-0.0406680497501571
0.0611211341556381	0.0138141856861321	-0.00729527247324772	0.0502064465916197	-0.00721027578478126	-0.00351479165009128	0.0150420357699978	0.00562459485152151	0.00336927593522859	-0.00536253371743627	-0.00745939873801098	-0.00896768120156708	-0.0136192943029211
0.346206028135487	0.121145603200117	-0.0673819280753697	0.198920646052229	0.00116246047709745	0.015174206469134	0.0664509685762372	0.047814808922412	0.0392863955939464	0.00816833347311574	-0.00324651958275712	-0.00188701875210417	-0.0154494028047393
0.486431596429551	0.0931534398129176	-0.105390084602534	0.252179043858953	0.00654471322974354	0.000263455976220239	0.0667901679472038	0.0276002025411592	0.0165566300794924	0.00340408460298192	-0.0176105295746309	-0.0284832513693385	-0.0496774604921191
0.398695815460835	0.0673522437242899	-0.0869477542664612	0.197282437349431	-0.014246972273556	-0.0130759761416152	0.0419620949610714	0.014504320392483	-0.00917417801350368	-0.0136614742075856	-0.0259495038427578	-0.042991698290395	-0.0608401679512352
0.0206175464159713	0.00725215755177494	-0.000553596797600333	0.0183692295828655	0.00177615050634042	0.00325494790877701	0.010388932173463	0.0064228718725681	0.0057173912196849	0.00251554920755872	0.0008849297483642	-0.00130208874350279	-0.00202331665666366
0.683034836631232	0.133604753718209	-0.183960470359418	0.203335507077347	-0.00567334758739013	0.0135380817140706	0.0467558580833253	0.0300413660610326	0.0147035803980247	0.00393236706334021	-0.0114157964186399	-0.0216966606442379	-0.0297449118428716
0.0619027805564381	0.0416899267620126	-0.00826444296424768	0.0433465787643272	0.0111480979876469	0.00689496408860461	0.0231073901676843	0.01499260799947	0.0105275072946133	0.00902153103812574	0.00518244639509723	0.000419828361753694	-0.00792152691214886
0.650286393933014	0.139010251436372	-0.172664716583551	0.195199844882637	0.00440495740570568	-0.0301434300704424	0.0236404870873705	0.011826196347607	-0.022195676268403	-0.0128692363323684	-0.0316908204914217	-0.0226982098306523	-0.0531237586269313
0.256167230204693	0.0852607733359435	-0.0432984040054886	0.177777255968757	0.0124100575529446	0.00235946830882233	0.0551902289804565	0.0268373168606534	0.0169965565792403	0.00738476293088347	-0.0111433151440394	-0.0150125683311161	-0.0163705381733289
0.569489953516651	0.146772821646013	-0.140923508987572	0.22656360773691	0.0149647263250117	0.0125646102375037	0.0621533744640215	0.0208462965672227	0.0348166277392947	0.0137646682812577	0.000343899691388261	-0.00590399003742381	-0.0169014947714509
0.265171569091422	0.0907398273949495	-0.0430741338368877	0.18776838526158	-0.00910266930012293	0.0167165537410133	0.0694225609251367	0.0492252157389763	0.024151622453208	0.0038069422204452	-0.00958870663151479	-0.00585237307001196	-0.0311576369552359
0.34945718764866	0.150626930650853	-0.0688979775746839	0.20438141839044	0.011092960399664	0.00355688500938794	0.0645396391510243	0.0527247917987486	0.0437542815664234	0.00732492270452595	-0.00753060493479402	-0.0200235608930564	-0.0159912922715005
0.466913440467428	0.205241695146519	-0.0983401646959502	0.252600773211337	0.0487129496557719	0.00101616990233871	0.0564517405466612	0.0672898813389231	0.0416519938760708	0.0248645597790553	0.0174291313350977	0.00255800805494183	-0.0045675971633205
0.59777493509911	0.143445178800029	-0.144350622178743	0.243159827523888	-0.0224218852479173	-0.0253589767110923	0.0490208129003602	0.0242568568652805	-0.0185155982731707	-0.0238904309795048	-0.0279292240204835	-0.0567408511024982	-0.0572158362721905
0.912892768959436	0.0781751550555131	-0.295930823057116	0.0761442680776016	-0.00853615520282192	-0.0262749238415905	0.00928676046176047	0.00914902998236333	-0.000510900827567551	-0.0174055395222062	-0.00651525573192246	-0.0296060846560847	-0.0420030298686903
0.0868911793318374	0.0462146519980091	-0.00652681016148671	0.0808039051441181	0.0134425191799543	0.00153361059517045	0.0311095071301208	0.0187405543467107	0.0136443412219081	0.00748806488756237	0.00227866560324333	-0.0069854866397896	-0.0115955912570629
0.531698518260713	0.0858559930428934	-0.129999049781629	0.208760360216999	-0.00467300177514507	-0.00924897457291673	0.0382003895888723	0.0277524391362547	0.00683776517345291	-0.0069609881740309	-0.0195182719109892	-0.0358885111432894	-0.052101278241922
0.315264021192728	0.0838689343887036	-0.0643601233858115	0.173102398488744	-0.0016227382751024	-0.00997865059797132	0.0422671534236214	0.0373229500660195	0.0127744669322648	-0.00580069443653686	-0.00497183816515412	-0.0303940240419863	-0.0328021157081131
0.795906286922954	0.150604717928034	-0.237433942155486	0.145755882389216	-0.0328535205535206	-0.0654409934792363	-0.0127715158207806	-0.0168327178850657	-0.00381926059794779	-0.0491472570163785	-0.0395897871234521	-0.067483843757929	-0.0782454165253214
0.0596410599848496	0.0356618989113729	-0.00610894832202235	0.0351724114870979	0.00932199656430757	0.0109595770129944	0.02832129283214	0.0170526568439736	0.010516648879473	0.010140786788651	0.00396894074293951	0.00179096444903809	-0.00530613983849535
0.317975339889627	0.108058219400628	-0.0485370569562338	0.254429618607645	-0.0288206940254886	-0.0184423454060969	0.0303302332681699	0.0225183148922035	-0.0160408511360845	-0.0236315197157927	-0.059181379565976	-0.0463887305707345	-0.0661616739876779
0.590990414241178	0.162230540025136	-0.144087693407622	0.241543762692999	0.00581220808492866	-0.0953972064313297	0.0076289535973314	-0.0258652623180345	-0.0366703651952818	-0.0447924991732005	-0.0760887990011093	-0.0861637694294707	-0.0950080820082079
0.0304139898869758	0.0210017108443226	-0.00499939159597917	0.0160046008177158	0.000698162311637822	0.00435787884832064	0.00941688764126694	0.00626373657015977	0.00405983185511289	0.00252802057997923	0.00347919501226313	-0.000133155905800292	-0.00268542321986266
0.709933308666642	0.137972524524776	-0.192290385454962	0.201230712497379	-0.00569896380614421	-0.017231228699543	0.0408153393592608	0.0328676424882307	0.0174376207145298	-0.0114650962528436	-0.0126363914193908	-0.0254107229210937	-0.0306110581948741
0.00261596363462646	-0.000155483487499046	-7.66093452910736e-05	0.00079739979289011	0.000644439782171733	-0.000125479803840462	0.000919207836586399	0.000693713488303082	0.00034901085286446	0.000259479989165635	-0.000283812594203071	-0.000547065171281798	-0.000610492338349964
0.909774955908289	0.0819361287027617	-0.29336047842753	0.0793361552028219	-0.013660405643739	-0.0378408646908647	0.0126132275132276	-0.00337993827160499	-0.0151471781305115	-0.0257506351673018	-0.0399773063356397	-0.0356584335417669	-0.0378806323306324
0.93311164021164	0.0637223470882681	-0.304135087173225	0.0608513227513228	-0.0261398589065255	-0.0508104127516408	0.000962433862433887	-0.0166108706108706	-0.0108473544973544	-0.0384751358290831	-0.0327688632355299	-0.0392391839641839	-0.0410950830034162
0.671489541887994	0.116278923732736	-0.178663370286631	0.208753355954904	-0.00694418282237408	0.000678406104464013	0.0394859782670413	0.0225937545340382	0.0039402026775357	-0.00313288835895498	-0.0232241800171591	-0.0431310203362413	-0.0379796209516223
0.885691975308642	0.103232201000704	-0.281808615829689	0.0919098765432098	-0.0176818823152156	-0.0284350088183422	0.0100866399167124	-0.00209025573192234	-0.0160993626743627	-0.0230584455667789	-0.0305110549943883	-0.0413468630135297	-0.0441656308379348
0.00143347447953034	-4.75028868511724e-05	6.51460927741014e-05	0.00106449052833024	7.08662426620642e-05	-3.15164972538447e-05	0.000688861345879234	0.000205754663327741	0.000203524983825755	1.96748727041098e-05	-0.000241813195944019	-0.000175702885275256	-0.000338331763280986
0.0291934350110041	0.00543920656549486	-0.00312338928304865	0.0183995551967897	0.00383096188352808	0.00112417739346312	0.00619101036069396	0.00421369167847198	0.00129967825183738	0.00247756963849561	-0.00149210136642109	-0.00324144515946789	-0.00371809457753194
0.915023456790124	0.0780288878104352	-0.291878021324472	0.0769395061728394	0.000414109347442682	-0.00943827160493838	0.0143278659611992	-0.00239885361552039	-0.0173044973544975	-0.0045120811287479	-0.0317369688953023	-0.0431784773142617	-0.0224373592456927
0.0822537287777871	0.0137586665340379	-0.0131482694394243	0.053598897333315	-0.00615358002999486	-0.00862750449365353	0.00858934912409605	0.00157888707917536	-0.00387235883723057	-0.0073905422618242	-0.0111049748606142	-0.0111013980674091	-0.017835536249995
0.229630400286574	0.0646293267188437	-0.0357605539401978	0.169385376090174	0.0179340971724822	-0.0101844756807107	0.0394140848228039	0.0352017815650516	0.0110083508488412	0.00387481074588575	-0.0150127471847419	-0.0203495660288384	-0.0345789066097207
0.141622629805776	0.063384220640415	-0.015339620319687	0.135131770513124	0.01171327452295	-0.00803564380001121	0.0268722601775075	0.0194889612726871	0.00539360012926146	0.00183881536146943	-0.00913665055643675	-0.0169436950720451	-0.0256554629442096
0.302234487835516	0.0825565478788882	-0.0608155506239405	0.170018822602843	0.00979440245576557	-0.0143446380589179	0.0499631693606747	0.0481444456596176	0.0261766112645474	-0.00227511780157619	0.00279360210679824	-0.00513820628033546	-0.043561591094369
0.000674587269647481	-6.66926571400182e-05	-3.99999963155421e-05	0.000392250411731053	5.49260504564819e-06	-3.33332509302516e-05	3.56108151771707e-05	-2.33126282312673e-05	2.7556381102052e-06	-1.39203229423018e-05	-0.000152274739502939	-0.000152884788956304	-0.000199533199816998
0.700018748227082	0.146847781563897	-0.190240126804002	0.204431516323183	0.00885441920098784	-0.00353763713814192	0.0448944873028206	0.0314699957359271	0.0116765251180297	0.00265839103142296	-0.0201651848808263	-0.0183986020274731	-0.0399092966545019
0.647096922830256	0.175459626095871	-0.171064574826302	0.235867098333765	0.0149213505811545	-0.0250219034938534	0.0520427671486544	0.0276520998107437	0.0193856658190459	-0.00505027645634937	-0.0120932487684058	-0.0500726927023487	-0.0394006317013532
0.293249077578894	0.0862060331597976	-0.0492400376518333	0.200858418009681	0.0151927474278075	0.0174446404644976	0.0744081596466618	0.0491141621070841	0.0286414514776504	0.0163186939461525	0.00650173136431764	-0.0153704784237665	-0.0162419973361434
0.0782415584875553	0.014558965579489	-0.0100876674549383	0.0520676427324943	-0.00249039566747283	-0.00819625957974054	0.00745544104800379	0.0033383131122241	-0.00357375045488828	-0.00534332762360669	-0.0086122450555722	-0.0100306834392251	-0.0158737891769839
0.3255027074018	0.0654328317194057	-0.0575885537132475	0.234624178019547	-0.0040889912858102	-0.023964664759802	0.0321759443880349	0.0163216346650317	-0.00917445493223662	-0.0140268280228061	-0.0355408281939587	-0.0584250219103521	-0.0607468413585672
0.929384126984127	0.0665294127116618	-0.303908940552176	0.0633195767195767	-0.00597160493827165	-0.0301891053391055	-0.0094833453583455	-0.000641005291005414	-0.0202727513227514	-0.0180803551386886	-0.0339319223985892	-0.0275701499118167	-0.0411527595860931
0.474766863979271	0.102833740981368	-0.100288607204452	0.266011788399359	-0.00666647776075208	-0.0221166037667467	0.0521446781605061	0.0252260906007519	-0.0108866224648709	-0.0143915407637494	-0.0390522189229867	-0.0565508004938212	-0.0765346304906064
0.600274669065658	0.132623733098863	-0.153941681644813	0.209066950737159	-0.00417220680937458	0.0144210688426725	0.054175587767197	0.0320425674009408	0.0123626470175491	0.00512443101664894	-0.000955896596774974	-0.0177579707777856	-0.0230524415585198
0.285291868795674	0.103843875811169	-0.0526120606163675	0.18547195808232	0.0105991270382052	-0.0484505271506275	0.013801355537605	-0.0117630677380989	-0.0144409531192042	-0.0189257000562111	-0.0281638399064852	-0.0513881649986448	-0.0620500259443062
0.320124779431332	0.0633555057732804	-0.0567240511051136	0.234176326420352	-0.00786853905347018	-0.0259641083960033	0.0449409299795024	0.0154111052314206	-0.000843472107550092	-0.0169163237247367	-0.0262836764339308	-0.0450452015357019	-0.0512408579607327
0.942897354497355	0.0562557031803735	-0.312590010050586	0.0519915343915344	-0.0148677248677249	-0.0365801587301587	-0.0079070105820106	-0.0159647867564535	-0.0305618212941744	-0.0257239417989418	-0.0338124418791087	-0.0364523969857304	-0.0446629574129574
0.323296534983398	0.0949480966275711	-0.0569441564183522	0.21182074875569	0.00872517585089921	0.0307644585128642	0.0701640495196807	0.0455986556484493	0.0383782932140038	0.0197448171818817	0.00482329139536747	-0.00604437049135903	-0.0173306457140793
0.0701637030549115	0.00563813348706346	-0.00314631208499933	0.0720339350522748	0.00125393250714939	-0.000812094754057191	0.0219335162152062	0.0095981108272896	0.00730785241796544	0.0002209188765461	-0.00452245120415749	-0.0104925458199184	-0.0154548062709368
0.338196080097985	0.121132318048875	-0.0645100223031211	0.205368578546248	0.0109194960484213	0.00719116506180462	0.0713695682578475	0.050920468010277	0.0216531081564918	0.00905533055511293	0.00290976483563393	-0.0157292451524469	-0.0139730091205536
0.809208084799692	0.110268586221429	-0.245716352985113	0.136062756834307	-0.00911311125471836	0.00587983407156023	0.0111479140670913	0.0256831409498671	-0.0129829529870602	-0.00161663859157912	-0.0334255602255007	-0.0331806517389256	-0.0612960649270974
0.0116818314194166	0.003813472340544	-0.00159550643828082	0.00723804654365607	0.000714212587077883	-0.000902818529530634	0.00564069944597302	0.00183971087859541	0.00054711337252674	-9.43029712263746e-05	0.000377913179317561	-0.00116250623570188	-0.000992754338931191
0.0877390626904864	0.0452644309812432	-0.00658619878485649	0.0784945968185533	0.0149733370472371	-0.00746533913217191	0.027994624345879	0.020013417157941	0.0102165339341482	0.00375399895753262	-0.00361877964508951	-0.00614387453285128	-0.00963330946994735
0.692630647747314	0.163430662201458	-0.17927399709386	0.226112473945807	0.0142329752787441	-0.000743316559983276	0.0351880637393795	0.0244871329321407	0.00984094501177835	0.00674482935938048	-0.0147936415059352	-0.0226151980185713	-0.0379216836637429
0.427045257540398	0.135063218662034	-0.0838688607483192	0.265251670759678	-0.00437918503286966	-0.0339617883079235	0.0413000671006782	-0.00733409782255701	0.00219894139976012	-0.0191704866703966	-0.0359718616715052	-0.0462613039525617	-0.0728290463396287
0.58994594294805	0.16337494291955	-0.14288036705043	0.240273279252752	-0.00361322501869921	-0.0531514700653833	0.0110660832973098	-0.00296978410135418	-0.0296021520791255	-0.0283823475420413	-0.0755881757384755	-0.0863377817113122	-0.111336867370156
0.653164248714249	0.17478446767998	-0.164779992913781	0.229894786694787	0.0103332349454299	-0.0323942134325627	0.0376316135532854	0.0401084508376489	-0.00186535202270499	-0.0110304892435663	0.000400131182512697	-0.0343259969713191	-0.0399740823423558
0.187137365036776	0.0382664502774068	-0.0336868582012894	0.130446993677803	-0.0184584191146561	0.00933313382160403	0.0242483705270933	0.0195054643434194	0.00211530273462213	-0.00456264264652606	-0.0211783446838485	-0.0282606046408208	-0.0303010369731548
0.11280761611068	0.0158478253789621	-0.0169830630900243	0.0791926519292337	-0.00422964945457857	-0.0134576200742001	0.00941567370866962	0.00668827058387957	-0.00400337808645969	-0.00884363476438933	-0.00747301791848726	-0.0187772961167531	-0.0214022155724606
0.222280280920308	0.0877882322402462	-0.0346058403595721	0.158385348601344	0.0204542383692961	0.0195411780337222	0.0715480749001258	0.0512760734082101	0.033294538870865	0.0199977082015092	0.00963164113318943	-0.00879775052135617	-0.0110042047974015
0.896023985890652	0.0857915433673341	-0.286649448840304	0.0859535273368607	-0.0323097883597883	-0.0194028218694885	0.0172024931858266	0.00221516754850093	-0.000856080647747337	-0.0258563051146383	-0.0200296439762124	-0.0285189708439708	-0.0369636403719735
0.940189417989418	0.0585157977341203	-0.309356263570807	0.0553291005291005	-0.0171749559082893	-0.0112641093474426	-0.00718148148148157	-0.0116477513227514	-0.0226008537758539	-0.0142195326278659	-0.0385643298059964	-0.0463418710918712	-0.0335264510181178
0.00214391607620161	0.000624128342447278	0.000204128724892685	0.00341745783561393	-0.000134775778627014	-0.000509105024583517	0.000888033160785353	0.000625984485152797	7.87257027761719e-05	-0.000321940401605265	-0.000225036586950822	-0.000562660124379151	-0.00085566365132895
0.701904960163293	0.142848175022255	-0.189396273675008	0.20431038375205	0.0167078237408733	-0.00511143605807429	0.0423709770168105	0.0242142855691876	0.00320439410680273	0.00579819384139957	-0.0296885470032011	-0.0362044182620964	-0.0443209979194709
0.0139610272062604	0.0146678085258086	-0.000518328371313973	0.00742373052326411	0.00705284468588666	0.00530541621173738	0.010756369123477	0.00813311478704118	0.00577127980391916	0.00617913044881202	0.00354458701809202	0.00310755124972993	0.00131952469279316
0.776540211640212	0.16427230921153	-0.224947410964309	0.181156084656085	-0.0266245066661733	-0.0998211066596516	-0.0109514269680936	-0.0307070933695935	-0.0355814222814224	-0.0632228066629125	-0.0574623525802448	-0.0867569424883458	-0.102278691111265
0.927306349206349	0.0681052765864725	-0.301093885835767	0.06595291005291	-0.0143386243386243	-0.0335455026455026	-0.0110336860670194	-0.0105380681047348	-0.0224891115601901	-0.0239420634920634	-0.0397242476659144	-0.0541611391694726	-0.0534379813288611
0.223907993303789	0.0819508167773486	-0.0370031491213142	0.163872522444615	0.00795740634125686	-0.0186547040257437	0.017384880208729	0.00341036894839128	-0.0146874897667706	-0.00534864884224345	-0.0312482132001697	-0.0435279972640252	-0.0382163018346193
0.556033461307068	0.136651339815258	-0.12929281154685	0.250107273448373	0.0275148019540771	-0.00803625815634756	0.0645399344057884	0.0568339482451196	0.0356899413424059	0.0097392718988647	0.00148060102610237	-0.00789898394938271	-0.0227632834615294
NA	NA	NA	NA	NA	NA	NA	NA	NA	NA	NA	NA	NA
0.465959361802105	0.202562313136566	-0.09888026381916	0.246945940469297	0.003289452340627	0.0217774374916263	0.0612211757285996	0.0493542244922966	0.0477219858221804	0.0125334449161267	0.0122465883866038	-0.018719456147469	-0.0309293442303019
0.501378651387537	0.157195828893052	-0.109116758815482	0.259930707857735	-0.00886747347602745	-0.0443891822512371	0.0495751836178276	0.017244843686717	-0.0230096384543059	-0.0266283278636323	-0.0541935315017647	-0.0618757261339061	-0.0832982492369518
0.690807363315697	0.137597204447968	-0.186658185767772	0.212364594356261	-0.0300730002798704	-0.0061438314256167	0.0367688309745715	0.0095733118733119	-0.0152240965781779	-0.0181084158527436	-0.0388435975357315	-0.0486471243987308	-0.0524494722704907
0.174692967917835	0.0409276306876518	-0.0261732104451912	0.122586894303797	0.00545008277889814	-0.00482104299251726	0.0370928557355351	0.0186012035408083	0.00472744620195101	0.000314519893190451	-0.0053950389955067	-0.00739502257101196	-0.0151596208803779
0.0364906048155058	0.025072503441417	-0.00180764268225025	0.0381384478056998	0.000985323721299385	-0.00479757338397105	0.0194479596826896	0.0129394489789466	0.00924240884776294	-0.00190612483133584	0.00363227998208562	0.00586892292642715	-0.00755081928751774
0.379517435247066	0.0889539370357493	-0.0830172155601428	0.19808763506601	0.00929083421306942	0.0117086462067847	0.0582964566136647	0.0391025819686953	0.0221197220766356	0.0104997402099271	0.00374727196827707	-0.00855001203080014	-0.0266507017856759
0.159776550177068	0.0301540465000198	-0.0245781449333335	0.112026602485977	-0.00349512412346834	-0.0097368240288879	0.0237120685981904	0.0183336005207816	-0.00195180391226607	-0.00661597407617812	-0.0149863191782222	-0.0120173969378417	-0.0268297001160075
0.0739148312752182	0.0501769413875188	-0.00716604243776958	0.0742326180827787	0.0251465165800557	0.00276682341552503	0.0444598727719061	0.0334157179962922	0.028285109378742	0.0139566699977904	0.0135465337374134	0.0178718313603115	0.00520558564877056
0.688439382920599	0.130636895413158	-0.18804390243129	0.193743913332512	-0.0489232355744867	-0.00163487062098866	0.0369713203644774	0.0297015968214217	0.000681988960309465	-0.0252790530977377	-0.0281048709912916	-0.0262857646254243	-0.0502636538384305
0.845895762407527	0.120730320253011	-0.259622878554821	0.121737041825277	0.0240299390515077	-0.0244293806411453	0.0242462569928257	0.026604073250642	0.00289311445634977	-0.000199720794818781	-0.0288911480068982	-0.0323446940258488	-0.0416745765643515
0.283447048592808	0.107277848790802	-0.0493967379404819	0.186570607758953	-0.0334359658331324	-0.0601728036507732	-0.0116894286055964	-0.00743208564920061	-0.0259032033891078	-0.0468043847419528	-0.0368429532252375	-0.0739991213173243	-0.061961906904176
0.924458201058201	0.0707571670648334	-0.302045076763341	0.0677640211640211	-0.01334708994709	-0.0220090347923682	-0.00340701058201054	-0.00207394179894183	-0.0153787477954145	-0.0176780623697291	-0.0277302910052911	-0.0351249559082892	-0.0396063904686454
0.297200908814437	0.0881743207061731	-0.0531497467314492	0.200114246481892	0.018350874876494	0.0274662450936693	0.0663452754740801	0.0467097000088356	0.0261157974685715	0.0229085599850817	0.0105259727779264	-0.00452055688787711	-0.00647961574354866
0.77765582010582	0.166073247868596	-0.217260213878691	0.185008201058201	0.000621876271876376	-0.0666425748199742	-0.00820470453656719	-0.00973883616383608	-0.0437284436285725	-0.0330103492740489	-0.0677435376560561	-0.0811829529250323	-0.0884622267763006
0.218889301553546	0.0442567058836736	-0.0397709136182078	0.144998909313703	-0.00232023053242567	-0.00468313048870544	0.0241352968163961	0.02243071865866	0.00279602385935529	-0.00350168051056554	-0.0176564086228193	-0.0259287955236195	-0.03370002227887
0.784620017636684	0.161889950883926	-0.22178490707817	0.181935537918871	-0.00558037352988339	-0.0559910001449039	-0.0127974404289941	-0.0151169432419432	-0.0400396045312712	-0.0307856868373936	-0.0559216004039534	-0.0551069583273441	-0.0812508826952844
0.787618430335097	0.160631122664061	-0.222178620830207	0.1852069664903	-0.0192840869007537	-0.0737514986313232	0.0108019261115753	-0.0050601576890793	-0.0304963726575569	-0.0465177927660385	-0.0607591201463751	-0.061144641333612	-0.070087628532973
0.517487852567246	0.10848020627689	-0.124254053004412	0.228788403747245	0.0108085318910396	0.000513464246182482	0.0516242301635192	0.0298927891924903	0.0250653779532741	0.00566099806861109	-0.012218540880955	-0.0193452146997039	-0.0331106354370833
0.329142220564395	0.103132218312634	-0.0552087880591448	0.210760083786403	0.0306064243697938	0.0239484581144571	0.0761122122741309	0.061261642421037	0.0385261506107952	0.0272774412421255	0.0044166478279114	-0.00545208058979912	-0.00134928122012079
0.94727671957672	0.0517475474460284	-0.312281600410058	0.0493899470899472	-0.0135851851851851	-0.0374133156966491	-0.00488042328042326	-0.0172129629629629	-0.0169019841269841	-0.0254992504409171	-0.0367302629469296	-0.0538995324029636	-0.0559135460218794
0.567112930416295	0.143728697413217	-0.144071742341532	0.234885534763749	-0.0238757351058594	0.00464520025630444	0.0381776028832739	0.0389826777903621	0.0257595853971977	-0.00961526742477747	-0.0296559303769879	-0.0212092556201644	-0.0332386149825623
0.924142857142857	0.0726862963011813	-0.302103602215242	0.0666349206349207	-0.03223468013468	-0.0443433116266448	-0.00729711399711386	-0.0131238095238094	-0.0204132916466249	-0.0382889958806624	-0.0385956790123456	-0.0495071588904922	-0.0530158861200526
0.897030158730159	0.0868145977941472	-0.285378372687096	0.0874566137566138	-0.0137104216770884	-0.0319452032535366	0.011305291005291	0.00121851851851862	-0.0140431738015071	-0.0228278124653124	-0.0309810646225119	-0.0313303552837866	-0.0355553354053353
0.579064015674639	0.162118965904642	-0.135781571110537	0.248658530950848	-0.0390330251957777	-0.0709841622471759	0.0165334326613725	-0.0265089483037718	-0.030132082347484	-0.0550085937214767	-0.0871307917571531	-0.0981011119720432	-0.100048888734528
0.730482128437167	0.150638447831628	-0.202677292982132	0.188402536897498	-0.00126882812550799	0.00434690165401952	0.050813466327545	0.0258499729164091	0.0168268924823165	0.00153903676425582	-0.0167039561247818	-0.0366893614195285	-0.0427707217205742
0.936539153439154	0.062298952169058	-0.308905914886605	0.056905291005291	-0.0102816257816258	-0.048294227994228	-0.0190437664187665	-0.0203007936507937	-0.0308031335948004	-0.0292879268879269	-0.040550049576804	-0.0446373074456409	-0.0449927689594357
0.88635467372134	0.104661130823852	-0.281556593452045	0.0960527336860669	-0.0177475308641976	-0.0160157712657713	0.00943395061728403	-0.00391710758377428	-0.00520595238095234	-0.0168816510649844	-0.0283380751964084	-0.0203790279074592	-0.0364923254748664
0.422004767135385	0.167658226699899	-0.0872008957535913	0.243695526046952	0.0223345331303634	0.013125478701662	0.0749351931197719	0.0509419950404873	0.00956065669066047	0.0177300059160127	0.00111217847312489	-0.0192829611109727	-0.0282658808459039
0.579016027946521	0.165443178793288	-0.137705073122985	0.250347417431631	-0.00392832912392005	-0.105974087790224	0.0101694920526174	-0.0107519891597855	-0.0136490955893814	-0.0549512084570721	-0.0907175824188557	-0.078774753526302	-0.0820141900385006
0.915030511463845	0.0778378727638612	-0.293858953759112	0.0746414462081129	-0.0330101410934743	-0.0528698014766642	0.00898655202821874	-0.00491000881834203	-0.00902178130511455	-0.0429399712850692	-0.0258611992945327	-0.0364359816109815	-0.0450415824915825
0.570543807584215	0.119169364764662	-0.141333799498066	0.207839947114245	0.00782925593513328	0.00113559599728874	0.0543879749745284	0.0343852799207085	0.0193383336103156	0.00448242596621107	-0.0153080656926354	-0.031146490235535	-0.0318746181267683
0.519335455244107	0.10837055923662	-0.123799544351607	0.230927639395459	-0.00720326625312218	0.00845419265830771	0.063604252768414	0.0338101903054003	0.0199525643451911	0.000625463202592824	-0.0135192437855102	-0.0196054124297261	-0.0397641897287185
0.0251339963164548	0.020846865897822	-0.00105883760019999	0.0162776629719374	0.00439766940668799	0.00743514833431568	0.0141794356851291	0.0105870782831319	0.00714130326361097	0.00591640887050184	0.00135365890307859	0.0022806632276434	-0.00189255075169542
0.557070363600827	0.0991603985725401	-0.135029417981368	0.220407326077534	-0.028127900880742	-0.00452619550639299	0.0533263429473391	0.0366209279170256	0.00685235861784028	-0.0163270481935675	-0.0211037865578826	-0.0395895787801827	-0.0395095162354078
0.707020430803764	0.139098410899052	-0.19112181541999	0.204228246444913	0.00351102407447823	-0.0160347356347356	0.030452439006451	0.0306897054738701	0.00617875496521136	-0.00626185578012872	-0.00606329308084963	-0.03769408024832	-0.0588335958171339
0.64118810326509	0.134232358386322	-0.171363681904806	0.202951951777906	-0.0297328086673403	-0.0371231198106702	0.0353369374260686	-0.00225522344965823	-0.0145560778860078	-0.0334279642390052	-0.0343324371813116	-0.0508257836660955	-0.070465811147743
0.469224388783032	0.205808220826232	-0.100741741894149	0.251270870670277	0.0334862814556288	-0.00210458065871877	0.0695878234043767	0.0473806915255416	0.0387972426711091	0.015690850398455	-0.0010982724061151	-0.00247979203746823	-0.0318109738437093
0.447964492235635	0.200584027315326	-0.0960243588651035	0.259396645703366	0.00670985437741556	0.00686781989645041	0.0632210009607696	0.0422583763016178	0.0172224365414894	0.00678883713693296	-0.00602734847965708	-0.0231643078145973	-0.0268412074062075
0.0641194428094039	0.0358254589252076	-0.00855722747695023	0.0339155434715522	0.0117498053771001	0.00792344126433847	0.0229179857923836	0.0179558761809644	0.00980924793268845	0.00983662332071926	0.00185052391141417	-0.00422911799026549	-0.00339848688123177
0.494031254097706	0.156030552289045	-0.103096415640992	0.271034135987498	0.0128474691057638	-0.0440083157260382	0.0162986975678019	0.00184516667179996	-0.0184022076310521	-0.0155804233101373	-0.0380225249815827	-0.0447578709585572	-0.095922231631889
0.288437289036092	0.103632965583096	-0.0530882655481245	0.190715494056048	-0.019714838481224	-0.0492223442804632	0.0190418896036476	0.00618929565048698	-0.031844441880515	-0.0344685913808436	-0.0362988697405026	-0.0500712455321975	-0.0767521541988106
0.702769648869649	0.167930537747274	-0.182329277586396	0.229236964886965	0.0115894700978034	0.00454840468173801	0.0554106026689359	0.0166109424526091	0.0138431139847806	0.00806893738977066	-0.0170780325650329	-0.023816323201127	-0.0395511088668623
0.00570393647574496	1.31306743947259e-06	-0.00032730903580877	0.00353350592755177	0.000235701022716089	-0.000424591627900333	0.00253750300942194	0.00084029597248108	0.000578854455975414	-9.44453025921218e-05	-0.000484657652273528	-0.000677178133461978	-0.000645948112945143
0.190433319520121	0.0271385052115743	-0.0284554362025128	0.14666135956599	-0.00920946862456928	-0.00332617027099999	0.0326633694292233	0.0142653042724883	0.00483790058580552	-0.00626781944778465	-0.0135097735237746	-0.0212793688161241	-0.0374005992384995
0.660011436523382	0.118027181872593	-0.176268258741603	0.208988380326435	0.00525985709129584	0.0122308646290071	0.0315703359353257	0.0194718411996819	-0.00353997906795589	0.00874536086015154	-0.0177437344867575	-0.0283964266822984	-0.0433054160876398
0.209504720568845	0.0431692689098047	-0.0333154481072342	0.146894851660423	-0.00392009991826406	0.000676991985357034	0.0328558182782913	0.0141543241018739	-0.000433958120588773	-0.0016215539664535	-0.0186038148734219	-0.0238613382963153	-0.036759432645911
0.782503791887125	0.164219962228157	-0.223021719299548	0.181506790123457	-0.0289199026247082	-0.0717017383850718	-0.00129022027355363	-0.0171553326303326	-0.043496151606678	-0.05031082050489	-0.0776912430038333	-0.0692658847167799	-0.0886456303867941
0.0412203730884744	0.00787446526129198	-0.0061195402163421	0.029200190789257	-0.000923803731653995	-0.00465389870056061	0.00438748412595526	0.000234750537708182	-0.00103061014898961	-0.00278885121610731	-0.00233093515987209	-0.0105301371101585	-0.00875650213085838
0.794192115908783	0.146611934551591	-0.234648311569779	0.151376931710265	-0.0374329088017893	-0.0537457663068985	-0.000758271512438236	0.0166001504400055	-0.0276413103465736	-0.0455893375543439	-0.0665511229514142	-0.0702877155101295	-0.0883888273344152
0.841273756200227	0.118188692181254	-0.25965587019951	0.120657196180726	-0.00259920143400538	-0.0032946556711263	0.0223399819621957	0.00952442497207706	0.0147563143465104	-0.00294692855256584	-0.0243043290974629	-0.0387111498559538	-0.0262372316137023
0.802969007535674	0.147199490444442	-0.239621872901861	0.14582252685586	0.00208862433862433	-0.0627968888823488	0.00047646820832703	-0.0246435111185112	-0.0267210593681338	-0.0303541322718622	-0.0434052715435239	-0.0724126533160966	-0.0718600502590103
0.927468253968254	0.0692030967599059	-0.303045607508417	0.0643148148148146	-0.00845776014109356	-0.0272278320444987	-0.00688598901098902	-0.0109357704024372	-0.00808953022286363	-0.0178427960927962	-0.0360081569664904	-0.0324279822029824	-0.0442600088183422
0.0880419046827547	0.0146087975644286	-0.0122348258273531	0.0561993393951837	-0.00451205420665152	-9.15551327907854e-05	0.0111024651310499	0.00580953372456691	1.22257061733883e-05	-0.00230180466972116	-0.0126999028574751	-0.0141302985172045	-0.0152410954805461
0.686748480875736	0.156144776540624	-0.189993933968423	0.186388589415514	0.000843644324518666	-0.0198158507686484	0.0130142925587697	0.0278077857903326	0.00367663564692811	-0.00948610322206489	-0.0335911885681327	-0.0499502954227539	-0.0665759151924817
0.218253336659167	0.0881225816028124	-0.0365661644396819	0.157008723609354	0.0214758164430104	-0.0298138861702816	0.0143638128788822	0.0206377810770325	0.00853838523754549	-0.0041690348636356	-0.0297020423894343	-0.0314764802405811	-0.057540825110054
0.0278352925733758	0.00305034482958873	-0.00218143696182242	0.0220143779689176	-0.00187222917857087	-0.00230277277391677	0.00761653950176584	0.0031568407663194	0.00129086920752076	-0.00208750097624382	-0.00284273791403234	-0.00416371622300135	-0.00525252379305161
0.00228506639578733	0.000277238883637124	-0.000219366272773014	0.0013156128913136	-0.000178922663709361	-8.25932131931621e-05	0.00115764836552033	0.000323851237320051	0.000686205117509808	-0.000130757938451261	9.34402876533722e-05	0.000260383730192749	-0.000365997945138291
0.528830654576904	0.0891699223140415	-0.130205184873111	0.208853425217857	-0.00598545271197992	-0.00929397137732146	0.0441740383535237	0.0268545296508379	0.010531411675626	-0.00763971204465064	-0.0171997778545007	-0.032842048158655	-0.0375153008621703
0.885618518518518	0.104863407229484	-0.282475987417432	0.0971962962962964	-0.00936507134840459	-0.0288275810609143	0.0196896384479719	0.0026474426807761	-0.00808405945905932	-0.0190963262046594	-0.037738375821709	-0.0216500000000001	-0.0349644185411729
0.0160016487224969	0.00111640992156344	-0.000695871677244348	0.012679302565428	0.000724994144159368	-0.000428530246900441	0.00520692988863172	0.00199991661728588	0.00169221856975134	0.000148231948629462	-0.000764056736340462	-0.00350821336426063	-0.00298229861372425
0.696858744650411	0.145979144096393	-0.189947550970793	0.204519602927936	0.0104881305990955	-0.0223137479737324	0.054658325606855	0.0218314886304309	-0.0202997428214163	-0.00591280868731847	-0.0379141279826558	-0.0170146475134001	-0.0475979017906372
0.144323663805199	0.0279079034704478	-0.0185288747795375	0.114089773906045	-0.00141202572698279	-0.00537825361772651	0.0271093011745409	0.0205175137264678	0.0110500346631255	-0.00339513967235466	-0.014477962673622	-0.0223613856076056	-0.0263724747298704
0.411234633080755	0.116010500722705	-0.0904330752434524	0.203375278562241	-0.0182621824738892	0.00756068009355965	0.0507577656628703	0.0329544016982113	0.0200033587600115	-0.00535075119016482	-0.0130497051971132	-0.0355488290358335	-0.0340804606512993
0.691078627931278	0.158944576377109	-0.191088359821525	0.182134426363355	0.0153124390264557	-0.0512071645101807	0.0247497355488926	0.0115037752985109	-0.00368217681610616	-0.0179473627418625	-0.0308612869675851	-0.0467496777068458	-0.0733439911732547
0.559664233664512	0.14449986259554	-0.13597755068044	0.230217369917091	-0.016096729277118	0.000981404898572569	0.053261562217032	0.0230091900856929	0.00695035797109878	-0.00755766218927278	-0.0145742686434076	-0.019448540344799	-0.0511760494307953
0.146388186276402	0.0657075816559695	-0.0142411861189783	0.124525421700357	-0.00465639526523867	-0.01223750109666	0.0184555924921389	0.00302955119479401	-0.0234283777302329	-0.00844694818094932	-0.0180983251732204	-0.0302194691834828	-0.0319049420308281
0.696931745106745	0.142435707681975	-0.188065498703674	0.203009565434565	-0.0143253861251762	-0.0190313336264317	0.0645388169201895	0.0240798325928121	0.0267930479333187	-0.016678359875804	-0.00360532542132697	-0.0233674304466452	-0.0282990925021567
0.916015167548501	0.0777569498307411	-0.295087293640333	0.0729570546737214	-0.0231298059964727	-0.0157779300945967	0.010692504409171	-0.00860042889209556	-0.00992231040564384	-0.0194538680455347	-0.0201682098765432	-0.0301947993727405	-0.0631681728765062
0.455827318473499	0.102591363008475	-0.10742841070893	0.195928709279278	-0.0137510076910614	-0.0153229425901656	0.0565334844049243	0.040630473893734	0.0179564174935347	-0.0145369751406135	-0.00896201570906702	-0.0118682402743507	-0.0368716177093776
0.020809621849003	0.00470777464346414	-0.00265354541795356	0.0130495257175279	-0.000358547572282032	-0.000888695874098264	0.00245389125662897	0.000913432342003966	-4.15335151934537e-05	-0.000623621723190148	-0.0038272560982559	-0.004078241361565	-0.00508384490460393
0.344467956204646	0.120943279239856	-0.0637965581075621	0.205253845562195	0.0183064513439113	0.0108820974507322	0.0745502117074982	0.0350073615141154	0.0513755689105645	0.0145942743973217	0.0118782138648516	-0.00283093976945947	-0.0201635305188563
0.123107475702315	0.0252103729609459	-0.0172041362680229	0.0875073112534015	0.000295342980881158	0.00266531736705569	0.0213605625488698	0.0115382529909505	0.00374613787863276	0.00148033017396842	-0.0148236216843871	-0.0120813395142586	-0.0143790993867764
0.407738056049499	0.0834569700981025	-0.0841835346614509	0.247259153127597	-0.0149148292113426	-0.014633321225713	0.0454582886065644	0.0231311754474886	0.00589843844859295	-0.0147740752185278	-0.0246611322842293	-0.0382491298700695	-0.0524415964334912
0.642079060477166	0.133359851880036	-0.17112058663906	0.208749491754534	-0.0810631897927403	-0.0226539565324489	0.0239188277705257	-0.0161209167761357	-0.00516276838771812	-0.0518585731625946	-0.0791197844422664	-0.0584213239527348	-0.081396415813444
0.941867724867725	0.0573653441458764	-0.312440301518939	0.0517619047619048	-0.0165906525573191	-0.0456753086419751	-0.00108747795414454	-0.0182510582010582	-0.0242522772071789	-0.0311329805996471	-0.0274625559625559	-0.0378274453941119	-0.0371722912889578
0.430933984926232	0.132669434134615	-0.0847674528639306	0.263309270825678	-0.0270694481942587	-0.0436802809612911	0.0376101766714995	0.00551755297320689	-0.0102578766031156	-0.0353748645777748	-0.0738963569805786	-0.074855917904884	-0.0748700724052764
0.817705942103012	0.108770791798592	-0.247171233045711	0.1299226700256	-0.0202608850158498	0.00288823779116787	0.0224930878793513	0.0153465797034312	-0.00651224598431599	-0.00868632361234101	-0.0116590274588709	-0.0457544439098473	-0.0386201266838634
0.510708519117148	0.0974339068417802	-0.115406909665557	0.242139894379304	-0.0110245047536998	-0.0139380835062364	0.0571749053650507	0.0305894729149419	0.0120645579179302	-0.0124812941299681	-0.0244786525825754	-0.0447400756684843	-0.0507416947482526
0.801730818564152	0.14832062806836	-0.238385325706069	0.147558070324737	-0.0101299318896505	-0.0656770993345849	-0.00119619901703227	-0.0219843732625208	-0.0154917370302174	-0.0379035156121177	-0.0370868103863569	-0.0635006473649107	-0.0581539016439744
0.84285281933027	0.115080833527701	-0.257739360222535	0.123478133050682	-0.000207448959899992	-0.0175141068082245	0.0112042052809209	-0.00850035605280708	-0.00312289709201485	-0.00886077788406225	-0.0295836028894852	-0.0443607816327501	-0.0441011495494338
0.305513462119312	0.0886710220975168	-0.0521091074865495	0.203902916077015	0.0154870309133818	0.0221608206278378	0.0707265191816478	0.0477498978875766	0.0359487466920974	0.0188239257706098	0.0052806965944055	-0.0123273232286507	-0.019354628647784
0.220271055284759	0.0869223109033671	-0.036403608318176	0.158673577428423	-0.0110667802239107	-0.0129934107063773	0.0261708545763	0.0140262491216879	-0.0151301432551492	-0.012030095465144	-0.021561866505977	-0.0454766647204313	-0.0350584557917337
0.886656349206349	0.104809143341131	-0.282429256147971	0.0946544973544972	-0.0078732804232805	-0.0465691105009733	0.00777124019771069	0.0137929894179893	-0.00555952380952385	-0.0272211954621269	-0.0331512220803889	-0.0320985585402254	-0.0284394555545744
0.568714499732631	0.122864104724092	-0.14368307341645	0.210753352705035	0.0360385215721744	0.00702417871476335	0.0467383773307277	0.0355102143199333	0.0290933187418071	0.0215313501434689	-0.0170411997794764	-0.0211140048349634	-0.035879766685313
0.0216581667662973	0.00699277499210604	-0.00263085725243653	0.0143600484300613	0.00149054265737802	-0.00297516299458385	0.00572264583772063	0.00262929086598423	0.000762970340909035	-0.000742310168602916	-0.00236934177800786	-0.00333081978102969	-0.00565492590922332
0.584416598449847	0.168189206459952	-0.14099351369943	0.251067039566763	-0.0195693589303936	-0.0604618515379275	0.0074443631287181	-0.000726756610751944	-0.0407278188119485	-0.0400156052341606	-0.0792314528548047	-0.0735995780402365	-0.104094076867428
0.014669602053117	0.000329173801642607	-0.00179153392899203	0.0132981259299388	-0.00337142827371429	-0.000745667891391147	-0.000363294649923367	-0.000292921221575248	-0.000760073108127301	-0.00205854808255272	-0.00394273461224175	-0.00336995668367912	-0.00211771021665737
0.0461991689416623	0.0330988879598064	-0.0037721177950899	0.0360992615126663	0.0051078307650282	0.00777069667036854	0.0209603706605765	0.013683318352705	0.00894083354512427	0.00643926371769837	0.000558480196823641	-0.00253245739091838	-0.00571084386537886
0.687789487311434	0.155933491121873	-0.191020603652937	0.183150544443304	0.00389973524447595	-0.0408409491776746	0.0323177365981593	0.00352239161757595	-0.0065610530411857	-0.0184706069665993	-0.0429385214050699	-0.0354023603872615	-0.0299757630906388
0.246411410592899	0.0423907944107839	-0.0358332255157228	0.194724786404004	0.0037482002949282	0.00529637281740894	0.0383352960400132	0.026817921665426	0.0100128058086895	0.00452228655616857	-0.0261348443748982	-0.0335917538081615	-0.04100469447029
0.0871232449563096	0.0114621462567921	-0.0122356558705543	0.0588086120640793	-0.00197109936385034	-0.000506331350140901	0.0174958122458358	0.0109528271172535	0.00463586527613863	-0.00123871535699563	-0.00781073687151415	-0.00918059833602972	-0.0126242482772312
0.81435901744251	0.10631285121681	-0.243607481941235	0.137974661841169	-0.00491251332933929	-0.0389373736541996	0.0374171730336804	0.0119385156162976	-0.0166128277298988	-0.0219249434917694	-0.0219948676384479	-0.049130829100351	-0.0422107695121543
0.0534870290063371	0.0259665104335344	-0.00308899370611906	0.051928634753602	0.00342944158271849	-0.00139205472094726	0.0208828369280406	0.0140694524950271	0.013946793095546	0.00101869343088561	-0.00273508183745041	-0.00294816547836797	-0.00639150181909092
0.561756709278185	0.140231983468084	-0.135336397225942	0.231596499713259	-0.00267464569232501	0.00762278282845341	0.0480477813428904	0.0324077144571165	0.00652605990103283	0.0024740685680642	-0.00583547308037635	-0.028390831274453	-0.0420168075803339
0.654822055105388	0.170676846528837	-0.17070200165543	0.226475604642271	0.0243642239177326	-0.030308432107322	0.0519459503603813	0.0221176965244791	-0.00990139194501949	-0.00297210409479476	-0.0288497509726058	-0.0485377733486845	-0.0616802702719108
0.939878835978836	0.0592830095444828	-0.31084772234607	0.054010052910053	-0.0185882876382875	-0.0321247234247234	-0.00492324650657983	-0.00274021164021154	-0.015752886002886	-0.0253565055315055	-0.0361941077441077	-0.0361034311367644	-0.0425100979267645
0.945010052910053	0.0540713996459509	-0.310916674364132	0.0523232804232804	-0.00442486772486772	-0.0392007936507937	-0.00980873015873018	-0.0142348324514991	-0.0272492504409171	-0.0218128306878307	-0.040275881834215	-0.0348430945597613	-0.0514039923039923
0.00346577158932061	0.000352247364035444	6.11589953585477e-06	0.00227513852278242	0.000873230720044994	0.000711056668357939	0.00121782139748771	0.00111637459343315	0.000474729463422094	0.000792143694201466	-0.000245073729860631	-0.000326480560498184	-0.000378180123948625
0.700005707564041	0.144476461643764	-0.187279524608459	0.206088472330139	-0.00228573838251334	0.00423408139009385	0.048011825365992	0.0308237441969794	0.0150970579335994	0.000974171503790311	-0.00760265446054631	-0.0302342427646165	-0.0369957857370609
0.490844968952591	0.10577614465543	-0.108106664792607	0.259127059422364	-0.0127051496471076	-0.021664729924549	0.0318118266048884	0.0170439019101661	-0.00563883689148531	-0.0171849397858283	-0.0265824274001964	-0.0537945139219997	-0.064594809279064
0.912538800705467	0.0786955904170764	-0.294306456427665	0.0754982363315697	-3.38624338626081e-05	-0.0121045855379189	0.00167422639089299	-0.000800705467372209	-0.0103745390412059	-0.00606922398589071	-0.0227086934670269	-0.0381406215697883	-0.0393815123952806
0.788758137541471	0.152679183381696	-0.236185622851562	0.152727881994549	-0.0320214442148266	-0.0828507659433491	-0.0366342094444898	-0.0178762847748959	-0.0447084281912713	-0.0574361050790878	-0.063546139717376	-0.0682647888107355	-0.0915388549928713
0.916176190476191	0.0770239461980953	-0.294583958400662	0.0762682539682539	-0.0102321628988297	-0.0240284271284272	0.0219155202821869	0.00534417989417979	0.0083791005291004	-0.0171302950136284	-0.014709897201564	-0.028324166265833	-0.035317619254384
0.216430237818197	0.0793548277087304	-0.0341266776300805	0.152102101372494	0.0262581164937889	0.0311897495097473	0.0605090714091687	0.0383912689916275	0.0183435331588292	0.0287239330017681	-0.00269981599799995	-0.00184898865478009	-0.0124396447724332
0.0566185050427655	0.00482604271121957	-0.00590095409982574	0.0369783920301033	0.00354016765430842	0.00378225747831828	0.0204061722482754	0.0125691838614346	0.00714474177235267	0.00366121256631335	-0.00165336062711089	-0.00307932215665911	-0.00588443341516802
0.421632122724672	0.16379783243567	-0.0844985595331202	0.241200735519023	0.02943812385589	0.0049102228082929	0.0629049548118807	0.0427891135258808	0.0318080690292531	0.0171741733320915	0.0145066406227364	-0.00295948656639422	-0.0128313953468978
0.316873597550219	0.0647452543550288	-0.055086735197387	0.231567070899411	-0.0137827106644869	-0.0173500915658882	0.0400801039241125	0.00912674581791079	-0.0117897834320383	-0.0155664011151876	-0.0360634639795427	-0.0430205252744959	-0.0475268822047721
0.332187224179874	0.145826499851727	-0.0610686045453899	0.204097664674116	0.00113618714706359	0.00160967613726576	0.0469449400730251	0.0289669594425552	0.00583603309136693	0.00137293164216468	-0.00569378438908996	-0.0383101497719615	-0.0389586617378124
0.421104866648752	0.120879716190548	-0.0973989331138103	0.19651690882774	0.0289266853562107	0.00789007666535446	0.0739716220534596	0.0204830951970842	0.0327391631755519	0.0184083810107826	-0.000340597570900936	-0.0173032482000763	-0.0246180305673765
0.00860952186889981	0.00267852427672919	-7.82406364887231e-05	0.00537754040162113	0.000305190918002416	-0.000472938871573401	0.00231829701541877	0.00185822835407773	0.00037275908101627	-8.38739767854927e-05	-0.000605400702196758	-0.00170136629148719	-0.0020592659172744
0.382101029157799	0.0913143710890567	-0.0843850863410834	0.192326853652675	0.012083969122625	0.0104763378417446	0.05646770690778	0.0369423023505328	0.0221117209758326	0.0112801534821849	0.00495732232014351	-0.0071157641032259	-0.025530154335219
0.0874044364616425	0.0442534365790391	-0.00654501032033952	0.0805646405550141	0.011705512948688	-0.00420033215877638	0.0282992724426704	0.0144408977423414	0.00791737428117109	0.00375259039495579	0.000565581951124078	-0.00411377902009269	-0.0139124613879704
0.40759294258254	0.0775976878836769	-0.0884839549068479	0.200459056914897	0.0102701834911204	0.00143294563749913	0.044523488959953	0.0233475675452873	0.0124722718902335	0.0058515645643098	-0.0342063800611367	-0.0192724374731469	-0.0379433373964152
0.125388292722157	0.0748995052880301	-0.0147092012958882	0.109827629431918	0.039009506561672	0.0284191035044415	0.0605802261848099	0.0447256514830935	0.0311298445708273	0.0337143050330568	4.04071398623917e-05	0.0202174650815937	-0.00779987329612478
0.694603468753469	0.144644116432201	-0.192020041244335	0.203663238613239	-0.016248088297384	-0.0249563964878408	0.0437411818029466	0.0228670682492793	0.0221990777413035	-0.0206022423926123	-0.0195745297806275	-0.0234705878862321	-0.0359590525448489
NA	NA	NA	NA	NA	NA	NA	NA	NA	NA	NA	NA	NA
0.227569375916438	0.0980560347320196	-0.0359827129007909	0.166202823742665	0.0270354506773676	0.0309257514026565	0.0623521228930978	0.0627674865186921	0.0381528334226406	0.028980601040012	0.000919796882532464	0.00774290139822334	-0.00598580295237369
0.721535223998929	0.151866846100533	-0.199981934799338	0.186087153514625	-0.00624707211227971	0.0141472501717802	0.029877538586114	0.0144021639725331	0.0119440854945104	0.00395008902975025	-0.015947420288574	-0.0417195815294739	-0.0402441522223577
0.563122994990142	0.145052402571525	-0.137092612637385	0.236301755422844	0.000988024104970009	-0.015641187356551	0.0444706138432217	0.0437995755785114	0.0119620027620008	-0.00732658162579047	-0.00327619580246674	-0.0236633213320909	-0.0408020001439222
0.219575314744414	0.0390064564442653	-0.0370440611783104	0.143927992143549	-0.00482819049182309	-0.0213987144524212	0.0246154543713185	0.022169320170382	-0.0030909628907525	-0.0131134524721221	-0.0183690168042724	-0.028150816964244	-0.0381853443430205
0.507452504189375	0.155514730633821	-0.109541496948794	0.267080984057271	-0.00470080461176126	-0.0564756679758332	0.0390260057082379	0.0204410704065318	-0.00591714073894434	-0.0305882362937973	-0.0672664784658202	-0.0760753978365393	-0.0892988214660177
0.0578968435449584	0.00982319560471463	-0.00558090625931632	0.0502939698058971	-0.00475502299202784	-0.00462495854246582	0.01081396620965	0.00616178542938282	-0.00274572154426091	-0.00468999076724683	-0.00802882854021846	-0.0126803211928366	-0.0165574228468763
0.0399294011979785	0.00797655083160339	-0.00476916832834145	0.0262787063919643	-0.00712260272825788	-0.00621860142573252	0.00256107731909058	-0.00218687713191133	0.0016128576690317	-0.0066706020769952	-0.00689903835735695	-0.00895640396093845	-0.0120917606276875
0.887941975308642	0.091216517071998	-0.284797621454082	0.0886241622574956	-0.0187940205582363	-0.0316523408690076	0.00689082892416215	-0.00762542083914641	-0.0258582174485684	-0.025223180713622	-0.0446108666569452	-0.0382681329472997	-0.0412666896590014
0.886159523809524	0.104600360733857	-0.280425958724042	0.0943695767195767	0.0205605820105821	-0.0110398909732243	0.0136662677192089	0.00751378868045538	0.00127248677248681	0.00476034551867888	-0.0186329084495751	-0.0330347220680554	-0.0357217661151484
0.695729539596206	0.139309823975234	-0.186833374209996	0.213202511685845	-0.0256780987799102	-0.0105440918510995	0.0270950474270482	0.0076723437795958	-0.00164770419178839	-0.0181110953155048	-0.0159918936580039	-0.0393614393102339	-0.0568150936832609
0.473736897054648	0.105012197967099	-0.100425094955362	0.263849556309669	-0.018059837060387	-0.0259866793692614	0.0463073056499213	0.0131536354359655	0.000561292799508784	-0.0220232582148241	-0.0510216207699224	-0.052774139220293	-0.0640987847686922
0.660604664471331	0.173085859366346	-0.170403286009083	0.226467293200627	0.0076205379299753	-0.0344143150005723	0.0281690433157825	0.0209827788153875	0.0107202867632693	-0.0133968885352985	-0.0162214753746618	-0.0384058785030663	-0.0521558367623515
0.942885714285714	0.0559731023536644	-0.310384027868406	0.0532624338624339	-0.0182746031746032	-0.0522525234025235	-0.0107553791887127	-0.0191073192239859	-0.0269755291005291	-0.0352635632885634	-0.0506111515028183	-0.0362717372134038	-0.0401052129481954
0.405391254907681	0.07852403609273	-0.0800435968898568	0.247794329951427	-0.0175282007355922	-0.0161328597031195	0.0453454891646947	0.0127437485765282	-0.000182903075847451	-0.0168305302193558	-0.0268442888355373	-0.0440394382006477	-0.0566399211450295
0.370780456281152	0.14764591700597	-0.0718125670774588	0.220477516747651	0.0351918214385042	0.0453003105664822	0.093964641964606	0.0806353044481518	0.0474961099392991	0.0402460660024932	0.0144841837233158	0.0188075030349896	0.00331423897467398
0.686169422369207	0.163120998346208	-0.189880750174806	0.185280853962649	-0.026404855254857	-0.0348105012350264	0.0319326156180804	0.034786383791278	-0.0223647786297366	-0.0306076782449417	-0.0324126249664977	-0.0553374288667692	-0.0397533896946775
0.941865608465608	0.0574608167810038	-0.312624928074667	0.0534677248677249	0.00280026455026461	-0.0302613516113517	0.0020082010582011	-0.0225910052910053	-0.0314150793650793	-0.0137305435305436	-0.0358453342953343	-0.0401241341991342	-0.0394805114638448
0.256242225398223	0.0821861166149728	-0.0432324942755842	0.175807929491484	5.25328621707732e-05	-0.00407000221176385	0.0463626514125088	0.025437703989136	0.0189451707281117	-0.00200873467479651	-0.000176923502333226	-0.0179911518175697	-0.0337876962438355
0.342834985053479	0.120414838738096	-0.0649272700897173	0.209046411642933	0.00396558297363686	0.012603792622754	0.0819068090047625	0.0501457728861604	0.028941381471701	0.00828468779819547	0.00356962390550741	0.00355372324891901	-0.00474667407336199
0.189471880447637	0.0277864920670331	-0.0241297200375708	0.149465224294517	-0.00930729125063512	-0.0127837096497345	0.0293804680604187	0.0201156331731697	0.00104218731227326	-0.0110455004501848	-0.0183475326776878	-0.0262881925822589	-0.03344668942226
0.106722541785222	0.0132690269772672	-0.0100574636711692	0.100756412837181	-0.00183000908046206	-0.00453308427565162	0.0232527418063146	0.0157465213718563	0.00449668177716853	-0.00318154667805684	-0.00984388158585266	-0.0133781549091995	-0.0225434362130181
0.578977608359482	0.175198789045132	-0.137535435325673	0.252609044965407	0.00358279183556309	-0.106282411069283	0.0131196304729824	-0.00829084654649448	-0.0251840489334006	-0.0513498096168599	-0.0629592755115522	-0.0738870317019599	-0.102488676038038
0.0459975558939602	0.00665027832360668	-0.00701239561521178	0.0268209961326446	-0.00327675697754103	-0.00593937187624319	0.0031551075963492	0.00283291719052772	-0.0012456958569397	-0.00460806442689211	-0.00609838458095399	-0.00471507423147201	-0.00945446702427317
0.33624445241723	0.10876826498123	-0.0622814598083733	0.205111616406059	0.0148257299309996	-0.00238861070867197	0.0517998334597176	0.0447002497572614	0.023501099323106	0.0062185596111638	-0.011016125507083	-0.0194517589571029	-0.0311204329738425
0.0726418530946497	0.0424664324036487	-0.00432751496135175	0.0697011481619103	0.0160788340851698	0.00668675438626724	0.0398763568345734	0.015746391458185	0.00783009910025043	0.0113827942357185	0.00118983682544985	-0.0066641180166543	-0.00966227256587635
0.0246920101452803	0.014745744348711	-7.23869288277931e-05	0.0261155572771737	0.00707980265104296	0.000401311980312496	0.0147742713260328	0.0073252754100409	0.00173282255892772	0.00374055731567773	-0.00110810744848943	-0.000779100375204622	-0.000898700495160169
0.74138316374983	0.162891840166764	-0.202519132391893	0.206717365350699	-0.00927952873388882	-0.0502907940996683	0.0103587965711155	0.00200847886681232	-0.0373452319285652	-0.0297851614167786	-0.0627542711014583	-0.0882328243659978	-0.0771293014792428
0.115664137713645	0.0196475014306485	-0.0173153530867933	0.0807546088299519	0.000279787726159969	-0.0017080924163743	0.0167833988645759	0.0139682641795733	0.0032935205607869	-0.000714152345107175	-0.00618305442641999	-0.0134791929933045	-0.0172249944491253
NA	NA	NA	NA	NA	NA	NA	NA	NA	NA	NA	NA	NA
0.931710052910053	0.0656099482929798	-0.304161510217197	0.0608455026455026	-0.0177716049382716	-0.0286793330126663	-0.0107351851851852	-0.0147715557833979	-0.0312887125220459	-0.023225468975469	-0.0398591911175245	-0.0348195326278661	-0.0453167428250761
0.0112722415275675	0.0132280306636827	3.32421274949497e-05	0.00633696277019571	0.00319384501862862	0.00352611045787272	0.0100206549153545	0.00741213809406622	0.00493670724816374	0.00335997773825067	0.00299502232411661	0.00332100534222419	0.00135417692037654
0.65726193772783	0.114402738047169	-0.174992693127917	0.205572409326331	-0.0134154869447697	-0.0185424535293472	0.047801801927576	0.0319676179275754	0.00495545773113593	-0.0159789702370585	-0.0186146740283	-0.0297647694828556	-0.0433208802668369
0.106552795140223	0.0525980668650935	-0.0112360807612236	0.0851786614556553	5.10861082825831e-05	-0.00647333666262274	0.0298040094155485	0.00609824087212459	0.00119971274510586	-0.00321112527717007	-0.00394294043939357	-0.0186959529345611	-0.025828332078432
0.316660157497931	0.0631788240276516	-0.0551588308755471	0.232061929723822	-0.00314376973516417	-0.0271999099887575	0.0410338179520947	0.0143552139282881	0.0025403240279428	-0.0151718398619609	-0.036029875095242	-0.0369212893969967	-0.0470394328597444
0.225966234089729	0.0398868650691581	-0.0407961345247159	0.141590539379787	-0.00717904002280878	-0.00986321706874402	0.0126679266905792	0.0147630952547791	0.0021282049364916	-0.00852112854577639	-0.022731472808525	-0.0364178005589447	-0.0411239391384977
0.423837646472938	0.124452419187444	-0.0977074433027461	0.198346797005668	0.0432014798833124	0.0170421147387249	0.0621388532025253	0.0286424738634068	0.0324352705507104	0.0301217973110187	0.00449707199932303	-0.0131221913677118	-0.0178396484934964
0.308140876359626	0.107081610013443	-0.0594313463732791	0.174413055257756	0.0311978630187244	0.0237171142319673	0.0807787612283662	0.0349968597664335	0.041618817396153	0.0274574886253459	0.0152138516191861	-0.0209141486200964	0.000254320010295794
0.377664792907689	0.090966040981565	-0.0797965940956099	0.19853933821655	0.00183697304255204	0.00438266468685572	0.0648017534497484	0.0419976139116319	0.0314535790181967	0.00310981886470385	-4.31031873757703e-05	-0.0147428889076582	-0.0202350087804866
0.717298699434324	0.152908019192609	-0.19781505792664	0.191710402494592	-0.0219551522446944	-0.00257447356759821	0.0381360944872985	0.00776543035019783	-0.00189497073589007	-0.0122648129061463	-0.0224646414217256	-0.0377670449454682	-0.0482445464227305
0.562314639752042	0.104407409784658	-0.139090725539654	0.207944289753801	-0.00715232029824409	-0.00140936591556218	0.0374629117188349	0.0286578824770144	0.0142709441900558	-0.00428084310690313	-0.00891007399684418	-0.0298760144037767	-0.0373365889089375
0.941728571428571	0.0576115426369436	-0.31047360138594	0.0541603174603176	-0.00968783068783063	-0.0308727513227511	-0.00177486772486757	-0.0143335978835978	-0.0326696368446368	-0.0202802910052909	-0.0311431112097779	-0.026771164021164	-0.0389937229437228
0.426616686721197	0.163912223143813	-0.0896830205956841	0.24372684760825	0.0242824758292787	0.0152571216226289	0.0729698581856049	0.0490476356872891	0.0257616005469499	0.0197697987259538	0.000262147453798323	-0.0070732016210629	-0.0270780704996567
0.912285890652557	0.0811401873566376	-0.293997000800168	0.0763437389770721	-0.0135036155202822	-0.0251131393298061	0.0093988415905083	0.011563315696649	-0.00503853615520289	-0.0193083774250441	-0.0406404681738016	-0.0238961840628508	-0.0397260141093475
0.737852740469407	0.157537049266596	-0.19985139034209	0.206664455297789	-0.0286296746463414	-0.0473202756118748	0.0115871470472347	-0.0176257742906866	-0.0170616290236475	-0.0379749751291081	-0.0689559831608594	-0.0592084526200823	-0.0846334446207769
0.130481001662606	0.0694235175281041	-0.0153685800815835	0.109876188151743	0.00748576937169299	0.023379321894292	0.0600785497933927	0.0480400766166509	0.0286234709196438	0.0154325456329925	-0.00377565920239481	0.0162359102301192	-0.000404618489643904
0.799840560673894	0.145341413326139	-0.236592017805276	0.146725088491755	-0.0235226386902857	-0.0721151775784128	-0.00677808629910071	-0.0408988256424497	-0.0276479602459995	-0.0478189081343493	-0.0430557532820214	-0.0719165073297637	-0.0836911025645045
0.455284199611791	0.196651187091969	-0.0977243687749074	0.25479202248053	-0.00717990737053359	0.00663650711784114	0.0611912257389117	0.0416972039591316	0.0213717526951963	-0.000271700126346253	-0.0105977952347774	-0.0078149925170079	-0.0237258752062052
0.780021428571429	0.163251514548983	-0.217494345882805	0.18739126984127	-0.0509201687201687	-0.0557684057159706	0.00258030827197497	-0.0191257271881885	-0.0246856826367331	-0.0533442872180697	-0.043676558888194	-0.0641630636219793	-0.0898252007784525
0.0926987989733723	0.0166301038364866	-0.00996660953081706	0.075632247004408	-0.0042248119293784	-0.0139470236509759	0.00455718600158179	0.00608692335716132	-0.0039740906511594	-0.00908591779017716	-0.0106000341568899	-0.0259134235274108	-0.0229123257676389
0.496905404346681	0.154857618773621	-0.11045797167829	0.25819402786885	-0.0140933185957928	-0.0445045802575613	0.0310390550663846	-0.0242055084822807	-0.0091960889675865	-0.0292989494266771	-0.0403124931666797	-0.0970442837835253	-0.0685454285510847
0.48544190243929	0.107772845233022	-0.103810931455556	0.257799009028556	-0.00486207643885833	-0.04383747461567	0.0427295441435249	0.0170069362922745	-0.00466603116729264	-0.0243497755272642	-0.0290675682784785	-0.0464917719743695	-0.0569998695046603
0.19932999811658	0.0430699902066111	-0.0283313289602637	0.155162148348434	-0.00326915547141093	-0.0163732327860013	0.0358386067970544	0.0127786870955451	0.00893141210476972	-0.00982119412870608	-0.0125225625606126	-0.0273631191000265	-0.0281158622379672
0.696464721698055	0.136842776272785	-0.189400694773161	0.202082632799299	0.011548563709348	-0.0117983196180798	0.0356162959884399	0.0310423050005135	-0.00173618652210727	-0.000124877954365887	-0.0168934883921181	-0.0376512634412086	-0.0547260985364935
0.168907834273919	0.065673265249676	-0.0244998057805605	0.126100828709187	-0.00765818500274118	-0.0201059838334945	0.0221218669750469	0.0113451685104462	-0.00634132340465923	-0.0138820844181178	-0.0224855354161876	-0.0269835267599608	-0.038152258798956
0.486611458903351	0.159937562884581	-0.102768096607038	0.26938230836023	-0.0664024641933786	-0.056134607514477	0.0417177025134545	-0.0234264598516136	-0.0245141342228664	-0.0612685358539278	-0.0404246208896911	-0.0690692188444603	-0.0695898176346681
0.805935668652335	0.143218352495182	-0.239440951987311	0.143670680554014	-0.0245425610337375	-0.0706380094957042	0.00708270063270056	-0.0083378148167621	-0.0246110964678986	-0.0475902852647209	-0.05326843069662	-0.0685742256998629	-0.050580101693751
0.021678119070421	0.0083987196921236	-0.000261242177362012	0.0198137142267932	0.00304524490507207	0.00253996590674067	0.00991063715025517	0.0074740391646342	0.00272456548845211	0.00279260540590637	0.0016095962754416	-0.000989639001597546	-0.00212365456243322
0.423938679576598	0.118567732673146	-0.0943149530214591	0.20016605703092	0.0160838500448104	0.013865459911747	0.0642646418230414	0.0378460680336755	0.0232825593048999	0.0149746549782788	-0.00772826481416433	-0.00750847101160579	-0.023532674707204
0.643650906174436	0.140366735264206	-0.160751420151306	0.24486394934042	-0.0158130625413648	-0.00841628319030274	0.0458419688517728	0.0223243003294581	0.0229826507406899	-0.0121146728658338	-0.0219681513599188	-0.0282663424864869	-0.0382427438098653
0.228681913875257	0.0836615703338126	-0.038855533019702	0.160386210603998	-0.00438877788702427	-0.0365430344192023	0.021570515508326	0.00867501787099509	-0.00631178187619277	-0.0204659061531133	-0.0292640129970462	-0.0546872955249947	-0.0420688328265758
0.591578557624377	0.166001653713119	-0.141831741011149	0.241616506897158	0.00358320764669096	-0.0744653511947931	0.0349842873623623	-0.0414843803194997	-0.0336614940410769	-0.0354410717740511	-0.0650417771808462	-0.0858876226627472	-0.119039691149305
0.167396272752987	0.0277658100638155	-0.0276066033599461	0.110044350844965	-0.00302332960495316	-0.014979322225153	0.0266306653099042	0.0153581097943554	-0.00790234920182964	-0.00900132591505309	-0.0117996747273904	-0.0248669842579254	-0.028707390468439
0.217510113196668	0.0643652502866479	-0.0368116571970322	0.145347014125525	0.0139420085593341	-0.00511075537848027	0.0424427152318497	0.0284923954627913	0.0161973714448623	0.00441562659042688	-0.0159088458819954	-0.0202513547859995	-0.0266306098867508
0.722155497506201	0.153190832805015	-0.201263865668292	0.188309745340621	-0.0113340464747826	-0.00443492980229998	0.0213023310441416	-0.00512997576940477	-0.00049197564916259	-0.00788448813854137	-0.0338426982399784	-0.0370610551635788	-0.0514590871173051
0.334098855769111	0.111391276453061	-0.0624615483016477	0.207556493046351	0.0143064667639294	-0.00832958023133556	0.0619262556315327	0.0497834400936285	0.0172161102615143	0.00298844326629688	-0.0116415760439157	-0.0144699893582883	-0.034109471220525
0.0573563921518565	0.0143397548624931	-0.0063394466865174	0.0470671389412643	-0.00478182165670056	-0.00601189098990468	0.0104186797340227	0.00699740452165819	-0.00513478928764476	-0.00539685632330262	-0.00858239308930458	-0.00909795744890704	-0.0126211359277521
0.0344943823011699	0.0310737998645793	0.00154637429696067	0.033046224755663	0.00892473182249578	0.00921211647417617	0.0257391734551626	0.0183468537430632	0.0130100687401844	0.00906842414833597	0.00627011285248207	0.00244995605316142	-0.000841685507197279
0.414211750291116	0.162636545977944	-0.082898010382026	0.247066541306061	0.000128274273491435	0.0129299945798056	0.0686537603970274	0.0395852918424951	0.0105221880118797	0.00652913442664854	0.00350952312218578	-0.0309633380407098	-0.0367028924910157
0.336998789671446	0.126176637837646	-0.0640095598619667	0.206299922059051	0.0125413819987888	0.0148531097272127	0.0874421564700181	0.0458154000931822	0.0411472097602206	0.0136972458630008	0.0179308682500466	0.011811932243408	-0.00790321512773051
0.216203013193873	0.0413565414663919	-0.0372870053200837	0.141457697721184	-0.000454035908585698	-0.0178884219307578	0.0269002616579067	0.0170528005553524	-0.0140484090516569	-0.00917122891967176	-0.0177394071127948	-0.0351330269638929	-0.0402109459669394
0.0496426638181407	0.00907860440419558	-0.00524741730141919	0.036320379587809	0.0022527434273636	-0.00227737346161883	0.00980145919044902	0.00339981395098745	0.00162998301692494	-1.23150171276107e-05	-0.00547893052684472	-0.00641127455361961	-0.00986877244890666
0.00944784943121126	0.0022792980247143	-0.000550715734440923	0.00524722567149024	-8.43585217031682e-05	-0.000915830669746065	0.00249853166738767	0.00173384908368322	0.000625955336361315	-0.000500094595724617	-0.00134811681751533	-0.00149244590877483	-0.00246784505359238
0.342795420856914	0.113490646590137	-0.067215417783868	0.202952971646123	0.0215102628706698	0.00341349811396574	0.055240083949902	0.0476461448934284	0.0289892138707847	0.0124618804923177	0.0144542964544949	-0.018556290688947	-0.0350372603153488
0.00509680383731414	0.0026545299631502	-0.000399183710716078	0.00448289779900696	-0.000385514852715025	0.000426318548443053	0.000726843372640886	0.00015975169698459	-0.000552530538475212	2.0401847864014e-05	-0.00112243762790812	-3.47142203488337e-05	-0.00220858563262837
0.94189417989418	0.0570523970484687	-0.311198680923413	0.051851851851852	-0.0305735746823981	-0.0592011801637188	-0.00131269841269832	-0.0173167964751297	-0.0186099206349204	-0.0448873774230585	-0.0419366194192281	-0.056379353027147	-0.0492805321221987
0.0774056209216271	0.0142849689334951	-0.0109733587222117	0.051345155261811	-0.00881569053685179	-0.00753847649026911	0.0142730432660498	0.00155269446605999	-0.00696863926613717	-0.00817708351356045	-0.0116997583836108	-0.0104221595707095	-0.0184838664774735
0.646923383406717	0.1792220340652	-0.159920327940223	0.237734842789745	-0.0157357431930054	-0.0460129236812571	0.0365842954884622	0.00794325746667934	0.000756103075439274	-0.0308743334371313	-0.0247679020656562	-0.0288666996058056	-0.0419942883327017
0.655840022033101	0.135318034891952	-0.176033729364114	0.191746484883423	-0.0208256666910682	-0.0236848371856506	0.0253647808734904	0.00463585581985981	0.0078706791108043	-0.0222552519383594	-0.0278263088638656	-0.0520331962222247	-0.063279478917984
0.639145875162688	0.135153600916965	-0.168712762273327	0.206317640342431	-0.0278766609545072	-0.0340535417648712	-0.00185792256170425	0.00784545571598572	-0.0463751677293704	-0.0309651013596892	-0.0559151908356657	-0.0459991765040797	-0.0937530615172285
0.647852372462228	0.117916641947792	-0.167230087823254	0.215503432081812	-0.00812838470102917	0.000910019158496977	0.044344829344966	0.0278437044857065	0.0114553667121777	-0.0036091827712661	-0.0244989916206877	-0.0332871338221712	-0.0481592950482219
0.946161904761905	0.0528596620836382	-0.312355093917285	0.0515047619047618	-0.0404695526695528	-0.0345656084656085	-0.0126240740740743	-0.00844611992945332	-0.0244930310430311	-0.0375175805675806	-0.030764005602241	-0.0354633397466732	-0.0518460076960078
0.10661128838441	0.0212049437875987	-0.0129015104142366	0.0828572040529167	-0.00500710116186506	-0.00237688715843862	0.021123034721882	0.00939924587834209	-0.00206163426124575	-0.00369199416015184	-0.0121587408344717	-0.0143384106644524	-0.0148848392590111
0.213060053331382	0.0401437323980028	-0.0284837608904073	0.163070032569534	-0.000246573198614153	0.00453277953567272	0.0403502117358696	0.0221424084772052	0.0151387792241081	0.00214310316852928	-0.0129378182216145	-0.0251957078058741	-0.0348578092769521
0.106069760983844	0.0141210389879114	-0.00912689371166432	0.098315337406137	0.000562580489426756	-0.0069711349208605	0.0211042516862899	0.00680450821227706	0.00446994370269599	-0.00320427721571687	-0.00975801771321061	-0.0160700802019393	-0.0192830837706335
0.650296994980328	0.178644547591167	-0.16626934983078	0.229367555284222	0.00476128090557915	-0.0214035375981021	0.0467186774645107	0.0241613227902292	0.00617489907355895	-0.00832112834626142	-0.0390329584431214	-0.0464730430294436	-0.0557671517143427
0.0560761006775889	0.00977509666837282	-0.00422480896717118	0.0531378230047624	0.00855633687758502	0.00299837119235817	0.0222418062197276	0.0152738554673255	0.00866096816048111	0.0057773540349716	-0.00129165402763454	-0.000955677971820133	-0.00671999918623446
0.774586860670194	0.16981207630093	-0.218303337909214	0.182302028218695	-0.0203763503538866	-0.0559417305003383	0.00731010440177116	-0.0191135355385356	-0.0400210127835128	-0.0381590404271125	-0.0489278631450853	-0.0589524968628826	-0.0790422509054605
0.716991733765505	0.150315782381068	-0.19782461760952	0.190208149604193	-0.0466190018504047	0.00597722129542755	0.0327241503503791	0.0024627336806291	-0.00778931437963792	-0.0203208902774885	-0.0230407093857157	-0.0411455055817969	-0.0506844648596063
0.895840740740741	0.0880516687530958	-0.284358084945215	0.0884925925925926	-0.0303957671957672	-0.0549575506729385	0.0178068783068783	-0.0125607620774287	-0.0129114776873549	-0.0426766589343528	-0.0378542490733667	-0.0342083492129932	-0.0298791244249577
0.8877139329806	0.101629987873134	-0.281381947809311	0.0948416225749559	-0.020299823633157	-0.0204782760449427	-0.00431536395703058	0.0112129188712522	-0.0131637342595676	-0.0203890498390498	-0.037696468654802	-0.0177923459619538	-0.0262112370572897
0.945869312169312	0.0536251710810234	-0.310706042935297	0.0521306878306877	-0.00473597883597887	-0.0303243386243387	-0.00929189051689061	-0.00721560846560854	-0.0161923280423282	-0.0175301587301588	-0.0312751763668431	-0.0281404761904762	-0.0304865554198888
0.419943605103385	0.159080009627952	-0.0862215927300055	0.241869650652441	0.00613612006525927	0.0131216362709983	0.0775680746667043	0.0565754051950967	0.032426416500051	0.00962887816812874	0.000485392610775126	-0.0402622160384665	-0.0403436373241562
0.151150292646926	0.0667482319979373	-0.0189937380618125	0.12457348250714	-0.00295643291789971	-0.0180149905522696	0.0190605672441602	0.0068764911635891	-0.0121301157515636	-0.0104857117350846	-0.0193350985289791	-0.0356751815878039	-0.0235060313600536
0.0779287371025724	0.0148326668419988	-0.0119974680022976	0.0535688132875621	-0.00961238002229098	-0.00723476752538449	0.00852254795838024	0.00399902929192091	-0.00480080002560736	-0.00842357377383773	-0.0131243037794601	-0.0105119417400092	-0.0138150323908274
NA	NA	NA	NA	NA	NA	NA	NA	NA	NA	NA	NA	NA
0.438219309112041	0.102459721834858	-0.101567003984823	0.20470051168941	0.00254983806886389	-0.00583208456881101	0.0515161064670797	0.0233721479564741	0.0133409732887242	-0.00164112324997356	-0.0180020463083844	-0.0269522235330385	-0.029585480297335
0.057804194399079	0.010325642909931	-0.00470471479028014	0.0483713217433991	-0.00476085778847823	-0.00592085542927766	0.0084151036252627	0.00227571175286111	-0.0018487192038719	-0.00534085660887795	-0.00821734817091099	-0.0121214742556085	-0.0165006118066521
0.760863157213157	0.142928559840236	-0.220247075301154	0.161515454915455	-0.0249976404502377	-0.0496208966383918	0.00686338033216261	-0.0538559627158569	-0.0276221924479171	-0.0373092685443147	-0.0748350539264042	-0.0989216474325895	-0.080362525368774
0.798369852369852	0.149135401515017	-0.238769023277654	0.146653163503164	-0.0209248174664841	-0.0689083078141901	-0.028600812135172	-0.0446553946475821	-0.0246407509701627	-0.0449165626403372	-0.0523507601433832	-0.0915640966156641	-0.0661361663420394
0.0297889574209044	0.00265963253068945	-0.00374730994657309	0.0218334835429065	-0.000580879731057079	3.00675902695918e-06	0.00805042781116647	0.00449158039763752	0.000816505582709355	-0.000288936486015058	-0.00398546522174869	-0.00442650626433847	-0.0066430411092019
0.785522927689594	0.162911389193834	-0.224491519975438	0.177348765432099	0.00382202180535518	-0.0731834634569325	-0.0045759276852414	-0.00820143940421714	-0.0273590939924273	-0.0346807208257887	-0.0533283894873806	-0.0438810731660441	-0.0715710269927887
0.0409611453688579	0.0265655240880763	-0.00536014013955324	0.0246199724701162	0.00444086026648057	0.00857934869384311	0.0149435659375568	0.01049068422293	0.00918165284414025	0.00651010448016184	0.00194513858383714	-0.0013534660203478	-0.00314545963327909
0.113555674507422	0.0626306710411313	-0.00426157881868508	0.131839341751622	-0.00437705850251688	-0.00545910555834676	0.0312153335987078	0.0173994657298268	0.0147330419054324	-0.00491808203043183	0.00149726050138878	-0.011750212058746	-0.0203825871716825
0.34560818418618	0.144824432503394	-0.065877826965788	0.208145584152127	0.0290616565209056	-0.0116634469527594	0.0571586676248413	0.0540673869998505	0.00159629268939959	0.00869910478407304	9.7944298699415e-05	-0.0328640210440656	-0.0205106460247652
0.771397706614373	0.13823913866374	-0.223310203329875	0.156008418741752	-0.0126722857389525	-0.0467587494198606	0.00674156080741417	-0.0283574437720796	-0.0376431588483507	-0.0297155175794066	-0.0602354447363168	-0.0528864962704895	-0.0786299889880743
0.0740397427215956	0.0496433643060348	-0.0062003136034512	0.0675695787498118	0.00290811806361291	0.0209090188116211	0.0461439007433627	0.0380479653003174	0.0318619227764344	0.011908568437617	0.020632547660799	0.00113415133546221	-0.00240747979766548
0.723193110961486	0.155276862695338	-0.201578273568471	0.187842404612265	-0.00901299131279298	-0.013664228375586	0.0418561544038323	0.0160745572215328	-0.00929928747261144	-0.0113386098441894	-0.0452837417783163	-0.0130094483747566	-0.0332268700272003
0.0223367458064968	0.00525365089699442	-0.00315991625501749	0.0167401620422831	-0.00278599170627458	-0.0044029748424851	0.00103731253054059	-0.00162968341547912	-0.00325395988978777	-0.00359448327437983	-0.00291956376489479	-0.0057970048428415	-0.00737656505653645
0.144924007843439	0.0241304073427845	-0.0241005969155177	0.0970358680848513	0.0011430758306076	0.0103111397999295	0.0144504740020793	0.00936180402343084	0.00277043551381273	0.00572710781526853	-0.0176264753011192	-0.0250825435701496	-0.0231930562813545
0.638985338923569	0.130475547580255	-0.169095997874509	0.194084833931419	-0.00661405486987909	-0.0489938870900006	0.00686908532311259	-0.0151417934280595	-0.0243390328871546	-0.0278039709799398	-0.0491545565229136	-0.087429044896814	-0.0401553323396932
0.303431052627193	0.105518860409818	-0.0611622492866405	0.16984300933635	0.0289040516973788	0.0229880240590415	0.0689828240456334	0.0555958696405626	0.0379509093038717	0.0259460378782101	0.0148745968968667	0.00465444977022189	-0.00780215669759987
0.562775983657296	0.102723015360991	-0.13874767947271	0.210446924178892	0.00575551441874855	-9.74408020272266e-05	0.0515610691487575	0.0270675172542872	0.00229222936340889	0.00282903680836066	-0.0222113135803877	-0.0314894860887086	-0.0466188088664424
0.706813362563362	0.139508525097802	-0.190378271526047	0.202519706219706	0.00291264100939148	-0.000346622306142352	0.0416389722874115	0.0256200686521227	0.0246617425946374	0.00128300935162462	-0.0147699195757228	-0.0197769045830055	-0.0340719576393937
0.54017907493006	0.0882102286818567	-0.133115671529017	0.214718901216531	-0.010736861259533	-0.005715592602065	0.0414343132758238	0.0239827240367745	0.0100893646757991	-0.008226226930799	-0.0278989744917231	-0.0381265187845106	-0.0470287667171162
0.887294444444444	0.102011909502993	-0.282499429734376	0.0927796296296296	0.00516798941798957	-0.0278782186948853	0.00590738104488109	-0.00270608465608457	-0.00532800625300622	-0.0113551146384478	-0.0285773908190574	-0.035466758056758	-0.0314365367055875
0.917467019400353	0.0756204684526547	-0.296022558325057	0.0746811287477954	-0.0177447971781306	0.00151816578483244	0.0147194885361551	0.0040551587301586	-0.0155804874138209	-0.00811331569664908	-0.0147590588423923	-0.0287251322751324	-0.0330518077601412
0.265471550483904	0.0712460528900008	-0.0514246289460388	0.165370534932979	0.0176779323165222	0.0120345584681656	0.0522228885069647	0.0414487538378313	0.0362715418956754	0.0148562453923439	0.00384974775010871	-0.0158694584553293	-0.028136111510454
0.141846885457043	0.0661049346336829	-0.0125378133379116	0.134223600190001	0.00562256513885692	-0.00621017486312361	0.0328790091929008	0.0230783279444633	0.00367114587189343	-0.000293804862133346	-0.00729285585437436	-0.0171129776678092	-0.0252605933365987
0.284682621458866	0.0781593991024945	-0.0464060241116463	0.200178818970079	0.010054225325398	0.0187883795992837	0.0648568490536509	0.0458358762471606	0.030626687808522	0.0144213024623408	0.00380452685831262	-0.00336747098956375	-0.0134978975080256
0.52487458182984	0.0849127365847497	-0.12616583413185	0.21252479858564	-0.00318112578948715	-0.013280101378479	0.0321625696117699	0.0174849012886845	0.00111634585519804	-0.00823061358398303	-0.0424103098775636	-0.0326598217619135	-0.048841264713413
0.140900161171981	0.0627112790215922	-0.0148520723509778	0.13743768436431	-0.000411432168863995	-0.0139169700948683	0.0243259677325719	0.0137831473648064	0.00987933217277034	-0.00716420113186614	-0.0131484826417058	-0.01708178925031	-0.0217390055676429
0.895247971781305	0.0866536121250007	-0.284293013055538	0.084762610229277	8.05996472662551e-05	-0.00493950617283956	0.00379479717813058	0.00461737213403879	-0.0150383810633811	-0.00242945326278665	-0.0254686514849672	-0.0169907247073914	-0.0366839706589707
0.00410267349747926	0.000128987847340215	-0.000385739793120881	0.00304748184047881	-0.000215252510066826	-0.00050513819753739	0.00144446282661658	-0.000103040326307488	0.000110613274147569	-0.000360195353802108	-0.000621464698642388	-0.000543063151296897	-0.00186996151826311
0.322124945580431	0.061083419943304	-0.0548916748236606	0.231476727681318	0.000380571821720022	-0.0354909789100997	0.039969653215426	0.0194045933620204	-0.00037370124700975	-0.0175552035441898	-0.0285496102436382	-0.0478236987624051	-0.051318607265721
0.394433964022949	0.0810975815339776	-0.0826654763657186	0.20605930910879	0.00868069163137536	-0.0151681267307993	0.0397342785188515	0.0373963584654468	0.0133093303600882	-0.00324371754971192	-0.0290765757589245	-0.0283047857157583	-0.0281289747430343
0.320047587561046	0.0841240142492187	-0.0664330769766133	0.172304927579743	0.00219668137150053	0.00978236005739225	0.0481320496461548	0.044955110530615	0.00310763333390229	0.00598952071444642	-0.0105570135049338	-0.0332347696195003	-0.0305117475592827
0.869860080968414	0.107323850846615	-0.273456053046114	0.10313727352894	0.00487435866602537	-0.0171706629789963	0.0119871051787719	-0.00355496632996632	-0.00528124498957827	-0.00614815215648545	-0.0239461282544616	-0.0344210961152138	-0.0327164949248282
0.0902205671954602	0.0108859684077474	-0.0089293695695867	0.0748495960657272	-0.00370707129470287	0.00283383635305086	0.0249877687148442	0.018271039616941	0.00562134634913715	-0.000436617470826003	-0.00474372773809977	-0.0103368512995996	-0.0154504267970523
0.942987830687831	0.0562326714734027	-0.310457250657213	0.053678835978836	-0.0214957671957673	-0.0484953540286873	-0.0106457671957673	-0.0179873015873016	-0.0155794973544975	-0.0349955606122273	-0.0298605820105819	-0.0423264870931538	-0.0523531932573599
0.885464814814815	0.103451409247518	-0.281844095191692	0.092174074074074	0.0115073540819154	-0.00821675485008821	0.0195283068783069	-0.00359836860670193	-0.00231441660191667	0.00164529961591364	-0.0276840776688817	-0.051929805939087	-0.0380818045996155
0.77267836977837	0.13652465761995	-0.225163725423691	0.158459237059237	-0.05610469873474	-0.0575546960374285	0.00532372149455485	-0.0242570036222461	-0.0271144012854668	-0.0568296973860842	-0.063086531303425	-0.0830557413060274	-0.0762129080519421
0.152418331986716	0.0229622050561722	-0.0244726945275414	0.101571853601922	-0.00522519591558163	-0.00830920245051509	0.0175342509238397	0.0112700113875827	-0.00232446508969267	-0.00676719918304836	-0.0175237705202059	-0.0227764443903196	-0.026081968221759
0.149443274689658	0.061405947834509	-0.0185522800112594	0.131334786128364	0.00744916806735377	0.0057879992834533	0.0471705516004148	0.0312863192065989	0.0258596881755811	0.00661858367540352	0.00773548445230088	-0.00809980212050304	-0.0111316501991974
0.108258070266137	0.0475968011234544	-0.0117131208103032	0.0936932616992611	0.00956627467744808	0.00930432386466334	0.047905750203227	0.0383636660335125	0.0203031993874059	0.00943529927105571	0.00896274943622204	0.0041435685720828	-0.00122048091088882
0.12597987437811	0.0716383863726528	-0.0137681286833484	0.110216950780898	0.0287848450363644	0.0300480235814435	0.0516551864284767	0.0479920845516003	0.0403558558605461	0.0294164343089039	0.019769453295277	0.00348827465384591	0.0130838604031105
0.689626026822855	0.160755354489104	-0.185950084876346	0.188731264687378	-0.012923831271567	-0.0556435058834618	0.0266886300655856	0.00273417524947861	-0.0118201190030501	-0.0342836685775144	-0.0406896819111426	-0.0463134748243218	-0.0310489306583561
0.000813483190229479	-3.65414092005122e-05	4.66231713566561e-05	0.000302689027118704	0.000145283594090539	0.000260345156595662	0.000418442727223739	0.000346166725715415	0.000188864267137257	0.000202814375343101	-4.61139760627477e-05	7.30998127794438e-05	-0.000178040290532879
0.814147152656068	0.106362383937609	-0.245518978094851	0.129468521647842	-0.000475823984739443	-0.0308330848792553	0.0343027357271535	0.00106404663846449	-0.0133786611086293	-0.0156544544319974	-0.0191183965196313	-0.0431265114145936	-0.0433096772821893
0.915751499118166	0.0771000979714384	-0.295887889340974	0.0727225749559083	-0.0245052910052911	-0.0389952380952381	-0.00136137566137562	0.00894294532627871	-0.0132408970658972	-0.0317502645502646	-0.0197005765839099	-0.0509714285714286	-0.0595824311490979
0.928754497354497	0.0678747061041168	-0.303915023982148	0.0644677248677249	-0.0194432419432419	-0.0247201699535032	-0.00250173653506991	-0.00493880070546726	-0.00527645502645491	-0.0220817059483726	-0.014141578483245	-0.057227971623432	-0.0363839225589225
0.235202187930964	0.0656402674714051	-0.0388435899617215	0.167760985012343	-0.00111267131899184	0.00445237730715847	0.0312328259940335	0.0349428187542364	0.00837573601490296	0.00166985299408332	-0.0167493420586783	-0.0140475341667084	-0.0274204849344535
0.930086772486772	0.0662403561467929	-0.302971588315266	0.0613259259259261	-0.0178899470899471	-0.0343794532627865	-0.0112088624338623	-0.00815683421516744	-0.0152073031906365	-0.0261347001763668	-0.0397815095398427	-0.0306555555555555	-0.0458101498809832
0.523060975590941	0.105091966053713	-0.122473855753475	0.223613496348082	-0.0070832721787738	0.00861674009449431	0.0505379383406519	0.0417648245606311	0.0334211119404005	0.000766733957860199	-0.00748636364522415	-0.0368245813372958	-0.0321394337924122
0.0692954406091758	0.0492562718636727	-0.00496880116806954	0.0671570009496301	0.0225789448211095	0.0277260144058219	0.0492208893428987	0.0310964985365377	0.018320776951639	0.0251524796134657	0.00614856029790868	0.00573894862988435	0.00119304409174929
0.120376976502569	0.0167549798168824	-0.00972187373020339	0.12504168357699	-0.00140727715562285	-0.00361715836209643	0.0291798142033222	0.0131462687277403	0.00992235519379062	-0.00251221775885964	-0.0133111573363868	-0.0195525283275101	-0.0259212797758562
0.0529962305921143	0.00958055437889803	-0.00670452534021686	0.0361389256117201	-0.0065641484868644	-0.0040073094171344	0.011720844345273	0.00380967331806067	0.00114945318237364	-0.0052857289519994	-0.000396893733357252	-0.00650238801682364	-0.00726477546318446
0.944191534391534	0.0548919395638703	-0.312440429889427	0.0528084656084655	-0.0224485650152318	-0.0152396825396826	-0.0129265151515152	-0.0135477954144622	-0.0193042768959436	-0.0188441237774571	-0.0306773809523809	-0.0276641534391536	-0.051252028218695
0.132780479491915	0.0193113795690256	-0.0216070026893001	0.0854677157273047	-0.0225052776783801	-0.0173959220687243	0.0138277527959911	0.0028768617081521	0.000707281459726428	-0.0199505998735522	-0.0123098603700769	-0.0236059648989715	-0.0262777531747701
0.0303995152568795	0.0199319446056827	-0.00353429395784798	0.0159210583537036	0.00301121163902537	0.00206088073960256	0.00890903142329572	0.00376117874223883	0.0110067542237789	0.00253604618931397	-0.000550251178901829	-0.00108761251981255	-0.00151018783751616
0.00554937909319615	0.00322483673323549	-0.000833696169851403	0.00408681983520325	-0.000542716464086492	0.000205578151058532	0.00173004493065726	0.000450841121033172	7.4543696916768e-05	-0.00016856915651398	0.000150538223520111	-0.000909764520689679	-0.00163896008269363
0.120137544217602	0.025906735220984	-0.0172659795933489	0.0865820728024769	-0.00340029026731296	0.00279826451067798	0.0276115453035328	0.0127814943904196	0.0056381872393691	-0.000301012878317491	-0.0113098139796903	-0.0115477527419643	-0.0164772404020766
0.664548826906954	0.116661886460652	-0.176024296127407	0.212502312694186	-0.00480145421791445	-0.00833144100577021	0.0424065555196562	0.025244057757115	-0.000190579223875109	-0.00656644761184233	-0.0155025421514832	-0.0292020537944614	-0.0363782479122945
0.288283972840507	0.102308398700549	-0.0490822812237307	0.202680537314974	0.00443725137260476	0.0168529217664314	0.0509498781840503	0.034887515071104	0.0135652012527771	0.0106450865695181	-0.0085353756432982	-0.0231650921654162	-0.0371902593091723
0.0264250202111867	0.00539652926458321	-0.00169087175383345	0.0220187501064215	-0.00348919152990306	-0.00255583782320926	0.00317606296598889	0.00216136789094284	-6.08749371056039e-06	-0.00302251467655616	-0.00333524417042292	-0.00344958795765186	-0.00637113059192228
0.940971428571429	0.0581124363564618	-0.310306585293212	0.0544359788359787	-0.0139621693121692	-0.0436777777777778	-0.00442708032708028	-0.0161793650793651	-0.00551834215167557	-0.0288199735449735	-0.0360911155202821	-0.0424181216931216	-0.0354913459996793
0.887905026455026	0.10237405287213	-0.280162580313365	0.0894111111111112	0.0231283068783068	-0.0359132275132275	0.00220018931685595	-0.012217137256353	-0.00413516313932982	-0.00639246031746032	-0.0138069356569357	-0.0134272927689595	-0.0377748081348571
0.18319481352122	0.0451107937854722	-0.0260623872923676	0.14646661900637	0.00881772845544981	0.0190061243597604	0.0540330857552468	0.0335725184429521	0.0236952007931955	0.0139119264076051	0.0100248579561709	-0.00449179014594711	-0.009544997805532
0.746499667616334	0.158361552695171	-0.202168930628951	0.200292660425994	-0.0044681479014812	-0.0516766278111244	0.0197467828467829	-0.00425555293071023	-0.0188153350007954	-0.0280723878563027	-0.053291406360524	-0.0491720268302762	-0.0531307126623113
0.0773969131081523	0.0137110558375424	-0.0112306610802674	0.0535668606043066	-0.013826023939559	-0.00518635304373874	0.0113807860952996	0.000713909275004032	-0.00966102633683658	-0.00950618849164887	-0.0122564883141453	-0.0175354737713779	-0.0137371553953198
0.126343993670382	0.0169461136301619	-0.0200788575721177	0.0855468512870518	-0.00284484477414174	-0.0156342077213308	0.0151318880359229	0.0068005650458981	-0.000754123707584375	-0.00923952624773627	-0.00697892208124366	-0.0185679873230266	-0.0310584390611762
0.0188282222361746	0.00393911472790573	-0.00167892134218466	0.01263097137526	0.000776014222873652	-0.000745342141743384	0.00247142949392075	0.00246786626963671	-3.21326630339687e-05	1.53360405651358e-05	-0.00241531186540609	-0.00312757898838365	-0.00403236741779896
0.800270254436921	0.147738042554283	-0.238525060704117	0.147843013776347	-0.021605059935452	-0.0616292869560896	0.00647806156538033	-0.033485476334238	-0.0214655689229361	-0.0416171734457709	-0.0680570808292285	-0.0674085452651969	-0.0907219156995032
0.0262914444680567	0.00499389403468853	-0.00337733444175865	0.0160523228849974	0.00323157584089132	0.00424778358332125	0.004566946271978	0.00522936350322136	0.00400098688433879	0.00373967971210629	-0.0020653881463128	-0.000430775515267476	5.79375077879862e-05
0.745297510514177	0.156441897045376	-0.205281186450802	0.199411219644553	-0.0155638549809705	-0.0647840773424107	0.0122807541954472	-0.00795106513856514	-0.0221563862955577	-0.0401739661616906	-0.0478651226711598	-0.0571232312029183	-0.0709479748336869
0.0336876619245594	0.00544283285035244	-0.00339965035177644	0.0233811914236641	0.000145440129930521	-0.00187504398820457	0.00623255837796672	0.00289105894226625	0.000888725408001077	-0.000864801929137023	-0.00433239099384556	-0.00618377102031234	-0.00803320679523482
0.269155111577706	0.0416900620248901	-0.051806391634783	0.162018168528017	-0.00908690793867195	-0.0205501187166391	0.0221012368360035	0.0140340831755872	-0.00963670646812775	-0.0148185133276555	-0.021533083180609	-0.0350316723912875	-0.0416782765189547
0.696777056277056	0.138005009460869	-0.189551629980666	0.202394148444148	-0.00123885888079134	-0.0259345633642268	0.0373023189124068	0.0343648004899177	0.0100810214858719	-0.0135867111225091	-0.0117214388211274	-0.0463858754996899	-0.0584212321972081
0.531350650804783	0.0861519700761519	-0.128413409237978	0.214066273565841	-0.0115261133555415	-0.00219410488691341	0.0500896889250223	0.0282298739894976	0.0236662069466799	-0.00686010912122748	-0.0349223598484388	-0.041498475573952	-0.0531581144106952
0.442024873846683	0.113565962340318	-0.101403374220585	0.199347565982723	0.00192376453284709	0.0039848505850229	0.0627834388938679	0.0408351331201111	0.0312534737781919	0.002954307558935	-0.00374813925111017	-0.0234564094389642	-0.0340714685962951
0.176061302323322	0.0311872716445959	-0.027596275753223	0.132664492810353	-0.0139366112720058	-0.015995261074908	0.0188130900338156	0.00888777749649786	0.0015034650040478	-0.0149659361734569	-0.0232321548060524	-0.0244483675870354	-0.0407571121426662
0.36656785797059	0.149446271425832	-0.0700036294063434	0.222552910516742	0.0356199735279986	0.0332700461093831	0.0903056493034269	0.064813769856445	0.0452398266678923	0.0344450098186909	0.0136945307952267	0.0121059822214702	0.00051868014165618
0.198673186216357	0.0400855985476244	-0.0319890087253677	0.146271822800433	-0.00624946416001831	-0.00850067800004126	0.0289986758967558	0.0195364800509547	-0.00055014506603715	-0.0073750710800298	-0.0240361814994472	-0.024711256065605	-0.0317283053289327
0.196111537308718	0.0316079781926189	-0.0336026161888152	0.131834112398961	-0.00794985282823121	-0.0115200801434232	0.0277804926993711	0.0152684694905006	-0.00652130452129743	-0.0097349664858272	-0.0229309703178913	-0.0211579359488652	-0.0281778791972652
0.561960155598034	0.114114652355841	-0.144589518505941	0.212439977086619	0.00323147904347942	-0.0116502997667994	0.0316733335627534	0.0257371766113582	0.00047729535876162	-0.00420941036166	-0.027714441155723	-0.0488716118780841	-0.0518613209341764
0.736480430063763	0.162365689865967	-0.201083275903395	0.203879358296025	-0.0721716275833396	-0.0683293933343727	0.00770209681481615	-0.0175499646731264	-0.0452713976235132	-0.0702505104588561	-0.0530582579271434	-0.0726724093995897	-0.0979274864247546
0.0535365150498832	0.0334023095876059	-0.00198502322097063	0.0559461778958797	0.00819362917688585	0.00974186252822384	0.0253625291275704	0.0232386370728325	0.0175141077188331	0.00896774585255485	0.00656884584805918	0.00203460303026153	0.00167580528939427
0.698450965084298	0.149093986954891	-0.193429852753831	0.205378135444802	0.017782961646197	-0.0120804121918423	0.0418371740006543	0.0136934243550472	0.0236529755871732	0.00285127472717728	-0.0122925785598242	-0.0289480883425758	-0.0425856237158241
0.0618698597624815	0.00577981796842174	-0.00604513356102335	0.0383245483100971	0.000567642322558841	0.000592206357797734	0.0194675458598651	0.0102615530506097	0.00691097409405421	0.000579924340178284	-0.000389230644424067	-0.00577778355471697	-0.0109603331578636
0.406628986412113	0.116769776254124	-0.0893109548297996	0.199184769959443	0.0136292388284279	0.0165331878325216	0.0600382953001508	0.0487792401445695	0.0210718273287779	0.0150812133304747	0.00391398958534184	-0.0129210091409926	-0.0306643039437735
0.941451322751323	0.0581079253652591	-0.311485566353182	0.0524005291005291	-0.00281798941798928	-0.0415432098765431	-0.00583835978835978	-0.0213723825557158	-0.00411984126984122	-0.0221805996472663	-0.0377680473847141	-0.0325346915430248	-0.0296956349206349
0.0718137971129129	0.0497275292107494	-0.00398084628116309	0.0696390015567944	0.0314577086910022	0.0156673051559011	0.0359246905774733	0.0320002503534326	0.0199287468083691	0.0235625069234517	0.0144172354395677	0.00730845363226884	0.012794880588062
0.423242105968052	0.118705174586095	-0.0969092867712239	0.196329617407158	0.00435171626996961	0.0144481287468538	0.070319441687905	0.0554957435862052	0.0222580646252149	0.00939992250841171	0.0145178934674821	-0.00287908061411962	-0.0224039196711955
0.0719335240203277	0.0430417582172548	-0.00339221146570469	0.0767647078568263	0.0100724313561903	0.00300464300039403	0.0275313765264115	0.0162613070516905	0.0140186129443043	0.0065385371782922	0.000176950234755197	-0.00538506975166153	-0.00828183195832238
0.102018454716152	0.0204183858831822	-0.0119842130504199	0.0849841615286769	0.00111395621782401	-0.00127720199267997	0.0249026639137854	0.0121247686978069	0.00503057355707315	-8.16228874279817e-05	-0.010519740263847	-0.012085681367583	-0.0161604434542408
0.00787488976600069	0.000481125875201634	-0.000432762165927766	0.004700240575486	-0.00131710459283858	-0.000294564611699598	0.0026376345809831	0.000991021215742184	0.000343137718137272	-0.000805834602269087	-8.31251449235661e-06	-0.000570053555394379	-0.00166971934843203
0.883987301587302	0.1054912651808	-0.280719911191262	0.0920219576719578	0.0276830687830688	-0.038766614910154	0.0246100549142215	0.00449017273576102	0.00204788698955383	-0.00554177306354264	-0.034335525801359	-0.0457074243657577	-0.0251094272743654
0.490522658210785	0.161386242694088	-0.104320655712109	0.275404580374503	-0.0186609128379244	-0.050567716999514	0.0331676141254287	-0.000676931012395077	-0.0162249685405439	-0.0346143149187192	-0.0491790048250429	-0.0674460763463235	-0.112697079301514
0.469334418337569	0.106025692370588	-0.0990058937789846	0.253458471431327	-0.0181471712379928	-0.0039084228448017	0.040171759795468	0.0092336984015256	0.00752021325940905	-0.0110277970413973	-0.0434097145088743	-0.0491995903665342	-0.0659526820931808
0.264701859384013	0.0597938245903177	-0.049351891890502	0.168041794637756	0.0195726381638694	0.0206913336175432	0.0488635997948578	0.0206757681357794	0.023022047710664	0.0201319858907063	0.00139657560378181	-0.00601012982909527	-0.0178759112553321
0.519195315131643	0.112420578934071	-0.120075041182574	0.230434612187913	0.00239140000459637	0.0127121516139403	0.0484275982439322	0.0330994212674699	0.0172475999260329	0.00755177580926836	8.42714651654308e-05	-0.0206128224280189	-0.0458247704535064
0.199778184491387	0.0417874109300033	-0.0308355561306008	0.145511842756599	-0.0145621727525312	-0.00803162463998694	0.0233454948356404	0.0147983045487248	0.00196815489096883	-0.0112968986962591	-0.0153870459386507	-0.02924491844053	-0.0374106456767924
0.0751050985495271	0.045862598932239	-0.00626710695649264	0.0746516473513513	0.0123040234801723	-0.00115165796969821	0.0356615234538731	0.0297111463001915	0.0141107892281273	0.00557618275523704	0.00435710732487969	0.00444507902929939	-0.0109969688343998
0.198464313848503	0.0294474720871566	-0.0337727684283009	0.133090564762979	-0.0127728042876687	-0.0166137317981914	0.0182826503784703	-0.00187188493967078	-0.00868064674538965	-0.0146932680429301	-0.023242260000425	-0.0283304721316469	-0.0282815282682855
0.293232951239837	0.093141987047938	-0.0574256083826435	0.16958441191632	-0.00668700071425649	0.0307080574540559	0.0499702239523779	0.0449846729798893	0.0205411439949343	0.0120105283698997	-0.00503040511329855	-0.00400500333134174	-0.021982009858429
0.0166588109183033	0.00024255884583985	-0.00253832356536112	0.0117875357111895	-0.00354397269900355	-0.0049695403871438	0.000233067101038403	-0.00102285143053712	-0.00310335426737542	-0.00425675654307368	-0.00354669594033763	-0.00478820841865489	-0.00487471939471185
0.888999823633157	0.102523618812025	-0.284054271566042	0.0942647266313933	-0.00421092796092792	-0.0326252204585538	-0.00166856261022941	-0.00742696598398351	-0.00749532627865956	-0.0184180742097408	-0.0184023873185638	-0.0259658671575339	-0.0454494655657223
0.473170447335505	0.102847837760408	-0.100145755610338	0.256497407675225	-0.016673672305769	-0.0312065032313019	0.0506487592796921	0.0284006989898649	0.0103518149003442	-0.0239400877685354	-0.0431810405929347	-0.050835020639456	-0.0675303831642854
0.385108141758999	0.0940467051737476	-0.0805875162758855	0.202580017801885	0.0127150603431785	0.0193453749601655	0.0546377385812182	0.0431393354613923	0.0421883359253235	0.016030217651672	0.00853683285263107	-0.0151364270884593	-0.0281496060597017
0.0691723276063775	0.0331307885687285	-0.00481268161879841	0.0639478958139469	0.00526998540785606	0.00147599560474622	0.0313327845816395	0.0209943502778286	0.0225586100673217	0.00337299050630115	0.00893450614616895	0.00167499861304689	-0.00890306606776858
0.404572561340933	0.13758667214691	-0.0763194500181278	0.268591295363842	-0.017716966198171	-0.0538725980271734	0.0418505853693784	0.00102351771544862	-0.0332524645020719	-0.0357947821126722	-0.0865309570136741	-0.0770069370429472	-0.0968394107203343
0.590102512211575	0.167964303239259	-0.146203273341455	0.238040354507762	-0.0194005416512715	-0.116471764192824	0.0179291647795418	-0.00504367729429489	-0.0309211387025499	-0.0679361529220478	-0.0557199162300085	-0.07608408828429	-0.0955269869899084
0.0396709490461468	0.00613812947135781	-0.00532823514041316	0.0162956694177196	0.000343613293957649	-0.00292318585946475	0.0084938784761741	0.00473096551651652	0.00207894612293594	-0.00128978628275355	-0.00444647172678793	-0.00753038853571963	-0.00645062425181071
0.725151216490401	0.154469876507112	-0.20080497337911	0.189255323867532	0.0177194395964314	-0.0113099557935127	0.0502324693379084	0.0284306978915133	-0.00205647134278242	0.00320474190145936	-0.0131587099628576	-0.00752457296968634	-0.0203508461301639
0.217555286339855	0.0660149244667601	-0.0377165262891596	0.140873199834988	-0.0103674858169863	-0.00202536590674685	0.0360086521011184	0.0256000596981939	0.00609192182345702	-0.00619642586186656	-0.0118088990659316	-0.0146267964922346	-0.0215663373796922
0.177217526228071	0.0433645609223132	-0.0266218521090451	0.129069052634959	-0.00416470489598961	-0.0104285639828874	0.0263500688668916	0.0221495514893263	0.0157804229099659	-0.00729663443943851	-0.0056729046867362	-0.0172305328787173	-0.0246341962298302
0.101086730079374	0.0203409266974704	-0.0101031870795673	0.0882339128858229	0.00255696135800988	0.00572366843309299	0.0371434071010303	0.0235364627637253	0.0143813707979522	0.00414031489555144	0.00251873873659943	-0.00750976873884562	-0.0102914941349602
0.585395298867443	0.133011942832436	-0.149107950683988	0.220218830325931	-0.00427146418474256	-0.000720242067731469	0.0448517471485946	0.0296267766870849	0.0161730273305833	-0.00249585312623701	-0.0125275371321077	-0.0351949566160937	-0.0400635848552284
0.308472891331232	0.103273432558587	-0.0620504438435825	0.174704972618665	0.00200246327196579	0.0341741360306851	0.0659874301468785	0.0485948182172435	0.0398731079935338	0.0180882996513254	0.00744254066818217	0.0115539111439421	0.00893188650339322
0.501987836200924	0.154934035731917	-0.109879624891849	0.263892561425758	-0.0164657855848898	-0.0408896109284333	0.0418067250350217	-0.00748566455695049	-0.0159228511769521	-0.0286776982566616	-0.0750069394873244	-0.065235060076662	-0.0944644116635441
0.370113668679548	0.0842513064736878	-0.0821686129019841	0.19461844372157	0.00105128954621519	0.00784076812358792	0.0555721644141627	0.0393657150695801	0.010921755289707	0.00444602883490153	-0.00754691322831191	-0.02208361688905	-0.0243709175221151
0.202299109907447	0.0861704948879454	-0.0231442881004085	0.185254592527532	-0.0019167584500637	-0.037139448752818	0.0261017382773062	0.00817015241491656	-0.000917071083518323	-0.0195281036014408	-0.0318300538590592	-0.0377986607134069	-0.0472953407982211
0.0760133978779369	0.049553155389817	-0.00804029520364846	0.0690510978808651	0.0236647706049757	0.0171321904695624	0.0435966935852175	0.0278368667397916	0.0144635035131488	0.0203984805372691	0.0163298363430951	0.0162003732563083	0.00825470769071496
0.507893797237666	0.157189252703712	-0.112936026768628	0.261038865959703	-0.0487225322111489	-0.0657264454717846	0.0224826087962338	-0.0133201247863839	-0.0149308306650234	-0.0572244888414667	-0.0594071540110063	-0.065454323028303	-0.0693672280747322
0.569456831410954	0.145421924470559	-0.141012012005605	0.226399558495436	0.000506587169070372	0.0112937825123435	0.0787983343623954	0.0469404505892096	0.0169792373032982	0.00590018484070687	-0.00193856231720002	-0.0226546830356094	-0.0157808751990652
0.232675384553428	0.0930094591210353	-0.039426650059875	0.165376381679143	-0.00117263226783437	0.0229313918216203	0.0624117625504869	0.0514405760910911	0.0201685376939062	0.010879379776893	0.0282097936054095	-0.0129755804787837	-0.00565969910505251
0.402196564207809	0.0879247306976633	-0.0784432320691482	0.243999693551555	-0.00855801546836327	-0.0100015350017613	0.0592265831646347	0.0237318134969741	0.000268909256924799	-0.00927977523506229	-0.0263944795567149	-0.0443602039234652	-0.0576744771796018
0.86403315696649	0.107270445923015	-0.270794061201183	0.107330599647266	-0.0363078674230635	-0.0260990288391755	0.0274966490299824	-2.24981149645753e-05	-0.00374477713644383	-0.0312034481311194	-0.0189617965367965	-0.0355349350359154	-0.0495771539979613
0.865151667468334	0.110455885713726	-0.268428560149629	0.107250448933782	-0.000845592533827877	-0.0314912854188216	0.00544967933301255	0.00322228234728228	0.00167373953207295	-0.0161684389763248	-0.0297425081454493	-0.0311803751481099	-0.03272883747182
0.472051669108775	0.197724645826965	-0.10379992352892	0.248715252016196	0.00395538323286143	0.0220530934130221	0.0636372101484023	0.0433360817361421	0.0450826408012532	0.0130042383229417	0.00594710359165895	-0.000383298868775583	-0.0272521887753022
0.495153643258502	0.159611682678675	-0.1046035014926	0.270935825362546	-0.0584302978301602	-0.0478544917669889	0.0226375006504309	0.00274461289166594	-0.0237413347238363	-0.0531423947985745	-0.0501018736646963	-0.0651298473151716	-0.0948380067175891
0.269457720386204	0.107101648943069	-0.0455133116471476	0.197182990693901	-0.0053644632100886	-0.0690144949900225	0.00816968542909796	-0.023760276242911	-0.0134380960435026	-0.0371894791000555	-0.0407018414756764	-0.0665856287531768	-0.0766501506383442
0.719090606984616	0.152738615451852	-0.197983317993941	0.189566190603761	-0.00893985798028318	-0.00750035322758091	0.0360502910606941	0.0191594633033361	-0.00701171283594737	-0.00822010560393205	-0.0312421371835288	-0.0377617993572634	-0.039244046611552
0.415934207122381	0.163745791272993	-0.0853401745105384	0.242137264004817	0.00714503088246454	0.0362937957657201	0.0676538581564152	0.0599448682687694	0.0270332218165859	0.0217194133240923	-0.00037749816282967	-0.00616028803477819	-0.0186434505167102
0.633662728520572	0.140359629537387	-0.158327171337105	0.242927747669904	-0.00745215107015662	0.00152405086313745	0.05119022994072	0.0290824098881471	-0.00429656923751498	-0.00296405010350964	-0.0271450173491167	-0.0293995895618244	-0.0508924297576441
0.0475127688335131	0.00833852347378271	-0.0079295519708957	0.0292394846322202	-0.00414935689254432	-0.00480390153696147	0.00606138909902688	0.000790685944419077	-0.00190776063689886	-0.0044766292147529	-0.00368243578303707	-0.0088911826438989	-0.00929455171844832
0.0376436473263342	0.00501046472009796	-0.00484854333702048	0.0151709977875508	1.46146273344305e-06	0.000572071897853174	0.00770388185979155	0.00586946946988704	0.00523925216305025	0.000286766680293309	-0.00181559116262576	-0.00488078163811911	-0.0054156341290186
0.93264126984127	0.0647052782261792	-0.305189325259603	0.0596550264550264	-0.00645238095238088	-0.017626455026455	0.00101402116402116	0.0066976190476189	-0.016217124233791	-0.0120394179894179	-0.0442520161936828	-0.0456830687830687	-0.0604389290085369
0.0770979039642754	0.0156745703297735	-0.012493144157665	0.0523466051148048	-0.00629462681007514	-0.00818797538168006	0.00812954594061281	0.00306070995773981	-0.00093552320319952	-0.0072413010958776	-0.00418831256954749	-0.0152352927779958	-0.0140126340001582
0.902145855379189	0.082631209593174	-0.288122924622672	0.0850763668430335	-0.0130818342151675	-0.00210097001763665	0.014641975308642	0.00816194885361565	-0.0183442320025652	-0.00759140211640208	-0.0228564373897707	-0.0127138888888888	-0.0259190075356742
0.00233768249634493	0.000347917458481404	-0.000159014787933653	0.00141496162000104	-0.000294790316192544	-0.000226277683065587	0.0011818056026059	0.00064020070740823	0.000671485759916958	-0.000260533999629065	-2.89799834431431e-07	0.000276946344419742	-0.000163830281732283
0.572080744389196	0.149209886794391	-0.140230348071364	0.228437616117399	0.0295770617306986	0.0186178662405255	0.058673584064692	0.0597997579818073	0.00635980952423298	0.0240974639856121	-0.0199395707665528	-0.0174997230889348	-0.034120800740723
0.475549067100077	0.111029436479839	-0.102163670476863	0.272009865571807	-0.00997096744632947	-0.0238456439210798	0.0481181877491114	0.0179928251861646	0.00377291865826213	-0.0169083056837046	-0.0335455772231358	-0.0538981868975617	-0.0667668018900737
0.243583417952987	0.0774730553750566	-0.04096888079986	0.173240041908751	0.0150383957148827	-0.0101447487168618	0.0557768320832969	0.0440443654627635	0.0196366869051131	0.00244682349901043	0.00319417263009919	-0.0141941244149036	-0.0268390416286867
0.200615654944234	0.0830300472527654	-0.0220243450423563	0.195166484938415	0.0178392097589201	-0.0300626710955991	0.0238842578001807	0.00348713361007519	-0.00130728397522362	-0.00611173066833948	-0.0257658546054429	-0.0324154062281635	-0.0389505756212119
0.101951782604217	0.0447074916396408	-0.0101509911479655	0.0963032614732454	0.020681539005663	0.017055221421784	0.0475892453855015	0.0267518775433357	0.021772771970634	0.0188683802137235	0.00501304430592915	0.000691950110884271	-0.000435469441028999
0.939495767195767	0.0590330943215357	-0.310006548089038	0.0552820105820105	-0.00604074074074068	-0.0435075449242116	-0.0194560591369415	-0.0144604898188231	-0.00810317460317467	-0.0247741428324761	-0.0332487134869489	-0.0352527749483632	-0.0385322535489203
0.106047924137855	0.0512247021703321	-0.0129197460559531	0.0822662561406866	-0.0164474778625518	-0.00157157973289936	0.0118921718820589	0.00179697307746905	0.00938078282516515	-0.00900952879772558	-0.00790503312603295	-0.00371668417351122	-0.0157220613089926
0.511867033173706	0.155032342760592	-0.113070764543954	0.262260861400473	-0.0452091644843848	-0.0495758260261101	0.0204999479441523	0.000921958064334927	-0.0184225244189715	-0.0473924952552475	-0.0738378468975202	-0.0617265380437327	-0.110919568804239
0.57556115062041	0.121016150328021	-0.144926089582114	0.209728288400608	0.0187651262910874	-0.001356015967241	0.047534951910522	0.0256258294118734	0.0121189241209905	0.00870455516192314	-0.0148305068727651	-0.0398624880374849	-0.031437341187718
0.583217644758916	0.165257845511567	-0.141658059658821	0.24261993642495	0.00878876746870116	-0.0671114652855814	0.0109033366604785	-0.0211641132778138	-0.0496569461157054	-0.0291613489084401	-0.0491074669512571	-0.0679392055191584	-0.103730648758731
0.244869588562848	0.0400467228008709	-0.0370411382557752	0.19628176566509	-0.0185929938221165	0.00271140426597569	0.0398264271408334	0.0274885914466838	0.00164519361140528	-0.00794079477807039	-0.0208273907888347	-0.0275057786226741	-0.0387497097987438
0.343003792322178	0.129627035178299	-0.065978637598687	0.210396834398882	0.038047730388201	0.0166549296184286	0.0867497065635426	0.0489312422181585	0.0334471254215366	0.0273513300033148	0.0237725700480762	0.00492668106652844	-0.0323774296928842
0.345613013593086	0.152861381341526	-0.0679568975106247	0.204876046165958	0.0341201095937673	-0.00468001620172154	0.0555359100862259	0.0306557598702439	0.0377233997730463	0.0147200466960229	0.00686835797549501	-0.0190475702036383	-0.0148989166350493
0.019965698516271	0.00395058640251355	-0.00115255532280109	0.018081168114351	0.00178829740867873	-0.0013399858840073	0.00345796152201965	0.00215853403780546	0.000512720697432186	0.000224155762335716	-0.0025246834385729	-0.00605031744744373	-0.00354401273593108
0.114830077524409	0.0244511839109302	-0.0166522971182371	0.0813718675304815	0.00421210791267344	0.0048800077729361	0.0275574794648185	0.0191915582450084	0.00575511584507032	0.00454605784280476	0.00128193792284678	-0.010005331846189	-0.00980038808930539
0.0136288841858834	0.0140920614909242	-0.000212170119944004	0.00749345817547817	0.00557745334814784	0.00343970580648496	0.0112816607817466	0.00851581067992956	0.00480367239077859	0.0045085795773164	0.00269538061754178	0.00296170523011936	0.00204932612620329
0.943273544973545	0.0560344875579728	-0.309386345480492	0.0525042328042328	0.00421904761904757	-0.0454247715247715	-8.17460317459329e-05	-0.00602777777777774	-0.0183889329805996	-0.020602861952862	-0.0290483096605645	-0.0459556271705781	-0.033434479717813
0.123578525034392	0.0190271988790415	-0.0180925948902067	0.0879946792812129	-0.00846128971972089	-0.00681177352534421	0.0150635525456392	0.0110811282463977	-0.00131262849847222	-0.00763653162253256	-0.0193226901731063	-0.0229118916959422	-0.0260559856897172
0.780115432098765	0.165790925426175	-0.218349171896407	0.183752292768959	-0.0309162377001129	-0.0675727531727532	-0.00230268125100308	-0.0233219373219372	-0.0335374815949635	-0.0492444954364331	-0.0490577687744355	-0.0823834469277881	-0.091362317986755
0.643518961793472	0.139899607451396	-0.162202008707181	0.244973366248856	0.00127985525539698	-0.000581422335834136	0.0590993046136105	0.0287769058196813	0.00117701562235872	0.000349216459781476	-0.0233864363735704	-0.028843448644197	-0.0588611289069313
0.0075376247231209	0.000585999833904029	-0.000679122392155853	0.00488834060722462	0.000339200372165283	0.000423771215821792	0.00332246262634642	0.0013283752774819	0.00146840038097359	0.000381485793993538	-0.000364168719794997	0.000114474003500043	-0.00107610783826993
0.00552388808012922	0.00298570602046424	-0.000603455363763022	0.00341289820439232	-0.000352696478833026	-0.000377106330935144	0.0019262816731906	0.00112774074602601	0.000142578770664765	-0.000364901404884085	0.000478427691510789	0.000677706591373111	-0.000515787573612137
0.586403090559645	0.166504129848879	-0.143064144735748	0.248377277140537	-0.0312108215760466	-0.0932260615704393	-0.00748443283337752	0.00723034486764451	-0.0517960424983723	-0.062218441573243	-0.0951156538824235	-0.0942551799824595	-0.105373349805798
0.784539770723104	0.163981344497749	-0.224249524613948	0.175400705467372	-0.0313285550868885	-0.0686310848011829	-0.00349622389230242	-0.012854458326427	-0.0276440292416944	-0.0499798199440357	-0.0582597381376793	-0.046283010581037	-0.0736366599129157
0.611476748974707	0.13475997408111	-0.150984794289119	0.234491530131807	-0.00709066934990221	-0.0283698335758861	0.0389153818011191	0.0318983036992738	0.0120392701548769	-0.0177302514628942	-0.032652977313339	-0.0498388718150106	-0.0469881141413181
0.335417418830501	0.104759018953706	-0.0586078609210339	0.246679183401536	-0.0235607229923445	-0.0269413711690329	0.0194968520493056	0.0126235138194083	0.0102813117957675	-0.0252510470806887	-0.0230220884305635	-0.0570542420025967	-0.0596496987351089
0.455924340848492	0.194309080919178	-0.0968806109875531	0.249316653668973	-0.00573448735993926	0.00483861277519654	0.0445796372375439	0.0389313617703752	0.0169655355030817	-0.000447937292371359	-0.00945767965625932	-0.0252800202821925	-0.0458897077290863
0.894401410934744	0.0855282582390461	-0.285706574371395	0.0893446208112876	-0.0151857142857142	-0.0200278338945005	0.0104339065255732	-0.00245379188712513	-0.0178213484046816	-0.0176067740901074	-0.0398731387893152	-0.0403784662867996	-0.0310862233445566
0.0566953212926287	0.0113977210027423	-0.0071306790783346	0.0411280006229119	-0.00257409448888803	-0.00315571821586273	0.0110467616625797	0.00349411185548827	0.00161275467328967	-0.00286490635237538	-0.00476297827452542	-0.00764068533903423	-0.0104358844003011
0.0345084064782697	0.0107208761503291	-0.00314193822225318	0.0239849492294692	0.00316138923547186	-0.0019705148139353	0.00950660207482924	0.00406609109396066	0.00370709355403367	0.000595437210768282	-0.00237036874025495	-0.00164979595077414	-0.00369172557086572
0.50908589976745	0.155433820697189	-0.112770937388632	0.264456825183324	-0.0208592129263917	-0.0575631184933804	0.0314019432990694	0.0099823623342572	-0.0400710769825074	-0.039211165709886	-0.0442560047005229	-0.0833684425283717	-0.103367588732179
0.203524900094688	0.0452110691741529	-0.0327305770395176	0.150381269307219	-0.00353512555066046	-0.0143263037368235	0.0324707510121995	0.0161611383042976	0.000219361477367175	-0.00893071464374201	-0.0155164467896534	-0.0239642489459345	-0.0304518591130075
0.187057406836334	0.0286296726150435	-0.02660932157088	0.146743877600464	-0.0104038330559189	-0.0105071120716495	0.0333007947482965	0.0133907823014761	0.00703690761841341	-0.0104554725637842	-0.0160073905047365	-0.025843864065784	-0.0370916657661255
0.69114354657688	0.169877833722212	-0.180789330454473	0.228795606862274	0.0156344189713127	-0.00102407125611459	0.0565589130005796	0.0445330774164107	0.00128632147340868	0.00730517385759899	-0.0208935729193916	-0.0211104221667947	-0.0268931679323908
0.894587477954145	0.0878227519033126	-0.283737953509359	0.0848992945326279	-0.0135951499118165	-0.0283218694885362	0.00761807760141087	0.00104087301587297	-0.0114613756613756	-0.0209585097001764	-0.0304561728395062	-0.0418170792170792	-0.0551638222888223
0.00219203926594416	9.15068551269635e-05	0.000190186768991151	0.00134547930108638	-0.000256517891368725	-0.000230410538904794	0.000580813232521087	0.000402206403980799	0.000437840625011503	-0.00024346421513676	-0.000264048124931971	-0.000140563664927274	-0.000323310462357145
0.865374490941158	0.107036990481005	-0.269993552630287	0.105748830182164	0.00979914221580891	-0.0259789094347918	0.010082750274417	-0.0106840147506815	-0.0115270821770821	-0.00808988360949137	-0.0400947136583747	-0.0334792338498859	-0.0453250551917219
0.942339153439153	0.0565409138104935	-0.31307280606717	0.0524015873015874	0.00599788359788367	-0.0750913583148876	0.00310529100529122	-0.0122267195767195	-0.0152541005291004	-0.0345467373585019	-0.0235531019815333	-0.0325917930834597	-0.0326355820105818
0.223383310370693	0.0857285008421413	-0.0362711275554601	0.158276302959073	0.00266858355789107	-0.0274168371390316	0.0219378550340911	-0.0047663293139841	-0.00400027399480454	-0.0123741267905703	-0.0282247202674234	-0.0250024467700902	-0.045694202778148
0.131674879966901	0.0194453898302609	-0.0120306450685407	0.123679953861158	0.00473581412063426	-0.000298252657933762	0.0383794236447039	0.0208799205578348	0.00683341065387807	0.00221878073135023	-0.00611246077118449	-0.0122858891311988	-0.0173769094778737
0.052371820911024	0.0280703719364819	-0.00212308585855983	0.0520092934632736	0.00309084974219588	0.0125561324505931	0.0184683452818977	0.0147038994852831	0.00548631508102613	0.0078234910963945	-0.00054224555836873	0.00339226311095806	-0.0074309303539529
0.17831671930322	0.0305840606177189	-0.0251157349767588	0.135429215059967	-0.0132088625835938	-0.00661029221440712	0.0281848150983347	0.0103628072923111	-0.00758880339223642	-0.00990957739900047	-0.0228720836581273	-0.0258955144620755	-0.0430622745784361
0.783387654320988	0.159535213935783	-0.222410263452225	0.182130864197531	-0.021268475789967	-0.0791436393853061	0.00655234271900929	-0.0117384091217425	-0.0344029925321592	-0.0502060575876366	-0.0424482603815937	-0.0548396478580602	-0.0842310416772079
0.135188560662294	0.0400669015934458	-0.0171465014812287	0.11913415215794	-0.0106290514165842	0.00970060198753531	0.0190913608985508	0.00973877033906767	0.0130957526613535	-0.000464224714524453	-0.00269106858909532	-0.0188465896571761	-0.0251640968626548
0.489942831213219	0.159318229419991	-0.103547084804464	0.268110552801001	-0.00572616523718777	-0.0356441382013418	-0.00622191090259233	0.0192730277117741	-0.0269856695728133	-0.0206851517192648	-0.0620528819338011	-0.0610236980680156	-0.0744336064817246
0.379181408040959	0.0895323592253748	-0.0786523424624979	0.195535860377735	0.0127789432220202	0.0164834570163204	0.065671727319544	0.044469650571296	0.0299106122596733	0.0146312001191703	0.00419734067420613	-0.0206361759614426	-0.0135560428811335
0.683232353058725	0.161018837739844	-0.186775682093447	0.183676008027499	0.00127278708720879	-0.03210079559234	0.00137351648999418	0.00936694394057158	-0.0270663994860214	-0.0154140042525657	-0.0489830815500005	-0.0583239281389556	-0.0853324377823295
0.038300749320195	0.00676912996042941	-0.00514236988132743	0.0242544825404084	-0.00610046816620752	0.000649787442872619	0.00711931095841423	0.00126135820520931	-0.00623560080590661	-0.00272534036166745	-0.00918918756232848	-0.00845289353030942	-0.00792949314438407
0.0013116677832193	6.07320626505217e-05	-6.60904006038673e-06	0.000997207545409872	0.000222168283729232	0.000213612130154974	0.000478330326060184	0.000208821952444431	0.000307943838249783	0.000217890206942103	-0.000128223632111557	-0.000115750329120033	-0.000262691780710018
0.549573259281329	0.131102339999946	-0.132206397693885	0.242037054398799	0.00150579033378806	0.0123201651876257	0.0574575959096135	0.0472888248456973	0.0332255937509502	0.00691297776070687	-0.0114503940199444	-0.0132701872599665	-0.0338901050628648
0.0227326164741696	0.0077852350748989	-0.000120331098072995	0.0204470110695746	0.00439566519129242	0.00269403099892121	0.00782985353586077	0.00525342279822794	0.00150267213030361	0.00354484809510681	0.000691506787329269	-0.00326415175616525	-0.0036816825126354
0.33021330132685	0.143081708472247	-0.0613831442386445	0.211716708850921	0.0201937266752292	0.0026076674126379	0.0580772299125004	0.0312065795033696	0.0091585348444902	0.0114006970439336	-0.0339045000106065	-0.0220917348279402	-0.0381048377225878
0.405787140925344	0.131958071076991	-0.0758175888694091	0.272249994805187	-0.00836513122876625	-0.0474079426447803	0.00686351479550995	0.0211311405675176	-0.0395493666685529	-0.0278865369367733	-0.0438615530276394	-0.0950499461294596	-0.110512892718081
0.125798789535555	0.0564984593290053	-0.0153524964320696	0.103395343505201	0.0134514561153669	0.0166246957631873	0.0466256783199607	0.025950711432873	0.0156671619105892	0.0150380759392771	0.00922825657510642	0.00368477243478324	-0.000884882229303857
0.0702628194912351	0.0156399830448735	-0.0095356537322186	0.0531286430750202	-0.00235315756062303	-0.00443319980896045	0.0141735025248442	0.000933345408258443	0.00257434101137424	-0.00339317868479175	-0.00488911708953332	-0.0110652250538817	-0.00875345517695271
0.491982979484848	0.155532714374042	-0.105438538224689	0.270214363671938	-0.0577782514687867	-0.0521536778769073	0.0230136868568748	0.0161814924253268	-0.0293474782187462	-0.054965964672847	-0.0754724456127718	-0.0751698218355323	-0.112255084133487
0.141567094144407	0.0556524830872879	-0.0177311557167562	0.123178643745716	0.0013098262269752	0.00556827136793844	0.0283931977482444	0.0387724806578702	0.0111673282744153	0.00343904879745682	-0.00413492579290389	-0.00580941202355742	-0.0177959371623656
0.371822486819463	0.0947086018057759	-0.0770813038812255	0.199155603979076	0.0106286234629797	0.0191971508412491	0.0647632518404562	0.0436541416751883	0.0364949052392644	0.0149128871521144	0.00670886885620903	0.000586565623915514	-0.0198671383595429
0.021996356799785	0.0193638537673081	-8.53693300823036e-05	0.0151953928438511	0.00465475025496096	0.00481722493019424	0.0135400397214255	0.00885081589138602	0.00778438722644554	0.0047359875925776	0.00339955050728935	0.00106602243090369	-0.00213394480952568
0.0386449994431577	0.0326347950033832	0.000375670260821505	0.0316616963652832	0.0100229533311339	0.0105245034629214	0.0261901206526679	0.0198345660390393	0.0159697782784305	0.0102737283970277	0.00406775896354067	0.00381847574437862	-0.000792213930476668
0.0560314937063144	0.032190194489517	-0.00391780980462488	0.0533397560660056	0.00536205389920043	0.00698617247964567	0.0297222285684942	0.0237448520760761	0.0177627354921698	0.00617411318942306	0.00532948359905033	0.0108750362358004	0.00103008641041791
0.577375901624878	0.174558409525937	-0.139397948193047	0.257174063144901	-0.0455532182753381	-0.0805491114914689	0.0299598193224654	-0.0214843300206239	-0.057174267643864	-0.0630511648834035	-0.0748389782311146	-0.102809019890177	-0.118942212448705
0.0646976358338889	0.0356651632020913	-0.00843643114389217	0.0349161950629765	0.00689709705732411	0.00463409387456948	0.0233875860217996	0.0176608468645202	0.0126885135423351	0.00576559546594679	0.000689558887432204	-0.00198123760016214	-0.00552664944648731
0.0021059542198659	0.000332788413113608	-0.000232330765035589	0.00135918587659796	0.000699470246678528	0.000479619388970361	0.00142046075117484	0.000452151041508828	0.000142028432667645	0.000589544817824444	-0.000281193759387822	0.000397383288594515	-0.000203122326702077
0.562797061814079	0.141884933881631	-0.139937987815623	0.227505803758601	-0.00642182438584227	-0.0097719716822956	0.0698018524376112	0.0262123888428475	0.0144465918381038	-0.00809689803406888	0.000849169812574102	-0.0255143463405104	-0.0382672092319377
0.103085086206527	0.0424751488301676	-0.010802489454406	0.0928876541802116	0.0117135319463191	0.0127307008159499	0.0359718910552173	0.0270004262204851	0.0190260295927327	0.0122221163811345	0.00533839435789289	8.20967957594065e-05	-0.00479922788989592
0.214845556149769	0.0651507035598395	-0.0386304040371932	0.136878231949966	0.013223156028089	0.0165212132247195	0.0462831558883079	0.0308873320338496	0.0055521878977543	0.0148721846264043	-0.00640522240710972	-0.0144199231625337	-0.0242080316795454
0.914905467372134	0.0774998175380295	-0.297045467756795	0.0741368606701941	-0.00942398589065252	-0.0383676488475337	-0.00832760942760935	-7.54409171075388e-05	-0.0186390652557318	-0.0238958173690931	-0.0190970017636682	-0.0264410565106643	-0.0421773809523809
0.866929136604137	0.107084636303575	-0.271617545044796	0.104856577681578	-0.0162059540314442	-0.0226232543934298	0.0214184183100848	0.0182791967291968	-0.0097224456824947	-0.019414604212437	-0.0259972975253161	-0.0386019678542705	-0.0395329559329559
0.177268022626472	0.0332242583390106	-0.0269825208598931	0.136274689841637	-0.0077872337587073	-0.00593175050587699	0.026866516611792	0.0127604541522017	0.00529363425653692	-0.00685949213229214	-0.0176791730318648	-0.0307320426471888	-0.0272898863921524
0.0207712656854987	0.0149771930256167	-0.00307290118936507	0.0117614888136925	7.18402967244576e-05	0.00200546380812612	0.00934847591267018	0.00580326300040392	0.00293325805996115	0.00103865205242529	-0.00143447115899592	0.00152610218594756	-0.00172999641596081
0.820282845020833	0.109639360375087	-0.24535200617338	0.138454721116733	0.00517009709877525	0.00501455462305733	0.0194259292296075	0.00723225527847737	0.0202836452789901	0.00509232586091635	-0.0153270305766026	-0.0216903321984145	-0.0569956431703964
0.683248425856219	0.162887596829992	-0.186589215455262	0.190542290754312	-0.0421433405355485	-0.0335382335043294	0.0117568926280072	0.0123629049034731	-0.0219631054274902	-0.037840787019939	-0.0341273610491692	-0.054898620517093	-0.0862974809445578
0.644214294964295	0.17597652741307	-0.165899504925321	0.231310043660044	0.00435174331841004	-0.0215476344824385	0.0586595014734721	0.0104280757718748	0.0059282684903742	-0.00859794558201421	-0.017998733238404	-0.0426004123370073	-0.0573964817057052
0.199227542032396	0.0354737082585996	-0.0352011844713733	0.132712483436004	-0.00745490421759715	-0.0255857650124212	0.0283394660697073	0.00917890494805049	0.00184092868328489	-0.0165203346150092	-0.0128286093915597	-0.0289342843782137	-0.0293772683904733
0.336692738462087	0.109471299476504	-0.0566243307702267	0.251063079716145	-0.0511486297636327	-0.0328413313632387	0.0434890690922392	0.0092562859929104	0.00210166543912915	-0.0419949805634358	-0.0454273534933496	-0.0572035961027035	-0.0768637968550246
0.113956696112504	0.0608218951656518	-0.00371035089889436	0.137673808659679	0.0081088772737067	-0.00950658575048366	0.0332518323683622	0.0204392633034311	0.00848035499496418	-0.000698854238388488	-0.00770566860162518	-0.0178662041795188	-0.0211213868037119
0.941400529100529	0.0573547790382447	-0.310032590410912	0.0556735449735448	0.00704470899470888	-0.052077685764528	0.00731723985890642	-0.00107438271604954	-0.00746715167548517	-0.0225164883849096	-0.00953888888888899	-0.0335284154117488	-0.0402659611992946
0.778147971781305	0.163287129405026	-0.217909284673636	0.181338800705467	-0.0558589184637006	-0.0601165835979561	-0.00104830971497638	-0.0271474695420775	-0.0441041350664777	-0.0579877510308284	-0.0691693366274249	-0.0843126290849436	-0.102504841771681
0.311768742060659	0.0803165429243146	-0.0648597910611722	0.167817002850035	0.014784442847232	-0.0076848639339368	0.0374596738590126	0.0298670215250353	0.0208452893672668	0.00354978945664758	-0.012004921775686	-0.0168832293754128	-0.0311957080599014
0.104932590518327	0.0450591591498502	-0.0105129612174863	0.0922948946867712	0.00716687257974279	0.0148769438368773	0.0457168194049113	0.0342926172894697	0.0257597042542009	0.01102190820831	0.00454735448259272	0.0103930435235789	-0.00485149054521872
0.820109045019051	0.103873729905745	-0.247259062160714	0.130557092547087	0.0045741002307611	-0.0147973116906508	0.042847568737563	0.0145265993293388	-0.00432170735671311	-0.00511160572994485	-0.019284493952833	-0.0291174449710619	-0.0414225536361456
NA	NA	NA	NA	NA	NA	NA	NA	NA	NA	NA	NA	NA
0.0198953208098002	0.000341819458331779	-0.000836928324278115	0.0154017144970193	-0.00168602679838335	-0.00162447765806924	0.0039633211423622	0.000954145376199415	-0.000819564831645976	-0.0016552522282263	-0.00284624525625557	-0.00270006205330803	-0.00513435216509062
0.00410644451914096	0.00118436281206571	-9.03553292478055e-05	0.00240329408144603	0.000673270696824766	0.00167425437245429	0.0032129641260516	0.00200281105424162	0.000847523339077367	0.00117376253463953	0.000723607397757841	-0.000387439809002332	-0.000566087994190869
0.348546865930303	0.123044854322222	-0.0673200162807927	0.215336312434351	0.0319242403431029	0.0432694166274895	0.0763758382126715	0.0729061724114335	0.0296600490288884	0.0375968284852962	-0.000674849851932391	-0.00208593720771694	-0.0124748449232081
0.677894096328864	0.134848134663925	-0.184649454178117	0.200028321296702	-0.0249101405615487	-0.00105936941834728	0.0444929266648328	0.0284091693784999	0.00180067595109057	-0.012984754989948	-0.0311269725049291	-0.0250655501882245	-0.0513086569841779
0.00742791869711471	0.000896291997011502	-0.000124344556197488	0.00485812946053622	0.000299620807579567	-0.000248705879846627	0.00184939601503606	0.00207186906604364	0.000372354463980504	2.545746386647e-05	0.000254537205335814	-0.00138141600179003	-0.000687142461926399
0.894652028218695	0.0856397957156926	-0.284459472673668	0.0907162257495592	-0.0103046737213405	-0.0288186745353413	0.0157033509700175	-0.00299920634920636	-0.0123108542749153	-0.0195616741283409	-0.0252685586018919	-0.0136784632034632	-0.0522669210419211
0.370174798898919	0.080682621512762	-0.0787421225327474	0.198808559847051	-0.00307383269358119	0.0186239609614863	0.0557077235397508	0.0350036961407446	0.0202186130710573	0.00777506413395257	-0.0026301961421844	-0.028711491050622	-0.0257527212027753
0.569924673377305	0.149434169756009	-0.139618043022453	0.227329971897155	0.0274583793181133	0.0191669167509494	0.0612549751361853	0.0561219392349809	0.0241671950654637	0.0233126480345314	-0.00780798127813687	-0.020098817217878	-0.040835885584267
0.450565182764768	0.198941726087505	-0.0945525688987366	0.253483316562989	-0.00457926508905343	0.000603148973957746	0.0541872570270543	0.0319284419595555	0.0223820001024858	-0.00198805805754787	-0.00868927457631791	-0.0200175642496427	-0.0258092885898978
0.471218310336848	0.20266322277474	-0.101554513308361	0.24685300514391	0.0255471101452635	-0.00172463003670964	0.0551952580977348	0.0380996738234211	0.0406512870666972	0.011911240054277	-0.00681891909996596	-0.0150205223401741	-0.0187235254767171
0.463599980696873	0.195117318606027	-0.0972067492338058	0.249085418246576	0.0260422325824647	-0.000679254645733041	0.0682990106104702	0.0420373705949835	0.0144904297706159	0.0126814889683659	-0.00891647289555519	-0.0196025562269279	-0.0426357341028401
0.288297393817537	0.0765970864591463	-0.0463765922405742	0.199047012295334	0.00623231644447764	0.0190120898433057	0.0645932939238693	0.0471260695404805	0.034040548718651	0.0126222031438916	0.00429314276323328	-0.00742194220766157	-0.0107133623910567
0.0310515134585212	0.00670754624885367	-0.0040803870789852	0.0200915139916452	-0.00277016580035032	0.00318184170702119	0.00806635473876367	0.00809683251506801	0.00416685168259792	0.000205837953335435	-0.00178055831806938	-0.00152258483207649	-0.00562146193775202
0.684864528925717	0.15560106732273	-0.18749532383403	0.188164079422706	-0.00749799393638351	-0.0286467270709752	0.0285705657901011	0.0268535463034033	-0.00561291201670022	-0.0180723605036793	-0.0405128192422375	-0.0446088583016454	-0.0418063129550587
0.404322854846193	0.0817237645202944	-0.0797618213599532	0.246816353926777	-0.0185486340219297	-0.00322318503612873	0.0485404936026651	0.0307236806968402	0.00132141485393417	-0.0108859095290292	-0.0286211078825771	-0.0365536706477709	-0.0525725395033272
0.798653136369803	0.145552367390246	-0.236384191793934	0.144947962531296	-0.00995583838819136	-0.0729828089977592	-0.00934251520084861	-0.0105720615479388	-0.0280971661681914	-0.0414693236929753	-0.0634709430796815	-0.0550828740867531	-0.067896017323319
0.918626278659612	0.0749176268866674	-0.296582854127632	0.0710403880070547	0.00607927689594356	-0.0192553791887126	0.010573721340388	-0.00508703703703706	-0.00638064373897707	-0.0065880511463845	-0.0261518910102243	-0.0293110670194003	-0.0250946471738138
0.0211216982997038	0.00648439963389871	-0.00271667032966966	0.0142393113134399	0.00235304032284567	-0.00131104728907118	0.00502040612577526	0.00420286464226217	0.0020080598027728	0.000520996516887244	-0.00207072805199931	-0.00208752018343698	-0.00169377359252544
0.0651063822857133	0.0345214309712647	-0.00832598193747836	0.0354685181324481	0.00992306533766392	0.00458229365788135	0.0197389587848342	0.0160540614252304	0.011027349769397	0.00725267949777263	8.63480974482717e-05	0.00105265206107021	-0.00851251562824668
0.0695600486142919	0.031377478777931	-0.00633026761579053	0.0654216458538466	0.000568623729339801	0.0148512932224891	0.0167847508051155	0.0125278228725072	0.00624943345074501	0.00770995847591446	0.00252071895139377	0.00254419687275148	-0.0123364837839461
0.575128159714741	0.120253003883186	-0.148637860158061	0.209561534606532	0.030131285769785	-0.0148352118054037	0.0597311161684151	0.0335750019991236	0.00797130769250376	0.00764803698219063	-0.0107461125880951	-0.0378465904323245	-0.0431321723859012
0.944456613756614	0.0545262735854697	-0.3120606608227	0.0517285714285712	-0.0170185185185185	-0.0466589065255733	-0.018552380952381	-0.0116343915343916	-0.0322223544973546	-0.031838712522046	-0.0239767195767197	-0.0383130651755652	-0.0390983084816419
0.326350010620934	0.116657074607265	-0.0596276236336227	0.203920156211049	0.0170251828615401	0.00970817107959637	0.0654289562726713	0.0550956138205863	0.0214583635918079	0.0133666769705683	0.0162966565955376	-0.0120224718782653	-0.0257549758424652
0.0266897940641503	0.0083798513160987	-0.000685610066552669	0.0242373350967064	0.00444346466191227	0.00261914985223502	0.0105632780771563	0.00995554037982317	0.00504797111919546	0.00353130725707364	0.000908596123150952	-0.000951424171585415	-0.00463339345474281
0.812913419868098	0.110219142048292	-0.245967768096767	0.134378684324007	-0.00394635329269766	-0.0416416345546455	0.0378585378038602	0.0190355712098152	-0.00976033609422811	-0.0227939939236715	-0.0286141954531296	-0.0205134878337098	-0.0628262054609398
0.00310455867278694	0.000283499398966617	0.000403433658034602	0.00266651732485983	1.64512108411616e-05	0.00025973557972085	0.00132179463733676	0.000862204235614932	0.000691542818075641	0.000138093395281006	-0.000202697679674674	-0.00018132742042296	-0.000528153914933169
0.245147650291018	0.0432215857085612	-0.0369891087016691	0.19107674232155	-0.00451443136725801	-0.0108549464935969	0.0439999333120612	0.0130091954088336	0.00276701514316754	-0.00768468893042742	-0.0153549678005492	-0.021114881900091	-0.0313420639709675
0.513024839281684	0.151066148735429	-0.111544047798859	0.263147277410247	-0.016629223183465	-0.0497646674115442	0.0216064362866738	-0.0224135754479	-0.0212912824821243	-0.0331969452975046	-0.0702209229953165	-0.0559401736205267	-0.0767117026936704
0.69624734987235	0.143007565964728	-0.187356117593268	0.20995265012765	0.0239845370860078	-0.00789042754236702	0.0432698933691581	0.0407294816900984	0.0107590816760152	0.00804705477182033	-0.00824436357617941	-0.0355019554523897	-0.0147255124576176
0.00271042971349894	0.000203530477924726	4.13815725185253e-05	0.00209219553361042	4.75884995053844e-05	0.000454281289177706	0.00110481962587137	0.000356162291550917	0.000255468973734692	0.000250934894341545	-4.64363768161321e-05	-0.00069469065895446	-0.000944162215941271
0.946030687830688	0.0528807200535577	-0.309808449457414	0.0488582010582012	-0.0197977004477004	-0.0230910052910052	-0.0120955467372134	-0.0121825396825396	-0.0107813492063492	-0.0214443528693528	-0.039629385737719	-0.0479676647426647	-0.0281764750681417
0.0368571720322248	0.0107730318641948	-0.00455592214749704	0.0261245397031412	-0.00156451889541538	0.00057096213952966	0.0071622632293258	0.00632279767472657	0.00582625961466038	-0.000496778377942861	-0.000823641000392401	0.00128447013157072	-0.00369236998174388
0.00208216263714853	2.83768840863082e-05	3.11484399904459e-05	0.000321099481743811	-2.61814798047893e-05	5.45605772088306e-05	0.000919297421029021	0.000571223328917645	0.000251401654735849	1.41895487020204e-05	-0.000186057326306879	-0.000335899602837141	-0.000427759401572115
0.739151621218288	0.160334156280836	-0.206421381014998	0.200317955501289	-0.0251521896156055	-0.0644227148506045	0.020750608071378	-0.0345281715198382	-0.0108963222244828	-0.044787452233105	-0.0452184642194658	-0.0774294937036553	-0.0765567654636879
0.0259700252769355	0.0184945495388362	-0.00362276963367943	0.0122338084021753	0.00233664527573929	0.00204997821641221	0.00917834881953931	0.0068545914975711	0.00593331175951856	0.00219331174607575	0.00156498734411533	-0.000533279968351192	-0.00143769303100983
0.941834391534392	0.0575076753472568	-0.310238293196108	0.05364708994709	0.00709523809523815	-0.0373725749559083	-0.00649098124098124	-0.0026775132275132	-0.028468253968254	-0.0151386684303351	-0.0296876498410812	-0.02966278659612	-0.03522791005291
0.0754379527567854	0.0385943627090114	-0.00714509490177942	0.0724852490506887	0.0113930647493418	0.00129596749174249	0.0226450184507707	0.0275200812352347	0.0225804536633601	0.00634451612054215	0.00476870482339144	0.000421634585544339	-0.00590669648250877
0.651139256282011	0.137392369148863	-0.172399148412595	0.199792196809954	-0.00138010825070378	-0.0277030724263727	0.0355525953927492	0.00418998571840401	-0.0271125084445248	-0.0145415903385382	-0.0498778146381834	-0.0608172070382129	-0.0748950112232397
0.47271959593332	0.101214932817616	-0.0990254368094911	0.256713415810889	-0.0120861884203339	-0.0209256800025061	0.038006634036552	0.00843125516585458	-0.00677457808747267	-0.01650593421142	-0.0331214818250231	-0.0556500890615897	-0.0624755451436803
0.525034293923372	0.0836230158586492	-0.122491564251864	0.226193338841111	-0.00962925111459911	-0.0130119550462452	0.0466574507801946	0.0283511361916027	0.00813155517370256	-0.0113206030804222	-0.0162242439391744	-0.0323713250867066	-0.0515337837753793
0.416640497519453	0.134264184291504	-0.0793590232006933	0.267076517680689	-0.0404033810834004	-0.0268938767347409	0.0295451349336487	-0.00528347896309783	-0.0274368351435065	-0.0336486289090707	-0.0606469406014203	-0.0616467340353313	-0.0587376862646337
0.312522346807576	0.109104845604496	-0.0488661258135054	0.25367895043394	-0.013705379229359	-0.0137465207280802	0.0572508681296566	-0.00760201277280448	0.00145091688536314	-0.0137259499787196	-0.0333156995405904	-0.056103896728494	-0.0517338359888203
0.0422039603642519	0.0138093025108399	-0.0053379734802315	0.0301553974583138	0.00679023079956184	0.00866322906859108	0.0155605985165171	0.0089569363915772	0.00661948882006307	0.00772672993407646	-0.000204165249927613	-0.00222513755413778	-0.000757566751581958
0.0919420338038463	0.0180102360216731	-0.0111920978115505	0.0746554987823423	-0.0101199579865217	-0.00362282066606859	0.018188482346645	0.0111714642118996	-0.000812887362823811	-0.00687138932629515	-0.00764676912537259	-0.0149817798139427	-0.0228005308981927
0.196181150628603	0.0444753375950548	-0.0278265663041222	0.161882378502192	-0.00442277162154794	-0.0141991507256	0.0386318842012419	0.0250968243316471	0.0174465481638032	-0.00931096117357397	-0.00924881570312147	-0.0149781986266532	-0.0306552666715124
0.736392524759191	0.15664683867115	-0.199932573130341	0.207775464658798	-0.0151748929326614	-0.0496934169030007	0.00346244002910667	-0.0129386270133949	-0.0340216178882846	-0.032434154917831	-0.0567217778179231	-0.0821100647376931	-0.111765048875751
0.306126871677204	0.0882661328157276	-0.0538809243008179	0.19852535179162	0.006668378389872	0.0251738526109971	0.0653521956543766	0.045002705853035	0.0355188795467698	0.0159211155004345	0.00399942838883527	-0.00537566401147838	-0.0158736544243112
0.00465624229183422	0.000604089922965705	1.17338292435903e-06	0.00310689208956749	0.000749848523657112	0.000102218000785276	0.00157722191853847	0.000766428187788076	0.000310922154713342	0.000426033262221194	-0.000625771830530569	-0.000115520767826841	-0.000684217641617148
0.585594930543265	0.165708211027603	-0.139573342290477	0.24263673955822	0.00398945514149118	-0.0763204177835675	-0.0150233061030862	-0.00637298035924061	-0.0321350237481278	-0.0361654813210381	-0.0651474103634695	-0.111207210197068	-0.113964991627915
0.232788634364903	0.0935828601953074	-0.0392586818340455	0.169228182377302	0.0390888122660766	0.0393639514458713	0.0681325339339796	0.0533825095936841	0.0396418323452619	0.039226381855974	0.017385819808709	0.0204109572544214	-0.00453234832131302
0.496277877976542	0.105972241753126	-0.109545053452075	0.254848125645732	-0.011420473721831	-0.0283505504784036	0.0445040631843201	0.0344519259450716	-0.0106639257829262	-0.0198855121001173	-0.0372501230178685	-0.0621334202451835	-0.0661962359650682
0.331882560538135	0.146077864222078	-0.0630604613547166	0.208313143626506	0.00955942735370668	-0.00805347972581411	0.0602419017998735	0.0341383694320225	0.0097525746064116	0.000752973813946289	-0.0200480054006792	-0.00487407654148359	-0.0440369120468606
0.0257513027295162	0.00491778699658125	-0.00194917004274641	0.0234400549949847	-0.00300651603958505	-0.0024738304977195	0.00526391988750408	-0.000123437166896376	-0.00189577757813936	-0.00274017326865227	-0.00456959965911706	-0.00411343993450272	-0.00300867055133375
0.283865682338244	0.106905437166359	-0.0531311456867624	0.189112671647747	0.0062855849777117	-0.0590070293306206	-0.00103063336011311	-0.00327595732791591	-0.0120030812091619	-0.0263607221764544	-0.0364271784779884	-0.0426502698637525	-0.0711677639881597
0.885851234567901	0.10302094891612	-0.280739976644166	0.093408024691358	-0.0252559964726632	-0.0154011463844798	0.0130169537615616	-0.00289726631393306	-0.0219249624157519	-0.0203285714285715	-0.0311742180658847	-0.0420037600794201	-0.0672462123942259
0.941589947089947	0.0575976783606363	-0.310647050656617	0.0540026455026457	-0.0282992624659292	-0.0573780780947447	0.00507239858906539	-0.0131557319223986	-0.019884455667789	-0.0428386702803369	-0.029603547088351	-0.0301928911082419	-0.0463657527657527
0.0562603700149892	0.026558151831814	-0.00370365217191362	0.0540850548147291	0.00248953971055594	-0.00312013061986804	0.0201198398484946	0.00737845953465575	0.00650740560704367	-0.000315295454656049	-0.00133934166595204	-0.00523114738401596	-0.00920863993367772
0.927498941798942	0.0697637105462576	-0.302940426067891	0.0619825396825398	-0.00747593270926594	-0.0345455026455026	-0.00251230158730154	-0.0125969576719577	-0.0225411253053409	-0.0210107176773843	-0.0214937670354337	-0.0209698412698412	-0.0400696208112875
0.299807945462587	0.0856884265968803	-0.0517032013691393	0.204239840385216	0.00659610612432104	0.0186017825054179	0.0729743010796181	0.0427472084761962	0.0284261350338674	0.0125989443148695	0.010714433389213	-0.00678045990826925	-0.0144048059635355
0.421792290923469	0.119115354694878	-0.0918785794489731	0.202968494472751	0.0123681046158001	0.0103551715561059	0.0497237891807241	0.0534883240685682	0.0222018729552035	0.011361638085953	-0.00221019615949303	-0.00498224359575322	-0.0154643270215204
0.942071428571429	0.0568857645894036	-0.309169584979818	0.0551507936507937	-0.00916402116402126	-0.0253100529100528	-0.000608465608465614	-0.0126460317460318	-0.0112071428571429	-0.0172370370370371	-0.0266681115181114	-0.042361544011544	-0.0357748168498168
0.230854148162907	0.0956835009455339	-0.0388266755391262	0.16414072962146	0.0374446384022574	0.0222217581964426	0.0644180658935208	0.0616562487127476	0.0451908097461067	0.02983319829935	0.0101217587269361	-0.00438441202702383	-0.0127433308742032
0.144138467816897	0.0221194258161038	-0.0226800158691089	0.0999014198151286	-0.00592929985684321	-0.0187217324418957	0.0220266247508429	0.00962716742263695	0.000286372657591377	-0.0123255161493695	-0.0128471004600248	-0.0179947263062595	-0.0241330516778274
0.106748402939586	0.0164326168896613	-0.0138347947282116	0.0719977428886167	0.00226084745171534	-0.00796658692011992	0.0125774472925113	-0.00709812483309967	-0.00382124600043376	-0.00285286973420229	-0.0127959404399503	-0.0226509011366012	-0.0169989934378745
0.0720046866793575	0.0357052327746647	-0.00740072949757872	0.0658933908163454	0.0124183739591407	0.00993928019888479	0.0259847867470223	0.0279255614306761	0.0115615962978168	0.0111788270790128	0.000862925811278781	-0.00182953966246224	-0.000612529913788851
0.0449784300077448	0.00749495680020269	-0.00569357455683972	0.0276252911209229	-0.000102915983449164	-0.0040673323640916	0.00943079101507295	0.0028751935449377	0.00391619907308688	-0.00208512417377038	-0.00275186757779372	-0.00666600026510709	-0.00946526642994489
0.00990114281295068	0.00573287000887928	-0.000850584536407706	0.0079284917432821	0.00150957331018028	0.000168088948354869	0.00412505479785447	0.00317233908542044	0.00137013560787991	0.000838831129267577	0.00156167100513446	0.00105854888787809	-0.000563353070525758
0.0221827733907057	0.00566603053438164	-0.0020734027134593	0.0135028759357152	0.00318353225480949	0.00106663224345356	0.00443936920064137	0.00152114599570475	0.000407003037115102	0.00212508224913152	-0.000837116072625804	-0.00136891054512071	-0.00323733939108305
0.0500030219609916	0.0082819903838274	-0.00530284727167721	0.0389925734822495	-0.00132353788353826	-0.00138696734235014	0.0111049014365116	0.00910645560402829	0.000979432629214218	-0.0013552526129442	-0.00672366284113602	-0.00985926702714863	-0.0122489562986812
0.769661457678124	0.139100073131427	-0.223232236485154	0.15754342632676	-0.0143680803325025	-0.0139537493227637	-0.0144856328239661	-0.0154306176762918	-0.0386115001872117	-0.014160914827633	-0.0643070074753326	-0.0666815886630382	-0.0690816352971448
0.54572515268892	0.129936230883292	-0.129910515832655	0.242894781762594	0.0385840484060658	0.0130846450598213	0.0877417408474327	0.0462487959452114	0.0442851703023548	0.0258343467329436	0.0019028958189411	-0.0313779343110137	-0.0321036903147003
0.18774841955613	0.0333297339098241	-0.0251578915111437	0.146501955774233	-0.00544397080409401	-0.000663261428208411	0.0313143439281716	0.0232674952976194	0.00851383758684618	-0.00305361611615121	-0.0110594757384658	-0.0207537694414468	-0.0307544394867693
0.254247993932981	0.0564400378530689	-0.0472779446803266	0.163278042751888	-0.00221028835430248	0.0140964026784288	0.0527416771320041	0.0328518659651183	0.0100888024078588	0.00594305716206311	0.00498182324211582	-0.00686216766058509	-0.0139857839898255
0.307180163409305	0.0616192812760255	-0.0511106900567793	0.243736442165241	-0.00763098532905049	-0.0351065028513105	0.0448528858598358	0.0153167003160967	-0.0099301274642476	-0.0213687440901805	-0.0427399521572925	-0.0545696462923442	-0.0645486981753459
0.782656349206349	0.161691103906293	-0.218645330060829	0.184269576719577	-0.00619460140249617	-0.0609441639333796	0.00998652427819091	-0.0118964415214415	-0.0285717908613408	-0.033569382667938	-0.0581184943668924	-0.0667187167503215	-0.0661962819077113
0.0290161314460756	0.00387271609600787	-0.00455532333040798	0.020913643970345	-0.00089492073795738	-0.00470068098906545	0.00379363195260641	-0.00145776154768148	-0.0036445831832077	-0.00279780086351141	-0.00728344883255585	-0.00841249384935115	-0.00704798519049746
0.590694119596161	0.133316173520369	-0.150742974491289	0.215128373180045	-0.000535817767654434	0.000725689589842538	0.0404964095382687	0.0149527320895047	0.0240911036313944	9.49359110939962e-05	-0.0288854991784888	-0.0213460439820394	-0.0406795224602257
0.14178000716675	0.0385768341753454	-0.0194309814378528	0.11873246610267	-0.0103009497348122	0.00034248292113967	0.0277529021124206	0.0216946232279452	0.00708888623994694	-0.00497923340683629	-0.0080688317412802	-0.0121083059355403	-0.0308682599200452
0.680769447020514	0.132361736656441	-0.184966519005681	0.199318554520428	-0.00706999215443538	0.00149305416093748	0.0461766443625894	0.0204643132437871	0.0115064395682919	-0.00278846899674889	-0.00836879512212818	-0.0411447140194158	-0.0380367004660488
0.268503569541528	0.110688143349361	-0.0488516831090162	0.194615900538798	-0.0133057688924376	-0.0654366400058946	-0.00821360924159992	-0.00939604309648068	-0.00553532923104205	-0.0393712044491661	-0.0527102050144046	-0.0471396246701705	-0.0766928498848337
0.818941728213988	0.108970371279123	-0.245263999701258	0.137878906706647	-0.00677703462870605	-0.018832204404464	0.0311482349093086	0.0206259966537371	0.00040760746107249	-0.0128046195165851	-0.0155893259865855	-0.0236181428487358	-0.0468931034987287
0.185246631282675	0.0483614029569086	-0.0240504503694986	0.14830079867214	0.0133623383719672	0.0170346733979064	0.0465713960422897	0.0418543230910984	0.026717824022629	0.0151985058849368	-0.000332566389796951	0.00037137248103844	-0.0126079450419123
0.519919864096814	0.112245130981469	-0.123792738829446	0.236886676261119	-0.00138362866051334	0.00904278690579996	0.048960112129948	0.0398336435205701	0.0254739051345685	0.00382957912264337	-0.00921018314144051	-0.0159220606060754	-0.0314535765366648
0.653799805024315	0.141992475702544	-0.166749009287269	0.241959718785209	-0.00957008351555555	0.0159960666058706	0.0439930118810021	0.045217037670653	0.0101332680119446	0.00321299154515753	-0.017153450685881	-0.0371936842984513	-0.0447237802788761
0.313232838170518	0.11239891493027	-0.0447012206291043	0.260019839727397	-0.0453885710976403	-0.0175494273101024	0.04696940931599	0.0231348398403416	-0.0129630828575223	-0.0314689992038713	-0.0431182589887382	-0.0366398953951521	-0.0602748840478521
0.0558734601236857	0.0255457310054117	-0.00298929399984055	0.056493303582233	0.0113174254487773	0.00327262335061524	0.0181117552741389	0.0163828555112181	0.0074576285696153	0.00729502439969627	-4.24756896786546e-05	-0.00246089100357805	-0.0104777063109787
0.934008465608466	0.0636145596486402	-0.304981199433983	0.0585470899470898	-0.0306354497354498	-0.0373974426807762	-0.00613500881834228	0.00185873015873006	-0.00970028058361416	-0.0340164462081129	-0.0292378510378513	-0.0353511951011952	-0.0497065937149271
0.890304497354497	0.101349440864208	-0.282713733006472	0.0938859788359789	-0.00257380952380959	-0.031136272986273	0.0148313051146385	0.0142616402116402	-0.00873809523809532	-0.0168550412550412	-0.0358856835826521	-0.0513691887975762	-0.0367361917403584
0.315315756615461	0.0821612590458385	-0.0658254435260628	0.173497200833659	-0.0145036674711597	-0.0168122172563674	0.0434358571426104	0.0271376503088133	0.00799089474471215	-0.0156579423637636	-0.0191790340649346	-0.0206017867031025	-0.0318959772320011
0.026556000876486	0.0169856008207553	-0.00320616138883645	0.0131574962266537	0.00417535686274515	0.000853668437328862	0.00862255348609727	0.00538471006447915	0.00163963164333625	0.00251451265003701	-0.00195936922479449	-0.00133845038392747	-0.00239409203991373
0.0030641377514824	-0.000350716523052859	-0.000248919059332222	0.00105143350588666	-0.000821815566777828	-0.000863818878302426	0.000771443929223142	-0.000131259281032432	-0.000122332412968489	-0.000842817222540127	-0.000723058965699358	-0.000878925162663718	-0.000872112279778458
0.839027242619399	0.120546190961311	-0.259140752016957	0.119162439920283	0.000371013372974294	-0.0222864687237235	0.00786524236475228	0.00428010469922235	0.0133129122874222	-0.0109577276753746	-0.0183942261363403	-0.0131162637834206	-0.036451153795083
0.758287072803739	0.144504144829509	-0.218179963207538	0.165831999953569	-0.050110481016709	-0.0689601509471391	0.000539963544333721	-0.0153273826377154	-0.0661223354033837	-0.0595353159819241	-0.110018742900054	-0.0960278602855794	-0.114407073497268
0.0728167858738062	0.00839739612696087	-0.00875630686573861	0.057210280051709	-0.00334624238390199	3.24338003955676e-05	0.0125390901398544	0.00773400994931192	0.00181952080860984	-0.00165690429175322	-0.00473214812215116	-0.00850998799539032	-0.0136042492021661
0.502045573540273	0.153719851058615	-0.110842389513713	0.261734577984616	0.00389653527079037	-0.031953380087743	0.0372217792103545	0.0217207176838503	-0.0386714384319657	-0.0140284224084763	-0.0439295713032549	-0.0736736833875151	-0.0866692799749904
0.417090619557759	0.120478717503694	-0.0787182444137675	0.269841207610867	0.0053853996253313	-0.0498593995489908	0.0342888788546213	-0.00314397970391872	-0.0246534550005536	-0.0222369999618298	-0.0354538872595202	-0.0551709762497621	-0.0773652473163837
0.655839415016814	0.11463090859604	-0.174058124509432	0.210333865406466	-0.00562355997174169	0.00439094796201533	0.0435400921790627	0.0169375199236989	0.004272368180395	-0.000616306004863176	-0.0172307073669449	-0.0402923966548867	-0.0407730212728982
0.540842361892207	0.128411056552884	-0.125878822604866	0.249446383979511	0.00610450346381153	-0.00724463849083545	0.0656862266651717	0.0445961463857554	0.0256705134045276	-0.000570067513511963	-0.00404770235250163	-0.0419175630540797	-0.0405695689918193
0.116118115335563	0.0624554692221617	-0.00579825651013911	0.132963857237563	0.00418319929463014	-0.0132545643456742	0.0349482662229018	0.0206992845617912	0.00900505747852859	-0.004535682525522	-0.00594724374362036	-0.0142061387227403	-0.014646464392264
0.413022216614055	0.132865637524971	-0.0754932779115497	0.274983192251143	-0.0765748379293645	-0.046434189204649	0.019999881932192	-0.0110451724225148	0.0108184067702681	-0.0615045135670068	-0.0556211287446639	-0.0596085116048689	-0.0689827662432583
0.839717991376815	0.117958653064996	-0.258016486022735	0.123818252009429	0.0059429754341519	-0.00598020077235761	0.019989298563589	-0.00809816213198566	0.0170110931189362	-1.86126691028576e-05	-0.016041276098969	-0.0321873287002339	-0.0518629991830972
0.595412093643176	0.141147192981185	-0.145636050441389	0.244890129297282	-0.0125977153810678	-0.0217876369593537	0.0369317756770279	0.0186625999014971	0.00388593236472556	-0.0171926761702108	-0.0326479804747488	-0.0394828524178092	-0.0682261131093154
0.225227892200399	0.0851118128141597	-0.0334529015652037	0.165565897410063	-0.0141839317401216	-0.024685250831809	0.0246684779945383	-0.00428333130959047	-0.0032675257714353	-0.0194345912859653	-0.0312859190418308	-0.0377295327640648	-0.0389967551802421
0.0660984841613816	0.0101641932911428	-0.0102210669403835	0.0424748898973527	-0.00287171749546325	-0.00687484933469112	0.00965289451617742	0.00417677564463181	-0.000802184568653094	-0.00487328341507719	-0.00725312887635321	-0.00565060811465998	-0.00980221530629005
0.0915587015803415	0.0179946872423132	-0.0101877635345722	0.0744195552170555	0.00552349640782132	-0.00508899792086283	0.0170477011932599	0.00692215898125725	0.000396111804275207	0.000217249243479239	-0.0105329010317089	-0.0135381010222281	-0.019619699500702
0.585226782985283	0.168129772000077	-0.139582014050733	0.247027486738801	0.0267545199528825	-0.0990372663733132	0.00795578051817813	0.0106815624120414	-0.0602997801264734	-0.0361413732102154	-0.0556174141568483	-0.0600733133523551	-0.0887603635813483
0.489525549959327	0.108533595024645	-0.110477318286796	0.2516211793032	-0.00378368200677837	-0.0201944741203699	0.0491823276789189	0.0168034183722021	-0.0132164366495095	-0.0119890780635741	-0.0418690038670648	-0.0595624783131014	-0.069588716957405
0.439793475730314	0.104389829523045	-0.102171933658255	0.201656743757418	0.00977439661860274	-0.013254738942788	0.0578049694495575	0.0453427472715602	0.0147178296826918	-0.00174017116209263	-0.0101563145059373	-0.015262439148355	-0.0333571927227181
0.649771470504804	0.171666900657496	-0.16721601290955	0.229743649560316	0.0187427421254374	-0.0256306886219987	0.0441824114338821	0.0242530464261035	0.00145090936044634	-0.00344397324828061	-0.0183912421335136	-0.0498078120053628	-0.0554809142094815
0.0521090553330781	0.022959242635764	-0.00165839116943602	0.0533710890512499	0.000350034856980048	-0.000248615487931078	0.0207616959609117	0.00974232382669747	0.00923979205042895	5.07096845244887e-05	-0.00654445693167806	-0.00871824612337647	-0.0108667394216797
0.648227432444099	0.175760063034302	-0.164616067423128	0.231912514645848	-0.025397446440919	-0.0186773595168326	0.0339380771373052	0.0156133234536744	-0.00871160321341691	-0.0220374029788758	-0.0335966659130373	-0.0344881608938372	-0.060040285947516
0.265183413887806	0.107642276844666	-0.0446303974286996	0.199212120462597	-0.006875495838366	-0.0542660459962205	0.024694828965031	-0.00550084431995385	-0.0186319962051922	-0.0305707709172932	-0.0492337635061264	-0.0418293091049726	-0.052908909712269
0.498854667950531	0.0948709985583484	-0.109811594161013	0.246422374505923	-0.00573944381354774	-0.00968392773430565	0.0633447451562256	0.0275171358156222	0.0111430969123765	-0.00771168577392672	-0.0267540851490805	-0.0353581370430069	-0.0491358422098879
0.890025925925926	0.100680076208071	-0.282392181088965	0.0922756613756613	0.00120317460317454	-0.0123268959435626	0.00725059323392652	-0.00322523310023315	-0.013585159593493	-0.00556186067019404	-0.0290120169953505	-0.0437029260862596	-0.054805791121229
0.942443386243386	0.0563594795637327	-0.308968407249173	0.0541121693121692	-0.00549029982363314	-0.0250921997755332	-0.0279130671797339	-0.0216901505901507	-0.0253669071669071	-0.0152912497995832	-0.0313587742504409	-0.0402545547045547	-0.0404123015873017
0.0211082076278876	-1.45998973034821e-05	-0.00180304643940157	0.0157592098129319	-0.00147138047183706	-0.000824369692364022	0.0039161064164346	0.00139547573750725	-0.00178905095047619	-0.00114787508210054	-0.00393330739029804	-0.00576247215671518	-0.00674112108198319
0.179960886313114	0.0430784103281058	-0.029280001157693	0.127987704382332	0.00389290367237008	0.00230044234777477	0.0381526330031167	0.0208821024553776	0.0156782402134874	0.00309667301007241	-0.00172010533858888	-0.00875550748890444	-0.0178886953862059
0.578408377505204	0.117165415476352	-0.146690699932252	0.212428093952475	0.0138545738836394	-0.00850523629507738	0.0415237195947258	0.0208572193103367	0.00681321636461729	0.00267466879428102	-0.0119154350394547	-0.0319063376465859	-0.0318875298875438
0.296254564037306	0.0889209642607002	-0.0508584906069807	0.203127696159505	0.0209300592643644	0.0215065686290922	0.0724726563589047	0.0514359915612864	0.0245442920906886	0.0212183139467284	0.00706027741339454	-0.000372437860603703	-0.0156398256948895
0.573173535860658	0.163278304355724	-0.135723182561392	0.252448163412434	-0.0113344734348138	-0.112041791129068	0.00420142657166078	-0.043572880399554	-0.0545620691601951	-0.061688132281941	-0.075008938093738	-0.0938643650074372	-0.0993474235181809
0.566024726559601	0.118300758492593	-0.144349931214835	0.209395914787356	0.00710172631764527	-0.0166388235941023	0.0486695294341608	0.0346547963583246	0.0183544232745407	-0.00476854863822851	-0.0149942272853245	-0.0257149585728954	-0.026609962036492
0.695437790912791	0.1367289679445	-0.187259669389452	0.203190251415251	0.00578016280355009	-0.00523310767545149	0.0291040187390678	0.0124822651292826	0.00734527918260164	0.000273527564049303	-0.0183462225891773	-0.0282755096176115	-0.0484102406551847
0.0573975044226075	0.0154495837427246	-0.00543466675372282	0.0493944355461873	-0.00343431526456803	-0.00178679560315839	0.0102823654809371	0.00755277140431038	-0.00194105481735975	-0.00261055543386321	-0.00692890946143791	-0.0101550005638239	-0.0138831972635026
0.931901058201058	0.0654602314605817	-0.303746018207991	0.0620619047619048	0.000639682539682607	-0.0320900211262956	0.000122089947089954	-0.0101452380952382	-0.0027741622574956	-0.0157251692933065	-0.0232742504409171	-0.0338009802407501	-0.0291420289586957
0.0571237235326398	0.0387283846330954	-0.00562115231361238	0.0405229394371771	0.0051808116908054	0.00744559813467872	0.0182201323448775	0.016161519634982	0.00678248900194487	0.00631320491274206	0.00218106199212912	0.00124303532527226	-0.0016330357388798
0.794935219101886	0.147788413913669	-0.235799418145039	0.148862481345815	-0.0249456162917464	-0.0285190056856724	-0.00721408656031597	-0.0146503629036048	-0.0325488561885651	-0.0267323109887094	-0.0527517562895309	-0.0657856565617486	-0.0787516208335806
0.304187235531924	0.0634277606873743	-0.0515230166273016	0.228088029773148	-0.00583077978174296	-0.0221179678823026	0.0397116057635257	0.0106793226868575	0.0048806586246708	-0.0139743738320228	-0.0335431294040166	-0.0426593633631802	-0.0447698229840436
0.0231258756780758	0.00683259873757459	-0.00183896551444256	0.0184372347815845	-0.000109820938650289	-0.000276768254137107	0.00801405500141998	0.00598050629489344	0.0020773437885747	-0.000193294596393698	-0.000992529884818173	-0.00324454019015163	-0.00345807007498415
0.780406084656085	0.161210942993626	-0.221465250126527	0.183054232804233	-0.027329012345679	-0.0506835168500803	-0.000685364163795499	-0.0393258849362491	-0.0461134301436056	-0.0390062645978796	-0.0493094902403575	-0.0808506607647079	-0.0930315075731108
0.274166177868028	0.0510669055752292	-0.0539183056966928	0.153792931392288	-0.00330578136338505	-0.012194003016869	0.0390413592229036	0.0219882591962177	-0.0030513530736947	-0.00774989219012701	-0.0295234265338966	-0.0324558937587329	-0.0361488105458876
0.337258029129425	0.110037247073215	-0.0598518261912369	0.251241163103531	0.000915851890780695	-0.0350036920629917	0.0505841315475932	0.0371820754761629	-0.0107015968578445	-0.0170439200861055	-0.0192880895788342	-0.0519923829869581	-0.0580850906258267
0.638661371344705	0.178056420431211	-0.159651363809899	0.240742067808734	-0.0337405008648043	-0.0329254227298775	0.0414629220039597	0.0209248129717814	-0.0201896711289513	-0.0333329617973409	-0.0447939409212308	-0.0331890344951721	-0.0646383694842263
0.527525658615821	0.112948922118733	-0.126302947051853	0.221110380703191	0.0054132121778987	0.00610622346992462	0.0587401876731645	0.048600698917047	0.0225107934498799	0.0057597178239116	-0.00012420615782005	-0.0203991629048806	-0.0358589564481276
0.475316214711025	0.109721906564283	-0.100416937472999	0.257406487088309	-0.0165847507695459	-0.0375444571236284	0.0492780579109949	0.0158976918841532	-0.0135898016679959	-0.0270646039465872	-0.0262615830852427	-0.0502820032702405	-0.0749697980009261
0.470246403245175	0.105586602210603	-0.100867474476621	0.255540769153194	-0.00538608003977081	-0.0199152543958129	0.0477143433521739	0.0139579232921238	-0.00875555856502336	-0.0126506672177918	-0.0414760319743949	-0.0581914052857638	-0.0669540808156335
0.325668105225843	0.0619683012182364	-0.0585124155930037	0.233098292928982	-0.0143904389445838	-0.039639429432114	0.0516813815108205	0.0127561267975895	-0.0171525821191842	-0.0270149341883489	-0.0309129473540293	-0.0287449379051821	-0.0575005301462975
0.0903942613218269	0.0115932518438139	-0.00895178169010941	0.0715811309050672	0.00161807072892678	-0.00454219487288851	0.0252976707298639	0.0100067632615579	0.00440732865789398	-0.00146206207198087	-0.00233687694865232	-0.00838779453504818	-0.0135367456458254
0.586007102002952	0.167525704232058	-0.140196768555786	0.24927149045722	-0.012884914921003	-0.080292127739197	-0.0176982343254429	-0.0184476362012002	-0.0232023435830728	-0.0465885213301001	-0.0869055427010956	-0.0838026598180656	-0.108941833741412
0.412277784772451	0.11334235362616	-0.0920465329242364	0.192465630268498	-0.0114095010617106	0.0233488989697551	0.0556274823097772	0.0440331906585	0.0300755491639583	0.00596969895402227	-0.00827876500551777	-0.0360156129119182	-0.0363667921489217
0.559729713913488	0.106820802667497	-0.139622787883991	0.216226391958184	-0.0068352872232933	0.00835155497057627	0.0514907965447408	0.0214077471818734	0.00768214464543449	0.000758133873641431	-0.0173521826783106	-0.0227503600240931	-0.04874958885933
0.647272982572983	0.172564008785339	-0.164585944553975	0.237361185111185	-0.0261156572911475	-0.0523720216340419	0.0267880754279666	0.00430674417363019	0.00579834729914386	-0.0392438394625947	-0.055246081480787	-0.0489490260193691	-0.0829964662035894
0.784884038800705	0.164980605162903	-0.22402564918382	0.183121252204586	-0.031902339083918	-0.0199899110149111	-0.00380711649461651	-0.00716706778862575	-0.031431009525613	-0.0259461250494146	-0.0640344305543972	-0.0556279002406453	-0.0661187447509837
0.344972013245291	0.124890985850076	-0.0649831186668283	0.212528243595678	0.054661740830785	0.00466130118198826	0.0832736999710922	0.0537501038186846	0.0387333851113158	0.0296615210063866	0.0136060771882145	0.00270881154467639	-0.0139783101708261
0.423185717374282	0.119868164338677	-0.0938264234609311	0.193672133592814	0.0120789002868059	0.010534245965258	0.0590950240736751	0.0522649853070927	0.0222602475892212	0.0113065731260319	0.0025092178264296	-0.00979236159954922	-0.0326099999757568
0.339391121411841	0.114216614938253	-0.0615151256490262	0.206492295198305	0.0368565205544008	0.00618216031557101	0.0590017133628397	0.0513574637644084	0.0232883400911025	0.0215193404349859	0.00171576623646635	-0.00519543931235877	-0.0144886949481388
0.584313458644332	0.168625729618977	-0.142430146445517	0.244009724817087	-0.016740670738535	-0.0426100192131063	0.0205890142174626	-0.0216007300853965	-0.0380119539013911	-0.0296753449758206	-0.052241339801269	-0.0725086124927495	-0.101092015852635
0.681092517844415	0.159569709832711	-0.186776724501962	0.187318551369595	-0.00179829714643243	-0.0437704167104986	0.0308341116757277	-0.00878321442541652	-0.00286792191768903	-0.0227843569284656	-0.0228781238661021	-0.0436531344964237	-0.047535273953446
NA	NA	NA	NA	NA	NA	NA	NA	NA	NA	NA	NA	NA
0.562656154354563	0.101222586550008	-0.141478626457622	0.209409066757454	0.000318228011510158	0.00218252487156501	0.045865673485961	0.0276923909229774	0.00482254497834211	0.00125037644153758	-0.0150469172361472	-0.0318092001856098	-0.0424528660032825
0.195895631244613	0.0322003033739362	-0.0334116127224227	0.131212644406954	-0.00860828124715687	-0.00220285080898108	0.0269769839711173	0.00843379908061073	-0.00280529249939129	-0.00540556602806899	-0.0299438745683916	-0.0194738546614388	-0.0361133002753347
0.0666511688353177	0.0305904392133209	-0.00671104511739953	0.0644267926785283	0.00037225214953919	0.00798175260293309	0.0287170378261167	0.0144767217930635	0.0103698641404755	0.00417700237623614	0.00936203740593403	0.000332705272579531	-0.00379733723123349
0.315662687579657	0.0841363776931139	-0.0650329835135479	0.172336301433248	0.0119306306668081	-0.00101914639020972	0.0639797841324205	0.0258727765046084	0.001839093619111	0.00545574213829919	-0.00660952534239279	-0.00443849288894915	-0.0311321705069551
0.259556916318652	0.0939760155358321	-0.0432806729746756	0.182237649165817	0.0144719459841566	0.0139819406670794	0.0498047790530503	0.0310939771147259	0.0254888977462656	0.014226943325618	0.00412888980083026	-0.0105221175052311	-0.0189641842743354
0.137973391568138	0.0660210373963101	-0.0146363024673346	0.132120798215019	-0.0019545449434398	-0.0146207516918713	0.0316752370603358	0.0192603915456495	0.0109144050902648	-0.00828764831765558	-0.00839685026845022	-0.0152634658649303	-0.0240452459905807
0.664790907052852	0.120317368317687	-0.17699696971669	0.213409927297982	-0.0169626486332025	-0.00103776211080131	0.0497963964359991	0.0348389390830864	0.00103541762832604	-0.00900020537200197	-0.0245845406469654	-0.0273377324578276	-0.0364018017316061
0.196999888816971	0.0269391769354547	-0.0333506387142253	0.131643166708521	-0.0211187781605787	-0.0113085603737485	0.0185948002850888	0.00661612073879542	-0.00285999024331873	-0.0162136692671636	-0.0186576353546322	-0.0299356574362843	-0.0384442672848165
0.0711433343766019	0.0447916253473421	-0.00101310913869712	0.0772559515314739	0.0103614555314974	-0.00415893249900871	0.0295111536971137	0.0210561196596053	0.0130775962675321	0.00310126151624433	0.000387600453284356	-0.0056323198609002	-0.00937172487191392
0.8674411335578	0.106806377240778	-0.270034809659305	0.103421300304634	-0.0327026788026789	-0.00540941157607833	0.0150344131177464	-0.000279080487413763	-0.0125666161486337	-0.0190560451893786	-0.0201953510255368	-0.0201637752278491	-0.0293440908038948
0.483685956677863	0.10976677627	-0.107687222125131	0.250728225048754	0.00125616704343845	-0.038317812536525	0.0350449991978866	0.0200916306391322	-0.00358223065088181	-0.0185308227465433	-0.0266959334970311	-0.0514628371715116	-0.0578362694591592
0.301754565688706	0.106098152342961	-0.0597329040560316	0.17457473957074	0.00321968831385355	0.0374704733054912	0.0812531546320066	0.0571007463162828	0.0360017547876695	0.0203450808096724	0.0325923290270866	0.00970726811909839	-0.0154901183438554
0.42154876917529	0.129312205704259	-0.0792762681959575	0.264757450326647	-0.0265835054249547	-0.0301306355435738	0.0335515126439051	0.00589119540731498	-0.014995656518147	-0.0283570704842643	-0.0459015409321114	-0.0796129736574782	-0.0848589076659508
0.929183597883598	0.0675702975774231	-0.303177474638924	0.0637423280423282	-0.0197238095238095	-0.0318132275132275	-0.00246613756613745	-0.00483463403880058	-0.0303360670194004	-0.0257685185185185	-0.0424758577841911	-0.026411720378387	-0.0429277336860669
0.295096780094847	0.0895082831737531	-0.0565717065687696	0.165533072506594	-0.000905782758970186	0.0141126101788749	0.0607395964853058	0.0367006873241174	0.0210234128091569	0.00660341370995238	0.00692685301388124	-0.0127358565065792	-0.0335600723564494
0.0400320601777883	0.024562410963587	-0.0046897180275192	0.0241196254400015	0.00185819244634817	0.00384576486170909	0.0145129988880362	0.0106783058824696	0.00715434250380762	0.00285197865402863	0.00183226761010678	-0.000259064341208676	-0.00315360356089673
0.253104474543858	0.0839043169508703	-0.0414729164192006	0.180803126910719	0.0176950712022365	0.000632507275077132	0.0457451695113637	0.0276181139041649	0.0164523716123314	0.00916378923865679	-0.0116140237478322	-0.00569264021608781	-0.0302043072744628
0.645875539341406	0.119708142143251	-0.169305137037448	0.214531908766042	-0.00247832740426857	0.00799960554634849	0.0448631288846875	0.0230513909344672	0.00849391546554301	0.00276063907103996	-0.0141791469265931	-0.0281316934630349	-0.0451507268391301
0.552454380407652	0.133708300079657	-0.129429080944741	0.242987399192177	0.0251177692201668	0.011310664897538	0.0735412654853889	0.0479295498303924	0.0407296509293189	0.0182142170588524	0.00315008495517233	-0.00900327512371213	-0.0429999188001086
0.421992071261134	0.124366650782378	-0.0967243173951765	0.200754155951608	0.0165553337913317	0.00430515768797873	0.0701390124587541	0.0395865021776015	0.0236026285534217	0.0104302457396552	-0.00161391917048037	0.000253364050818161	-0.0205178174931054
0.0340008163498933	0.0324978222914631	0.00151661986924881	0.0314419100770624	0.00876709318284832	0.00958405196656003	0.0265087973956763	0.0196242461682469	0.0147340016388237	0.00917557257470417	0.00623069444135793	0.00257338184729655	-1.00395900485412e-05
0.0823044045773977	0.0146665898257717	-0.0126163132887366	0.0543411102205997	-0.00370319382044369	-0.00963480251311187	0.00849014969450043	-0.000620255413154039	-0.00774976782523473	-0.00666899816677778	-0.0106288113257322	-0.0108955340350987	-0.0212904228560284
0.0263823312190331	0.00720799847408881	-0.00218308394124875	0.0191539403939914	0.00498910729911432	0.00257137333875769	0.0101591618686455	0.00625423334222375	0.00516875002523209	0.003780240318936	-0.000263123521796436	0.000894620200054465	-0.000450301599075716
0.416475060822501	0.12078133887507	-0.0933766379182875	0.196777650549082	0.013330345279173	0.0175489721889825	0.0724467060685172	0.0518744508442502	0.0301555457800691	0.0154396587340778	-0.00732520439122319	-0.00845541675885492	-0.0338250390676365
0.416884346374025	0.114385246680838	-0.0944979863482735	0.205415440209492	0.00647710368468307	-0.0012027412724161	0.0459674434311646	0.0372026545376078	0.017458925091902	0.00263718120613349	-0.00826886047961023	-0.0187504695895214	-0.0378459458032849
0.40139951928055	0.0749013934682984	-0.0895475975523119	0.202458799769568	-0.00483416312808149	-0.00559689405629715	0.0502661357769568	0.0267764520192851	0.00728198227822452	-0.00521552859218932	-0.0190648361445609	-0.0312559239718586	-0.0483622713096148
0.016736678433119	0.00417536846021255	-0.0013071428188281	0.0109388434700837	-0.00291551137960987	0.000941416735589624	0.00259252432690855	0.00203370828835216	0.000329155663758254	-0.000987047322010121	-0.00285074113558187	-0.00365531581507488	-0.00367355424100195
0.183435080461931	0.0433529028426518	-0.0268645577114659	0.139198160800741	0.0077667691487526	0.0109658850007783	0.0528014122208476	0.0312504808856277	0.0259321352678754	0.00936632707476548	-0.000179949353686759	-0.00748600996974719	-0.0136635017592558
0.670512190403909	0.119945302375388	-0.174735226456041	0.214184105892388	-0.0118683872518353	0.00570462539884709	0.0492334805674202	0.0160058900359855	0.00837516243812719	-0.00308188092649408	-0.00986223564670619	-0.0225436646243231	-0.0479729946987628
0.00395955565279855	0.000918269282346017	-0.000177560429429614	0.00280984489793269	0.000186387725401457	0.00068984478634676	0.00158600490629929	0.00170242612749952	0.000649736860249377	0.000438116255874109	-0.000205425517750384	-0.000662390930418313	-0.00057055209133279
0.0364912549607113	0.00986726293021552	-0.00436678998581083	0.0227100240612278	0.00357018890123414	0.00245488453046524	0.0104196484222574	0.00464223324405036	0.00310884466681008	0.00301253671584969	-0.00217121033012624	-0.00525004383967528	-0.00396022574067163
0.743748066748067	0.162099731577793	-0.19763936744354	0.205415954415954	-0.0290990514387575	-0.0510508029657153	-0.00591951356046627	-0.0112852788466443	-0.0181866009444441	-0.0400749272022364	-0.0536471560369265	-0.060808143873496	-0.0723441308589651
0.303994716786123	0.102662505249897	-0.0604469926971661	0.172173018998522	-0.00693366958582992	0.0134649180558604	0.0531703509214678	0.0439352769693361	0.0475088505856324	0.0032656242350152	0.0120557777951806	-0.00373252408940306	-0.0341138359358317
0.172355331861198	0.0629145235993607	-0.0249602176235532	0.122127634195186	-0.00818426620431975	-0.0287456005937255	0.0140428776149479	0.00695106113403046	-0.0104418245212853	-0.0184649333990226	-0.0301141135708292	-0.032903078606062	-0.041820912279588
0.561278221238844	0.107659490313555	-0.141008347790299	0.211542930925792	-0.0119828898915685	-0.00881019540671268	0.0543846105769684	0.0386101499696673	0.0078875934800483	-0.0103965426491406	-0.00966309186194125	-0.028303359929072	-0.0266751796871995
0.554928843601454	0.137531693182275	-0.131224037704485	0.250063005616865	0.00298840691388857	0.0034406836578198	0.0613508411301819	0.0402913906713638	0.035485002887104	0.00321454528585419	-0.00161591328774746	-0.0184541305968148	-0.0323403136646869
0.697230423280423	0.167319310379477	-0.184162985158448	0.222440211640212	-0.00919249163766711	-0.0148577970714452	0.043400354583688	0.0312283485214858	0.0227556277482109	-0.0120251443545561	-0.0105443546401857	-0.034786029576055	-0.0421243310960548
0.718764001062174	0.162557987501486	-0.197456771600038	0.193842738007723	0.0037463882580191	0.00234484193406825	0.0481832141074491	0.0270007300457846	0.0259257745271604	0.00304561509604362	-0.0103854426498946	-0.0164411924038568	-0.0397070945665683
0.202690617549023	0.0286590848416928	-0.0340377901083069	0.134494832001746	-0.0124021294737739	-0.0176558541029353	0.0187038930308101	0.000613203613622965	-0.0092647708039201	-0.0150289917883546	-0.0331276218041602	-0.0268164214101622	-0.0383962932640297
0.885142151675485	0.103445507951303	-0.28106990370789	0.0934279541446209	-0.00682800347800339	-0.0274105191830681	0.00696737922571256	-0.00391442816442811	-0.00939799321049306	-0.0171192613305358	-0.0272333172999839	-0.0427675885842551	-0.0448820635187339
0.19181624561758	0.0638527953664133	-0.026784603575445	0.154646020330515	0.0168238419640926	0.0230526136302162	0.0561844675626575	0.0417933676580549	0.0316882989948079	0.0199382277971544	0.0131076344024673	0.000672642613748053	-0.0101437724024574
0.0197771470645899	0.00742154356478218	-0.00192985092967797	0.0144197442509783	-0.000552071687315584	0.00401122145925761	0.00731181314945142	0.00547636306724478	0.00363627651379105	0.00172957488597101	-0.000581687129325551	-0.000303428929430357	-0.00285067098327741
0.305651691750106	0.120262827302129	-0.0530343768237134	0.207827511461979	0.00992809508358572	0.00280524694671536	0.0615909195706335	0.0379528335923711	0.0214947634882438	0.00636667101515054	-0.0137738086933358	-0.0115644749107759	-0.0323100130537607
0.928745502645503	0.068295972496642	-0.305418114652389	0.0624026455026455	-0.0201597883597885	-0.0413325396825398	-0.00164179894179894	-0.00780661375661384	-0.0175745590828925	-0.0307461640211641	-0.0267333281460733	-0.0291998015873016	-0.0340792337292337
0.301601589586545	0.063394100769174	-0.0482679106066629	0.234878236761022	-0.00677338496992319	-0.0166204936391366	0.0483641680848348	0.0259017951869916	0.0108840542832695	-0.0116969393045299	-0.0193623860943333	-0.0501118973503556	-0.0427016351435203
0.915064373897707	0.0778303315632842	-0.294622558765601	0.0747134038800704	-0.00461940035273378	-0.0239775371324392	0.0162028218694883	-0.0139559523809525	-0.0182978495270163	-0.0142984687425864	-0.0167890211640214	-0.0237911816578484	-0.0344606277709221
0.483601117088825	0.101656181162658	-0.107916655307446	0.244178335593568	-0.0130808348965284	-0.0374381118278325	0.0460116307489319	0.0141454865114344	-0.0146611324886501	-0.0252594733621804	-0.0488540714162732	-0.0549796414414148	-0.0693810485138529
0.504444664960098	0.098967029737041	-0.113951797474455	0.235714953090696	0.00380743583244691	-0.0081511741346566	0.0583017693975828	0.0438865399807835	0.0162358950182449	-0.00217186915110479	-0.0201214528702479	-0.0307603514753432	-0.0465872265040898
0.0720556862105942	0.0293580120732482	-0.00731651068102832	0.0656308198507168	-0.00950230771906085	0.00874954701930805	0.0218195733057407	0.0147842073780052	0.0125182019304704	-0.000376380349876401	-0.00647990168129949	-0.012248860356822	-0.0114609419693081
0.0973049811811235	0.0205255189838781	-0.00971988714426687	0.0881663773825405	0.0129461141199596	0.00433691032320604	0.0367584911616592	0.0298177767682629	0.0193442604076691	0.00864151222158285	0.00334899176014808	-0.00336457576559705	-0.00702011096103228
0.941439153439154	0.0575802964372314	-0.310100729188862	0.0548941798941798	-0.0144878306878309	-0.0755779215586234	-0.00286040564373913	-0.0259687830687831	-0.0298860229276897	-0.0450328761232272	-0.0521739376364377	-0.0340079357371026	-0.0580106640636053
0.602757031925316	0.137691471093992	-0.153889387115455	0.211126658113903	0.0150708384478685	-0.00292908478714993	0.0387018340814655	0.0201394141462421	0.0188648032081817	0.00607087683035923	-0.010027206539802	-0.0116036869714988	-0.0265545384225354
0.374371806176969	0.146293714775992	-0.0714843266230689	0.223360631167439	0.0658846726211658	0.0420520093936328	0.101494481401258	0.0724761928524781	0.0523054074969012	0.0539683410073993	0.0138398731911722	0.0103197098247228	-6.54598815671981e-05
0.0132764433567872	0.016309591010096	-0.000182606908401049	0.00790691235096294	0.00501334201949803	0.00517812470688911	0.0123159228704841	0.00718200748743976	0.00590236377104951	0.00509573336319357	0.00391346251778311	0.00270564130335568	0.000264924713364754
0.126663167347456	0.0202559331855845	-0.0191242867429327	0.0836449751959224	-0.0179891027928556	-0.016401116351474	0.0127446748954394	0.00251913208528504	0.000158719775237987	-0.0171951095721647	-0.00806747549435971	-0.0213399205088058	-0.0227742831582164
0.085042047910924	0.0133764866042109	-0.014089823782411	0.0512227600885505	0.000205748539939515	-0.00366964294699564	0.00822492145137108	-0.00141931743737714	-0.0039856972297858	-0.00173194720352807	-0.008946678700264	-0.0188936851699581	-0.0163700644584886
0.788117724867725	0.162295998744259	-0.221986967002639	0.179585978835979	-0.0337141663891664	-0.0809372066568146	-0.00945309659476334	-0.0141019403317784	-0.0297330614341322	-0.0573256865229905	-0.0633053215094637	-0.0794240928824262	-0.0720968485838971
0.931537566137566	0.0654176470880374	-0.305164808689239	0.061610582010582	-0.0155116402116403	-0.036004761904762	-0.00332865961199302	-0.010753832587166	-0.0324809082892417	-0.0257582010582011	-0.048645288199455	-0.0498442427942429	-0.0456912284882873
0.0797925745381617	0.0110842767119402	-0.0131816751327908	0.0521471706378938	-0.00938736255503599	-0.00522228731116915	0.00486156086136089	-0.00245186549643583	-0.0081488446285579	-0.00730482493310257	-0.014455783835345	-0.0133870085544389	-0.0200058705187349
0.70146086382753	0.14080456728755	-0.18935859296341	0.200249453632787	0.000387201868380371	-0.0131929100983487	0.0345735079787998	0.0187143273335998	0.000655603357051171	-0.0064028541149842	-0.0138417948528492	-0.0368897889798382	-0.0553577614325521
0.26607100671316	0.040636107617077	-0.0503312280131241	0.154390932747182	-0.00775800626106871	-0.0120293379771707	0.0291353110320765	0.00546884608815262	0.00532705974101938	-0.00989367211911968	-0.0138119669862972	-0.0373798048913062	-0.0332995820824728
0.107593069546919	0.0535717684955183	-0.0130578392675926	0.0809128772558635	-0.00482614054198448	0.000242978112243525	0.0267854454525686	0.0130733075706823	0.00374130776906383	-0.00229158121487047	-0.014764069057709	-0.0156995581868941	-0.0207336350688417
0.580174734598605	0.168504289051978	-0.137492212145886	0.249394057720188	-0.00244208980083482	-0.0936332161933751	-0.00515837940450259	-0.00592515777046776	-0.0159743068733351	-0.0480376529971049	-0.0945228530303875	-0.0904784821691373	-0.0929685006644491
0.945297354497354	0.0536665407607518	-0.314404351570471	0.0485174603174605	-0.0181497354497353	-0.028150529100529	-0.0142038359788359	-0.0184499999999999	-0.0213404761904762	-0.0231501322751322	-0.0248101851851852	-0.0382800545133878	-0.0516616402116401
0.00405294144669254	0.001151386447813	-0.000289084437125689	0.00251138113119206	0.000842429278974244	0.000221341712215225	0.00187272816277362	0.000835745688970002	0.000352251623440887	0.000531885495594735	0.00039362488952835	0.000305266802019394	-0.000715950849536091
0.641679988421165	0.137858979089577	-0.158647902958782	0.242968200427024	-0.0194739759356416	-0.0107063589966583	0.0406398466946207	0.0279452833658717	0.0139791734731163	-0.01509016746615	-0.0244724939871963	-0.0329415786867684	-0.0455912870224139
0.0614947740992718	0.00506675096188944	-0.00654870759102019	0.0373960249426522	0.00178574552095521	-3.85235172854145e-05	0.0162664001566967	0.0139754280210882	0.00450852673411852	0.000873611001834897	-0.00649811785130327	-0.00267493765274084	-0.00905286251031387
0.740899640482974	0.158445717179327	-0.20620160659616	0.200564645231312	-0.0210599671751632	-0.0471879980967701	0.0132003944584828	-0.00174551414835211	-0.0144424600484242	-0.0341239826359666	-0.0421280322918217	-0.058342907020358	-0.0701484955328809
0.0456098911413556	0.00667018840153748	-0.00677717048901968	0.0293483519471343	-0.0015109764167572	-0.00695160650536442	0.0111270151755358	0.0054142871625211	-0.000351478516624884	-0.00423129146106081	-0.00551197967899745	-0.00881967584369802	-0.00881188678430762
0.843696970241088	0.118399746397105	-0.257530971952889	0.120070754626637	0.000628010950559976	-0.0366202880599944	0.0228430573563958	-0.00340665119528638	0.0139368274427097	-0.0179961385547172	-0.0228567107442494	-0.0341333899941743	-0.0336579355103865
0.787802380952381	0.160789909509527	-0.221487995754297	0.184317989417989	-0.0297435854269188	-0.0496678318413613	0.0161083541659628	-0.00571404336404335	-0.0337778676623	-0.03970570863414	-0.0354921845492925	-0.0614247936522961	-0.0737482839066517
0.689550088183421	0.160338498240385	-0.177382325585926	0.23174885361552	-0.00722569553208929	-0.0180880050872544	0.0490377436017143	0.02812917668751	-0.00688023964316231	-0.0126568503096719	-0.014165275523439	-0.0403250010658034	-0.0463866863583039
0.726334714601527	0.151238708799379	-0.202414519848179	0.186979356839015	-0.0147354649436672	-0.00550148294211905	0.0352261205509746	0.026549510402469	0.0214771903823966	-0.0101184739428931	-0.00795204752056156	-0.0236419862575041	-0.0129602898766897
0.0643655280839473	0.00474814662278041	-0.00690214688177327	0.0392742888730355	0.000300053187551524	-0.00158437056063798	0.0181147303508695	0.00550548680638076	0.00060569485105598	-0.000642158686543229	-0.00478213945767617	-0.0105972544229845	-0.00769338722646931
0.19905566006876	0.0310116490740973	-0.0339089092876257	0.131703538568449	-0.00218473710856193	-0.0010081333072185	0.0194335478755806	0.0119531779689331	-0.000271657882842669	-0.00159643520789021	-0.0128343715829148	-0.0288248173487891	-0.0339651206601861
0.932437566137566	0.0649350468928682	-0.30545492368372	0.0620068783068782	-0.0259449735449736	-0.0447316778900113	-0.0158598745390413	-0.00974814814814817	-0.0103261904761905	-0.0353383257174925	-0.0338482082732083	-0.0477339854589856	-0.0450750881834215
0.110095156356405	0.0183933549052616	-0.0143810458140621	0.0769584891192391	-0.0042793055014437	-0.00152075106849406	0.0237544016927878	0.00707912659461685	-0.00220942396044677	-0.00290002828496888	-0.00506956162283731	-0.0186440997685569	-0.0153365734555132
0.402969900435739	0.0844183053102858	-0.0776796905303289	0.251846531726167	-0.016377837259943	-0.0174438518743667	0.0458724105493998	0.0188351464511741	-0.00277614587411151	-0.0169108445671549	-0.0271902206405734	-0.042664199696882	-0.058852019621694
0.888995238095238	0.102625084689251	-0.281019219894793	0.0941992063492064	0.0114526455026455	-0.0394905643738976	0.0245588624338625	-0.000904574638372346	-0.021193129450147	-0.014018959435626	-0.0199844370226723	-0.0234045414462081	-0.0486164791186722
0.304200692374323	0.106497917952273	-0.0617749004484871	0.171024097780302	0.00609949476816268	0.0227943341303993	0.05436652293509	0.0412699368114627	0.0230350148339101	0.014446914449281	0.00103739028626681	-0.000983041023069342	-0.00840986038929098
0.426013362100571	0.164564543963456	-0.0857478921211401	0.243732885986853	0.00654885400602512	0.0167667519123786	0.0784386752323942	0.0426741059311556	0.0340736125715301	0.0116578029592018	0.0098667503810132	-0.0118802360099032	-0.0314668859494319
0.599711994405273	0.140535603521415	-0.147129091155146	0.235427753972711	-0.00544802724472226	-0.0354215042261257	0.0433655165034984	0.015401307144303	-0.00768631942050335	-0.0204347657354239	-0.0356342702958824	-0.0413745483777695	-0.0607542511230034
0.0026138482720858	0.00375236056349344	-0.000358347640926531	0.00124025478434285	-0.000714932984087008	0.000400698276577632	0.000483860298388952	-9.97337188587428e-05	-3.44874985479656e-05	-0.000157117353754688	-0.000519758396270126	-0.000637253057208781	-0.000601204693249836
0.334332856758593	0.14832021289037	-0.0637448496061665	0.208738965695622	0.0091607474830962	-0.00470270861171457	0.0529498623754345	0.0383580280961175	0.00970757144260126	0.00222901943569082	-0.00246328436048848	-0.0200334553663989	-0.031338879942462
0.693856677890011	0.165012794721931	-0.178889690944861	0.231548084014751	0.00757629978874641	-0.00205706418338003	0.0555830442705443	0.00113203766095915	0.00547696350108628	0.00275961780268319	-0.0345844647245603	-0.044223507064358	-0.0419595684159134
0.2304421666985	0.0939437672281229	-0.0388521813194732	0.165592402200668	0.0190683916087109	0.016073674751696	0.0693469278976998	0.0545011031936412	0.0370023039634663	0.0175710331802035	0.0230243010573331	0.0145859249662493	-0.0130028176537595
0.257347287329988	0.0761445709465106	-0.0433178583504458	0.179195730784157	-0.00609937629453877	-0.00574271011005711	0.0505169680711987	0.0286320348397802	0.0150003205494239	-0.00592104320229797	-0.0247291440509183	-0.017585729039248	-0.0312352603031169
0.638323235098235	0.172034284552972	-0.160094838146169	0.238179145854146	-0.00610058984225648	-0.015687895474253	0.0382697365256577	0.0108100490563474	-0.0069232975801482	-0.0108942426582548	-0.0462491379510646	-0.056584143165674	-0.0614905370634432
0.48272000511201	0.10357359340729	-0.105713687956949	0.249245957305345	-0.00681001064036602	-0.0319308068510232	0.0438792972737112	0.0308826266801523	-0.00153008245171082	-0.0193704087456946	-0.0426411285000117	-0.0569743787748979	-0.0801366995577311
0.34366426969608	0.151032986243763	-0.0652368857471358	0.203592729764458	-0.00980048355207358	0.0114809270037814	0.059092718781132	0.0436914892173665	0.041701658632758	0.000840221725853962	0.0110512726313505	-0.0142492360571366	-0.0145206296533356
0.372290675213786	0.0798680424571787	-0.0794687722576215	0.188365605234324	-0.000150635191889736	0.0174975211995563	0.04639705866751	0.024753326795057	0.0132882193203719	0.00867344300383327	-0.0133967304999054	-0.0227574651403635	-0.0278724170953473
0.0886520838833527	0.0170984748820157	-0.00871564802346046	0.076648100654434	-0.0124161168779465	-0.00624023448131705	0.013625641556542	0.00562346518397243	0.00094631725708072	-0.00932817567963179	-0.0129255230729612	-0.0213445668478793	-0.0152351227071994
0.79471085026085	0.147299170062964	-0.237146351020277	0.143746068746069	-0.00668375998665849	-0.0575622356144028	0.0012802268637796	-0.0376081196550967	-0.0224060919086073	-0.0321229978005306	-0.0356009019450718	-0.0627811303201606	-0.0844720846750603
0.943130687830688	0.0549916694375325	-0.310805827099962	0.0534248677248678	-0.0110031746031746	-0.0378604599104598	0.00204894179894177	-0.00956772486772484	-0.0171886243386242	-0.0244318172568172	-0.0321910934744267	-0.0327720705220704	-0.0528340815049149
0.912319576719577	0.079465274649792	-0.2925923998962	0.0750190476190475	-0.0284502164502165	-0.0305472475704932	-0.00894562030199297	-0.0122948310948311	-0.0157398148148149	-0.0294987320103549	-0.035272266313933	-0.0357079805996473	-0.0380866894906111
0.309176859075029	0.109050324284269	-0.0646061812155026	0.170781379675684	0.0269354885363509	0.0179382286837085	0.0795664361539082	0.0687136569224795	0.0373305461190129	0.0224368586100296	0.00725086002377251	0.0176017327952869	0.000846097854157679
0.0426928438337864	0.00848898717085455	-0.00702653406718559	0.0302236726449438	0.00336597135185428	0.00137954618593078	0.0101260361302171	0.00568643453143119	0.000960007308268902	0.00237275876889254	-0.00533635607291195	-0.00401061565443984	-0.00612772146803821
0.0388455510536762	0.0326145006281181	0.000693925407353829	0.0347677055290513	0.0109740055016558	0.0120374516232369	0.025206285440308	0.0196900137311311	0.0141918926321771	0.0115057285624464	0.00718896779298396	0.00160349455470359	0.000217138247572114
0.344284697358247	0.152934712025004	-0.0659598549875227	0.206151994837541	0.0131610099942726	0.00398683702286073	0.0539626690197995	0.0326062018509015	0.0312275622246517	0.00857392350856667	-0.00231819013722684	-0.0133015366994402	-0.0222413730320029
0.515412705693147	0.152262807683875	-0.113884598607337	0.256857728940446	-0.0556639964900275	-0.0549888868491117	0.0221604640149203	0.00275446015279857	-0.00441419077973515	-0.0553264416695696	-0.0611573656872182	-0.0713936123696338	-0.0987593673785816
0.0210560968006812	0.00745004396381153	-0.00217185337591754	0.015149948459121	-7.2649769531679e-05	0.0022754569958286	0.00907035460405942	0.00530664650954843	0.00191653275030016	0.00110140361314846	0.000313341307506133	-0.00191740371662417	-0.00173875281260686
0.706878125269792	0.140907079616172	-0.191555966139251	0.201982985841319	0.0114128554499813	-0.00899480427381782	0.0391679184649772	0.0138100716964493	0.00205862379394572	0.00120902558808167	-0.0360093939333612	-0.0313849599754232	-0.0444616442756742
0.0364179933059602	0.0239112399188074	-0.000358200725583215	0.0370979038652785	0.0114036147979927	0.00212606611662783	0.0153626338100807	0.0100317553670995	0.00600269131231542	0.00676484045731027	0.00170129635656081	0.0021204371060459	-0.00152499145461437
0.864932832291166	0.109688265812672	-0.270399645086197	0.103174310565977	-0.00596222943722946	-0.019991001282668	0.0139620635537302	0.0039387125220457	-0.0100842620342622	-0.0129766153599488	-0.0091337702421036	-0.0371862256479903	-0.0439212642295976
0.651140954724288	0.176815026695006	-0.168355839468954	0.229569098185765	0.0209156916994636	-0.0214864162289652	0.0311556482843078	0.0359349139093542	0.00807429067129795	-0.000285362264750844	-0.00250941249482894	-0.0523887293841606	-0.0399416906849518
0.840658274949451	0.11823000312915	-0.258040782425634	0.118807862616686	0.00170931363480387	-0.041539471530648	0.0266270425108661	-0.00125793223660864	-0.00945468620551171	-0.0199150789479221	-0.0324889621634719	-0.0572757989561534	-0.0305744125155889
NA	NA	NA	NA	NA	NA	NA	NA	NA	NA	NA	NA	NA
0.793823567790234	0.148147941954319	-0.236284368289266	0.14990927714261	-0.0492403145587356	-0.0302138953460968	-0.0290370909877876	-0.0378752310562703	-0.042123242925978	-0.0397271049524162	-0.0794682023052347	-0.0665975161342236	-0.0869529964042713
0.0115546800060144	0.012519672445216	-0.000278187133753957	0.00661113421913148	0.00248374930925697	0.00312652937099601	0.00873373528198302	0.00635293056128554	0.00534543809701661	0.00280513934012649	0.00118510876890959	0.00123179895186414	0.000752022357611725
0.942843386243386	0.0562489436205628	-0.310161026681212	0.0542306878306877	-0.00326560846560842	-0.0384412698412698	-0.0049783189033189	-0.0177068502485169	-0.0220785331951999	-0.0208534391534392	-0.0351313492063492	-0.0432185083435084	-0.0399025954800465
0.141246671690544	0.0623621017125738	-0.0118050701015567	0.140979704744913	0.00620769434360827	-0.0102145369968716	0.0288603079254012	0.0162140306675053	0.000129255555937291	-0.00200342132663164	-0.0125802221853988	-0.0146225067761521	-0.0177912772786206
0.138251032023336	0.064219537018033	-0.0148441098809662	0.131478375750551	0.0124894273147184	-0.0176675714144734	0.0304892812247692	0.0185470530379548	0.00936600225115233	-0.00258907204987749	-0.0111009135647432	-0.0187692655097159	-0.0176234852899285
0.815275310904859	0.107060096412074	-0.24318625145535	0.136762825033277	-0.00898604153225679	0.00159223759602234	0.0412569642274155	0.0291006991961505	0.00417026923998642	-0.00369690196811723	-0.0120656376840497	-0.0323871850768214	-0.0433662320207806
0.926899470899471	0.0695239640061063	-0.304956653010005	0.0623968253968252	-0.0259136684303352	-0.0259040564373899	-0.0113418871252206	-0.0168287477954145	-0.0285785714285716	-0.0259088624338625	-0.0230500440917109	-0.0353598598931933	-0.0541670073027917
0.0109358951814739	0.0119650232314133	-0.000108698062400721	0.00521456817313225	0.00481597106486984	0.00398185588582863	0.00923772975075268	0.00610138061575724	0.00563498614854551	0.00439891347534924	0.00192215928308263	0.00287877986262176	0.000632805834651542
0.3308082317053	0.101479889350085	-0.0625440428918854	0.199577798440069	0.0211079237645986	-0.0106597886791343	0.0695563543842816	0.028519150612978	0.0205862085228866	0.00522406754273214	-0.00483646304105667	-0.0249754578569843	-0.0357889478059321
0.767831720748387	0.141584115232981	-0.222284794189986	0.15870535698869	-0.0194053292386626	-0.0755866235578165	0.0054678783406138	-0.0314732317850285	-0.0337555273451823	-0.0474959763982395	-0.0735740480489059	-0.0450559278995145	-0.080904916174489
0.820361500725385	0.102798131288062	-0.246885684020883	0.134512308798424	0.00341724707002899	-0.0277650926672127	0.0043782018559837	0.0313746205607358	-0.00426388059859861	-0.0121739227985919	-0.0145838111854411	-0.0245781895920743	-0.0398901428802532
0.0941479157013971	0.043944340729007	-0.00916570864442302	0.0794249397191227	0.0121966875551677	-0.000509780560253137	0.0235222335497397	0.0191018172220238	0.00805706772216062	0.0058434534974573	-0.00284704332391557	-0.00773296878490011	-0.0102450509564916
0.79465952010952	0.145486816493747	-0.235885223712354	0.147313536463536	-0.0362833278806963	-0.0795407939554998	-0.0286939200470979	-0.0260041219068997	-0.0352824979949722	-0.0579120609180981	-0.0655419601138094	-0.0864759030072588	-0.0825779905947653
0.0293160603897285	0.0211041891097215	-0.00358811988703513	0.015085709355847	0.00485807048660603	0.00186760383576628	0.0136237220691216	0.00768682130791571	0.00558235271017536	0.00336283716118615	0.00186845804149936	2.65744646644403e-05	-0.00234582917113174
0.295887111938332	0.115878730358058	-0.0481537617321103	0.20331369256568	-0.000277163659913593	0.00915240336197432	0.0491280915383733	0.0349043488723143	0.0219037645006601	0.00443761985103036	-0.0132574957213705	-0.025926282712292	-0.0201905751610534
0.0252469148818324	0.00272924679344498	-0.00436902645019711	0.0183421178482756	-0.00409205679783115	-0.00528884644769374	0.000619554002546763	-0.00193161569716144	-0.00495437158398949	-0.00469045162276244	-0.00781264925898952	-0.00678264911737445	-0.00818520447764137
0.177550773382378	0.0253008440817049	-0.0304463924139057	0.122830233452432	-0.0160369762286338	-0.00599725004795976	0.0270377891683756	0.0105244386312434	-0.00353742125689155	-0.0110171131382968	-0.0170730124434185	-0.0248669035640656	-0.0364224510746675
0.00582979245367416	0.000881519827752357	-0.00034427581467029	0.00496279286506405	0.00124933125370005	7.03813037202438e-05	0.00229840813776768	0.00204306892116505	0.0017445579789594	0.000659856278710148	0.000412853813190063	-0.000769897703834069	1.48035830552559e-05
0.172901980602773	0.0680870659285579	-0.026357288657998	0.12688045555425	-0.00152529721531469	-0.0307547219863965	0.0323021474950411	0.00512438125825826	-0.00659629919766724	-0.0161400096008556	-0.0329739084131992	-0.0526086858639952	-0.035929314307323
0.32894443561847	0.144928237029891	-0.0581624954142836	0.201984169368426	0.00478026624702244	0.00918190154378851	0.0686431588238876	0.0373365933285055	0.0231647269712684	0.00698108389540547	-0.00518582384512495	-0.0254919383995177	-0.0284415471354294
0.916869488536155	0.0772116239178757	-0.295754253505014	0.0750564373897707	0.00759929453262786	-0.0468156633489968	0.0198187389770723	0.00724506172839501	0.00837363315696638	-0.0196081844081845	-0.0105828042328042	-0.0159658088824757	-0.0295230124813459
0.697471682330016	0.14387093231784	-0.19181662197191	0.200755566347233	-0.00863947660890074	-0.00455344711570205	0.0390456741687392	0.0178307989353267	0.0204114754767796	-0.00659646186230145	-0.00656355822933929	-0.0315745805254449	-0.0345612853550706
0.27839286590065	0.103798195214029	-0.0477618423912954	0.191362721843023	-0.00516800218180352	-0.0483952582930641	0.0138340580874367	-0.00255572037495749	-0.039166007727541	-0.0267816302374339	-0.0540141317369625	-0.0559183793384332	-0.0742577610740523
0.0570814619271352	0.0123631597460126	-0.00604096659209259	0.0475874180798237	-0.00109204377625186	-0.00806592719376711	0.011114053606851	0.00649134476359741	-0.00414043004646095	-0.00457898548500948	-0.00702188663543584	-0.0117564959333097	-0.0115729389377029
0.349391644063365	0.1169259231031	-0.0678764854070131	0.203005489191714	0.00906843892855747	0.00669611882355575	0.0793701489743125	0.0526326868074458	0.0231144368450198	0.00788227887605658	0.023565013931504	-0.0118115973274251	-0.0330663039801873
0.915664902998236	0.0760519903915694	-0.295302036058927	0.0730388007054674	0.00339805996472675	-0.00313650793650799	0.00801565255731929	0.00846102292768969	0.00107239858906527	0.000130776014109379	-0.0171705026455026	-0.0306359347442681	-0.0290525659525659
0.591627919968459	0.16415380709839	-0.144114648506081	0.246651197537129	-0.0163471042677766	-0.0414489979205056	0.0168858520920494	0.00446396627806622	-0.0544876274276412	-0.0288980510941411	-0.0771667759127286	-0.0920080220334484	-0.122712884464515
0.273756599790348	0.0396363398054076	-0.054736429541964	0.159484235082496	-0.0253179785272843	-0.0132008569492934	0.0286305350753335	0.00736180092944549	-0.00220051709755803	-0.0192594177382888	-0.0240436692127674	-0.0273755198980052	-0.0511931958666191
0.0982638220765028	0.0244623738288384	-0.00896026215876579	0.0908358642155564	0.00410724445939853	0.0061303826728486	0.0352358766970493	0.0241507808139765	0.0136902367591914	0.00511881356612356	-0.000301802058011183	0.00043275883762979	-0.00589500934337966
0.254270334909768	0.0795806142341325	-0.0420429032525858	0.183384544599624	-0.000251429271534043	0.00280933061328981	0.0546162020937609	0.0342216228042944	0.0143783631131434	0.00127895067087791	-0.00327907402776983	-0.0119999015511616	-0.0272814563332992
0.897186948853615	0.0877094811084316	-0.288158877714786	0.0868924162257496	-0.0156976511143178	-0.0386901830444142	0.00920745149911828	0.00695844957511627	-0.0130224969474968	-0.027193917079366	-0.0302821953569115	-0.028566034038583	-0.0456383384952013
0.234590145444173	0.0805840779020374	-0.039069376625398	0.171727240320944	0.0268020812853279	0.00407091542989019	0.0440281900749512	0.0385140845001319	0.0178247242416249	0.015436498357609	0.00191541252955002	-0.0111519193236355	-0.0231443678182654
0.0440705496954099	0.0123774686350419	-0.0054571590436087	0.0284334073650169	0.000479813199751482	0.00311842623338329	0.00852827009090145	0.0084724826184692	0.00400937407739797	0.00179911971656738	-0.00116013209747486	-0.00170578273950416	-0.00261789302752648
0.131320775356724	0.0522288936934125	-0.0207472723308829	0.0864524802507316	-0.00460370274433924	-0.00854622406926821	0.0276958112705464	0.0108772577597746	-0.00863067348113968	-0.00657496340680372	-0.0173195107238181	-0.011930948161302	-0.0260917963180164
0.191829555364356	0.061215279572869	-0.0273261683322532	0.15500978884007	0.0091261082126485	0.0165016600622803	0.0568568943334219	0.0354727155388475	0.0230801170625634	0.0128138841374644	-0.000887785554593734	-0.00495966411629109	-0.0114939592916515
0.0440487917075531	0.0352259639824684	-0.00231094227892646	0.0377826051388596	0.00786958274922742	0.0114829500934636	0.0203007398298713	0.0120917119967694	0.00986526030871733	0.00967626642134553	0.00303116552589845	-0.000741968824254521	-0.00303298818970209
0.530453299020291	0.115325787911512	-0.126212532498256	0.219348391039449	0.00581481556805341	-0.000741163543914625	0.0631238774374876	0.0405515098039535	0.0169249173591972	0.00253682601206939	-0.00933003470700244	-0.0158264346763997	-0.0321743962174558
0.262365411215585	0.0426829329985642	-0.0512711993135787	0.154349769257886	-0.00612812906529597	-0.00355720721168151	0.0435043249843107	0.021519217673849	0.000252647537907269	-0.00484266813848871	-0.0196672647395712	-0.0250326054270505	-0.0359952783360151
0.928102116402116	0.0682161671136373	-0.303469282358087	0.065347619047619	-0.00858730158730159	-0.0218347781847782	0.00204232804232807	-0.0138882275132275	-0.0312419518752851	-0.0152110398860399	-0.0350785992148737	-0.0496597981085726	-0.0629024669774669
0.917086596119929	0.0767360110260905	-0.297044478409151	0.0730615520282188	-0.00759642456309118	-0.0210246592913259	0.00937874779541448	0.0049787317620652	-0.0242317099567099	-0.0143105419272086	-0.0282326691339848	-0.0323595939554272	-0.0393400627150626
0.693208179777592	0.137627689732536	-0.187608756445145	0.198889199858023	-0.029497297474392	0.0162217113189658	0.0477777854691781	0.0385747960641754	0.020892804888447	-0.00663779307771306	-0.0283640381810254	-0.0334018022795437	-0.0323302430717973
0.80056639348306	0.14286412498622	-0.234511685340893	0.145817468950802	-0.0210757221828407	-0.0699296006345094	0.00570895981288133	-0.0203427258720965	-0.023935094064866	-0.045502661408675	-0.0581314437961294	-0.0606278985516887	-0.0845330335930093
0.865194488536155	0.107528518443442	-0.270343678000765	0.102967945326279	-0.00806723985890656	-0.0364499391445514	0.0168676807760141	0.00465596841430171	-0.00634092044006895	-0.022258589501729	-0.0355152856854215	-0.0318638315058981	-0.0403862734769257
0.415940730214785	0.110819542126927	-0.0958002495958156	0.195033812460488	-0.0222463018636266	-0.0128729323506109	0.0513274665607267	0.0339559348609468	0.00615377322631722	-0.0175596171071188	-0.0292765878420049	-0.0387894799344228	-0.0402271480082609
0.814142359820906	0.106404683178703	-0.242762301242707	0.137521966593421	-0.0450680628624586	-0.0186566996692545	0.0255632839180715	0.0220934426482303	-0.0127798634779525	-0.0318623812658566	-0.0419784087110638	-0.0356904694837318	-0.0423269727388519
0.658284258188554	0.133761592553458	-0.174367924767247	0.200391648214915	-0.00917333963028966	-0.0359460958439394	0.0154615105488818	0.00251534582342494	0.00794570555135954	-0.0225597177371145	-0.0634025490931184	-0.0772035489966799	-0.0623284503509348
0.00855215757533511	0.00351064622721898	0.000324785478430923	0.00592050058312377	-0.000837814522741414	-0.000962089885699296	0.00296348163262697	0.00182428040636759	0.00171096537080761	-0.000899952204220355	-0.000803244243322039	-0.00139879689392221	-0.00213175865382008
0.746085911002578	0.163993867711888	-0.205087483542214	0.204776522859856	-0.0146709210542544	-0.0546687954021287	0.0121993054875409	-0.00240187054011598	-0.0317996443371443	-0.0346698582281916	-0.0802782738326726	-0.0558600212271007	-0.0951470943665388
0.443037968398266	0.103600611208798	-0.101859551188417	0.200517645664314	0.0157929638004571	0.00858049897720004	0.0546082016869978	0.0475116023137226	0.0229921904528252	0.0121867313888286	-0.0148584460977136	-0.0170745413701796	-0.0469923772331342
0.00366717897698709	4.45496162193092e-05	0.000173494920958498	0.00232671234484868	-0.000119974798066397	-0.000382808177635013	0.00150240834974997	0.000871224607425581	0.000404703989393889	-0.000251391487850705	-0.000289875927357534	-0.000546679652606187	-0.00101242204459582
0.427008433985561	0.128168853620577	-0.0850833152597148	0.269603428594775	-0.0144664629701376	-0.0493589535147961	0.0275404505597662	0.00160056722609314	-0.0164092660207903	-0.0319127082424668	-0.0723401944184974	-0.0557536350610055	-0.0825324499006914
0.0627398174806518	0.0136876183780413	-0.00746558602655319	0.0471192769815164	-0.00907653217001068	-0.00139142610197217	0.00913158466347944	0.00807707798871944	-0.00435135843612284	-0.00523397913599143	-0.0108276239713875	-0.0112822817039509	-0.0111265534807674
0.0201650334672549	0.00542865792402799	-0.00281625115772337	0.0122223221350123	-0.000242885292282204	-0.00120923361552826	0.00355398846277041	0.00260304094292644	0.000974054757177999	-0.00072605945390523	-0.00335164051155613	-0.00286271041732491	-0.00341820233417658
0.786751058201058	0.158856434665779	-0.220247028851074	0.18029126984127	-0.0269752377252377	-0.0857700145776901	-0.00159356631023289	-0.00763500787424931	-0.0212161648028015	-0.0563726261514639	-0.0710862871473723	-0.0671536175516235	-0.0709731197625522
0.296861991953606	0.118490987655052	-0.0501011941264343	0.212693350178367	0.0143700603662213	0.0106954161402565	0.0572104326490249	0.0346224641715141	0.0220598772099014	0.0125327382532389	-0.0128017468411487	-0.0178183562168868	-0.025909087622611
0.0514924777695734	0.00966527247445729	-0.00344992709403683	0.0505093780734268	0.0062211766014656	0.00568033384981786	0.0225541124835624	0.0136842416224519	0.00559843266744849	0.00595075522564174	-0.000200500721307235	-0.00176093791318212	-0.00589918395606292
0.645172496348967	0.141202941716215	-0.160375824222424	0.246697344920874	-0.0122135143433182	0.00131390205654913	0.0501540754099321	0.0381267869022772	0.00399014482974036	-0.00544980614338453	-0.013933055984819	-0.0299067049100614	-0.0541037839091471
0.548727813128277	0.134596366935958	-0.125581927398389	0.249544266643802	0.00331280569033732	0.0211113110206512	0.0682482584321991	0.0271068124413713	0.0191076334750003	0.0122120583554942	-0.0169607038126482	-0.0248171594901677	-0.0375117836072786
0.746569936236603	0.164650555247224	-0.208498238850231	0.195334825668159	-0.0139178808845476	-0.0584161246161247	-0.000211068006068071	-0.00369448714865384	-0.0131820895154229	-0.0361670027503361	-0.0516027249162183	-0.0530864115225871	-0.0646530705790002
0.1286435332456	0.0188504742675359	-0.0196144488661935	0.0808362409389377	-0.0125856966194011	-0.0147757771582771	0.0249660871652545	0.00291739682310579	-0.000893756225640058	-0.0136807368888391	-0.0159322409076406	-0.022258072888592	-0.0268988823536873
0.0488656821677169	0.00982202219481658	-0.00298777036830863	0.0481147458373657	0.00275264691238838	0.00175148946473325	0.021005603728159	0.0122466101724518	0.0071746149765845	0.00225206818856082	0.000925531085486819	-0.00200820507443183	-0.00725390203017584
0.279584501386197	0.102696976614541	-0.048834519254444	0.189106351949682	-0.010420809548649	-0.0596084360421886	0.0324530154519064	-0.0203093948099765	-0.00834992972348753	-0.0350146227954188	-0.0614359639246945	-0.0502059360253392	-0.0673059976393792
0.941239682539682	0.057895048786709	-0.31035196752672	0.054204761904762	-0.036947619047619	-0.0638151268484601	-0.0162138195682312	-0.012660409035409	-0.0259544893378226	-0.0503813729480396	-0.0415671850079744	-0.0466901515151514	-0.0436600088183421
0.195717088431097	0.0461434665535804	-0.0266000047740921	0.160789001735669	-0.000171030646485493	-0.00292976375982387	0.041613655059465	0.0264030518181529	0.0104939134665467	-0.00155039720315467	-0.0118383018150287	-0.0215463323534694	-0.0270348839089872
0.653306291747468	0.14238314577044	-0.163964879763077	0.234461697670521	0.00592233585223778	0.0113099374118982	0.0626633339971575	0.0394021129499887	0.0108638593158369	0.00861613663206795	-0.01430104904926	-0.0224774952677324	-0.0320070644366831
0.547666071675907	0.136927441887411	-0.12973990493248	0.243889329080887	0.00836761460876001	0.00240124851393675	0.058954824284953	0.0381713836973331	0.0253657938581412	0.00538443156134838	-0.00839451055570395	-0.0164454206658765	-0.0325594737697238
0.203028050913324	0.0511866955733692	-0.0363541838298212	0.133176817284327	-0.0181652795797008	0.00928570179589119	0.0346065145162721	0.0278478471034132	0.00261155821215289	-0.00443978889190483	-0.018470684043013	-0.026507990806888	-0.0251006221022965
0.417710066180409	0.121416540991583	-0.0951243424965057	0.192401599890395	0.0305786907783491	-0.00497864982530599	0.0535195040639626	0.0353338668579778	0.0386302781452563	0.0128000204765215	0.00267532032390122	-0.0201959953661807	-0.0147194754143379
0.463966206410977	0.195476000653466	-0.0974892493929031	0.255180441631956	-0.0136774064893764	-0.00342249308069709	0.0425429685201416	0.0267505051854299	0.0059752293707066	-0.00854994978503676	-0.0257519765037377	-0.0429678575054133	-0.0428909605632813
0.0395174607736332	0.0322106944453444	-8.30259135189276e-06	0.0327015131967749	0.00829683412478039	0.00713893953420877	0.0253009165299744	0.0169006084318616	0.0117760296532509	0.00771788682949458	0.00464897206900491	0.00184998216688566	0.000325002350935459
0.130640641505061	0.0563326905955091	-0.0169613481284942	0.106298515983102	0.0162163369959127	0.00526387895892791	0.0549525079535788	0.0318279916818678	0.0241142559773086	0.0107401079774203	0.0103643698831814	-0.000909667962898958	-0.015729085553643
0.012392153898114	0.00184349283313289	-0.000177223953167103	0.0134301118716752	-0.000174646518161745	0.00131520748619653	0.00275326500545516	0.00273623496530137	0.0015682357758154	0.000570280484017392	-0.000800579887561957	-0.00230088943269914	-0.0027350783314253
0.695470153920154	0.167437575079937	-0.18092562714435	0.230168734968735	-0.0214914574167816	-0.00128874674708002	0.0407999292283606	0.0205381052680073	0.0121290135064646	-0.0113901020819308	-0.0122834483025396	-0.0267540902217754	-0.0422601218379764
0.121088214674914	0.0172803916035155	-0.00745481341201204	0.12448163894452	0.00136182038560015	-0.00867403389089005	0.0303185786670388	0.0195453911007131	0.00610695813655612	-0.00365610675264495	-0.00887448505867638	-0.0180548213976587	-0.0230391193047447
0.937150793650794	0.0618440164800991	-0.308309649608139	0.0573306878306878	-0.0110727513227513	-0.0416804633637967	0.000555291005291059	-0.025498856390523	-0.0110345238095237	-0.0263766073432741	-0.0461883937050604	-0.0439967935840485	-0.0557158316715649
0.513834339896768	0.11038941965372	-0.119182875041594	0.231082901473259	-0.0142675428758642	0.00874894052438568	0.060451930510691	0.0338836277589413	0.0118972615468005	-0.0027593011757393	-0.00424199688348348	-0.0250157985350207	-0.0345301270188536
0.706072528397528	0.141820474937811	-0.191468036893022	0.201631175306175	0.00725938598438602	-0.0161708783953882	0.0486046191462857	0.0366713721282348	0.00260022138380367	-0.00445574620550104	-0.0123196096573466	-0.0327334770936054	-0.03567038528094
0.402739051471578	0.0774231258182133	-0.0883132402043424	0.202896194579777	0.00861769261036299	0.00434612170308923	0.0581644201047334	0.0308902354569728	0.00906603435036396	0.00648190715672614	-0.0189189834194027	-0.0268641546463056	-0.0329130909051529
0.192867134594504	0.0849692422260821	-0.0210052764829251	0.187932239752362	0.0150198757745963	-0.03167529690271	0.0193779448163221	0.0108647147961347	-0.00353792406654871	-0.00832771056405682	-0.0269637336502337	-0.0342685924359899	-0.0470426089677281
0.182948007945886	0.0827681310220921	-0.0170834806559496	0.189190006827905	0.0113142156081217	-0.0423420157544311	0.0265875953995159	0.0107671701421754	-0.0111831512907472	-0.0155139000731547	-0.0288732423588773	-0.0389415488052718	-0.0473727755327393
0.306904994303476	0.0710352127807347	-0.0619890866980792	0.165553382633736	0.00741126160588079	0.00143009540358691	0.0455035440651411	0.0143944148297831	0.0188386035395999	0.00442067850473382	-0.0101887712523503	-0.0331277114646802	-0.0293609306899891
0.739664882648216	0.157548890643528	-0.206815697813986	0.19730522317189	-0.0135179195283943	-0.0512444603689702	0.0111675374096902	-0.00759439203679413	-0.0402422387310546	-0.0323811899486822	-0.0384633694428685	-0.0681415006623319	-0.0712748180396884
0.0244070904163911	0.00431221184693426	-0.0022824245163802	0.0207938902440164	-0.000202260379765788	-0.00344868488870477	0.00270515077873755	0.00302377954301583	-0.000629176084448811	-0.00182547263423528	-0.00649592145018562	-0.00408807655946375	-0.00615853202798381
0.0778186392968908	0.012944924350539	-0.00991187596753942	0.0529298017570108	-0.00624010329466018	-0.0094393565723267	0.00525186359642654	0.00358383888217748	-0.00398555333989964	-0.00783972993349344	-0.0131199447167886	-0.012410473032605	-0.0140423377687082
0.0261578017252588	0.0052040569338259	-0.0034328330884169	0.0186466896256311	0.000537236179008985	0.00136804384514921	0.00786643612576636	0.00687192689513939	0.004296413153123	0.000952640012079099	-0.000241522827204094	-0.00237793426328083	-0.00187742250215643
0.204692212850664	0.086701970082102	-0.025245137577411	0.19019658332137	-0.00151069705495699	-0.052764490165897	0.0315124030937471	-0.000558075860131374	-0.00247388420404829	-0.027137593610427	-0.0302349786969868	-0.0398061039275216	-0.0432102372396578
0.519813397241126	0.0829322419085544	-0.126742668182931	0.213424060384545	-0.00177660090055309	-0.0271163701752486	0.0461879612042408	0.0273824755999387	0.00280226518180737	-0.0144464855379008	-0.0192306867500702	-0.0335822750875372	-0.0427815126089283
0.55510835316122	0.111179754566191	-0.139998691719765	0.209086018291201	-0.00805046365903783	-0.0387457822577413	0.0428640843422796	0.0173215965736624	-7.92365792994243e-05	-0.0233981229583895	-0.0145409277284043	-0.0314705105329898	-0.057216761429323
0.693430387822054	0.144205526499039	-0.189425726404112	0.203723580431914	0.0204831019905066	-0.00502104908476675	0.0234619794511952	0.0176900740147153	0.0067770885803986	0.00773102645286994	-0.00632250791836819	-0.0236404441711235	-0.042405740114823
0.736233075566409	0.163053829762469	-0.202696512159559	0.20226745353412	-0.0164420733007672	-0.0448876451423987	0.00842880082880082	-0.0256188360282258	-0.0183536338580198	-0.0306648592215829	-0.0525853262844952	-0.0618930266720853	-0.070026584919905
0.269646256745555	0.0740970214483813	-0.0514127576285998	0.165291561119969	-0.00213329648362875	0.00533705576112409	0.0577031453436598	0.0369261729291819	0.0236343239053343	0.00160187963874769	0.00283686648797898	-0.00379596671707461	-0.0169600371310493
0.343005802177937	0.114578224994536	-0.060396475534739	0.253905199538778	-0.0616752583149975	-0.0299086668751712	0.0347689666032688	0.0229051454112169	-0.00387399741048716	-0.0457919625950844	-0.0640316455204281	-0.0599151743353137	-0.0640547408610589
0.358797696570348	0.140961439834101	-0.0647000241150161	0.227178745402998	0.0226603273481026	0.0333670429343506	0.0677571895003693	0.0567879142803435	0.0491853023329321	0.0280136851412266	0.0193871675394747	0.00479604097919156	0.0104662207173381
0.012662894737543	0.00250807094344494	-0.00127647413237605	0.0110371147773118	-0.00193056281482587	-0.00138025986645392	0.00415770419319031	0.000847027227599747	0.00163067153899644	-0.0016554113406399	-0.00155270366816566	-0.00247402911591302	-0.00285838900068258
0.214219899306506	0.0408698607741486	-0.0368510168907823	0.140152013326871	-0.00877646192731107	-0.00734341744986894	0.0247169801435706	0.00546280702325916	-0.004448566636506	-0.00805993968859001	-0.0126955240420954	-0.0249286495636907	-0.0405306318537816
0.0935428764812239	0.0120938487866308	-0.0161423890591094	0.0486676415546472	-0.00430015957109248	-0.0199796642582742	0.0103444139092909	0.00381690209293334	0.00117588169121863	-0.0121399119146833	-0.0163151478184359	-0.0230285212193815	-0.0197629508084279
0.940167724867725	0.058848381466573	-0.30928323648703	0.0541656084656085	-0.0153837742504409	-0.0429770001603335	-0.00568095238095234	-0.00885423280423281	0.00217619047619055	-0.0291803872053872	-0.0312839746673079	-0.0322584045584045	-0.0595504689754689
0.425105475078062	0.158647395566237	-0.0852475160280433	0.234525104616295	0.016922067348618	0.0112639987827325	0.0764269941446505	0.0439547193769041	0.0345216969531654	0.0140930330656752	0.00081826897950954	-0.0105230630349123	-0.0202904009327715
0.853278647586981	0.11347579130547	-0.265932250657226	0.110308124899792	-0.00970730880230875	-0.00835013227513226	-0.00299641654641647	-0.000272783389450026	0.00378588726088736	-0.0090287205387205	-0.0165616608699941	-0.0498099326599326	-0.0572367916232084
0.292443581050188	0.0948370309182283	-0.0574369911536278	0.173116910686939	-0.00266695538008571	0.0247868686625065	0.0603566809900454	0.0409067300080526	0.0146815828724075	0.0110599566412104	-0.00965003322879043	0.000997438198205081	-0.0277957215937181
0.701252910361244	0.14076537673506	-0.193082862976439	0.202678042019709	0.00310968128687417	-0.0300891125186017	0.0551796449193508	0.0313269936983095	0.00806134142822734	-0.0134897156158638	-0.0161671643528629	-0.0336106623825456	-0.0571733161358596
0.222309620556685	0.0425012782928386	-0.0309150734237272	0.192677315793093	-0.00850178741525007	-0.00848971842176258	0.0504005020614793	0.0296477175598085	0.0111202781482189	-0.00849575291850632	-0.0170261668873551	-0.0335728275886707	-0.0380428085485939
0.887158818342152	0.104079415184857	-0.281075648145393	0.0946295414462082	0.0159247795414462	-0.0240937069103737	0.0183393298059964	-0.00516665665489202	-0.0138922568172569	-0.00408446368446369	-0.0237534672118005	-0.0356505747613591	-0.0516381181182652
0.201178138944933	0.0445579497832657	-0.0301792387243237	0.151838165768921	-0.0036523307483371	0.00322999210474834	0.0368326822764814	0.0270338985814099	0.00100416763782812	-0.00021116932179438	-0.0165999884976689	-0.022484119954515	-0.031073446371956
NA	NA	NA	NA	NA	NA	NA	NA	NA	NA	NA	NA	NA
0.576263014642927	0.153083499690856	-0.143764313574438	0.228018809008711	-0.00334747072701325	0.0236954684664216	0.0718020890562457	0.0414893722101269	0.0270793497344962	0.0101739988697042	0.000327066498450379	-0.00870335503958508	-0.00875350987953827
0.601781221174753	0.136472721047265	-0.157204810559859	0.212036147283757	0.0269136478239336	0.00656345299870376	0.0679115041109174	0.0364233086032806	0.0266461400165015	0.0167385504113187	-0.0160187105618588	-0.023562342820745	-0.0295981812675776
0.83894571303787	0.117458788964752	-0.257062521521037	0.122033163641007	-0.0199685643332703	-0.0111514252269154	0.0250038921409019	0.00675381983666301	-0.00559432029481055	-0.0155599947800928	-0.0288481100236002	-0.029464266869659	-0.0422574421126021
0.223524182048828	0.0595972260094579	-0.0368049594577412	0.165310815830122	0.00671276761268058	-0.0113453367010246	0.0435024238941653	0.0320850763573848	0.00923502860538142	-0.00231628454417201	-0.0144784715015915	-0.0246252251040457	-0.0266338894579168
0.682774638540046	0.153932920796402	-0.18381978577877	0.189215449476512	-0.0258764640673849	-0.03983572346819	0.0245861589667317	-0.00506983422665497	0.00784045378404397	-0.0328560937677874	-0.0385122925037146	-0.0771201493777564	-0.0754954121526987
0.218177093427206	0.084688144092908	-0.0345635469237736	0.154341847219607	-0.00805799015564679	-0.0109638032782022	0.0113846425392755	0.0154714381841966	-0.0106619723930443	-0.00951089671692451	-0.0232534235825867	-0.0391906080743797	-0.0479440416689861
0.223824100659912	0.0844471893223373	-0.0374618630073109	0.154733000143221	-0.0245371597708712	-0.0262544431944002	0.0263148323905267	0.00287703985013421	-0.00318464186496953	-0.0253958014826357	-0.0319867863418529	-0.0470483892097132	-0.0471460594542183
0.652897056338723	0.176865312999292	-0.1682070586355	0.233547388105722	-0.0249937341680286	-0.0230046306934879	0.044457413789916	0.0179122772198753	0.00523216600937193	-0.0239991824307583	-0.0286637586309351	-0.0366053473791742	-0.0458119371073057
0.911819929453263	0.0801269786518386	-0.293360368498892	0.076846737213404	-0.018442151675485	-0.000411199294532705	0.00733245149911821	0.00429971849138511	-0.00766591710758369	-0.00942667548500886	-0.0218499389499389	-0.051255022446689	-0.045894137652471
0.666922218016284	0.120502618585717	-0.174704894720995	0.218445242301176	0.00233648896224736	-0.0119872557245655	0.0450361993217384	0.0174670361720038	0.00979951070648943	-0.00482538338115912	-0.0156828834824122	-0.0231878558041738	-0.04110946180539
0.14502784245671	0.0564002051501709	-0.0161374132072278	0.130022794868975	0.0274556341738616	0.0139888091303947	0.0405349236183215	0.0265904339025481	0.015735311499974	0.0207222216521281	-0.00256476320770821	-0.0167684845058183	-0.0128255092252157
0.0368849755153343	0.00994732682629088	-0.00495620504536497	0.0238499524299245	-0.00204085316230965	0.00152861642752724	0.0099142159849043	0.00558578989935414	0.000811328157236106	-0.000256118367391207	-0.00169581316718399	-0.0033310719291228	-0.00473542324631892
0.00591765450883617	0.00103250145702699	1.20902661730716e-05	0.00509695555539644	-0.00102006841385759	0.00184745843784663	0.00227008181525285	0.000532454730004418	0.00166860638884714	0.000413695011994522	0.00115266348354791	-0.000366938501363285	-0.000687238658957725
0.739890143806811	0.159354281238558	-0.205209571390235	0.198881020214354	-0.0252595923569608	-0.0716795169876182	0.00504582207915527	0.000817240570555766	-0.022131831462071	-0.0484695546722895	-0.0411196270513084	-0.0516717866040127	-0.0830066533534416
0.00513013292786963	0.000362458117272849	-1.31777510639624e-05	0.00315247193485777	-5.54156509758015e-05	0.000661731796459853	0.00247479604813676	0.00249499039273866	0.00135571168633736	0.000303158072742025	0.000128887249636493	-0.000570825707121391	-0.000335596421625381
0.311412953379803	0.103858544972222	-0.0617405794076466	0.173371835142575	0.0457395428604641	0.0227181418596367	0.0617547497271594	0.0530917844022821	0.0417428578674566	0.0342288423600504	0.00723387304523421	0.0137873872309565	0.000210813498745965
0.0358684562895383	0.00536423566007752	-0.00403246300007926	0.0250367851000489	-0.00606903715930115	-0.00526950155355703	0.00614097009375027	0.00492410881578508	-0.0004977581191455	-0.00566926935642909	-0.00543915634757606	-0.00571164829444692	-0.00930038970884606
0.388455419560079	0.0879287987682674	-0.0695967339538394	0.253664868170627	0.00216374899950955	-0.0236061204206977	0.0619562278663513	0.0262037518260053	0.0117109167771897	-0.0107211857105941	-0.0313305411419941	-0.0336086135991273	-0.0532908469786237
0.073932179464268	0.00880852127224432	-0.00947887283392064	0.053244511349149	-0.00576674962829171	-0.0118601460636144	0.0147723789885333	0.00954394648240352	0.00247949579201333	-0.00881344784595307	-0.00828880350600607	-0.013904164850189	-0.0170978734066672
0.316265840091103	0.105853548685184	-0.0478455972170854	0.259735700418635	-0.00911829029168132	-0.0176455737081794	0.0382480065382539	0.0215797534811886	-0.0186369478268734	-0.0133819319999304	-0.0427129604551479	-0.0518276760576636	-0.0562169970160287
0.0701034339721646	0.0126099289056038	-0.00779939688358748	0.0548606113893074	-0.0021310481725737	0.00244844821915491	0.0189282486440999	0.0088524770382936	0.00839294039969225	0.000158700023290603	-0.0047323459652789	-0.00818045661214156	-0.00831225292625718
0.370142225936309	0.151037999497953	-0.0719780082071461	0.225407389386039	0.0635428329612387	0.043224714605058	0.0954872726622892	0.074962039710266	0.052690083720603	0.0533837737831484	0.0284736972183541	0.0185299132806432	0.000543929733707205
0.706035859202526	0.142449501505695	-0.190542292087818	0.206129525412859	-0.0164581898978596	-0.0278351871763424	0.0477467890134557	0.0381701988337696	0.00835747558103817	-0.022146688537101	-0.0143088557245257	-0.0294830930007316	-0.0369627138620102
0.575179365296376	0.168171355620945	-0.134293042905115	0.254634595499164	-0.0167846490738571	-0.105534085283991	0.0101566614683014	-0.0263619987614421	-0.0311742311249023	-0.061159367178924	-0.0689563426334462	-0.0786377166951181	-0.0845733402770599
0.574595862473036	0.116743783107932	-0.142603832471336	0.205611541560839	0.0116965129497921	0.00470222220380745	0.0382075168421583	0.0340573723295237	0.018843180421664	0.00819936757679973	-0.00615006740038748	-0.0315270809600092	-0.0402196157199144
0.461597765461436	0.197283964393841	-0.101330062739938	0.246576433977469	0.0379446745945944	0.0168747812263934	0.0698462733198358	0.0457811918864959	0.0408607932974981	0.0274097279104938	-0.000161426319643609	0.0117379052582146	-0.0172817337564836
0.36713063988792	0.0778967542749324	-0.0761495248226717	0.188266063606385	-0.0180378720554475	0.0185420574791599	0.0499704539516904	0.0374276605086095	0.0285309985249317	0.000252092711856167	-0.00901898450860017	-0.0303614012206871	-0.0198334696958667
0.21073772426768	0.0469212979142218	-0.0382158895541729	0.135072064982841	-0.0116957065224279	0.00521182067599404	0.0212121787716973	0.0145812336826505	-0.00792321721622288	-0.00324194292321692	-0.0238740365082441	-0.0215957708213975	-0.0326244390294332
0.200093172978105	0.0871277518941058	-0.0225241402921256	0.190546602664973	0.0112849646058323	-0.0435941254075828	0.0146481905067241	0.00616868396509368	-0.00438170956552525	-0.0161545804008753	-0.0242019592389317	-0.0308326348282265	-0.0440431592227431
0.8851069664903	0.104569255695643	-0.278918196602433	0.0964578483245151	-0.0233426864883004	-0.0330792024025356	0.0172779541446209	-0.00770295414462074	-0.014947915892481	-0.0282109444454179	-0.0394122388332914	-0.0290652998236332	-0.0398876503045362
0.578962273053388	0.172164372814557	-0.140843686304634	0.248210641541095	-0.0143348449078227	-0.0813358797923664	0.018333198233724	-0.00348230543076933	-0.0267168605914676	-0.0478353623500946	-0.0570663301036014	-0.0694478453428847	-0.0898354475934799
0.555838954138822	0.099198793795318	-0.135767439149676	0.220059964692768	-0.0202532787392092	-0.00384522183755254	0.0479286022472707	0.0272248104180828	0.0115112177964398	-0.0120492502883809	-0.0161282334388916	-0.0304705328122854	-0.0519121073474176
0.573595232391409	0.115336205395985	-0.147423024520444	0.205684330884439	-0.00611609902165688	-0.0105106140256622	0.0437071749986748	0.0150253229432757	0.0183488962773454	-0.0083133565236595	-0.0224022204697178	-0.0537412141040579	-0.049070783662795
0.366600933625665	0.141040577130367	-0.0671764192150575	0.227772264219565	0.00843836931671627	0.0242965694992293	0.0743411034468577	0.0591569590457686	0.0399968275424692	0.0163674694079727	0.0244951206392994	0.0212957439547363	-0.00373761026434916
0.273648318729628	0.0864635875494364	-0.0481542000326863	0.178909439836091	0.0287015592641927	0.000442797549533303	0.0599958704170264	0.0356152979008758	0.0170336373406421	0.014572178406863	-0.00358479040065168	-0.0140463764351456	-0.0132111176593643
0.0724027139388544	0.0149399454235855	-0.00986420084789488	0.0525109236286327	-0.00227793879186168	-0.00825244511055793	0.00741893608664033	0.00215380759873718	0.00368773114886077	-0.00526519195120981	-0.00603365420588195	-0.0133020467469502	-0.0117653656918856
0.0937227523071092	0.0173811432509857	-0.0105823656213815	0.0761333451919277	-0.00297377543695525	-0.0029928030583002	0.016392840396541	0.00139815521813587	-0.00580230664815129	-0.00298328924762772	-0.00849807863340067	-0.01585088480416	-0.0199267074580121
0.386772634771939	0.0701321201196895	-0.0813704717319534	0.199977249205018	-0.000522599460938966	0.0042478896030454	0.0418392619695392	0.024434451560173	0.0031964950520027	0.00186264507105321	-0.0261091108255968	-0.0375497149549001	-0.0319462586662457
0.434122908430606	0.102818272688716	-0.0973083539539184	0.203765600291494	0.014204643684785	0.00393533209814545	0.0521333871665007	0.0432756166597209	0.00999931086589761	0.00906998789146524	-0.0193565082568664	-0.0277196572799996	-0.0473391701640107
0.59045215755758	0.16008940418862	-0.143562543914781	0.242135404799797	-0.00701925026903072	-0.0487180877652159	0.0092586929144044	-0.0181802727871717	-0.0140686553885107	-0.0278686690171234	-0.0434544080292586	-0.0954631373738229	-0.0943385148928613
0.343722571973487	0.124299064984213	-0.0654096997609874	0.204924463052031	0.0269123015476072	0.0252634046457244	0.0712403247716341	0.0462857067052063	0.0398764333158279	0.0260878530966657	0.00331666964957256	-0.00492585164101889	-0.0210490998830728
0.574133646068148	0.167340422305272	-0.134833661881595	0.244757893111626	-0.0378755848195529	-0.05384408809369	0.0290072462832941	0.0098738850547565	-0.0546274390905588	-0.0458598364566215	-0.0702328249509193	-0.0891230897940893	-0.0774265524474816
0.912929805996473	0.0809439018192147	-0.295058585629886	0.0793294532627866	0.011415520282187	0.00176172839506172	0.011586860670194	0.00796212522045858	0.0153791887125221	0.00658862433862428	-0.027170179666013	-0.0219988434405101	-0.0462449437091593
0.56134013984158	0.117124114236021	-0.14006991969943	0.216812754082521	0.00576564624894971	0.000596356887628158	0.0377997119274777	0.0256406536308378	0.00691273896030253	0.00318100156828893	-0.0251135337615295	-0.04468195320979	-0.0615540665640131
0.737882621082621	0.162400026524453	-0.203279630188135	0.206131929181929	-0.0605219532537179	-0.0689369484545955	0.00407401471984814	-0.0206173873181182	-0.0256853598561932	-0.0647294508541567	-0.0481681422570577	-0.0639340174103533	-0.089555062979281
0.0926163088276817	0.0418271615714045	-0.00937745099662254	0.0809911187044099	0.0108783136177833	-0.00805915380988557	0.0295239712097581	0.0227852137106982	0.00954566383088881	0.00140957990394885	-0.0035621556185258	-0.00826733570637925	-0.0146079294228269
0.518498990599136	0.08180619220375	-0.124035632860533	0.223903874248053	-0.00687729246349944	-0.00263617149567541	0.0440883850400519	0.0270781765649085	0.0038415376604074	-0.00475673197958748	-0.0216956893867214	-0.032714815706523	-0.0474455288320162
0.133346069930281	0.0203184323726771	-0.0133985964670201	0.124438152622207	0.00269088527898928	-0.0022772566431285	0.0375519712551554	0.0209850515608182	0.0131999951185403	0.000206814317930404	-0.00271538830526252	-0.0111929621626809	-0.0160263287098523
0.13418620035716	0.0523889876792035	-0.0215733885437149	0.084516193596662	-0.00945727352585896	-0.0010849447386902	0.0191245858420886	0.00790454716007136	-0.00413215962910857	-0.00527110913227458	-0.0147430496273553	-0.0101643162730791	-0.0241765214789177
0.795934152884153	0.145287331973048	-0.233734461815507	0.144347633847634	-0.0202755933494323	-0.0693271835980571	-0.0027412901912901	-0.0179931733931669	-0.0348142666411169	-0.0448013884737447	-0.049105278485114	-0.067584697444627	-0.0778412293750016
0.640654747104747	0.182200888264048	-0.162204676223727	0.241753743641979	0.00226341433681299	-0.0538932195074352	0.0310193250447969	0.0251127127469782	0.000218633909663368	-0.0258149025853111	-0.0479263848578769	-0.0483476368133804	-0.051670475592721
0.943841798941799	0.0553563495883973	-0.311568272173157	0.0538989417989417	-0.0108195767195767	-0.0242296296296297	-0.00554735449735455	-0.0146867724867724	-0.0136623015873015	-0.0175246031746031	-0.0400778659611993	-0.0462918751002085	-0.0489583730358241
0.41158935117816	0.084774050063169	-0.0834349838240885	0.25130484067414	-0.0204804047336973	-0.0132195787383431	0.0417898173704084	0.0290455976975708	0.00199853218832441	-0.0168499917360202	-0.0324494764702694	-0.0450480980068965	-0.0570088310108687
0.543485415448749	0.136289082040866	-0.125074291432093	0.254131886856789	-0.00399183918740564	0.00128597323502133	0.0741899684972751	0.0430467120833697	0.0287344753480531	-0.0013529329761921	-0.0108835169147508	-0.0153095410637816	-0.0383965265026711
0.134545153646442	0.0755174082899414	-0.0189578627804367	0.117173353222783	0.0107914633037094	0.0152860447136261	0.0569338947546362	0.055554494503228	0.0374537453967405	0.0130387540086678	0.0149890471567186	0.00851881714163849	0.00897779776960278
0.336689849373672	0.109744699868933	-0.0573428998655128	0.252851459810418	-0.0283706124827233	-0.0189133882954619	0.0325031929847648	0.0277393417853644	0.00552834052267187	-0.0236420003890926	-0.0317598182962637	-0.0480887468784686	-0.0586758014836604
0.531832388556142	0.116278542864138	-0.128150997688886	0.222390827036888	0.00264528111872364	0.0173818968444898	0.0712912610303688	0.0396494948147849	0.0245775055314343	0.0100135889816068	-0.00228667393886461	-0.0252177853624099	-0.02773472041198
0.884789417989418	0.102166527068737	-0.279546833764255	0.0960399470899471	0.00729603174603166	-0.043070045090665	0.0129032658699325	0.000198377862016708	-0.00205836540003212	-0.0178870066723167	-0.0280574074074074	-0.0404311888728556	-0.0508708447749298
0.3694235875483	0.141825028369395	-0.0704324809126082	0.232397264300733	0.0389432716790431	0.029223728560605	0.078415096472851	0.0504424486018382	0.0273645002346096	0.034083500119824	0.0154050268961515	0.00904495948666761	0.00265599713500975
0.0266996380592685	0.00414739629319028	-0.00282983654161241	0.0212730940131699	-0.00135515292249117	-0.00343593452399671	0.00479699680815398	0.00106946566201273	-0.00102311189207008	-0.00239554372324394	-0.00481477165116242	-0.00742347171028387	-0.00613775890885593
0.562594942299495	0.113707841020342	-0.143846152046142	0.215939633066659	-0.0125325633555241	-0.00611512480360721	0.036963190832204	0.0118001828350471	0.00876661922147215	-0.00932384407956566	-0.023095897373969	-0.0492102371220897	-0.044955813868395
0.650474319253731	0.135361675271617	-0.163313523804418	0.231829384449973	-0.0105890376899213	-0.023773106491335	0.0377646748546044	0.0199047809937645	0.0105644844425001	-0.0171810720906281	-0.0141997468265787	-0.0301296693188997	-0.0621834847202567
0.145102135387946	0.0629554111305071	-0.0134382538178267	0.136410886136075	0.0116441587683049	-0.000676294181214704	0.0369849708945691	0.0219261078813951	0.0113737768869986	0.0054839322935451	-0.00827281515490899	-0.0171580551567981	-0.0236508788946111
0.649759081187513	0.143704574953427	-0.161650618462259	0.23632187119344	-0.00861840924144852	0.014639598734026	0.0432347173977076	0.0214150563546075	0.00416295156368685	0.00301059474628873	-0.0210203531886451	-0.0181333168432444	-0.0498762602383397
0.0441373616161328	0.026620321411072	-0.00617415482599781	0.0247701243006707	0.00282105533240103	0.00321261205956182	0.0130130214196011	0.0121161449526157	0.0066054576117785	0.00301683369598142	0.000226958602923572	-0.00180512659736273	-0.00699947025430616
0.842630443956915	0.118579849687531	-0.257404536898574	0.120798656572186	-0.00183928634909025	-0.034826225644363	0.022093541933738	0.0178738295473589	0.00911763604949878	-0.0183327559967266	-0.00978528004312329	-0.0338486524368877	-0.031985034119838
0.693997007515804	0.160008438860641	-0.190007796152707	0.186032245039919	-0.0203537790654208	-0.0436844589938145	0.028655198313507	0.00430546667523801	0.00271629824269404	-0.0320191190296176	-0.0422223473058518	-0.0342474847775743	-0.0448694652861196
0.886401058201058	0.104522550304956	-0.281111930444194	0.0941320105820105	-0.00731187505305153	-0.0194835978835979	0.00283276014109346	-0.00170773732440388	-0.0165657199150839	-0.0133977364683247	-0.045969701286368	-0.0548753154816988	-0.0363398305398306
0.10534073083021	0.0544870610707484	-0.0126392903928676	0.0835083527183003	-0.00591552032226109	0.00657290549505291	0.033021802805618	0.0201595961746845	0.0109580230986933	0.000328692586395909	-0.00465512954414922	-0.0129791784677594	-0.0207606434397524
0.0301131943542351	0.00586325772080965	-0.00378761562669659	0.0188649357537218	0.00239031270931329	0.001537729217429	0.0082082077899892	0.00698346866180555	0.00322474571763487	0.00196402096337114	-0.00261570360815624	0.00037042369055252	-0.00204586963483448
0.89420987654321	0.087166164641018	-0.285689321688145	0.0867636684303351	-0.0179846070059838	-0.00496393298059961	0.00420314839481506	0.00443509361009364	-0.0150643298059965	-0.0114742699932917	-0.0243842151675484	-0.0379738375821709	-0.043834564817898
0.651532890566224	0.177140643600976	-0.166062439857224	0.226381924248591	0.0107705297198193	-0.0234633471524081	0.0360157580074247	0.0243589544132243	0.00543133214115565	-0.00634640871629433	-0.0265702974021722	-0.021581776623242	-0.0428474319700782
0.845568626580391	0.116495915029157	-0.262512783747846	0.118655447493683	-0.00860438773281924	0.00460483020973212	0.0254086902385922	0.0133910094625781	0.000739449294351213	-0.00199977876154356	-0.0256653553593408	-0.0510297554669846	-0.0385659890944204
0.035056637555806	0.00631979613146911	-0.00306450484885361	0.034871258112749	-0.00193458799051399	-0.00440617849525142	0.0108301656784128	0.00144007573242431	0.00106696497473924	-0.00317038324288271	-0.00420915596685133	-0.00827203892405862	-0.0107378624580671
0.343611278681239	0.115052365539942	-0.0662544907559985	0.208463073717881	-2.65791980862407e-05	-0.00684258504779489	0.0709479173843733	0.0429499954699671	0.0260506047707278	-0.00343458212294057	-0.00679973395358713	-0.00491218122200965	-0.0240118120077935
0.689750104216771	0.158858216623581	-0.178904825240035	0.225271588904922	-0.0392539412742353	-0.011015663693605	0.0290982987356175	0.0208325064278495	-0.00943745779456573	-0.0251348024839201	-0.0209429092495758	-0.0390257459683266	-0.0701950795708223
0.722716778870598	0.154975404092659	-0.198408673398305	0.185333802711563	-0.0117163302986207	-0.00982436697774713	0.0445501267032525	0.0338118027721762	-0.0123186389619281	-0.0107703486381839	-0.00425600945436744	-0.0147868833880419	-0.048829685769224
0.652676270135094	0.1448884630408	-0.165508472563694	0.238167156808333	-0.00412733971345158	0.0175661526611217	0.0543886422969428	0.0319075027116801	0.0221442496432589	0.00671940647383507	-0.00788281484613185	-0.0373924984014834	-0.0310291680872512
0.139384430597294	0.0673425512243335	-0.0137044693350742	0.130557859039825	0.00796009728056785	-0.0168804478004875	0.0325176595960236	0.0184040065895742	0.00625949337920409	-0.00446017525995981	-0.0107435472835819	-0.0195742130495911	-0.0205057523231531
0.648450574661359	0.146111025557398	-0.165956156243622	0.236765033804249	-0.00284768372513478	0.0106661488620311	0.0512868168327868	0.0305960234908678	0.0142100723099665	0.00390923256844811	-0.0210843258710992	-0.027499978242948	-0.0503376423120823
0.686173639679441	0.157186656334998	-0.187512962631077	0.186952143942325	-0.0152451272967619	-0.0418184761343929	0.0310528327034464	-0.021807745241878	-0.00819213466856239	-0.0285318017155775	-0.0310987437172071	-0.046410490708699	-0.0808700828017811
0.20971312727408	0.0802001709194901	-0.0324459733370943	0.163371474619403	-0.0366984575677749	-0.0290142427701413	0.00421027383311834	0.0095102368808696	-0.011369285353689	-0.0328563501689581	-0.0318269996108229	-0.0443947209476691	-0.0649497520661049
0.927149206349206	0.0703252930724531	-0.30325735857272	0.0650730158730158	-0.00170476190476199	-0.0446224867724868	0.0057399911816578	0.00352116402116387	-0.0143586860670194	-0.0231636243386244	-0.0330669111752446	-0.0241968253968254	-0.0617384419592754
0.928871428571429	0.0685515000838239	-0.303829462531455	0.0633507936507937	-0.013403823953824	-0.0467376271876272	-0.0106848725348725	-0.00924417989417992	-0.0261616121532788	-0.0300707255707255	-0.0159562610229277	-0.035944532627866	-0.0545934241416126
0.940704761904762	0.0584062663107893	-0.3103171898826	0.0535174603174603	-0.0347098685265351	-0.0296175485008819	0.00439565897065886	-0.00852433862433866	-0.0161502284752285	-0.0321637085137085	-0.0330193180276513	-0.0227576136826138	-0.0516668192918193
0.437041195430286	0.0991588340044716	-0.0997981871516646	0.20001272813726	-0.0116962347866074	-0.0114853232487252	0.0400744136333887	0.0209898635621864	0.0070469243869708	-0.0115907790176663	-0.0192969502698244	-0.0346521779918302	-0.041425316067462
0.0740539178940033	0.0238646684439303	-0.00646340037040131	0.0667346915034419	-0.00642439912039267	-0.0046188751287273	0.0208775738315924	0.0096295171635036	0.00863990607719095	-0.00552163712455998	-0.00793738274547016	-0.0104344846339748	-0.0120123379788777
0.5965049772929	0.1584853954783	-0.141629283867606	0.239819747981826	-0.0343275281520087	-0.0952982868267632	0.00911426361350953	-0.0115006216510546	-0.0102530589668349	-0.064812907489386	-0.0566821010267915	-0.092181460471282	-0.0981809123185176
0.0761858315288159	0.017301302200967	-0.0103670572477611	0.0545348695575652	-0.008674872108715	-0.0032032237115119	0.0116920067439101	0.00672547321090021	0.00279993938189761	-0.00593904791011345	-0.00528449842211298	-0.0124874401906802	-0.0128914200891706
0.945608465608466	0.054051515546484	-0.31195666092767	0.0505396825396826	-0.0181873897707232	-0.0453181523155208	0.00635687830687826	-0.0185276455026455	-0.0123992063492064	-0.031752771043122	-0.017710052910053	-0.0288211353461354	-0.0369697089947091
0.681221774359172	0.132867653700837	-0.184754232510084	0.203064752758934	-0.0169772072110251	-0.00433233998932869	0.0520126676360189	0.0211982648436848	0.00757142350548112	-0.010654773600177	-0.0186970488357862	-0.037157351039678	-0.037519200766595
0.0390917616069381	0.0353152242201987	0.000446139790869847	0.0320189549888382	0.00827869002310565	0.0095935799259761	0.0254863197942403	0.0184109977635764	0.0103428543576168	0.00893613497454087	0.00454939497928546	0.00292843586471573	-0.00178708293902128
0.298343198774876	0.116094375232272	-0.0521398949801869	0.202003017466163	-0.0139755824402363	0.00825016917431637	0.0500450913877666	0.0367214876235982	0.0218283826523292	-0.00286270663295995	0.00353528361959521	-0.0203869472765011	-0.0393016492010923
0.257458375287044	0.0576833427846306	-0.0465417394427882	0.162959707293878	0.000240751054403021	0.0254234318875006	0.0551530525093221	0.0310499599590675	0.0151528554162139	0.0128320914709518	-0.0063929245862811	-0.0098461203094182	-0.0142079512064855
0.809425516315827	0.112003593143327	-0.242815613746083	0.14055280013896	0.00400329403109945	-0.0276490612893717	0.0347915351512247	-0.00570199205982069	0.0160333394628392	-0.0118228836291361	-0.00639139334003724	-0.0412775546369828	-0.0464366025588604
0.574771256003458	0.113395822219943	-0.146102054997884	0.206883494915844	0.0141338701876687	-0.0238295677992928	0.0390866155124862	0.019139495639818	0.0225932624169197	-0.00484784880581202	-0.0204908227919777	-0.0324910362353789	-0.0384135500762229
0.565317283976582	0.148007189136484	-0.138698838793916	0.228952899463415	0.00368502728882691	0.00259843135355131	0.0683030052249314	0.0564234900852637	0.0249832948161931	0.00314172932118917	0.0100183054308339	0.00272347483159197	-0.0252372638431054
0.319160582531192	0.113557486579013	-0.0495539651305462	0.252334329173799	-0.0773398164757302	-0.0376905122610072	0.051977275342223	-0.00253431085620642	-0.016066770848535	-0.0575151643683687	-0.0373552257210107	-0.0516793015608413	-0.0695766632487924
0.485915459084413	0.0895887035885722	-0.103966252703725	0.249708243385574	0.006570293309899	-0.0104726673551921	0.0616688916557248	0.0325198046667828	0.00968623853633199	-0.00195118702264657	-0.0162013100377498	-0.0270791643992858	-0.0508379151942941
