# Supplementary material for: Measuring re-identification risk using a synthetic estimator to enable data sharing
Source: PLoS One. 2022 Jun 17;17(6):e0269097. doi: 10.1371/journal.pone.0269097 (PMC9205507; doi:10.1371/journal.pone.0269097)
Supplement: S3 File — (ZIP) [file pone.0269097.s003.zip › wa/wa.vineCopula.1.1.csv]

risk_act	entropy_est	ital_est	hypo_est	g_err	g_vine_err	ave1	ave2	ave3	ave4	ave5	ave6	ave7
0.416752221885367	0.104519305019967	-0.275971966333343	0.0240730187563442	0.0319868313509178	-0.0104700123768482	0.0596404850670933	0.0588349320056338	0.026797762266511	0.0107584094870348	0.00808630691894313	-0.0380715681304342	-0.0328900189599944
0.574280931323799	0.35345940149414	-0.429775565920504	-0.119990539166936	0.0661551340610633	0.0323885047024047	0.0632403057477998	0.0848055814447748	0.0203682170159557	0.0492718193817341	0.0382327026597546	-0.00491962197659213	-0.0699880429759114
0.0114825209883332	0.0269690553252794	-0.00236621509207014	0.0107076068824463	0.0221025230706949	0.00479154913433985	0.0160368928624031	0.0171478465289468	0.00411357283407481	0.0134470361025174	0.00502720291007711	0.0109783297172001	0.0062560595713836
0.428061951976863	0.0750989135848563	-0.296403954022633	-0.0173956341359437	-0.0966401680451431	-0.0950271394446942	-0.01805446522515	-0.0416411135350819	-0.0262203209506095	-0.0958336537449186	-0.104929786860641	-0.133767944130197	-0.133536353780076
0.0184973049188955	-0.00238119393512915	-0.0143298752604468	-0.00729837494739588	-0.00568677370741275	-0.00873642543945529	-0.00480921601057705	-0.0051255711839957	-0.00651119440117483	-0.00721159957343402	-0.00776323099751888	-0.00821954998817807	-0.00735343701925035
0.315693006829786	0.0278403908182039	-0.186069823838817	0.0865003825259558	-0.0400457065511758	-0.0426044471049176	0.00762505289833876	-0.011023314437785	-0.0290653621135823	-0.0413250768280467	-0.0608310911494106	-0.0703820398700075	-0.103151181564963
0.0766586008821633	0.0592996933453941	-0.0077576915741772	0.123113073812061	0.0734714255921214	0.0632922209728013	0.0538807906779001	0.0566166782001613	0.0587932726442769	0.0683818232824614	0.0213954395207749	0.0498481462257054	0.0185703819058852
0.0927689791286494	0.0522363231780101	-0.0501875574283136	0.0298229376660149	0.00305022319876094	-0.00720272947812702	0.0395764240513509	0.022001187385638	0.00914193476856948	-0.00207625313968304	0.00966041621847014	0.0121562105113053	0.00394476874546455
0.103191585378522	0.0299971663741285	-0.0453413352126517	0.0662757125756669	-0.00421894614239174	0.000557615762030561	0.0276282997080382	0.0134966894564307	0.00856070007805408	-0.00183066519018059	-0.000207784672141512	-0.00579098488349401	-0.0108239024384523
0.00975009430705554	-0.00270165090355536	-0.00749380219442776	-0.0035682882939097	-0.007143236716041	-0.00424127386046964	-0.00383022942503447	-0.00463382448518918	-0.00389204345176479	-0.00569225528825532	-0.00437899032217884	-0.00609085307150694	-0.00446470375925123
0.852646854256854	0.147353145743146	-0.697567202222774	-0.361737763347763	-0.0385713823656133	-0.0093910151201454	-0.00504795085633303	0.002880762848263	-0.0327404008663597	-0.0239811987428793	-0.0417231372962217	-0.0337820860428413	-0.0717523935599913
0.66871406702906	0.306031978923337	-0.52050534596943	-0.201611223891805	-0.0121415491052441	0.0630636577779525	0.0591714399173491	0.0444405456328143	0.0569548881656985	0.0254610543363543	-0.0130264645077193	-0.0316669986992765	-0.0365916293300408
0.888151721611722	0.111848278388278	-0.732113654291106	-0.393911721611722	-0.041277711436049	0.00316816846260781	0.0113401612766318	-0.0160337998302729	-0.00267235627547546	-0.0190547714867206	-0.0370756444578813	-0.0222308958731328	-0.0467004403841772
0.929402063492063	0.0705979365079366	-0.772638639575839	-0.432602063492063	-0.00987210830105556	-0.0216184615384615	-0.00347025188863415	-0.0131932395382395	-0.0191043864947313	-0.0157452849197586	-0.0235423809523809	-0.0548616999993471	-0.0429256771578095
0.305273457402522	0.104202225701652	-0.180080694042686	0.0818259187115604	0.0251649129597851	-0.0922581030086339	0.0688891201604187	0.0494061603519123	0.0210623419519455	-0.0335465950244244	-0.015975778563055	0.0075413928351547	-0.0216795347462649
0.0071870613726321	0.000311943231144435	-0.000870442810086942	0.006019288759224	-0.00123692925998768	-0.00044657614883069	0.00188106197123969	0.00105752583585884	0.000892343423573265	-0.000841752704409183	-0.00123394782088162	-0.00100096608637119	-0.00112407062187931
0.138626949139878	0.0148262736110278	-0.0629207029306435	0.0874469726120409	-0.0226935694998586	-0.0142243414215301	0.0209410830382301	0.00579042517031081	0.00132725461353123	-0.0184589554606943	-0.0125010185897898	-0.0191835709662256	-0.0326528877026126
0.0325681661466546	0.000777151984923875	-0.0238749034636036	-0.00850418757866543	-0.00675167488544806	-0.0118650361487488	-0.00662460453319686	-0.00593301587183487	-0.0136754682335465	-0.00930835551709844	-0.0103716002542121	-0.00788760254500939	-0.0104611169998372
0.53539212205549	0.198799295314094	-0.393431236738434	-0.0898705241435981	-0.0300328092742166	-0.0362389608151188	0.036523860560187	0.0358287314929965	-0.000771699794790526	-0.0331358850446677	-0.0590024261642684	-0.0458950585280474	-0.0846190138195998
0.008903273772415	-0.00439171550162112	-0.00491134983470774	0.0027766963060675	-0.00520754152462647	-0.00492783918862148	-0.00355536937593067	-0.0043539083993838	-0.00498450520733216	-0.00506769035662397	-0.00547391523611679	-0.00500975821670986	-0.00632029675462753
0.0631819221303327	0.0209694811499051	-0.0047733259071109	0.102868878578013	0.0147354642461248	0.0135117810246564	0.0233714166287398	0.0183416005938615	0.00482351750030013	0.0141236226353906	0.0044490166221221	0.00277589209979656	-0.00148992140813861
0.928700952380952	0.0712990476190476	-0.772190062171867	-0.432766406926407	-0.0180934487734489	-0.0171920490620491	0.00442365800865796	0.00509519773179357	-0.0223611187058557	-0.017642748917749	-0.0136377307404909	-0.0356618910827735	-0.0290304022250387
0.463464514840556	0.0908976229115613	-0.329319058042417	-0.0443454226582289	-0.00693841863412681	-0.0267958659234649	0.0509653320529369	0.035300576219493	0.00241707673193431	-0.0168671422787959	-0.0164878650802558	-0.0458807014842371	-0.0527708723398054
0.37922951821775	0.210827900284428	-0.251707115560797	0.017660986351743	0.0771163807995871	0.0293435164026673	0.0712685358466563	0.0585864659863198	0.102740534866731	0.0532299486011272	0.0443974653366855	-0.0118241876857996	0.00718988024614892
0.159001844171408	0.101555767082419	-0.0834300363902795	0.0660245062386451	0.0737767986838139	0.0212978911072031	0.0982365344719253	0.0714598536832091	0.0359953725713074	0.0475373448955085	0.0212738228887412	0.0366814489599169	0.0221151999299379
0.921634285714286	0.0472202867503108	-0.765304734654103	-0.42633974025974	-0.122857621424517	-0.0707963294084906	-0.0499809054341286	-0.0883808203967488	-0.0892710855149079	-0.0968269754165035	-0.0866776015707632	-0.0952632597208261	-0.14350746800424
0.471769667719383	0.162983658152716	-0.335717595264736	-0.0460533919363424	-0.00804967182449129	0.0102333351691262	0.0685636365206329	0.0484692718827496	0.0172459666282859	0.00109183167231747	-0.0179440244612923	-0.0174759028248628	-0.0440581582791023
0.904574285714286	0.0954257142857142	-0.748354879244768	-0.409694285714286	0.0124083205683205	-0.0317693073593075	0.00975419957669943	0.0213394444444444	0.0141192531347795	-0.00968049339549348	0.0119052403152403	-0.0257668497352321	-0.0204974563349448
0.329225018789729	0.0287306523748481	-0.196539894383051	0.0832365854883463	-0.0358700902662744	-0.0501604150141864	0.0142000519751325	-0.0183493323318839	-0.042224961453927	-0.0430152526402304	-0.0675056632750287	-0.067906747335671	-0.0769960403698189
0.41767362768459	0.0492489287554424	-0.280273419497223	0.0116183063617556	-0.0485676522404664	-0.0646888772448119	0.00633479156663169	-0.0340030102047813	-0.0456823302327291	-0.0566282647426392	-0.0846387317376838	-0.0766428191535884	-0.10280871444792
0.565801863286696	0.174460423906208	-0.424699923679866	-0.122823808135017	-0.0260122897593116	-0.0242947328498284	0.050706252807533	0.0198298755442801	-0.00299031859287702	-0.02515351130457	-0.0429475743116587	-0.0589414196480833	-0.0568813911258373
0.0663672292531152	0.0045011194398103	-0.0314183196743224	0.0321960129160202	-0.0039456606982705	-0.0107618509057371	0.00780101846321106	0.00655585391234366	-0.000662260187164768	-0.00735375580200381	-0.00471366669108737	-0.012801250440624	-0.0113889749004578
0.0737667738824268	0.0456657453400857	-0.00979636533556258	0.109948746424719	0.0247589011720638	0.0405578671832121	0.0734366581006923	0.0556666749143177	0.0338925654872561	0.0326583841776379	0.017673677590485	0.00593089032712532	0.0267382001511186
0.0359051983430104	0.0101090099901181	-0.0275289360662572	-0.012890866618371	-0.00643980704834228	-0.00350810947880942	-0.00268031811710576	-0.00317972769058634	0.00311704904298488	-0.00497395826357585	8.09771192385941e-05	-0.00244001934878602	-0.00998467963662757
0.0618673633370163	-0.0262779396055338	-0.0163524318976992	0.0645640600145879	-0.0280820849847999	-0.027536624014635	-0.0129885389912124	-0.0194283880717847	-0.0233259601818057	-0.0278093544997174	-0.0299865409784066	-0.0316903785535654	-0.0333934022889905
0.560485864967715	0.156726452965841	-0.416233277467938	-0.107099748339246	-0.193544992598671	-0.0148944630176341	0.0132700435019217	-0.123910547971941	-0.107106718602962	-0.104219727808153	-0.0368363899355465	-0.0886351446928679	-0.210070888214118
0.131925603321425	0.0560692456140467	-0.0696411125997781	0.0488196259022297	-0.0145972147053235	-0.0157494073506429	0.00952566423725887	0.00117911180988511	0.0110209882383271	-0.0151733110279832	-0.0122307545822132	-0.0122675255770866	-0.018851544113373
0.653066587815343	0.314740134046589	-0.50617964622298	-0.19057674824315	0.0740523706867801	0.0257288123313913	0.0580052445569597	0.094482375861483	0.0319075269095415	0.0498905915090857	0.0269527527585174	0.0414715840356874	0.0146671948809616
0.366897519409175	0.132212465739409	-0.241498488329228	0.0227580493073705	0.0132919972834262	0.00759509110193574	0.0846741900928045	0.0599691396098583	0.0216826725976248	0.010443544192681	0.0166790713671028	-0.0027441796479179	-0.0310712076533652
NA	NA	NA	NA	NA	NA	NA	NA	NA	NA	NA	NA	NA
0.00721941995067358	-0.00272184906358735	-0.00300147035649032	0.00565590924762767	-0.00328412481693904	-0.00455971670137339	-0.00268410221682066	-0.00275500887017321	-0.00337466235326193	-0.00392192075915622	-0.00373638223498824	-0.00474103812018367	-0.00384863944519528
0.211333808342759	0.00259102573163203	-0.0971698354934267	0.137771557076135	-0.0314642398032516	-0.0383306107106236	-0.00116079445097428	-0.0144747333781731	-0.0215137425862656	-0.0348974252569376	-0.0591918202768658	-0.0704373909948104	-0.0699394239662085
0.894332222222222	0.105667777777778	-0.73800267116204	-0.399037676767677	-0.00111199765147141	-0.0197312414726657	0.0233006349206348	0.00729477469307693	0.0196124819624819	-0.0104216195620686	-0.014071641341115	-0.0244872560268661	-0.0153936831881569
0.319874945128761	0.0850506171322946	-0.191522473736435	0.0779671939086721	-0.000733691506940526	-0.0386832456400641	0.0303131397543004	0.0425073067454362	0.0204778292889493	-0.0197084685735023	-0.0304322447442203	-0.0691319482650982	-0.0239235340419819
0.550126723919906	0.193460626177314	-0.404554120254431	-0.0921336134029722	-0.0753668040561729	-0.0273590984209776	0.0107628146046829	0.009212718055022	-0.00288603079676231	-0.0513629512385753	-0.0475040347849147	-0.0663109361670348	-0.0830245938521673
0.0657319815551134	0.0220769311798712	0.00035031242420544	0.124182350424015	0.0110726761388991	0.011148170511747	0.0331346565105101	0.0167779282593572	0.0198791858979967	0.0111104233253231	0.00387066695361094	-0.00609621665217004	-0.00940753622806481
0.930244285714286	0.0697557142857143	-0.773752870521414	-0.434404285714286	-0.019551964351438	-0.0386061586859668	-0.00203369047619051	0.00268373015873025	-0.0200911841263313	-0.0290790615187024	-0.0161831746031748	-0.0256117965367965	-0.00880269841269854
0.0872920467957262	0.00304014581431498	-0.00858187540163907	0.145177802031233	-0.00179284836182392	0.00304971234719911	0.0312679508655282	0.0172664146552293	0.00679769407437472	0.000628431992687598	-0.00795070301757245	-0.0136200530459622	-0.0187883198783076
0.469184083555256	0.16623842734301	-0.333303351227738	-0.0443522303388962	0.0283434881158402	-0.0170420518622584	0.0526477629587363	0.0409405879754285	0.0342029623123393	0.00565071812679091	-0.00280888894982056	-0.0216635947731253	-0.0463766014669094
0.646619773625313	0.152786566158555	-0.499829781368776	-0.184467901967559	-0.0490106802800744	-0.086779484618713	0.010861475089244	-0.052145929540551	-0.0726800088086507	-0.0678950824493937	-0.0760888296742702	-0.0989107044234497	-0.109467882741611
0.891856998556999	0.108143001443001	-0.736181609534187	-0.398896998556999	-0.0587713252022204	-0.0291967732267733	0.0158680808080807	-0.00351242784992789	-0.0160243345778301	-0.0439840492144968	-0.018684286935287	-0.0253449400599401	-0.0477206842935021
0.90288253968254	0.0971174603174603	-0.746935141936375	-0.40896253968254	-0.0557306869149348	0.00195063492063496	0.0202236263736263	0.00813378732378722	-0.00354347072518135	-0.0268900259971498	-0.0299604488201857	-0.0386601014920752	-0.0479740076000476
0.647309743477724	0.25173802310999	-0.499995424549087	-0.183561294279863	-0.0333729978087385	-0.0141967126929606	0.0471439662850187	0.0158612934216937	0.0107073940400311	-0.0237848552508495	-0.0400171692145967	-0.0633115636740882	-0.0354082653980707
0.653820696630448	0.259683639048818	-0.506350527421267	-0.1893544310333	-0.0423118711930943	-0.000668898354099889	0.0401331831888306	-0.00465085492441508	0.0225774888550521	-0.0214903847735971	-0.0211854543623495	-0.0568183680033509	-0.0273542867891001
0.0889988184816781	0.00116604433516003	-0.00943859519513622	0.14604288316411	-0.00263982793585042	-0.00739813339838002	0.0261976832075016	0.0150918497774826	0.00196601616684752	-0.00501898066711522	-0.0136483387805878	-0.0191189339040565	-0.0229024952821715
0.151055266801524	0.0998951644512307	-0.0792363561501984	0.0626364317809045	0.0630096850088723	0.0155210652110741	0.0871700540326008	0.0607935481777168	0.0403650776784936	0.0392653751099732	0.0248026179159113	0.00806017971663117	0.0266338572554336
0.905767777777778	0.0942322222222223	-0.749276362584906	-0.409927777777778	-0.022569365079365	0.0179298412698413	-0.00548063492063489	-0.0124826206857458	-0.00075341269841267	-0.00231976190476191	-0.0100317781695429	-0.0300287157287157	-0.0338540404040404
0.465676737055224	0.23188754342762	-0.332984673704349	-0.0516551670723927	0.0089618256043198	0.00559385507858701	0.103984315898299	0.030735203078192	0.0828172503087991	0.0072778403414534	0.00407782282447322	0.00654736530114408	-0.0251638059448442
0.0344292707440704	0.00200503718192434	-0.024858004182787	-0.00778804564518492	-0.00365648494463048	-0.00769675518125383	-0.00648024296936237	-0.00896095309456478	-0.00814189367729431	-0.00567662006294215	-0.00595672020078882	-0.011274252135474	-0.012890684854752
0.107227281086861	-0.0236560869731098	-0.0457706471265163	0.0699548128944265	-0.0299796476421216	-0.0371293502783071	-0.0116781519584359	-0.0151972647712596	-0.0228566197307874	-0.0335544989602143	-0.0338511153994589	-0.0425661237118559	-0.0421295221847054
NA	NA	NA	NA	NA	NA	NA	NA	NA	NA	NA	NA	NA
0.117081401106149	0.0718379233737287	-0.0613826725166534	0.0457132685012899	0.0207617986236448	0.0153882453028737	0.0407257576460023	0.0310664248471369	0.0278834627181016	0.0180750219632592	0.00830257616021546	0.00125329158340426	-9.1637977175929e-06
0.93738	0.0626200000000001	-0.780163228211519	-0.43898	0.00538904761904779	-0.0121734920634918	0.0161819191919192	-0.00344381304969521	-0.0006761111111111	-0.00339222222222202	-0.0127728218272953	-0.0185285499685498	-0.0215485042735042
0.846312197802198	0.079974068638286	-0.69222991108708	-0.358923106893107	-0.129943150368146	-0.0915508752452339	-0.0414074393921678	-0.026353635752398	-0.0650514945389299	-0.11074701280669	-0.131529440585049	-0.167818817722145	-0.123676212490702
0.213380087571074	0.137167138156384	-0.122941847431026	0.0606279103553773	0.0772295763703045	0.0350048176320407	0.0916373424848029	0.0784384835465364	0.0468936280642836	0.0561171970011726	0.0332634244759634	0.00320912184983116	0.0165074455960216
0.448230112281119	0.297899401519874	-0.312422053257404	-0.0234024123624416	0.0785613792889714	0.0329566286347038	0.154030613286901	0.0827977295759678	0.0772796641812193	0.0557590039618376	0.009431658450473	-0.0198503446314831	-0.0341467382998256
0.035158765803382	-0.00583367941285729	-0.0207398740383526	0.00497249710338696	-0.01056480957938	-0.0093848432248178	-0.00495320395726248	-0.00425336324904242	-0.00894758393705141	-0.00997482640209892	-0.0107518393309374	-0.0105843354901113	-0.014111756930263
0.157534589961327	0.0984212970793112	-0.084192839253595	0.0613789963049171	0.0330574870494161	0.0337821222383921	0.0595490925877011	0.063587222531497	0.0197571093114084	0.0334198046439041	0.042424695163031	0.010133013873129	0.0164572995942582
0.421949106115165	0.100693518781125	-0.283824232986661	0.00957773880462126	0.0146679640437037	-0.0514319105688195	0.0184451838229998	-0.015721665610069	0.00965443255305676	-0.0183819732625579	-0.0382778702903767	-0.0166804342938416	-0.0766907727916538
0.0173978331873985	0.00393586041192144	-0.00837750205925594	0.00431373116150033	0.00250440725462515	0.00665928339868901	0.00605714577151184	0.00629183928648324	-0.000894193860224855	0.00458184532665708	-0.00201909246772825	-0.000451617132847085	-0.00656185437863108
0.038867062897983	0.0257585119505689	0.0013615240092856	0.068274361195082	0.00621987213854332	0.0209355176435324	0.0402798401780353	0.0237687267293448	0.0148998033178381	0.0135776948910379	0.0147806691631935	0.0138510180452657	0.0103911308054808
0.307647414632732	0.0228167557441792	-0.182674940454226	0.0786228705722589	-0.0462048156746875	-0.049372802777843	-0.0186883824734581	-0.0236101577194056	-0.0214189250338331	-0.0477888092262652	-0.0508764014904403	-0.0825751464789705	-0.0815324835337588
0.924634285714286	0.0753657142857143	-0.768868227117023	-0.431354285714286	-0.0259640981240982	-0.00154751357233218	-0.000309734546499296	-0.0118683902208903	-0.0185669472194473	-0.0137558058482152	-0.0153963283122107	-0.0270232628688822	-0.0229947222222222
0.282801193066793	0.0220754227734208	-0.158780904564284	0.100194698198805	-0.0414204089459128	-0.0798416298779854	0.0173392196905671	-0.0180249690445817	-0.0433067896272081	-0.0606310194119491	-0.0580911397490169	-0.0657430017014181	-0.0813867013626293
0.0487224019753804	0.00588237191887215	-0.0344922087435239	-0.00799797649975772	-0.00701763070140968	-0.00370658724834343	-0.00150759567078611	-0.000308203310439036	-0.00613738949811811	-0.00536210897487656	-0.000269958173604326	-0.0110135412468515	-0.00872743103031341
0.000260144876546929	0.000244177428340575	1.83215148498206e-06	3.00597043038211e-05	0.000198008690762404	5.44048283982806e-05	0.000125790937132495	0.000133999105744392	0.000160007262342324	0.000126206759580342	2.77862615295064e-05	2.73389507772422e-05	4.05131301070219e-06
0.851931933621934	0.148050899348911	-0.696846001826479	-0.361004874798404	-0.0633901608682766	-0.0439162097604319	-0.00190470695970701	-0.00103516539156712	-0.0016469608224966	-0.0536531853143543	-0.0401508467311346	-0.053313830778097	-0.0739388095246687
0.451722369584389	0.150144666476052	-0.318490687509804	-0.0357666310661073	-0.00163017961808348	-0.0182848760004679	0.0629818408452503	0.0288572998102418	0.0166631831665112	-0.00995752780927567	-0.0178105683076431	-0.029955913454662	-0.0486039039766886
0.305989492934226	0.0915993872839539	-0.180647906632073	0.0812001951228147	-0.0343860581290465	0.0134995120017133	0.0691461471454386	0.0234592576343806	-0.0121107720537655	-0.0104432730636666	-0.0195813756704973	-0.0472762038255667	-0.0366927982693767
0.933553333333333	0.0664466666666668	-0.776789909417108	-0.436753333333333	0.000546666666666806	-0.0312631965778993	0.0201300000000001	0.016307380952381	-0.0115709206643029	-0.0153582649556163	-0.0163381842340664	0.00268904761904776	-0.0116356204906203
0.415583828805017	0.0878810744932244	-0.279317311050108	0.0095262870595102	0.006242938547521	-0.0314639747621907	0.0469503009958969	0.0516346708081479	-0.0119054729008912	-0.0126105181073349	0.00444097801448512	-0.0320334567082372	-0.0441729356204962
0.858192871572872	0.141807128427128	-0.702426812975609	-0.364912871572872	-0.0521869301286949	-0.00621652312599685	0.0302926046176045	0.0107377014652015	-0.033003669497685	-0.0292017266273459	-0.0404993467107532	-0.036399442805826	-0.0376024355469092
0.226228769917312	0.0788152728981171	-0.113257812273831	0.118828588116811	0.0140794221208978	0.0243664941184326	0.0815727507975835	0.0287178267921427	0.0128740973472484	0.0192229581196652	0.00479249557703926	-0.00562721678471492	-0.0218462707955792
0.0605836783299772	-0.0244592070412631	-0.0150846357690651	0.0661355970411728	-0.0258942104475641	-0.0229056048267156	-0.0123344119709408	-0.017877083119808	-0.0206335298044981	-0.0243999076371399	-0.0285774205181348	-0.030448078407667	-0.0320107513969703
0.440075825027521	0.0746500238388112	-0.307715040152201	-0.0269091036116824	-0.100517295803767	-0.0478297410708005	-0.0240059077896698	-0.0230164689497394	-0.0804017189798636	-0.0741735184372838	-0.0919886088622147	-0.139154995292705	-0.156879944983802
0.935216666666667	0.0647833333333334	-0.778543912324893	-0.438736666666667	0.00735714285714295	-0.0042709379509378	0.0133550000000002	-0.0201488095238094	-0.0108900915750916	0.00154310245310252	-0.0217259466568289	-0.0330523453835616	-0.0511772227772228
0.0082083784532493	-0.00260432107374612	-0.00422439775503512	0.00357504418129258	-0.00307122012072041	-0.00384135055201396	-0.00313317140409846	-0.00419920002660602	-0.00359366047670127	-0.00345628533636718	-0.00403858342721872	-0.00500511546136312	-0.00510744281726955
0.923444285714286	0.0573557732882233	-0.767315548819219	-0.428884285714286	-0.0176087157287159	-0.0533238360658951	-0.0165639230540703	-0.0361982674174364	-0.0533357954156102	-0.0354662758973056	-0.0651974231579703	-0.0870916632331279	-0.102734751385118
0.0747946170120131	-0.0188830219419648	-0.0322711760832827	0.0447009225891939	-0.020513176649415	-0.0252205741383656	-0.0100720705389293	-0.0157247779062597	-0.0159953914525551	-0.0228668753938903	-0.0213778754840511	-0.0261987515704865	-0.0241262162491968
0.667668094488448	0.296746316004463	-0.518727317098137	-0.198175518730873	0.00228331440255225	0.041929220794544	0.0620160340277186	0.0809642758950233	0.033170694469981	0.0221062675985481	0.0130648401885616	-0.000626754105959582	-0.023071780182952
0.0182708627766528	0.0329612096774198	-0.00868621776965001	0.00555256102761894	0.0371953885322508	0.021814641556627	0.0158024777012093	0.0272435356731137	0.00811079311200635	0.0295050150444389	0.0115221241485616	0.00972665934842961	0.0187761218424664
0.0729208340307708	0.0536210501625113	-0.0133039722551949	0.0974444895992514	0.0362233069134533	0.0388970435076977	0.0829211400774201	0.0593192852670718	0.0347420276971815	0.0375601752105755	0.00880464558855723	0.0317310884108328	0.0380041148098222
0.0593359565079463	0.00924057880243358	-0.0241697758749158	0.0406205756251157	-0.00246807494372582	-0.00199250909017531	0.0079776431027534	0.000698242508709118	0.00106447212717503	-0.00223029201695056	-0.00353512771541808	-0.0084554509750339	-0.00882997386998358
0.559892540480016	0.140064771436487	-0.417276926191106	-0.11199418932137	-0.0636834798363289	-0.0707126845239169	-0.0493876810578157	-0.0531180106052721	-0.0512169519873612	-0.0671980821801229	-0.150099806906909	-0.124569362388123	-0.191504594819585
0.0685781657901071	0.00136853073176291	-0.0302663215933627	0.0396712433455221	-0.00905266281287558	-0.00465258847356356	0.00777486415691056	-0.00404069923392389	-0.00330726154504214	-0.00685262564321957	-0.00838692164014783	-0.0111793760353238	-0.0120747312826239
0.41712559218096	0.0993720102989382	-0.280172928000554	0.0104880976586119	-0.00134502201965531	-0.0428985968182838	0.0229556443477606	-0.0010596804550474	0.00808158873442388	-0.0221218094189696	-0.0887727905037576	-0.0811130713220216	-0.0760066265370539
0.0679961027718477	0.0251749657910655	-0.0109306971066781	0.0935720824381915	0.0170886585561982	0.007092980903285	0.0330185122824522	0.0264006797331245	0.0183736004264786	0.0120908197297416	-0.00287411497214451	0.00136107483935918	0.0105183207925114
0.140860374206364	0.0437278421588511	-0.0679289276484488	0.0758627904772902	0.0196763104549137	0.0155410012764445	0.0449299236016873	0.0243929483733311	0.0146187059598084	0.0176086558656791	0.00658985567325726	-0.0211643020289654	-0.0167541255040616
0.566892755940438	0.187021287074855	-0.423704954452265	-0.117086725892055	-0.00200389968443326	-0.020251169603908	0.0509723447603584	0.0455290080535792	0.0122057296290484	-0.0111275346441707	-0.045292001451157	-0.0259728502352126	-0.0386519747540309
0.194860079006391	0.0638766341411235	-0.104729560986439	0.0774760079189454	0.0082482703195017	0.00133935614577482	0.043163427853793	0.0357310607500566	0.020437894797601	0.00479381323263828	-0.00946309552936284	-0.0245556153241302	-0.0228332613575876
0.885868561438562	0.0588630722649488	-0.730283841990202	-0.393228561438562	-0.0822981984838371	-0.0832785121562249	-0.0121440836451132	-0.0550895891826501	-0.0856121721087898	-0.082788355320031	-0.0706988237532169	-0.0520156148706367	-0.0576794630412961
0.912729682539682	0.0872703174603175	-0.756218792330597	-0.416795137085137	-0.00150824828428264	0.000253419913419983	0.00126016264411921	0.00657675244260403	-0.000431623738457287	-0.00062741418543133	-0.0374520457436928	-0.0103853823953823	-0.033767859367154
0.561861320988482	0.262170121498095	-0.418955581850632	-0.113198626819906	-0.0214495557109763	0.0141520530643912	0.0290211570791717	0.0466928523844439	0.00840943085086809	-0.00364875132329257	-0.0133940755195804	-0.0291404205017312	-0.0478911847989335
0.450482058624344	0.296660710104435	-0.313417826584698	-0.0215739308981804	0.0906797555769178	0.0737286491348686	0.0733338630382905	0.0815664138432196	-0.000493484636137353	0.0822042023558932	-0.0133647360106409	-0.0585870533196212	0.0233117833393827
0.472172265645363	0.262222377482752	-0.335661178628447	-0.0450842028542642	0.0366493102650772	0.0602174024017557	0.131122228982023	0.0820961853432106	0.0411185989517815	0.0484333563334164	0.0269758635156495	0.0408631476663004	-0.0095720854674835
0.839692424242424	0.160305976355999	-0.683816221054497	-0.345997878787879	0.021033191603718	-0.010295469456564	0.00803949939688064	0.0243086532487121	-0.00123302715443796	0.00536886107357692	-0.0126515888724028	-0.0377308562552821	-0.0749505274552009
0.413904059588428	0.0656163726961669	-0.27792928571077	0.0102841757056901	-0.0480983178023124	-0.0509820396178373	0.0115883955911532	-0.0198519484637837	-0.0324184457053301	-0.0495401787100749	-0.0762398039061356	-0.0845552821639092	-0.104092811544451
0.578979622436432	0.345396425411234	-0.435320783074212	-0.127636565395434	0.0705105295496845	0.023178251908312	0.0985378829036209	0.087732095775257	0.0459605031971747	0.0468443907289983	0.0299094509092414	0.0303808636165345	-0.0369016088327633
0.304776946242328	0.0291313689458554	-0.174876126440031	0.0985252551836968	-0.0359850204474296	-0.0433633796826443	0.0145608324125588	-0.00246168668505908	-0.0205910850039757	-0.0396742000650369	-0.0506776984485061	-0.0697487937105185	-0.0938408350669065
0.205176833516908	0.00300935981928349	-0.0940601289893717	0.133986983646321	-0.0392698475320766	-0.0398319147923445	0.00675511953853755	-0.0203625971600232	-0.0163226737449964	-0.0395508811622106	-0.0538255616496065	-0.057425072347482	-0.0592595507026874
0.0224688184689552	0.0219261044990412	-0.00596648973897386	0.0199574686782228	0.0124115839450487	0.0168398801311453	0.0121204592599621	0.0135364501236119	0.0113459178995696	0.014625732038097	0.00288998720786988	0.0050553999761808	0.00463807430983338
0.903478412698413	0.0965215873015873	-0.74771235410115	-0.410198412698413	-0.0390322222222221	-0.0343556528150212	-0.0369918158191996	-0.0457769806649729	-0.0212773167588872	-0.0366939375186216	-0.0388466467992628	-0.0685922434199989	-0.0627426697994564
0.134546131163745	-0.0215898072749462	-0.038274621550336	0.153883822999738	-0.0350692427556541	-0.0399870558762012	0.000610652373177006	-0.0165373215904145	-0.0244905533230521	-0.0375281493159276	-0.042109580845532	-0.0513437531310037	-0.0590050812592735
0.0688659254313761	0.00257040554452408	-0.038352550661417	0.0173832588022944	-0.010908884445292	-0.0131512087718204	0.00516659331880601	0.00142196684255234	-0.0100735037948637	-0.0120300466085562	-0.00869634913864049	-0.0143914133303061	-0.0117819857647111
0.130258891032855	0.0607194466391954	-0.0659044239130466	0.0565888378082555	0.00203085236603523	0.00638299045120708	0.015081826646957	0.0250370008753121	-0.00194710566549383	0.00420692140862117	-0.00161473321560773	-0.0212828692318161	-0.0157913272583227
0.209493071941013	6.58433441412254e-05	-0.096321062661171	0.136679217338335	-0.0414145936700848	-0.0608459711837375	0.0121379336890708	-0.0236373221654446	-0.0230122203286868	-0.0511302824269112	-0.050533152539102	-0.080613461435654	-0.0807713378753081
0.900621587301587	0.0993784126984126	-0.7439293579436	-0.404047041847042	-0.022229494949495	-0.0277467665488633	0.0111265979614253	-0.00432095293595303	-0.000638526946909246	-0.0249881307491792	-0.0126211036403309	-0.0554883574747632	-0.0367993553965408
0.13680277600698	0.0582008548043139	-0.0705755869570148	0.0566075961851459	-0.00805340897591733	-0.0190727782114471	0.0226005091630408	0.0144074312417366	-0.0160336050067478	-0.0135630935936822	-0.00221536844277712	-0.0212194256738306	-0.0183996545822662
0.479920214510407	0.249045812313877	-0.34378106025009	-0.0542067595624458	0.100784248712984	0.0475075162552865	0.119192654405171	0.0852090712199676	0.0518855076465769	0.0741458824841351	-0.0269786023809048	0.0162109672058239	0.00871157982342108
0.029140911527612	-0.00860003711528537	-0.0196060794163487	-0.00286216385201596	-0.0101517107363398	-0.0115491724321733	-0.00979663004886778	-0.00876273182403318	-0.0103918775732643	-0.0108504415842566	-0.0153101328585386	-0.0140638812041108	-0.0134848405078341
0.19921573561566	-0.00173700774874963	-0.0868852090812753	0.143638890052789	-0.0424791998806246	-0.0303874644225484	-0.00417815569030078	-0.0287570868571839	-0.022365944867267	-0.0364333321515865	-0.0594062357545139	-0.063925821343792	-0.0710285749437654
0.0894549330864888	0.0394255889553155	-0.0459525145194142	0.0333561852359457	-0.00129982237360786	0.000943276055988637	0.00737798318326997	-0.00214715574107076	0.00139059075939975	-0.000178273158809611	-0.0157596880469314	-0.00903677889651007	-0.0132760346633258
0.562058525243007	0.147300963764831	-0.421404285438041	-0.121026956615556	-0.0302543134752679	-0.109034165099018	0.00966890917514918	-0.10119641866496	-0.068968250302554	-0.0696442392871427	-0.0926370304345523	-0.13216716682819	-0.150799301214744
0.0361712581878233	0.00331566511914305	-0.0258007868553285	-0.00612454774142924	-0.0094261274416586	-0.0051784985011733	-0.00154778503815948	-5.2527288229097e-05	-0.00429093663115616	-0.00730231297141595	-0.0085469161610829	-0.00981938668979627	-0.00898550808825214
0.114044451918004	-0.0218624661629536	-0.0510090637653889	0.0688786129267021	-0.0284681657595454	-0.0342574417330138	-0.0078925992673268	-0.0247870514199084	-0.0272600516050117	-0.0313628037462796	-0.0362232524551221	-0.0379963820425803	-0.0424226603583195
0.302622719118017	0.0395702877980487	-0.173685256807301	0.0972018556209696	-0.0368461363143335	-0.049521919505242	0.0127777528580355	-0.00483756456641188	-0.0278102703984364	-0.0431840279097878	-0.0496269346895786	-0.0749439869571357	-0.0892544004736548
0.935506666666667	0.0644933333333333	-0.778743242750442	-0.438706666666667	-0.00540428571428575	-0.0149990576090576	0.00907691919191911	0.0112976190476189	-0.00300967532467533	-0.0102016716616717	-0.0205436455912509	-0.0246987249787251	-0.0123888816738817
0.303850058493369	0.0269747003508309	-0.178827236538695	0.0825469468542244	-0.0441772147382612	-0.0506744037859688	0.0146002755399932	-0.0165344743963733	-0.0210847837984753	-0.047425809262115	-0.0544444781147684	-0.0922795641519141	-0.076255203681725
0.658329584781173	0.15818717752833	-0.50857325711688	-0.18605322114481	-0.0916235555052687	-0.0509873840999923	-0.0322055312450769	-0.104370235103475	-0.0504822760452615	-0.0713054698026305	-0.134152353911039	-0.119908593485053	-0.136690482043748
0.147259478553059	0.0450772014673209	-0.0723443861579654	0.0755694520631073	0.0178021054850269	-0.0100776677363669	0.0334570948455792	0.0411606447491584	0.0169681064355887	0.00386221887433	-0.00251702566410578	-0.0152950196597868	-0.0130925996855535
0.0211249090234159	0.03532573549105	-0.0101369837016024	0.00695563749966549	0.0214912187132484	0.00768986771827307	0.0185751231919946	0.023927012022875	0.0113650131092669	0.0145905432157607	0.0286939192076618	0.0118064197670874	0.0187828675781865
0.903966507936508	0.0960334920634921	-0.74774710146699	-0.409086507936508	-0.0204623865023865	-0.00979599439775902	0.0281567748917749	0.0282189682539682	1.42135642137164e-05	-0.0151291904500728	0.00915193295062411	0.00627055167055168	-0.00310273587523591
0.898177619047619	0.101822380952381	-0.741848067987436	-0.402883073593074	-0.0376826971206305	-0.0349573562058857	-0.00843431434613595	-0.00834741030928809	-0.0251977389250183	-0.0363200266632581	-0.0307558334475982	-0.0487844649391582	-0.0477455144394202
0.0146901168001545	-0.000640585311389118	-0.0111867486338177	-0.00556187252437874	-0.00833658704967902	-0.00286429501097133	-0.00348931014658669	-0.00552208955632571	-0.00609142911151451	-0.00560044103032517	-0.00573823258679081	-0.00788905894816051	-0.00595341461387072
0.417492834518946	0.0884452485662476	-0.280617594507314	0.00983888562365681	0.0219147813616437	0.00335127870722884	0.0449908522829701	0.0245329794613379	-0.00568219820999472	0.0126330300344363	-0.0397404776938954	-0.0324970750475598	-0.0678508720091393
0.0594928708144269	0.0210884935299769	0.00578161390284556	0.128553584264047	0.00589063313328498	0.0105360576114968	0.0351185455927957	0.0267546255413508	0.00737526421596887	0.0082133453723909	0.00515940829962821	0.00918289764380858	-0.00500170015536828
0.666056961812397	0.295308420339376	-0.51752430250054	-0.197957327231292	0.00207683678516568	0.027479536763953	0.0889690252146171	0.0681581554975182	0.0472531161169442	0.0147781867745593	-0.0147496842408997	-0.031699129603402	-0.0704558842025134
0.0944426082171176	0.0426202022464362	-0.0489622843553053	0.0351631470414144	0.0060657453230813	0.00950714940643275	0.0198179919008823	0.0174743757225388	0.00771605997339335	0.00778644736475702	0.000676266660728522	-0.00163614731671133	-0.00538420652327813
0.32437212763032	0.0761192731522066	-0.197922981267704	0.0667135586441894	-0.0380344040785637	-0.0305351969319057	0.0340821465490755	0.00348356823770418	-0.0318840522695749	-0.0342848005052347	-0.0259114208188585	-0.0547484738998902	-0.0779501963664473
0.101670373457992	-0.0117454269969545	-0.0403326495899336	0.0762351241942609	-0.0204060407566422	-0.0198552660640103	-0.00711041024189397	-0.0112609245553281	-0.0176295681391267	-0.0201306534103263	-0.02794499792881	-0.0313370737264505	-0.0423707653691971
0.0650154012743285	0.00362917717601464	-0.030079694619002	0.0336055374661447	-0.00255419475625973	-0.00703586401549801	0.00750980043548079	0.00786218120220421	-0.00499353109695394	-0.00479502938587887	-0.00404350530508389	-0.0100048783749812	-0.0110079609850837
0.90170873015873	0.0982912698412698	-0.746033341135919	-0.40874873015873	-0.0232789638139639	-0.000770793650793689	0.00926786602286589	-0.00332574675324693	0.00892563492063481	-0.0120248787323788	-0.0476249219734515	-0.0334034831018654	-0.0487866500166499
0.867994395604396	0.132005604395604	-0.712480870714273	-0.37557985014985	-0.0374947423573613	-0.0258108684514661	-0.0202985579931546	-0.00530849372849385	-0.0312563373681266	-0.0316528054044137	-0.0311417827636021	-0.0317696238003077	-0.065154608626401
0.0536571859138954	0.0362271349364263	-0.0129252970849937	0.0556381081801485	0.0189639282556073	0.0345866810690745	0.0360844868995103	0.0276887838517264	0.0452661591492299	0.0267753046623409	0.00819944930192054	0.0247723943181175	0.0072180087986287
0.570343213051923	0.252568640536869	-0.42632970386676	-0.117878638312936	-0.0261952509360862	-0.0300952247394468	0.0577549417976059	0.0143369771838382	-0.0209384613716316	-0.0281452378377666	-0.0305085639678564	-0.0220904358278456	-0.0657439490792208
0.312774247471361	0.0273236786420433	-0.188655262272765	0.0707371072523463	-0.0578222454203939	-0.0367330207153866	0.0216856856992786	-0.0139291859503398	-0.0375321041175223	-0.0472776330678902	-0.0697825763033479	-0.0964720505737091	-0.0844183781318181
0.937804285714286	0.0621957142857144	-0.781040861798061	-0.441004285714286	-0.0122380808080806	-0.0362008533177688	0.0108790476190477	0.0123258333333334	0.0072858608058608	-0.0242194670629248	-0.0239156363636363	-0.00975261904761893	-0.0216607142857141
0.473813390813234	0.162564204978641	-0.337454350133289	-0.0468708787174864	0.0231486209945291	-0.0168184656339782	0.0704627979373052	0.0316222992713924	0.0209299405335166	0.00316507768027546	-0.0150433609308202	-0.0307567230131797	-0.0524848734853381
0.883321245421245	0.0700648410897927	-0.727445042233318	-0.3896266999667	-0.0654460614030279	-0.0962321588505073	-0.0267105063801581	-0.0430423977608144	-0.0102197035480859	-0.0808391101267676	-0.0681891061518461	-0.110639613616178	-0.12744972542046
0.0685469714301538	0.0197509146395078	-0.0071895164708265	0.107482987097837	0.00781252320535633	-0.000933704081230446	0.0223574350014573	0.0192224009389408	0.013666195235244	0.00343940956206294	0.00333089195352142	-0.00352287975962119	-0.00732464255536656
0.45655900873868	0.233816955311291	-0.324019473961657	-0.0427048758127827	0.0273153461672318	0.0420411566818453	0.140726505875818	0.117669679719823	0.0806129851680176	0.0346782514245386	-0.00106729340059547	-0.00383697126871513	-0.0257684656923095
0.115835835303574	-0.0210210805952091	-0.0535431844766282	0.0647766070593084	-0.0282311910283985	-0.0353874532798685	-0.00789257778255407	-0.0134802891964277	-0.0277406236451045	-0.0318093221541335	-0.0392743327548696	-0.0385375738372993	-0.0466470850332084
0.230819571085343	0.0823323416169028	-0.119112190722568	0.110288550890721	0.0109119079362061	0.0260056811577983	0.0123150627773892	0.0193711241488402	0.00314889589038761	0.0184587945470022	-0.0144728679584101	-0.00311993715348416	-0.0399955542373119
0.519892354213969	0.10602502077241	-0.380277690883452	-0.0823306767042553	-0.062500273480092	-0.130229789764044	-0.0161637608293305	-0.0672904241816439	-0.0324462151974031	-0.0963650316220681	-0.0875582628084089	-0.125750968580366	-0.101289349852095
0.0384005733079311	-0.0196876288613639	-0.00948541009652507	0.0390409220338846	-0.019803977205103	-0.0204036880006154	-0.0121948839460548	-0.0143833138788255	-0.0166861765133192	-0.0201038326028592	-0.0217368781773	-0.0231338434539419	-0.0236479182020126
0.354139930450448	0.0678438187119241	-0.23034203730015	0.0303286888587693	0.00467363003463267	-0.0134773210024469	0.0472782241707483	0.0298914403405549	0.00963803678301428	-0.00440184548390715	-0.0225176891986181	-0.0344271181267281	-0.0532091247514101
0.094728843775257	-0.0202727273752371	-0.0491465581402391	0.0347949485661642	-0.0244214872673723	-0.0279195080306318	-0.0136985534158676	-0.0210090984006609	-0.0231006085557228	-0.0261704976490021	-0.0320570469623671	-0.0359935123933475	-0.0348232096733904
0.198697863822016	0.0759845487331015	-0.108754951329419	0.0729140132225043	0.0311678932619197	-0.00327010951613763	0.066730002426493	0.0577781856090336	0.0347143796126487	0.0139488918728911	0.0124303196760783	-0.00106412682187401	-0.00539075681466739
0.424616291696891	0.100623790353581	-0.286160984796393	0.00815418958653108	0.00167716433126425	0.010773126643626	0.0586577495022937	0.0230466577705303	-0.0101261538087811	0.00622514548744513	-0.0249439522757657	-0.00449537514152587	-0.0582067488114242
0.41783169449566	0.0961097332416119	-0.279460777408239	0.0146367547022009	0.0200370522758078	-0.0492640960186781	0.0269138732433877	0.00388814296489448	-0.0246512750017172	-0.0146135218714352	-0.0278443136212033	-0.0513848244944376	-0.0630990567383005
0.91102873015873	0.0889712698412699	-0.755262671561468	-0.41774873015873	-0.0748509422873233	-0.0156931746031745	-0.0110037769832506	-0.0027820540570539	-0.00342079365079362	-0.0452720584452488	-0.03418758196992	-0.0286867355159459	-0.0777540885611449
0.121776944142099	-0.0192232184143674	-0.0585627651063737	0.0623854247463124	-0.0285282098676542	-0.0307392539260804	-0.0132241375968316	-0.0123273319797145	-0.0267407209420935	-0.0296337318968673	-0.0388684628928189	-0.0416626431234675	-0.0373862968248834
0.116619089885518	0.0855417828779375	-0.0327573738513778	0.132424569243272	0.0182673405731994	0.0155585752259159	0.0736868133982854	0.0453577880348811	0.0703215232569508	0.0169129578995577	0.0340198059815006	-0.0021374129865574	0.0331608768730131
0.0922694729159318	0.025590071775287	-0.0371953671685228	0.0681023813558283	-0.00186835692406011	0.00422559466700671	0.0174040411651288	0.0193047112865873	0.0136834867762212	0.0011786188714733	-0.00715122172405151	-0.011257185487092	-0.00932522301503674
0.418459335853868	0.097820389635271	-0.27995858917272	0.014424086606025	0.0137073190730837	-0.00196970073674285	0.0540332921381949	0.0414075426619951	-0.000370319632061744	0.0058688091681704	-0.0565633692157494	-0.0443883221610075	-0.041668825239588
0.671309041225287	0.237664508705636	-0.522893492148396	-0.203644014487319	-0.105036703609307	0.0110717225476655	0.0418304822784088	0.0100703648393091	-0.0223848001524675	-0.0469824905308209	-0.0201631519714164	-0.0678440832537024	-0.0942768620373027
0.862687965367965	0.137312034632035	-0.707556593791861	-0.371647965367965	-0.0241177463472201	-0.0272974163263637	0.0282143257963227	0.0158353896103894	0.0113929479670655	-0.0257075813367919	-0.0363483143243887	-0.0420118999748477	-0.0479467457109006
0.850888095238095	0.149111904761905	-0.695938062810893	-0.360488095238095	-0.0350643844586787	-0.00100135792312273	0.00624078587321808	-0.0174646493258305	-0.0227501564818051	-0.0180328711909007	-0.0458040682099234	-0.0413556226456351	-0.0544567412842349
0.892019841269841	0.107980158730159	-0.735619095651421	-0.396499841269841	0.0211868542568542	0.020304836601307	0.024985808080808	0.0178301940457203	0.00752419413919403	0.0207458454290806	-0.00246836054310451	-0.018877682112081	-0.00600961877011896
0.582213796717746	0.33963106022983	-0.437759499183075	-0.128185157807637	0.0450098702491011	0.00632293597170175	0.0716462160311354	0.0893169397399601	0.0435453329165272	0.0256664031104014	-0.0245373528774508	-0.040018944894367	-0.0216060178191758
0.0273116293400811	0.00135407889290492	-0.0202297724854755	-0.00692709169802551	-0.0121176880898528	-0.00778115414310262	-0.00507153947727119	-0.00788112284059318	-0.00734728162960238	-0.00994942111647772	-0.0120742261731912	-0.0145104640681973	-0.0113716951941952
0.652247908365006	0.31042175314903	-0.503411045954821	-0.183113362910461	-0.0143046173225191	0.0362757653639264	0.0786949707495765	0.0623747527689442	0.0232212966438057	0.0109855740207037	0.0162445175555531	-0.00749235562013451	-0.0576134820515886
0.43591823706643	0.073390555378662	-0.301210659707622	-0.0148689685203015	-0.0838744655543667	-0.108641474801899	-0.0173845250331297	0.0237244008418174	-0.0688673696069491	-0.0962579701781331	-0.0988072912413162	-0.111597286495925	-0.134434129906572
0.0827201559558991	0.0525677660070584	-0.0163851935497007	0.108838859829425	0.0673874706060534	0.0186883352097223	0.0918025994425597	0.0324772237708521	0.0688888798893969	0.0430379029078879	0.0387484244267308	0.0337696717340955	0.0334732227162647
0.141798085605619	0.0531322428650289	-0.0679415975372473	0.0786948429883076	0.00334169785716085	0.00686878566169577	0.0594475298404938	0.0319761961633177	0.0261326209987689	0.00510524175942831	0.00968215688303734	-0.00659129880641479	-0.00730421003990839
0.0914032217425733	0.0270547017150627	-0.0363043714596593	0.068483724965306	-0.0143225822335126	-0.000460823837749105	0.0302683207513884	0.0131130393008144	0.00503237688415627	-0.00739170303563084	-0.0105257074081941	-0.0021807765190404	-0.0122077214737675
0.0930828027479191	-0.0157209211148234	-0.0454557604001038	0.0422150941552093	-0.016459202854215	-0.0204331902989427	-0.00685300629398666	-0.010911077964756	-0.0180717172799303	-0.0184461965765788	-0.0289906146651606	-0.025629635178649	-0.0284867088813221
0.928834285714286	0.0711657142857143	-0.77198019222361	-0.431714285714286	-0.00496761904761911	-0.0132448584748585	0.0132171428571429	-0.0175833194692018	-0.00805801289795482	-0.00910623876123884	-0.0211100973209797	-0.0252670846112952	-0.0352131918081917
0.651829812578333	0.265711342271699	-0.502863540548119	-0.182092058567638	-0.0554572171922117	0.0147879208141183	0.0381119550458821	0.0429825845040314	0.0306472853022365	-0.0203346481890467	-0.036745657108549	-0.054329036056776	-0.0623887978279561
0.366589710834266	0.12884954990293	-0.24300161809735	0.0166831405232232	-0.00742017568110909	0.00568252622983001	0.0475442723545572	0.0233786033628128	0.00495472511916739	-0.000868824725639539	-0.00823880655403181	-0.0406582387390073	-0.048367225896413
0.891690317460317	0.0695466887765056	-0.735924258863055	-0.398410317460317	-0.0818389092900637	-0.0937165316789217	-0.048327776563527	-0.0517129362067326	-0.157619534979762	-0.0877777204844927	-0.0807915994570032	-0.0905346617809123	-0.154795449700391
0.0792760450788608	0.00181623354094704	-0.0409328462514822	0.0297176485922724	-0.00310362535706653	-0.000577728185867821	0.00488125920018777	0.00027562113037867	0.000267609798342477	-0.00184067677146717	-0.0101633086425027	-0.0107425484538842	-0.0160573003362749
0.0482580061338186	-0.00186220996080565	-0.023248567901104	0.0204056226117734	-0.00808007768770715	-0.00589772364886793	0.00422135669120233	-0.00203317163671791	-0.00577832088617305	-0.00698890066828754	-0.0122649327093633	-0.0100097655409814	-0.00951345485100654
0.0219004396839423	0.0281410402256106	-0.00637291694616869	0.0178389366222595	0.042548563559415	0.00508872802407011	0.0191108588887778	0.0260633507412836	0.0193217252774622	0.0238186457917425	0.00337858600134558	0.0134003464861518	0.00656614634443448
0.454837968761333	0.146778700872378	-0.318588384429051	-0.0288424289090288	-0.0194965141990411	-0.0139158172106468	0.0422748557213193	0.0141954703620251	-0.00540124977165241	-0.016706165704844	-0.0420205094652281	-0.0742832367928528	-0.0895635326019723
0.90214253968254	0.0978574603174603	-0.745923133213022	-0.40726253968254	-0.0126581366584171	-0.000276027306027271	0.0035707070119424	-0.00423683720734036	-0.013197155098679	-0.00646708198222223	-0.0184425738271391	-0.0349402780770428	-0.0693942766441976
0.582714407457511	0.338306453834417	-0.438547077202604	-0.129728355764106	0.0396074732710312	0.0619125072999573	0.0908390742521596	0.0785223808818168	0.0632500697388347	0.0507599902854943	0.0103828474038916	0.00247421735646713	-0.00486402220409676
0.854820634920635	0.145022048812648	-0.700123136200573	-0.36528608946609	-0.0525898975397797	-0.031497887950356	0.0282031962481962	0.0082101579294459	-0.0221270047824386	-0.0420438927450678	-0.0284917876482759	-0.0485204407488135	-0.0444724889185608
0.578810008541657	0.250398287827318	-0.433066420261906	-0.120243550685787	0.0124264402121884	0.00782133497251936	0.0505167445801098	0.0349377760564633	-0.0385516813286508	0.0101238875923539	-0.0260013362792337	-0.066601071964855	-0.065805070507184
0.577470531263552	0.259566908960885	-0.433733531698792	-0.125881957288507	-0.0282176236714795	0.0119270875890016	0.0720660313624564	0.0246847921821572	0.0118545410329316	-0.00814526804123894	0.00956921036689229	-0.0351826335830635	-0.0498603402615229
0.0796931181913333	-0.0188146409178719	-0.0331304932881058	0.051195122664284	-0.0199682026628698	-0.020522765470408	-0.0141687736216742	-0.0195281414295743	-0.0199855391503593	-0.0202454840666389	-0.0253690777811392	-0.0328577485765753	-0.0353483958101207
0.667202439984395	0.296030532546309	-0.52011555311229	-0.204012956918441	0.0592394827247114	0.0220891365637148	0.0973863156751503	0.0512949968871685	0.043060057031856	0.0406643096442131	0.026397004848504	-2.09964312860578e-05	-0.0141349147316323
0.316105527373232	0.0318164526287748	-0.186101534396116	0.0872681624663402	-0.0381138206814677	-0.0795735904138681	-0.00887573841488848	-0.0354479922679751	-0.0267462892016404	-0.0588437055476679	-0.0844497113224039	-0.0732630929325098	-0.0895586658884619
0.0278710206429248	0.00409296429363524	-0.0213533494030961	-0.00820716920414895	-0.00958691057243947	-0.00872034844723965	-0.00602669337456399	-0.00557305722526433	-0.00433506704411743	-0.00915362950983957	-0.0031678990940947	-0.0102823909558513	-0.00698342263466387
0.931344444444445	0.0686555555555555	-0.774490350953769	-0.434224444444445	0.00624031746031739	0.00248169719169711	0.0180574603174601	0.0172974603174602	-0.016112056832057	0.00436100732600719	-0.0273727576345224	-0.0370527628403141	-0.0223488858363859
0.133620145868279	0.0185113729415038	-0.0591505898174206	0.087749104810911	-0.00365969466154198	0.00454037458171852	0.0256919193855591	0.0262182372494917	0.00699203133742804	0.000440339960088271	-0.0229169502179677	-0.0163235152296071	-0.0253484625224325
0.0322347154706991	-0.0178242445865412	-0.0128751194191044	0.0178065161958184	-0.0211104389272148	-0.0194987375080081	-0.0128153373264366	-0.015728868707769	-0.0165097529967895	-0.0203045882176114	-0.0199909780318967	-0.0207566494757752	-0.0218392340635805
0.0317494756612011	-0.00668826244250034	-0.0202584186755387	0.000232448169947469	-0.0133809297105374	-0.0134596680384743	-0.00618109711310295	-0.00717612155935503	-0.0114346007417755	-0.0134202988745058	-0.0124300081720064	-0.0135948851479791	-0.0160529421855706
0.929355714285714	0.0706442857142858	-0.772572815353276	-0.432461168831169	-0.00438698412698413	0.0120161904761906	0.0132197289666856	0.0164310217560218	0.00117658730158743	0.00381460317460325	-0.0146941197691197	-0.0157755761197865	-0.00714548118548108
0.225946742659225	0.0078900264169926	-0.11481338428242	0.112867285861274	-0.052178154601439	-0.0301534317271672	0.00303460754417761	-0.00484063831809095	-0.0252150983569546	-0.0411657931643031	-0.0442051644108862	-0.0501438626319203	-0.0567757148590194
0.864845098235098	0.135154901764902	-0.709512912493878	-0.373070552780553	-0.0351889031923242	-0.0156060310930898	-0.00066196600784818	-0.0105464193323017	-0.0320134744445186	-0.025397467142707	-0.0142517223626046	-0.0676191074513035	-0.0902440887469618
0.889703809523809	0.110296190476191	-0.734008945484785	-0.396649264069264	0.0172884271284273	0.0160173015873017	0.0235359523809524	0.0236081853882596	0.0166097554079907	0.0166528643578645	-0.0204756842143065	-0.0187354357733769	-0.0268360665882938
0.116864981929276	-0.0160605852828559	-0.052192596840081	0.071970356312495	-0.02545716835789	-0.025125579695784	-0.00686654019383889	-0.0142194757460652	-0.0177100644570546	-0.025291374026837	-0.0301542667134396	-0.0358256449291073	-0.0388908155512159
0.163357883048066	0.0935485404307206	-0.0883212089454774	0.0608181577686454	0.0237041344941454	0.00227814710705512	0.0447639754735568	0.0640326540580918	0.0390443770972876	0.0129911408006003	0.00521754638974892	0.0307510253131116	-0.00415148705699475
0.655474247443344	0.310249952289182	-0.50672805460761	-0.186659701988798	0.0600965501415018	0.0356028955958658	0.0729165118100494	0.0527699029875272	0.0460522297329367	0.0478497228686838	0.0107574717380727	-0.0154477210842472	-0.00541932224187325
0.295211896013197	0.0284151251986187	-0.168775995056257	0.0958357599582824	-0.0583325828188033	-0.0556356876349774	0.00857172602630141	-0.0219018357762832	-0.0310288922215774	-0.0569841352268903	-0.072713437664586	-0.0781533234741161	-0.0923764529094852
0.0863058335917495	0.0592546023090339	-0.0439701356482339	0.0352670244082885	0.0223358819937016	0.0242550892113115	0.0442017538185443	0.0211706489132779	0.0257841562171004	0.0232954856025065	0.00832861518990433	0.0115752165889727	0.00277990408865605
0.457062475230602	0.161268330428293	-0.319711106448658	-0.027169760033086	-0.00536746493205664	-0.0226574574683369	0.044818900845088	0.0176702688617655	0.00342697765069472	-0.0140124612001968	-0.0202342436709609	-0.0497508338217278	-0.0474085658222719
0.548127454068245	0.102862314873502	-0.408176418589238	-0.109344540245824	-0.0192058503813459	-0.0423619150770776	0.0512104282431038	0.0271051703113369	0.00861506105766097	-0.0307838827292117	-0.0268480741567466	-0.0402060177571821	-0.0707218136533488
0.93460253968254	0.0653974603174604	-0.77747643746851	-0.43652253968254	-0.0428032963722437	-0.0048015873015872	-0.0198276079476079	-4.32589632589631e-05	-0.00583634199134186	-0.0238024418369155	-0.0238627452241043	-0.030948866706647	-0.0459895376029198
0.00678753612507215	-0.00524605469402914	-0.00461815298387774	-0.000141475162110142	-0.00531085119807153	-0.00523626593693749	-0.00507914733859434	-0.00477359493335842	-0.00529386341335203	-0.00527355856750451	-0.0055834504729291	-0.00550010159697951	-0.00581375631278819
0.415476456691332	0.103046122451878	-0.277895175264292	0.0142651475867427	0.012676411087783	-0.0352478088715978	0.0724835938092995	0.066531395777668	0.0458232059631162	-0.0112856988919074	-0.0075822597151064	-0.0345783244937797	-0.0636792623562168
0.57815799068773	0.248506257495174	-0.433846899550492	-0.12471684095511	-0.0524070259942105	0.0160496127599579	0.0365038684589633	0.0431905750943765	0.00737516834502538	-0.0181787066171263	-0.0483541376583579	-0.0457289057539586	-0.0549823543550804
0.200758726325788	0.00205718977621747	-0.0913611848167226	0.131821630180451	-0.0412178203938919	-0.0363978832127293	0.0123397027507213	-0.0115342438649452	-0.0248976201502258	-0.0388078518033106	-0.040882609824345	-0.0483252487391013	-0.0556579691269514
0.0545470658163588	0.0399501627999122	-0.012103883129642	0.0599456920772277	0.019533183730397	0.00767990006841331	0.0576498759424247	0.0524343323455975	0.0379889242141135	0.0136065418994052	0.0283489492071909	0.0299383797074742	0.0080234048854288
0.89474126984127	0.10525873015873	-0.738340524222849	-0.39922126984127	0.00554380952380962	-0.000422222222222102	0.0170134554334556	0.0214346577034077	0.0229764285714287	0.00256079365079376	-0.00426261757849988	-0.0141776989676989	-0.0228447889424759
0.640200499421236	0.261688287969578	-0.492483916430276	-0.174942317603055	-0.0109735141488182	5.31787803801365e-05	0.0669451009642935	0.0252549979750735	0.0097495330715911	-0.00546016768421909	-0.0409580097231194	-0.0322240235234852	-0.0446962581332794
0.0894487056509085	-0.0200955454379926	-0.0421198852714393	0.0437443530954614	-0.0210722277793416	-0.0333485912950804	-0.00932132581632782	-0.016816551585407	-0.0224561663017307	-0.027210409537211	-0.0273448648828373	-0.0313195315600104	-0.0334110599543755
0.316248041395446	0.0280749365654306	-0.185389492189541	0.0903829746473346	-0.0531537123166688	-0.0585528446997194	0.0151833778529789	-0.0304278167393267	-0.0414754376259153	-0.0558532785081941	-0.0674140829478579	-0.0783617028082224	-0.0953443871412405
0.0100580919470018	-0.0070586255440128	-0.0056100526032044	0.00199362163697519	-0.00714777955033968	-0.00720365345148514	-0.00661794080718186	-0.00668935298852169	-0.00686513736617964	-0.00717571650091241	-0.00723213326372278	-0.00779356202237181	-0.00809462871807992
0.199142677960585	-0.00329415690849758	-0.0898161058678572	0.133501172306795	-0.0495306760494222	-0.0454812757946002	0.00416761199404886	-0.0179196149749505	-0.0246246723319863	-0.0475059759220112	-0.0488002700556778	-0.0596155660246681	-0.0657719407782487
0.669409766735313	0.240547380193442	-0.519472099922118	-0.19649340309895	-0.0267302620177896	-0.0195466932907027	0.03499566467432	0.00906393696077135	-0.0154998750048995	-0.0231384776542461	-0.0652623032535921	-0.045182481902056	-0.0810476854022603
0.93914380952381	0.0608561904761904	-0.782108376884231	-0.44138380952381	-0.0107413186813188	-0.0107878329513625	0.0248947619047618	0.0016880952380951	0.00432549783549785	-0.0107645758163406	-0.00796567693744177	-0.00578763125763138	-0.0341086474802963
0.55544415387348	0.18653586104004	-0.414150135843382	-0.11207837847241	0.00937330198837172	-0.0162382310723261	0.048268553328024	0.0401113044307341	0.0268791134769628	-0.00343246454197721	-0.0135891505385088	-0.0204226262390601	-0.0516229479553886
0.665963598324347	0.303187089658857	-0.517729598383208	-0.19884445393932	0.0603251636245257	-0.00960382463284581	0.0966315309123373	0.0740801524419689	0.0479817808221559	0.0253606694958399	0.0439635589845813	0.00503123871503675	-0.0446317304387017
0.369552133939041	0.221278440788776	-0.246176757806981	0.013200196083877	0.038937609632692	0.00887110286135862	0.13061328018166	0.0736131604809261	0.0354830961655248	0.0239043562470253	0.00412718234777709	0.0171831236922411	0.00282555987523236
0.433482853052512	0.076274729769633	-0.297451733570745	-0.00807977309325597	-0.122328495163927	-0.072665857210356	0.0175439453490318	-0.0209635481422677	-0.0649256682189348	-0.0974971761871416	-0.0617479643975439	-0.100905328549064	-0.12719553483682
0.186707339782328	0.0319254970250722	-0.100958334707811	0.0713505742957561	-0.00172425193329662	-0.00745115328697246	0.022478693076262	0.0134557773214014	0.00592070702991737	-0.00458770261013455	-0.023035293093037	-0.033041355196009	-0.034188767068836
0.327420768492298	0.0701235621253641	-0.197080061981814	0.0772145256253493	0.0129785325269337	-0.01798403278007	0.05929362684006	0.0297350005333527	0.00688028939577484	-0.0025027501265682	-0.0433705514996223	-0.036432886209139	-0.0663751478273231
0.204648280446806	-0.00870223266622774	-0.0886819280880218	0.150598281814462	-0.0356146688685978	-0.032255372318005	0.0128495678517889	-0.0050746861686225	-0.0235312103994824	-0.0339350205933014	-0.053826904317175	-0.0623195497224609	-0.069936565074306
0.934010476190476	0.0659895238095238	-0.776975043550898	-0.436250476190476	-0.01599444999445	-0.00126126984126984	0.0227758730158731	0.00669752747252739	-0.0173142063492063	-0.00862785991785997	-0.0203106673881672	0.000818888888888925	-0.00278198412698405
0.858960307470307	0.141005114937843	-0.703608646712874	-0.367091216561217	-0.00562879120879123	-0.0378078754578756	-0.00788650166826643	-6.91217116216558e-05	-0.0145066163916073	-0.0217183333333334	-0.0326410957059796	-0.0641939684476543	-0.0429110491479493
0.639087426059298	0.152008795617369	-0.491973705537383	-0.175844645310635	-0.0277612284479555	-0.133233093072324	-0.0176536617144283	-0.0646875119508259	-0.0144873192820129	-0.0804971607601399	-0.0871813592176649	-0.110515162623952	-0.124884651193051
0.00105098048454339	0.00114395891793275	3.80637696429269e-05	0.000345115151011984	0.000407538878842956	-1.72833227359821e-05	0.00128325653778844	0.000586989233610958	0.000318698342566444	0.000195127778053487	0.00022622134459797	-6.81558572894687e-05	-5.45865903968763e-05
0.937157777777778	0.0628422222222221	-0.780031675563748	-0.439077777777778	0.00611936507936495	-0.0235243345543346	0.00758238095238084	0.0144378160728159	-0.0029948412698414	-0.00870248473748481	-0.00101674603174606	-0.023628078898226	-0.0189728915528916
0.0412123391398708	0.00411956321677914	-0.012852591148628	0.0366763525701393	-0.00127650521487176	-0.0108644206434937	0.00339860163368856	-0.00310252753906459	-0.000672937231503731	-0.00607046292918271	-0.00842672663040816	-0.00869090352113611	-0.0123591583570415
0.0717059889902054	0.0489495876421062	-0.0129655639269589	0.0956804463079872	0.0694058975991723	0.00896338628830599	0.0466129669313738	0.0303731882604864	0.0378917652138849	0.0391846419437391	0.00989566865654132	0.000488766313787484	0.026130221427081
0.467168667668786	0.165697931082223	-0.331104933173665	-0.041502091401916	0.0293945687894351	-0.00489543338727716	0.073784112718383	0.0493886136712071	0.0352536959254014	0.012249567701079	0.00244713720449818	0.00323221026426623	-0.047324655835735
0.413056652897513	0.106887247029633	-0.27548814098007	0.0167431331987437	-0.0294736230025107	-0.0860807137085006	0.0373905132024439	0.0155850822274343	0.00801547416444959	-0.0577771683555056	-0.0655031982937287	-0.0664932910767345	-0.0324589543812968
0.309325243302387	0.0290220266320573	-0.179081911872971	0.0948373235425327	-0.0471424363888812	-0.0783420854175795	0.0198568628858522	-0.0127145539606626	-0.0255981390958445	-0.0627422609032303	-0.0663375467632615	-0.0786391275063539	-0.0833615588332139
0.0659230050165973	-0.0206826778986248	-0.0188545264357201	0.0657664021813858	-0.0244317908906102	-0.0258348770803291	-0.0072807774694591	-0.0183838760922694	-0.0213668548278819	-0.0251333339854697	-0.0274389261491493	-0.0314653872642113	-0.0332864729795622
0.904864761904762	0.0951352380952382	-0.748826694584146	-0.410624761904762	0.00342985569985577	-0.00314995623175529	0.0163731818181819	0.0255723015873017	0.0037458917544444	0.000139949734050182	-0.0256649816849817	-0.00911577455941703	-0.0354951330064173
0.224217364298819	0.0896594047160657	-0.112874888556268	0.115222522383127	0.0158179628793024	0.0291128880931413	0.036384552628684	0.0417029530575556	0.0159056772598304	0.0224654254862219	0.00349327516498349	-0.0344770838392301	-0.0443647046857737
0.301876118987652	0.0259281964523822	-0.17942929794061	0.0755878382315993	-0.0511828403606983	-0.0271183473199774	0.01483150579816	-0.0237386800446057	-0.0552120039782979	-0.0391505938403379	-0.0687688018755976	-0.0747236188007341	-0.102623858991617
0.230367713173792	0.102793280120421	-0.118097910663055	0.112142030905657	0.0231484502141473	0.0313354276619537	0.0780511690164708	0.0165114873240172	0.0400576951260297	0.0272419389380505	0.0186090905382574	-0.00193070286995098	-0.0204560889595129
0.448340380986261	0.165022291071602	-0.310381301498308	-0.0162658902808874	-0.0728018769350566	-0.0026075072024091	0.0282591528011278	0.0284767728774615	0.021620588232439	-0.0377046920687328	-0.0606214505399167	-0.0753908165339662	-0.0973769727964471
0.553946578711661	0.187472984364236	-0.414035304774495	-0.115166341232506	0.00292004616050234	0.00182525298816605	0.0542919931059659	0.0419757886830424	0.0304658373605209	0.00237264957433425	-0.0182014601589698	-0.0151818373727267	-0.0377667354249162
0.840595372405373	0.0864326413292948	-0.685444525813055	-0.349460826950827	-0.0704669657273832	-0.0374979560788851	-0.0323709094917319	-0.0248378477533211	-0.0771390200700005	-0.0539824609031341	-0.0455043393573664	-0.0710663819102664	-0.0834005383654155
0.118121838611249	0.0969819614303011	-0.0352683594425094	0.127096716920801	0.0964377535533544	0.0481487954372961	0.0589224736011586	0.0945080118840122	0.0904640573197608	0.0722932744953252	0.0273272733001306	0.0102826682278217	0.000637226385106077
0.116559393933358	0.0940151616014344	-0.0309402006852833	0.13878790867782	0.0977869612236354	0.0239573356073058	0.0817180719114414	0.0900610677349401	0.0614676313180324	0.0608721484154706	0.0188331001368995	0.00262771832999727	0.00581352958489434
0.117824687047196	0.09248158836146	-0.0322606309241145	0.137130990036035	0.033783891872372	0.0383543046164176	0.099580862449697	0.0759310032995889	0.0421832660434072	0.0360690982443948	0.0291908837817303	0.0408169032723921	0.0254829498601016
0.663098138074078	0.238042576783939	-0.514384139613319	-0.194358503492973	-0.014914113373605	-0.0221983990758414	0.0667377216160242	0.0336169107154604	-0.00490208265202763	-0.0185562562247232	-0.0311843976529014	-0.0649789284189112	-0.085788055389237
0.103582204858278	0.0126614509713454	-0.0496341704564714	0.0538991954060434	-0.00700782795784968	-0.00682600484474385	0.0202004161351504	0.0116063945359969	0.00907838025121525	-0.00691691640129677	-0.00633736836980793	-0.0127844689898384	-0.0162230778519222
0.9304	0.0696	-0.774271263104933	-0.43584	-0.0320885714285715	-0.0172320285270285	0.00412517316017313	-0.0132670562770563	-0.00641524309024299	-0.0246602999777999	-0.0247193728493729	-0.0267917141192141	-0.0414352271911096
0.882611288711289	0.0720358196782214	-0.726482551816222	-0.388051288711289	-0.102047218177866	-0.0252478210678212	-0.00142964647655164	-0.0666879558093824	-0.0554934595619304	-0.0636475196228435	-0.0387746748678551	-0.0949352620159473	-0.0541248874463135
0.909880476190476	0.0901195238095239	-0.753751739295409	-0.415320476190476	-0.014693710383184	-0.0264483607786548	0.0240269218091852	0.0115644322344323	0.0151129711954714	-0.0205710355809193	-0.0162299134376936	-0.0126525799755798	-0.0381022935632889
0.390453831966033	0.0496771597848557	-0.254653907489054	0.0330182535954646	-0.0428955327179371	-0.0652436464451959	-0.00100827009795335	-0.0101597489034053	-0.0367908613320089	-0.0540695895815665	-0.06694127611085	-0.0984821735170386	-0.0991916147532628
0.655987534832668	0.307364016094345	-0.50647767110099	-0.184464540180262	0.00696152731996447	0.0205162448033023	0.0683920300106046	0.0501511846655582	0.0340858406906492	0.0137388860616334	0.0283400132836198	-0.0429367849363709	-0.0229089915839354
0.904109365079365	0.0958906349206349	-0.747980628184298	-0.409549365079365	-0.0111411724714582	0.0140682539682538	0.0287480952380952	0.0359227777777777	0.0258044703335879	0.00146354074839783	-0.00965808146556968	-0.00666341103341106	-0.0315279950164743
0.154265322673263	0.0999024841931664	-0.0794648335965706	0.0681042010448452	0.0848981592160322	-0.0040406764854049	0.0596429850522223	0.0559144617145653	0.0612276468463223	0.0404287413653137	0.00117073659109618	0.0194994343907546	0.0304313303266383
0.0175357288230875	0.00328693822231129	-0.00822542958475113	0.00542329543653846	-0.000278046865337306	0.00256512813379691	0.000341990844027966	0.000297383072404952	-0.000587130400673343	0.0011435406342298	-0.00398300994259921	-0.00196243760656495	0.000813260772716075
0.931618253968254	0.0683817460317461	-0.774673490903127	-0.434178253968254	-0.0136724849660143	-0.00908969252969238	0.00496703052503056	-0.00407941634388986	-0.00742220557220563	-0.0113810887478533	-0.0354871528471529	-0.0369728540058974	-0.0327548981573981
0.892911154401154	0.107088845598846	-0.737125620787679	-0.399536608946609	0.0282359884559885	-0.00730202764555699	0.0263225036075035	-0.00197176976149749	-0.00546535131535142	0.0104669804052158	-0.0316665567657691	-0.00668753480179951	-0.0137938410918287
0.570843479947499	0.254475325659841	-0.429601847241998	-0.127636857844112	0.0127080489892191	-0.0116905948561834	0.065848029469884	0.0922868502001195	0.0676987480030496	0.000508727066517833	0.0405566035787663	0.0133156459395893	-0.0457014904261283
0.12702104773675	0.0579989936786103	-0.0626808626338829	0.0608608657851429	-0.00122724671919133	-0.0248989349919399	0.0184017153218076	0.0124381709525548	0.00124956640156706	-0.0130630908555656	-0.00793826957813798	-0.018253029432343	-0.0184507104141242
0.541166516691529	0.204697472862191	-0.399743124863428	-0.0975081298822598	-0.0387337429482182	-0.00401569543316105	0.0574265975541977	0.0230901094722065	-0.00521895383331339	-0.0213747191906897	-0.0586269913303419	-0.0258123727860973	-0.0750333048046454
0.036781916532892	0.00248013331035887	-0.0255658190508492	-0.00400310739112513	-0.00567914891331537	-0.00750682589286775	-0.0035582449553167	-0.00493600214660075	-0.00324099927152773	-0.00659298740309156	-0.013237106299644	-0.0116550609889236	-0.00497938200364526
0.0908482881251409	-0.0191508953778827	-0.0476206126976405	0.0311492838657331	-0.0290669032339232	-0.0294348717017586	-0.0179360488716252	-0.0245450258798079	-0.0249630422397367	-0.0292508874678409	-0.0309805955320953	-0.0340677743969604	-0.0360544538625227
0.106054992090496	-0.0211368948798223	-0.0436522029965916	0.0745433854515711	-0.0267381480342141	-0.0264948067162464	-0.00847649301949827	-0.0149991510516526	-0.021651639131254	-0.0266164773752302	-0.0320345566956518	-0.0322215305860733	-0.0423796118655237
0.421098713194196	0.052496461515857	-0.282455151651329	0.0123703777148952	-0.0714563984547463	-0.0451053902186897	0.017977618997864	-0.0250688946969298	-0.0331083997006461	-0.058280894336718	-0.0669121236101003	-0.0832362559059592	-0.123895777920697
0.412843704666432	0.103939585382309	-0.272781098260407	0.0257281402533542	0.0200590308526317	0.0314918168775388	0.0935706710011786	0.0557223667964676	0.0444312738101124	0.0257754238650852	-0.0200782956803586	-0.0139760722936441	-0.059046455566468
0.0670246080318644	0.0379536630151561	-0.0380827917058719	0.0136381801592004	0.00894554109879102	0.00640799929137857	0.0214951067153195	0.0117823019619861	0.0121356747328689	0.00767677019508479	-0.000343949748625921	0.00722662253325397	-0.00131260191489077
0.89029303030303	0.10970696969697	-0.734669360822243	-0.397463939393939	-0.0176109450198925	-0.0229196569873045	0.0252957814407815	0.00816640172629302	0.0137372821622822	-0.0202653010035985	0.00197340548340552	0.00477661623464254	-0.0085370634920634
0.93498380952381	0.0650161904761904	-0.777585698586427	-0.43594380952381	-0.0122818774036421	-0.0339216522366523	0.00836311688311675	0.00503468975468968	-0.0098645165945167	-0.0231017648201471	-0.0127338073038072	-0.0155223237873238	-0.0223962089956827
0.925072380952381	0.0590173544510297	-0.768017473296589	-0.427217835497835	-0.0237416072816073	-0.0871715752750081	-0.0170123747984042	-0.0228253459807021	-0.0264425317380539	-0.0554565912783077	-0.0413543558981363	-0.112384070709562	-0.0740767179791718
0.0288172394830236	0.00561074913050479	-0.02210086590561	-0.00946013881996641	-0.00540832324910123	-0.00360176790149292	0.000372069396315507	-0.000343894776447629	-5.00675914840848e-05	-0.00450504557529708	-0.00661512473021364	-0.00816114377849157	-0.0088962621564824
0.668839353886137	0.244923231034904	-0.520540229161285	-0.201606840517153	-0.066700133783309	0.0063105758090648	0.0464391377714813	0.0111313169071392	-0.00235117417781505	-0.0301947789871221	-0.0161539245539981	-0.0300420339435008	-0.0586055115885742
0.0734122416082983	0.0487195623555594	-0.00842379082568104	0.113404770558414	0.0697799545907962	0.0273267238424877	0.0701100235756407	0.0605493635911071	0.0421682975886685	0.048553339216642	0.0436730551656277	0.00561652450806253	0.0211929777384067
0.214416503746081	-0.00242571423560975	-0.0943006509742531	0.154842061316308	-0.0559642564310183	-0.0427909940795734	0.0111718173408452	-0.0118703383212028	-0.0350682315870666	-0.0493776252552958	-0.0560807355502871	-0.0679014071465024	-0.0781755432729266
0.548107084456567	0.267917118190519	-0.408700608393688	-0.111018730751449	0.112516031876876	-0.00432915198982009	0.0799850122890006	0.0492313303769651	0.064240785855024	0.054093439943528	0.0164898664518541	0.0403725854092227	0.0170963996514577
0.925788253968254	0.0742117460317461	-0.769387508349834	-0.430268253968254	-0.0251300195578804	-0.0249465499533146	0.0107656696081696	-0.00185800061050057	-0.00872772025647872	-0.0250382847555976	-0.0377939505110778	-0.0279225324675324	-0.0267983266733266
0.55746969758651	0.300811853706355	-0.414316771357511	-0.107804073700592	0.0350510202137866	0.0530011174428539	0.10417761723274	0.0514036564636712	0.0812941119213205	0.0440260688283202	0.0394978149282067	-0.0165697048174541	-0.0420100174633634
0.462386995993139	0.225042435138686	-0.327841719678408	-0.041890780709372	0.0729746350222699	0.0249021545914426	0.118208358485071	0.0567794201456178	0.0532466429721626	0.0489383948068563	0.000597124177539043	0.0218371530627193	-0.00975803537394498
0.00926556277865402	0.0195864078174508	-0.00168421413645763	0.00818143372993059	0.0132643048852167	-4.39075859686184e-05	0.0136534586997784	0.0169858102631369	0.00602993598751493	0.00661019864962406	0.00557732990086182	0.00713150140300242	0.00731181641571842
0.841154935064935	0.158302099100122	-0.687111598382245	-0.353954935064935	-0.0596007049853248	-0.0229872116772117	0.0206333381793823	0.0104443023643023	-0.0338768167071634	-0.0412939583312683	-0.0587202771608359	-0.0329373022102034	-0.0668790165248487
0.66772765092983	0.244506885979328	-0.518987687704635	-0.1989696206268	-0.0549050367907667	-0.018318503631475	0.0482317454837047	0.00854850598166479	-0.0326530968348941	-0.0366117702111208	-0.0573079095974891	-0.0532696010031315	-0.0909120343106156
0.145028930540906	0.0536419785779273	-0.0719797646024272	0.0719010517152918	0.0432064719796836	0.0178943257816994	0.0643067758935303	0.0353358879767147	0.0305135489526735	0.0305503988806915	-0.000795465835553205	-0.00671538410728542	-0.0146593721262254
0.119224775820932	-0.0183125232666457	-0.0564755433966248	0.063200546822901	-0.034421040236063	-0.0282535572981634	-0.00458007995794026	-0.0223143778171709	-0.0177033004393628	-0.0313372987671132	-0.0364582032887815	-0.0392086594920986	-0.037396053293086
0.931717777777778	0.0682822222222222	-0.774863684287102	-0.434597777777778	-0.00712886002885993	-0.00332285714285707	0.0146321500721501	0.000954126984127002	-0.00511555555555543	-0.00522585858585856	-0.0217985273060273	-0.012553485599368	-0.00310373982226919
0.109816684784808	0.0122203711795416	-0.0560521750388849	0.04679387455485	-0.00739175979892637	-0.0114826517623095	0.0166246418018513	0.00647814183811234	0.00134401724277476	-0.00943720578061795	-0.0139842668415427	-0.0131688286208051	-0.0191712961621702
0.932707142857143	0.067292857142857	-0.776487736387625	-0.437827142857143	0.0242861904761903	0.00464971139971126	0.0152730952380952	0.0181348484848485	0.0123433333333332	0.0144679509379508	-0.00318420634920646	-0.00643274042950526	-0.0243634126984128
0.0898752273596921	-0.0199627382989964	-0.0420377515185635	0.045511575119544	-0.0185328955872348	-0.0200649448322618	-0.00971590849695664	-0.0179493150612657	-0.0205403618426257	-0.0192989202097483	-0.0219188814441984	-0.0326815696862062	-0.0314196910481128
0.0298836668063069	-0.0151685050881149	-0.0106801987171928	0.0199496832605529	-0.0173392995172317	-0.015912349603345	-0.0105073689603809	-0.0127159645485321	-0.0142153563891685	-0.0166258245602884	-0.0192816113272165	-0.0187068532191229	-0.0185685927525525
0.106199442514323	0.0360278888364837	-0.0474441279843133	0.0657297221215147	0.0295499978407558	0.0176173225548458	0.0240596379381751	0.011032494929967	0.0142971305045153	0.0235836601978008	-0.00952149474866998	-0.0027772440342191	-0.00366323196371379
0.2887169211834	0.0260925782958558	-0.164604591340584	0.0946031590305037	-0.0466719463026255	-0.0531846127308289	0.00168940381102739	0.00132710576776512	-0.034986253509368	-0.0499282795167272	-0.0611371494362448	-0.0736895068366611	-0.0817756281599753
0.304730762278247	0.0806327679326411	-0.181130233794311	0.0768957375944297	0.00616246405943299	0.0189289830548695	0.0594170413406727	0.0324148220904583	0.0183901752784257	0.0125457235571513	0.00605909784893954	-0.0183186836286397	-0.0343411811541948
0.387961177205335	0.0543213925236972	-0.250819998244875	0.0402184573757706	-0.038541553785799	-0.0786185674747318	0.0273675343929202	-0.0169731590754534	-0.0188579789520874	-0.0585800606302654	-0.0672643711218994	-0.0756931021259851	-0.109636336969173
0.0840840755120062	0.0535587955667173	-0.0167252372215949	0.110437627866171	0.0737565349314906	0.0376894975325235	0.038033471592138	0.0673987255703419	0.0437492792103889	0.0557230162320071	0.0209107727314896	0.00678270042331772	0.029125997083598
0.324230735312738	0.0274727059783707	-0.193558598858811	0.0814790775214866	-0.0467398279301998	-0.0385469444415572	0.00759723880020469	-0.0113857246299447	-0.0347707176181088	-0.0426433861858785	-0.0619735155898223	-0.0918483432121804	-0.10888124539418
0.0470899597869691	0.0338233776380503	-0.00741837979819184	0.0584230606481985	0.0449700685409279	0.0133876307507074	0.0326734235923681	0.0641065657237215	0.0301610682046674	0.0291788496458177	0.0467124152895233	0.0248946402640979	0.0317010916305479
0.0286301067933374	0.00477452333089564	-0.021831403207538	-0.00824287885932116	-0.00671611572098715	-0.00839472267788918	-0.00394591899647587	-0.00244569097086726	-0.00698760716963383	-0.00755541919943817	-0.0072277403021513	-0.0076002252384062	-0.0120900226408334
0.858723640803641	0.141276359196359	-0.703663463785774	-0.367909095349095	0.024958695339748	0.0219652625152625	0.0352989125253833	0.0348046564546565	0.0183316405816407	0.0234619789275052	-0.0100752140233347	-0.00277216129380575	-0.0162582687481077
0.00914886704062732	0.000136252643711809	-0.00374215281691748	0.00400481552454731	-0.00290819805341221	-0.00155077119204863	0.00686765994904686	0.00025733744113427	0.00258041788110305	-0.00222948462273042	-0.000283725099961326	-0.002296218439169	-0.00165722376106131
0.118935471313977	0.0910440523633988	-0.0331620112917624	0.137516726338423	0.0850103684111177	0.0273918393870011	0.0539463452281455	0.0684201866475383	0.0796182864237292	0.0562011038990594	0.0372360808494979	0.0482727582134468	-0.000286016240027068
0.450197631551793	0.172555207361203	-0.313813793527275	-0.0232703333597891	0.0515047686566623	-0.00145108548589601	0.0355774471815841	0.0177630963318401	-0.0251692562161607	0.0250268415853831	-0.017917721851526	-0.0612092696587342	-0.0708839797345814
0.936173333333333	0.0638266666666666	-0.779137900693755	-0.438413333333333	9.06682206680554e-05	-0.0240295238095238	-0.00654150793650798	-0.00203381122145829	-0.0111364935064936	-0.0119694277944279	-0.0253847446792032	-0.0192879829527199	-0.0993498079847122
0.0171580176274141	-0.000609678101381829	-0.0130912863513949	-0.00623910166971928	-0.00630171760336574	-0.00722148658205538	-0.00533367707905325	-0.00489700132416183	-0.00255489464863982	-0.00676160209271056	-0.0082257906477246	-0.00765302632085512	-0.00792850769153177
0.208960470758809	-0.000935541148590291	-0.100172733733671	0.122384349714835	-0.0340539548418705	-0.0328371919355011	0.00818834582477804	-0.00911407023558031	-0.0240712138597048	-0.0334455733886858	-0.0482361924339067	-0.0621460615719481	-0.0594777379307564
0.130365529182698	0.0534978634233917	-0.0665871940147799	0.0547232092932108	0.0128116167859495	0.00352581313654121	0.0214869745424976	0.00931357267976143	-0.00327918382338674	0.00816871496124535	-0.024531697708138	-0.0136591435468231	-0.0101241875399211
0.11777126053445	0.0874289594331684	-0.0325172608268642	0.135455770535202	0.0876945289087913	0.041147181513394	0.110742067810805	0.0528053040841488	0.0611502556112875	0.0644208552110927	0.0223773281291651	0.0480307798727696	0.0334891058083264
0.0100587874073375	-0.00801566338019097	-0.00744062325545038	-0.00209819011351936	-0.00850576153767401	-0.00845158631716265	-0.00784654433181584	-0.00732364515563626	-0.00808405588121164	-0.00847867392741833	-0.00849227768953337	-0.00849766880779781	-0.00889657212970182
0.653056477637042	0.258511348138371	-0.504614963795715	-0.185373055177149	-0.0613382357127202	0.0111098057228686	0.0373308394075813	0.0287020941193497	0.00472650002123043	-0.0251142149949258	-0.0144473461952248	-0.0127506154828825	-0.0710162732915043
0.562189932612546	0.275724048833893	-0.421219015453363	-0.119710518301367	0.0592685063901641	0.0290530546571631	0.106320023626146	0.0795069531470745	0.0570520313161254	0.0441607805236637	0.0471720835986416	0.0391755318127094	-0.0114061999792336
0.0986984899147127	0.0465050772880228	-0.0511411576722232	0.0356908340447995	0.0015494473379138	-0.00164354097330312	0.00823075376800224	0.0088915911496137	0.00750554178459904	-4.7046817694657e-05	-0.00505174859545572	-0.0134875276363121	-0.00951122586388144
0.901361587301587	0.0986384126984127	-0.745465909097447	-0.407572496392496	0.0109114285714286	-0.00106109668109677	0.0170576984126983	0.0128112842712842	0.00864327061827053	0.0049251659451659	-0.0296130321067821	-0.0269099780112799	-0.060203848492924
0.0648655257531541	0.0185174683071254	0.00173223260581415	0.126861339298301	0.000491902510740161	0.0011512971571325	0.0201298779769452	0.0177949141365417	0.0183046241989199	0.000821599833936329	0.00318424751958798	-0.0123147121767085	-0.00786911141992507
0.909309206349206	0.0906907936507936	-0.752636452007433	-0.412829206349206	-0.0283293277310924	0.00251268842268837	0.0109457936507936	0.000367368742368646	-0.00275313480502537	-0.012908319654202	-0.0201382716672732	-0.0427911911454559	-0.0309590688348012
0.0513953123338839	-0.0149886921564857	-0.0209291248704943	0.0321798991571944	-0.0177737601026427	-0.0151428365388617	-0.0074940233076295	-0.00934398485554206	-0.016630149925413	-0.0164582983207522	-0.0184993102722918	-0.0191881245095465	-0.0200704076687208
0.0194671038757727	0.0351997106449071	-0.00821203110800925	0.00994765544616761	0.0274044319788464	0.0190024400050501	0.0154760175701514	0.0287241643186729	0.0187304692674377	0.0232034359919483	0.0187927345701158	0.00941725305112269	0.00418931758503832
0.831896507936508	0.0779187751046228	-0.677490492956013	-0.343416507936508	-0.08851508235629	-0.00800773004773014	-0.0691866886007896	-0.016540050780764	-0.0746613389340394	-0.0482614062020101	-0.0600125802663041	-0.0747038463165285	-0.0691956308679061
0.0502871091981488	0.0374023070526196	-0.00956086797684508	0.0590067134268874	0.0510864809553168	0.0301761402570166	0.054521076861849	0.0405683695797475	0.0217014973825811	0.0406313106061667	0.0328341016881877	0.0298302419391276	0.0287189403949339
0.0855953129636855	0.0512678892348303	-0.0464577768569863	0.0254013962098958	0.00890332383175904	0.0126373419632517	0.0316857601368928	0.0190969413320916	0.0183440390892068	0.0107703328975054	0.00202108391724391	0.0143771540494999	0.008273536553751
0.082784591434808	-0.0154594524980581	-0.0396584964996907	0.038397967811065	-0.0205504906218858	-0.0272718581380355	-0.0115564709305217	-0.0132819180321482	-0.0195899569814814	-0.0239111743799607	-0.0241445862229376	-0.0318898404448065	-0.0308888424155977
0.21027818039731	-0.000756181278950302	-0.0923567048779719	0.151627140458305	-0.0347326424502028	-0.033409219394526	-0.00662051345617024	-0.0111117500245972	-0.0245278715528255	-0.0340709309223644	-0.0583323206691923	-0.0575154907223588	-0.0680498916250171
0.148168441988808	0.0426420252590731	-0.0728682905660381	0.0760074776460619	-0.00760327884024017	-0.00543041517578213	0.0278287822664927	0.0112457383806915	0.000302578567850736	-0.00651684700801117	-0.0205070315864899	-0.021071522041294	-0.0134385241764804
0.93591380952381	0.0640861904761905	-0.779312249740273	-0.439659264069264	-0.00934071428571426	-0.0222156869274517	0.0126505433455435	0.00431517316017316	0.00487158730158721	-0.015778200606583	0.0094049603174603	-0.0147277755577756	-0.0273850211922579
NA	NA	NA	NA	NA	NA	NA	NA	NA	NA	NA	NA	NA
0.854026046176046	0.145973953823954	-0.698849444806141	-0.362778987352517	0.010800303030303	0.00914470634628539	0.0245276530658883	-3.36263230704681e-07	0.00312525199710689	0.00997250468829425	-0.0384634655005655	-0.0322172869032823	-0.0343390833975804
0.0917241912694489	0.00624295479019427	-0.0410940479097335	0.0546780166444525	-0.00983304242475282	-0.00401658292856946	0.0143716972879306	0.00592382714524854	0.00329311031974498	-0.00692481267666113	-0.00433815058228439	-0.0174425225613358	-0.0184144575159305
0.105099800369948	-0.0159144942017502	-0.0431507896032559	0.0746676005017222	-0.0238565524416051	-0.0234713833195352	-0.0108078314438854	-0.0180655530003297	-0.0238032276872712	-0.0236639678805701	-0.0285255331988769	-0.0399171024062937	-0.0379265110911809
0.00531135289857652	-0.00217401286957787	-0.00105932089039736	0.00734399674581765	-0.00257007341324723	-0.00214237514730842	-0.00136985238339994	-0.00200509488181167	-0.00172583540063862	-0.00235622428027782	-0.0035104727070265	-0.00265526454475639	-0.00335692517517828
0.154662524541645	0.0988234716319254	-0.0786879267221635	0.0719727707721897	0.018989463155467	0.0287415089175527	0.0509752694308694	0.0535050914175568	0.0578891347911833	0.0238654860365098	0.0342853131756793	0.0149887541253257	-0.00699074000584296
0.900647936507937	0.0993520634920635	-0.744609869187321	-0.406407936507937	-0.0203256793206794	-0.00441955988455989	0.016312329059829	0.0152222498797498	0.0101694322344321	-0.0123726196026197	-0.00758924152100615	-0.0542697238973094	-0.0250659754134754
0.0178120102139603	0.0335414201098839	-0.00775143030087024	0.00749833996298605	0.0177425757436876	0.0147623904488815	0.00976832604648406	0.0144494922429245	0.012197080954065	0.0162524830962846	0.00874407464277773	0.0226688753176726	0.0134224656595127
0.903816507936508	0.0961834920634921	-0.747325092743636	-0.407976507936508	-0.0444346677477112	-0.0240856765456765	0.014128598430555	0.000819516123972575	-0.00939471069865805	-0.0342601721466939	-0.028386691919192	-0.0331116729761467	-0.0351622097241565
0.846138268398268	0.153861731601732	-0.691511964236444	-0.356829177489177	-0.000388318903318807	0.0238934920634921	0.0392580917459823	0.0332116349144941	0.0226495043845045	0.0117525865800867	-0.00539129786879777	-0.0106324449474673	-0.0300488991885822
0.662378560110717	0.253846118868258	-0.513263624974199	-0.192494923747081	-0.0831951017548778	-0.00658421895453165	0.0457500646946145	-0.014282040510784	0.00295381077142176	-0.0448896603547047	-0.0240453331103799	-0.0425098379376458	-0.0834488413792835
0.415271637662752	0.113227562587432	-0.275845140194577	0.0210945655458046	0.0266365662906738	0.0119145657772103	0.0531965651996046	0.0648866146668237	-0.0218044088492721	0.019275566033942	-0.00294289114227975	-0.0383580933089827	-0.0341810781447454
0.288639910619417	0.0233049253116709	-0.16650979627107	0.0880376473128471	-0.0645785383734286	-0.0653170458923744	0.00807232069669384	-0.0127374421664959	-0.0355156298089868	-0.0649477921329015	-0.0616055415127313	-0.0806172365813995	-0.087195470803964
0.0241307631385818	0.00270828301198453	-0.0182443396719397	-0.00646981070404007	-0.0101573924238975	-0.00946073244512519	-0.00189164502209443	-0.00252291303213755	-0.00871257849612755	-0.00980906243451135	-0.0027957515170707	-0.0105167100105076	-0.00684430112553801
0.11784397712285	0.0953527206549065	-0.0347394749378147	0.128384363063556	0.0216385776159694	0.0398860655781187	0.091013820981226	0.0624748192365981	0.0702996127492791	0.030762321597044	0.0414823291772018	0.0370140289767304	0.0199194987805313
0.0225060037824963	0.0337297515273003	-0.0110420326234163	0.00742177060777749	0.00694092810679776	0.00717296109373957	0.0265936594007488	0.0271368035140941	0.00941501293538097	0.00705694460026866	0.00730585199338559	0.0128585171212483	0.0215773840971815
0.0637036049473575	0.0137526510402026	0.00204319043810938	0.125389825555257	0.0029286940715948	0.00689752253672328	0.0313268285365264	0.0205284255448645	0.00833023196653421	0.00491310830415904	0.00141848394449005	-0.00124730920185722	0.000235080827628797
0.0356444251321385	-0.0172128817370892	-0.00770584972350668	0.0385482026674396	-0.017081815558577	-0.0158560364766552	-0.00989368017983023	-0.0127728043781169	-0.015316741722563	-0.0164689260176161	-0.0182806549839221	-0.0199463816888038	-0.0214068384082485
0.0451817083231858	0.0313334638213564	-0.00656552309481073	0.0570591945139064	0.0601634372348084	0.0253999847191523	0.0546109433563935	0.0320154934216959	0.0225322617665553	0.0427817109769803	0.037749241183708	0.0192911228057096	0.0288258371298555
0.0191453256456286	-0.000820210678576978	-0.0135296925732511	-0.00324795389448736	-0.00640895974292454	-0.00464006277553764	-0.00276724984316416	-0.00447669488154325	-0.00435233837172122	-0.00552451125923109	-0.00683563036902719	-0.00594098407589129	-0.00781828269695122
0.0179996088759417	0.00153780806156183	-0.0127057039510008	-0.00173729339939116	-0.000405527353318093	-0.0101231586966367	-0.00889846000052893	-0.00424507415829677	-0.00567872287425905	-0.00526434302497741	-0.00759107759103812	-0.00804672117729784	-0.0124993794334261
0.0101328542727706	0.00183537342813259	-0.00594867896781436	0.00250488699540109	-0.00642430206432574	-0.00608969763555219	-0.00292029427905421	-0.00500060666084311	-0.00299171586022912	-0.00625699984993896	-0.0031106518826478	-0.00316603394966649	-0.00273496980805659
0.551466427892347	0.200918698353928	-0.410670785879086	-0.109837922672077	0.00793614681506294	0.0221162401750762	0.0831258931026679	0.0526032532341552	0.0219874237198894	0.0150261934950695	0.00489395119283964	-0.0131857011753254	-0.00429814296038389
NA	NA	NA	NA	NA	NA	NA	NA	NA	NA	NA	NA	NA
0.448503885795507	0.160414494658033	-0.31135312264541	-0.0193767028108767	-0.000322054306294783	-0.0227758848746981	0.0413346178394817	0.0344865502617229	0.0183722125616801	-0.0115489695904964	-0.05316269523334	-0.04452865323739	-0.059710276203319
0.929058095238095	0.0709419047619047	-0.772385340896322	-0.432578095238095	-0.00759214563214583	0.0130066666666665	0.0251338095238094	0.0132677922077921	0.00739746031746025	0.00270726051726033	-0.00940753246753256	-0.00176134199134204	-0.00784677128427136
0.36603032231059	0.207045088914873	-0.240474322007363	0.0236680235239592	0.0731068421988192	0.0270144069534908	0.127901811812583	0.0819416082982266	0.0513834955690528	0.050060624576155	-0.00785076744398949	0.00557372315815746	0.0246205331267041
0.295048261777872	0.0232582321958792	-0.17295804925411	0.0812477810028763	-0.0543280736080356	-0.0406508810906354	0.0209693738236329	-0.0142029753450757	-0.0398857867083215	-0.0474894773493355	-0.0623411060436536	-0.0822195831037727	-0.0819965592375255
0.416841032835339	0.0936421124909733	-0.279116886395745	0.0134476926548571	-0.0396083668262984	0.0126209113865898	0.0431621350100932	0.0220061746333509	-0.000789950107706383	-0.0134937277198543	-0.00649978714000027	-0.0200766235242577	-0.0558343649842017
0.067983057539345	0.0410479248930875	-0.0393303443930825	0.0123736517401817	0.00454560873350188	0.00833974225191929	0.0178715834938087	0.0175198924096418	0.0147976843109223	0.00644267549271058	0.0068242137021919	-0.0026101439327615	-0.00348790271601576
0.894336825396825	0.105663174603175	-0.738752105948465	-0.401696825396825	-0.0649241671661671	-0.0205847205558415	-0.00713191235664912	-0.00980946110262293	-0.0182711322911323	-0.0427544438610044	-0.0554464136451429	-0.0378713447886208	-0.0524915368099612
0.0989488512625833	0.0436302953327529	-0.0511535756182769	0.0357385168627648	-0.00527671842706161	0.00178660548400289	0.019644014137644	0.00710879791090666	0.00544595373293316	-0.00174505647152937	-0.00442275490185196	-0.0200358087536465	-0.0156348157563535
0.575312669409293	0.234118345111966	-0.430975641945603	-0.121663067932339	-0.0490132950840334	-0.00487543054817186	0.0662403840498023	0.037448270700524	-0.00675449337084577	-0.0269443628161027	-0.0389035444589055	-0.064727381097427	-0.0676201683439619
0.022462469544603	-0.00837899510330035	-0.0150195187920604	-0.00152999356520513	-0.0126350139097013	-0.0130656264550624	-0.00784317018706046	-0.0104950355963104	-0.0117440419944174	-0.0128503201823819	-0.0116229589191861	-0.0147992681202295	-0.0111055591082728
0.58366829094632	0.325090590367014	-0.43821195179687	-0.126163264208352	0.038514287629329	0.00612660229383877	0.134605182190623	0.0686376636208611	0.0379561969230257	0.0223204449615838	-0.0164474595795574	-0.0172172727364283	-0.0250317639850987
0.446786094406393	0.231086467782857	-0.314224488181639	-0.0328605231433738	0.0860290925233297	0.0214351555626691	0.114329089738014	0.0510126015279492	0.0363493120454713	0.0537321240429994	0.0353511755218251	0.0225419755746492	-0.0206645583148447
0.447533609153593	0.165810822788718	-0.313113058044205	-0.027814283968974	-0.0376594180643353	0.0127804924114779	0.0803155426618671	0.0161399487500564	0.00681985334739094	-0.0124394628264287	-0.0273109952539786	-0.0529046821543726	-0.0801139572765395
0.0722163128566572	-0.0231303435504347	-0.0248274882336397	0.0610759357749396	-0.0262665450482508	-0.027527817123621	-0.0140624575556607	-0.0202049428261724	-0.0236529592061067	-0.0268971810859359	-0.0352256897497195	-0.0365592758725824	-0.0384257667224199
0.149345390168529	0.0418653699410206	-0.0738546673333697	0.0758154761500094	0.001036776404335	0.0142975479800348	0.0325004137524234	0.019411365900786	0.00575219575355021	0.00766716219218491	-0.0189920888931319	-0.0199145101656026	-0.0163828019481846
0.642958471386972	0.153987343755988	-0.496323377618821	-0.18133199188608	-0.00121390607240235	-0.056293276197562	0.0475212619270877	-0.10341942368318	-0.0548427634897328	-0.0287535911349821	-0.125610634103857	-0.125166766936747	-0.163469769353709
0.904397777777778	0.0956022222222221	-0.74817837130826	-0.409517777777778	-0.00595539682539692	-0.00731238095238096	-0.0115985381285382	0.0116356001188354	-0.00906297555385804	-0.00663388888888894	-0.0280335475995961	-0.0744624608761515	-0.0483996442446444
0.0266630583493072	0.00485767873336303	-0.0188137028904429	-0.00524784877698851	-0.00820295021809526	-0.000894074383368387	-0.00271883043665852	-0.00258215579431301	-0.00438437563921409	-0.00454851230073182	-0.00725088277244833	-0.00983257267933089	-0.0083200017841085
0.00876026519708463	0.0199096320353006	-0.00142465885427584	0.008070643109474	0.00363808750271945	0.00804121520007673	0.0151369462513913	0.00492574047037636	0.00691314037607868	0.00583965135139809	0.00827666322738702	0.0103276984892027	0.00503951631854599
0.322298451235239	0.087214067903138	-0.192345911890917	0.0811346592816952	-0.00972359270399659	0.0367063351519531	0.0830940008800413	0.0423574472052841	0.0230894423929585	0.0134913712239783	-0.0539625804235013	-0.0313316014670867	-0.0543742299569793
0.112239337870216	0.0656240857140075	-0.0584327412926297	0.0443822642908297	0.0289144846462324	0.0332520565102293	0.0441802043075586	0.0337781253495697	0.0260018516891112	0.0310832705782309	0.0111591602859225	0.0135621128004043	0.00198724733130499
0.101918693955231	-0.0147092426633796	-0.0527493937725832	0.0375642533814779	-0.0189726773891532	-0.0181783269349662	-0.0130921432295173	-0.0052847825307788	-0.0248825224208911	-0.0185755021620597	-0.0274527634369908	-0.0239909083282314	-0.0314202676928785
0.388161194947049	0.0442050468080441	-0.249420899826752	0.0454169868711328	-0.0579692770636551	-0.118672266927669	0.00541015610370943	-0.0182043311104599	-0.0389142465126113	-0.0883207719956619	-0.0723095050821152	-0.0897725597586431	-0.121869250155979
0.127466813237038	0.0199413386359979	-0.0559849988663352	0.0845872507690535	-0.00433917086092628	0.00160442635704389	0.0296007991953597	0.00776508182247029	0.00892251204289748	-0.0013673722519412	-0.00789330145152445	-0.0136032661080527	-0.0218811503291272
0.85628556998557	0.14371443001443	-0.701296587525941	-0.365696479076479	-0.0238122016872017	-0.0272873896863369	-0.00491570791946405	-0.00758338201014663	-0.0298714020680338	-0.0255497956867693	-0.0335333610636382	-0.0296829637442021	-0.0664979410037231
0.092317905565437	0.0457059631208816	-0.0451535018854877	0.0408972035079227	-0.0019304907694952	0.00645614023281246	0.0223630391796343	0.0129463924119028	0.000145265730340308	0.00226282473165863	-0.00959600583351682	-0.00629442972139178	-0.00448071334513915
0.925995873015873	0.0554820005637632	-0.769394313232337	-0.429741327561328	-0.0520389458731093	-0.0488187957689893	-0.0481240750185488	-0.0475587314383439	-0.0185311503794283	-0.0504288708210493	-0.0724190405751185	-0.0714596849570548	-0.046749097604621
0.20098298210693	0.135944870009586	-0.113081855170477	0.0643233445154704	0.0807299498894149	0.033861764639152	0.0675177078561665	0.0564776770627531	0.0385438862268391	0.0572958572642835	0.0170847664467129	0.0434032092550043	0.0231601841461462
0.225758759369448	0.00366238116075909	-0.115587596705217	0.109675949059378	-0.0274700058140636	-0.0263777435583472	0.00446999784355004	-0.0127653844276326	-0.0257536814933423	-0.0269238746862054	-0.0416796951257118	-0.051636177852448	-0.0608803828006589
0.291950652485524	0.0856254092507809	-0.167826504925269	0.091118821667774	-0.00466921737667214	0.0147540694752957	0.0721175526168734	0.0580135187695239	0.0499359057556374	0.00504242604931177	0.00600595666537401	-0.00368798982225282	-0.0278413410639259
0.000297166598987332	0.000187431607306749	2.80619342173139e-05	0.000193919822457377	-3.23529295573338e-05	4.27955282918289e-05	0.000168677724732328	0.000183895694503241	5.29035190309571e-05	5.22129936724759e-06	8.94662073850252e-05	-5.85754005775546e-05	-2.48033881964872e-05
0.457319355590084	0.245994249088972	-0.323961280376857	-0.0405736601899165	0.0821751511310928	0.0205570468956074	0.101654204457206	0.0690569503653211	0.0359441988390599	0.0513660990133502	0.0124794343295318	0.0349512023503968	-0.0217156088613122
0.658563069880911	0.238487873714461	-0.510535477983334	-0.192194344390715	-0.0366745408685594	-0.0223416094494605	0.0302064549091901	-0.012004576278594	0.0204506791437431	-0.02950807515901	-0.0514413125799666	-0.0985102818507635	-0.0890933377680858
0.903434920634921	0.0965650793650793	-0.748212879484365	-0.412074920634921	-0.037581023835182	-0.0369599953967602	-0.00895023859312116	-0.0211763717764041	-0.0248511758551906	-0.0372705096159711	-0.0642552532717965	-0.0628625281947978	-0.0533975211585774
0.318596562059992	0.0808793645705257	-0.186138216582866	0.0931121010416125	0.0122448709280477	0.00752494814351284	0.0728425584907647	0.0348792569760332	0.019394567261606	0.00988490953578025	0.00183437305271988	-0.0293641002070775	-0.0343762980401522
0.556375022065442	0.199065932271982	-0.413738805190841	-0.108416757486883	-0.0180263909306889	-0.0405096135511177	0.0345569959148051	-0.0163777512982157	-0.036058401827234	-0.0292680022409033	-0.0208578165365838	-0.0834448664194718	-0.0681135694969512
0.907206031746032	0.0927939682539684	-0.750986625276514	-0.412326031746032	-0.0325811455211454	-0.0530572364124912	0.00985235569985565	-0.0112694300144299	-0.0186419169719169	-0.0428191909668183	-0.0243152827727827	-0.0701747770856398	-0.0380000619913599
0.0454816322517396	0.0136266510968631	-0.0292132253232866	0.000778518895888668	-0.00655207079379678	-0.00314139711489886	0.00283921111637481	-0.000716533263096071	-0.00145832240889298	-0.00484673395434782	-0.00466581270375102	-0.00480701516047375	-0.00342597814733126
0.56841144679087	0.262531023576836	-0.423898724207559	-0.114099171517124	-0.0430284104673311	-0.0242338205604463	0.0667336548569202	0.0276934856827941	0.027537095771316	-0.0336311155138886	-0.0486414804696862	-0.0739188740489821	-0.0240436536613065
0.931184920634921	0.0688150793650794	-0.774330827144245	-0.434064920634921	-0.0449538250638249	-0.0165988888888888	-0.00060502525252526	-0.00640077200577205	-0.0143723077215182	-0.0307763569763569	-0.0150609523809523	-0.0181283387201033	-0.0324152417027418
0.0191401127125466	-0.00028851619614282	-0.0140109246499261	-0.00628588746673369	-0.00903472586509728	-0.00747777337667101	-0.00520839866630267	-0.00464216609788213	-0.00717773878480013	-0.00825624962088415	-0.00855568510047243	-0.00841415601051986	-0.00793812125734829
0.028628560712366	-0.0136617080645234	-0.00905948743686591	0.0225412078286602	-0.0140094370150227	-0.0146499238709452	-0.0108609859859137	-0.0128240870686692	-0.0145349174367366	-0.0143296804429839	-0.0159436872217494	-0.0181553342555411	-0.0173981782777814
0.0156938625490758	0.00375592971711802	-0.00975582473655887	0.00247064762694768	-0.011145946318927	-0.0113474382832359	0.000760411774062841	-0.00397288585575705	-0.00429621878462194	-0.0112466923010814	-0.00477477966316616	-0.00720478048576022	-0.0116174759697519
0.590359764260632	0.323389818772336	-0.444671002152348	-0.132124470142985	0.0298578331490684	0.00418283895462224	0.0914852832553258	0.0623229683502504	0.0283656886509109	0.0170203360518454	0.00830624811635527	0.00601477377010362	-0.014806587478059
0.0689679219596592	-0.0190241579969794	-0.0274504254168878	0.0474393403077153	-0.0204312733624195	-0.021404896587821	-0.00717742683372816	-0.00704018867980316	-0.0185591791750164	-0.0209180849751203	-0.0250850565907921	-0.0294773295615676	-0.0264836933311529
0.0562718536844571	-0.0203741126085476	-0.0112970106126763	0.0686485242073367	-0.0226485744679679	-0.0191840603574575	-0.00602329357981634	-0.0135712690840932	-0.0168294643712148	-0.0209163174127127	-0.0233434505111333	-0.0257211727270574	-0.0269832945030281
0.0490734632755327	0.00469480638962974	-0.0352728818807721	-0.00953916296288505	-0.00379461783739492	-0.00920917623200197	-0.000499729470177138	-0.00540877236974864	-0.00726907188254275	-0.00650189703469845	-0.00711281590452657	-0.00864578412422329	-0.00909694604913357
0.906668253968254	0.0933317460317461	-0.750086169200931	-0.410508253968254	-0.00444888888888872	0.0183417460317461	0.0268496740742917	0.00485951078161617	0.000530947385947389	0.00694642857142869	-0.000734444444444482	-0.0395785471278619	-0.0189657668658597
0.08651707416471	0.0432766611733722	-0.0435475328876513	0.0347437812881548	0.00199919499703642	0.00373953227433299	0.0200583001463021	0.00830736230681685	0.00452366680364762	0.0028693636356847	-0.00157317971735753	-0.00566058603124538	-0.0138309774530171
0.160422807250424	0.108027886769168	-0.0861163095157351	0.0609566253659886	0.0826612931005711	0.0388732578818217	0.0616731775682553	0.0685270276742769	0.0617763320513112	0.0607672754911964	0.0463091463420203	0.00303489846328975	-0.00268768012923903
0.108858575612473	0.0711038893734959	-0.0571221217267374	0.0413218131937376	0.0138657464033406	-0.00249183655355924	0.0372462877638496	0.0294012035712751	0.026092855930167	0.00568695492489067	0.018788541084006	-0.000376429976525747	-0.00548147342345573
0.209790457891813	0.000899664350243412	-0.0993614815424781	0.126959713995124	-0.0336544022854769	-0.048857730681537	0.0159477268730186	-0.00597795661211112	-0.026896268962153	-0.041256066483507	-0.0473896023786521	-0.0648187826015749	-0.0669822945650538
0.451728139024516	0.150183888565298	-0.319575228948987	-0.0393253461595691	-0.0155339639044013	0.00946987151564826	0.0619964944180331	0.0428166186962686	0.018455383830058	-0.00303204619437647	-0.0185170333183275	-0.0258450660544245	-0.0366519941100226
0.549698915149033	0.268045151292544	-0.411233108069964	-0.115987439467851	0.0347026893605602	0.0229052781279531	0.102952878807528	0.109897599735233	0.0610224431812354	0.0288039837442566	0.0544088123381166	-0.0204235746283479	0.00114232568733119
0.101542554117558	0.0440088047109525	-0.0515629794142146	0.0404843583020831	0.0051730645768161	-0.0013026355279722	0.00392575036235777	0.00573660175425524	0.00273304280065105	0.00193521452442195	-0.0154725365363978	-0.0146085319334069	-0.0169270447089474
0.100353603175387	0.0393808854963227	-0.0522496716524033	0.0373920831546044	-0.00490741221579896	-0.0225396235151503	0.027158230435528	0.0116091630897343	-0.00714238200191106	-0.0137235178654747	-0.0155200026646491	-0.00405534189690235	-0.0165996764259839
0.558709176684469	0.146062042142595	-0.414804083376483	-0.106518633012455	-0.0252920018673999	-0.0606091704164565	-0.0293623642979971	-0.0345195546428233	-0.104836535408384	-0.0429505861419283	-0.0908164602058192	-0.107108786508217	-0.133867061658383
0.063526393090574	0.0257097751501389	-0.00493895804100465	0.103432116369582	0.00329760605154436	0.0110618027817149	0.0345179439419009	0.0330225939160169	0.01551539526789	0.00717970441662963	0.00662395180321423	0.0129260293064218	-0.00548283200276151
0.560209135373029	0.182391171005548	-0.418705707289564	-0.116201717496788	0.00163257992249288	-0.0148026115089964	0.0699970498443324	0.0342079968917908	0.00597206467592215	-0.00658501579325177	-0.0384279739218297	-0.0252092489510608	-0.0442684235082667
0.0452190105794961	-0.00324465303317482	-0.0283963165276785	0.00229415309625059	-0.00954698830927203	-0.00519895974905408	-0.00675369652785564	-0.0108841671497087	-0.0128515570234062	-0.00737297402916305	-0.0126505153537291	-0.0140929987595938	-0.0132331639668589
0.0296622265377057	0.0100802045854166	-0.0228438561043398	-0.0100000934680091	-0.000499636527002776	-0.00515743758581781	-0.000225910929569653	0.00131433174250302	-0.00239809815912305	-0.00282853705641029	0.000257838784496055	-0.00614989087392807	-0.00591508266092981
0.368216395442895	0.115341015576055	-0.245139967521599	0.0141666014368128	-0.016230844702062	-0.037886478401784	0.0483670512610513	0.0173848192134588	0.0048604966154715	-0.027058661551923	-0.0321460414261917	-0.0407126474292501	-0.0499068493357603
0.862961562881563	0.137038437118437	-0.708043774980171	-0.372597926517927	-0.0032256227559494	0.00539905833297138	0.0252878693528694	0.0480989133089132	0.0243052522185417	0.00108671778851099	0.0133518917998415	-0.00412769713946182	-0.0169531657850234
0.850226883116883	0.149027935929029	-0.694894697375663	-0.358452337662338	-0.0187677906596327	-0.00286585858585864	0.0191010537209608	0.00932988325400097	0.00516201112222991	-0.0108168246227457	-0.0165297092991971	-0.0415770926146903	-0.041245702201823
0.525874630872992	0.105697554940783	-0.384726699684636	-0.0828982736028115	-0.0691548087771171	-0.0742805907362016	-0.0190470418834694	-0.0576192027280977	-0.0527514044255611	-0.0717176997566594	-0.0725368783744459	-0.0936826753718042	-0.143777492094261
0.106856388204885	0.0657508451640267	-0.0551249800322097	0.0436266139860405	0.0257424233934862	0.00539210602513129	0.0505749480995188	0.0340709491028402	0.0128360158363116	0.0155672647093087	0.0177019540620871	0.00510444261358227	0.0124664511987317
0.562537088027985	0.177390094305123	-0.422029064850292	-0.121851764625896	-0.00902327558774629	-0.0311459128863749	0.0599891127745769	0.0320358884721603	0.00545987673562942	-0.0200845942370607	-0.0225549750215801	-0.0398839961907566	-0.0521577315602817
0.470458028224075	0.259894932016237	-0.335943920182355	-0.0503274597034113	0.0909739188853531	0.0126353637497766	0.114240760866311	0.0603067988584582	0.0233631338736472	0.0518046413175649	0.0150407370465437	0.030585608229081	-0.0318579336761101
0.897900952380952	0.102099047619048	-0.742458622049067	-0.405711861471861	0.0309106637806638	0.00034121545121546	0.0223617338217338	0.0159666738816738	0.0183428643578644	0.0156259396159396	-0.0246903917636782	-0.0308415841760579	-0.0182648462648463
0.014925295838336	0.000883321487352868	-0.0101703006022738	-0.00319035337037678	-0.00445995450821199	-0.00413066145714436	-0.00213990895302574	-0.00170730698632737	-0.00300982759424514	-0.00429530798267817	-0.00464343465428849	-0.0042504638708064	-0.0039894058030426
0.0749393789818967	0.00359135905016181	-0.0368879878622881	0.0324590792196513	-0.000384747336763525	-0.00744899253577411	0.00314848080509159	0.00394362670708349	0.00120590603362483	-0.00391686993626882	-0.0167274353295094	-0.0183889131915211	-0.0178316983313893
0.0107865850279562	0.00539127176765609	-0.00533788806926707	0.00591113807667336	1.95362498530902e-06	-0.00680163844833154	-0.000900067992251575	-0.00680889485790309	-0.00671168233770059	-0.00339984241167312	-0.00161903053683009	-0.00861136815086196	0.000977057279438301
0.854110927960928	0.145889072039072	-0.699050750943061	-0.363296382506383	0.0053367055167054	0.000835911865911809	0.0330018092691622	0.0357309149184148	0.0155398253869564	0.00308630869130866	-0.0202167664035311	-0.00337545022945185	-0.00922410256410267
0.137519605754594	0.0445219147215528	-0.0644045076022904	0.0792583664514262	0.0118990063948097	0.00790217905443277	0.0389564928071326	0.0228475736716931	0.00806355897261754	0.00990059272462121	-0.0061405467574546	-0.00871243642477701	-0.0136644012890274
0.072104875658771	0.0330750817400152	-0.0124055370982203	0.098331330332746	0.014967565036445	0.0145839178120878	0.0473994534121872	0.0367618962611903	0.0111632508806622	0.0147757414242664	0.0192458800744561	0.0145366339179882	0.0115224640500743
0.904780952380952	0.0952190476190478	-0.74819886761363	-0.408620952380952	0.00101110883268796	-0.00357652347652337	0.0221927289377291	0.00691735261470572	0.0245465079365081	-0.00128270732191771	-0.0122520426057225	-0.0111257755402492	-0.0217565780014617
0.229779049829946	0.081657429837438	-0.115723856530554	0.119257523890451	0.0178360436285478	0.0219255097234259	0.0583417678496862	0.048067275203883	0.0431262954584189	0.0198807766759869	-0.0226904835220025	-0.0233233179405699	-0.00986986164125575
0.000529462164151965	0.000423492157941053	-1.84776034906672e-06	7.95486357055253e-05	0.000123542455793109	-1.18799389887963e-05	0.000388870396625159	0.000411723510042964	0.00012919778116741	5.58312584021563e-05	2.47042531224427e-06	-5.14835840628194e-05	-8.92915142899123e-05
0.0517096269416261	0.00570279101196377	0.0129460838560186	0.13433719751217	-0.0036974658962947	-0.00543655263167653	0.0201559376389357	0.00893292629332779	0.00303832251321509	-0.00456700926398561	-0.00548884229757266	-0.0117068867498588	-0.0090110801389213
0.0464383761252128	-0.0191084571842218	-0.0156843946205397	0.0350033763050035	-0.0229070875184251	-0.0201412511347339	-0.0146752694785648	-0.0182109270643274	-0.0183959246736058	-0.0215241693265795	-0.0247711554994374	-0.0253837029190625	-0.0260781697426507
0.124863505486567	0.0169135096801491	-0.0574067101464819	0.0744994801451964	-0.00211687795594598	-0.00992438390250809	0.0136421063282669	0.0176622405499837	0.00252771212089621	-0.00602063092922704	-0.0120710249952539	-0.0206180105922366	-0.0281445098283979
0.00917284020665221	0.0209896299916348	-0.00131465287764863	0.00924963514908561	0.00962880415593769	0.00319712527180598	0.00839478284782789	0.0112625714890635	0.00625339125805838	0.00641296471387183	0.00723262804304877	0.00627737965338504	-0.00017926065044121
0.896712395382395	0.103287604617605	-0.74067432806178	-0.402472395382395	0.0225018903318903	0.0215714141414143	0.0299980808080808	0.0186233854068637	0.00631949217449213	0.0220366522366523	-0.024279750965155	-0.031565224702547	-0.0027001448551448
0.882097012987013	0.0697368023880636	-0.726602963113104	-0.389777012987013	-0.0319757132060826	-0.0827661055389548	-0.0557774762076444	-0.0737139982598413	-0.0245303270940855	-0.0573709093725188	-0.0446246667883614	-0.156602888801606	-0.10353843664115
0.0287746427580765	0.00137915758818184	-0.0221313684643877	-0.00871330822905292	-0.00696211723301691	-0.0125486941672331	-0.00406808195028364	-0.00669995812350968	-0.00836687994348476	-0.00975540570012502	-0.0121314484446517	-0.0136049772943567	-0.0140227640119194
0.286227229405851	0.0187218726416287	-0.165616802256085	0.0851701146226699	-0.0471289609837433	-0.0438181127748267	0.00577463023027575	-0.0272021726316689	-0.0309610079607069	-0.045473536879285	-0.0613702696462593	-0.0753678908926745	-0.0822614739255446
0.933794444444444	0.0662055555555555	-0.776759011804866	-0.436034444444444	0.00651888888888885	-0.00568206349206357	-0.00745342864737608	0.0155876334776335	0.00670511544011554	0.000418412698412696	-0.0124038095238095	-0.0217668244374306	-0.0452899305111366
0.0211592154747004	0.00743163804025811	-0.00712269840003831	0.0129951979522715	0.00541681788380765	-0.000707049124993048	0.00424083773642344	-0.000201111525766035	-0.000106929167928805	0.0023548843794073	-0.00338623604808007	-0.00505932747744809	-0.00627458731603885
0.301532000297518	0.0798501411851931	-0.178631781227384	0.0774934096846568	0.00839039600360542	0.00639663797871926	0.048945094905238	0.0146122556373497	-0.00296730859932398	0.00739351699116236	-0.0493707522327584	-0.0275237541468273	-0.0410674442201433
0.0384809664556466	0.0023055675729237	-0.0130670078413516	0.0308394598247078	-0.00810939477168001	-0.0107596701811852	0.0061454034827311	-0.000581837222215199	-0.00345768785697748	-0.00943453247643261	-0.00663474361478255	-0.0115710451950533	-0.0114606998394465
0.860123823953824	0.139281622972555	-0.705789003531566	-0.371869278499278	-0.0386011104284358	-0.0531202803405744	-0.00331164922542493	-0.0110614337623162	-0.021107775698412	-0.0458606953845051	-0.0392693950535189	-0.0923564742879968	-0.0874599019685813
0.01736397699799	0.00183184471278986	-0.0115519197850637	0.000395825345462026	-0.00373856702622664	-0.0105660717195575	-0.00713987313762678	-0.00582312145622212	-0.00915305425413717	-0.00715231937289209	-0.0066536545209181	-0.00927722463580053	-0.0111090234934778
0.656789262964376	0.248098229230151	-0.508597636534072	-0.189771295049938	-0.00791954186084554	-0.00686589869887022	0.0283042484115283	0.0350211114097631	-0.0156817053812228	-0.00739272027985782	-0.0637121574550172	-0.0624632142266404	-0.0357589512237297
0.0179429721016873	0.00180274185948623	-0.0126075129086548	-0.00178087551757721	-0.0040086654374401	-0.00876888601872636	-0.00374753141187507	-0.00842924381143497	-0.0109622612472579	-0.00638877572808323	-0.00928597723438838	-0.011581989858641	-0.0112565930316719
0.656499716946953	0.148214625891612	-0.507869898312422	-0.188156232098468	-0.128962889056562	-0.0485053874221275	-0.0595966564866379	-0.0566570696610122	-0.104052914841454	-0.0887341382393447	-0.0891279990902314	-0.155180568708417	-0.208768309536892
0.528223248096897	0.205411085891242	-0.387853824365174	-0.0880751318298627	0.00579325145391574	-0.0129593844923004	0.044500087180561	0.0166816492163822	0.0026523578669877	-0.00358306651919227	-0.0470777258077151	-0.046474035298628	-0.0682074078255229
0.0363625397058552	-0.0182024477595556	-0.0097469855983597	0.0335148996076196	-0.0176360131918816	-0.0179790871706139	-0.00974767885119338	-0.0129391597229149	-0.0154254146590548	-0.0178075501812478	-0.0190465346805296	-0.020744095908573	-0.0225128639576987
0.0876011615424969	0.00901958674555538	-0.0379438391242573	0.0562351663095616	-0.00216867631234523	-0.00153893193003543	0.0159709925367109	0.00844851176558846	-0.000336326670694942	-0.00185380412119032	-0.00268849490809986	-0.0123475194384354	-0.0219235835261458
0.00673440993360677	-0.00421322028245394	-0.00250558296338504	0.00581883266571528	-0.00380330173578036	-0.00348814716419176	-0.00323219983629896	-0.00341027997493126	-0.00379756377073844	-0.00364572444998606	-0.00407742702748657	-0.00456294320743467	-0.00489383208304202
0.200739801375823	0.0595519650570708	-0.109994756216804	0.0736058642732362	0.013727703326983	0.00185888835085257	0.0459519088476393	0.0358674957585153	0.0149267957799858	0.00779329583891777	-0.0204084010857059	-0.00808461090406259	-0.0337060280326352
0.315310465231483	0.0304568289239412	-0.185365317276706	0.0879678235385709	-0.0517402106415666	-0.0414549104876168	0.00602738508655798	-0.00244272848399546	-0.0296524180173525	-0.0465975605645917	-0.0516598192212824	-0.0678429872062955	-0.0801301039383616
0.0750290215356344	0.022975345360314	-0.0417940122939206	0.0172847868207878	-0.00177215735387157	0.00371244000865063	-0.00232164166672566	0.00741993667384341	-0.00493645845021823	0.00097014132738954	-0.0081405147994319	-0.0192067758284389	-0.0106589718493671
0.0150672385157131	0.000628788359887297	-0.010437507605622	-0.00385669859401855	-0.00154595411126399	0.000774069532603878	-0.00283455068743131	-0.00242369318163725	-0.00206116674456733	-0.000385942289330055	-0.00321405738219987	-0.00316699658113579	-0.0040414091673672
0.904068253968254	0.0959317460317461	-0.747829372482522	-0.409093708513708	-0.043005736256081	-0.045999063159063	-0.0132693288290655	-0.0103684632034631	0.00129491563991579	-0.044502399707572	-0.025336410945036	-0.0677043581773813	-0.071181783591779
0.30553081477587	0.0249976627369373	-0.180953159507347	0.0790830889674451	-0.0477070893428022	-0.0631462300480699	0.00746866909109123	-0.019014659288242	-0.0341542379126875	-0.055426659695436	-0.0675454815552789	-0.0837217584757795	-0.0943143786213551
0.589644617744703	0.323606756497858	-0.444609541777712	-0.13364765696039	0.0594965442378032	0.0463284869854478	0.0949683856640381	0.0861283150443956	0.0660904291389905	0.0529125156116255	-0.0121232803236141	0.0042905699291983	-0.0369820042609411
0.369754265716794	0.218391761458523	-0.244657103325934	0.0185407614540112	0.02894123533855	0.0144138390858428	0.0785489465180857	0.0918963877926542	0.051635766193406	0.0216775372121964	-0.00545713674753551	-0.00283634170007951	0.0346886339091818
0.110398990355416	-0.0119648395392952	-0.0486544041067929	0.0684454530436199	-0.0238686144572726	-0.0225628264391813	-0.000934783523073079	-0.0145842826458982	-0.00950849730662039	-0.023215720448227	-0.0248007175116615	-0.0369164199966662	-0.0378801513897677
0.0664723602897717	-0.0280416867297141	-0.0203395107795789	0.0618704188181363	-0.0315099504295465	-0.0285408041136142	-0.012838850305834	-0.0233822089574055	-0.02586796691776	-0.0300253772715803	-0.0320533746489812	-0.0333876032540375	-0.036863184228186
0.0885825131553604	-0.0161745701878399	-0.0415691587035117	0.0442942257382646	-0.0262893236375713	-0.0206462450437787	-0.0110996257794287	-0.0181176982268238	-0.0183594202716727	-0.023467784340675	-0.0267074238899452	-0.0287676046406269	-0.026253567800875
0.0812477232755519	0.0501213490506367	-0.0425581813540873	0.0294609114208054	0.0242915507431649	0.011708504538578	0.034586708237861	0.0221687635617839	0.0212828567911976	0.0180000276408714	0.00216962461357798	0.00599653293818242	0.00186897826398986
0.663596823065131	0.295230921598832	-0.51454009721886	-0.193767946059784	-0.0264746416264351	0.0305214750043898	0.0539404396833001	0.0510383967867054	0.0374033819353252	0.00202341668897743	-0.0239313996498918	0.00912902605065247	-0.0259330054438496
0.895035873015873	0.0687628500435093	-0.738725796971904	-0.399835873015873	-0.0737316284611236	-0.0465278936298185	-0.0320276508501819	-0.0343439389384447	-0.036949421296414	-0.0601297610454711	-0.0411226702401767	-0.0760736328594153	-0.0884386846415097
0.902639206349206	0.0973607936507936	-0.746218985714572	-0.407024660894661	-0.0142431601731602	-0.0318188817605507	-0.00768055611055618	-0.00435941855530086	-0.0146302813852814	-0.0230310209668554	-0.0339387452436313	-0.0416243542242011	-0.0583666093139927
0.461539277027093	0.157108426718621	-0.326271825079816	-0.0385670348574974	-0.0147120637538914	-0.00421445982686802	0.0479362871589688	0.0341638350646779	0.0136253022195976	-0.00946326179037971	-0.0169070431636306	-0.048827778425649	-0.0440172451998533
0.884899206349206	0.115100793650794	-0.728770469454139	-0.390339206349206	-0.0110306374161577	-0.00457555555555555	0.0253113492063491	0.0106713189588189	-0.00873699081963786	-0.00780309648585664	-0.0230377740886565	-0.0388643488405123	-0.0558013764695469
0.306279445451703	0.0377080983516933	-0.178405396597837	0.0895292800384928	-0.0421468965865432	-0.075970370802666	0.00286699592569872	-0.0151045373209765	-0.0357660362947001	-0.0590586336946046	-0.0600136596736424	-0.0807369387277245	-0.0936431998636394
0.0448320265070341	-0.00693392116834373	-0.0281300907922936	0.00227966768811015	-0.0115294861052175	-0.0133882492214093	-0.00832115460298001	-0.00620217808112347	-0.00998193605207577	-0.0124588676633134	-0.0144599301124	-0.0195849906160445	-0.0213673534321611
0.129299183838628	0.0596163634143643	-0.0651100837322719	0.0573396608528262	0.0116273530248744	-0.00335641772706857	0.040381857692539	0.0170527567916904	0.0198142615413351	0.00413546764890294	-0.00246337162702592	-0.0231200947096754	-0.0112903491873973
0.909452222222222	0.0905477777777778	-0.752779467880448	-0.412972222222222	-0.0345513708513708	-0.0119679365079365	-0.00413764624264623	-0.00782060906413851	-0.0265397550142459	-0.0232596536796537	-0.0268011441336441	-0.0462601555998878	-0.0474645776445776
0.0546295337940752	0.000478047416824966	-0.0272247794595899	0.0217542530517879	-0.00125207787770087	-0.00537606663594166	0.00846223454406695	0.00357205702240265	0.00219670958800882	-0.00331407225682127	-0.00567785782610287	-0.00947879148928207	-0.00837725863583256
0.453534348215061	0.161777816777305	-0.322949504355031	-0.046716162956297	0.0330459352163346	0.0284127176258666	0.0646380270058408	0.044548022928559	0.0493804666909405	0.0307293264211006	0.00366088641874729	-0.0210407680271885	-0.052012425708418
0.468452572379587	0.260333150675253	-0.333908406979048	-0.0477161055699895	0.0524535812069718	-0.00349110045382023	0.104740366426923	0.0356269943663522	0.089483302463182	0.0244812403765758	0.0202994329772608	0.0309116361149377	0.0044088766968951
0.396393414733365	0.0546411605995945	-0.260437905885072	0.0276061574591485	-0.0775649336943696	-0.0408417935501424	0.000333130449002905	-0.00642064838701478	-0.028999937940073	-0.059203363622256	-0.0859312951881735	-0.0736795823083358	-0.116935304044849
0.000657122953237254	-0.000167589959348243	-0.000331893890924214	-0.000166030135112917	-0.000379493044732489	-0.000329319421673307	-1.53072233680986e-05	-0.000196717023161803	-0.000375915063455282	-0.000354406233202898	-0.000329734942595843	-0.000354546749598407	-0.000279270732596118
0.0623627881888671	-0.0248003645477435	-0.0162813200946321	0.0662089464503665	-0.0273045262773432	-0.0261772108572347	-0.0106199585201899	-0.0203615107491528	-0.0225862505249965	-0.026740868567289	-0.0300530382103854	-0.0331168527973372	-0.0340359743672192
0.131769729949104	0.0231432211856865	-0.05930335629228	0.0836597386853527	-0.00463636851964147	-0.00271031388606835	0.0236836264454502	0.0157126537636627	0.00489741411860398	-0.00367334120285492	-0.00909752736617682	-0.00927415965962144	-0.0221033487898903
0.0697625306770358	0.0505698911883023	-0.0127239494285074	0.0921964771687225	0.034261307718069	0.0317968391164668	0.0519192786692301	0.0323892792167655	0.023500853146723	0.0330290734172679	0.0391425688665445	0.0368193300153677	0.02971527247013
0.141279636153661	0.0513195243446603	-0.0693553045016854	0.0730065307541505	0.019751254607156	0.0225210919901788	0.0465345196037987	0.0349986219838642	0.0269430232248409	0.0211361732986674	0.00980209284818867	0.00943251586175681	0.000115426418053288
0.108122906055623	0.0409870938983795	-0.0585135279151282	0.0341720186261699	-0.0153601953796429	-0.00501316655471258	0.0048678840827836	-0.000378710064331794	0.00572893432342782	-0.0101866809671778	-0.00998504315456268	-0.027836413546418	-0.025212584745181
0.577872779107153	0.249396474019079	-0.432727082653418	-0.121365060747082	-0.0020800828418065	-0.00697181938012781	0.063689825569865	0.0179939418437383	-0.00550618146571324	-0.00452595111096721	-0.0421496772729515	-0.0724129009656638	-0.0828648801744543
0.543127329465448	0.195250670891302	-0.40086959823008	-0.0965927037969989	-0.0621337310911548	-0.00508583403353213	0.0480719124024337	0.0125483612228786	0.00361421947645679	-0.0336097825623435	-0.0515974611300208	-0.0843999324953506	-0.089696703426517
0.0199843082120414	0.0349160866749808	-0.00879809835867086	0.00894942702859209	0.0326468181659568	0.0136464886648427	0.0291226317449547	0.0299259047434311	0.0195876509528426	0.0231466534153997	0.0130430734821079	0.0224957516190716	0.0192144614770158
0.653924640519401	0.149689211399148	-0.505870817948157	-0.187347189539009	-0.129069859069003	-0.0827730618562428	-0.00446613210673974	-0.0524917432960182	-0.0410335841905872	-0.105921460462623	-0.0258728964949114	-0.135783978910325	-0.141830285424073
0.449070203144678	0.161331035781473	-0.313391005931731	-0.024779880399744	-0.0623965931086776	0.00191429229251999	0.0486758273080163	0.0191274004651743	-0.0303651391885454	-0.0302411504080788	-0.0528555396709231	-0.0605766451802437	-0.0609749529374611
0.1144908073252	0.0649787574794582	-0.0608937503096978	0.042230863791834	0.0256831646049502	0.0276207074625945	0.0413959304993591	0.0381700740405826	0.0224758717351953	0.0266519360337723	0.00707395754958627	0.00038686847675716	-0.0128770746488753
0.00937685274126993	0.0226674417905011	-0.00123439053113947	0.00966951317410038	0.00651540340091678	0.00847502759778565	0.0161886717637229	0.0153578723692338	0.00432861340383695	0.00749521549935121	0.00512471753593031	0.0061045607388462	0.0144946624861915
0.666639041511804	0.247276718620599	-0.516979873170184	-0.19460652814282	-0.00647252319218194	-0.00822054525304783	0.0502482809913362	0.0247260112450954	-0.0185912954509611	-0.00734653422261489	-0.035331137715266	-0.0613382368427944	-0.0975767511135497
0.121520326026934	0.057209697859261	-0.0599797504933386	0.0566798933716284	-0.0113924679434161	0.006028835292944	0.00888330708215392	0.0220213768221807	0.00460701511780277	-0.00268181632523608	-0.00286495481873046	-0.0208085159713203	-0.0288396823472923
0.0499801849090941	-0.0174246597816972	-0.0218732176553305	0.0259210237829656	-0.0181001959807414	-0.0154183090148804	-0.0117493021380658	-0.0161883942046984	-0.0141583003949752	-0.0167592524978109	-0.0179103470844709	-0.0231460852607917	-0.0221712944966643
0.0186460044407596	0.0055869177022989	-0.00526503253490828	0.0136795230926797	0.00293502505408741	0.00748759599991683	0.00129605799358825	0.0052575018993732	-0.00249517848718591	0.00521131052700212	0.00114389732209693	-0.00397901468909079	-0.0075381719774802
0.0897121042264983	-0.0163297845054363	-0.0443154887274274	0.0396175022722143	-0.0258971204923286	-0.0326844295521508	-0.0114455705886311	-0.0106644576389469	-0.0182834460387859	-0.0292907750222397	-0.0292131649111519	-0.0293483166990194	-0.0347571066960491
0.930459206349206	0.0695407936507936	-0.77360511285853	-0.433339206349206	-0.000452366522366576	-0.0223423332223333	-0.00491083223995215	-0.00288111111111122	-0.0100593133010781	-0.01139734987235	-0.0359761062857199	-0.0418511760461762	-0.0543426185882322
0.0143621052138107	0.00326515324971639	-0.00615483407903618	0.00465826798590054	0.00208738206790202	0.00366993818861558	0.00784134915487692	0.00325337725815748	6.40528997935888e-05	0.0028786601282588	-0.00214160732514953	-0.00410364910593285	-0.00344905966961274
0.545654481903276	0.180820029751956	-0.404966028684941	-0.103971782641754	0.0138913488264635	-0.0149151243333573	0.0596243529296507	0.0431387067942236	0.0294188509267022	-0.000511887753446905	-5.24458072661549e-05	-0.0368540778479411	-0.0402109009258785
0.891462063492063	0.108537936507937	-0.734970648299192	-0.395622063492064	-0.0136815784215784	-0.0213317225584873	-0.00899835735102161	-0.000329054547603014	-0.0104363274623408	-0.0175066504900329	-0.0291532133607134	-0.0595441041556114	-0.0662550816564963
0.671655845238297	0.288157624377643	-0.521406302086692	-0.197530905080415	0.00876346552712093	0.0022904163989208	0.0377215216715746	0.0219866565705039	0.0395350212578574	0.00552694096302087	-0.00287642673205357	-0.0182260050961169	0.008728949377387
0.0119386126299677	0.0243364682021081	-0.00308466758641439	0.0091799716456039	0.0127067461220521	0.0100152431918751	0.0166143614702093	0.0144984314100502	0.0215678092291718	0.0113609946569636	0.0147604337862396	0.00944950991880606	0.00579248826329284
0.452509289808857	0.0757724447974204	-0.321530974594251	-0.0438081084525204	-0.0148536937628284	-0.0375830635627247	0.043049798191616	0.021974933108027	-0.000829370313049305	-0.0262183786627765	-0.0526493106065543	-0.0549877259484335	-0.054311904644777
0.000517236295135373	0.00041598133506323	1.13942711662564e-05	9.61464410871167e-05	-1.63734043069381e-06	0.00042678916938699	0.000365582968729092	0.000502187157831888	8.52624647477567e-05	0.000212575914478148	0.000196539066161183	-6.02210339057239e-05	-4.11228140560067e-05
0.0111350929927406	0.0341240887087649	-0.00316469223330045	0.0103293090921024	0.00982150944972861	0.0107217666294519	0.0263396607138424	0.0254033212923444	0.0108013636402968	0.0102716380395903	0.0183607353013437	0.0163249508083468	0.00907389580592699
0.396857121089452	0.0497094921512066	-0.260701008062892	0.0279711142046658	-0.0334823648757557	-0.0723568150108886	0.0139091356761846	-0.0209600095560206	-0.0374917297361052	-0.0529195899433221	-0.0747823784742766	-0.0931178780889313	-0.107324675853495
0.0183632337338078	-0.00562640206800699	-0.0127767898262003	-0.00184840997898509	-0.0104403335616761	-0.00761639758124787	-0.00729998561072485	-0.00755658290075793	-0.00632650643961686	-0.00902836557146197	-0.0110628614107789	-0.00789276142519538	-0.00915980430577498
0.102879310123225	0.0476976120435376	-0.0529649963965231	0.0394104234387107	-0.00535062965923673	0.000786077931974938	0.0188071714404733	0.012306966740425	0.00425932831166413	-0.00228227586363089	-0.0114103425793905	-0.00972157938401275	-0.0114957857804283
0.542685219322238	0.313532192709907	-0.399985265371087	-0.0944462888409547	0.0105557245131392	-0.00352304799902792	0.077151320660387	0.0906524381350996	0.066547724207323	0.00351633825705566	-0.026468464970656	0.016171431480007	-0.0438470386651136
0.530575558501934	0.201986656042124	-0.387947581801897	-0.082833167363661	-0.0506463885518338	-0.0162885263290204	0.0726864539467239	0.041605293792078	0.0209930945986667	-0.0334674574404271	-0.0508463124488132	-0.0914603157922493	-0.0738931992010686
0.88839253968254	0.11160746031746	-0.73233499734571	-0.394057994227994	-0.0121025252525253	0.00142898268398273	0.0123983035639827	0.0264033333333333	0.0250116121743755	-0.00533677128427135	-0.0355596257105937	-0.00662270252561181	-0.0368066119174942
0.000702933436432083	-0.000216489020070135	-0.000314947564714271	-1.33149511153184e-05	-0.000247233578699275	-0.000279844377959233	-0.000205978543583993	-0.000334860706420115	-0.000309527579885278	-0.000263538978329254	-0.000392474415306536	-0.000315337926715346	-0.000378335480163033
0.0942094059235819	0.00768451887683533	-0.0436110925670469	0.0523826204014298	-0.000841244076436862	-0.0015700423264997	0.0113530077609495	0.000428023789722468	-0.0014809784528839	-0.00120564320146828	-0.00816687466204659	-0.0120302407879754	-0.0206957684178146
0.012124444627645	0.035125552752757	-0.00425177058015098	0.00888932649854047	0.031720199167006	0.0140570809016483	0.0259053455971306	0.0286987543378361	0.0191612043390979	0.0228886400343271	0.0272220183909685	0.0179600835600479	0.0225778545142843
0.653334874998218	0.147199133447447	-0.504898899112956	-0.18538287856328	-0.0558685559277825	-0.0807585538396747	0.0194294950196762	-0.0320193132497193	-0.0872663784632653	-0.0683135548837286	-0.104587457352371	-0.158063671441125	-0.11070075969799
0.0230558967674095	0.033089561839257	-0.00722036125778094	0.0174629729284328	0.0155110994686651	0.00792623388246767	0.0246834743887199	0.0283439384049411	0.0281548510754592	0.0117186666755664	0.0193581358248548	0.0100672483800747	0.022825085527393
0.0430652147432788	-0.00860122546908622	-0.0269792897247718	0.00251389931973285	-0.0126108039153198	-0.0132055565662961	-0.00500407674589766	-0.00826086346549682	-0.00839926430373606	-0.012908180240808	-0.0164002233359285	-0.01318967643723	-0.015288953772613
0.0723734989503233	-0.0175261541389459	-0.0398453508976147	0.0172245738497456	-0.0272186237045504	-0.0182294920158149	-0.0124171785034812	-0.0146420739199774	-0.0205069585964827	-0.0227240578601827	-0.0220638804123658	-0.0273591923189525	-0.0227976794340638
0.0734076483455395	0.0357185169945898	-0.0435849091657775	0.0107534114273992	0.00925867451013895	-0.00310311609228199	0.0162901902000221	0.016725574719611	0.0108656154848479	0.00307777920892847	-0.00227229255485853	-0.00699414267056814	7.31184177854421e-05
0.358857368630461	0.128750967824457	-0.234590316301763	0.0264431165137438	0.00255676336999971	0.010028805526553	0.0512660708021386	0.0546813774361838	0.0338250756972929	0.00629278444827636	-0.00589181337579553	-0.0181217710510637	-0.0278958444402423
0.0179097084080081	0.000509949316965953	-0.0139678855055415	-0.00740481054538306	-0.00679960322340621	-0.00692924660245963	-0.00203413879267306	-0.00427933531509915	-0.00783566811760525	-0.00686442491293292	-0.00683557779524854	-0.00906779893533471	-0.0065152033562883
0.31632397113132	0.0313275484852383	-0.185270893293218	0.0907006277991613	-0.0398069703814171	-0.0490886528040124	0.0190980838385028	0.00508236226206749	-0.0342619535919487	-0.0444478115927148	-0.0577418422278509	-0.0592552294392623	-0.0785687645944913
0.459310239355238	0.153846521953145	-0.323579368380936	-0.035298374063667	-0.036165704720361	-0.00560725465721579	0.0367847355760269	0.00156517544105433	-0.00373349825394259	-0.0208864796887884	-0.0734443702450633	-0.0721517450380256	-0.0742229868194202
0.0445479053153462	-0.00328426494033696	-0.0277092672222367	0.00310651184126288	-0.010310075541494	-0.0103962245093912	-0.00417594160257211	-0.00511842895508621	-0.00709366524126288	-0.0103531500254426	-0.0110390368609471	-0.0125489399723197	-0.010795521434128
0.200585792669355	-0.00423269192578357	-0.0904909896304876	0.134856874761254	-0.0354047326469471	-0.0516390161067854	0.00476323664560532	-0.0229250069083204	-0.0255812480842776	-0.0435218743768662	-0.0580355985715643	-0.0633208989512931	-0.0656573071616177
0.0400762829020737	0.0134613066841019	0.000384795491468165	0.0676554509018005	0.0115748013624163	0.00743596461394821	0.0196417246020771	0.0102142261343169	0.00887825324905207	0.00950538298818224	-0.00203704767714157	-0.003888218003493	-0.00350062555025633
0.917031904761905	0.0628501663010013	-0.760812498292387	-0.422151904761905	-0.0677840555445588	-0.0468228036896026	-0.0208060796312393	-0.0454526115050021	-0.0327187720665707	-0.0573034296170807	-0.0377432091420578	-0.06950918502342	-0.0651992461405
0.401452641722331	0.0945528232984878	-0.264778005888967	0.0250504153186667	0.0152197972245137	0.017363888936229	0.0487046772882508	0.054054351870453	0.0212518391656045	0.0162918430803713	-0.0239808062171158	-0.0474686485331779	-0.0698639539429008
0.929908095238095	0.0700919047619047	-0.773326010470773	-0.433748095238095	-0.0329446031746032	-0.00830746031746032	0.0114434069525245	0.00431571428571431	0.00311875003651318	-0.0206260317460317	-0.00669066738816737	-0.0236863048177854	0.000945000636618176
0.405417182918486	0.0565079582772376	-0.267757951275756	0.0246640559406941	-0.056612662626024	-0.0517990580703571	-0.00263042837791716	-0.0200785007663177	-0.0484795744875646	-0.0542058603481906	-0.0627075260864908	-0.097223546025237	-0.0963380346083077
0.934097619047619	0.0659023809523809	-0.777405389689632	-0.437523073593074	-0.0840636060248461	-0.0130475468975471	0.00220489785927858	-0.00777475982840692	-0.00748332611832625	-0.0485555764611966	-0.0301346081696081	-0.0443616013753028	-0.0383919194694196
0.0115593667233208	0.00389186367911729	-0.00683218647898095	0.00283535188483012	-0.00789741375351632	-0.00593283312626502	-0.00613281336332551	-0.00380935961775932	-0.00739332759783532	-0.00691512343989067	-0.00622577688996593	-0.00577809414529982	-0.00479890703136444
0.370297951448336	0.131758980657124	-0.246909349975423	0.012726852183891	-0.00219662346303878	-0.00544131168759859	0.0671248916272029	0.0530133366254339	0.0436053068129037	-0.00381896757531869	-0.0100220465558225	-0.0125184087271542	-0.0540812970971327
0.304115741062117	0.08284740509849	-0.17929220167069	0.0814953373692552	0.0398835083207376	-0.0523407145780974	0.0311826647946788	0.04014504332194	-0.002273014518132	-0.00622860312867984	-0.026408722183749	-0.0198178521033248	-0.0408897409116634
0.896831587301587	0.0649255470286875	-0.740521511257618	-0.401631587301587	-0.113197550786793	-0.0635366478011634	-0.00783392925365323	-0.0367639748401672	-0.029118447824613	-0.088367099293978	-0.0733864210231131	-0.0702309770450799	-0.0695094592566229
0.483663621812991	0.255675439296304	-0.34752636577579	-0.0578395124214333	0.103942707124518	0.025522960942812	0.119035327792955	0.079916893070308	0.0807129413468921	0.0647328340336649	0.0465486332873966	0.0193171844189802	0.0149584663588496
0.0257872057594931	0.00190406529094399	-0.0196566556859904	-0.00748869386249305	-0.00911318133712207	-0.0100894332133586	0.00207201420979034	-0.00334158182584634	-0.00391981576277748	-0.00960130727524032	-0.0059775445470607	-0.0084769148399542	-0.00777582191144558
0.460206508049114	0.241429928733872	-0.327635151232404	-0.0466409662664189	0.0473288994528127	0.0245619555010265	0.0840818924856832	0.107268470752651	0.069006726141742	0.0359454274769196	0.0416830017889347	0.02106191510467	-0.0258655848452521
0.90423380952381	0.0957661904761904	-0.74736024101692	-0.407019264069264	0.0131671428571427	0.0106238095238095	0.0269717604617603	0.00410802031302027	-0.00703617604617612	0.0118954761904762	-0.0041555713849275	-0.0103089976689977	0.00208677489177478
0.140729156443732	0.0498321110615623	-0.0645837475637694	0.0867094037272279	0.00149042404576868	0.0222462853849053	0.0557384105506859	0.0261869236050354	0.0222544865428048	0.011868354715337	-0.00665328076644053	0.00209610876335442	-0.0144889003821095
0.0624514797137196	0.00364574701113313	-0.0266733957257804	0.0391626894370877	-0.00490756227283583	-0.00826613049315405	0.00880542757375513	0.00315527825238621	-0.0065435828462236	-0.00658684638299493	-0.00395673831647638	-0.0108527189048081	-0.0122882160869104
0.417204363078704	0.0800422781600069	-0.279254759324577	0.0137945674025799	-0.00527774319875801	-0.051561114789542	0.0676178940598491	0.00426408875343437	-0.0189432336969962	-0.02841942899415	-0.0192138284629514	-0.0643021866673142	-0.0724574396015293
0.0340451650435878	-0.00664193523482211	-0.0215155338226273	0.00194818248387486	-0.00753687008385148	-0.00870551684355681	-0.0107084922419429	-0.00568184723637594	-0.00759459489026692	-0.00812119346370414	-0.0144761298031701	-0.0146036571779742	-0.0143725058412106
0.136554074124582	0.0616676921235439	-0.0715646624737185	0.0526975995173372	-0.0122189888262834	0.00770367257362792	0.0269683086275538	0.0133020286228007	0.00949771769597288	-0.00225765812632775	-0.0199010543432367	-0.00810036324466457	-0.0197100738487994
0.108085577078731	0.0295725207064572	-0.0232153214698464	0.14461937282185	0.0154388592796811	0.00458155059618465	0.039059618636901	0.0262450406178267	0.010625147182227	0.0100102049379329	0.00185015160263301	-0.017061447526417	-0.0107212715482565
0.89306442002442	0.10693557997558	-0.738094912581004	-0.402569874569875	-0.00147587301587304	-0.0310605566112341	-0.00937002525252528	0.000561893883251452	-0.0121455478454578	-0.0162682148135536	-0.0251904448807896	-0.0643324813537318	-0.0311878979359846
0.111339852467505	0.0319652260621759	-0.0255527449032181	0.144840817736815	0.00286417616799449	0.00327701620137057	0.0319479013832604	0.0326280518090789	0.0174163001850016	0.00307059618468253	-0.00985636863463817	-0.00539318670373903	-0.0088823578527164
0.000494509554785835	-1.26632833323911e-05	-7.69230844101931e-06	6.83219365531092e-05	-1.51837835409762e-05	-1.08590743615574e-05	0.0001954501229635	0.000106003249821441	3.85344747597199e-05	-1.30214289512668e-05	-5.86008936305208e-05	-8.95773005247432e-05	-0.000116865788267595
0.908683492063492	0.0913165079365079	-0.752535280152212	-0.414028946608947	0.00824109592162225	-0.0381203164156105	0.010668074396192	0.0292888888888889	0.0148824884180148	-0.0149396102469941	-0.0132595315272962	-0.00558105654579344	-0.0218049456577905
0.910027301587302	0.0899726984126984	-0.753898564692235	-0.415467301587302	0.00100095238095232	-0.0145646087246087	0.0274066883116884	0.023741111111111	-0.000445693111236545	-0.00678182817182826	-0.0110213721572544	-0.0307874807708631	-0.00855627261627256
0.350815509990078	0.0730855806202882	-0.228310593125601	0.0291493347067732	-0.008112766596788	-0.000684208675880704	0.0387001632294526	0.0150435888080276	0.00766031092065661	-0.00439848763633438	-0.0295940116523595	-0.0328064631828268	-0.0476360346086743
0.298908495688851	0.0850919220391652	-0.175663679858418	0.0814580665724171	0.0119690737726474	0.00356216532865294	0.0341205012259138	0.0177246905683501	0.00882520429699518	0.00776561955065019	-0.00473458357446671	-0.00979613399582902	-0.044496002834674
0.929157142857143	0.0708428571428571	-0.773028405962076	-0.434597142857143	-0.000293795093795235	-0.0244505352425353	-0.00194093795093797	-0.001146421911422	-0.00516857142857152	-0.0123721651681653	-0.0210530184779226	-0.0299797538572539	-0.0244870475929299
0.54232296024984	0.204913009668403	-0.400849910109768	-0.0985319856077841	-0.011493427325974	-0.0404140068827132	0.051394423222257	0.017249797798487	-0.00756714252354407	-0.0259537171043437	-0.0455176935951683	-0.0658308703278285	-0.0443816184263713
0.0745436248463614	-0.0196030882306229	-0.0301593535535539	0.0494828861878649	-0.0293122131843432	-0.0202909905350748	-0.00945476318688	-0.0162035885805087	-0.0166950589241145	-0.024801601859709	-0.029700112210381	-0.0289678245680773	-0.0314888159700758
0.0754546961000888	0.0522464791834304	-0.0382498470356136	0.0315394357900853	0.0168424778055105	0.0178879556976139	0.0314930766919191	0.0262036385169504	0.0235273902262511	0.0173652167515622	-0.00344191537271185	0.0117332818957419	0.00697447563730957
0.00992766457218255	0.0355170069032763	-0.0031085619531901	0.00788582583156419	0.0214694962285206	0.00740192424767588	0.0170815478799199	0.0157638075198082	0.00489123732186774	0.0144357102380983	0.0167603319955527	0.00803410479406634	0.0146771512936993
0.106795902445027	0.0677654474092544	-0.0539659683166327	0.0469171724545231	0.0267557499476113	0.0225751243803851	0.0420887212363378	0.0390454004174731	0.034784526684358	0.0246654371639982	0.00602774198301501	0.00099762961125005	0.0123249684751061
0.910525396825397	0.0894746031746032	-0.753761972909172	-0.413725396825397	0.00483	-0.014440616050616	0.00614827264239026	-0.0015141010949834	-0.00731622294372292	-0.00480530802530799	-0.0318930000138637	-0.0307359268509269	-0.0396602625152626
0.937372063492064	0.0626279365079364	-0.781061987448094	-0.442172063492064	-0.040700279362098	-0.0371001689658812	-0.00719616883116891	-0.0214687157287158	-0.0257373304473305	-0.0389002241639896	-0.0352853713159907	-0.0427885394550411	-0.0653105933880935
0.115461260624225	0.0149517809816687	-0.061608887989227	0.0416896623851742	0.00142903661704241	-0.0141805212187688	0.00805577854950816	-0.00311749374850946	0.00218318305489439	-0.00637574230086317	-0.0116704494202159	-0.0178550411643392	-0.0181102322917426
0.422183080596136	0.104224088894015	-0.284848053114862	0.00671103705092263	-0.0115539327884386	0.0119458225024698	0.049166488721891	0.0405832257702937	0.0244578393967375	0.000195944857015629	-0.0117490511152919	-0.0459147733091714	-0.0448605969313244
0.196059546961784	-0.00840469062325128	-0.0821027181897766	0.152331852325204	-0.0364466539330593	-0.0359047371243666	0.019464478127867	-0.000267593524549053	-0.0185106036242172	-0.036175695528713	-0.0445179725475351	-0.0629502894593953	-0.0603408108880955
0.906263809523809	0.0937361904761905	-0.750568945484785	-0.413209264069264	-0.0154892507492506	-0.0441720906870907	0.00743682262182266	-0.0111978535353535	-0.0097549927849927	-0.0298306707181707	-0.0384761637805239	-0.0588229235934691	-0.0319775518925519
0.89212253968254	0.0668611633505255	-0.736084472361924	-0.39788253968254	-0.0417583144565109	-0.0526259991020981	-0.0651946083001974	-0.075702079746281	-0.162844500159696	-0.0471921567793044	-0.0873999925842813	-0.0441845073153763	-0.0767403755942667
0.936721904761905	0.0632780952380952	-0.779867811271229	-0.439601904761905	-0.00661	-0.0149800244200244	0.0125663492063491	0.0115821428571429	0.0155264285714286	-0.0107950122100122	-0.0189615681050975	-0.0172842784992785	-0.00891500000000001
0.0703780571062	0.0546150150618389	-0.0125458379489595	0.0942686820082958	0.0671130785461724	0.0170188668221943	0.0495154619328503	0.0470992683959219	0.0502933129301226	0.0420659726841833	0.0341680092764682	0.0201802928651127	0.00607631798814304
0.0665818114160997	0.00452735331584075	-0.0312013036801371	0.0328520417755973	-0.00171986207005702	-0.0108530112046924	0.0122766412669118	0.00260086450238066	-0.00222756757383338	-0.00628643663737471	-0.0157855277187112	-0.0150110061947593	-0.0164373464327493
0.309935389754426	0.0809545662224782	-0.179975233092403	0.0933869389952559	-0.0180177365431549	0.0322196249595169	0.0459252466689435	0.0389716184411844	0.047597873089627	0.00710094420818097	-0.0127412664322996	-0.0152002981098103	-0.0318735125067131
0.0434401187585895	0.0277965176720261	-0.00280498031147233	0.0651928858521287	0.0107162288066438	0.0084370914972736	0.0343834063666132	0.0192867131240062	0.0215253650380343	0.0095766601519587	0.019374385333096	0.00811297180115379	0.00330697912786214
0.299018657275992	0.0795334737398389	-0.177464340547173	0.0751527598363078	0.0244561071657328	-0.0345778086552917	0.0619217061439067	0.00788366890017483	-0.00540152683749601	-0.00506085074477947	-0.0130287764579907	-0.0133850860429167	-0.0225369661676811
0.155954915845686	0.110045086003972	-0.080754794968274	0.0680110691744236	0.0860443534966644	0.0166104943764428	0.0893514703620369	0.0799785947273139	0.0563763758200453	0.0513274239365536	0.0536433529528953	0.0437800443549981	0.00916188642289961
0.864930692640693	0.135069307359307	-0.709488362308808	-0.372741601731602	-0.0262552472621977	-0.0143790639185378	0.0243005347430345	0.0188139105339105	-0.0294694424203249	-0.0203171555903678	-0.0317978984531944	-0.0515212490110197	-0.05850067996238
0.011870603854958	0.0247189216819457	-0.00272268323673274	0.0103663756130455	0.0127260301718152	0.014608148012971	0.0193196063844644	0.0129649757266406	0.0130085409377291	0.0136670890923931	0.0107834103779694	0.00177619023779029	0.00298631017423962
0.00203424334607714	0.000131659880296362	-0.000753569960505861	-2.80094993464442e-05	-0.000613206124349731	-0.00084320357512858	-0.000485445906903895	-0.000478531460140607	-0.000549185480041909	-0.000728204849739155	-0.00100507783018109	-0.00105186220973424	-0.000928841397708528
0.156668158739218	0.0957456494302144	-0.0815744164847745	0.0668944536124527	0.0700590711807734	0.0207618099050124	0.0781135028822005	0.0703671716037597	0.0301836172649904	0.0454104405428929	0.0364688341290441	0.0270934229278979	0.0194517565959999
0.54644217809485	0.201878102151857	-0.40359578158827	-0.0981226059023365	-0.0405719701372127	-0.0321537362836322	0.0422100254701782	0.00360339175412094	-0.0290752007391399	-0.0363628532104224	-0.0263012637324356	-0.0768136805709774	-0.0639431347235143
0.325196599410944	0.0230467195917428	-0.19526981484421	0.0781239977370061	-0.0425018364503041	-0.0913332332262488	-0.00804092075608803	-0.0181553794392438	-0.0486444042746839	-0.0669175348382764	-0.072941382737176	-0.0848368419149864	-0.0755924976832951
0.0361307097206613	-0.00576963964426088	-0.0236052876152704	-0.000378410253080004	-0.0114762300744115	-0.00576868508889633	-0.00426237535519272	-0.00505641369442496	-0.00848811591059993	-0.00862245758165393	-0.0122457729347266	-0.0123561361826974	-0.015872436989232
0.653749616162266	0.254173155390696	-0.505612305419267	-0.187101104575813	-0.003533177463654	0.0353574853503459	0.035575522257089	0.0235319339491933	0.027805756277044	0.015912153943346	-0.0329509329683439	-0.0395678264032601	-0.0508625318426896
0.898144126984127	0.101855873015873	-0.742196729237962	-0.404224126984127	-0.0200911760461761	-0.00523745587745594	0.0303082489732489	0.00989030315006623	0.00898649572649568	-0.0126643159618161	-0.00441909141198327	-0.0380392441289501	-0.022107842233683
0.666775118762753	0.242746599424785	-0.519842527402891	-0.204266455661148	-0.0848368158376831	-0.0220463118434147	0.0429014112662061	0.0110799716748275	0.00429239636424761	-0.0534415638405489	-0.0697638343845306	-0.073522683966604	-0.0807904393935126
0.0409262995240987	0.00487098276119925	-0.0283086864938682	-0.00494703127798103	0.00650418537061073	-0.00928921868534453	-0.0014347623249167	-0.00346136543759603	-0.00567557157600888	-0.0013925166573669	-0.00501097311978867	-0.00473603245287782	-0.00896405456979121
0.308527835572792	0.0309106728779245	-0.17702119410404	0.100325640363037	-0.0524300616179262	-0.0431716327300742	0.00920716051766934	-0.0112871819642628	-0.0339231477461036	-0.0478008471740002	-0.0644194465866438	-0.0820154931969825	-0.0925698706699112
0.0445878175622921	0.00564744117076822	-0.0314103664896236	-0.00724990141281916	-0.00422823983630068	-0.0111481000408496	-0.00242266402901946	-0.00143791110244047	-0.00544256947271159	-0.00768816993857514	-0.00811536280454929	-0.0105726683704959	-0.0145935725199464
0.0177582718322776	0.00274163334300517	-0.011719351229974	0.000734087152374364	-0.00990639443017764	-0.0075103582226481	-0.00245166176631592	-0.00740355557999494	-0.00584450056735294	-0.00870837632641287	-0.00647776238665187	-0.00728166114078489	-0.00736968064453795
0.0967310440057624	0.00535605167964262	-0.0393475792853649	0.0706001325460393	-0.00843935122960833	-0.0167599663460811	0.0139604375829808	0.00144435810042443	-0.00219089962971328	-0.0125996587878447	-0.01469931732905	-0.020652280405228	-0.0211486634985672
0.902895873015873	0.097104126984127	-0.746857805695257	-0.408655873015873	0.00966204266321913	-0.00510871084471087	0.0196450643800643	0.00717795093795093	0.0118193226218226	0.00227666590925413	0.000272148129648042	-0.00436551904109816	-0.000975479272787516
0.899546031746032	0.100453968253968	-0.743941837281458	-0.406811486291486	-0.0483388122988124	-0.00305843230843239	-0.00294475394540106	-0.00471775910364147	-0.0198511552783677	-0.0256986223036224	-0.0623370549017385	-0.0403912988417729	-0.0352498918075389
0.888539379509379	0.111460620490621	-0.732935185044806	-0.395804834054834	-0.0419546170496169	-0.0203692868460515	-0.000635077645048221	-0.00559201779701768	-0.0294739688089688	-0.0311619519478342	-0.0259894501794501	-0.0480189115237979	-0.0830388138222566
0.10888365286901	-0.016554856937669	-0.0472683662718756	0.0695008100627419	-0.0241970383568696	-0.0193206701933151	-0.00482423608227343	-0.013854089812008	-0.0186867031067117	-0.0217588542750923	-0.0370005799877908	-0.033617657283462	-0.0366570038289093
0.140026345999422	0.0378058596772242	-0.0689800048081822	0.0710255040939778	0.00178995510921626	-0.00758656383324466	0.0304499851470073	0.0219808824107657	0.0114550411961535	-0.00289830436201419	-0.00858770422517721	-0.0146490072101152	-0.0173397185788495
0.0341829462709845	-0.00622346161947231	-0.0228628964746172	-0.00115134382641967	-0.0154348392615223	-0.0141650145944851	-0.0108466077978253	-0.0129529123201258	-0.0128060426812427	-0.0147999269280037	-0.0147324925250953	-0.0143077547616957	-0.0182629526626688
0.124183678457639	0.0974384243979473	-0.0406773667117587	0.123857561820036	0.0307929538895584	0.0569347073971722	0.070567387317279	0.0530738897315809	0.0718355050612449	0.0438638306433653	0.0561938293829275	0.040916202508726	0.0486170666143821
0.928498095238095	0.0715019047619048	-0.772097349619675	-0.432978095238095	-0.00453777777777775	-0.00468694083694077	-0.000170325055061982	-0.00570224220224214	-0.0100799531024531	-0.00461235930735926	-0.0162926984126984	-0.0290707842157842	-0.0345849680874681
0.857587489177489	0.142412510822511	-0.70209343930358	-0.365267489177489	-0.0799722997126358	-0.0103576424229367	0.0147844545140279	0.00143022930887227	-0.0182272741291578	-0.0451649710677862	-0.0297181852292401	-0.0387604280214235	-0.0524644279293121
0.439953362257325	0.0769705323405369	-0.3057809171753	-0.0205906687048311	-0.0892686219660447	-0.0282198382128098	-0.0317688289525717	-0.0564367921690396	-0.0818640643058323	-0.0587442300894273	-0.0764586651880646	-0.0904762482471745	-0.12774014971225
0.0148072915740566	0.0251429395520498	-0.00520721555857543	0.00904098563938845	0.0158773687197326	0.001419358835144	0.018939939512447	0.0130976640526674	0.010957451634701	0.00864836377743832	0.0109545464394712	0.0113851337821406	0.0130380920798732
0.0269309386687738	-0.00531237013701048	-0.0165023028128854	0.00223267337301019	-0.00797444805872287	-0.00791035956677728	-0.00204908638286939	-0.00578965942467496	-0.00819383857023568	-0.00794240381275007	-0.0115648001047007	-0.00925748309618455	-0.0134802419117306
0.341773445527956	0.0599704946267601	-0.219210916549484	0.0380765956244986	-0.0106827018379134	-0.00172716797799588	0.0424835190942264	0.0234442641024711	0.0143673299317514	-0.00620493490795465	-0.0277292510623483	-0.0383342962969726	-0.0408283846376131
0.114482503571632	-0.0214802188397479	-0.0520979862062785	0.066430795952312	-0.0287676871979243	-0.027605624470232	-0.0164343985933035	-0.0200289881445703	-0.0190123753853909	-0.0281866558340781	-0.0317760425182503	-0.040464493054446	-0.0435217842416546
0.0411817421986157	0.00825791130277314	-0.000922704680764601	0.066135835205043	-0.000199879278151419	0.00751761937142038	0.0101962544466898	0.00740385177026827	0.00232640500237122	0.00365887004663448	-0.00321621436252031	-0.0042205932442442	-0.0097789386388519
0.0341762231726344	0.00131718281253797	-0.00958255880500784	0.0326026366544771	-0.00594146375904229	-0.0062623651672119	0.00480732887037173	-0.00235788568934781	-0.00586285451967489	-0.0061019144631271	-0.00858359302690484	-0.0108128260476452	-0.0101377304894119
0.888191904761905	0.0701809965843242	-0.732134362425075	-0.393857359307359	-0.0901136685949069	-0.0542711653411936	-0.0225615159023982	-0.0170134254634253	-0.0195880545309075	-0.0721924169680502	-0.0314494379246004	-0.0825127534715764	-0.0629536928766878
0.0416690794842583	0.014671684574585	-0.00128926979283076	0.066139538022242	0.00685787455956693	0.0015405133678987	0.0117766214459289	0.0133015532875491	0.00697426793883948	0.00419919396373281	0.000615960660124988	-0.00769560421649668	-0.00613516274159911
0.10464516421547	0.0622629956397353	-0.0478346365481481	0.0610621832462687	0.0145161532523643	0.00107188475543699	0.0665398036610227	0.0342804413784974	0.0178797722948213	0.00779401900390066	0.0423346226188852	-0.00207217521704332	0.000463754565277114
0.661477513769546	0.299639801255377	-0.513845530578512	-0.196427246389867	0.0292768647579786	0.00945404380593029	0.0872351824231499	0.0781574834886432	-0.0148982518690448	0.0193654542819545	0.0217606757231288	-0.0234402116076141	-0.0721614171919516
0.082210076502379	0.00309944464909243	-0.0438823050408254	0.0271353955033642	-0.013933564450015	-0.00785879032173296	0.00713147366579032	0.00350328798629608	-0.00436818310737276	-0.010896177385874	-0.00266485462026722	-0.0131865028650088	-0.0139028718171501
0.422922710092812	0.0917122349564651	-0.283308173740662	0.0139132257360652	0.0102539707704535	0.0114917905965648	0.0386510449862389	0.0360588525909507	0.0243013647043096	0.0108728806835092	-0.0375971699386995	-0.0105805628312787	-0.0595265913378714
0.905846507936508	0.094153492063492	-0.749083084020283	-0.409046507936508	0.00375680097680087	0.0157179365079364	0.0191047619047618	0.00625748620660371	0.00548415287327042	0.00973736874236864	-0.00831218301022651	-0.00994541902541912	-0.0179744519575712
0.40690181981111	0.0560252169816372	-0.27062210680136	0.0182848735935248	-0.074979781689324	-0.0601533075767077	-0.0137123541640199	-0.0526067301407137	-0.0596320464068545	-0.0675665446330159	-0.0856857363566078	-0.0999699154319108	-0.0982130355040517
0.644128079176555	0.255864597348756	-0.496172367720144	-0.177986902705967	-0.0359155201768875	0.017097992969167	0.0657207810807231	0.0636400325543246	0.0229965723907751	-0.00940876360386023	-0.0278991471508733	-0.0218363125618143	-0.0334677230007442
0.109206014457477	-0.0172625529573609	-0.0471553686341414	0.0703043938073085	-0.0302761140549874	-0.027894094102547	-0.0112336869454879	-0.0112701539505582	-0.0205420406731082	-0.0290851040787672	-0.0328724578857376	-0.0316807960179677	-0.0361886769843877
0.561152294648612	0.187901563377854	-0.417593260905183	-0.110253087874993	-0.0860439085905746	-0.040075640417338	0.0279001214287118	0.00324815166257053	-0.0190569790393041	-0.0630597745039563	-0.0571011304820647	-0.0961295895865406	-0.102644233790956
0.929097142857143	0.0709028571428572	-0.772787066813174	-0.433897142857143	-0.0653080191934575	-0.0498183921633921	-0.00762888167388165	-0.0122514285714286	-0.0174956535366489	-0.0575632056784248	-0.0585894286784521	-0.0323314707692511	-0.0316235340802988
0.466714656324789	0.286200010508151	-0.329192158226163	-0.036461011048497	0.018370857359095	0.0739863157847368	0.0836971441114721	0.0594369043526779	0.0419473627233008	0.0461785865719159	-0.0274010319344207	0.0105191980062921	-0.0267408197936835
0.546465766176497	0.173958936348939	-0.407740937095645	-0.111901854793762	0.00824765045304698	-0.0229098573215561	0.05806939206406	0.0340672059236307	0.0028818151251675	-0.00733110343425458	-0.000262190874554147	-0.0426541669642331	-0.0416117069743401
0.650252293056445	0.248408832694359	-0.502218421397494	-0.183865599651811	-0.017438109788395	-0.0288525266703605	0.0435028240040671	0.042981648914553	0.00759476099829781	-0.0231453182293777	-0.0109943443232376	-0.0689755787057984	-0.062657679931666
0.549029878927373	0.185347701173984	-0.408739354479228	-0.109093735560935	0.00468748706847189	-0.0151990401391161	0.0718206720504034	0.0615937135929226	0.0103005072103645	-0.00525577653532217	-0.00312574278195832	-0.0163492111354065	-0.0160258889729252
0.93594380952381	0.0640561904761904	-0.778999046458682	-0.43850380952381	-0.0245212698412699	-0.0355785281385282	0.0123014285714284	0.00101279220779216	-0.0158567063492064	-0.0300498989898991	-0.00815263125763133	-0.0495677112701541	-0.0171258026330395
0.905894285714286	0.0941057142857142	-0.749817268361243	-0.411465194805195	0.012238253968254	-0.0308706998556999	0.00922037263502773	0.0120923232323232	-0.00395195456590214	-0.00931622294372292	-0.0247426498501498	-0.0319167225367225	-0.0312647268248993
0.0224420701864923	0.00144731577197643	-0.0159408687679628	-0.00383202093555255	-0.00545870925985826	-0.00434738566981638	-0.0045087900042191	-0.00562965900432158	-0.00342367589962568	-0.00490304746483732	-0.00725617290608239	-0.00741909728280283	-0.0103106212881851
0.00529034652820981	-0.00375074291543367	-0.00308504620464565	0.00145045970763273	-0.00463223857764476	-0.00440514278149486	-0.0039007616257705	-0.00417636665761281	-0.00457940786387326	-0.00451869067956981	-0.00440861447668604	-0.00460876380457602	-0.00401044448408748
0.195772632074019	0.0644727551937267	-0.109009240429347	0.0658974210567959	0.0139177180904577	-0.0137635900588647	0.0432262856877522	0.0307118384859872	0.0136206264678115	7.70640157965186e-05	0.00298926256531196	-0.0213765301254784	-0.0195050469927535
0.19931660065442	0.136814567848547	-0.113922346904544	0.057708217456919	0.0878078853709774	0.0326834663066602	0.115058563796574	0.055052775477417	0.0424717142948983	0.0602456758388188	0.0250712895493034	0.0451171761972078	0.0369642152192673
0.0107484752151152	0.0332178436775414	-0.004037105436955	0.006691462292506	0.0367769598431067	0.00308545284301627	0.0101918025184775	0.0113083498305616	0.0164064321926438	0.0199312063430615	0.0168352932791805	0.0182753382897043	0.0168659246056353
0.387664257977929	0.0548470704050586	-0.249967613676186	0.0423344585996107	-0.0408072123386569	-0.0624087237511201	0.00315621210016664	-0.00951037794574006	-0.0597517174571726	-0.0516079680448885	-0.0784286957700954	-0.0882976791861624	-0.0929656104044964
0.0670080055073841	0.00837750375503467	-0.029909578827912	0.0375119232959817	-0.00594616411151093	-0.010549979483085	0.0060576330058157	0.0133653029228746	0.00201754724347196	-0.00824807179729797	-0.00549439578074535	-0.0137412800191273	-0.0128491348974301
0.932997142857143	0.0670028571428571	-0.776143049366467	-0.435877142857143	-0.0275919996669998	-0.0503630557737861	-0.0168584072995199	-0.0155464800164065	-0.0177607242757243	-0.038977527720393	-0.0413487168387168	-0.0405528720863274	-0.0548009711412776
0.150220644455365	0.100053097784589	-0.0773101733982435	0.0668789940789528	0.0855937090655481	0.0293860767694473	0.0797561819647172	0.087892161231212	0.0324313535223558	0.0574898929174976	0.0290683682896097	0.00853185961431036	0.0119816548600639
0.0113886960722104	0.0010468032768052	-0.00815674607546757	-0.00315396630084199	-0.00514937947925265	-0.00608367331504657	-0.000971658752584309	-0.000965461534084692	-0.00190071122231528	-0.00561652639714961	-0.00113142498920338	-0.00522186842778133	-0.00431827331275227
0.2242642234708	0.0033289435317671	-0.112895777192268	0.115517053585478	-0.0503401832244257	-0.0518298403674129	0.0168796563978784	-0.00265590128844395	-0.0277620725120797	-0.0510850117959193	-0.0474822783037634	-0.0634052084108443	-0.0595293694124282
0.327813793959868	0.085972214042216	-0.196294382981519	0.0809815001577791	0.0361394790423581	-0.0238542706475388	0.0983852568315213	0.0445753502394339	0.0107985571321113	0.0061426041974097	-0.0121857498816364	-0.0220826455236366	-0.0595499099224274
0.0278249737956085	-0.00564332318321133	-0.0150345557535513	0.00702623208374647	-0.00574945323048321	-0.0091775547175203	-0.00282375740237342	-0.00674985123592392	-0.00730508123117887	-0.00746350397400175	-0.00806475530567574	-0.00879131889412152	-0.0140062767101796
0.10855425398671	0.0326851280330184	-0.0263397367516865	0.135660459826134	0.0146999779762321	0.00535183932573935	0.0468746626712493	0.0377109178356181	0.016347230073251	0.0100259086509857	0.00750059482680124	0.00981420303646105	0.000902025053811248
0.0512098856681623	0.00718348200402205	0.00676623308758175	0.11371747990113	-0.000618385265728792	-0.00313730082537281	0.0172118694185702	0.00956986497897275	0.00268316719353117	-0.0018778430455508	-0.00610196366744334	-0.0116236117755065	-0.0144932061021671
0.657776070362315	0.264315346714569	-0.510836989254231	-0.195343556993331	0.0109169298025178	0.0481371584473639	0.0625311911613795	0.0148725101947343	0.0174337899842343	0.0295270441249408	-0.051183070961148	-0.0415892583028024	-0.00754186195254403
0.928644761904762	0.071355238095238	-0.771518659690732	-0.430564761904762	-0.0116045093795095	-0.00368285714285721	-0.00264630952380962	0.0100590085731261	-0.00441615578865595	-0.00764368326118336	-0.0158985367410367	-0.0362939539468101	-0.0265112085137085
0.447140036165137	0.157136285822984	-0.310586828563041	-0.0199773986350517	-0.0535116789885718	-0.0201771136320024	0.0226468621839671	0.00302750665990853	-0.0117208263868569	-0.0368443963102871	-0.0462084723550975	-0.081115546028168	-0.08404038690569
0.910280952380952	0.0897190476190477	-0.754424224209239	-0.416680952380952	-0.024623755945951	0.0209895238095239	0.0168036335886337	0.0185379242979244	0.00517135972214922	-0.00181711606821355	-0.0179213711729858	-0.0117867710611828	-0.0750439834766352
0.0338914765733416	0.0010654331021338	-0.0266154048359325	-0.0119582063235349	-0.0110835393450647	-0.0156240315104614	-0.00579386590271925	-0.00964689858447306	-0.00593122120727701	-0.0133537854277631	-0.0105497594153143	-0.00887663938620703	-0.00805144831079351
0.0340964736154847	0.00737444542725462	-0.026130684121413	-0.0108454182595674	-0.00989955704999764	-0.00552716350618306	-0.00454955506544232	-0.00293029746932581	-0.00465502791708423	-0.00771336027809035	-0.00312154395048625	-0.00665622860530257	-0.0142061111517892
0.0917403662596986	-0.0210040736208503	-0.0455856757925136	0.03959364023024	-0.0284235865254045	-0.0231511171983432	-0.0115242442927927	-0.0154892606323965	-0.0224288559730357	-0.0257873518618739	-0.0277122451073869	-0.0354973520447033	-0.0322924996776324
0.0105042446519619	-0.00171283100578615	-0.00782106395586805	-0.00303912328796271	-0.00394044535590254	-0.00385633310249991	-0.00368471159864243	-0.00283927325501688	-0.00337337136282153	-0.00389838922920122	-0.00430373697824717	-0.0037664798293289	-0.0058610380259867
0.324799922986303	0.0840684568291928	-0.191874818623688	0.0888141946607557	0.0222767113013247	-0.0111380675377495	0.0572770913226434	0.0169859118233628	0.00658299954524855	0.0055693218817876	-0.0149406752967423	-0.0182281165883336	-0.0657124429342343
0.667967999014255	0.243922871355219	-0.51893723793242	-0.198157517730833	-0.0537776748286073	0.0101581668005006	0.0349715568177781	0.0196883590607101	-0.0169585863977243	-0.0218097540140533	-0.0410363290481862	-0.0668504401728826	-0.0941864820152842
0.649329656009977	0.258361031664566	-0.501043726539965	-0.1821737201811	-0.0141764601110282	0.00133423338663818	0.055272378199629	-0.000235579017044407	0.012522680368824	-0.00642111336219509	-0.0568742703009112	-0.0601418213000934	-0.043385248396831
0.131319037380094	-0.0186857681077447	-0.0352894783055732	0.15625497840804	-0.0350353357322144	-0.0337883821286741	0.00179221020206127	-0.00947745312730812	-0.0220116138680091	-0.0344118589304443	-0.0377094911667083	-0.0430697065816287	-0.0478413545004775
0.892551746031746	0.107448253968254	-0.736856881992721	-0.399497200577201	-0.00513222222222209	-0.0218027800365009	0.0259557936507936	0.018420873015873	0.0259039826839826	-0.0134675011293615	-0.0145308719288468	-0.0173222921522922	-0.0189630086580087
0.007686813188899	-0.00615289228581361	-0.0054804417373001	-0.000997950328159932	-0.00614330515794485	-0.00621491242289543	-0.00515638967135726	-0.00594960615021558	-0.00589006466755172	-0.00617910879042014	-0.00622473745160124	-0.00646493283363853	-0.00664634822809271
0.937890476190476	0.0621095238095238	-0.780673704401996	-0.439490476190476	0.0100481240981242	0.00404285714285724	0.0100590476190476	-0.00866408999497237	0.00452199223549077	0.00704549062049076	-0.00844678210678207	-0.023403770582841	-0.0296097645981469
0.858504776334776	0.141495223665224	-0.702609098130636	-0.364715685425685	-0.00999882418235376	0.0111055067155066	0.0398366924881273	0.00583196457481283	0.0187518109668109	0.000553341266576357	-0.022879859226731	0.000120139305139322	-0.0290511526461155
0.131938389591842	0.015304783835093	-0.0619167261284925	0.0759446098130417	-0.0124494638335183	-0.0106866146446145	0.0222337246646354	0.0158753366186019	0.00563166115885447	-0.0115680392390664	-0.0173746337989852	-0.0232209690733812	-0.022467154019728
0.109304436543439	0.00830336835966192	-0.0561099165476227	0.0451401051961302	-0.00938461294046097	-0.00523319839484251	0.0129442318015632	0.0103551288804321	-0.00389395257084542	-0.00730890566765174	-0.0109726439832427	-0.0148951297971181	-0.0190993994948655
0.903671428571429	0.0963285714285714	-0.747270682953008	-0.408151428571429	-0.00739650793650792	-0.0104092307692307	0.00969284493284495	0.00565381819934452	0.003101098901099	-0.00890286935286932	-0.0198821137037198	-0.0136839548342479	-0.0340685127213688
0.905149206349206	0.0948507936507936	-0.748929799879688	-0.410269206349206	-0.00950552669552673	-0.020165518207283	-0.0123538292383945	0.00659471755368812	-0.0327471055088702	-0.0148355224514048	-0.0359683013403667	-0.0542738115145225	-0.0490759213071034
0.389783334925495	0.0531885431054737	-0.25281699959417	0.0380031445753959	-0.0438593215256576	-0.036363316167413	0.00483687701617458	-0.0267477832611397	-0.0437750656318733	-0.0401113188465352	-0.0648043539013158	-0.0795623976241286	-0.0973458118193211
0.550240493547275	0.298355926074111	-0.409323381063296	-0.108372775187204	0.066339759896469	0.0302090628673298	0.117300981271267	0.0991590217058792	0.0187557042523747	0.0482744113818995	-0.00191277434642523	-0.0297878221928777	0.0221876966348634
0.131791476742055	0.0604164717269385	-0.066229173014756	0.0599138663728269	-0.00264819041485162	-0.0203493439891738	0.0277846186280538	0.0188384203715457	0.00544326769861353	-0.0114987672020127	-0.00323915136226449	-0.00637883427467045	-0.0102994727207336
0.909986349206349	0.0900136507936508	-0.753903052091933	-0.41553929038282	0.0195736507936508	0.0127146031746032	0.0114107209457209	0.00897722943722945	0.0245555555555556	0.016144126984127	-0.0106858707958709	-0.013879378595261	-0.0187382142857143
0.209833402825708	0.144001266954491	-0.122403897982113	0.0536384183710087	0.0322144261079313	0.0292047830377392	0.124270135334401	0.0564107878689803	0.0538885265159157	0.0307096045728353	0.0449441925528717	0.0331203104858896	0.0252750698149143
0.225319317612718	-1.46344853486635e-05	-0.113143801411481	0.116441021068209	-0.0314690282455752	-0.0407021361845946	-0.00279851655561755	-0.00752330309327995	-0.0314394605808945	-0.0360855822150849	-0.0550803142724814	-0.0566596375548868	-0.0694696303711475
0.222679613356122	0.0780876004798928	-0.110247991091987	0.120737127158266	0.016942024504412	-0.0321044381369617	0.0524319509556216	0.0341133533662399	0.034368804139714	-0.00758120681627486	-0.00882664236622865	-0.0171657600730669	-0.017170360868714
0.101656564002623	0.0169789041849466	-0.0493841039365942	0.0497217944091531	-0.00450711224785805	-0.0115381266881227	0.0190953157972443	0.0132987003459759	0.00897134191800035	-0.00802261946799038	-0.00770593682125371	-0.015630943479596	-0.0150596022794439
0.122625245553676	-0.0203970303855789	-0.0591191867426781	0.0619771605664527	-0.0296259684246921	-0.0305872193561474	-0.0100672247552944	-0.0114300672803213	-0.0218342922234514	-0.0301065938904197	-0.0323978545838619	-0.0391331280891769	-0.043127169808911
0.854440331890332	0.145559668109668	-0.699198815723563	-0.362985786435786	0.0430420490620492	0.0207942712842715	0.0554060966810969	0.00210949817399675	0.027832075979576	0.0319181601731604	-0.00951010568378974	-0.00858322345253038	-0.0344575129608952
0.580423517275117	0.349408423055959	-0.436421634467319	-0.127839435278682	-0.00829535121451985	0.0150360512631101	0.132649785301104	0.0333500310240628	0.0425264702668814	0.00337035002429509	0.0252457211893711	0.0180493140476911	-0.0364431705447007
0.0430323943918236	-0.0193740570530386	-0.0133066120025462	0.0349953558753328	-0.0222485370416991	-0.019118751668084	-0.0128032136457348	-0.0167195400701118	-0.0201640131057949	-0.0206836443548915	-0.0218240713199867	-0.0236001140813271	-0.0271857922624435
0.473705400066716	0.256495958401839	-0.336810443053077	-0.0452064817017164	0.0888073699573706	0.0729396690128494	0.10996343237521	0.0898545169896643	0.087968760500503	0.08087351948511	0.0695437278184819	0.0109264860547451	-0.0228799235992854
0.665162680502476	0.25212378635211	-0.516883030793838	-0.198024712588038	0.0198047446222523	-0.00780554308034198	0.0332654176238817	0.0315723253498854	0.00898964127140067	0.00599960077095518	-0.0292901867747315	-0.0281352037386333	-0.0506471576342528
0.850598744588745	0.149325917028358	-0.695648712161543	-0.360198744588745	-0.0302169288820914	-0.0262914994264994	0.0327217994664435	0.00519216577207315	-0.0285531755911785	-0.0282542141542954	-0.0454303441742668	-0.0426598101782363	-0.0437267201432745
0.865664727494727	0.134335272505273	-0.710876559200214	-0.375810182040182	-0.0138122030016766	0.0147665712065712	0.0227859096459097	0.0139302018243196	0.00373203485019469	0.000477184102447237	-0.0165524527658351	-0.0177435398490399	-0.0354252906944968
0.00527901365158519	-0.00278625020565831	-0.00174089348676915	0.00504446418751561	-0.00358047392070991	-0.00219765960497216	-0.00117111718523708	-0.00203060858630154	-0.0015925610814614	-0.00288906676284103	-0.00288406325201772	-0.00305102802343425	-0.00324555926226308
0.0650661990515307	0.000429548695840734	-0.0355994890823104	0.0177933772028781	-0.00719175839784151	-0.00192889344299564	0.00667070320150995	1.3229042059526e-05	-0.00204512219682212	-0.00456032592041858	-0.00144098500833939	-0.0115845997149219	-0.0129438157136555
0.0186186838621855	0.00249757541402326	-0.0133607444933418	-0.00553980912140105	-0.00753701086273036	-0.003623055513411	-0.000737994871734465	-0.00321737946286512	-0.00381620353749411	-0.00558003318807068	-0.00773904118603785	-0.00563231784407105	-0.00640576000139621
0.893406233766234	0.106593766233766	-0.737439361003856	-0.399391688311688	-0.0237699064334358	-0.00785279270830586	0.00643949641002284	0.00511787589861123	-0.000821652579876209	-0.0158113495708708	-0.0259565351816636	-0.0465230448497517	-0.0297615517815518
0.47330316990925	0.251714064738451	-0.336586826312926	-0.0456696188524638	0.082076136249551	0.0237320922566144	0.11737077056753	0.0465746077182796	0.033213132584145	0.0529041142530827	0.0290915996305888	0.0359692406828802	0.0148485846866358
0.337011794705392	0.0820184694985821	-0.203452429066862	0.0787075635833782	0.0124933796658491	-0.0458159512227991	0.0721850648489461	0.0182674394132863	0.0220372848252953	-0.016661285778475	-0.0128045867494059	-0.0446250736962953	-0.0611016641065098
0.112385574736569	0.0395071614924732	-0.028077066651988	0.138672574259076	0.0177926801394658	-0.00459242859557553	0.0642377951046134	0.0333694255023238	0.0246737319002481	0.00660012577194512	0.00531612040249688	0.00397327885540097	-0.00699057726624194
0.439800767227935	0.293975709015333	-0.304468609694494	-0.0168854151574878	0.093199292876828	0.056159396299204	0.0477055044045851	0.0986187040126335	0.0123224297750982	0.074679344588016	0.0376884688457583	0.0419142579538585	-0.0231027781748305
0.553864538227486	0.194541039795875	-0.409812470545611	-0.1012126933077	-0.0519722039264606	-0.0111384131330227	0.0243937796736794	0.0145148433487318	-0.0234308547113705	-0.0315553085297416	-0.0694737516005575	-0.0545809280118568	-0.0935136542806519
0.89316873015873	0.10683126984127	-0.73676798454031	-0.39764873015873	-0.0133560139227817	0.0127169885669886	0.0344567460317461	0.0172465945165946	0.000872909117026754	-0.000319512677896538	-0.0229254735947657	-0.0233935894660894	-0.0116100607828802
0.029526055958848	-0.00663122073321003	-0.0184847490144871	0.00116624018678919	-0.0119845114171284	-0.0140441843401467	-0.00903996169711602	-0.00771897346286345	-0.0122422361360664	-0.0130143478786376	-0.0149631061738255	-0.0128146928750886	-0.0132322967756946
0.419896492316182	0.0965590338735968	-0.282652344396208	0.00877174297793565	0.000553954245702815	-0.00993609715950194	0.0609062191918779	0.0585919506952685	0.00999071470246637	-0.00469107145689956	-0.00332035785795654	-0.0265802662330303	-0.068181720199906
0.417791397954657	0.10346721491475	-0.280313981356908	0.0115536287833105	0.0149904217753999	-0.043233324578055	0.0727695121305386	-0.00206336529120571	-0.0030194028478942	-0.0141214514013275	-0.028054156615179	-0.0513980771867375	-0.0760474453615864
0.546810904110745	0.201680174784038	-0.405189022464441	-0.102174633420651	-0.0229547954074573	-0.0131941438659051	0.00774269394703753	0.00497029109444758	-0.0278736298706195	-0.0180744696366812	-0.0660806696918788	-0.0549954466780169	-0.0864831439382171
0.00837932638339428	0.0176145377018548	-0.00099472311343532	0.00829828232154241	0.0079224937989709	0.0130280544447038	0.0102754972160103	0.0069403516700723	0.00934252132140977	0.0104752741218374	0.00529107872748011	0.0041747323310914	0.00515071690488953
0.0666033753049148	0.00434895920265274	-0.0288943751071692	0.0400043063501125	-0.00513478387693964	-0.00179656973198147	0.0156562554419077	0.00470875693181649	0.00191661791207441	-0.00346567680446055	-0.00789743334839403	-0.0129664300574184	-0.00808252636721635
0.22534074560768	0.0867066285526729	-0.113989484996876	0.114409660554785	0.0125197750001255	0.00917225851149028	0.0600236648415209	0.0321886307983793	0.0182288349283066	0.0108460167558079	-0.0206925733912931	-0.0244322468524925	-0.0420249606628762
0.0914429831246868	0.037616477681389	-0.0464605547009769	0.036879604590569	-0.00641328897023223	-0.00214154966241209	0.0212546455021528	0.0102930532396331	0.00259726258433103	-0.00427741931632215	-0.00827405926689519	-0.0106268636380348	-0.00943743420641703
0.933873333333333	0.0661266666666667	-0.776747231119304	-0.435793333333333	0.004706984126984	-0.00267696969696973	0.00749773576097112	0.00945825396825395	0.00597333333333339	0.00101500721500714	-0.0228366001957689	-0.0109601587301587	-0.0334285281385283
0.100320852779896	0.0485169892735249	-0.0519862051569346	0.0364616593878152	-0.0102091694463483	-0.0184326580983729	0.0138622881537658	0.00999616033672798	-0.00461207343882132	-0.0143209137723606	-0.000172179825494487	-0.00679578845716688	-0.00914718261208879
0.93726873015873	0.06273126984127	-0.780576500800743	-0.440694184704185	-0.0152207792207791	-0.000214588744588573	0.0189201587301588	0.00609269841269855	-0.00491650571650559	-0.00771768398268391	-0.0122346031746031	-0.0219553084605452	-0.0138092024848216
0.0867470027829756	0.0047051447337203	-0.00755113509495653	0.147274211003466	-0.00247915040874926	-0.0015622755383012	0.0297195737682481	0.0182788841526556	0.00552306648086993	-0.00202071297352523	-0.00710739035797626	-0.0139839421328978	-0.0183102774278473
0.88065757020757	0.119298114820267	-0.725649112731727	-0.389973933843934	-0.0127673682526626	-0.0272606565656566	0.00983636918636921	-0.00582872013465385	-0.0177752202536028	-0.0200140124091596	-0.0446535774519599	-0.0331787915667066	-0.035307606837607
0.854796854256854	0.145203145743146	-0.700008685962341	-0.364942308802309	0.0136494132447731	0.0114685325785325	0.0270582049351614	0.01072885003885	0.00360819300264947	0.0125589729116529	-0.0221967551052319	0.00355997335997338	0.0175168636918637
0.0317475748862378	0.00362006564598664	-0.0219843205947928	-0.00359923721636442	-0.00510175900209648	-0.00664040341702343	-0.00144590199745955	-0.00269010268427049	-0.00459650507017419	-0.00587108120955996	-0.00426471089330337	-0.00667572841392693	-0.0078355326924117
0.0199497272467583	0.00193677386924791	-0.0145534296585833	-0.00645397024891664	-0.00760830775790442	-0.00514397304603475	-0.00435137928760497	-0.00208657361919496	-0.00597498800894789	-0.00637614040196958	-0.00567326447070038	-0.00753377633376427	-0.00700310160830343
0.387184712092173	0.0549702338490178	-0.252045229413941	0.03393486010034	-0.0543642684239936	-0.0633522030455183	0.000415880460295337	-0.0089724008702417	-0.0400471277428833	-0.058858235734756	-0.0823374005729672	-0.0763201176788115	-0.104545629075843
0.0785060750079635	0.0548827845551872	-0.0128675845688831	0.110748303335103	0.068215717145596	0.0221096937943943	0.0584278933661366	0.0515021753550696	0.0611874418172536	0.0451627054699951	0.00296771664970227	0.0113207885440647	0.0119995587435983
0.227117397443795	0.082581074806872	-0.111299679753331	0.127793226442123	0.0199259097127312	0.0143241234140672	0.0591396492426924	0.0308890692946715	0.0378442923286219	0.0171250165633992	0.00945782170250797	-0.0204789657837979	-0.0316062971790187
0.0692557523860082	0.0209054593088401	-0.000542543357264211	0.129991535849005	0.00745146280759615	-0.00121558345174799	0.0253964467511912	0.0231966676856697	0.0151230593054318	0.00311793967792408	-0.00040455248679995	-0.0142192057948633	-0.0123298469338366
0.109503869050545	-0.0180169728642441	-0.0472240954617693	0.0717947932106595	-0.026722083802361	-0.0346142244691091	-0.00182613182313436	-0.0118248925222895	-0.0224418726875976	-0.0306681541357351	-0.0335852427333639	-0.0378291010348086	-0.0435881867711281
0.0701668928149109	0.00631135716110064	-0.0326862749281129	0.035982139571691	-0.00338577695410668	-0.0054225329566185	0.0124435531616137	0.00133621451851532	0.00479191321079803	-0.00440415495536259	-0.00778733513395818	-0.00958523811271073	-0.0112624529742133
0.0192543688957956	-7.00162257717164e-05	-0.0140094566772327	-0.00603551624677701	-0.00595041904972074	-0.00851226757222986	-0.001014128509618	-0.00606576759800817	-0.00576894700295835	-0.0072313433109753	-0.00722860478634162	-0.00639369650348224	-0.00823918477064809
0.212524738332851	0.135260075869341	-0.121930195685964	0.0615176665468798	0.0137508538812551	0.0455166708376564	0.103748662499914	0.0597721916192032	0.0486302961034722	0.0296337623594558	0.045672336086369	0.0287090129617579	0.00901199303054029
0.41283321575502	0.0962119039544124	-0.27531056936347	0.0167188698064772	0.0202933169476436	0.00266593195758963	0.0397504924043126	0.0290074949820649	0.00184080457437902	0.0114796244526166	-0.0533637303741439	-0.0706900328525037	-0.0701579039479194
0.313215009614168	0.0336265799172328	-0.182776718035767	0.0917988941291476	-0.06355909742665	-0.041631979055879	0.0168960761310296	-0.00457213846445725	-0.034829064865686	-0.0525955382412645	-0.0559030415445039	-0.0779674085180952	-0.0840527788656191
0.0790896783141772	-0.000699565477509295	-0.0372389087611984	0.0408054457969502	-0.0134952066420206	-0.0119553892692475	0.00878948412784671	-0.00313901788988662	-0.00222397828057087	-0.012725297955634	-0.00772212964536385	-0.0132436275756168	-0.0202950379257617
0.449805238162017	0.286580865382577	-0.313330829541827	-0.0229316680066816	0.0823855312933278	0.051870908151983	0.0713445766317343	0.104130706184615	0.0538020934098269	0.0671282197226553	0.0190137247790058	-0.013398157379908	-0.031529548922598
0.114208067597732	0.0706335444306416	-0.0555708368172069	0.0573536021043731	0.00187986391561783	0.0251465217952034	0.0438274478781224	0.01996816697199	0.0269121518829283	0.0135131928554106	0.0340682388424725	0.0202305211188567	-0.00290702266874431
0.841835873015873	0.0828507145509778	-0.687773061316969	-0.354541327561328	-0.0444806865356865	-0.107020962684548	-0.0555411001524496	-0.0346849607973546	-0.0510998525901327	-0.0757508246101171	-0.0993682391887538	-0.107715664020863	-0.0906715315527629
0.0730586401738337	0.0591311335181587	-0.0056158560711707	0.121787616289901	0.0695049801080385	0.0306468120049237	0.0660945331356276	0.0269763682102138	0.0299899456382196	0.0500758960564811	0.0190967385186801	0.0415557177740901	0.0123610440142153
0.664229741554305	0.245701861361392	-0.515859632258065	-0.196677655992808	-0.0171475104565154	-0.0545461177374397	0.041180063075566	0.0273297753720912	-0.011652124178632	-0.0358468140969775	-0.0494709812949073	-0.024962361624434	-0.0841838792768124
0.117872244083454	0.0154391817644954	-0.0510404770472724	0.0794410206665854	-0.00479825460288882	-0.00194279114463065	0.0290854550530301	0.0200499547387964	0.00014508047916921	-0.00337052287375973	-0.0140201919617019	-0.0159083038332574	-0.0238602888625552
0.0245104774266627	-0.00805774583412627	-0.0143709787276741	0.00351776546264904	-0.00816547645228739	-0.0107238235690501	-0.00482291378033755	-0.00802235757062566	-0.00750002276251761	-0.00944465001066876	-0.00826406933506437	-0.0101282372613361	-0.0113088114982964
0.0480384504727593	0.0147308823885143	-0.0310339686942032	8.17374629842813e-05	-0.00792141900980722	-0.00925521611867557	0.008864249146735	0.00526608581069151	-0.00490542766765619	-0.00858831756424139	-0.00608307716933778	-0.010073691968082	-0.00578856968520244
0.930465396825397	0.0695346031746032	-0.773611303334721	-0.433345396825397	0.00687841269841283	0.0148679365079366	0.00440572871572875	0.00895341269841277	-0.00742491341991336	0.0108731746031747	-0.00437126984126979	-0.00590384432560886	-0.00475581807081793
0.441198099188673	0.0715892660752239	-0.305135310831759	-0.0153695137544994	-0.0913845400488001	-0.103380839891258	-0.00324987134760768	-0.0655982511560245	-0.0311952573345239	-0.0973826899700291	-0.140227729360001	-0.116258024773225	-0.156332265964649
0.195328748109899	0.0654091495000986	-0.107484359411025	0.0693830091831931	0.00078719198873442	0.00372116635427658	0.0539156598502981	0.0293549037558878	0.0167409693603167	0.0022541791715055	-0.00920728693063932	-0.0143086075002815	-0.00655319394456622
0.924486666666667	0.0755133333333333	-0.767632573175991	-0.427366666666667	-0.00302533910533909	-0.00647809523809517	-0.0120647546897548	-0.0133110606060606	-0.010150409035409	-0.00475171717171707	-0.0189261975397582	-0.056856586271798	-0.0276436418320241
0.0457062658248297	0.0129734337171925	-0.0299230683745945	-0.00102684516966871	-0.00536079363781451	0.000974152574867361	-0.00287376575388977	0.0017324876150872	-0.00390869896175253	-0.00219332053147357	-0.00307468979154732	-0.00851517085168001	-0.0119674083546882
0.928414761904762	0.0715852380952381	-0.771651337988537	-0.431614761904762	-0.0198396492396493	-0.0261959381966502	-0.00255261904761905	-0.0264459679326355	-0.0309869108961215	-0.0230177937181498	-0.0352905660950676	-0.0442462864718117	-0.0460553102453102
0.903676666666667	0.0963233333333333	-0.747457260197149	-0.408796666666667	-0.0140138891174185	0.00566190476190476	0.012511653069153	0.00945301892551886	-0.0145946497946499	-0.00417599217775688	-0.0167573137711962	-0.0407747663558924	-0.0276863949013949
0.86593	0.13407	-0.710669008817017	-0.374380909090909	0.0391433333333334	0.0207050937950938	0.0458648516218082	-0.0156457336497352	-0.0054050696001624	0.0299242135642136	0.00557022924041084	-0.00920250454224136	-0.0343285317432301
0.0982434513652929	0.00564837581127757	-0.0466540995033248	0.0516211291084614	-0.00707259578836329	-0.00719918411875278	0.0153263655446651	5.95168811313856e-05	-0.00565459017763499	-0.00713588995355803	-0.0165631915656837	-0.0159999275128272	-0.0207137990188819
0.564295468818131	0.15324000182587	-0.421341509092312	-0.115263989317239	-0.0913779153886803	-0.0074965454946202	-0.0117109568244457	-0.0482787682657178	0.00560015742867637	-0.0494372304416503	-0.0753788390098203	-0.108598082798581	-0.0726643745689925
0.0411884866164956	0.00134328748278553	-0.0143698319327102	0.0319466314931859	-0.00724967892130055	-0.010589404916075	0.000966717101743883	-0.0027038317392024	-0.00392391503673674	-0.00891954191868778	-0.0100164493431261	-0.0122353600195324	-0.0112031831351513
0.901794935064935	0.0982050649350649	-0.745938206893222	-0.408194935064935	-0.000566161616161742	-0.0104023201798202	0.0206945924251186	0.00782311688311677	-0.00707182922577665	-0.00548424089799104	-0.025573598068598	-0.0242168665811313	-0.0256731124431125
0.320970508098932	0.0792716901955645	-0.191023828542286	0.082256399209446	-0.000379889538409395	0.0129578952576566	0.0655244587401402	0.0474784997429793	0.0144203521920155	0.00628900285962358	-0.0393508908994188	-0.00306519760097068	-0.02887499972014
0.224430393958295	0.002326197458794	-0.111515202735349	0.120749365399994	-0.0383407034125743	-0.0182660308254949	0.00139870631623834	-0.00688337278400383	-0.0289065781814455	-0.0283033671190346	-0.0469735475680676	-0.0512924674270257	-0.065234517944214
0.492688265025915	0.164351109812991	-0.355754188294875	-0.0640396757720317	0.00531147172455904	-0.0129350058266366	0.0567142707632015	0.0517670623724561	0.0279422613472332	-0.00381176705103881	-0.002573271439272	-0.0231152119975036	-0.00916168698246467
0.369207111395037	0.140175804258948	-0.244248875629839	0.0184541346422911	0.0224086296682786	0.0147835397550383	0.0650391280046266	0.0445742302163899	0.0202564521085124	0.0185960847116584	0.00299723276233033	-0.0199095754941129	-0.0255320823264586
0.663967758482853	0.292430576227383	-0.515124616311295	-0.194815245113869	0.0448958945342406	0.0509004186846643	0.0787306798205013	0.0495476577278391	0.0318909501647655	0.0478981566094525	0.0201408470497146	-0.0182721412739673	-0.0123041760442655
0.896647594627595	0.103352405372405	-0.740518857732528	-0.402087594627595	-0.00430427128427135	-0.0131733577533578	-0.000960265036477281	-0.00177337371327457	-0.0295075463425464	-0.00873881451881453	-0.0225283919185391	-0.0366959479664652	-0.0479725237919976
0.147838282541159	0.0440374194807466	-0.0736282429064971	0.0726745731268354	-0.00155708942825694	0.00253955859667898	0.0299751250161127	0.0312817687743616	0.00899746504940147	0.00049123458421102	-0.0155213923705919	-0.0111061642532412	-0.00901891292623519
0.930863333333333	0.0560599370703005	-0.774099909417108	-0.434063333333333	-0.0363766213496649	-0.057292890753897	-0.0151028752946401	-0.0208976810616286	-0.0344633405672665	-0.046834756051781	-0.0650798875012941	-0.0663696066160324	-0.0705242810234041
0.12350219535446	0.057828048529601	-0.0623827418383275	0.0528534857442574	-0.00481311322223085	-0.00234900481171307	0.0170487491016263	0.00982631739080057	0.00523628667075964	-0.00358105901697196	-0.0152006562698326	-0.0261886765782854	-0.0219721271100428
0.0183801507786014	0.0322038169174712	-0.00753663814512857	0.00948706933662129	0.0327400541410392	0.0121774612035659	0.016975064178227	0.0239186352790676	0.0146115809981514	0.0224587576723026	0.0183708268146808	0.0175176625213656	0.0101493359900267
0.555875581358882	0.190806570713367	-0.412445033881309	-0.10519710287658	-0.0569693081796286	-0.0197835183353913	0.0379643507529397	0.0151394099053158	-0.053496657203411	-0.03837641325751	-0.0617733892902386	-0.0711455562613329	-0.0670693020780767
0.931971428571429	0.0680285714285713	-0.775389343804106	-0.435811428571429	0.00970301587301581	0.00571619047619032	0.0222823809523808	0.0171423809523809	0.0150146031746031	0.00770960317460312	-0.00844939033189052	-0.00456904761904775	-0.0150226190476191
0.888071774891775	0.111928225108225	-0.732558250001652	-0.395657229437229	-0.0386630475436081	-0.0151180952380952	0.00450506906835857	-0.0244806991374638	-0.0302557919857918	-0.0268905713908516	-0.0561523287823287	-0.043277878488609	-0.04089744830986
0.678205477226878	0.286637427308123	-0.52907708092629	-0.208054933554863	-0.0185719399657607	0.0251013688970312	0.0801993219763272	0.0531855111258269	-0.00225612379637841	0.00326471446563525	0.0276140078177799	-0.0137633563825191	-0.0532554078333565
0.0728245157153843	0.0596933164268465	-0.0138195181091808	0.0955563863164397	0.061481308050623	0.0331788270704223	0.0463939132464696	0.0451652526862922	0.0316155209503066	0.0473300675605227	0.0367610319163755	0.0178177227695659	0.0357863787740225
0.301119694948965	0.0319239325293532	-0.172715028118536	0.0969495653005896	-0.0353468287254712	-0.0537570455150433	0.00845085840756932	0.000319572044081617	-0.0329654748787984	-0.0445519371202572	-0.0546423001370829	-0.0835174257677435	-0.0827548262997139
0.00356131127917527	0.000140506756818188	-0.000421463476848394	0.00250099096547283	6.577883597516e-05	-0.000413349976253029	0.000484460619531992	0.000684352423253776	0.000637989150900679	-0.000173785570138934	0.000179379184583079	-0.000480337633307527	-0.00132981061754751
0.459950274308728	0.152762560272141	-0.327449138270356	-0.0461232993640011	0.00431711617147484	-0.0200750689772261	0.0529473549436149	0.03162352626499	0.00907541735628581	-0.00787897640287566	-0.0133735583660796	-0.051773798602444	-0.0382508922669835
0.899396666666667	0.100603333333333	-0.743611133053191	-0.406022121212121	-0.00835809523809528	-0.00598235209235209	0.0267169047619046	-0.0139458912134566	-0.0187898157398159	-0.00717022366522369	-0.0316736967935244	-0.0305274881800561	-0.0483347468736527
0.0160925681737761	0.00260830315521432	-0.0105093507307793	0.00075598848488783	-0.00595203863755529	-0.00520849140614767	-0.00377436119001615	-0.00501697374637113	-0.00783655103013415	-0.00558026502185148	-0.00637185559406872	-0.00843151689161634	-0.00696594127237998
0.941003809523809	0.0589961904761905	-0.784149716033133	-0.443883809523809	-0.0174841587301587	-0.00696219336219328	0.00374396825396828	0.00364166666666665	-0.0020916666666666	-0.0122231760461761	-0.00402857142857138	-0.00868793503881726	-0.0218292821067821
0.453367688910358	0.235391079127769	-0.320750251415368	-0.0393319656709156	0.0546015932998294	-0.0167782340687035	0.122935937600499	0.0825192463523594	0.0752926155674081	0.018911679615563	0.0594288812079055	0.0263810677009765	0.0086535540629335
0.88878745032745	0.11121254967255	-0.732930722155737	-0.39518745032745	0.00150335775335786	-0.00448062493062484	0.0155403766494943	-0.00854950216450212	-0.0118830540197228	-0.00148863358863349	-0.0310857008351125	-0.0333754004941952	-0.0441590830022763
0.0191163649771379	-0.00107184993511765	-0.0130693708512431	-0.00198091489163111	-0.00207255020873575	-0.00700388359780283	0.00086674699558946	-0.00108759604730707	-0.00208750008198448	-0.00453821690326929	-0.00743388440088498	-0.00663428010129309	-0.00811196564604287
0.109478358253511	-0.0180268724295635	-0.0478094106639094	0.0687545906848937	-0.023584516111162	-0.0258119639827726	-0.00826166046011013	-0.0166073934290023	-0.0203221037450513	-0.0246982400469673	-0.0323796745413758	-0.0338518928670679	-0.0399101383711808
0.666073475634644	0.241160499972874	-0.517787756151481	-0.198823422158708	-0.0480605167948774	0.000730815527507866	0.05225158670687	-0.00562210403821606	0.00234260541852471	-0.0236648506336847	-0.0393126886656424	-0.0838902523252031	-0.0844928796513322
0.0237961746399502	-0.00530818851051123	-0.0146217692337508	0.00112587019728051	-0.00719564719221157	-0.0081735356711308	-0.00549152465699496	-0.00591131508135948	-0.00571042905991069	-0.00768459143167119	-0.00803296195583031	-0.011071167876435	-0.0108932105947576
0.116231694867164	0.0305418490715781	-0.0322852162317251	0.13363617710264	0.0285880089826887	0.00137750874789422	0.0422592802678489	0.0477260530902102	0.0171606341039085	0.0149827588652915	0.0233713609357809	0.00848213172660553	-0.00422012376251166
0.936873809523809	0.0631261904761905	-0.77974770730978	-0.438793809523809	-0.0386722929117665	-0.0165458585858584	0.000460952380952451	-0.0147014718614719	-0.0121665641874465	-0.0276090757488124	-0.0338712215379157	-0.0443898174048173	-0.0463326383151555
0.399675651129057	0.0529710348437988	-0.262120760211696	0.0299127980688043	-0.0737268160714948	-0.053713065644067	0.0101786430073879	-0.00972714045140133	-0.06521990004152	-0.0637199408577809	-0.105979707013443	-0.0973263344393136	-0.11033381234159
0.297435692417955	0.0233899065203179	-0.167496614237703	0.105730510790601	-0.0464537789487562	-0.0318798329182491	0.0211106402931591	-0.00528447370823304	-0.0446429136827127	-0.0391668059335026	-0.0690767176434803	-0.0668530390126124	-0.0899509138153469
0.459723163772299	0.0962919383604906	-0.32381609683868	-0.0349109839912958	-0.010562663105903	0.00646026816451339	0.0657566684971356	0.0293010169351532	0.0178313725723453	-0.00205119747069482	-0.0285810843098582	-0.0465320738461112	-0.0698592770770112
0.144953373200021	0.0968957395606123	-0.074780920236004	0.0632853225899389	0.0681794197045672	0.0319374610367043	0.0512774644014545	0.0579000361551569	0.0561812178683302	0.0500584403706358	0.0430004787733642	0.042372462723698	0.0145751597999842
0.927472063492064	0.0725279365079364	-0.770889978724741	-0.431312063492064	0.010575598506069	0.0163312698412698	0.0182594444444443	0.0065341125541124	0.00361211038961018	0.0134534341736694	-0.0056340842490844	-0.0160050584795323	-0.00154430402547656
0.102270241794167	0.0434496635742071	-0.0552375928491825	0.0317826861584112	-0.0108372082217431	0.00292441372500932	0.00715046945363425	0.0101556830279504	0.0103439453574187	-0.00395639724836691	-0.00369242269016792	-0.00587855952208151	-0.011237795642555
0.0326494904021053	0.00981702080610877	-0.0253383178599983	-0.0114920755107978	-0.00081837081752141	-0.0108792188465827	0.00413143463947583	-0.00347072226263039	-0.00416817194672562	-0.00584879483205205	-0.00686935051558283	-0.00877805962855442	-0.0117888131168614
0.876191284271284	0.0668801378935375	-0.720405750657808	-0.382816738816739	-0.0322265598575699	-0.07499255607671	-0.0301506029558724	-0.0382892551465849	-0.0389944611195948	-0.05360955796714	-0.057002125119187	-0.0719069406417029	-0.117892273789655
0.480881778206303	0.168807408956086	-0.346195846127351	-0.0599506628510702	0.0175054596881976	0.00325657257201079	0.0761034970716037	0.0538664100255932	0.040897601882695	0.0103810161301042	0.00333684590828648	-0.0164099127683864	-0.0354319747591289
0.209505687038219	0.12748706107954	-0.121202705048152	0.0570183398231686	0.0368448363294711	0.00405050756521469	0.0726969721003092	0.0873701182556386	0.0638540473450919	0.0204476719473429	0.0406529406553435	0.0292518469392298	-0.00159164381272511
0.562053777079375	0.154421870965321	-0.417575698055536	-0.10782451682982	-0.18240656871588	-0.00662935942901843	0.00135984382678245	-0.0607960369155341	-0.10313519782942	-0.0945179640724491	-0.101405195090028	-0.102854406460849	-0.114722115413661
0.213577037109442	-0.00201801834332091	-0.0948294708344123	0.150457187489489	-0.0299202229807636	-0.0394487783125124	0.0162463769039756	-0.00715302370177007	-0.0244023959504938	-0.034684500646638	-0.0445040603996401	-0.0613684605484728	-0.0758057478517695
0.852855411255411	0.147144588744589	-0.697251216790838	-0.360120865800866	-0.0351976039600808	-0.0361217174999064	0.0438078265851795	0.021486939902203	-0.0241328119255303	-0.0356596607299936	-0.0093747549878741	-0.0515785017498841	-0.0452109709210639
0.0678357529044458	0.00221629856214424	-0.0292767980229187	0.0417816420471017	-0.0083873157146788	-0.00826976244243031	0.00585123747373655	0.00277271019243473	0.00235699838834737	-0.00832853907855455	-0.00632780668170886	-0.0129417713200358	-0.0121785955938525
0.408561356487771	0.0479802260110278	-0.270876160080604	0.021538278093334	-0.0673175955532865	-0.0407043987126224	0.0111248727354055	-0.0224826259956133	-0.0348046791078536	-0.0540109971329545	-0.0799416360560946	-0.0805254101514859	-0.111223558782337
0.565948950573672	0.173485517638268	-0.42559571672713	-0.125602095467994	0.00757385549736045	-0.053484391142065	0.0461274878664729	0.0351137219772787	0.00493551628120203	-0.0229552678223522	-0.0253244048174551	-0.0392149017548072	-0.0535051428361372
0.554719447687726	0.191875365464112	-0.413948896797168	-0.113230380354048	0.0217542935252386	-0.00946095573707251	0.0511744232838278	0.0311944830860423	0.0349307855217124	0.00614666889408311	-0.0209508048038213	-0.0476591508232712	-0.0493443505032448
0.0787815198925419	-0.0187858179669133	-0.0324324644430029	0.0518490868654908	-0.0218795651168717	-0.022395726358203	-0.0142684852263895	-0.0132668312366287	-0.0221033975931281	-0.0221376457375374	-0.0251214594120612	-0.0307030510239818	-0.0324631053988749
0.922362698412698	0.0526884959509372	-0.765780613645376	-0.426202698412698	-0.088490335901342	-0.0630764041844111	-0.0569002282770922	-0.0355929106786196	-0.0961378780024037	-0.0757833700428766	-0.100534999499244	-0.0930486243201126	-0.0942182409282354
0.55657050569527	0.147378874091316	-0.411911353431759	-0.101891575213987	-0.0420037523150703	-0.0828910819534879	-0.026749865663621	-0.0157029306601165	-0.0456928384304385	-0.062447417134279	-0.0612873001136849	-0.0846573748826088	-0.153705341980404
0.0255874126005665	0.00377795967359702	-0.0191403950964198	-0.0062208435160365	-0.00268842663445787	-0.00699086252754412	-0.00143767068828625	0.00124600600296013	-0.00843156565806047	-0.00483964458100099	-0.0050172528670009	-0.00517443666388689	-0.00928503617584577
0.577292836221166	0.340298116048267	-0.431777761734554	-0.119675385240773	-0.0652996593399631	0.0125561663366732	0.100722584652844	0.0753818927551292	0.0734588480163475	-0.026371746501645	0.0443729975257522	-0.00682099525430313	-0.0248962005645966
0.113359444813147	0.0680621862379161	-0.0595582830188042	0.0432742399115158	0.0110786579197193	-0.0059779282923875	0.0308400537354361	0.0296826454155168	0.011709777689114	0.00255036481366587	0.00967745812333794	0.006442587192984	0.00583772499083136
0.544711704311263	0.198964852631836	-0.401471391343724	-0.0946383894193243	-0.0104935804802548	-0.0208118495792762	0.0503367777348179	0.0352988004265413	-0.00311277480469752	-0.0156527150297655	-0.0533710294479541	-0.0550276571396425	-0.0860194378980434
0.416005978644006	0.103103257468385	-0.278288797848714	0.0142626844575984	0.0175458177768508	-0.00947474914413499	0.0552827977243813	0.0413430811380754	0.0275994874341526	0.00403553431635789	-0.0222656020573425	-0.0481628348396796	-0.056637355684686
0.326101847981601	0.0791813163959202	-0.19539176343824	0.0796431787563674	-0.0158573791491682	0.00900167995665369	0.0810496642595832	0.0539349700501325	0.0200505690820516	-0.00342784959625725	-0.00232272108902559	-0.0277720844665927	-0.0358300505524889
0.47061301745641	0.081547409044599	-0.33713400916986	-0.0537033452942897	-0.0386558189908201	-0.0528640518707305	0.0285172004557954	0.00653464808729592	-0.0115477650941527	-0.0457599354307753	-0.0359286229708072	-0.0507717802102927	-0.0787477007769501
0.364385992420807	0.130420424169128	-0.240032993102268	0.0217199538069646	0.0163177335595826	0.0182093381421907	0.064363233227159	0.0566683159787316	0.0298184998179222	0.0172635358508866	0.000785312962161999	-0.0190556263492566	-0.0277207122408959
0.880960360750361	0.0665261297188263	-0.725537505434689	-0.388865815295815	-0.169393329937392	-0.0933749038718079	-0.0561241449697668	-0.0513313784629271	-0.0560746132643998	-0.1313841169046	-0.0749108985578765	-0.070222739575453	-0.0732565767446608
0.926709841269841	0.0570372654044288	-0.77021842607697	-0.430869841269841	-0.063334027131795	-0.0444723382925318	-0.0274422505564611	-0.04347604273895	-0.0591712313641026	-0.0539031827121634	-0.0780499320476815	-0.0477657957782958	-0.0724014417899747
0.445096736885383	0.149481251704682	-0.313414710932028	-0.0341989701423219	-0.017339208926712	0.0217867470101173	0.0536565895355158	0.0409586308301765	0.00532654764413953	0.00222376904170263	-0.0229272889671004	-0.0541767411806512	-0.0473999221961449
0.662431148589246	0.253352255668723	-0.513516811859449	-0.193053180674807	-0.0174547445867888	0.019455425007598	0.0424293919503567	0.0147360038848257	-0.0184579616843957	0.00100034021040463	-0.042317688398074	-0.0920741369486354	-0.0508879428122201
0.933504920634921	0.0664950793650795	-0.777285514165402	-0.43862492063492	-0.00891370962370941	-0.00929158730158719	0.0126396825396827	0.0115711976911979	-0.00162429330903002	-0.0091026484626483	-0.0132333238983237	-0.011737168109668	-0.033122610860158
0.224410126340173	0.0831121034984625	-0.112204281062597	0.118407550003091	-0.0239620715350285	0.00994424379818939	0.0527382718368153	0.0124321489745373	0.0201896468502741	-0.00700891386841954	-0.0212191683930127	-0.0125890906440124	-0.0180409228916214
0.284125336591099	0.0192065428659003	-0.163521812059569	0.0869273843154454	-0.0381646006412413	-0.054017325478744	0.0210668080650771	-0.014500204635342	-0.019111916024777	-0.0460909630599926	-0.0725016231732257	-0.0559482302195446	-0.0883071931864433
0.92287380952381	0.0592072856002034	-0.766019716033134	-0.42575380952381	-0.0849414243840843	-0.00848480392156881	-0.038008478507217	-0.0227601405507429	-0.0540105037260442	-0.0467131141528265	-0.0811569857652936	-0.0739976045832055	-0.117429909868769
0.00104710017381224	0.00121638587857892	4.33724283444865e-05	0.000354440038525169	0.00103647668954208	5.92877963268587e-05	0.000879129859034715	0.000560367124820366	0.000159163287702228	0.00054788224293447	0.000268437636503116	0.000225630792232186	-0.00019686869300443
0.0657469410762487	-0.0139558665334897	-0.0326395443496486	0.0266712945643146	-0.0179065915890009	-0.0189914108563299	-0.00784421541700789	-0.0146290215384535	-0.0165865359927268	-0.0184490012226654	-0.0209406706814421	-0.019728522636939	-0.0227126884119696
0.308658689464156	0.0824831802745902	-0.184190862726231	0.0756924513558083	0.0214519949470307	4.91806425286234e-05	0.0716522841227617	0.0235193311459915	-0.0157129928882643	0.0107505877947797	-0.0474299295656759	-0.0413612420924186	-0.0449827592457144
0.0554999280357569	0.00361256471521129	-0.0220205584315431	0.0385113782508809	0.000795444626140035	-0.00666473709738376	0.00764376263118876	0.0045689954954567	-0.00131136147315068	-0.00293464623562186	-0.00519379155451784	-0.0119728343026206	-0.0110842611121852
0.102010670695006	0.0423800129389085	-0.0529568845102363	0.0365586204445918	-0.00501604718728779	-0.0094484082731878	0.0177854306402819	0.0158362181481854	-0.00462744909241446	-0.00723222773023779	-0.00946707898144829	-0.0097370746607244	-0.0165651131040627
0.43804089316646	0.240020751885199	-0.306085649430923	-0.0263923490919383	0.099730397062533	0.0446758964715985	0.131512526146925	0.0938167665780315	0.0415817881075164	0.0722031467670657	0.0572782950210801	-0.0114820453867694	-0.000559791898583739
0.0706755835005052	0.00626462691890288	-0.031673417141425	0.0398505143930876	-0.00437994151589884	-0.00594644051849741	0.00681633094443176	0.00289141444683938	0.0014574934708915	-0.00516319101719812	-0.0086248537184874	-0.0122721159518333	-0.01318816253131
0.12642997053831	-0.0142209228989043	-0.061431435076748	0.062911843455913	-0.0310029595762071	-0.0298609379091658	-0.00373077411134437	-0.0122402798255822	-0.0218114269924087	-0.0304319487426865	-0.0358594341450088	-0.0346998793440627	-0.0412832847634885
0.0065424247194718	-0.00144914726994839	-0.00256683152724533	0.0051714817716252	-0.00325886638419492	-0.00186485761439132	-0.00095264693782361	-0.00261124078472559	-0.00221426824250394	-0.00256186199929312	-0.00256035141917359	-0.00323449024487066	-0.00311041214040502
0.849990004440004	0.0849453690606058	-0.694748488273236	-0.358535458985459	-0.11902776128571	-0.00635224664224665	-0.00845764721038444	-0.0263985309595159	-0.0429696203557758	-0.0626900039639785	-0.0808057797059522	-0.0702149592980574	-0.0813222490102435
0.548444421520697	0.18311038681425	-0.407609183146912	-0.10630722962341	-0.00890580072067293	-0.0145326060244981	0.0566522197201281	0.0393138810009218	0.0199353246708199	-0.0117192033725856	-0.0235795869688663	-0.0390929591937502	-0.0322321476367152
0.889422077922078	0.110540119489772	-0.733928028048169	-0.397102077922078	-0.0332275252525253	-0.0129274442224442	0.0063608658008657	-0.00556398168498173	-0.0259529539414833	-0.0230774847374847	-0.0342555299130026	-0.0629795328019813	-0.0502564355413212
0.221875330402143	0.0799109704070967	-0.111557942273017	0.114343145533686	0.00830651690033893	0.00154871003224813	0.0531760287814723	0.02559014575333	0.0307314198717744	0.00492761346629353	-0.0246405877597535	-0.0108766289485369	-0.0252532066390281
0.120215257827842	0.0940508035469584	-0.0337238654933766	0.137833147036697	0.0724608793397478	0.0135765589261985	0.0505525479335876	0.079936040714587	0.0633673891392682	0.0430187191329732	0.0322863134027798	0.0142069858484842	0.00849435779253822
0.450277929718701	0.147140513596545	-0.315095323694404	-0.0280047841672256	-0.0957795614139645	-0.0459627225091766	0.00703624322573532	0.00864950353418414	-0.00201270563274097	-0.0708711419615706	-0.0659570440933884	-0.0782613309837777	-0.102106005511795
0.442674449872774	0.154135602287352	-0.311368482310742	-0.0335685757342619	-0.0143023691153603	-0.00725604398111401	0.0748514307027949	0.0227942640147791	0.0161505314997957	-0.0107792065482372	-0.0107244621259835	-0.0320647089890813	-0.0516005788270044
0.00807294079733333	-0.0025301843445719	-0.00336719302632887	0.00599014989283604	-0.00248863940216739	-0.0037824583884802	-0.0013965517342765	-0.00280699840660951	-0.00341950572362668	-0.00313554889532379	-0.00390260381822792	-0.0032440937197492	-0.00466391144722499
0.0262848517938507	0.0308738087058011	-0.010034053367026	0.0153289886486803	0.0329596709513627	0.0348395346456725	0.0376818027252375	0.0242318758607945	0.0157008695577155	0.0338996027985176	0.0204925344866452	0.0119876804091449	0.0311731052785259
0.561208027024826	0.135866001278265	-0.419007427661062	-0.114724245512221	-0.10953810389928	-0.10781699131825	0.0162131299323401	-0.0775953618732092	-0.0797034967732519	-0.108677547608765	-0.0977794722314131	-0.139703169414641	-0.161301890940268
0.307838177112145	0.0845377837202563	-0.17872177468619	0.0925797462390135	-0.0109973516360171	0.0328145403781351	0.0708369622468185	0.0579494591789109	0.0428314578716542	0.010908594371059	0.00786937985088126	-0.0231877035919091	-0.0369797985207299
0.904201428571429	0.0957985714285714	-0.747871877511246	-0.408906883116883	-0.0124038891693103	-0.00433809523809525	0.0116840331890331	0.0050621940572031	0.0211694516594516	-0.00837099220370274	-0.0183040376772184	-0.0309257401451126	-0.0437480919201572
NA	NA	NA	NA	NA	NA	NA	NA	NA	NA	NA	NA	NA
0.650413529084505	0.24341866683052	-0.503435022047914	-0.187695712685218	-0.0099011146817678	-0.0333989288666542	0.0502014757237249	-0.0161250444425777	0.0199392995598268	-0.0216500217742109	-0.0540804498277626	-0.0677451411247403	-0.075113362268346
0.465844592935381	0.139930434162338	-0.333792097213239	-0.0536340868033093	0.011495200281721	-0.00811775929232555	0.0545668105737649	0.0172292478371929	0.0188595002199181	0.0016887204946977	-0.010024091167035	-0.0264966436306476	-0.0472785846696792
0.894990346320346	0.105009653679654	-0.739023473557968	-0.400975800865801	-0.0202490280594753	-0.0202394631684106	0.0203348917748918	-0.0123319238604533	-0.020490303030303	-0.0202442456139429	-0.0268957284031758	-0.0519685826359868	-0.0420008806604144
0.660543710591568	0.245663951625185	-0.511610058681571	-0.191015626812602	-0.031483408844332	-0.00537623621242511	0.0391007247090007	0.0049211337304893	0.000816495608459977	-0.0184298225283785	-0.0602289246086096	-0.0309481469198953	-0.0758061480174956
0.045787103772188	0.00174571614124942	0.010041393090353	0.111684758177851	-0.000911873895517917	-0.000137519203018362	0.019274728192561	0.0107734969732413	0.00474807417914765	-0.000524696549268143	-0.00417705219054996	-0.00636723865673594	-0.0106481831557963
0.0529160192057964	0.0350449187263705	-0.0136032488869329	0.0510182855925529	0.0474468242762907	0.0148304068034928	0.055273118020213	0.0271945332809313	0.0211886984870258	0.0311386155398918	0.0351572585816434	0.037851501234834	0.00873950768311693
0.0118321789380685	0.00285555672010067	-0.00740688570254103	0.00150289643080775	-0.0047672809257393	-0.000994343608879813	-0.00369762373885161	-0.00772172947449384	-0.00555628264852803	-0.00288081226730955	-0.00283965789743664	-0.00670431705559082	-0.00493172101604245
0.0713909606772091	0.0213328379771283	-0.0389348126248845	0.0184277834428325	-0.00602651624850387	-0.0156559691152134	0.00254342406058645	-0.000920158343952468	-0.00238566029604216	-0.0108412426818586	0.00119833859015393	-0.0134077457207665	-0.0166093680363014
0.332217371539565	0.090818362884462	-0.202270691982919	0.0710095357688131	4.03568893138084e-05	0.00645336931692636	0.0345071733226858	0.0598236243426401	0.021892468074329	0.00324686310312006	-0.0313052056735186	-0.0256969234243741	-0.065384651879877
0.563842645574394	0.177840352861116	-0.42111959333298	-0.115422940308124	-0.00999028447080652	-0.0303208101042414	0.0471197346340797	0.027052345541282	0.00019373075523943	-0.020155547287524	-0.0143405602569476	-0.0473189169391998	-0.0484600617092409
0.862347936507937	0.137652063492063	-0.706853886634028	-0.370027936507937	0.0377101587301588	-0.0102437814232551	0.0136691361820155	-0.0049400099900101	0.0176455577755579	0.0137331886534519	0.00159212581167067	-0.0697780959170975	-0.0328409407551513
0.0187309494597074	-0.000107189804064847	-0.012929645419479	-0.00230353805412165	-0.00804440710340786	-0.0051200371504047	-0.00110317854054573	-0.00417307867762384	-0.00507774676513955	-0.00658222212690628	-0.00781022306771823	-0.0076211368528303	-0.00482856245097148
0.556617685186492	0.193065868400335	-0.414514040930098	-0.110794866240732	-0.020493250315474	-0.0244122152508742	0.0591300631160792	0.00995164108456614	-0.0126691993676449	-0.0224527327831741	-0.0640289175383669	-0.0685181045798359	-0.110604242253327
0.123916100280076	0.0580628276031966	-0.0600063224148467	0.0618672476396736	-0.00209705355867984	-0.00891950887957953	0.0249879868766206	0.00729013574693765	-0.000391533446742656	-0.00550828121912969	0.00306830805948471	-0.00507184847027091	-0.0213086068056095
0.0689118867778953	-0.0191894600601493	-0.0278188700428274	0.0461248826595327	-0.0269823227644619	-0.0224586865108495	-0.00740123434037159	-0.0122795386046615	-0.0165345847910079	-0.0247205046376557	-0.0223983412099089	-0.028973296822778	-0.0293226197063026
0.323361676033255	0.0856825849021338	-0.192787700844995	0.0819504095282428	0.0129734493449432	-0.0260030007660652	0.0863672807421924	0.0744986742363481	0.021222455931872	-0.00651477571056097	-0.0173838247843389	-0.0422451870710096	-0.0308904985306601
0.556591624479007	0.18792348180705	-0.412273351939073	-0.102901535352447	-0.0574378562439407	-0.0435606014014456	0.0196432739157946	-0.0169706674935216	-0.00632880722560147	-0.0504992288226932	-0.0488315744780177	-0.0707410665846271	-0.0936020538963576
0.0907666700498125	-0.0224223962249685	-0.0438769711759866	0.0417418187427663	-0.0232552434713385	-0.0352794071405687	-0.0166479053207878	-0.0144905913761173	-0.0242769396955369	-0.0292673253059536	-0.0307679934569288	-0.0307438859361474	-0.0345908746910995
0.568936386496262	0.154379501605819	-0.425460665147268	-0.11833529660576	-0.12748290085462	-0.0660283725679558	-0.0223767868281068	-0.0571503862622285	-0.0653849924101255	-0.0967556367112881	-0.169888951955596	-0.0981267316386597	-0.104662560709097
0.560822915794859	0.255214509537473	-0.421040204214384	-0.12263360781947	0.00699331760363764	0.00164981968884415	0.0595016307090903	0.0446920066125834	0.00632552605919323	0.00432156864624089	0.0156365412639752	-0.0299092300075778	-0.041844490314753
0.117535865322032	0.0719890245170319	-0.0640463595845775	0.0385035194598574	0.0364039828202331	0.0062158694031083	0.0401579578086581	0.0176970818397245	0.00962468472436211	0.0213099261116707	0.0150991713297531	0.00511970530317922	-0.00787686263338404
0.659342852022545	0.306232707036105	-0.510065836994944	-0.188684884108107	-0.00490762113467547	0.0215288665059311	0.0665794163964889	0.0560337509229708	0.0163577880826739	0.00831062268562788	0.0061052823771458	-0.00478183868878357	-0.0497590656883461
0.105132153405611	0.0504078815646893	-0.0547563118767836	0.038173673705219	-0.00261427736401663	-0.0212479865146573	0.0171119021078478	0.00179758595579528	-0.00361091308964458	-0.011931131939337	0.000777622639135542	-0.0047623861350176	-0.0114562244525093
0.0343113650241446	0.0143190142826895	-0.0256239795473391	-0.0103991366331096	0.00839449737557561	-0.00720863788222235	0.000704048743313403	0.000446255796824245	0.00149234274217042	0.000592929746676636	-0.00229483708419808	-0.0033234345891643	-0.00374662481604734
0.100897674904344	0.0512900415955593	-0.0509212015509837	0.0414630673878842	-0.0116332664842213	-0.00191458959416686	0.0198788112940957	0.0125240353930072	0.00518516485498369	-0.00677392803919409	-0.00513538514372233	-0.0126761465589026	-0.0144846131230274
0.0290233348553803	-0.00676572806195947	-0.0186203012629674	-4.01155259458219e-05	-0.012769856079888	-0.0107120248267208	-0.00663356881592184	-0.00897306075421085	-0.00911111372439563	-0.0117409404533044	-0.00909372129031127	-0.0104908374726388	-0.0116651508889763
0.936456666666667	0.0635433333333333	-0.779602573175991	-0.439336666666667	-0.0215992086276297	-0.005214761904762	0.0147890476190476	0.00264937950937949	-0.00383911255411262	-0.0134069852661958	-0.012728641177663	-0.00839338624338626	-0.0382222959890686
0.429706842449075	0.081813718104145	-0.300094684643153	-0.025705438489341	-0.0121556802636701	-0.015310837029236	0.0462829330751757	0.0237385354049901	0.00897095320900093	-0.0137332586464531	-0.027050313934057	-0.0342858110432505	-0.0567941440421391
0.0139690010820255	-0.00653358889052069	-0.00633855303206147	0.00570675651532417	-0.00748257827217151	-0.00749086807556366	-0.00580407671682808	-0.00599358576764544	-0.00711724526010273	-0.00748672317386758	-0.00847391329601611	-0.00884734637479567	-0.00926268644124033
0.889503217893218	0.0667094118732144	-0.733588064672864	-0.395619581529581	-0.0101962337662337	-0.0113672693972694	-0.0496301785391168	-0.0319747702775379	-0.0573365819615321	-0.0107817515817515	-0.071296066920533	-0.0897725439316974	-0.0582295771326964
0.157295493665429	0.0952824252562668	-0.0800820039359737	0.0733899411448218	0.0716683092527005	0.015235915496443	0.0770863981528583	0.031299508188765	0.0273876183430432	0.0434521123745718	0.0237944818134352	-0.0023374613469766	0.00376779001563726
0.300874239360446	0.0267579522411654	-0.17186112195407	0.0989033007465058	-0.0329439966651542	-0.0455884876473965	0.0337488010988282	-0.0196011591995798	-0.0372391516981325	-0.0392662421562753	-0.0643732396158816	-0.0646981950864356	-0.0887264992042101
0.932217142857143	0.0677828571428573	-0.775272379792016	-0.434777142857143	-0.0182238528138526	-0.0359380952380952	-0.0139006060606058	-0.0167098200045567	-0.0327374519924519	-0.027080974025974	-0.02883872279767	-0.037521484071484	-0.0488836292540556
0.896464603174603	0.0731670173027782	-0.740245196705085	-0.401584603174603	-0.0136275252525253	-0.0725647273611096	-0.0412462523881348	-0.0454901536709958	-0.00116359901536367	-0.0430961263068175	-0.0290168412291224	-0.0633177254089479	-0.0918681369932911
0.521834756359046	0.105440826628828	-0.381396981718978	-0.0815054579123941	-0.104081333101645	-0.0718832794781367	-0.0168805794438998	-0.0212893525076691	-0.0740602334057419	-0.0879823062898909	-0.103421134322599	-0.125858453333282	-0.133074066394598
0.196397700616494	0.0100179520531851	-0.0884666679793915	0.131533567527127	-0.0281568731409257	-0.0383984713722991	0.000367976138322651	-0.00622409069561627	-0.01851359565181	-0.0332776722566124	-0.0372348930697864	-0.043440345417263	-0.0523221531534212
0.893840293040293	0.106159706959707	-0.737420072405659	-0.398225747585748	-0.0942431004998567	-0.0103039682539682	0.00791759546009552	-0.0257966414216643	-0.0156355266740716	-0.0522735343769124	-0.0207878261001223	-0.051375398936555	-0.0381738059209589
0.560127975619836	0.311013820575732	-0.41804624979261	-0.114084811626966	-0.00943114025052527	0.000974659251391952	0.0899493807933798	0.0819535516494877	0.0833850017639695	-0.0042282404995666	0.0533335517384076	0.0185285174036974	-0.0121687041464013
0.859251601731602	0.140748398268398	-0.70455410301154	-0.369717056277056	-0.0151113577598871	-0.0282317802488389	0.0075646295742422	-0.0188364040783777	-0.0180464535377574	-0.021671569004363	-0.0301493242149433	-0.0567290990660076	-0.0711728370608542
0.02783532689317	0.0352969470476687	-0.0111203111756427	0.0153971994176279	0.0410185915801746	0.0053315778997707	0.0365327241597738	0.0235311473378978	0.0326460582156831	0.0231750847399727	0.0263404223128901	0.00759670042063721	0.0128564631885886
0.573470606039314	0.266510138207084	-0.431150941798939	-0.126677305810131	0.0821977199678446	0.0245700398022944	0.0756504528787771	0.058561963969148	0.0509226216412763	0.0533838798850695	0.0277008157636069	0.0165915972603736	-0.0100208928651192
0.110425702943295	0.0288545012862735	-0.0281172264616825	0.133832720858442	0.00958380191751895	-0.00826412981753365	0.036397937487084	0.0261121034558298	0.0156225008759999	0.000659836049992646	-0.0024317060950349	-0.0131802370739627	-0.0154195276345781
0.107408131768201	0.010013160813749	-0.0551835592752862	0.0437141844059361	-0.00873351094796367	-0.00484815059157656	0.0184240993582844	0.0105696385052354	0.00559860047902951	-0.00679083076977012	-0.00900427389743895	-0.0136228724010824	-0.0152331929478596
0.395198477472483	0.0563704677033441	-0.259054713981822	0.0294997043456984	-0.0571908225820053	-0.0818060463370779	0.0116393779860166	-0.0182930578739749	-0.0359576210680446	-0.0694984344595416	-0.0665414763422252	-0.0782718650136009	-0.0925018584538772
0.901100476190476	0.0988995238095238	-0.745243748018763	-0.407500476190476	-0.0769250638555874	-0.0102388141923436	0.00826038822288822	-0.0211292491254875	-0.026401448729876	-0.0435819390239656	-0.0447660500976814	-0.0364029965567827	-0.0288678282828283
0.093393224982954	-0.014870042714705	-0.0474170058336669	0.0371055079724354	-0.0294737538393952	-0.0268481973017871	-0.0118600864936862	-0.00978190963562582	-0.0171737614547053	-0.0281609755705912	-0.0238557254022048	-0.0219802729465274	-0.0322599178873204
0.662988646861498	0.301289090501476	-0.51525950434779	-0.19769452921444	-0.041059620328223	0.0458086072480369	0.0577721848252055	0.0320181424307738	0.0297729874896753	0.00237449345990703	0.00276701499271104	-0.0360095470446864	-0.0844227507737836
0.926019206349206	0.0739807936507936	-0.769527791156335	-0.430179206349206	0.00826793650793645	-0.0346664422737242	0.00719594738594731	0.00764485994397746	-0.00861696248196253	-0.0131992528828938	-0.0130900997368645	-0.0228350424575424	-0.0127354779577149
0.409339715153529	0.0515614985548221	-0.272050343211299	0.0192125843117114	-0.0527645652801764	-0.0438533654902103	-0.00959253221800238	-0.0142574529330529	-0.0357372727776057	-0.0483089653851934	-0.0982317329494109	-0.087779410768081	-0.0910223726591732
0.671797167677626	0.293785295026167	-0.522202704146022	-0.200066258586717	0.0432736660703731	-0.0126086249641313	0.078192704129688	0.0737194450118103	0.0437662948330401	0.0153325205531208	0.0298978513049158	0.0187284077631523	-0.0176397578850745
0.0750511222630315	-0.0188311300888589	-0.0303906090344701	0.0497460122869697	-0.025072462395553	-0.0227766548883618	-0.00652508194169804	-0.0150644945733911	-0.0205241429937743	-0.0239245586419574	-0.023855751171981	-0.0270493327018586	-0.0320998615336308
0.0722919284915859	-0.0115077363434326	-0.0374732911123798	0.0250657637682347	-0.0108495122681381	-0.0149724639847584	-0.00725118253160548	-0.0142395945492821	-0.0212440780265097	-0.0129109881264483	-0.0169176893656759	-0.0239598859419342	-0.0232209256104381
0.413776551192634	0.0991292467537986	-0.275294803631621	0.0191085379339256	-0.0129592455727758	-0.0835788067708155	0.0606916028220275	0.0352486137188946	0.0238129995843187	-0.0482690261717957	-0.0196592353582147	-0.0287997247141923	-0.0828214729328954
0.0681628740055647	-0.0243337031233701	-0.021609566282861	0.0619472484747381	-0.0300272969974349	-0.0280752673926172	-0.0137404447361758	-0.0191563045277574	-0.0223224348652656	-0.029051282195026	-0.0319098596282132	-0.0328791518136672	-0.0345694525928019
0.304874641276462	0.0957252014321969	-0.181267854744004	0.076618317725321	-0.0215993694923945	0.0220474351756947	0.0410015530199486	0.0260544575863453	0.00229662036377526	0.000224032841650124	-0.00809622004473692	-0.0244922559400139	-0.0321160411650108
0.463485997675765	0.0869976966653397	-0.329445551393611	-0.0446784283254438	-0.0161379264303088	-0.00965044643178581	0.034939058608236	0.0279356677942196	0.000670004868389973	-0.0128941864310473	-0.0384801629646789	-0.064170397630616	-0.0657992265892969
0.933756666666667	0.0662433333333332	-0.776902573175991	-0.436636666666667	-0.00506743145743149	-0.0155182254782256	0.00620666666666647	-0.0100796274096275	-0.0183733766233768	-0.0102928284678285	-0.0198336507936508	-0.0326270621970624	-0.0660294366017247
0.182174785695965	0.0321411120871094	-0.0956585699901883	0.0789342061476625	-0.00738849734580593	-0.00610437682710355	0.0296312847129353	0.022505972564754	0.0159502881963508	-0.00674643708645475	-0.00932638683703305	-0.0186402978554578	-0.0387547243034827
0.88912253968254	0.110812362982007	-0.733337006069064	-0.395747994227994	-0.0326602185013055	-0.0167903016522521	-0.00711779750331476	-0.0283684106968429	0.000531888272767844	-0.0247252600767789	-0.0216460779402468	-0.0561881676734882	-0.0574426224936975
0.909163809523809	0.0908361904761905	-0.753015597612529	-0.414509264069264	-0.0143947069597068	-0.0248865728715729	-0.000572136393018785	-0.00483865924498916	-0.00960418470418467	-0.0196406399156399	-0.0384556332826025	-0.0464045343084096	-0.0582940645004721
0.0374470470446686	0.00890326983433207	-0.0249969097076398	-0.0021949666776605	-0.00398590256292079	-0.0070358438554448	-0.000855945276801981	0.00279042270444325	-0.0031062807949954	-0.0055108732091828	-0.00465960862537408	-0.0104876452079971	-0.0112758376504516
0.101012340881015	0.0503125543381504	-0.0521700294278619	0.0371152273426426	-0.000507888275364465	0.00175726557983413	0.0254607079193486	0.0102187385292676	0.00743654258148951	0.000624688652234834	5.33082273878049e-05	-0.000589729343446199	-0.0073884658873926
0.115090082285984	0.0741635474335216	-0.0603627189698445	0.0453077776374396	0.032156635533193	0.0311034990013676	0.0411584372593748	0.0526618349438983	0.0248376347160053	0.0316300672672803	0.0171901965886402	0.0137094220543659	0.0121619424828013
0.934749047619048	0.0652509523809524	-0.777985623702823	-0.437949047619048	-0.00352648723257432	0.00247412698412697	0.0131930158730158	0.00325696770662276	0.00152389610389614	-0.000526180124223674	0.00292635642135641	-0.0163126370851371	-0.0231157070707071
0.893698903318903	0.106301096681097	-0.737097343535367	-0.397444357864358	-0.0341018726371668	-0.0658966107987982	0.0229915728715728	-0.0198529384830857	-0.00869261682761691	-0.0499992417179824	-0.0190793460577783	-0.0388614565173389	-0.0361206164721894
0.0986422685828051	0.049965611760575	-0.0488403933251536	0.0428729926497265	-0.00705408305140542	0.0130125349696728	0.0146803618394395	-0.00415216591763426	0.0107615608257437	0.00297922595913368	0.00194222601969851	-0.00396689222493117	-0.00140824558984892
0.204018669151742	0.129789496524091	-0.115124958696979	0.0648127633290561	0.0960533429206844	0.0248777716543385	0.0703474559117293	0.0783075013552468	0.0569781195476787	0.0604655572875114	0.0373211119053526	0.0297292201689607	0.0285657247544562
0.649756587622439	0.302468667422764	-0.501930229863676	-0.183934172292671	0.0105791525361884	0.0307573565059389	0.0540809799131172	0.0621427497496744	0.0225530992575592	0.0206682545210636	-0.0157911282312656	0.0102836220584502	-0.00498949671380744
0.53590958051589	0.112035343733895	-0.396781102768373	-0.100055876013561	-0.00801580691654957	-0.0279783653642207	0.0610172172923388	0.0354805240751226	0.0156866369302575	-0.0179970861403851	-0.0295133243779415	-0.0315801495401572	-0.0503710619691562
0.932397142857143	0.0676028571428571	-0.775633718940918	-0.435597142857143	-0.0164760173160173	-0.0251142768342768	-0.00200000000000011	-0.00733241403041407	-0.0348049717504718	-0.0207951470751471	-0.0247485899452646	-0.0431467301715946	-0.0493092630672662
0.00095282660079179	8.11315110489609e-06	3.93054868332891e-05	0.000278496317948904	2.81061770922891e-05	1.32469559492154e-06	0.00041678327880696	0.000264988704512025	0.000124664386106187	1.47154363436053e-05	-9.18051335435091e-05	-0.00016539874893339	-0.000216079392275146
0.0259132764975722	0.0311835276044963	-0.0103983078229091	0.0134879291122373	0.0467710722380415	0.0168689808442345	0.0204071635007545	0.0268791587083668	0.0142366802644718	0.031820026541138	0.0055916002684785	0.0239989820284438	-0.00187962270592424
0.885463034743035	0.0633229571027445	-0.730040179427363	-0.393368489288489	-0.113139773766724	-0.0554645325363221	-0.0298536176470674	-0.0478789480274969	-0.0408050787043146	-0.0843021531515232	-0.120329711376346	-0.0876341747961931	-0.209440195791645
0.1995788843029	0.0673443137826427	-0.111565524988481	0.06656642952254	0.0142405050306762	0.0163568743405694	0.0464689129757498	0.027066122655368	0.0239606850632311	0.0152986896856228	-0.00389724253887297	-0.0117644619382268	-0.012248713503636
0.100726790590382	0.0214156472660184	-0.0426341102350513	0.0693627292930307	-0.0150137143449742	-0.0171556464755665	0.011596809539908	0.00604474675809775	-6.78800609776736e-05	-0.0160846804102703	-0.0135735883557107	-0.0190067008468034	-0.0267742715983872
0.0482978293887122	0.0377308010551638	-0.00687549805470649	0.0630788878347582	0.0417856186217648	-0.00169482470017361	0.0317568701802805	0.0458788481123242	0.0315162795224343	0.0200453969607956	0.00869321394741712	0.02567769985954	0.0246215358474376
0.0249413278309284	0.00483513278235293	-0.0186769769973847	-0.00608288735946954	-0.00876686217828008	-0.00946551232779882	0.0020504490689517	-0.00600953952470002	-0.00380473915450395	-0.00911618725303945	-0.00663984068481778	-0.00539311391692009	-0.0120766359811232
0.850457411477412	0.149542588522588	-0.695740437741136	-0.360828320568321	0.0153274486624486	0.0262677111777111	0.0488492494433671	0.00308764331214006	-0.000542820663610999	0.0207975799200798	0.00164549444836193	-0.00278003759886347	-0.024751655237346
0.909130476190476	0.0908695238095238	-0.752639060997605	-0.413290476190476	-0.0171125180375181	-0.0140818185220353	-0.00854721361971356	-0.000789283494283533	-0.0437020013996114	-0.0155971682797766	-0.0391545991473874	-0.0448043828393827	-0.0640375758598126
0.900200317460317	0.0997996825396825	-0.744071580565251	-0.405640317460317	-0.0770021673964002	-0.0104132900432901	-0.0188113655468609	0.00684762626262625	-0.0159813894290166	-0.0437077287198451	-0.0119749135427696	-0.0311801708671445	-0.042586374097179
0.199667689633975	0.0635338092929395	-0.110964745404315	0.0680557196859938	0.00596094277303899	0.0053775802925537	0.0352016032385864	0.0262300517620764	0.00865169574411087	0.00566926153279634	-0.0114160610257679	-0.0200231866108415	-0.0180295867125511
0.900311746031746	0.099688253968254	-0.744092339562228	-0.405431746031746	-0.00586506493506489	-0.0301781845931846	0.00524026997426374	0.0219164937839937	-0.0190197810729003	-0.0180216247641247	-0.0245685791985792	-0.0229510245310245	-0.015829012931513
0.448636466301985	0.150888489057961	-0.316999484710297	-0.0384800319804554	-0.0217495707630504	-0.00839468490385364	0.0428553800218384	0.0452060688755956	-0.00266999247178396	-0.015072127833452	-0.0306448016744664	-0.0465587805059632	-0.0489162058572994
0.0385429286609599	0.00870055689252393	-0.0260630556582563	-0.00286163964730043	-0.0062784086979984	-0.00150027339360649	0.00598327201364487	-0.00423124849582343	0.0035544343112079	-0.00388934104580245	-0.00250347814465976	-0.004146998941193	-0.00780394231902747
0.0272167145794588	0.0289784090950478	-0.0111336378757161	0.0142921890322207	0.0120101397634096	0.0111177153083848	0.0352316207913378	0.0264206450400734	0.0292229480910677	0.0115639275358972	0.0131699689988895	0.0189229500598864	0.0224092467589429
0.90703380952381	0.0929661904761904	-0.751811768373254	-0.41567380952381	-0.0591898359437834	-0.0332254456654457	0.0115034992784991	-0.0184648539826188	-0.014135009527141	-0.0462076408046145	-0.0224293287268288	-0.0317836776200726	-0.0454628845750055
0.30678532354071	0.0270782339741297	-0.17499348386531	0.102781735282819	-0.0370406790784279	-0.0513155674834677	0.0288979712235374	-0.00934461593654878	-0.0210573499178565	-0.0441781232809478	-0.0623982353989135	-0.0698884719772378	-0.0773518294799838
0.217815475908795	0.0736344074950144	-0.124847547622355	0.0645468687700458	0.00195088859214629	-0.0186467642970977	0.0428653054173104	0.0573394062753598	0.0308246589045569	-0.0083479378524757	-0.0132533168597377	-0.0105464719473884	-0.0196531229667791
0.553884830344668	0.269279503220865	-0.4144975975983	-0.116833630955821	0.0909058985577381	0.0301932795055213	0.090444869710299	0.0771061504556483	0.0140662686092834	0.0605495890316297	0.0194139245731408	0.00362452322496476	0.0284370730103323
0.0526096202086137	-0.0245188454679344	-0.020310840270648	0.0340951961433615	-0.0263728177671656	-0.0294840941941436	-0.0189232694400062	-0.0211890272269946	-0.0278158378043425	-0.0279284559806546	-0.030023284625939	-0.031246960340306	-0.0323373656186115
0.0730675536422138	-0.0171647025611555	-0.0309744667575902	0.0450007358146784	-0.0198373086391565	-0.0163194792165115	-0.00543550002543003	-0.00877180508775821	-0.0187925450725344	-0.018078393927834	-0.0291398800978531	-0.0263181420984419	-0.0265447720739611
0.232731977400779	0.0956041373923482	-0.118062301405074	0.118144938820255	0.0222670556460418	0.00389890970722415	0.0827077212090972	0.0538707391860353	0.038505180837908	0.013082982676633	0.0164145462221269	-0.0264333069615047	-0.0286204873042936
0.0936493661658343	0.00616495517267598	-0.0441884478110039	0.0491785299579414	-0.0061328548424027	-0.0154502474059085	0.0161725174658413	0.00341784048918635	0.00148055238438277	-0.0107915511241556	-0.0123427858889694	-0.0150698566324809	-0.0207121687142886
0.0285314111593569	-0.00209014403223007	-0.011197481811611	0.0173663055094417	-0.0059289169149098	-0.00439012085965169	-0.00195731842272105	-0.00382115698785664	-0.00573351229339723	-0.00515951888728074	-0.0105623327069281	-0.0108900108319013	-0.0118141873138031
0.079984879767529	-0.019189932701249	-0.0339795451522873	0.0493591059496808	-0.0272815911643713	-0.0232618999285948	-0.00726263957553756	-0.0191349550099005	-0.0216617101496675	-0.0252717455464831	-0.0255511444760004	-0.0298776002581396	-0.0318654552402605
0.0222177814730397	0.0013341694644428	-0.0159747241106034	-0.00458946986558656	-0.00550876078518958	-0.00574277327993983	-0.00523214506882129	-0.00361708214853151	-0.00622157490393931	-0.00562576703256471	-0.00682893737821838	-0.00781998763653561	-0.010008464652123
0.0138010633895452	0.000403761172864657	-0.0106082344794541	-0.005651152928532	-0.00492566617427893	-0.00773071522389913	-0.00440739026485497	-0.00441914110838087	-0.00675147390454224	-0.00632819069908903	-0.00639302401606694	-0.00662771442938972	-0.00575411880639551
0.214808148813224	-0.00284600479836022	-0.102308251299883	0.129052724627061	-0.0289391057178217	-0.0322893270828025	0.000768138296513954	-0.010360292295366	-0.0175366483350858	-0.0306142164003121	-0.0647245656014699	-0.0544370974102936	-0.0660299834249716
0.139691499320657	-0.0162883292364086	-0.0429921858368307	0.149691872209774	-0.035895676411061	-0.0265946812709101	-0.00778512585629343	-0.0102731662265477	-0.0198435955675665	-0.0312451788409856	-0.046951450920854	-0.0488409549118328	-0.0595761105390621
0.568547900426851	0.257918451475672	-0.425895086531855	-0.12075248153202	0.0214846172814612	-0.0137559924634503	0.0529303477231164	0.0647178123696026	0.00826510118188162	0.00386431240900553	-0.0125511852486946	-0.0163597264337406	-0.0452836602837255
0.107810878644995	0.0665027170166172	-0.0493775236124395	0.0629704876613344	0.0175604291703043	0.00755659769525112	0.0680790921149271	0.0664146543352391	0.0541385648882533	0.0125585134327777	0.0011231369854003	0.0266364911572512	0.0263701629580745
0.0359942377369705	0.0109622253000167	-0.0275096397458134	-0.0126983716542617	0.00173654798916389	-0.00125637249188345	0.00180257246622997	-0.00267183262373202	-0.000421544516209078	0.000240087748640219	-0.00111574809788038	-0.00486634025339014	-0.00876998547270269
0.109603195140641	0.0730826510633684	-0.0562447127834569	0.0463530160310387	0.0240448349548225	0.00575625191577714	0.0326561916392783	0.0254486585505724	0.0124053066160741	0.0149005434352998	0.0131328634367274	0.00360355028531732	0.00428059498751128
0.10335965218327	0.0404015722849668	-0.055488902948979	0.0336474853485549	-0.00863692874426783	-0.00281813750311893	0.00307954833898107	0.0106945038367032	-0.000269818995563234	-0.00572753312369338	-0.0109519519533283	-0.0122317900660142	-0.0157916038423475
0.0943405276136807	-0.0172566926573799	-0.0468166781814147	0.0399950474248701	-0.0233364850028872	-0.0279601936019609	-0.0137945996591044	-0.0194012410848092	-0.0222138423653362	-0.025648339302424	-0.033009217500863	-0.0258548563688397	-0.0349346054006157
0.581580767598556	0.34536316188671	-0.436875699658316	-0.12669268381959	0.0666304422189525	0.0434718900677031	0.0962906094496877	0.0680498872596739	0.0704547986375206	0.0550511661433278	0.0208339508861423	0.0104841627632865	-0.0205768424344702
0.898056507936508	0.101943492063492	-0.742109110190343	-0.404136507936508	-0.00622153110047863	0.00944936507936489	0.0401119055944054	0.011855108225108	0.0197011854811854	0.00161391698944313	-0.010050815850816	-0.00280113331113341	-0.0172390254353491
0.0952575719593941	0.0376663454667465	-0.046487344191194	0.0446323804527971	-0.00551302201992909	-0.0112606293496728	0.0110092664283092	-0.00644492794665044	-0.00702272418583491	-0.00838682568480095	-0.0133936084237726	-0.0170252027474475	-0.0225469990885938
0.132782244958469	-0.0118734195832842	-0.0360957169255467	0.156830794257218	-0.0321399116801317	-0.0256550844609078	0.00439560699580724	0.00241900073893156	-0.0258938150224403	-0.0288974980705198	-0.039244840581773	-0.0457360636456465	-0.0527787590704834
0.0665995905704159	0.0191881831945519	-0.000758336210528787	0.122546366261777	0.0127041383191799	0.00945830343727097	0.0326427261821989	0.024720099544549	0.0241474046609499	0.0110812208782255	0.00910009306788565	-0.00184564302254496	0.00795837557810268
0.147693138571995	0.101119325350726	-0.0739908575887274	0.0706977895982079	0.0613080069696156	0.0446513886269011	0.0904165986100118	0.073628146813791	0.0629113199040259	0.0529796977982583	0.0272696424185312	0.0436372870230595	0.00304974341891301
0.118533333243169	0.0898448337439098	-0.0340036343090944	0.133208687633622	0.0408269965607196	0.0242589924614653	0.0498622695896939	0.0639641156629261	0.0713261380515256	0.0325429945110925	0.0301235613536767	0.0471550881855413	0.0101042192038693
0.092376578660918	0.00959857453403624	-0.0503817640212801	0.027762290641491	-0.00239151064725142	-0.00455301706334814	0.0110647448461303	0.00204980277107664	-0.00408336391589988	-0.00347226385529978	-0.0163077362583877	-0.0200359255220612	-0.0189629722562617
0.0950879415505281	0.0446658109021478	-0.0471824763286964	0.0405527447985469	-0.015339573953799	-0.00286438726846401	0.00668730624448936	-0.000396903801535217	0.00374314615701096	-0.0091019806111315	-0.00193419601017698	-0.0136444660671579	-0.0113100503327268
0.335155932225968	0.0757171440316121	-0.206434292787615	0.0638900570788444	0.00624613850452232	-0.0200318981500388	0.0176172038612478	0.036909298719615	0.0310804839221919	-0.00689287982275821	-0.00571685685202206	-0.0462687827365786	-0.0701450059767867
0.55332361723453	0.260220247436526	-0.411731495126314	-0.108516627781857	0.026319791874889	0.00807625241809207	0.0635220994580924	0.0520688844910779	0.0550066644039133	0.0171980221464905	0.0620616961683311	-0.0125308361607834	-0.0230736938544852
0.90042380952381	0.0995761904761905	-0.744476411777645	-0.40650380952381	-0.027261242091242	0.00798863763687296	0.0172231746031747	-0.00126768931764454	0.00210763347763343	-0.00963630222718459	-0.015283575036075	-0.0136431601731601	-0.0311359622599622
0.0658022492006002	0.0091363100580194	-0.0275508361287788	0.0431923171433019	0.000196889687108778	-0.00174893286330617	0.00981808607917325	0.00603601518518906	0.000123577789144597	-0.000776021588098696	-0.00635152594197066	-0.00333929132747622	-0.0151321550993675
0.102369968693932	0.0448204153590942	-0.0542973907474876	0.0334660620235163	0.00189765936195817	-0.00876572449213125	0.0111140980934473	-0.00391377453526694	-0.00968017446126433	-0.00343403256508655	-0.00864733532912085	-0.0141496797785449	-0.0135618829665538
0.211784188215632	-0.0101870227747494	-0.098935079340101	0.132766783263869	-0.0476911840425177	-0.0640870214909172	-0.00190273912210684	-0.0139441008613199	-0.0353632637037445	-0.0558891027667175	-0.048510756146011	-0.0718572654408434	-0.0797567090368606
0.454445992195068	0.153137726864837	-0.317527014799331	-0.0259599468678463	-0.0599396515382999	-0.0234798314609914	0.0425179972276152	0.0102310624078399	-0.0168533335886226	-0.0417097414996457	-0.039932744217721	-0.0703480773798142	-0.104283834979489
0.0810272626719333	-0.0206102353950273	-0.0374279470616665	0.0424115140479851	-0.0204870465204933	-0.022491977224832	-0.0112978528883507	-0.0175704313654292	-0.0226065177641419	-0.0214895118726627	-0.0306420791394225	-0.0331365284930662	-0.0345209156813751
0.922978571428571	0.0602333796332053	-0.766558350793938	-0.427364025974026	-0.0406800276953793	-0.0546277283260256	-0.0157018239689448	-0.0418759903070525	-0.0291464972199819	-0.0476538780107024	-0.0427058862779808	-0.0319474348258344	-0.0857967586245273
0.935336666666667	0.0646633333333333	-0.778754581899344	-0.439176666666667	-0.0160276775271512	0.00258999999999998	0.0214985714285714	-0.00835278277278295	0.0079089524364524	-0.0067188387635756	-0.0127242632367632	-0.0130187301587301	-0.0169712968610338
0.577902438778349	0.350742605547909	-0.434026642413845	-0.125932385302413	-0.0197573455895056	0.0365894734379755	0.0768162019241538	0.0471589938309257	0.0381473115102348	0.008416063924235	0.031764566791451	-0.0325706396295791	0.011483835422279
0.0328102642873923	0.0347222140397358	-0.0156729236889081	0.0117487439186351	0.0404956607633515	0.00853309431341936	0.0327365530179008	0.0226542302211575	0.0143222859084332	0.0245143775383854	0.0186849663594919	0.0205136728646466	0.00402872162583726
0.018303852971077	0.0310419381407389	-0.00771879018623563	0.0088700322158709	0.00651385382211548	0.015812387865146	0.0203152976732727	0.0290240401195484	0.0156702167116603	0.0111631208436307	0.0165026055333608	0.0189317215881968	0.00109484587809773
0.5753336999738	0.259429602111682	-0.432104674257123	-0.125543370205529	-0.0711420492488886	-0.00294615482066929	0.0633698995971943	0.0411879200944606	0.0321697675296158	-0.0370441020347789	0.00177293015888713	-0.0555763239861248	-0.0500541781702899
0.937457619047619	0.0625423809523808	-0.780512855982492	-0.440017619047619	-0.00342791763791772	-0.013772380952381	0.00998546398046396	-0.00497469127363881	-0.0134237766035135	-0.0086001492951493	-0.00345753246753255	-0.0084061477411479	-0.0323206469496689
0.166382516333008	0.0505402301634003	-0.0866917234460963	0.0726853899123428	0.0189984891753297	0.0327897163766426	0.0552145724156012	0.013880690559823	0.011701410029357	0.0258941027759862	0.00714441204486585	-0.0047490271246399	-0.022355242976441
0.0513155906902544	-0.00457452298322916	-0.0334664458200095	-0.000766272102294109	-0.0134110955019722	-0.0142118358579809	-0.00532009578502867	-0.0124949374079561	-0.0115624565628127	-0.0138114656799766	-0.0131019775216716	-0.0147437702327166	-0.017784302264141
0.439259999163456	0.243839242788897	-0.307420559490652	-0.0279900634824387	0.0749189543154223	0.0636809059995829	0.0989017761286813	0.111567327920076	0.0877099977914724	0.0692999301575026	0.0440526109333507	0.029630955632422	0.0373595617631256
0.403935183944546	0.100893654227166	-0.267611142782317	0.0212275968041172	-0.0241216695636788	-0.0125983977100074	0.0750496166237404	0.0707874943294568	0.0450429870991545	-0.0183600336368431	-0.031526204417372	-0.0542061260593431	-0.0663003743066161
0.313587574713023	0.0307164986146595	-0.179878854313716	0.102602755055248	-0.0472985212027446	-0.0464974661184691	0.0175539762745581	-0.0262512706504208	-0.0239944821199553	-0.0468979936606068	-0.047179672148472	-0.0703190543112336	-0.0824973336485553
0.423600001457017	0.109053711159526	-0.282424607322984	0.018770479826406	0.0402125258701319	0.0312612580917784	0.0346429698417499	0.0618214770719104	0.00406392141790296	0.0357368919809551	-0.0305829884946968	-0.0365055238631628	-0.0253349269433031
0.898107619047619	0.101892380952381	-0.741868737561888	-0.403133073593074	0.0087333836098541	-0.0121479220779221	0.0236097835497835	0.0363247619047617	-0.00489795954045968	-0.00170726923403408	0.00607537240537226	-0.0135108158508159	-0.0137024371400301
0.488982086237733	0.179630922213028	-0.353526465916326	-0.0657463681323091	0.0276591996448087	0.0181115291400389	0.0808966532139088	0.0553332827480427	0.00968393499609876	0.0228853643924237	0.00122357089585567	-0.0224885960304978	-0.0308683860877662
0.201243348299921	0.027876966167419	-0.110710462841653	0.0726143814989784	-0.021068251611059	-0.0241860548353558	0.0264154178980406	0.00769697012034382	-0.00028868543698965	-0.0226271532232074	-0.0245818202865533	-0.0332752414529653	-0.038652736582392
0.0484359659093931	0.00682659512784536	0.00831244421008719	0.112174386021957	0.00441547816300895	0.00146068767169914	0.0186345210801204	0.0111479838763471	0.00327026064157853	0.00293808291735405	-0.00335448944739347	-0.0082927307247404	-0.00905054455181654
0.573499817509547	0.340140455943094	-0.43012012791375	-0.123177209921058	0.0507308011931266	0.0230453547179315	0.128905775280819	0.0503679643491021	0.0546392336846849	0.0368880779555291	0.00997359094952366	-0.0316301759565537	-0.0133406676643858
0.117559137080004	0.0666304816881101	-0.058141903109796	0.0569136303143954	0.0615003768589707	0.00591038847740769	0.0750050313897564	0.0519094491707108	0.0624387812648595	0.0337053826681892	0.0418658526096326	0.0185471251193223	0.0250382815231635
0.0462794327400462	0.00640850815970048	-0.0322954258805376	-0.0057727781935047	-0.0128346012269075	-0.0121371477288622	-0.00571061100584456	-0.00824756427439725	-0.00569834950939339	-0.0124858744778849	-0.0112572672043045	-0.00871490562918155	-0.00859249519534366
0.454078156706126	0.142743259860474	-0.322103241961501	-0.0422039372001417	0.00315280223909509	-0.00990226570594899	0.0373645691970473	0.0461257974669899	0.0180866227576179	-0.00337473173342695	-0.0212923182680044	-0.0414529787332222	-0.0423479171201522
0.896556378066378	0.103443621933622	-0.740790319469116	-0.403276378066378	0.00513287157287168	-0.0263685481185481	0.000848122792240447	-0.0230547770856594	-0.0337827553002553	-0.0106178382728382	-0.0311156980154349	-0.029608314121805	-0.0315036202686202
0.121555802683204	-0.0133447111827602	-0.0593833937354663	0.0587508280940477	-0.0264238161059718	-0.0314684662334354	-0.0045432556112744	-0.0100039017811195	-0.0195035197274998	-0.0289461411697036	-0.033189864225776	-0.0334340800521226	-0.037100295289325
0.301664161571158	0.0237761129355443	-0.172683288690592	0.0980770148994303	-0.0486174799189267	-0.0571816570608664	-0.0113532930636173	-0.013650431652795	-0.0319211125659861	-0.0528995684898965	-0.058361295891006	-0.0814062232968218	-0.0931620020112348
0.844203809523809	0.0823861478530942	-0.689124157489729	-0.353294718614719	-0.0883647805594735	-0.0333656732338367	0.0255790268795533	-0.0654342410148357	-0.0452903443439466	-0.0608652268966551	-0.108853577784681	-0.0864607850310231	-0.0764618021401667
0.093741404330899	0.0231334210877508	-0.0379829384461922	0.0687444799249426	-0.00868576431225863	0.000814794983058573	0.0211075888776026	0.00954103731102553	0.0105766896190945	-0.00393548466460003	-0.00648711929153363	-0.0155526675327156	-0.007306354124822
0.926098888888889	0.0500795807887322	-0.769426134547115	-0.429618888888889	-0.052327083391325	-0.0149493650793651	-0.00928593795093813	-0.0511107106525764	-0.0283243076368077	-0.033638224235345	-0.0557115862132738	-0.0953567947927937	-0.0745729276219999
0.544352267970067	0.152913939225413	-0.402029672088671	-0.097571608433525	-0.215214413507305	-0.0251284456491465	-0.0290256824851859	-0.00832369265282884	-0.0865355122120263	-0.120171429578226	-0.0976150723320786	-0.136436037795104	-0.108398295729659
0.131631404388597	0.0407391728833038	-0.0629174579213901	0.0718047175294297	0.000422475380278176	-0.00497166116977299	0.0289888071672722	0.0332852329881921	0.00972029376152866	-0.00227459289474741	-0.000822000127870814	-0.011508383731238	-0.0104154603860403
0.0959643924753871	0.0264147517375671	-0.0396873106352116	0.0677606519632791	-0.00320518289407046	-0.00221700220603996	0.0224647955125141	0.00672560486840115	0.00969413777927015	-0.00271109255005521	-0.00748193110680039	-0.00181090018519846	-0.0219685077509036
0.0223569715432411	0.00909896774208643	-0.00663403014772445	0.0176201150773933	0.00211994245723055	-0.000281585106004133	0.00161911595397883	0.0011663950631968	0.00545484502650075	0.000919178675613211	-0.00280250967637843	-0.00387960150080287	-0.00350721498792707
0.0347812659295173	-0.003410462220033	-0.0219647167654814	0.00173682778822142	-0.00795991587825176	-0.00912474815951962	0.0017597884614103	-0.00655664073429559	-0.0097844586231618	-0.00854233201888569	-0.00741870686495573	-0.00900912783445865	-0.0116181054086931
0.408494386678442	0.0935001448634776	-0.270692816070072	0.0220763085087241	0.0125928119483238	-0.0418644283633026	0.0258188467880743	0.0408289279973278	0.0120685672542312	-0.0146358082074894	-0.0189776509254462	-0.0298178837106429	-0.0539748284120155
0.303897314069478	0.0203208974870024	-0.178550128117334	0.0836312420802546	-0.0448218876559477	-0.0665843909949279	-0.00935343509901326	-0.0262959297188241	-0.0373851643644926	-0.0557031393254378	-0.074050133399331	-0.0693110860163265	-0.106794028225404
0.124519449847022	-0.0135931080450277	-0.0594092427526468	0.0653035758951627	-0.017515352308646	-0.0261136883055466	-0.00558590062839474	-0.00935340103623601	-0.0184912408954773	-0.0218145203070963	-0.032494814434815	-0.0352401317955835	-0.0373259793165052
0.40410813880986	0.0577242578143887	-0.269188043671634	0.0164133139530636	-0.0510317838406499	-0.0674496938234558	0.0245746217192735	-0.0232582919603976	-0.0374535551987459	-0.0592407388320528	-0.0856582022401766	-0.0768450818837645	-0.0940850354333223
0.133216726114773	0.0929426513113774	-0.0635654217460161	0.0732248346268248	0.0222358677988245	0.0373708217470547	0.081219818204992	0.0716072486498926	0.0338366794957309	0.0298033447729396	0.00435792763099707	0.0343655295379491	0.0369721187467685
0.390341995555633	0.0575977805287106	-0.254554840588251	0.0331882718240465	-0.049264315516804	-0.0472977340027343	-0.0138238608120982	-0.0441833559868585	-0.0348736756312202	-0.0482810247597691	-0.0745426578493618	-0.095141619808791	-0.114152112673647
0.089619396190278	0.0558766612668268	-0.0486164101702852	0.0288544926712494	0.0182769348837198	0.00365622572740916	0.0152006991874033	0.00740603731046412	0.00531870393240151	0.0109665803055645	0.00373433360845581	-0.00638394406417281	-0.000375482839179916
0.0105029808279145	0.0322989048315926	-0.00361120995636886	0.00760612848886311	0.0065312985220208	0.0127116317429976	0.00821379473651738	0.0130120430475046	0.00963045172959995	0.00962146513250921	0.0253467573655811	0.0190644689326568	0.0107854041256736
0.0312592038595185	0.00707912045079392	-0.0238182322243326	-0.00949291198435618	-0.00259865034511446	-0.00493875552536778	-0.00294610077234069	0.000459464610541048	-0.000576773757010436	-0.00376870293524112	-0.00700465372213568	-0.0017800652167823	-0.00859459642366868
0.926284285714286	0.0558511665510774	-0.769248853074707	-0.428524285714286	-0.0335914848338722	-0.0219602741702742	0.0101566666666667	-0.0457038775569117	-0.0495282164022329	-0.0277758795020732	-0.0797954383469189	-0.0302432905982907	-0.071793204000192
0.57102361670555	0.252462472338529	-0.426415708087984	-0.116379383193964	-0.0369041503474149	-0.0230663681277293	0.0522915273247698	0.0200270583111565	0.0254099523724692	-0.0299852592375721	-0.0424490095654587	-0.0557835456858159	-0.0720101286090197
0.141848119096118	0.0572925926165242	-0.0753880295186652	0.051971110539284	-0.0100913715449946	-0.0246666474099899	0.0332905051510807	0.0158894394740726	0.01460048898079	-0.0173790094774923	-0.0110619613388059	-0.0317779466577721	-0.0254860237232577
0.303957844700172	0.0247805147505775	-0.179431802900456	0.0807710501304875	-0.0507547216074388	-0.0464011032076431	-0.00956769346183051	-0.0407769052148676	-0.0208954316482047	-0.0485779124075409	-0.0478347724757605	-0.0707006725598745	-0.078882872661622
0.5604522961839	0.262041307713703	-0.419950483969971	-0.119786506777228	0.0674471111242119	0.032343910965784	0.0999611197635202	0.0404403259902797	0.0624148873275825	0.0498955110449979	0.0115557992279516	0.0352798156997103	-0.0528130739964182
0.929835555555556	0.0701644444444444	-0.773706818660489	-0.435275555555556	-0.00766794117647063	-0.0198250135244873	0.00723357864357854	-0.00568388843612533	0.00316310245310236	-0.013746477350479	-0.0132737626262628	-0.0167102503052504	-0.0119723849031087
0.930908253968254	0.0690917460317459	-0.773872821328676	-0.433148253968254	-0.0263934976134977	-0.010750937950938	0.00294089466089464	-0.00258987789987808	-0.0205350239672609	-0.0185722177822178	-0.0273933367188368	-0.0381334357721742	-0.0294005368814194
0.106880924479138	0.0291975475585461	-0.02328007776387	0.141751937267065	0.0113297041147334	-0.00987593391154684	0.0293897889410828	0.0260606924803384	0.019298006847617	0.000726885101593272	-0.00362133376008721	-0.00745692281662189	-0.00580967209439066
0.104521219781356	0.0348514207118389	-0.0242073992762055	0.132685548159007	0.0205224223562961	0.0141039517020195	0.0424100231811125	0.0277221380138594	0.032561270875325	0.0173131870291578	0.0143068932377226	0.016061510552403	0.00700139571034925
0.144554490057177	0.0497382683181272	-0.0739486767585505	0.0649738469376856	0.00825077142748257	0.00844742855214281	0.037259326864783	0.024190603446544	0.0244435265876554	0.0083490999898127	0.0127355459245325	-0.00436438364417552	-0.0107092334972223
0.0949864457910206	0.00758869309594354	-0.0512166808718758	0.0314977947107209	-0.0163599029076871	-0.00944580792588597	-0.002946946343794	-0.00158663180480215	-0.00208269499283167	-0.0129028554167865	-0.015903572310578	-0.0169541473674883	-0.0207646163627736
0.00136746691688755	-5.82641575259707e-06	-0.000313257637487594	5.89295802870837e-05	-0.000418365958366939	-0.000293814563369183	0.000514279663176919	3.51012582848896e-05	-0.000202181131547157	-0.000356090260868061	-0.000347141836303026	-0.00041679188622237	-0.000632541969454077
0.0149452751203472	0.000522663637286093	-0.0103935148929895	-0.00397999636538898	-0.00427099361119612	-0.00769778376517783	-0.00185334478762972	-0.0022369126220931	-0.00644926179264866	-0.00598438868818697	-0.00468660927318499	-0.0046284870956846	-0.00457541963405578
0.568025934444267	0.259613182788891	-0.426673079729459	-0.12440085168389	0.0733857568298498	-0.0176428801164568	0.102991372870875	0.032614798662296	-0.00160938886225659	0.0278714383566965	0.00775100035540865	0.0188246576919477	0.0104282289589837
0.899524444444444	0.100475555555556	-0.743557571682066	-0.405509898989899	0.0104445238095239	0.00601064935064932	0.0432313492063491	0.0177573731823731	0.0272893600843601	0.0082275865800866	0.00299360453272224	-0.0660486104655579	-0.0387060037020022
0.00852274130374723	0.0312494449876608	-0.00232198167600743	0.00733290135290588	0.00681437277174709	0.00996123516877125	0.0134010365454337	0.0220178677670861	0.00813025382826778	0.00838780397025917	0.0168025574822814	0.0110396432655313	0.0168819813881111
0.392893072401044	0.0580444135061086	-0.256419034974401	0.0331043161907565	-0.0610439095292388	-0.0895435745706901	0.0231715233164448	-0.0191177658609658	-0.0440012162555231	-0.0752937420499644	-0.0844792510537701	-0.109321362579612	-0.0964671691839841
0.204481284043065	0.00200565600870045	-0.0902642704470347	0.14497023492816	-0.0463013512661407	-0.0321213947528521	0.0282052930031085	-0.0326719421450042	-0.0256190328049425	-0.0392113730094964	-0.0483681463128629	-0.0652588656720077	-0.0753755421296176
0.0631852061653168	0.0192404194631197	0.00180952378446349	0.12365282825978	0.00726783889681896	0.00299013109676992	0.033120457753269	0.01969048825159	0.0168012374709717	0.00512898499679444	-0.0012898968283175	0.000155180143173297	0.00194772062163082
0.647579365042131	0.320377460221846	-0.501261769928819	-0.186987279480633	-0.013128901166327	0.0412782195378136	0.0783097939898348	0.0557630711049771	0.0673804363076965	0.0140746591857434	-0.00355768262000089	-0.00380238827689638	-0.0392601033956975
0.534899689174336	0.202505042738313	-0.392811053625188	-0.089120910208204	-0.0618395074239292	-0.00351968747646403	0.0612953664166631	0.0465821410555439	-0.00841017590579263	-0.0326795974501966	-0.0189855239723069	-0.0493114452701636	-0.0549007995527002
0.195379646232413	0.00218970051072567	-0.0869320955809868	0.134390080021725	-0.0307684279118285	-0.0398999638101483	0.00202024941188722	-0.0120186484714884	-0.0257793812748868	-0.0353341958609884	-0.0408803063291326	-0.0489784728490929	-0.0640573216620118
0.0884988898318314	0.0526584782399907	-0.0483039581345355	0.0264306335616166	0.0232255968173218	0.0169836361372503	0.0261356446000115	0.0136567079596175	0.0201162873845768	0.020104616477286	0.0111386112946009	0.00741017686771167	-0.00332355839912177
0.000854137757151484	0.000162260230278474	-0.000196387323532633	0.000176945794933366	-0.000346171125707581	-0.000237502582201421	-1.25675182916418e-06	0.000510699291057133	-0.000205621124806805	-0.0002918368539545	-0.000183731894763582	0.000136086384858781	-0.000190420873921923
0.299767071024765	0.0257133344043793	-0.174692269390382	0.0866281785296026	-0.0471942885015843	-0.0417563356634207	0.0214604780219164	-0.0132632925743018	-0.0328209703364153	-0.0444753120825025	-0.0516691353356521	-0.0616706742516148	-0.0814987183005398
