# Supplementary material for: Measuring re-identification risk using a synthetic estimator to enable data sharing
Source: PLoS One. 2022 Jun 17;17(6):e0269097. doi: 10.1371/journal.pone.0269097 (PMC9205507; doi:10.1371/journal.pone.0269097)
Supplement: S3 File — (ZIP) [file pone.0269097.s003.zip › wa/wa.vineCopula.1.10.csv]

risk_act	entropy_est	ital_est	hypo_est	g_err	g_vine_err	ave1	ave2	ave3	ave4	ave5	ave6	ave7
0.0512510880763746	-0.00301194434508657	-0.007813792948297	0.0242957686133915	-0.00326359051177053	-0.00442722947285947	0.00513041107787262	0.00255529006347427	7.29983590641095e-05	-0.003845409992315	-0.00644943633888377	-0.00838116825151351	-0.0106483814074645
0.854668712065712	0.145331287934288	-0.232651304773503	0.116024843489843	0.00838459673659675	0.00744298695954881	0.0414136995504496	0.0319031768231769	0.0167891739736871	0.00791379184807284	-0.00556378629703624	-0.00835273794317126	-0.00172840867319812
0.0257132221890473	0.00513896231768057	-0.00533088108257238	0.00796862491031094	-0.000997301233037731	-0.000877129640300661	0.00253576613401682	0.0010644567157716	0.000140309921896474	-0.000937215436669196	-0.001648844024189	-0.00203443634291791	-0.00396045264409716
0.0101871334034667	0.0333486607965136	-0.000888871369972013	0.00868720082045083	0.0112172197198024	0.0144213667919418	0.0142441927556514	0.0136777569176561	0.0137991742109941	0.0128192932558721	0.00874726336154361	0.0104637283011685	0.00918738779255499
0.227126908304254	0.105002438760256	-0.0296584768374593	0.163790377763204	0.0257431521320813	0.000245247625240863	0.058029900489313	0.0437455461839109	0.0287589967176422	0.0129941998786611	0.0288102786799433	-0.00156000182955932	-0.0141127902838507
0.0603868047843902	0.0147871919360739	-0.00343180182130029	0.0515231291937254	0.00307411109284898	0.00298496443766472	0.0186084073187118	0.0140716065386577	0.00758611296441605	0.00302953776525686	-0.00370355069331716	-0.00754296783089131	-0.00922051161276802
0.843518306138306	0.0855855376302862	-0.227809972391536	0.120122804972805	-0.0017570884454382	-0.00320564012288538	0.0292391371912403	0.0194515337082191	0.00654911381162715	-0.00248136428416179	-0.0106654350827191	-0.020688965093447	-0.0272300144985445
0.0763044864121503	0.040853921056821	-0.014988231726697	0.0251860566661078	-0.00328973501686339	-0.00425017590084772	0.0122441512777986	0.0108622113736925	0.000103011226406421	-0.00376995545885556	-0.00456461189824021	-0.00774006710084242	-0.00784888437362542
0.0167112711866148	0.00301930694312458	-0.00409859935517193	0.00171708887357939	-0.000927302212999265	-0.000809731031802464	0.000677183443959558	8.24901140918793e-07	0.00021229324728423	-0.000868516622400863	-0.00128187766881891	-0.00126787307242628	-0.00130336034488816
0.162043132966524	0.105832466842562	-0.022594101102845	0.10829395614602	0.00937488540996972	0.00771996694096758	0.0454508784079453	0.0302058619298911	0.0150419652981635	0.00854742617546866	0.0075100576984915	-0.00818155118988673	-0.010859186534107
0.856326655344655	0.143673344655345	-0.232345425082826	0.114341122433122	-0.000833427350427463	0.0071355323565323	0.0386220841935841	0.0237881853555801	0.0197015718725719	0.00315105250305248	-0.00401937859251178	-0.0106230716766893	-0.0198584406084112
0.527652404575586	0.126098749746877	-0.0980753688385201	0.268294255245021	-0.00845217343488525	-0.0265491445084586	0.0611349588359397	0.0257263258996099	0.00650546612516856	-0.0175006589716719	-0.0278730335483235	-0.0463839557945686	-0.0635127827619751
0.904039	0.0959610000000001	-0.254285652660863	0.0847743333333334	0.00334120390720405	0.0144417142857144	0.0282271269841271	0.0225300634920635	0.0150261789321791	0.00889145909645916	0.000443392385392483	-0.00490637301587293	-0.00818339610389607
0.933633857142857	0.0663661428571428	-0.2693979221377	0.0604961428571428	0.0082592380952381	2.19047619043344e-06	0.022398619047619	0.0153518759018758	0.0129506421356421	0.00413071428571421	0.00113717821067816	-0.0104521646965007	-0.0122372619047619
0.0934261640557894	0.0152805392175202	-0.0126995984002892	0.0596187096064775	0.00320938077555596	0.00205177771769564	0.0195624027056466	0.0122817931353541	0.0066449649430611	0.00263057924662581	-0.0028480334790754	-0.00779564391933793	-0.00979588648968309
0.665473346289606	0.313841268094092	-0.149301484317467	0.221545910949422	0.0183679201546983	0.0150760523511316	0.0822101422165208	0.0627483974775567	0.0433604891417591	0.016721986252915	0.0013146123506379	0.00468395284954204	-0.0269169017226321
0.104781358058011	0.0305724442200321	-0.0137815416519247	0.0723153697292668	-0.0046679576597852	-0.000571088328490357	0.019549004635377	0.0136740609802633	0.00838461848749041	-0.00261952299413779	-0.00706565058040949	-0.00731081334498226	-0.0101513368116297
0.0789189057931032	0.055370261113872	-0.00745058420867206	0.0481648079591073	0.0134494610736257	0.00282188183249467	0.0312800925061239	0.0202050588776937	0.0172723060774535	0.0081356714530602	0.00358285588495483	-0.0030909690150763	-0.0033595167922055
0.320080866913266	0.0964402026828248	-0.0463860539773464	0.238103671988355	0.0258146178504057	-0.00582987699221105	0.0705829049605423	0.0325850593189643	0.0442904335890008	0.00999237042909729	-0.0194251920176364	-0.0290121262760968	-0.0265985577940437
0.575072457447368	0.370355268066337	-0.112115216805872	0.260561099564927	0.0226963949522002	0.0201290968370188	0.102460250218168	0.065330038024269	0.0354292275648334	0.0214127458946095	0.0107219917243733	-0.0177664275144545	0.0153298475745445
0.90688580952381	0.0931141904761904	-0.255390540450106	0.0815308571428571	0.0150662496392495	0.00903290842490834	0.0348553333333333	0.0223738261183261	0.0163405	0.0120495790320789	-0.00124092335442338	0.000564333333333278	-0.00468357142857145
0.657521772685105	0.322261671111308	-0.145630613259342	0.22300504343124	0.00747513579315029	0.0183380543132026	0.0800547791890442	0.0660440532296206	0.0357466744256458	0.0129065950531764	0.00598217042025229	-0.0128236969276422	-0.031469107361364
0.856529005439005	0.143470994560995	-0.231746189364311	0.116014423132423	0.0146515183705184	0.0141733988233989	0.0571727528582529	0.0317324956709957	0.0224860297480297	0.0144124585969586	0.00219082439782448	-0.0081878862248862	-0.0182188844619432
0.430943899798941	0.0970153177267313	-0.0630427870112562	0.296689739507953	-0.0095640717972032	-0.00868454063212093	0.0698011150243096	0.0474621310711838	0.0157519373333423	-0.00912430621466209	-0.0273378844626588	-0.0432737383057857	-0.0613232750645551
0.0218387960772576	-7.98183443611426e-05	-0.00455416327326353	0.00729996699116866	-0.002360000699363	-0.00162817558084653	0.00166479444584107	-0.000481991828317253	-0.000989399368244614	-0.00199408814010477	-0.00250068817399543	-0.00306189397741945	-0.00355134537416443
0.196829243349199	0.0236958433697989	-0.0180086943437623	0.178103520361494	-0.00314205332192122	-0.00449759840225616	0.0497863486232139	0.0282913813597622	0.0123560240415795	-0.0038198258620887	-0.0125530307140381	-0.0226220536974703	-0.0321554469824051
0.297156321877686	0.0452338049211587	-0.0421820089291333	0.21116697738802	-0.00210607908413146	-0.0185985886097132	0.0490400029539838	0.0279037915305841	0.0126453851265896	-0.0103523338469223	-0.0197485167927012	-0.0327725236498836	-0.0461366129784528
0.0841964525531114	0.0133079158471725	-0.0136626937617705	0.0417683658813058	0.00365901406518993	0.000921560751454428	0.0131323254065974	0.00990548439849358	0.00482326172588877	0.00229028740832217	-0.00258023870049068	-0.00821272027709689	-0.00868908605399725
0.661169784072265	0.2696320175839	-0.146108282150715	0.223675028829865	0.0113018235069035	0.0153875175184869	0.0732959422565032	0.0502013558110721	0.0313793521904113	0.0133446705126952	-0.00144263690784296	-0.0232016325024469	-0.0314577761746746
0.456227387876354	0.319275581991242	-0.0726548618702483	0.294534445732569	0.00392352714413524	0.0122965796596172	0.0836265930507586	0.0615516410538982	0.027657017199705	0.0081100534018762	-0.00420450237733216	-0.024020575070178	-0.0509506629051552
0.413070188373636	0.0781063135445224	-0.0680940080910942	0.267861989030659	-0.00924544127923227	-0.0225570844527613	0.0616863067343472	0.0331859411252526	0.0135063099098583	-0.0159012628659968	-0.0253911292914261	-0.0461042722738398	-0.0565732456005263
0.101255369916744	0.074123187497598	-0.0175534633654278	0.0452118033615771	-0.000151375056633721	-0.00271835638098583	0.0232678193581761	0.0132390495350493	0.00669110576122338	-0.00143486571880978	0.0010626959444328	-0.00560598127511473	-0.0119675310982363
0.0691157662754489	0.00355391280641335	-0.00699021771252785	0.046097056506534	-0.00591110241281984	-0.00512123443438342	0.0114725188561972	0.00352396632082647	-0.00136494721339311	-0.00551616842360163	-0.0099830788557113	-0.0138197771868039	-0.0158011605154089
0.301287002296232	0.106390658977103	-0.0434106087780554	0.211907162875642	0.0541602914303034	-0.00765050299324088	0.070734715795597	0.0785749130545046	0.0211405776915114	0.0232548942185313	-0.018564395999664	-0.0142557496628374	-0.0314666022831367
0.105576858731576	0.0332277217609624	-0.00585528019426178	0.103015507720744	0.0111373555131907	0.00341945279378771	0.0458899878425216	0.0241659669470888	0.0204176217364378	0.0072784041534892	0.00451029170877201	0.00156604213373619	-0.00467962460523079
0.892911920634921	0.0740803167827799	-0.250224483133454	0.0916280793650793	-0.00137923520923511	0.0052493051393051	0.0191099127983128	0.013424858974359	0.00539739304159892	0.001935034965035	-0.0109440516607576	-0.0171130407176243	-0.024724466470578
0.0167168026012288	0.0030023791430789	-0.00407659296089124	0.00169016463330505	-0.000671337705312258	0.00019772127669225	0.000434969950397476	0.000674242545656116	-0.00104053614712098	-0.000236808214310005	-0.000645381586078318	-0.00106576312631285	-0.00146066587377202
0.852163640692641	0.147836359307359	-0.230363092202523	0.115450803751804	0.00871329725829739	0.00419140981240984	0.0424098823953825	0.0279380036075038	0.0162300180375182	0.00645235353535367	-0.00181295772502343	-0.00616798498577442	-0.0214397695082694
0.371194244991759	0.131064017202549	-0.0627255295602424	0.22221935144313	-0.00615947431040198	-0.0177761048023476	0.052795256912839	0.030976446660705	0.0131148889312653	-0.0119677895563748	-0.0204572459080724	-0.036024613410076	-0.0434076474121358
0.399614582025847	0.0762503992831116	-0.0632102810911185	0.268613580439139	-0.0147411850836679	-0.0133345039862766	0.0526276111034746	0.0278701946004072	0.00919834725295643	-0.0140378445349723	-0.0264847955835668	-0.037717889492507	-0.0554794748537846
0.558514670056072	0.186428868439266	-0.116385762737399	0.228403277499084	0.00727010413906037	-0.0227060156925374	0.0550458564348186	0.0392415585505991	0.019850924127278	-0.00771795577673851	-0.0222040028256894	-0.0273379699802487	-0.0475250494110697
0.217265106157088	0.0236924149677192	-0.0203476373632079	0.213638511079383	-0.00448428721830704	-0.00149208662714045	0.0537086975309134	0.0323587273035376	0.01152662746724	-0.00298818692272376	-0.0171334801270052	-0.0293375460717197	-0.0356444091481609
0.0360648553776618	0.0143959093752424	-0.00937838882629975	0.0059603299051521	0.00510503712515136	-0.00383570023201611	-0.000541313594700089	-0.00177027681694959	0.00094512922115033	0.000634668446567628	-0.00368834669567299	-0.004130005647555	-0.00339212404651858
0.905104507936508	0.0948954920634921	-0.254415044157802	0.0839921587301589	0.0121170634920637	0.0108233015873017	0.0282686507936509	0.0185940634920636	0.0139027121212121	0.0114701825396827	-0.00337096431346429	-0.00805813619713613	-0.0130526002886002
0.438636751962423	0.0981466431898302	-0.0671587578168426	0.295422123048814	-0.0120255629119162	-0.00948986550099779	0.0632732905441367	0.0404787418177888	0.0134935293100287	-0.010757714206457	-0.0271969709350596	-0.0436014070790116	-0.0585958628769449
0.458229036222577	0.316691002171068	-0.0734920334647015	0.291554089356101	-0.00572091070026953	0.0127265186068056	0.085165661969559	0.0526009500881197	0.0763727137517797	0.00350280395326802	-0.0134345098907861	-0.0245636155420005	-0.0464878533128382
0.159472633738404	0.106049430998876	-0.0217976845114056	0.109165319666146	0.00492930658107407	0.00466070040718614	0.0379979218885332	0.0404148831200555	0.0164268859429969	0.00479500349413012	0.000695394655600118	-0.000408140531512752	-0.0135966460309372
0.0626921811950014	0.0248898041925794	-0.0035604797579788	0.0530812883603933	0.01154707097158	0.0104625707806334	0.0288224536812968	0.0185341635110533	0.010017439847811	0.0110048208761067	0.00187188580465619	-0.000168048245127769	7.23323713222312e-05
0.397219424357967	0.0760614832381736	-0.0612750126599865	0.268621339414209	-0.0092344018123347	-0.0170119870051443	0.0611554943480264	0.0354270848094226	0.00417684256404438	-0.0131231944087395	-0.0277463969060001	-0.0443992310686123	-0.0565845233235435
0.0928590947388597	0.0605497908068158	-0.0171058108110073	0.0400429850768776	0.0173159255536796	-0.000584695430815477	0.0209585624799302	0.0129883975560748	0.00851608402235028	0.00836561506143203	0.00874332528767574	-0.00193776677655647	0.000648881067652943
0.907866888888889	0.0921331111111111	-0.25552504079673	0.0815297777777778	0.0224498730158731	0.0107074126984127	0.0321918253968254	0.024269854978355	0.0153004755799756	0.0165786428571429	0.00511907459860395	0.00240241269841268	-0.00368810289430888
0.0939085120156304	0.0149834125926717	-0.0133869974052755	0.0598026992500879	0.00105789270967199	0.000794483430523199	0.0199786083536455	0.0118737149535167	0.00578367980641137	0.000926188070097589	-0.00178672545880224	-0.00682222843746366	-0.010749665729401
0.560606679221209	0.268464968497731	-0.117004328977328	0.229126428154775	0.0221207352387822	0.0133581416627047	0.0689131570695717	0.0523304193006261	0.0337372879792638	0.0177394384507434	-0.0077158326662824	-0.0254124984963203	-0.0384003058239765
0.893779412698413	0.0748576895314581	-0.249355909496039	0.091177253968254	-3.80532011846624e-05	-0.0333794335988458	0.01669579004329	0.0147948986013986	0.000449937007437118	-0.0167087434000153	-0.0145575114284151	-0.0184425770618271	-0.0209519909779763
0.92570119047619	0.0602792866489027	-0.265232078735532	0.0666488095238095	-0.0102750952380952	-0.00662797280497274	0.00284500222000217	0.000225997169497116	-0.00295990548340552	-0.00845153402153398	-0.0150582284382283	-0.0206509428251487	-0.0277613217338217
0.0713871351092327	0.000449292781287886	-0.0102633295007528	0.0411260491507429	-0.0046718792446412	-0.00292154913992894	0.0112093281632877	0.00482887631339271	4.30941748514185e-05	-0.00379671419228507	-0.00866082960023952	-0.0111229391012812	-0.013296564190548
0.901948206349206	0.0980517936507938	-0.25342428371526	0.085154015873016	0.0129312756132757	-0.00695240526140517	0.0268538953823955	0.0203824682539683	0.0166736601731603	0.00298943517593531	-0.000301038823749211	-0.00440151404804345	-0.00681661186036175
0.116718038179089	0.0725463871000917	-0.0199989989621175	0.0595608347375661	0.00570588390243996	0.000822297549553846	0.0301113192217422	0.0244449123698499	0.0130456042820242	0.00326409072599691	0.00108240641489439	-0.00187871962820731	-0.00643654731633835
0.571718012183783	0.280122360436827	-0.110514207127458	0.261601491061496	0.00981131894708298	0.0139845617838863	0.0835414238998671	0.058420913512233	0.0379357484002262	0.0118979403654846	-0.00431066577810391	-0.0267928257530012	-0.0407968839939055
0.0147177647666944	0.010023824005311	-0.00119891357747464	0.00874597964398332	0.00231573257421512	0.0023807691050596	0.00638402021292386	0.00535416262875362	0.00625516928130377	0.00234825083963736	0.00120923215562111	0.0025338243976372	-0.000157784652143469
0.0234338084185297	0.0296021677338773	-0.00223301924503656	0.0137362313665304	0.0090524538224132	0.0114587434350448	0.0178427008518904	0.0140504749972732	0.0109039253115151	0.010255598628729	0.00680743386555606	0.0111576452702719	0.00814434230998256
0.580370852531976	0.364978447111516	-0.113167591027054	0.258172159222396	0.04114519203997	0.0195633605188911	0.126963506501957	0.0519562854003274	0.0384851813940231	0.0303542762794305	0.00418929383473932	-0.012422531780621	-0.0278078875947021
0.300243840858567	0.105510596180095	-0.0431743876805504	0.211172329264706	0.0112816043442474	-0.00460040605534601	0.0669103996645848	0.0438744708362515	0.0256989166888112	0.00334059914445067	-0.0161664687331365	-0.0182764569294485	-0.0291609266853088
0.0647380804837907	0.024300499835922	-0.00302492956880637	0.0469173426232289	0.0211067595223554	0.00951417511068246	0.0284069086424579	0.0210466170476706	0.0154784537342076	0.0153104673165189	0.00484827521489894	0.00624497351923248	-0.00382735078804951
0.0335743944769902	0.00405273786813199	-0.00623505671066787	0.015000513905984	-0.000779052081784658	-0.00157412212218749	0.00419905615153891	0.00197616948701177	-0.000505903119265176	-0.00117658710198607	-0.00192727834179536	-0.00366583807603046	-0.00500353337277601
0.901125396825397	0.0988746031746031	-0.252950388356025	0.0857879365079364	0.0118409422799421	0.0111826262626261	0.0239062063492064	0.0254804285714284	0.0173501269841269	0.0115117842712842	0.00456738961038949	-0.00230003823953828	-0.00440200413690206
0.854937331557332	0.145062668442668	-0.231158632920016	0.116218985902986	0.0106652499722499	0.0112779809079809	0.0426999216894217	0.0290009591797092	0.0192201825674326	0.0109716154401155	-0.00359660001273232	-0.00875592246642243	-0.0181771983865807
0.447149257805093	0.158921026927872	-0.0832671744659754	0.230375388368155	0.00494709442533769	-0.00539245429382923	0.0623541535507079	0.0415940206247484	0.0176683280152797	-0.000222679934245795	-0.013620456294881	-0.0264587454653984	-0.0432772373959003
0.073250868837588	0.00273125448324726	-0.0101998966946479	0.0424583912392704	-0.00534036148141673	-0.0045770015889494	0.012241782990234	0.00780671800242176	-0.00159659548261737	-0.00495868153518306	-0.00791524503744173	-0.0100978470666468	-0.0132302349957987
0.558563864140395	0.179655445053073	-0.10567810372909	0.26467181640362	-0.00185193445939413	0.00724503848571156	0.0745836636048779	0.0459189677508058	0.0304688453318301	0.00269655201315866	-0.0137830612564127	-0.0344595186763749	-0.04958489115723
0.410102845520239	0.0759495028343939	-0.0666642644599345	0.270880921053057	-0.00585619300606516	-0.0121548911448447	0.0558810862503532	0.0306042595698928	0.00777273096502545	-0.00900554207545495	-0.0294546396210065	-0.0436602163430987	-0.054452437477797
0.110644554390083	0.00876491916733994	-0.0145363981575157	0.0695683997377235	-0.00506070979405898	-0.00352530833882134	0.0204659210887566	0.00880707766945443	0.00216359089009127	-0.00429300906644016	-0.0106536598239968	-0.0145025625117004	-0.0176569839443564
0.308812228892586	0.0505012362567174	-0.0367200206352348	0.264472119857612	-0.00118830789373692	-0.00295992733788791	0.0647693175968421	0.0400777298956783	0.0153634104127345	-0.00207411761581244	-0.0190960686066039	-0.0308499187359844	-0.0456213512703012
0.553784015562615	0.194329891557248	-0.115259131953939	0.230467083552719	0.0199092508836233	0.00740162195313132	0.065131310127675	0.0480178453024007	0.0279417803648795	0.0136554364183773	-0.00690229667665454	-0.0214567327520999	-0.037633635788039
0.534327152114596	0.125447631176354	-0.0983556320419919	0.265626067589435	-0.00318605591690968	-0.0149389766479893	0.0631501534805885	0.0306526440691312	0.013483646932886	-0.00906251628244947	-0.0272320737473787	-0.043685560329377	-0.0540046238229321
0.90677453968254	0.0932254603174604	-0.255567875645995	0.0820121269841271	0.00972575468975467	0.0142625079365081	0.0239073650793652	0.0224116580086581	0.0226184682539683	0.0119941313131314	-0.00546601101763133	-0.00873028055278047	-0.00709659379509364
0.882552302253302	0.0722492934797108	-0.244338390675418	0.0962621421911423	-0.00820946241340348	-0.00380901933360756	0.0236508137140639	0.015158665778666	0.00543502071028401	-0.00600924087350552	-0.00404787271467533	-0.0146350829720487	-0.0264730341808503
0.892808360750361	0.107191639249639	-0.24994341944887	0.089886528138528	0.00294960750360751	-0.0025554202464203	0.0256037494727495	0.0161684466089467	0.00780858491508496	0.000197093628593548	-0.00667384192931242	-0.0111155772005773	0.010183155479898
0.477020854917182	0.170664293130143	-0.090408132967715	0.242930478219052	-0.00149957218893348	-0.0224563199313615	0.0609612869399391	0.0388367608822041	0.0210444315638491	-0.0119779460601475	-0.028875692187923	-0.031264235783056	-0.0493164109749409
0.55090438962774	0.320200031668806	-0.10750934828264	0.26353200736673	0.0048896334491858	0.0147110320474262	0.0963998393899819	0.0741719185756777	0.0276461110956679	0.00980033274830594	-0.0150338483603446	-0.0313331661540416	-0.0414406002120636
0.894698565656566	0.105301434343434	-0.250209647750136	0.0893947676767677	0.0149652279942281	0.00842090687090691	0.0496259581529582	0.0212260344655346	0.0160503044733047	0.0116930674325675	0.00273154933954944	-0.0048963218448218	-0.00970572438672435
0.398367753912321	0.0752025008617457	-0.0636381895217635	0.270447405751545	-0.0132488769191271	-0.00984991649726358	0.0607962671995225	0.0362435097509167	0.00413647126262873	-0.0115493967081953	-0.0301304524052588	-0.0426001941950387	-0.0537990933700164
0.659076050699138	0.270920244258606	-0.145562510212365	0.223491400789934	0.00944287143942979	0.0107915914450039	0.0610964743673528	0.0442657554193676	0.0304074179952114	0.0101172314422168	-0.00532860152687131	-0.0198611887250845	-0.0421851426410109
0.579268411517124	0.276109949399704	-0.114143660203166	0.255738909373764	0.000453730651253093	0.00729780375865385	0.0724962863395635	0.0584582920465185	0.0319042531700484	0.00387576720495353	-0.0156955346856579	-0.0283475635992426	-0.0374277005113787
0.159235065900272	0.104230877725347	-0.022647292645974	0.108166576601346	0.0162170969458214	0.00609592601678013	0.0432676280532924	0.0287414095357718	0.0228091385324572	0.0111565114813008	0.00345144357122418	-0.00233863256823164	-0.010253741446175
0.0890687647224199	0.0582411294551664	-0.01632885127298	0.0385500086377037	0.0100675399707439	-0.00119259826434016	0.0207108146649281	0.0126335718114694	0.00904731050630452	0.00443747085320186	0.00134801893231207	0.000972986998327693	0.000876082027820996
0.299322650683764	0.104369627576361	-0.0432418756464724	0.211834096608425	0.0256599943897468	-0.0054948352094944	0.062717879845159	0.0462262825310115	0.0149656979826816	0.0100825795901262	-0.0100695288083323	-0.0225620714385146	-0.0435443706086658
0.0681606209562696	0.0039185857022718	-0.00676176307043777	0.0459880130433415	-0.00656598049069865	-0.00798767306702646	0.0111759176766553	0.00531105256051313	-0.00157757924752432	-0.00727682677886256	-0.00955642994964567	-0.0144465800934218	-0.0167341660013759
0.0124003491536217	0.0244724019618703	-0.000321043542715229	0.0115619568127559	0.0151218333140958	0.00629109459165126	0.0151169020236213	0.0144088479531893	0.0103329204433828	0.0107064639528735	0.0105643896860984	0.00926000226336011	0.00399876760774217
0.0218918198887129	0.00557298265101743	-0.00416017464773441	0.00898483280375076	-0.000494504512885154	-0.000955319303242354	0.00278307482928527	0.00160864338966358	-0.000493039722337784	-0.000724911908063754	-0.00184217755261749	-0.00221933352129976	-0.00292354815578529
0.411672475056389	0.115644387824502	-0.0679637799239474	0.264848131853041	0.0235863105772258	-0.00941483299667023	0.0761923528082311	0.063694708513249	0.0242536444556541	0.0070857387902778	-0.00892389373464381	-0.0270636916736458	-0.036634219951976
0.655938392988424	0.2721024287181	-0.144970108857906	0.223731435868453	0.0162086612996286	0.0205023571829765	0.0648375450596492	0.0480498039560228	0.0315121837609724	0.0183555092413026	-0.00616556129554491	-0.0188909161608855	-0.0306062404816136
0.894055910533911	0.105944089466089	-0.250525591167191	0.0891900894660895	0.0131667236652236	0.0104788744588744	0.0335454704184703	0.017816832001332	0.0139322359307359	0.011822799062049	-0.0054183997391497	-0.00375718758855526	0.00195388494838489
0.449091336015637	0.32338609181855	-0.0695136780763632	0.295276356017844	0.00301515173026812	0.0161464517911235	0.0791383341963574	0.0504235318006917	0.0830931183166146	0.00958080176069581	-0.0185573284938674	-0.00892900808454655	-0.0547767180527708
0.0331484088927593	0.0110763756402316	-0.00821190667949952	0.00669961056773893	-0.0032652561782409	-0.00396679514130456	-0.00157360625949023	-0.00203458625947964	-0.000479760980871366	-0.00361602565977273	-0.00485125419725313	-0.00324065273304844	-0.00250472942338531
0.116113664014289	0.0725950037370852	-0.0197276227212415	0.06000713127714	0.0178025280422936	0.0231006296940153	0.0276613897321849	0.020691114815817	0.0177200371411397	0.0204515788681544	0.00164983549378521	0.000933278997986772	-0.00645563898743207
0.152541687761932	0.10446723702197	-0.0204472653508175	0.10434364911516	0.0127008781402371	0.0140729932854591	0.0398139907450673	0.0288594020206881	0.0159840094768675	0.0133869357128481	0.00453210098189324	-0.00336678024357209	-0.0086662667447738
0.0112961024721359	0.0081582098177941	-0.00107340488988178	0.00560221102286874	0.00199806981131296	0.00425337629538627	0.00527196038750727	0.00580658661597176	0.00459423024878118	0.00312572305334962	0.00205939295293526	0.000905766776365887	0.00130050813257275
0.120229282529626	0.00824576727550627	-0.0174294663365703	0.0700077782369379	-0.00838188662838313	-0.00396741790683748	0.0188390416183629	0.00999997167648103	0.00314385708977599	-0.0061746522676103	-0.00881816969056841	-0.0132494648658887	-0.0174775893165881
0.894893230880231	0.105106769119769	-0.25034777770027	0.088521658008658	0.00822034743034739	-0.00954865440115438	0.0239380230880231	0.017210329004329	0.0122365169275169	-0.000664153485403496	0.0108652688357395	-0.0123705394050393	-0.000419633477633408
0.932776873015873	0.067223126984127	-0.268083223781349	0.0617564603174603	0.00249935786435784	5.7892551892591e-05	0.0150628174603175	0.0155189126984128	0.0073915	0.00127862520812516	-0.00836713780663778	-0.00983348773448767	-0.0224072155067154
0.0522640242104505	0.0221988833376818	-0.0116233371494326	0.0154958485714817	0.00238116072468997	-0.00321110047515254	0.00610178750618261	0.00374558653467009	0.00136407347525119	-0.000414969875231284	-0.00144892096628633	-0.00193811508626005	-0.00445999190649975
0.0084292654962071	0.0085511097330516	-0.000533773673897521	0.00953399586108475	0.00435602121599847	0.0045732750409961	0.0078320827502331	0.00558508092179659	0.0056617845860177	0.00446464812849729	0.00533991899775998	0.00472778288326806	0.005546335931905
0.0582750743642509	-0.00218089772436234	-0.00930285830121736	0.027292046962519	-0.00526304300801014	-0.00335229001660818	0.00682972938799242	0.00267543364680486	-0.000594768327000457	-0.00430766651230916	-0.00961788256120848	-0.00955579773922794	-0.0109789377928403
0.055914868358091	0.0109140396270422	-0.00597461800996979	0.0411375316651443	0.000902679194429441	0.00283434654307762	0.015753152106863	0.0103048423302736	0.00497869996168845	0.00186851286875353	-0.00311463144369335	-0.00670470322094979	-0.00757381775767926
0.0479278885887242	0.00110857890893318	0.000587858885113042	0.0449488899655539	-0.000888695260208447	-0.000161428479145249	0.0189145553996954	0.0117231754829113	0.00511159685207389	-0.000525061869676852	-0.00414435028819557	-0.00753818645355234	-0.0107679302369637
0.571353353817257	0.28569047984889	-0.112731349890932	0.257265282922335	0.01921073692398	0.0189123030713291	0.0841762599864393	0.0617658935342444	0.0429638805486164	0.0190615199976545	0.00439352761325007	-0.011115213100837	-0.0385052080138473
0.855708411033411	0.144291588966589	-0.232409580728296	0.114840477855478	0.0162895400155399	0.0108259505298621	0.0432508335553334	0.0318218228438227	0.0222230904549526	0.013557745272701	0.00605442951492952	-0.00431440292482976	-0.0100312624467037
0.30484513269748	0.104927721184269	-0.0442437923530633	0.212360604280801	0.0635227504411293	0.00774391275922293	0.0622694962086314	0.0440334568841723	0.0270402788260642	0.0356333316001761	-0.0130013028554279	-0.00322099641711698	-0.0269429296873408
0.55091861285122	0.320370888991406	-0.105527006570414	0.2639472472763	-0.004052536239605	0.0101117916191662	0.0773677095343897	0.0563539093206495	0.0826786109269877	0.00302962768978055	-0.00573058118928005	-0.0253729662629292	-0.0475158622661841
0.0248197184960634	0.0289228165646668	-0.00278825443068883	0.014004015997888	0.00689583081769146	0.00722527914217881	0.0166068950337615	0.0106042921403923	0.0121532546503051	0.00706055497993514	0.00716968987574476	0.0246334859548784	0.00950056573260194
0.0171562432654903	0.00268711660148476	-0.00407511993925566	0.00184677209938997	-0.00148436024388857	-0.000583720661928914	1.67154217192884e-05	-0.000643060075640554	-0.00041899162921134	-0.00103404045290874	-0.00100312741921859	-0.00155388328696282	-0.00189600087232751
0.906084682539683	0.0939153174603174	-0.255663191602684	0.0831653174603174	0.0241416507936507	-0.00131573440285215	0.030277380952381	0.0229059365079365	0.0204634383394383	0.0114129581953993	-0.00288484415584422	0.00662927777777778	-0.00998349016042432
0.893631643578644	0.106368356421356	-0.250351932947111	0.0892965786435787	0.00229660972360979	-0.00702968043068042	0.0285957741702743	0.0215581302031302	0.00736103724053727	-0.00236653535353537	-0.00410001216619627	-0.00595686433011422	-0.00714395234830523
0.198514531340193	0.0246752460180796	-0.0186816069062384	0.181229577664696	-0.000680028885623296	-0.00114177184462619	0.0500255791845637	0.027738004090306	0.0116660205834084	-0.000910900365124756	-0.013796600271493	-0.0243013341123243	-0.033354650400216
0.395243121264274	0.0730486696457607	-0.0612914822280768	0.270782262489227	-0.0089701439767525	-0.0183716674130942	0.0565875615788543	0.0326962841740729	0.0119470583696676	-0.0136709056949233	-0.0310257821019859	-0.0419695351214327	-0.0558695122643494
0.127116766823032	0.0100234240546161	-0.019355116933197	0.0715435693132845	-0.00466663427590959	-0.00623643609081563	0.0170564180411744	0.00999476709090763	0.000301669829334716	-0.00545153518336261	-0.0109509107956998	-0.0127991601010775	-0.0224061729506775
0.470539701920793	0.171586608329684	-0.0889158547855296	0.240542911438684	0.017310843825041	-0.000785758943805559	0.0664311877253577	0.0520818041245957	0.0304241348845247	0.00826254244061769	-0.00497481433478691	-0.0233286841266293	-0.0388099058295757
0.324592809516141	0.100128498601373	-0.0470896797840398	0.241756848940548	0.028194835161125	-0.00389835546644124	0.0755299093626339	0.0392730999991635	0.0253690436857172	0.0121482398473419	-0.0125411637198154	-0.0136602473852642	-0.0350032519421649
0.0172739887341413	0.0027304014069775	-0.00415130526680152	0.00177009845913568	-0.00163558889709329	-0.000597695425120146	0.000855335481435564	-0.000527518504893569	-0.000447863367131703	-0.00111664216110672	-0.00176051785968514	-0.00242883732111337	-0.00153658829432785
0.893875037518038	0.106124962481962	-0.25055595937158	0.0894171847041847	0.00573799422799426	0.00775587878787876	0.0276660223665224	0.0182115194805195	0.0108578751314046	0.00674693650793645	-0.000852015373515425	-0.0159748754666387	-0.0148454981684982
0.851452640692641	0.148547359307359	-0.231489456528395	0.118235137085137	0.00792695837495838	0.0139610310800311	0.0395638192640693	0.026231971028971	0.0223472960517295	0.0109439947274947	0.00151830855255852	-0.00584298674495443	-0.0154257684766214
0.0774370626863001	0.055599562367795	-0.00727325131672291	0.0477877391145052	0.0142992252427577	0.00299193143988295	0.0331424063458543	0.0268883535998774	0.0164227805541628	0.00864557834132032	0.00488588449483407	0.000111363482497573	0.000808973040869562
0.903329619047619	0.0966703809523809	-0.254232603196001	0.0853437142857142	0.00980850793650789	0.00589921001220994	0.0313703571428571	0.0285255396825398	0.0186479682539683	0.00785385897435897	0.0021767999222998	-0.000828707652478333	-0.0139883225108226
0.540845519329995	0.224013587543879	-0.102324148927433	0.268086989357952	-0.000279110832914875	0.0137094629903247	0.0756150451918722	0.0458205128647482	0.024973348196861	0.00671517607870498	-0.0159021155063432	-0.0321000493774346	-0.0520669532531306
0.476420624723352	0.171424856893751	-0.0897047819704919	0.2436017995094	-0.00112501786521052	-0.00624967364295559	0.0648938346130799	0.0390995022516649	0.012923619218928	-0.00368734575408308	-0.0147611332107529	-0.0372082321265657	-0.0453484361711992
0.0801296913323414	0.0048945598355051	-0.0116923508358522	0.0445293416988942	-0.00627837827908651	-0.00478892576603025	0.0114187291511204	0.00586807530299274	-0.000384662071762021	-0.00553365202255837	-0.00811836526951992	-0.0110711283440046	-0.013906925391622
0.438570532360446	0.0983814159539453	-0.0684408851257189	0.295506399911277	-0.00502446962833125	-0.00284502272150072	0.067129990861524	0.0389888173884513	0.0134622096349876	-0.00393474617491596	-0.0265407764160833	-0.0413519270023118	-0.0609127151653484
0.000734155009010782	0.000423205687781248	-3.45051206679631e-05	0.000224964631230307	5.74851643356625e-05	1.97736914160082e-05	0.000328640166512528	0.000231618298381482	0.00013145545750956	3.86294278758353e-05	-0.000135572786693222	-9.64329425302878e-05	-0.000143488938427352
0.0227030661543167	0.00625901974231562	-0.00433296405952461	0.00946998009432758	-0.000134270403507483	-0.00358075750370941	0.0012968407513519	0.00092594386559685	0.000252958194628589	-0.00185751395360845	-0.000832530467406008	-0.00110608334097156	-0.00236042303048001
0.15245738504024	0.104403453517188	-0.0199474440081346	0.108322834227422	0.0147834368690601	0.00880469186384344	0.0399757374902577	0.0249676258069135	0.0144184551238413	0.0117940643664518	0.00472116289424224	0.00396772809956525	-0.00908597025542374
0.279365848646589	0.0428344140731575	-0.0357092443029562	0.214571690899278	-0.00259152643135729	-0.00733625493819762	0.0533838098571269	0.0275447632461048	0.00842944422014347	-0.00496389068477743	-0.0161146084477938	-0.0332228040781462	-0.0396872544594334
0.418004714800926	0.116760882874756	-0.0695727566976174	0.266604994207315	0.0117755747485557	0.0014046018710504	0.0684143066480416	0.0525277100712728	0.0236892516200357	0.00659008830980307	-0.0105569955764062	0.0044462682142854	-0.035923116421689
0.664508569962328	0.269386425793015	-0.14632672581143	0.223794339377247	0.0138948887374731	0.0200742222260579	0.068519467595565	0.0429060615538799	0.023359372750243	0.0169845554817656	-0.00496300078892475	-0.0212631329977828	-0.0328318724229721
0.654203727963728	0.272476365436852	-0.143077218692675	0.224544956691742	0.014676730616867	0.010663713313281	0.0778906820611799	0.052156946692258	0.0333584449235111	0.0126702219650741	0.000848309808293424	-0.0256223534622098	-0.0354188183374856
0.450307663009241	0.31653900814526	-0.0711773595292813	0.29543789144441	0.101140571180325	0.0115281999098154	0.127769469551005	0.048957367818744	0.0254017817596926	0.0563343855450699	-0.0100071196646092	-0.0363099214164025	-0.0555351543046664
0.661771066193702	0.266350539226371	-0.146971045523436	0.223390606165425	0.00531568602041999	0.00685475123710144	0.0652470864718624	0.0426238924556379	0.0243223872320983	0.00608521862876077	0.00341698265512858	-0.0210731010427987	-0.0347399287759669
0.305396880856612	0.106624144280133	-0.0449760102882084	0.21058571824019	0.0122218757677868	-0.00353622124266106	0.0595786272894295	0.0449639241327028	0.0255648613310735	0.00434282726256291	0.00130357527185376	-0.0239995655681043	-0.0277965088402273
0.854698527916528	0.145301472083472	-0.231760596205193	0.118087027639028	-0.00107217993118003	0.00702704290154288	0.0367916264846263	0.0237055492840492	0.0128269335272569	0.00297743148518137	-0.00568590905856459	-0.0118218252172665	-0.0239817455818178
0.8944326002886	0.1055673997114	-0.24995498671322	0.0883611774891775	0.00572942071000893	0.00783425685425687	0.0281446280386281	0.0169310981240981	0.00965473160173169	0.0067818387821329	-0.00637049916749921	-0.0158362810033104	-0.0170005473219591
0.433388391966718	0.0956048308734782	-0.0652473717205984	0.297806191113129	-0.00783071926895812	0.000665489426545651	0.072207617128173	0.0412058712572679	0.0135721365669204	-0.00358261492120621	-0.0262221414637887	-0.0417892564194691	-0.0567868248314708
0.904563031746032	0.0954369682539682	-0.254433134128225	0.0834903015873015	0.00897585714285709	0.00850652380952377	0.0234468672438671	0.0221368333333333	0.0147943845598846	0.00874119047619049	-0.000343162337662406	-0.00392835822510829	-0.0134334473026974
0.545157514750646	0.225178892944773	-0.104468564049308	0.264908707820014	-0.0013748827051816	0.00710096847696484	0.0725146474149335	0.0492812769324907	0.0278382585348568	0.00286304288589168	-0.00853329669096647	-0.029708741561207	-0.0425580192894613
0.452151653135132	0.243612960204872	-0.0854737488280607	0.231031453644636	0.00793968487727553	0.00278822338390211	0.0624451596821035	0.0439545552058376	0.0224553999855776	0.00536395413058882	-0.00931240703034186	-0.0195622171813837	-0.0361443658319751
0.893868206349206	0.0750411848612874	-0.250308580746007	0.090325126984127	-0.00499383196542003	-0.00719660461760463	0.0208752071817073	0.0118900917415918	0.00315414038575812	-0.00609521829151238	-0.00883451379829303	-0.013845839828472	-0.0225974267619915
0.660136275421467	0.270455408389234	-0.147516911863093	0.220182996669746	0.0139951629936694	-0.00577346214588093	0.0691747639604661	0.0440428723595653	0.0309781719122943	0.00411085042389425	-0.00848850741569973	-0.0216228919036892	-0.0294681065228105
0.581828923258712	0.365916159740999	-0.11417321396032	0.256284258006796	0.0310807415266828	0.0225489665133145	0.0942148198883077	0.0637581216761015	0.0453118160239027	0.0268148540199987	-0.0010991478237683	-0.0131426179713511	-0.0309796497333957
0.114119903201026	0.0737890468124928	-0.0162358885093431	0.0748887948617917	0.00659080279737559	0.00481193867852937	0.0332173059880456	0.0194566676006493	0.0096326920566225	0.00570137073795247	0.000481048438687237	-0.00391899628122726	-0.00991252404818703
0.192616234828014	0.0769959915404267	-0.0254897875806172	0.138179571023092	0.0174685114693475	0.00268969429870144	0.0461699603128136	0.0384500521741042	0.0200839055601134	0.0100791028840245	-0.00102761546670896	0.000322075827747181	-0.0151171932808752
0.892470411588412	0.107529588411588	-0.250130405312429	0.0896584773004774	0.00327174170274169	-0.00918963381063376	0.0283100096570097	0.0127425905760906	0.00661833996559003	-0.00295894605394598	-0.00174296820499753	-0.0108222239133416	-0.0147424560994561
0.419629494731118	0.116574805516719	-0.0707657639525595	0.26424566153745	0.0391194455031515	-0.00983457591549952	0.067026088720643	0.046465483694384	0.0203121397228204	0.014642434793826	0.0221251140934129	-0.0231975243205984	-0.0364828916729539
0.665108938939441	0.315168541164253	-0.145745684972771	0.22453134246549	0.0292722914658144	0.00983702373658668	0.0692969162940654	0.0553755839149395	0.0289826790304314	0.0195546576012006	0.0027542271076858	-0.016449707823664	-0.0232500689480992
0.544751452166658	0.324649185099953	-0.103903719429042	0.265181315243842	0.00593604549622417	0.00448188025567198	0.079646107490329	0.0480320658842602	0.0733599785936456	0.00520896287594808	-0.00997745735081879	-0.033336158560602	-0.042998541908425
0.544636704659909	0.109301170504651	-0.112885269044318	0.22924786860816	-0.00805431551232705	0.00033464306485087	0.0537549609189201	-0.0280713466999278	0.0100326727530282	-0.00385983622373809	-0.0371200911834583	-0.0734686388972843	-0.100182634976388
0.907214619047619	0.092785380952381	-0.255794275800605	0.0828142698412699	0.00844297402597405	0.00472091319791323	0.0267545873015873	0.0260285634920635	0.00896275502275501	0.00658194361194364	-0.000910353917324414	-0.00757377799977788	-0.016957133853075
0.000219001855245122	3.02225691695442e-05	-9.11762036272522e-06	0.000119994337601421	4.71256504025222e-06	-1.8331444370538e-05	7.09098036653789e-05	4.80655973276067e-05	-4.46385579879163e-06	-6.80943966514287e-06	-4.12482610264197e-05	-3.30818871517329e-05	-8.91195871292638e-05
0.322771393001931	0.0527926417623582	-0.0467568319253924	0.244737735594963	-0.0078821781268425	-0.0106481459838809	0.0516923957643943	0.0320536948831304	0.00159094909700175	-0.00926516205536165	-0.0236689803953534	-0.0327532429081059	-0.0490660977738325
0.0243870583290245	0.0294199037424854	-0.00236695499677515	0.0147676679137641	0.0123543543005263	0.0101375387437263	0.0141146652272599	0.0092424999092086	0.0131447674690837	0.0112459465221263	0.00842077305639482	0.00601104294588049	0.00899378917458975
0.0947784862489595	0.00739475306539923	-0.00275484078807169	0.105810473944707	-0.000970129973807951	-0.00187726077137848	0.0308473089948441	0.0153579833912384	0.0063767228161261	-0.00142369537259322	-0.00882658815648142	-0.0160551251908602	-0.0234430107198873
0.103894639437095	0.0744825466674228	-0.0182462448103169	0.0452665609339022	0.0122289697316059	0.000888145432949725	0.012737120018038	0.0160664573151453	0.00418394281144019	0.00655855758227783	-0.000170566831065103	-0.00590200721647273	-0.00786845854821053
0.278045368463173	0.0444604792080805	-0.0364434762042063	0.21155127758026	-0.000203069814039503	-0.0116979743007088	0.0503416530103273	0.0279875281287602	0.00773654966118181	-0.00595052205737417	-0.0218288920110435	-0.0323660194102011	-0.0446824671441868
0.0470545284666194	0.000908892523833173	-0.0049721435944003	0.0295756504431964	-0.00610363656965947	-0.00557864269392845	0.00617989505236355	0.00104843787149347	-0.00269682340127753	-0.00584113963179396	-0.0086572190483875	-0.0117720122703944	-0.0136312448025412
0.890570357087357	0.109429642912643	-0.249193602494209	0.0925374206904207	-7.7819513819577e-05	-0.00486838816738822	0.0296823254523254	0.0171767267177267	0.00946009385059376	-0.00247310384060384	-0.00498373143523145	-0.016970176630559	-0.0206079107004107
0.0269871842419942	0.0023723260491017	-0.00443572358306502	0.0136646156198017	-0.00231969752507515	-0.00129757786828276	0.00341444050226578	0.00099562210434042	0.000630869269870649	-0.00180863769667896	-0.00262319176760704	-0.0036137734465581	-0.00484063760889264
0.656350630959765	0.273510284512653	-0.145301276139976	0.224024617086202	0.0232413720873595	0.0072605537848478	0.0774353920183006	0.0430515635117741	0.0316647889996915	0.0152509629361037	-0.0117749324166565	-0.0139298531946558	-0.0283889003179427
0.557382040155245	0.192156867755793	-0.11695303996484	0.228622190558233	0.0148675846142184	-0.0104145193018292	0.054475254383952	0.0441393736429889	0.0260650968492038	0.00222653265619455	-0.0141953372145073	-0.0202610374200068	-0.0487614503488414
0.0969884086050621	0.0720122394477831	-0.0167437989594996	0.0424171486717469	0.00165924000600474	-0.00373059341816633	0.0175384549864339	0.0123795831650473	0.00910261484454788	-0.00103567670608079	-0.00738341451020015	-0.00399638727651919	-0.00702259816700254
0.0396470344980998	0.0159256740933972	-0.00312103198751798	0.0208914168543353	0.00705290380015938	0.00317843945621062	0.0126101928574963	0.0103816022086603	0.00342663942731124	0.005115671628185	0.00349115325890154	-0.00110544729691658	-0.00396642256433084
0.85439933022533	0.14560066977467	-0.231737959726325	0.115966146898853	0.0143922424242424	0.00723710667110677	0.044995526917527	0.0459717581307582	0.0220916344211345	0.0108146745476746	0.0113414973914974	0.00735341208791207	-0.0101444134754135
0.895919021645022	0.104080978354978	-0.250783443750245	0.0890065339105339	-0.00287686435786438	-0.00413060028860035	0.0194482085137084	0.00907569397269392	0.00289847566322554	-0.00350373232323231	-0.00586075978046718	-0.01404133993784	-0.025768685952936
0.152446619865499	0.0476499003859164	-0.0206978228985394	0.108493500816434	0.00418687610346496	0.0029137323869475	0.0355053694560114	0.0213374689716844	0.00806351458652366	0.00355030424520622	-0.00761519422491688	-0.0134636773058313	-0.0188598340258916
0.409219775924656	0.0765041167613258	-0.0657056576834364	0.266701876736409	-0.00792167061743387	-0.016088691375464	0.0574461908289211	0.0334702158149056	0.00777137816372619	-0.0120051809964489	-0.0232469532433253	-0.0420720665945105	-0.0584440521892668
0.581629470213107	0.365104345629732	-0.115201451344453	0.258190310946941	0.0309560216285799	0.0214452162189579	0.0923672192582744	0.093300871362211	0.0708662026016174	0.0262006189237689	-0.00274210663955399	-0.0166428627620778	-0.0087710555691527
0.121235383280763	0.0925313477511341	-0.0108262440889784	0.104565131162068	0.0132040103140414	0.00259500072915671	0.0470964860384721	0.0292001646565219	0.0169056726174209	0.00789950552159906	0.00281062883562345	-0.00762671761762386	-0.0104580726847331
0.573224073637819	0.278689549572444	-0.112042051638372	0.260799151503711	0.0163561334558633	0.0187721238883974	0.0767528200988029	0.05640340521301	0.0358249110085009	0.0175641286721304	-0.00940783748511587	-0.025860200408786	-0.0409228681789517
0.931027333333333	0.0689726666666667	-0.268555204654506	0.0619793333333334	0.00706933333333337	0.00815352380952383	0.0176094999999999	0.0152506666666666	0.00828570634920645	0.0076114285714286	-0.00511446245421243	-0.00350554506604517	-0.0154603426442839
0.931655555555556	0.0683444444444444	-0.269019808517582	0.0625577777777777	0.00234930591630589	-0.000365490620490738	0.0193301587301588	0.0107034639249639	0.0101742063492063	0.000991907647907575	-0.0047556825396825	-0.00253978138528144	-0.0214101298146298
0.0926289617332218	0.00821209416903317	-0.00129174794513387	0.106246964024855	-0.00131219027074683	-0.00234611464436132	0.0320709853085027	0.0177292785586648	0.00604948577524751	-0.00182915245755408	-0.00687378249621419	-0.0145858416304782	-0.0205473884804376
0.557514792625998	0.194195306986583	-0.11558967204941	0.227970284369136	0.0188752834227361	-0.00625051235188412	0.0615560336707	0.0470092986762084	0.0312423760767868	0.00631238553542601	-0.00753325930651649	-0.0190024299990739	-0.0418441936045634
0.0742441118615158	0.0519664895589577	-0.00709409480977492	0.0514988146463894	0.00364086751022887	0.00494410594503399	0.0241106170804346	0.0160287134997399	0.00982592082128651	0.00429248672763143	-0.00230387231820192	-0.00579086879081332	-0.0052817173214189
0.0699640650567718	0.0416241617393244	-0.0139093767757951	0.0239192105328821	0.00384819029553579	-0.000422237482865614	0.00997053127066343	0.00953294052381343	0.00476302887578432	0.00171297640633508	0.000391426011318807	-0.00194625102786811	-0.00410947969767712
0.472309575431033	0.264771455617554	-0.0899199919760037	0.241878702873151	0.100371595916414	0.003927872341629	0.11094188002184	0.0933594755944738	0.0281089381100011	0.0521497341290216	0.00110651660941369	0.0319190593397946	-0.0267455558053022
0.0696672183461647	0.00311502739240684	-0.0074740688492736	0.0460952054586673	-0.00710285801434644	-0.00737046237459046	0.0102084152699895	0.00398706501573044	-0.00269663778577926	-0.00723666019446845	-0.0104187020540544	-0.0129641689430015	-0.0166650619036811
0.278994626766185	0.0437612223469671	-0.0374944660140028	0.208523248131372	0.00390593153748847	-0.00768466761995756	0.0494643574307006	0.0232493936656062	0.00549829322383683	-0.00188936804123457	-0.0194562230367271	-0.0326678597613529	-0.043904869865342
0.0675644771561735	0.0304279479680716	-0.00356704525720339	0.0508446510160694	0.021094056822597	0.00345288588055045	0.0332767125998079	0.0201303183582224	0.0173604427065948	0.0122734713515737	0.00471045414524258	0.000890824069615909	-0.00126676591502144
0.0319819034185563	0.0112388939849768	-0.00755323975998395	0.00695879653461316	-0.00339851347494292	-0.00598551837505151	0.00306910798701145	-0.000652811668836947	0.000216661122285119	-0.00469201592499721	-0.00615255053666945	-0.0042367555105242	-0.00256835448972689
0.419651814998122	0.116657135682272	-0.0699815822451106	0.266414015067238	0.0022818132461771	-0.0083611181793708	0.0606950214946574	0.041253566877692	0.0286445818446888	-0.00303965246659688	-0.0142788839365267	-0.0367080815911559	-0.0196761434303864
0.658155902161639	0.272839533159958	-0.146864138779365	0.221345437554082	0.0205269851322917	0.0141706529158816	0.0743343605600517	0.0550088005273323	0.0280125185777411	0.0173488190240867	-0.00191167644076817	-0.0119951055937269	-0.0333278973468775
0.113688324982708	0.0730841137552823	-0.0146071079632822	0.0746079291026426	0.00246593042629946	0.00593692517007675	0.0287650061961125	0.0198806526183193	0.0129771156576988	0.00420142779818811	0.000233471228239926	-0.00495995536445269	-0.00707755615954915
0.0133874247249598	0.00837611878248668	-0.00157077288342411	0.0115118187980298	0.00317667669526382	0.00427806401950903	0.00344589590869369	0.00446967222152436	0.00244509585628381	0.00372737035738642	0.00353174132876501	0.00251083857204717	0.00356507220242171
0.0988547290791575	0.0633963124455396	-0.0172562967235911	0.0437575617623604	0.00855798358919681	-0.00146084174204884	0.0211987921450685	0.0250763266855009	0.00646005882865501	0.00354857092357398	-0.00066450357461742	-0.0053033721387888	-0.00603611125117492
0.194152574730139	0.0699296226865127	-0.0260193121952302	0.138849575444962	0.0117925766458522	-0.00136782893835008	0.0366419973981004	0.0270188288612737	0.00736656773399419	0.00521237385375106	-0.00809399819335935	-0.0107618800037605	-0.0245997123623093
0.893355578643579	0.106644421356421	-0.248790384325975	0.091389976911977	0.00628871306471313	-0.00345942712842706	0.0266072121212121	0.0246547279942281	0.0142657185592185	0.00141464296814309	-0.00216293301143289	-0.0134680541125541	-0.0139435038784744
0.895468134199134	0.104531865800866	-0.250355255694003	0.0893263102453102	0.0169452943722943	-0.00676507048507047	0.0289689826839827	0.0234707198912198	0.0143322994227995	0.00509011194361197	0.00248512193362194	-0.00308323953823952	0.00765399567099567
0.370383706701142	0.225121946663449	-0.0638585088896423	0.219025765629153	0.00735480463164295	0.00422233315919263	0.0580644440977485	0.0401932939782043	0.0214232164375316	0.00578856889541779	-0.0151374093428365	-0.0279942071756331	-0.0358418722075072
0.076197697948092	0.0567762927985211	-0.00696378116204141	0.0546643404838401	0.0130956101811561	0.00188911471672926	0.0268693907026736	0.0156290829978877	0.0105101787315403	0.00749236244894269	0.00568618479129096	-0.00344672639558968	-0.00496880652531345
0.203957215560225	0.137997989299361	-0.0298320039124504	0.135567808617926	0.0184238249092666	0.00539347970891998	0.0481819948302099	0.0401360323579373	0.0188808729451022	0.0119086523090933	0.00176456964298868	-0.00554021963779677	-0.0135131867561649
0.65853183821939	0.322523070333605	-0.14708222706115	0.22254070972258	0.024668831469486	0.0204925064756087	0.0816938607014839	0.0615158518317083	0.064395670272995	0.0225806689725474	0.00142288365022913	-0.0069893078607588	-0.0192394931522744
0.933262126984127	0.0667378730158731	-0.269461814496592	0.0604045396825398	0.00376046031746047	0.00773487301587306	0.0213782063492064	0.0210220555555557	0.0185436111111111	0.00574766666666682	-0.00250974184937858	0.000986583333333346	-0.0014695158730158
0.228158613492663	0.103315936833598	-0.0312174305835426	0.163704329364005	0.0276291649268501	0.00386939107472761	0.0639192219574541	0.0462820847371695	0.0289240668569594	0.0157492780007889	0.00407257277058706	-0.00977713569206901	-0.0113535854502311
0.893869212121212	0.106130787878788	-0.250053715331034	0.088731898989899	0.00283568253968247	0.0126266647992529	0.0256110418470419	0.0336704942279942	0.0174172323232322	0.00773117366946763	-0.00640020412920417	0.00437460678210677	-0.00735896742146736
0.0354772104636351	0.0138523301533577	-0.00890498648789649	0.00560466062563465	-0.000540802940416828	-0.00576876421297226	-0.000630771580871353	-0.000767589349851418	-0.0036451549967694	-0.00315478357669455	-0.00478380437942463	-0.00530888711968466	-0.00209640399856611
0.557320801131872	0.192231342172454	-0.117842963694699	0.228745554568652	0.0191576327778893	-0.0123558293736323	0.0692604825163785	0.0393266566303082	0.0255568839727596	0.00340090170212848	-0.0097829838419129	-0.0319802378431201	-0.0357595531584878
0.561212380401806	0.268625076272212	-0.117602843482055	0.228497160687176	0.0184427506062418	0.00333959916158011	0.0696543905248339	0.051178916013606	0.0269400061990835	0.0108911748839109	-0.0106747897781061	-0.0163314486123527	-0.0369628556079251
0.144475197757974	0.0434335553214996	-0.0188677665471199	0.0993058581015205	0.00259229710114922	-0.00375276180386705	0.0258709413706935	0.0161532561341637	0.00140137064914175	-0.0005802323513589	-0.0062179150004264	-0.0134046421651031	-0.0213283675986931
0.297763211680228	0.104613802954716	-0.0425657893241054	0.210281486299939	0.0270002098445491	0.000374800226500993	0.0584889431356849	0.0349616075064108	0.0121553810411408	0.013687505035525	-0.00141976050322123	-0.00462178836355898	-0.0235879449961197
0.0445162379020486	0.0153280914574382	-0.00999564376431334	0.0138018869664327	0.000547178452929731	-0.00245564022692801	0.00323125773682933	0.000766709569533987	-0.00178793363119747	-0.000954230886999134	0.000760298944568173	-0.00369270189683641	-0.00578538007098927
0.907028476190476	0.0929715238095238	-0.255856054693821	0.0827515238095238	0.0178864126984126	-0.00130332928182941	0.0335469047619047	0.029225958152958	0.0142234639249639	0.00829154170829161	-0.00214638362750985	-0.0100703526653085	-0.010348072540205
0.072908162858548	0.0456482869497822	-0.0149965397109491	0.0248253130115771	0.0130208564711487	0.00329774358610353	0.00958657132405702	0.0120516364652665	0.00614052180292984	0.00815930002862611	0.000480110182619425	-0.00322820195138201	-0.00346842205072204
0.00073517164533198	0.000344423901684944	-1.54470401276853e-05	0.00023037505096161	-0.000110014158020654	3.7078913824498e-05	0.000230388410033336	0.000101824306853112	4.11014714755949e-05	-3.64676220980782e-05	-0.000107505309828852	-0.000104745738231079	-0.000178228628104035
0.0159665510907995	0.00164354233355027	-0.00406997349986991	0.00191459574174233	-0.00167154999693722	0.000704080352218101	0.000687123319298977	-0.00032134534493718	-0.000954834508106303	-0.000483734822359558	-0.00146524602202534	-0.000804661153110842	-0.00216717732268144
0.413776039986367	0.0756742596760238	-0.0666751978164125	0.26796910473819	-0.00434092550894238	-0.0110036116805787	0.0642188307081299	0.0364280436166113	0.0124285980545942	-0.00767226859476056	-0.0305857861823464	-0.0380050105540972	-0.0578239462301626
0.192845860141239	0.0768778486542072	-0.0261020642413082	0.138204533394538	0.0103889187837677	0.00869492236676903	0.0452718247377694	0.0356101170587529	0.0218304647314039	0.00954192057526837	-0.000895838024968454	-0.00407739293823467	-0.0124707037210837
0.286343770074563	0.0455843894315658	-0.0379514123177848	0.217517603692704	-0.00508343625882673	-0.0176851206307005	0.0481833751891804	0.0283672607305165	0.00485276876122165	-0.0113842784447636	-0.0282310459973725	-0.0340800036023743	-0.046407744474885
0.0431986579082377	0.014846825285835	-0.00973257992090659	0.0114708088896664	0.00319705352327919	-0.00447648282288366	0.00167371188111081	-0.000187437070538268	-5.71545186000416e-05	-0.000639714649802232	-0.00194357600835605	-0.00354553229618777	-0.00219094170400063
0.102608493049714	0.00743392542116374	-0.0127590193137315	0.0682698388677174	-0.0059575592990669	-0.00610427632221008	0.0196038507396238	0.0111469688124454	0.00296446024667697	-0.0060309178106385	-0.00735239604970583	-0.0140474545198625	-0.0190156451589179
0.0326521348405987	0.0111325191150969	-0.00789198946337269	0.00714609672621302	-0.00164431347089547	-0.00443702794780604	-0.000984856365960261	-0.00202288744346549	-0.00253373936516098	-0.00304067070935075	-0.00501321159387719	-0.00396436426066343	-0.00387411901274793
0.421033191775126	0.117625430076003	-0.0704076302317352	0.266643269476041	0.0318093577942242	-0.0142476027535528	0.0753713152664217	0.0365860301189067	0.0244351286246361	0.00878087752033568	-0.0154698343111686	-0.029695007965275	-0.0411887282580859
0.456487333715976	0.317746071976549	-0.0749841771837652	0.292291324776837	0.00396077413311913	0.0134640989862132	0.0800907295544373	0.0534129574276239	0.0303583007582402	0.00871243655966614	-0.00806542770711594	-0.0329590598099632	-0.0403257722126102
0.89636138961039	0.10363861038961	-0.250888968849341	0.0879586103896104	-0.00369645310245303	-0.0138888035298035	0.0177922263847264	0.0145026156913263	0.00547670562770552	-0.00879262831612826	-0.00926250640862403	-0.0141753136585637	-0.0253922466928497
0.902984317460317	0.0970156825396826	-0.254774486305652	0.0853990158730159	0.0135864920634922	0.00616604040404045	0.0315452698412699	0.0263402236652237	0.0146914862914864	0.00987626623376636	-0.000511096570096514	-0.00559268625096943	-0.0130456652514152
0.0969722751240877	0.0716697870325484	-0.0169862380340948	0.0420591465494852	-0.00440210889831472	-0.00273168139457003	0.0198165779466256	0.0125085013755542	0.00677697115023866	-0.00356689514644237	-0.00160418664256685	-0.00371491857639095	-0.00781008108923263
0.880862046065046	0.0704060603404333	-0.24476236035681	0.0954379539349539	-0.00791902830502822	0.0047086364746366	0.0286937803862803	0.0116582389032536	0.00202432420840026	-0.00160519591519581	-0.0107773670203146	-0.0181637964246608	-0.0228625610499564
0.417523218712286	0.0770187871052397	-0.0683027388835882	0.268775832641588	-0.00734372625695368	-0.0206078890457518	0.0534083791594747	0.0334082735925404	0.0054389041128437	-0.0139758076513527	-0.0287044511913367	-0.0434689059136461	-0.0599877273224098
0.0178018768350393	0.00788722522073823	-0.00169104132689345	0.00786228558621895	0.00373333294391677	0.00266096809425663	0.00828623314425904	0.00692048035621915	0.00545978084705468	0.0031971505190867	0.00254116619424821	0.000613011877454942	-0.000402666679703907
0.929842507936508	0.0701574920634921	-0.267853946821817	0.0629908253968253	0.00390403174603182	0.0030297777777778	0.0185856587301587	0.0179739206349206	0.00721391269841265	0.00346690476190481	-0.00578031529581524	-0.000163126984127016	-0.0104797857142856
0.66299400588044	0.316696018002569	-0.146517035952466	0.221119228177305	0.0926573002464712	0.0175348388599849	0.0720594383343618	0.0509405334517889	0.036785934272211	0.0550960695532281	0.00345681342745252	-0.0111185690933816	-0.0310368947929608
0.558742809119867	0.267027279513996	-0.118849649987218	0.227950862654177	0.00885103622422101	0.00886255788313794	0.0715412276302008	0.0464977340467763	0.032306357275435	0.00885679705367948	0.00302101720900727	0.0148287074036115	-0.0332700720562508
0.473881675027008	0.171394089253476	-0.089311881124242	0.242034492191518	0.0130600864644051	-0.00215527337185134	0.0663890534268957	0.0471992490675962	0.0226717275852983	0.00545240654627688	-0.0163128912539483	-0.0308870764471323	-0.0456248292864709
0.124556967979075	0.085584071930454	-0.0193996594414774	0.0692147939791732	0.0129312464763366	-0.00458096769774038	0.028830823898912	0.0214729069574033	0.0135791672505547	0.00417513938929814	-0.00273628557139796	-0.00726405086541418	-0.00885995689131655
0.414458056544404	0.117450591958132	-0.0679422061027142	0.266379532624597	0.0311374939064555	-0.00541621552881394	0.0729463113571081	0.050916013270578	0.0223876220596352	0.0128606391888207	-0.0119325356126618	-0.0228319036727438	-0.0376813926930093
0.644012165996106	0.175169510163504	-0.141785695382398	0.221683338064662	-0.00727913144629921	0.0117811859061265	0.0637421635731027	0.0355624067141439	0.012293136673554	0.00225102722991366	-0.0187705962655044	-0.0368087057034444	-0.0466441837927222
0.562424247099511	0.180871290399573	-0.108920566968664	0.25852725948995	0.00377903809085389	0.00199544729399637	0.0770141566911929	0.0492488059721801	0.0241764751833163	0.00288724269242513	-0.0135787865450888	-0.0301954408182424	-0.0555311367657401
0.0387228351879814	0.0219719676897161	-0.00239023371405319	0.0205209622466827	0.00287571836822138	0.00676905201403946	0.0184498557003683	0.0180841215254047	0.0104014633257874	0.00482238519113042	0.0026932694546919	-0.00303346163854606	0.00282647170533917
NA	NA	NA	NA	NA	NA	NA	NA	NA	NA	NA	NA	NA
0.893705772005772	0.106294227994228	-0.250017379078174	0.0902108946608946	-0.000445764790764858	0.0011671133311133	0.0221366363636363	0.0142277867687867	0.0111800696525696	0.000360674270174166	-0.00658229609279615	-0.0236156003491805	-0.0269924770817419
0.554991583857076	0.189694281648294	-0.114198736896234	0.231422712205034	0.00547198243551006	-0.00623820732932501	0.0604859989103239	0.0434008325795059	0.0198252187415361	-0.000383112446907474	-0.0111037677087329	-0.0280702257990375	-0.0452409107454492
0.646115304910414	0.174232458360965	-0.140888021886208	0.223342443262271	-0.000804434087178785	0.00515217073651719	0.0607424679989452	0.0380395278722143	0.0128018013586821	0.00217386832466926	-0.0182037978748792	-0.0295796684312523	-0.0474240164822248
0.889519798645799	0.110480201354201	-0.248191236152396	0.0901384235764237	0.0102083918303919	-0.00501151870351868	0.0314782533022534	0.0198003681318684	0.0102558117438118	0.00259843656343661	-0.000735216921966764	-0.00593590986790971	-0.0225086785567373
0.0872265576555117	0.00177886042640014	-0.0144939814470867	0.0416730490456881	-0.00370740631832317	-0.0019036539964086	0.010653493929318	0.00672865118143182	-0.00152686259040596	-0.00280553015736588	-0.006695634237115	-0.00944941972306101	-0.0131657685132203
0.375091105729303	0.222018786945664	-0.0641432509485911	0.216997102757734	0.0104875231598037	0.00326078852913331	0.0682119209331367	0.0463875079443862	0.0241529928544729	0.00687415584446849	-0.00528405421471667	-0.00617346682876546	-0.0314965118124013
0.450715309638896	0.240556916124804	-0.0851876185713251	0.225562227808518	0.0107771408375084	0.00376025137912217	0.0640107575589275	0.0421746398056032	0.0189106886440478	0.00726869610831526	-0.0136082051717193	-0.0234766274796507	-0.0341572219182896
0.418868887338287	0.0761765018945084	-0.0674607231642808	0.267762464669183	-0.00988583998608594	-0.0215183090794281	0.055259396077644	0.031898796694399	0.00556795700349139	-0.015702074532757	-0.0332651988963898	-0.049212091200026	-0.0576745102578403
0.451906911404044	0.241608061661438	-0.0858807989268535	0.229206179592634	0.00621620998592343	0.00396574019952278	0.0629489018917324	0.0912055406397382	0.0253654590627686	0.0050909750927231	-0.0098422674749839	-0.0275369155976182	-0.0361870959641986
0.580725016045213	0.278675930015124	-0.113785035936845	0.259777948618922	-0.00804399702683534	0.0159357734191896	0.0731178023288127	0.0553508939833279	0.039918764231869	0.00394588819617714	-0.0063406787013921	-0.0238907036085575	-0.0442307662446167
0.143680281276011	0.0452827398239404	-0.0180114508828804	0.101583879449778	0.0044375976286315	-0.00209603477065123	0.0278165890825554	0.0177883333890335	0.0084067480836035	0.00117078142899013	-0.00850546730194057	-0.0135663270847247	-0.0176926513793353
0.573795799366591	0.37490287034644	-0.111975539160982	0.262004581379847	0.027138124446511	0.016822138942197	0.0945306090835295	0.070119926955275	0.047991013269588	0.021980131694354	0.0106696777006497	-0.00851700510294062	-0.0240978925371136
0.446071453448483	0.157713001693989	-0.0830832169064252	0.233471966588439	8.4879934183435e-05	-0.00149750275526156	0.0534893866177739	0.0311792872970633	0.0104561535450715	-0.000706311410539062	-0.0201823728788928	-0.0316316695389056	-0.0470701663926769
0.925435650793651	0.0607072382720866	-0.265111209477798	0.0671499047619047	-0.0057300346320347	-0.0395502546839126	0.00404293290043289	0.00241378571428563	-0.0128134344585727	-0.0226401446579737	-0.0282027747055148	-0.0228100298467891	-0.0221340465488246
NA	NA	NA	NA	NA	NA	NA	NA	NA	NA	NA	NA	NA
0.454268259956766	0.24102141033948	-0.0875700786086311	0.22570252976464	0.0111220754902493	0.00649761786531738	0.0711044765427093	0.0846175562758674	0.0262583645730591	0.00880984667778334	0.00307389792824642	0.0161986437323027	-0.0370964041678283
0.931962253968254	0.0680377460317461	-0.268174798051899	0.061577746031746	0.00852074603174613	-0.0001475021645021	0.0121238498168499	0.014624626984127	0.00627410678210683	0.00418662193362196	-0.000792075757575672	-0.00634261557740501	-0.0151958075107614
0.0974749494223948	0.0414611177191167	-0.0109603440951853	0.0742539016930899	0.00330536498781941	0.00494186100540309	0.0275574310097007	0.0236773743668452	0.0115427126234129	0.00412361299661125	0.000736524779120923	-0.00472773391486322	-0.01126543750022
0.196365575618148	0.023668844258691	-0.0187898449667905	0.177070592386494	-0.00291483773429763	-0.00266379259620764	0.047886841817668	0.0275824718861248	0.0102610304765381	-0.00278931516525263	-0.0131687569576977	-0.0236885456710178	-0.0336550235781148
0.580946443524172	0.367256974900816	-0.114076183047927	0.255335015684475	0.0320681204507677	0.0243267853784762	0.0833632975953744	0.0666444668057584	0.0710045708921661	0.0281974529146219	0.00361084042395121	-0.0107299596330632	-0.0291275817775476
0.0269109671220544	0.000747724460394887	-0.00562525524918529	0.00852510813034486	-0.00171595365339173	-0.00314470148884962	0.000296341938094233	0.000608027092558982	-0.0010716383760738	-0.00243032757112068	-0.00352251344657593	-0.00400833484391131	-0.00370913179876132
0.549741240928562	0.322241256106591	-0.104952800469418	0.264035771661212	0.00900088919450437	0.0137050967938575	0.078566633780414	0.0539330032702824	0.0334129253940817	0.0113529929941809	-0.00889671489595434	-0.0203243958515523	-0.0391972277284617
0.210375690792263	0.0211596292129927	-0.0184549911730681	0.210348419033971	-0.00373982011753141	-0.00253254316168153	0.0506335044592441	0.0305493939824276	0.0110034364068942	-0.00313618163960647	-0.0180988206369646	-0.0282515167758067	-0.0383813144967523
0.453881636151099	0.155161597828891	-0.0855956045922989	0.232778418189842	0.00274273780565654	-0.0108105232426128	0.0631103561623479	0.0304728957199726	0.00920507082766853	-0.00403389271847815	-0.0197224466769054	-0.0364239722303584	-0.0490980218030983
0.933536174603175	0.0664638253968254	-0.268624241734108	0.0606038253968254	0.0112059206349205	0.000296341269841349	0.0262571111111111	0.0197194920634921	0.0152947301587302	0.00575113095238089	0.00139034920634928	-0.0026127372072372	-0.00137891269841262
0.926425714285714	0.0600458356711672	-0.265148003083261	0.065987619047619	-0.0035467142857144	-0.0160398354978355	0.00828521428571427	-0.00894409835099541	-0.00875578248651931	-0.00979327489177495	-0.023044067117523	-0.0184453297682711	-0.0374518791337537
0.0806970044139994	0.00776819402711532	-0.0138564643388354	0.0384766668216806	0.00198927847357708	0.00400815920146291	0.0147634462297467	0.0105030851803388	0.00772514222385026	0.00299871883752	-0.00054053760250164	-0.00440938992899817	-0.00639984816675841
0.894650769119769	0.105349230880231	-0.251022341144842	0.0899992308802309	0.0134522077922077	0.000554946386946309	0.0286003102453103	0.0172339531024531	0.0126089856809857	0.007003577089577	0.00662339661319078	-0.00974104287972088	-0.0134772684733568
0.0927613947194518	0.00294959441599016	-0.0159385048732835	0.0433133777697641	-0.00283377943759849	-0.00411508304817801	0.0103651857919022	0.00387435409521789	0.000354854011102204	-0.00347443124288825	-0.00827515816471304	-0.0115262038552858	-0.0158331495277129
0.374154904471882	0.223585653245644	-0.064606839747709	0.219867180754526	0.00712755564013745	0.0122407368026081	0.0661297839574121	0.0477626095000669	0.0252769000540348	0.00968414622137281	-0.0118033487748499	-0.0193443662384853	0.0108350983035358
0.457259905169652	0.241979762876436	-0.0858953367367658	0.228112175585546	0.0109808375185214	-0.0069376985384707	0.0623784186261138	0.0473483869355169	0.019786616535771	0.00202156949002535	-0.00949708668930493	-0.0213072114904155	-0.034747493240502
0.933661603174603	0.0663383968253968	-0.269241348313491	0.0608050634920635	0.00791820634920626	0.0009689206349206	0.0169575873015873	0.00773062698412696	0.00469185714285714	0.00444356349206343	-0.00506069047619051	-0.00381762914862915	-0.018416293983794
0.891808776334776	0.108191223665224	-0.249209044059731	0.0910756681096681	-0.00102900222000224	-0.00316239033189025	0.0164670627705629	0.0133966378066378	0.00306309794780391	-0.0020956962759463	-0.00819540764790749	-0.0170642370580169	-0.0216169752469753
0.412910278397512	0.0780955826047444	-0.0676241469888099	0.268713968765385	-0.00882035024126948	-0.00598234765489225	0.0587158538859101	0.0282450557912645	0.00965683155293429	-0.00740134894808087	-0.0302099864785761	-0.0433286928258842	-0.0545646884988635
0.647404274833935	0.175131659760866	-0.142003030893344	0.220863662000984	-0.00592418974296127	-0.00126707543394189	0.0521708177781298	0.0336187560641941	0.0162710654808651	-0.00359563258845164	-0.013951519334906	-0.0202463506130657	-0.046784612459873
0.144433668219197	0.0443228900754692	-0.019193275195956	0.100251931832468	0.00254257660884477	-0.00211577100133151	0.0288690357440124	0.0166031145704132	0.0091206194819442	0.000213402803756646	-0.00811436600797313	-0.013768914038113	-0.0208390995042212
0.0190897575256175	0.0323586429229876	-0.00211454834917761	0.0138489665985141	0.00626101703600343	0.011165218504724	0.015624339423816	0.0111370484261684	0.023623995735063	0.00871311777036373	0.010116086345903	0.00587419209365186	0.00740519776349308
0.659221483642328	0.272569111338209	-0.146154790965662	0.221428165665605	0.0108645825938966	0.023438125482088	0.0755167021055876	0.0487832430801188	0.0314171307905159	0.0171513540379923	0.00263124837449824	-0.0242857167981597	-0.0278666921177747
0.320208662301244	0.0974957245629893	-0.0459775573021456	0.238940715759153	0.0352835116030739	-0.000855250856314826	0.0646930317131005	0.0986572524107768	0.0116068884660139	0.0172141303733795	-0.00781228924523164	-0.0221219925393569	-0.0326910267807629
0.856646436008436	0.143353563991564	-0.232635006091501	0.115146897324897	0.0124434626484625	0.011245244089244	0.0420385639915639	0.0328116375846376	0.0220567571872572	0.0118443533688533	0.00058255389055395	-0.00542109368409371	-0.0104393132863869
0.00991253605646691	-0.000436202085642368	-0.00156144241077321	0.00430849410544484	-0.00254896912325695	-0.00231489217108515	-0.000356890933200521	-0.000945290264186613	-0.00159705090022457	-0.00243193064717105	-0.00272235819153022	-0.00358419603359447	-0.0035403384064028
0.924980492063492	0.0601069306023649	-0.264688770654565	0.0666461746031747	-0.00477353102453104	-0.00961706349206359	0.0157522857142858	0.00573385353535349	-0.000608517289899746	-0.00719529725829737	-0.0113248023088022	-0.0181455600641189	-0.0240920124875126
0.318842606022671	0.0497668120753505	-0.0464000645948335	0.241964077319335	-0.00517600212671138	-0.00550928328874573	0.0555168221252675	0.0297852244743513	0.011349875837556	-0.00534264270772855	-0.0201684404479365	-0.0363473011366221	-0.0481066558446986
0.075896872667224	0.00239874849581366	-0.0106042038683028	0.0425859986742848	-0.00314993394942222	-0.00402803358098981	0.010294447544743	0.00572427583655785	0.000824793107895516	-0.00358898376520601	-0.00631315631625962	-0.0125170710928731	-0.0145653525510505
0.934765571428571	0.0652344285714286	-0.269203631390008	0.0591544285714286	0.0122124603174604	0.00645952380952386	0.0212677380952381	0.0157072828282827	0.0144776428571428	0.00933599206349212	0.00641340476190466	-0.00806013347763335	-0.00713556088356082
0.556487038523214	0.270348608779398	-0.118903646082746	0.227206698516417	0.0210304368118758	0.00286820596151427	0.0753774606193263	0.0543752788998542	0.0234077629220186	0.011949321386695	-0.00948996691242421	-0.0249816028434684	-0.0297358951740403
0.853526735930736	0.146473264069264	-0.230836743634087	0.115778152958153	0.0130124745124157	0.00690715007215004	0.0332404963924964	0.0320305692640692	0.0181936403041403	0.00995981229228282	-0.00329482242406121	-0.0137749927294928	-0.0216602804483098
0.558112526865283	0.267040514327124	-0.116137693460442	0.229415543435161	0.0311198613256332	0.0031229767469475	0.070612201267429	0.080195750520231	0.0336059285348678	0.0171214190362904	-0.00226568227586454	-0.0170391385889791	-0.0275827726100247
0.933067285714286	0.0669327142857143	-0.268644840532711	0.0619060476190476	0.0127360476190477	0.00539052380952387	0.0251814393939395	0.0232179047619048	0.0151324191919192	0.00906328571428583	0.00297135264735271	-0.00401822152701103	-0.00614882905982905
0.0532576250097652	0.0220632259027447	-0.0114968438589071	0.014903063047747	0.00302568000943131	-0.00256168111473418	0.00995607247093887	0.00143527687439382	0.000708342808262756	0.000231999447348558	-0.00292738859110767	-0.00341791496110785	-0.00514331670346989
0.655739898015516	0.322889343542069	-0.144800980382697	0.224810659629132	0.089620007031377	0.0234162765384448	0.0810679994128046	0.0547637117980123	0.0414409645774806	0.0565181417849109	0.00874893425911283	-0.00735369994286528	0.0117331852948583
0.841781785214785	0.0849591968532187	-0.226293245968423	0.120722659229659	-0.00231258859441208	-0.00573227058410009	0.0361772388722389	0.0175292154030181	0.00971711935190944	-0.00402242958925603	-0.0108251760672994	-0.0177918434291887	-0.0284927160522714
0.0735692488082661	0.000152718905431296	-0.0134483285952658	0.0290878835572508	-0.00423208464501783	-0.00337015555368365	0.00730990129650835	0.00380284267063906	-0.00250650448524266	-0.00380112009935074	-0.00618727763682148	-0.00834038484266114	-0.0122064764893304
0.896372920634921	0.0716321642232918	-0.250582688247336	0.0880259682539684	-0.00469470707070707	-0.0052735775511038	0.0144102936507938	0.0012456092698151	-0.00490958343878345	-0.00498414231090549	-0.00908184260820011	-0.0264751836483089	-0.0380914491772417
0.149894473623465	0.0578458975286675	-0.0197620213934659	0.109473135003991	0.0240640577824112	-0.00159909504733727	0.0433388014507576	0.035431538927803	0.0194072396530199	0.011232481367537	0.00391246230226766	0.00294802008940201	-0.00967031519994818
0.90863673015873	0.0913632698412697	-0.254666627812816	0.0816132698412697	0.00119752380952365	0.00252966666666654	0.0294328888888887	0.0172137503607502	0.00891753607503587	0.00186359523809509	-0.00183872954822961	-0.00605364357864369	-0.0125928857694594
0.198539234069594	0.0227403745627072	-0.0178040245369944	0.181468698646375	-0.00189735606675626	-0.00164404165908502	0.0483025759008375	0.0294706237606711	0.0119869262029516	-0.00177069886292064	-0.0154485758587173	-0.0253433574414284	-0.0318939648977414
0.930776301587302	0.0692236984126985	-0.267816530294137	0.0624070317460318	0.00259001587301599	-0.0109095972527643	0.0206822777777779	0.00726447619047621	0.00641728177378176	-0.00415979068987415	-0.00906940043290039	-0.00839797330447323	-0.0110264108669108
0.658505658390187	0.270856326892802	-0.144258129444526	0.224632711602584	0.00899551284325328	0.0141346127787978	0.0657624031160826	0.0456436588421625	0.0260778405474424	0.0115650628110255	-0.00989183333261923	-0.0270312427665786	-0.0394468121297715
0.114344504936319	0.0895074715895738	-0.0081860995036059	0.0992634006305189	0.0210296528588616	0.00284242004718559	0.0387097031826369	0.0334947333768406	0.0226928608147717	0.0119360364530236	0.00155705738244644	-0.00588728529818634	-0.00619840778666525
0.37153719920411	0.224246993035422	-0.0638938418158398	0.220287036135879	-0.000924705067471165	-0.00535393296002284	0.0635699352054672	0.0389015126877345	0.0150848131259219	-0.00313931901374698	-0.0142521220349849	-0.0228043154299183	-0.0418580910207998
0.0287821229725805	0.0320331785189323	-0.00297624025108708	0.0173536420949359	0.0419927821274718	0.0109483122172578	0.0165146869879925	0.01153888897797	0.0120220182504447	0.0264705471723648	0.0119273029923479	0.00894016852622739	0.00694214650988944
0.095354066306901	0.00290072041525451	-0.0162131550567077	0.0439765408215786	-0.0060733773590342	-0.00738000199342137	0.0123963809411338	0.00315981708975635	0.000409366864963207	-0.00672668967622778	-0.0102962961465374	-0.0124529341564024	-0.013447657590045
0.924972158730159	0.0607968713184787	-0.265001802018805	0.0678611746031745	-0.0077230043290043	-0.0145653528138528	0.00343436726723567	0.00110820462870465	-0.000512398545898463	-0.0111441785714286	-0.0345555710675307	-0.023780530956353	-0.022107732303644
0.296800973375365	0.043778603858779	-0.0415719589350723	0.21168746684481	-0.0056026205428788	-0.0146041214838191	0.0497904126458695	0.0322908646486478	0.00896613041427924	-0.010103371013349	-0.0212992744521933	-0.0347954342634482	-0.0419781634180427
0.0712788403298744	0.000551228099976417	-0.0104765085844165	0.0399117725220225	-0.00521218892674317	-0.00509917422486728	0.0103256714691238	0.00482733040047895	-0.000676656181660171	-0.00515568157580523	-0.0076354369976481	-0.00935419462251059	-0.0135545177301049
0.00100204539955101	-3.45304594439352e-06	-1.27779001333084e-05	6.91213187793333e-05	-3.40099909678241e-05	3.88567372034854e-05	0.000410700126298172	0.000299098340056522	0.000104891819083268	2.42337311783056e-06	-2.6363335721668e-05	-0.000121104632665067	-0.000214195098956832
0.417483317259527	0.115851305202418	-0.0698573886234212	0.264165607110221	0.0221804991609186	-0.0102416077726369	0.0774086024025966	0.0729568882704394	0.0169169520071369	0.00596944569414087	-0.0111852930884104	-0.0210386681576197	-0.0322249385386815
0.126696318206025	0.00956155007316739	-0.0193743375775466	0.0702715142249188	-0.00233795823465251	-0.00964890884284829	0.0196615937160249	0.0087651512759051	0.0018042983810721	-0.0059934335387504	-0.0114028898543985	-0.0140410567664328	-0.0200300470588434
0.393786703778603	0.0728355463985676	-0.0608995647096072	0.269876250469763	-0.0138214107831017	-0.00874251959913602	0.0574066693725774	0.0321479931232401	0.0102651023809613	-0.0112819651911188	-0.0283261463927745	-0.0441839214588455	-0.0561267225118453
0.450607446145547	0.190089709100634	-0.0715055144932644	0.294093134002766	0.0127822019908665	0.0172136674264322	0.0855110675986251	0.0553832021267696	0.0291962054708331	0.0149979347086494	-0.0143901061770809	-0.0319398288626727	-0.0482881527724838
0.0102461278921609	-0.000822437837147177	-0.00142420942119073	0.00543319639140423	-0.00185550612300858	-0.00251059686374282	-2.06880965144783e-05	-0.000428102777327223	-0.00166518203417656	-0.0021830514933757	-0.00278156052078793	-0.00336922105677416	-0.00394824248974392
0.0395140596072704	-0.00363961322934443	-0.00411392296718473	0.0245415793676029	-0.0068699265298129	-0.00532647004258716	0.0041111426958453	8.9935057719169e-05	-0.00371286487271701	-0.00609819828620003	-0.00944379333636543	-0.010268033230932	-0.0125750506826907
0.882774530913531	0.0702345738134318	-0.245127245328406	0.0960176913086913	-0.00813055788655792	-0.0143474885669885	0.0153631644069725	0.0094917936840937	-0.00390743533530447	-0.0112390232267732	-0.0123636981209341	-0.0199862108247042	-0.0316007671057013
0.000680905091767854	0.000449652586910608	-1.64851233742827e-05	0.000208880166673766	-6.45840222599804e-05	-4.33814673751638e-05	0.00019459763107311	1.91645501767401e-05	-3.32315010289206e-05	-5.39827448175721e-05	-7.08850187061955e-05	-0.000168594498714193	-0.000249274833588329
0.447140726034161	0.155773606550065	-0.0849461818983244	0.231866902690356	-0.000159093916162478	-0.00509602932447933	0.0563784772984314	0.0366346268876871	0.0171039927923385	-0.00262756162032091	-0.0221907789545328	-0.0333718267775596	-0.0446013729700929
0.1112058081164	0.00868832993906206	-0.0144607535557304	0.0707955676486289	-0.00615379739153118	-0.000841244674299427	0.0171692398316799	0.00897813998304985	0.00404249151716575	-0.0034975210329153	-0.0114870802783548	-0.0149633306687045	-0.0201419463885678
0.108753588369472	0.0299249411956223	-0.00637617294923433	0.107228444161058	-0.00114039942302892	-0.00390990126362896	0.0298423536705832	0.0243394954896223	0.0132794588646205	-0.00252515034332894	-0.00969236785323971	-0.0109297781102888	-0.0178788918652884
0.10404118593842	0.0739407255578032	-0.0183810986913553	0.0450403694940237	0.00854045812970607	0.00396930910972308	0.0204362107216935	0.015563979203524	0.00809466235477735	0.00625488361971457	-0.0038776921569456	-0.00387039196643227	-0.00695142971414613
0.890233322011322	0.109766677988678	-0.249524762267055	0.0926455668775669	-7.47881007880924e-05	-0.013525534269652	0.0242907010767009	0.0208196166611166	0.00904094782994791	-0.00680016118522009	-0.0103717405927406	-0.0117532264402265	-0.0233625944209318
0.929037428571429	0.0709625714285714	-0.267458586217496	0.0633692380952382	0.00293995238095235	-0.00848867987567992	0.0154465634920634	0.0116215000000001	0.0102299134199134	-0.00277436374736373	-0.00638884501463444	-0.00957035458985456	-0.0116993796758796
0.457060281011861	0.242426671383055	-0.0886089246583758	0.226895984335589	0.00444414215838856	0.00318564573704594	0.0644877298077902	0.0480901879803758	0.0258426977249831	0.00381489394771722	-0.00346678684097285	-0.0135036852714037	-0.0321451074241393
0.855034753912754	0.144965246087246	-0.230900375607474	0.116707468309468	0.00479339449439442	0.00830856876456876	0.0358948332223331	0.0219709273591905	0.0177133052503052	0.00655098162948164	-0.00466296237096253	-0.0138014138155447	-0.0207887436010842
0.0115245265652752	0.0234432109010262	-0.00031274339753716	0.00972448886749713	0.0126849308660561	0.00206015617026739	0.0110962055116085	0.00800475893885588	0.00890728438982824	0.00737254351816172	0.00708341908569499	0.00576645612363275	0.00331808461003355
0.056387838335611	0.0102653629626936	-0.0055789247287355	0.0399296957602785	0.00065504558175189	-0.00175617223906872	0.0149014221758003	0.00821931140894388	0.00356307937155625	-0.000550563328658417	-0.00476863156347312	-0.00631810768443222	-0.0086999699945411
0.449058900784238	0.318329912638844	-0.0717064629483181	0.293101481154792	0.00473593349017398	0.0743533369786392	0.0768241116505056	0.049704659239237	0.028147782901315	0.0395446352344066	-0.0177363682285208	-0.0335295503577438	-0.0503588375167454
0.0508860670011074	0.00683799189316287	0.000941782332153043	0.0489758909496538	0.000441234250214653	0.00112320307475366	0.0200037951551781	0.0117361441799825	0.00594162994679433	0.000782218662484159	-0.00425521257355287	-0.00750681748885256	-0.0111942884544278
0.295032162676917	0.0448324829451419	-0.0426119265560022	0.210212561399849	-0.00287329021693983	-0.00372557471749585	0.052817028121836	0.0233022124039406	0.0105296104421263	-0.00329943246721781	-0.0231647270045056	-0.0281022800320351	-0.0440121203392497
0.000540263874502093	1.97479817054431e-05	-4.57364186859442e-06	3.98815265076691e-05	2.00422064446784e-05	6.22995783424742e-06	0.000225882769507591	0.000140198914267023	5.29731869451571e-05	1.31360821394629e-05	-4.37640454561746e-05	-0.000100229908795408	-0.000121050177042746
0.0075142727956425	-0.00045038054439985	-0.00106606864176848	0.00440331314131322	-0.00287592738927842	-0.00196912892152097	-0.000402119953400793	-0.00214675949856646	-0.00192559707127199	-0.0024225281553997	-0.00242424813983273	-0.00271152428919477	-0.00269350292488972
0.229253973227865	0.10574165519576	-0.0318073330721319	0.162094645888631	0.0226231409735266	0.00305642280735249	0.0580015754697751	0.0379069629495665	0.0374048267553438	0.0128397818904395	0.00404883199939576	-0.00581617343625795	-0.0173363991991993
0.551518031846927	0.192439111014518	-0.11484600093406	0.228708082365517	0.0112030206926157	0.0064192947339633	0.0655913016391798	0.0485860925544422	0.0289825856971432	0.00881115771328955	-0.0095620319897719	-0.0192405364231333	-0.0335730639401025
0.0128536768708434	0.00906771371995083	-0.00157646632604015	0.00965441820412988	0.0044350282490953	0.00445570601220634	0.00576660458280368	0.00521478827938798	0.00497851739703746	0.00444536713065082	0.00484747159964349	0.00303817095246363	0.00306467840656683
0.0683895459883214	-0.00142588084503704	-0.0128034113119554	0.025538067133637	-0.00590643594071324	-0.00416712792634187	0.00615142974262818	0.000548367117644499	-0.000964350724818638	-0.00503678193352755	-0.00648064474686241	-0.00766779297438204	-0.0111671039964711
0.0932945606645593	0.00231014903134409	-0.0162617910030322	0.0431584978652337	-0.00545489856601362	-0.00491552793827923	0.0107297666570774	0.00454633934043001	0.000560073517877832	-0.00518521325214642	-0.00981279386238966	-0.0100679920071689	-0.0157391225123839
0.0508272298882222	0.00616947583299878	0.000555271322632889	0.0486311053523609	0.00059869341460677	0.00121014884397898	0.0201685353741484	0.0122539509471068	0.00585169536572018	0.000904421129292871	-0.00443440078926409	-0.00799449882531526	-0.0103247211260982
0.202723285594095	0.0271118041593887	-0.0217842078582413	0.179597380930124	-0.00483873421967992	-0.00654197651004113	0.0432416359476614	0.0272987145051057	0.0103722984937232	-0.00569035536486051	-0.0150508146974567	-0.0264523418186671	-0.0355363819274524
0.900945952380952	0.0990540476190477	-0.253365489814924	0.0856307142857144	0.0104688225108226	0.00796459817959827	0.0315712380952381	0.0201473247863249	0.0164525793650794	0.00921671034521043	0.00383858513708513	-0.00779569408369396	-0.0117856522366523
0.932883825396825	0.0671161746031745	-0.268420768489093	0.0615028412698413	0.025822984126984	0.0141433333333333	0.0243194126984126	0.0205318174603174	0.0110917698412698	0.0199831587301587	0.00531987484737484	-0.0016883968253969	-0.0053488510378511
0.0810108471900552	0.00502405057353303	-0.0114602656132602	0.0454228489820279	-0.00292440778259771	-0.00289683677148674	0.0126367717291492	0.00430110900745692	0.000998462997230221	-0.00291062227704222	-0.00775215487427308	-0.0118234450626153	-0.0150796526971325
0.377600758477017	0.224954847003901	-0.0648479860476514	0.219440109655485	0.00977610658907302	0.000686345954206635	0.0647707919436377	0.0430313126790038	0.0714585145275711	0.00523122627163985	-0.00425450447304915	-0.00607275022436848	-0.0334412830790002
0.118358120935803	0.0935008147146754	-0.00851938322489754	0.10494963777785	0.0170120744733197	0.0040907460307745	0.0851407789466194	0.0303461946716637	0.0214022612202022	0.0105514102520471	0.000631006490497896	-0.00362340358958521	-0.00994650185603253
NA	NA	NA	NA	NA	NA	NA	NA	NA	NA	NA	NA	NA
0.418078731612064	0.117399343538757	-0.0701913898785995	0.267071066707264	0.000189164158440447	-0.015655526502812	0.0771637294532728	0.0472853178056333	0.0248717010541558	-0.0077331811721858	0.00833485837689552	-0.0279886907646484	-0.00860905886837732
0.00144541209813153	0.000955716192440689	-8.96447197741698e-05	0.000223521205660435	-0.000301524914010724	-0.000200462195997729	0.000272053585253179	8.25950565983738e-05	-7.0654235768097e-05	-0.000250993555004227	-0.000196117843161552	-0.000279555130861621	-0.000439727084335661
0.896002216450216	0.103997783549784	-0.251430363855373	0.0877211168831168	0.010737046953047	0.0215688787878788	0.0312353311688311	0.0212466926406926	0.0126040533910533	0.016152962870463	-0.00292404584304584	-0.00141349339549335	-0.0125022636807638
0.117924062891139	0.0934905896815251	-0.00936926897980395	0.102663250793443	0.0244911466480836	0.00288254311815067	0.0439485408724305	0.0285746615391775	0.0260332905279749	0.0136868448831171	0.00378274759187659	-0.00156104873852986	-0.00400418175974718
0.126262474176785	0.00974838895084548	-0.0195324486296574	0.0717580994165383	-0.00135421638852976	-0.00308448242847113	0.0190296158688865	0.00818061386490818	0.00242286662126173	-0.00221934940850044	-0.011491228462619	-0.014530993409226	-0.0194899371724799
0.410638131553614	0.115805717921377	-0.0679547138409243	0.26532093473957	0.00144689837824935	-0.000320194454304534	0.0674355447673989	0.0468106875031045	0.027757754549275	0.000563351961972436	-0.00776407207113378	-0.0235913785771799	-0.0368743766323715
0.305416896794736	0.103737726205067	-0.0439373026339311	0.211493142935658	0.0263719441651464	-0.00761560863211136	0.0660739430534352	0.0354549820653862	0.0287233549777227	0.00937816776651756	-0.008839150326165	-0.0117753993160794	-0.0245690039477435
0.308093365234509	0.106311302144858	-0.0456736547012818	0.211363559504017	0.0182755924742137	-0.0127561456456942	0.0681317528138027	0.0458395181892171	0.055046172013721	0.00275972341425978	-0.00554171617411892	-0.0210999058589739	-0.0212458242075733
0.469476588331718	0.174106956382451	-0.0901607501234196	0.240469180546844	0.0197469658324528	0.0118274906441081	0.0732072210799009	0.0528054115482121	0.0281207503509178	0.0157872282382804	-0.00642582857362278	-0.0228904795818227	-0.0360030736895747
0.575052222012238	0.278218073482753	-0.112449622599241	0.259942899985201	0.0112317114348031	0.012254704341922	0.0850456272144756	0.0555239075395316	0.0391147739438431	0.0117432078883625	-0.0120068805305255	-0.0349904225079591	-0.0509659300898256
0.851291767676768	0.148708232323232	-0.230603408750107	0.117250454545455	0.00946388489288497	0.00970546753246759	0.0399898499278499	0.0245982085137085	0.0240240360750362	0.00958467621267622	0.00010939743589744	-0.00850941932771687	-0.0182836637790315
0.100898780672389	0.0745297654852571	-0.0171296565879354	0.0454438873602173	0.0111740707339277	-0.00077699802184418	0.0236530219248353	0.0132231891416579	0.0122938566958446	0.00519853635604177	-0.00148410438780723	0.00411858460413551	-0.00860352151105022
0.0159693902413501	0.00957563446860783	-0.00180196749911345	0.00940216532425353	0.00145487363725245	0.00171993377776376	0.00866954891522348	0.00673694138804267	0.00366917627227245	0.0015874037075081	0.00299313922627079	0.00182621345541866	0.00156981371345988
0.893532024531025	0.106467975468975	-0.250182838156507	0.0888479754689755	0.00890432178932177	0.023915165945166	0.0262529199134199	0.035044404040404	0.0114496744921745	0.0164097438672439	-0.00193519684890275	-0.00261902725052732	-0.0167197256632257
0.923750492063492	0.060623517414105	-0.265211073107584	0.0676828412698411	-0.000322665223665197	-0.035541307230781	0.0111459711954712	0.000393764957264842	-0.0105099752453429	-0.017931986227223	-0.0243949794649795	-0.0398683748516556	-0.0328738324833062
0.408670382936218	0.0738131380965505	-0.0670936505041176	0.269728985877974	-0.00573719414100582	-0.0111056094784188	0.0566202255549412	0.0333780373610835	0.0119638214196362	-0.00842140180971235	-0.0238223879998831	-0.0392958060848217	-0.0511675530084933
0.0658341524547099	0.0200503582405701	-0.00344367177130884	0.0507752070343356	0.00862755283954129	-0.00188074579348402	0.0205226755305282	0.0159746818838931	0.00849619949791902	0.00337340352302865	-0.00524070274341791	-0.00861226837860805	-0.00848246288204778
0.0542646754471263	0.00514303608470046	-0.0052954155907507	0.0390809487315148	-0.00064234326615558	0.000966273384422338	0.0147665179301555	0.00837216497860466	0.00308196537646416	0.000161965059133379	-0.00269470399113483	-0.0061856444803844	-0.0096146118943
0.926010507936508	0.0593905705750958	-0.265448605209453	0.0658594920634921	-0.0016406726606728	-0.00688905278055274	-0.00149724166030052	0.00130262049062047	-0.00695021645021643	-0.00426486272061277	-0.0172763398235751	-0.0235271121112104	-0.0275819066303493
0.457801429063776	0.314265306311225	-0.0734700124091107	0.29239672880914	0.00600801819820168	0.0708853189224483	0.0830769977355406	0.055216198426872	0.0353300803504993	0.038446668560325	0.0375728402566242	-0.0280770473028175	-0.0419993792408403
0.220386734436737	0.02644911264522	-0.028452442846944	0.161862925599328	-0.00217306370672646	-0.00297166256848055	0.0419898973509967	0.0264514639910889	0.0088588258142836	-0.00257236313760351	-0.0137955613145603	-0.0211499058633222	-0.0331697953654173
0.85350081973582	0.14649918026418	-0.231469323627543	0.115749497724498	-0.00969022888222881	0.00291859418359419	0.0385618173493173	0.0206541571761573	0.0154045467212527	-0.00338581734931731	-0.00625653816877414	-0.0142971546126707	-0.0197069847782935
0.104757876467185	0.0428785760440298	-0.0124031056399114	0.076101021994982	0.0123969692616306	0.00173201867721509	0.0332572738815729	0.0211038225549557	0.01708513422847	0.00706449396942287	0.0029912979091901	-0.00290731949192682	-0.00344194416078271
0.902181365079365	0.0978186349206349	-0.252425562543588	0.085268634920635	0.012391492063492	-0.00178539971139968	0.0287981724386726	0.0191474682539683	0.0114793275613276	0.00530304617604616	0.00144766405816399	-0.00407146381396384	-0.0148672072698544
0.097190146891543	0.0728448315291079	-0.0169018468140333	0.0437591025506261	0.00872673191457241	0.000618279285408821	0.0272505505564796	0.0137911592185962	0.000479708680888757	0.00467250559999061	-0.00705510782469812	-0.0045055936445611	-0.00539092604482627
0.129450242256827	0.0208504860754712	-0.013841124176047	0.107420604534213	-0.00342423931074132	0.00301943219197548	0.0325284421871501	0.0207275645450438	0.00826392858918124	-0.000202403559382919	-0.00772733618622268	-0.0117502549902942	-0.0200092953317727
0.538756092973969	0.225388855931841	-0.101945137405205	0.264901005731005	0.0060994977008294	0.0060620046135339	0.0666803975227588	0.0500881771381529	0.0273531873410542	0.00608075115718165	-0.0110593288162771	-0.0351914113279111	-0.0449484531793072
0.895349038961039	0.104650961038961	-0.249967967578535	0.0893487388167389	0.00805076479076483	-0.00692108658008661	0.0256608658008659	0.010022031024531	0.0139566944166946	0.00056483910533911	-0.0161587680162973	-0.0126274988606164	-0.0248930499500499
0.4408819652978	0.096984952574047	-0.0676440285331439	0.295920045970477	-0.00483091701377203	-0.0100648593455008	0.0647517080457817	0.0346372723570114	0.0146636315596884	-0.00744788817963637	-0.0266554470701825	-0.0383409648583717	-0.0614152555492783
0.578314259266997	0.366789228441014	-0.113389191829359	0.257869874130711	0.0301848291422657	0.0258138784499885	0.0853156791524319	0.0735194539424098	0.0451914134313307	0.0279993537961272	0.00412701202119981	-0.0158255941538307	-0.033377600305594
0.470031827704951	0.173715596631089	-0.0891274383778973	0.239243149266312	0.0204208838291147	0.0094422154063179	0.0683947682455143	0.0482220821383556	0.0239536313039591	0.0149315496177163	-0.00893858537763914	-0.0208088497955514	-0.0355059920377613
0.889632724164724	0.110367275835276	-0.247975613356728	0.0910199425019425	0.00864200599400589	-0.00525045720945716	0.0294046805971806	0.013609704961705	0.0104559835132187	0.00169577439227431	-0.009940929043179	-0.0081647854922855	-0.0175113807303807
0.20980562385989	0.137286238033941	-0.0326822707028447	0.134811652651855	0.0200496407228121	0.0079479352927006	0.0489081166819023	0.0404646477753632	0.025418421588835	0.0139987880077564	-0.0030176671864153	-0.00842737663760529	-0.0120253591131271
0.575514829242451	0.282487598586529	-0.112882780755864	0.257975622820087	0.0243066802499806	0.0243253978278412	0.0978044139044497	0.0652735524663922	0.0487703254543568	0.0243160390389109	0.00394118698006951	-0.0169232709028447	-0.029872689563576
0.0898570750780077	0.0614540242277139	-0.01637122346451	0.0395177242087124	0.0145791356475383	0.00131773847956033	0.021178696864243	0.0143650200519724	0.0136693296964014	0.00794843706354931	0.00442592781438436	0.00888444651753528	-0.00459247061662073
0.14364982642364	0.0438185764500927	-0.0190443102759568	0.100990939977009	-0.00134639900986716	-0.00474247046014045	0.0306120081436612	0.0175698617708914	0.00737666527882264	-0.00304443473500382	-0.00802574061515532	-0.0153606868729385	-0.0214420257502592
0.572246904958597	0.282156976715574	-0.111519254603752	0.261279272942199	-0.00118340325795363	0.0160261063582698	0.0900252657417298	0.0537347238037722	0.0399317494445683	0.00742135155015811	-0.0153335293138563	-0.0252071695530902	-0.0495908439601935
0.0948210034318591	0.0145581113876777	-0.0133283837887572	0.0600666367224468	-0.00358483631488223	-0.00227280369759714	0.0199727203099106	0.0109272060418659	0.00694725039189223	-0.00292882000623969	-0.00554383874289348	-0.00715862407018096	-0.0148476944237548
0.549893209985653	0.217914874562043	-0.105188440216962	0.267439483311891	0.00159647643800587	0.00431877517715407	0.0671647931447563	0.0367556369748735	0.02096561894111	0.00295762580757997	-0.0229335895217756	-0.0408754216439167	-0.0529018773241636
0.558708184703351	0.268911181360441	-0.117764804852037	0.229321463612958	0.0145891132271094	0.00907363644940862	0.064745011390117	0.0450173966429338	0.0328289883065996	0.011831374838259	-0.00445198064876762	-0.0137884144164558	-0.0284097056032721
0.0498695874956473	0.0333486463627856	-0.00605133360368335	0.0210836310363683	-0.00366134317628565	0.00620164852193557	0.0157659984229316	0.0416601448182403	0.00462390077740592	0.00127015267282496	0.00230170166012242	0.00134651003657759	-0.00303487294448053
0.906721984126984	0.0932780158730159	-0.255527875559255	0.0825980158730159	0.0244826825396824	0.00396410278610282	0.0352769682539682	0.0272082698412698	0.022030227994228	0.0142233926628926	0.0048468813408814	-0.00646818265068261	-0.00707808802308796
0.0937491801598877	0.0145253889838458	-0.0122661162621814	0.0596089081140154	0.00171855270692306	-0.00224317511099939	0.0206944680646347	0.0158477049151409	0.0056642259700324	-0.000262311202038165	-0.00248799149520411	-0.00735303955080122	-0.0106951379427179
0.356404116731674	0.069856079034313	-0.0579984599293398	0.223107842449689	-0.00707184718504628	-0.0036860661829442	0.0523369055301256	0.0296924653638828	0.00962193537831896	-0.00537895668399524	-0.0155633265813956	-0.0312206863891964	-0.046360882447405
0.858049752136752	0.141950247863248	-0.231831780749676	0.114105803418804	0.0173499234099235	0.0099737875457877	0.0390538091908093	0.0328688928848929	0.0274036298701299	0.0136618554778556	0.00251689371739383	-0.00497283938283921	-0.0126723997930174
0.225053379032803	0.10247742049433	-0.0305018169987566	0.160170958505473	0.0294890337743528	-0.00125767572367147	0.0553282530987192	0.0328307639109822	0.0283262012711688	0.0141156790253406	-0.00493601948959663	-0.00713236863567027	-0.000958053266554459
0.320984579443384	0.0949849474946662	-0.0462130538568163	0.241184827681082	0.0310946300132914	0.00244526282325308	0.0866320377185407	0.0313326365662512	0.0274951572223678	0.0167699464182722	-0.0097127368085459	-0.0142445712921931	-0.0134500440683217
0.00295930272841307	-4.90097282132562e-05	-1.94311419740791e-05	0.00395582829425529	-0.000180057386960702	0.000219300187077069	0.0011785489898817	0.000604055898031503	0.000186152983134964	1.96214000581837e-05	-0.000429865588672131	-0.000419261724535114	-0.000705470120132395
0.411519870102004	0.114890801102612	-0.0681550849643828	0.265081241348637	-0.00556240396186181	-0.0047332925646662	0.0751109807755322	0.0349284082091156	0.0215576665976706	-0.00514784826326398	-0.0129739654425888	-0.0198091301154517	-0.0322123068924577
0.09850499979307	0.0282587168797153	-0.0115352114989436	0.0698687386962651	-0.00411065022533046	0.00285936539511564	0.0214140581571391	0.0114729717120204	0.00610484099478564	-0.000625642415107402	-0.00554140912833495	-0.00998971926799427	-0.0136864791379917
0.931545523809524	0.0684544761904762	-0.267761486323011	0.0617044761904761	0.0137678095238095	-0.00114375468975469	0.0250564761904761	0.0168480793650794	0.0113119761904761	0.00631202741702741	0.00103549894549892	-0.000222404761904715	-0.00802347402597403
0.0415213037804456	0.0148300223295895	-0.00944390507844061	0.0116122869114002	-0.00097863631616954	-0.00277259890372856	0.00195697871236217	0.000343214033213503	-0.00187201464848188	-0.00187561760994905	-0.0025858377079502	-0.00449539455956239	-0.00367343915204773
0.902227888888889	0.0977721111111112	-0.253520107510879	0.0856421111111112	0.0190172063492065	0.0079125396825398	0.033029634920635	0.0156911955266956	0.0210228333333333	0.0134648730158731	0.0085736666666667	-0.00430248740148731	-0.00498895804195798
0.92467126984127	0.0607141535198509	-0.2653128081877	0.0678887301587302	-0.00697553302253306	-0.0128453016398806	0.00864422516372509	-0.00633748690965186	-0.0166720205656057	-0.00991041733120679	-0.0169424744699744	-0.0255981197234139	-0.0286806336702512
0.470321990784232	0.169983147567793	-0.088736248380617	0.242413389716523	0.00716738452892779	0.00383097417655975	0.0706675373501228	0.0393293903318648	0.0196336731477522	0.0054991793527438	-0.0114536220988291	-0.0291826535280731	-0.0416945327472512
0.0660596676645804	0.0305488066034857	-0.00404299593719296	0.0559106776218504	0.0172584487478445	0.012433600146141	0.0310633804558173	0.0226944532834622	0.014671855432323	0.0148460244469928	0.00406991995827842	-0.000820288729147384	-0.00271770053289988
0.438548900711222	0.0969147611173088	-0.0689057104408439	0.296355693486241	-0.0106521301242691	-0.0113364463185021	0.0663887715219198	0.0399643641130997	0.0217900144898966	-0.0109942882213856	-0.0287746510077317	-0.0442312002635471	-0.0589467182824825
0.905215365079365	0.0947846349206348	-0.25485340261783	0.0834946349206348	0.0163209841269841	-0.000695848297482593	0.0302499206349205	0.0251286349206349	0.0192258412698411	0.00781256791475082	0.00729607431457424	-0.000292887008416565	-0.0115855204795207
0.230940089444829	0.10666183805914	-0.0321512256588303	0.162506867646624	0.0220246998009652	0.000971870159324623	0.0540593552136054	0.0425003164979019	0.0237882797690863	0.0114982849801449	-0.01175421399782	-0.00745730548584628	-0.017570181309293
0.0886698557735014	0.00427630090723703	-0.00123374365826347	0.102564673787875	0.00154693001111711	-0.000719540232899732	0.0324573564007832	0.0184039382695867	0.00954957578617679	0.000413694889108696	-0.00747233954086973	-0.0146292943388841	-0.0187583250156637
0.108889222236131	0.0705271641305043	-0.0145875744058511	0.0735914430173251	0.00124639680431736	0.00568906134692782	0.0381014847569602	0.0154936731024223	0.0191884699947146	0.00346772907562259	-0.00193751815500062	-0.00731218137661904	0.000754448286564763
0.53862711975367	0.224892844570082	-0.101090760530804	0.267436814081652	0.00722464845183368	0.0130911112621606	0.081532210675233	0.0512210060365943	0.0249802655764879	0.0101578798569971	-0.0142216173678926	-0.0325875660388772	-0.042533276703568
0.58288680112259	0.361738122124218	-0.113700466032898	0.256958600548593	0.0935011343085175	0.0608791766824924	0.089836829168863	0.0647683496702232	0.0470940777714716	0.077190155495505	-0.00237954413758379	-0.0151824142217227	-0.0310652575389168
0.0999009295029244	0.0631167560723114	-0.0181667708582014	0.0429079697407041	0.00531652478628807	0.000548378412705386	0.0264623938624997	0.00977581085789803	0.00765162846419942	0.00293245159949673	0.0169261703791989	-0.00660788326645886	-0.0101210253809109
0.120079075416796	0.00876848674988774	-0.0177436649063751	0.0695507450052615	-0.00384436412599233	-0.0055768892346062	0.0193573872342283	0.00781349081241835	0.00211290797771346	-0.00471062668029927	-0.00830999407467864	-0.0132301607548568	-0.0175857847103992
0.326356638638755	0.0976167745331397	-0.0489158040245873	0.242380524643316	0.0241124878627724	-0.017825302415543	0.0713656071081877	0.0416722564518736	0.0101346051126628	0.0031435927236147	-0.000125309875491031	-0.0245119480789138	-0.0400419382926777
0.284875456792377	0.0462153496332843	-0.0380065809975368	0.211049365151086	-0.00634338056186473	-0.0051423265642514	0.0479808637326858	0.0297365725733282	0.00487137517150416	-0.00574285356305804	-0.0257127958983066	-0.029672107941647	-0.0388309203702888
0.550597192658062	0.316466182212229	-0.106282823965742	0.264357250381307	0.00127320684496934	0.0406289870043678	0.0784398706932909	0.0571739619472769	0.0303740970735126	0.0209510969246686	-0.0100645673869472	-0.0266346330874722	-0.0442715720388714
0.0617312872009017	0.00170761238629008	-0.00530495239123395	0.0433444605452703	-0.00447060307530566	-0.00618040322796209	0.0114798342526925	0.00450621996873277	-0.001443551863141	-0.00532550315163387	-0.0099944181012533	-0.0127709296136084	-0.0163186565018859
0.080315577178239	0.00419678602774955	-0.0118137997318165	0.0452540451820952	-0.00629226030498765	-0.00298861944293387	0.0125643348720019	0.00595743673026897	-0.000232022480840657	-0.00464043987396076	-0.00985106206069628	-0.0125453577033317	-0.0139967054643928
0.113244145070529	0.0688078323613977	-0.0191553847528465	0.05866478061653	0.0187254940961545	0.000482718015282532	0.0249460833366206	0.0197380345344716	0.008719137966485	0.00960410605571851	0.000348105400948331	0.000229331242924152	-0.00344877553569194
0.00624125703916394	0.0224936613286554	5.13811382446211e-05	0.00689496380326526	0.00451479146181788	0.00446926517817086	0.0117268363040579	0.00805425079809324	0.00743867109431989	0.00449202831999437	0.00185684274594216	0.00264238707734346	0.00192719742271844
0.478306543823914	0.263417611676278	-0.0927218417359953	0.239127874750943	0.0273395140836037	0.0119660001639827	0.0800167325986652	0.0577504567250312	0.0346016485131562	0.0196527571237933	0.00107435029555464	-0.0175560820068363	-0.0246148099276176
0.925316126984127	0.0596372113149941	-0.265409060648561	0.0669905396825397	-0.00828536652236656	-0.0121465765170502	0.00582906593406585	0.00602119841269833	-0.00230002561327569	-0.0102159715197083	-0.0193412996249537	-0.0220564671975771	-0.0263016486955596
0.884776471639472	0.0693719527994525	-0.246017662494164	0.0941550839160838	-0.00293182813656934	-0.0182163119103119	0.0200172549117549	0.00951042765567767	0.00191783105783094	-0.0105740700234407	-0.0133774385793946	-0.024172675879758	-0.0302218857867915
0.896066365079365	0.0748540986714877	-0.250194563421946	0.0898636349206349	-0.00686987551337548	-0.0143067705627706	0.0225077867965368	0.0130559859029858	0.00450491230991223	-0.0105883230380731	-0.0141507404964317	-0.0211126986989619	-0.0196594753024754
0.446753221376802	0.181837783580191	-0.0695087177274235	0.296902658162077	-0.0130172194272475	0.00632937804421968	0.0725674217539981	0.0429651809963486	0.014116300456142	-0.0033439206915139	-0.0273974655346706	-0.0391387714865702	-0.0609727217158451
0.931625904761905	0.0683740952380952	-0.267643133507672	0.0627240952380952	0.0115770476190475	-0.0103469975579976	0.020314238095238	0.016668590909091	0.0101869841269842	0.000615025030524907	-0.00044149605949606	-0.00364730158730164	-0.014094982045732
0.0336946302878488	0.00384514300186915	-0.00609251010568132	0.0150211920671876	-0.00130328153490993	-0.00294008679104736	0.00503908594382973	0.00261684560095476	-0.000555885132386635	-0.00212168416297864	-0.00324196970085251	-0.0049720669077836	-0.00488692653522244
0.0163502123105692	0.0013247104303125	-0.0042565246129759	0.00154510840027563	-0.000325740477509214	-0.00120140536138309	0.000744878046187416	0.000253434421891338	0.000102026599807823	-0.000763572919446155	-0.00233042403646975	-0.0018879666843499	-0.00199537176702841
0.456662028937199	0.24201641914591	-0.0872761841197792	0.226411393858307	0.0194855611285549	0.000212113609562692	0.0729841284605509	0.0403352407519242	0.0311284704086718	0.00984883736905878	-0.00671020766133879	-0.0189159114795963	-0.036178116716364
0.209190070277816	0.137288396691789	-0.0321561446126265	0.137059412668468	0.0201882265254889	0.00685318633086518	0.0500007185349015	0.0344313492450647	0.0229025050288868	0.0135207064281771	-0.00269364443936562	0.0120996455941187	-0.0117888802379268
0.279848015496663	0.0424021000247335	-0.0363509618003868	0.210101700353687	-0.00311754564596173	-0.00643034368296641	0.0538875071408452	0.0289975058140203	0.011655105048432	-0.00477394466446407	-0.0226428053555754	-0.0390881768427311	-0.0424678823932607
0.447445812798797	0.191178574001276	-0.0722554662431528	0.293374818633171	0.00560064412390293	0.00670930607614229	0.0884423617935299	0.0581652133882156	0.0330542673511114	0.00615497510002261	-0.00862628230059692	-0.0279012087753941	-0.0452363287173817
0.0362352612403826	0.0118182497994057	-0.00901470004589489	0.00529470460344221	-0.00353635788126382	-0.00435613065199152	-1.62798676567807e-05	-0.00381654074612554	-0.00232833964848869	-0.00394624426662767	-0.00413371088126944	-0.0057214941117262	-0.00422733541746606
0.477151203228077	0.262828602556785	-0.0901433791813006	0.240630736975836	0.0197784163088121	0.00853768586939696	0.0688062670599082	0.0482045104145613	0.0237985012387579	0.0141580510891045	-0.00617293799381019	0.021032131596102	-0.0337871075061701
0.930422428571429	0.0695775714285713	-0.268725210476777	0.0624142380952381	0.00905858730158726	-1.72279942280973e-05	0.0194563650793651	0.0155889999999999	0.0115649761904761	0.00452067965367964	-0.00598151177185391	-0.00868953785103788	-0.00745735497835498
0.00929660187568982	0.00115286031769083	-0.00174498142206591	0.00402104618122812	-0.00148073372973757	-0.00212962797500956	-0.00153475384098058	-0.00145696439531028	-0.00163143139322812	-0.00180518085237357	-0.00272300410196666	-0.00246534831500839	-0.00318263252568267
0.309059717131125	0.0496657437964449	-0.0389077813746189	0.26326454243937	-0.00798025480348014	-0.00461186561874694	0.0601530641150417	0.0384484927912834	0.015966673516333	-0.00629606021111356	-0.0201900431650668	-0.0341399635865647	-0.0470771640620165
0.317342482052172	0.0481005083682085	-0.0456718128224384	0.244850772419395	-0.00541242640195966	-0.00833565735767844	0.0550749170419099	0.0297217256091564	0.0103680312144032	-0.00687404187981905	-0.0211296908737582	-0.035421035046261	-0.0484147528900908
0.929779825396825	0.0702201746031746	-0.267778315657023	0.063713507936508	0.00376967532467531	-0.0126581776915894	0.0181220064935065	0.0129596507936508	0.0129264682539681	-0.00444425118345704	-0.00252358369408356	-0.00798964563214566	-0.0121913967027596
0.125652533933094	0.0862271584239385	-0.0194610738624265	0.0707795822782136	0.00610069733195109	0.00104962074444256	0.0223215617122575	0.0229581615645683	0.0118224505609198	0.00357515903819683	0.000848965468405016	-0.00690758701815716	-0.0145316590729888
0.0182628066885425	0.00325114349796367	-0.00299451345040244	0.00995280054786228	-0.000615678558421741	-0.0013020118949606	0.00255522473083315	0.000257239833520769	-0.000518982037985283	-0.000958845226691173	-0.00218514522223926	-0.00268555786194855	-0.0042058630868123
0.445134804949154	0.186426695569673	-0.068896104310861	0.295658948802684	-0.00983599714645261	0.0125001731255211	0.0736710038194305	0.0557587262742655	0.0259821611168523	0.00133208798953427	-0.0204110428399346	-0.0373902707185037	-0.0499639973643096
0.279613104277496	0.0434490680550237	-0.0368946401098948	0.211315820381591	-0.00292549100202527	-0.0107605213513924	0.053454229674157	0.0269002304036044	0.0125321163725746	-0.00684300617670885	-0.0266658978070877	-0.0346371997347374	-0.0422573432072943
0.660390844241088	0.318411043824801	-0.145885988702573	0.224525059320501	0.0201946068405106	0.0202720078732305	0.0823149021870684	0.057174380816633	0.0389196218038839	0.0202333073568705	0.00655487355321716	-0.0106826189780772	-0.028044542701399
0.065165566320545	0.0309898393921944	-0.00321427561362503	0.0563892596918107	0.0147661669608194	0.00171909027126727	0.0338632621710976	0.0213776983409801	0.0135793610608791	0.00824262861604334	0.00540442665423063	-0.0048421088102247	-0.00201344130238482
0.0331805752934768	0.00329097606301027	-0.00634706424042986	0.0136197830405715	-0.00277802206149727	-0.00173301920943552	0.00408644238832336	0.00302736057917492	-0.000121326655828563	-0.00225552063546639	-0.00334377506570396	-0.00329360154085415	-0.00381129039767452
0.842661351315351	0.0856262060725802	-0.2263576493829	0.12020375979576	-0.00314056235241855	-4.20842094320806e-05	0.0302166597704654	0.0211138687211481	0.0102091611731132	-0.00159132328092526	-0.0147619585861798	-0.0184322343158629	-0.0286535726248671
0.932783142857143	0.0672168571428572	-0.269513167081766	0.0614568571428572	0.00524177200577203	-0.0022686666666667	0.0190249047619048	0.0151286904761906	0.00911218315018314	0.00148655266955267	0.00827063492063496	-0.00696238095238089	-0.011441474081474
0.883310153735154	0.0690001033170489	-0.246409637457363	0.094176512931513	-0.00601134909534917	-0.0174396092350361	0.0145687316670258	0.0111763051115551	-0.00191944444590497	-0.0117254791651926	-0.0194133995790564	-0.0245255195912619	-0.0287047135539555
0.374826569999643	0.222509349352892	-0.0647773239535973	0.218760594258469	0.00584384565132379	0.000297352419507513	0.0610346739142284	0.0398392322050219	0.0213923228488979	0.00307059903541568	-0.0103302124525174	-0.0210572271917423	-0.0358832469052073
0.354304403908588	0.0704426729291433	-0.0568427763487108	0.223422666301258	0.00166353409206349	-0.000831695284425282	0.0554200235352355	0.0348386289227785	-0.00621346567251219	0.000415919403819076	-0.0167579811018642	-0.0328060218895665	-0.0424132847602584
0.401375018417689	0.0760363945751296	-0.063338358956311	0.272645254224702	-0.00753419220539375	-0.0147722674632856	0.0512648751601332	0.0305318417190034	0.00633339884385514	-0.0111532298343397	-0.0348466250498528	-0.0449412142097974	-0.0623410703256481
0.929549365079365	0.0704506349206349	-0.267373121919141	0.0628473015873016	0.0117266898656898	0.00267360317460319	0.0231199206349204	0.0126216746031746	0.00392016738816736	0.00720014652014656	-0.00340880769230778	-0.00472649422799432	-0.00621143145743153
0.106251018905484	0.0413958553656944	-0.0132214076471463	0.0752903261931171	0.00293533931122279	0.00866750087738734	0.0264054276697167	0.0221824106363811	0.0109163850064466	0.00580142009430507	0.00213121396228549	-0.00662886921391499	-0.00902247028433306
0.0185435513984971	0.0334659016607461	-0.00144178268863066	0.0141449857602955	0.00576798256965001	0.00731845805446515	0.0149625182849157	0.0123277692448489	0.0110457692679845	0.00654322031205758	0.0104981546445914	0.00598675618360398	0.0083976319949145
0.0130052807376604	0.00119262952889952	-0.00314386261177507	0.00237902336736854	-0.000480489125673588	-0.00126538702834854	0.000240101256817655	-0.000423460124262955	-0.00101524056914096	-0.000872938077011064	-0.00096463760288929	-0.00176986702713907	-0.00150829582250538
0.111112800699426	0.00928376329734745	-0.0145962389254057	0.0704587929094282	-0.00520354991638525	-0.00563506490290945	0.0185347847333882	0.0104231587351303	0.00224327369065695	-0.00541930740964734	-0.0110812570075456	-0.0151256463859899	-0.0174287624918921
0.66562426994787	0.316281087512798	-0.147968886891	0.220974428026269	0.023162975746977	0.0478055973713843	0.0766508839576497	0.0604509162288753	0.032835372736928	0.0354842865591807	0.000669647317700917	-0.00735705321355984	-0.0206979105361592
0.0570015506499313	0.0105809147587237	-0.00551319417968481	0.0410887864512769	-0.000340707021111684	0.000658559567653434	0.0146631845712862	0.00608153609194	0.00371822086084629	0.000158926273270875	-0.00315541507524685	-0.00703343184621072	-0.00884056269526778
0.411374715919817	0.0758767849770881	-0.0684593189635964	0.269603495097923	-0.00447302623392221	-0.0045276430310241	0.0643103819165683	0.0356740399824265	0.0128313738623532	-0.00450033463247312	-0.0241050339269291	-0.0360249677049041	-0.0538606872539343
0.0755358265305978	0.0500353792980724	-0.00731370877459746	0.0446528954053207	0.0136179288623233	0.00285054804229201	0.0273218868263233	0.021006645396508	0.0150326402073608	0.00823423845230763	0.00412014717589831	0.00184381270103894	-0.00441262159190738
0.11388061843916	0.0880644431678163	-0.00813305386521657	0.100479183125683	0.00827527738009781	0.00508441241145531	0.0374860914188073	0.0286201763150673	0.0202903473033431	0.00667984489577655	0.0139878791269518	-0.00375857631350578	-0.0134260512870538
0.905898841269841	0.0941011587301588	-0.255081565396405	0.083203380952381	0.0203570634920636	0.0066530202020203	0.0295863968253969	0.0226581507936509	0.0225806587301589	0.0135050418470419	0.0063558185425685	0.0045655396825397	0.00545027994227998
0.420008665361037	0.120579887465572	-0.0711841606152581	0.264476892061932	0.0213999997553112	0.0394305950069633	0.0822662745129865	0.043653351938018	0.0200429857161729	0.0304152973811372	0.0307443110375893	-0.0360916149366372	-0.0347369692775182
0.128299528854717	0.0100180412183641	-0.0198372861550667	0.0715291053094959	-0.00251339069316633	-0.00567965423566887	0.0162511303388705	0.00594350234476423	0.00256080327901365	-0.00409652246441761	-0.0105873976845437	-0.0154594988134547	-0.0174651751865886
0.933420920634921	0.0665790793650793	-0.269010322242541	0.0612390793650793	1.19841269841103e-05	-0.0044456334776336	0.0133383174603174	0.00472852380952382	0.00663188888888888	-0.00221682467532469	-0.00862432539682545	-0.013058645021645	-0.0110796976911978
0.905867619047619	0.094132380952381	-0.255522388776749	0.0821123809523809	0.0143366277056277	-0.00855468662709835	0.0285739126984127	0.0306120714285715	0.0179999841269841	0.00289097053926468	0.0093526691641691	0.0111685274170273	-0.00676493413122825
0.0903599624405904	0.0607203053969651	-0.0166004179948054	0.039183001239911	0.0167867719180169	0.00207423337500262	0.018498211511779	0.0257658886526087	0.00670706235612398	0.00943050264650978	0.00164301117775209	-0.000404882648363053	-0.0030425611585003
0.0981353160017371	0.0403115880474783	-0.0117669788753678	0.07349117012228	0.00614578843142531	0.0014864223831863	0.0272730260839812	0.0198288791000093	0.00952376975353136	0.0038161054073058	-0.00158389006624922	5.73959299901561e-06	-0.00947059522082196
0.00707973796266062	0.00100643774086391	-0.000121516955755538	0.00434482816852487	0.00032871848162418	-0.000223628534167632	0.00293827007741789	0.0013973475671372	0.000777553581030846	5.25449737282741e-05	-0.000336815656996978	-0.00107139220641825	-0.00137117560878154
0.933973412698413	0.0660265873015873	-0.269277486756038	0.0606899206349205	0.00547633910533918	-0.000745484848484912	0.0216260793650793	0.0176053730158731	0.00923780158730148	0.00236542712842713	0.00345030158730153	-0.00455099499193623	-0.0108223681318682
0.0356848687018909	0.00469790645123112	-0.00656141946752689	0.0146378195265514	-0.00135821103043525	-0.0017080265864725	0.0038082846360635	0.00111150116257085	-0.000754521042959401	-0.00153311880845388	-0.00412476019959591	-0.00407724921100304	-0.00579884845352633
0.664183426517425	0.316231280910663	-0.148445763774356	0.21952637253509	0.018330739684525	0.018726393555086	0.0799119783324396	0.0579846255092279	0.0401426918690929	0.0185285666198055	0.00473430497960425	-0.00806360896093716	-0.0309263768231159
0.901857507936508	0.0981424920634921	-0.254289916180937	0.0857491587301589	0.0149796637806638	-0.00194672582972577	0.0154523613053614	0.0207807741702744	0.0113595476190477	0.00651646897546909	-0.00842630596476102	-0.00181230447330449	-0.0115230639262698
0.932875904761905	0.0671240952380951	-0.269304015443577	0.0607874285714284	0.0101460952380951	-0.0113865763125764	0.0216120238095237	0.0159483809523808	0.0114685598845597	-0.000620240537240635	0.0012738399378398	-0.00302721500721503	-0.0102346251526252
0.0191539312700799	0.0329484649700547	-0.00174938361403818	0.0144243086799805	0.00843990552851364	0.010848935902182	0.0174078715790188	0.0140837707650799	0.0103456341940871	0.00964442071534783	0.0201918311297479	0.00705836597489963	0.00815680418297313
0.0085626335739289	0.0230145828171323	-0.000205013714590599	0.00688107532096989	0.00958812439950395	0.00983966403479522	0.00892047418388221	0.00605627757745376	0.00840431349595809	0.00971389421714958	0.0047691693403147	0.0058693001954334	0.00438104691923775
0.883947876456876	0.069570446830087	-0.246411808530545	0.0945795521145522	-0.00859377256077254	-0.0161063217544982	0.0185948991563991	0.00949026173758627	-0.000701661767970485	-0.0123500471576354	-0.015606065506927	-0.0202703879669428	-0.027980520264737
0.00712059190823543	0.00126301800859026	7.87709373854736e-05	0.00425415843916218	-0.000288362505243073	-0.000574009109389131	0.00161371587365722	0.000709240850195722	-0.000264169987508001	-0.000431185807316103	-0.00125322963803709	-0.00151043384218633	-0.00204116897695082
0.44629152472973	0.182164447683098	-0.0688340932032022	0.301034840469485	-0.0154068088333695	0.00240520435405767	0.0700277000668866	0.0461310053241064	0.0196999396678639	-0.00650080223965588	-0.0180749792853313	-0.0420702641465601	-0.0563706603908353
0.0362046964214937	0.0102593101743092	-0.00793262728780141	0.0116085157625041	-0.00249702441631179	-0.000367605400845496	0.00122829537238152	-0.000304427518477944	-0.00243776043401193	-0.00143231490857865	-0.00340377481049259	-0.00547524273447041	-0.00609421112043933
0.0338276885468276	0.0032881871623589	-0.00609181566908605	0.0149490309812113	-0.0022548349624218	-0.00133424999450816	0.00301627654602144	0.00248599341102793	0.000178608209449288	-0.00179454247846498	-0.00259933973754468	-0.00404082415336438	-0.00491714705927
0.0958872293627623	0.0731854437005706	-0.0168198656691304	0.0436193931543832	0.00887578176359377	0.00142947363574554	0.0223826267552171	0.0134416028224939	0.00783711041601391	0.00515262769966965	0.00133019967947098	-0.000810243480287756	-0.0124298191208315
0.0256224060351245	0.000244802314641933	-0.00572038831368749	0.00710613681696566	-0.00203434441837931	-0.00224696679398484	0.00136031439221568	0.000897518769141212	-0.000692817723852244	-0.00214065560618207	-0.00176193691341336	-0.00377318981384385	-0.00415251244429237
0.0694629519889856	0.0452938551418808	-0.0136737209249143	0.0244698103133948	0.00702139116646708	0.0088158058074586	0.0248597960866826	0.00832673017969789	0.00662408094168566	0.00791859848696284	0.00722890542648913	-0.000459766118299509	-0.00148133936424272
0.655796709523627	0.273917286589864	-0.145253494732171	0.220501525263995	0.0176668502581482	0.0213524593247786	0.0760377317702243	0.0518503955757804	0.0402421753374093	0.0195096547914634	0.00936803862735081	-0.0183025671672506	-0.028890115692925
0.0166245138154498	0.00130908555768892	-0.00401194662670592	0.00147011782782335	-0.00118098866134204	-0.000843428842757409	0.000565117353192771	0.000121351851510864	-0.000470366238362989	-0.00101220875204973	-0.00159997291928546	-0.00192976523381569	-0.00204861574741479
0.894930642135642	0.105069357864358	-0.249687272224824	0.088655357864358	0.0147868004413886	-0.00379370562770565	0.0271948556998557	0.0209032229437229	0.0145005014430015	0.00549654740684147	0.00187860389610395	-0.0120758678543679	-0.0189433121355768
0.0119618197455006	0.0337204067088408	-0.000451823711041709	0.0114808200533007	0.0129703044719169	0.0108120018904619	0.0161924326482487	0.01337015132904	0.0113340397397214	0.0118911531811894	0.00958219834894141	0.010947850476773	0.00857615473842673
0.55548201119846	0.271579912705878	-0.117391128566492	0.22650556581011	0.0216080897631798	0.00310942273491732	0.0786111144280459	0.0539656964619548	0.0300551399461253	0.0123587562490486	0.000204597667999851	-0.0157530346542427	-0.0334050951065821
0.0914542706360565	0.0104941771205553	-0.0125875010151369	0.0593544048251501	0.00312775092386595	0.00148329229005344	0.0214003036134524	0.0120736800902745	0.0058431755111789	0.0023055216069597	-0.00482958225707919	-0.00642226341906338	-0.00996500694740472
0.0812590351816689	0.0127321048043873	-0.0138474476421724	0.0398640742983819	0.000227239695529055	0.0036446211326023	0.0144541651384717	0.00889811749876121	0.0077442194284901	0.00193593041406567	-0.00356895261234766	-0.00358523218439871	-0.00579175759935498
0.314573407009858	0.0505191235087945	-0.0435237669460616	0.242948353082849	-0.000828927669052681	-0.00692449019957525	0.055949243612476	0.0324821977581277	0.013338432776769	-0.00387670893431397	-0.0221665687246963	-0.0348956558159255	-0.0471864213583222
0.314511444958203	0.0516360602826198	-0.044426506997906	0.241907566399067	-0.00186448937112144	-0.00428729533362215	0.0543386866062939	0.0332263977452497	0.0148179952789712	-0.00307589235237182	-0.019382694352261	-0.0342467144444859	-0.0449822551651908
0.894252777777778	0.0749470026020849	-0.249731415444319	0.0904472222222222	-0.00530544155844148	-0.00911225707625707	0.0193902757830404	0.0111131154401154	0.00116518659118658	-0.00720884931734922	-0.00934328188895495	-0.0146276558353927	-0.0231569239724371
0.902839158730159	0.0971608412698414	-0.254536332851705	0.0863575079365081	0.0113262857142858	0.0108797460317461	0.0300186666666667	0.0217728946608947	0.0163659047619048	0.011103015873016	-6.27698967697876e-05	-0.0066583512043511	-0.0131823749028749
0.902919079365079	0.0970809206349206	-0.254279019066592	0.0841669206349206	0.0127991111111111	-0.00445875546675556	0.0279050793650794	0.0129547386490769	0.0191870158730159	0.00417017782217777	0.000860449855699663	-0.002577003968254	-0.0151940981240982
0.0627535056389087	0.0140671642805892	-0.00344337643278127	0.0469547080152382	9.5172337782487e-05	0.000249633612772235	0.0247368382652947	0.0145148494825289	0.008847756028021	0.000172402975277361	0.00108281814636177	-0.00646082009688978	-0.00619787561273286
0.892245183261183	0.107754816738817	-0.248905471850812	0.0916448167388167	0.00269835631035631	-0.00970089898989901	0.0250123008658009	0.0169002771672772	0.0100763496737181	-0.00350127133977129	-0.00986068334606571	-0.0188336554322871	-0.0203224894277834
0.0943907371617937	0.0148683622760028	-0.0131253854743389	0.0606426151389287	0.00209118346367777	0.00131704297219434	0.0215232174538291	0.0108164327176669	0.00377471037199884	0.00170411321793607	-0.00303472835941	-0.00797119064465329	-0.0135724613728297
0.012086588554191	0.0240133849284696	-0.000492579912025146	0.0114145958655146	0.0119093158493235	0.00220376989753706	0.0157581221161046	0.0130213521427169	0.00777134631700881	0.0070565428734303	0.00579861763030705	0.00643882847838969	0.00652522759539539
0.0133505498035859	0.00183444168259458	-0.0032016550549384	0.00269079293578282	-0.000848484027264229	-0.00150869354773208	-0.000129051025572178	-0.000103170881166233	-0.00069115664454757	-0.00117858878749815	-0.00120511722298472	-0.00105691048059571	-0.00111211055088209
0.0118697294631703	0.034285578849388	-0.000720721516458245	0.0114686317834094	0.0102561473714638	0.011519037275556	0.0145394405835561	0.0145884785784027	0.0117077478479376	0.0108875923235099	0.00800795684087288	0.0104245794019904	0.00931348230959493
0.125414091063373	0.0859940194205476	-0.0194919166221032	0.0700687776468178	0.00622112256557492	-0.00356089153820506	0.0259308588789431	0.0119898582713002	0.0147989419435326	0.00133011551368492	0.000828508941260492	-0.00502403549752252	6.4648247582122e-05
0.204505537616363	0.0679092195368069	-0.0289565950997349	0.139341879837088	0.00732178708600853	-0.00146317747066405	0.0353090498934685	0.0214267255236902	0.00786770400362047	0.00292930480767226	-0.00711282646101977	-0.0151674986285189	-0.0250087791328336
0.55091432960715	0.219156880817394	-0.105987923721199	0.26389848340399	0.00222445756708589	0.000473457910368902	0.072619949872207	0.0434206615808973	0.0206153251212594	0.00134895773872745	-0.0182544189683548	-0.0323526705135725	-0.0524967408576803
0.32084928412909	0.0966926511889271	-0.0455511522193778	0.240547071309845	0.0298998819378512	-0.00273146850537304	0.0652191474491198	0.0458282732873962	0.0292627927661595	0.0135842067162391	-0.00421326029680358	-0.0131384271031255	-0.0314033304870009
0.855988051171051	0.144011948828949	-0.232124192174613	0.116418266289266	0.00415732978132977	0.00915763997114005	0.0386125110510405	0.0310695413475414	0.0115169734709735	0.00665748487623485	0.00134114960039966	-0.0150998180177311	-0.021796333819775
NA	NA	NA	NA	NA	NA	NA	NA	NA	NA	NA	NA	NA
0.118285318050386	0.093987375761674	-0.00938495593299622	0.102322679443334	0.0151735710328849	0.00159249464238349	0.0462865084637453	0.0311568847026445	0.0231858123417324	0.0083830328376342	0.00489470946542152	-0.00332825995950159	-0.0134377450132277
0.904205095238095	0.0957949047619048	-0.253410438336554	0.0838615714285715	0.0189587056277056	0.00555178643578647	0.0395486709956711	0.0338602207792208	0.0189558095238096	0.0122552460317461	0.00277367171717169	-0.000354595682095726	-0.00642008763458757
0.3046365519	0.106869343829626	-0.0440847058921069	0.211028172564981	0.0664637542888857	-0.00259236973192406	0.0542752413928512	0.0414258725898189	0.0238122552956619	0.0319356922784809	-0.0104808578944068	-0.0127162583092427	-0.0295455116860953
0.553811501033089	0.190349381167422	-0.115438188131568	0.230753639321821	0.0069325795883266	0.00416594463985631	0.0657084719442728	0.0427082379130183	0.0217927070937746	0.00554926211409146	-0.0117087635200849	-0.0280140749858623	-0.0397645717383074
0.892690095238095	0.0733322975821844	-0.249793219318665	0.0902999047619047	0.00106217984629742	-0.00259568148518141	0.0213173273948274	0.016335054057054	0.00410959178430181	-0.000766750819441997	-0.00855567473676999	-0.0134622910474235	-0.021534018387787
0.475535220294038	0.170329434418745	-0.0902555348763862	0.243860065565259	0.00514668854896783	0.000328196521586221	0.0692629110850361	0.0343295987888285	0.0209448888362367	0.00273744253527702	-0.0190280782297113	-0.0339014056691547	-0.045329704346555
0.450037586692284	0.242598588484344	-0.085893621803469	0.228606845152829	0.00287187576496478	0.00711663105264598	0.0578955757858973	0.0446635424192577	0.0188694933036859	0.00499425340880538	-0.0095226142791206	0.0176362732432426	-0.0328405658779897
0.844080831834832	0.084720832679412	-0.226890303649383	0.120672945942946	0.00357503490953504	-0.000761615877070798	0.0273780264487835	0.0242695514862675	0.0145011546757338	0.00140670951623212	-0.0123309266241944	-0.0183444585849593	-0.0276387198271733
0.13322872252001	0.0866635621942059	-0.0216332793646735	0.0706399709473162	0.0122486077870982	0.00452793968118256	0.0320802642374939	0.0169666600109411	0.0172896910028733	0.00838827373414036	0.000219865423727261	-0.00286903766616894	-0.0114043162138327
0.901228952380952	0.0987710476190476	-0.253568326015517	0.0870043809523809	0.0106259986679987	0.00514413564213567	0.0283015317460317	0.0199007771672771	0.0168975952380952	0.0078850671550672	0.00343212165612161	-0.00644341227400047	-0.0135755998445998
0.661497640770339	0.269356209654194	-0.145611892670559	0.221344189601641	0.00121091373006166	0.00312803601323686	0.0726945039827638	0.04777664202564	0.0274168686387586	0.0021694748716492	-0.00806177453164625	-0.0127088147120187	-0.0323573216838264
0.0168605046125562	0.0310459699460396	-0.00178253160752006	0.0122429358534785	0.00663705739677427	0.013779475675006	0.0129731703821351	0.0159639691048633	0.0148784444493834	0.0102082665358901	0.00934626484248374	0.0122227228624989	0.0083531090888795
0.0302192742814076	0.00153327963193756	-0.00606608915858782	0.00999846871818524	-0.000986017968620394	-0.000825914954377033	0.00395087015977512	0.00259561882639982	0.0010897557204834	-0.000905966461498715	-0.0021190272251993	-0.00316188278144368	-0.00406500564310357
0.000638696591614617	0.0004596868449037	-5.56375599645957e-05	0.000131306204676256	-0.000104669038008007	-1.48335263054853e-05	0.000167204416437807	0.000101811624796073	0.000108752068425968	-5.97512821567465e-05	-9.70105428075579e-05	-0.000181593295869754	-0.000223577760942499
0.080367744912543	0.0134913616890705	-0.0134274275759814	0.0405751049554302	0.000849493743032836	0.00372659040372156	0.015661390092033	0.0105471343122651	0.00635656886052621	0.0022880420733772	-0.00202874581011031	-0.00284485115236423	-0.00573450363931607
0.458597635750389	0.313604234761031	-0.0757106145208775	0.287175276890994	0.00668350890776881	0.00525736911687152	0.106364315752368	0.0487149858013121	0.029905898624437	0.00597043901232019	-0.0113828341166542	-0.0286972127059471	-0.0460018016629046
0.228682861790556	0.10463250488808	-0.030071667563049	0.1610053732012	0.021444952874876	0.000440516468746682	0.0584597573196922	0.0362217963709823	0.0255818234049049	0.0109427346718113	0.00701330721467136	0.000230067728436062	-0.010505115027703
0.0122132027841455	0.0346823998032264	-0.000964120414606509	0.01170945548878	0.00812632972318298	0.0117182401374458	0.0135280210024935	0.0148638413540016	0.0134494534501755	0.0099222849303144	0.0119793856413043	0.0119784383548812	0.00999869558388101
0.660772011079606	0.319072713886752	-0.146850104873999	0.221664311955935	0.0157999414506547	0.0137638051958207	0.0740677110225314	0.0566136989798561	0.0492319166797341	0.0147818733232377	0.00526895331827226	0.00079711293092255	-0.0292460046106646
0.208617311283924	0.137458791932274	-0.0312456240588415	0.136014463034512	0.0158311735430322	0.00250259141374176	0.0542812981917296	0.0336516348748323	0.0234702909955056	0.00916688247838698	-0.0010372245254413	-0.00498784224098617	-0.0203761978730276
0.068078070504438	-0.00142806338037799	-0.0118907866240553	0.0266448876172316	-0.00502942593519543	-0.00496585871936846	0.00352029530420388	0.000159705454134379	-0.00259144721796986	-0.00499764232728195	-0.00677208338079234	-0.00845486970334535	-0.0108485632224282
0.641421102559233	0.179824949874023	-0.140532246644483	0.228782259916134	0.00295886778665855	-0.0174202379319308	0.0639129845306444	0.0368699735732347	0.0171614609637448	-0.00723068507263613	-0.0223329087439423	-0.0280073928616578	-0.0550885089764607
0.662743014907729	0.317563853002223	-0.146608504309219	0.2197194895794	0.0384259899194606	0.0148174624851215	0.0806834258194596	0.063816113361837	0.0398160683575056	0.0266217262022911	0.00365893703061027	-0.0126184472666435	-0.0235236195759893
0.0791470294741862	0.00815361221747747	-0.0134133107853995	0.0385813227619487	0.00306507861307329	0.00240864609436517	0.0183360422584027	0.0115807163286508	0.00625420998049037	0.00273686235371923	-0.00104343910607958	-0.00132308419117223	-0.00525145602154171
0.65927838511005	0.320081770830012	-0.145206175635793	0.224303798739329	0.0254206583624216	0.0134630928508982	0.0784956228721373	0.0548167136466389	0.038491424383389	0.0194418756066599	0.00528825820593037	-0.00926675788084685	-0.0295985446323872
0.893253142857143	0.0756815766836777	-0.250294507579878	0.0914368571428571	-0.000598155674390921	-0.000894419913419875	0.0215318204018204	0.0132310738150738	0.00826028499278497	-0.000746287793905398	-0.00621289749888687	-0.0124233766762096	-0.0204019969181146
0.00559337737863616	0.000401491240453879	-0.000196082476763672	0.00790193446548013	-0.000651473287326732	-0.000399359902882234	0.00127359849360566	0.000277183030535282	0.00020037668176569	-0.000525416595104483	-0.000417443748049398	-0.000861507899848063	-0.00151721348184972
0.905043777777778	0.0949562222222223	-0.255152985828443	0.0838244444444446	0.0183841269841272	-0.00529756565656547	0.0277057907647908	0.0179460207570209	0.00652689353396874	0.00654328066378085	0.00402653585303592	-0.00516381451881442	-0.0133767067328096
0.933287047619048	0.0667129523809523	-0.269011608602266	0.0611829523809523	0.0119725238095236	-0.00917370995670996	0.0209941904761904	0.0121036919191919	0.0134645079365078	0.00139940692640683	0.00368853907203903	-0.0134954162203579	-0.00593140537240544
0.0508855871393863	0.00626832892229242	-0.000790313701409459	0.0530929635980123	-0.00146479484640631	-0.000685402291680341	0.0181338421301942	0.0107911873916803	0.00420783130716337	-0.00107509856904333	-0.00496240949805127	-0.00857738916160426	-0.0121654518713947
0.135398764436901	0.086254093885425	-0.0222384789054443	0.070922067854331	0.00594420019154782	-0.00481638162632445	0.0288649318657308	0.023308521825644	0.011097041357432	0.000563909282611685	-0.00443790556677598	-0.011876184052886	-0.0121510743155265
0.113382712391536	0.0897724655582978	-0.00884190660815999	0.100193541531484	0.00668405795477095	0.00631146805668113	0.0435274727485044	0.0312206382627525	0.0224459946318622	0.00649776300572603	0.0044393832179027	-0.00468517790999952	-0.0136051668820546
0.538880140043781	0.226663725460604	-0.101211337019569	0.26838703932351	-0.00678581493005659	0.0113774075120764	0.0774025544425522	0.0522810749886434	0.0282943293340736	0.00229579629100995	-0.016481193233705	-0.0255058571776765	-0.0431168008003143
0.844971342213342	0.0835749025666432	-0.227559074946338	0.118965324453325	0.00234459073918425	-0.00992076578529832	0.029198505938506	0.0167657112005642	-0.0014484470635292	-0.00378808752305704	-0.00989509658413767	-0.0204044785662726	-0.0339232994138944
0.391488509189021	0.0748849140381777	-0.0608521419061765	0.272771718635442	-0.00842528468624598	-0.0156054833444593	0.0585036117178801	0.0375524140008727	0.00937775453088929	-0.0120153840153526	-0.0220572453331398	-0.0410046676102835	-0.0557554167425021
0.41322793958773	0.0755294436558998	-0.0674032976575003	0.268581390350306	-0.00903202206901244	-0.0230692340257246	0.0618214623475753	0.0351463658263261	0.00972992702886971	-0.0160506280473685	-0.0225748703478237	-0.0462465142632966	-0.0563170254324809
0.217553071004178	0.0237224974619201	-0.0207583306100536	0.212218004445976	-0.0047051659438849	-0.00278681627848879	0.0502955897305777	0.0288503379229201	0.010630416752511	-0.00374599111118684	-0.0158317557361062	-0.0272984237104361	-0.037620729980935
0.545289046008446	0.227715924905724	-0.105322553164195	0.2617803854294	0.0070149013347286	0.0155170780211923	0.077322362485761	0.0513046605750149	0.0284975304636046	0.0112659896779604	-0.0101202028134284	-0.0337477490855614	-0.0456887054217416
0.659977369591614	0.318644374860055	-0.14510289367778	0.224095193495521	0.0278001203595264	0.0142457147086437	0.0807694060964823	0.0519887109233325	0.0378030641501148	0.021022917534085	0.00150302045005413	-0.00545066734321065	-0.00426339773380957
0.106953222456606	0.0305022238524093	-0.00608433698749636	0.105742992908724	0.0100512490744103	-0.00365127203467991	0.0367098468165789	0.0229962250435049	0.0112036647465591	0.00319998851986519	-0.00744460206927637	-0.0113698295766253	-0.0179772879573897
0.4533854879249	0.157979438274915	-0.0853493255652527	0.231447104521313	0.00356296925573357	-0.00208248570887787	0.061126345812447	0.035654375589031	0.0186479893145611	0.000740241773427852	-0.0225017602494993	-0.0348973026729071	-0.0465105422604836
0.923712952380952	0.0614406944389654	-0.264747208734107	0.0690203809523809	-0.00913088167388165	-0.0186265426747164	0.0083996675546677	0.00669328693528703	0.00131452453102454	-0.013878712174299	-0.0141293675799604	-0.0201335272526564	-0.0237025520915953
0.893276194139194	0.106723805860806	-0.250436770496897	0.0886371391941392	0.00705795190104019	-0.00173571217671209	0.0280671846486846	0.0130131290931291	0.00668028277278288	0.00266111986216411	-0.0058591173271173	-0.0155578373293374	-0.0258671038863098
0.0990331228552681	0.063980506698334	-0.0179395973956909	0.042278195032655	0.00613371202399154	0.00152511583455094	0.0216783105761301	0.0204734274133737	0.00307179800205179	0.00382941392927125	-0.00231195960212403	-0.00849000926495883	-0.00902034582753154
0.0285488689550985	0.0112155895908037	-0.00607291758903387	0.00945256583482042	0.00115395004989554	-0.00304371353611545	-0.00191991359587239	-0.000374808301201263	-0.00128172994276816	-0.000944881743109954	-0.00256310044438906	-0.00368296486281766	-0.00412738551810178
0.115788418926008	0.0892298411667994	-0.0101915430856081	0.100052653362832	0.0150947208423714	0.0047317198717471	0.0396568216052197	0.0313049962019441	0.0175997474833531	0.00991322035705924	-0.00219884165785333	-0.00480025585647545	-0.00996054395739258
0.475688837428346	0.261197999332519	-0.0904967678353988	0.242044566654352	0.0183094470475466	-0.000608151119031841	0.0736385293416645	0.0483383869552438	0.0313912721978032	0.00885064796425733	-0.00385047123168242	-0.0224175132474471	-0.0288536482701586
0.0126717162407858	0.0090035318215224	-0.00161766673835264	0.0100704819254595	0.00561293231592889	0.00448825285188551	0.00518377282161175	0.00795494003173174	0.00477675514606792	0.0050505925839072	0.00225313724860233	0.00353423237355261	0.00315748044010921
0.932968444444444	0.0670315555555555	-0.2695638394843	0.0608148888888888	0.00570750793650787	-0.00541019047619051	0.0165369559884559	0.0140948015873016	0.00331934632034625	0.000148658730158679	0.00235675252525247	-0.00642473160173174	-0.00885155663780679
0.0340598388472247	0.0104311363590988	-0.007310582695856	0.0115842721094726	-0.00524820367664594	-0.00221101139961784	0.00242662207140482	0.0026721826897027	0.00148439740082809	-0.00372960753813189	0.00165059097868883	-0.00129855367781768	-0.00690631503943476
0.892565356421356	0.107434643578644	-0.248868000024825	0.0912135324675325	-0.00117927994227995	-0.00394371841230656	0.025308476911977	0.015048922229817	0.00991875613275617	-0.0025614991772932	-0.0127392084151143	-0.0157929238522914	-0.0237906555813466
0.0962455706870748	0.00692134669469348	-0.0158488909411648	0.0449858625767674	-0.00562436913449163	-0.007140743159612	0.0139979127797138	0.00693365625175851	0.00381300571223502	-0.00638255614705181	-0.00852175286108915	-0.0103308299205374	-0.0123259816047247
0.558683547002247	0.188845002415415	-0.117086413085826	0.228375494170999	0.0130701658004959	-0.0443880454046386	0.0591478430408315	0.0419125810679918	0.0129106349236782	-0.0156589398020713	-0.0167657455146294	-0.0346815403611859	-0.0415936502690754
0.526821402260656	0.127409458565359	-0.0966081660275646	0.272492331785733	-0.00543408215026708	-0.00794233366919816	0.0609261936733978	0.0418335880921591	0.0111763409516498	-0.00668820790973268	-0.0257386139790174	-0.045587214555141	-0.0638824752844979
0.933102285714286	0.0668977142857143	-0.268847933604996	0.0607510476190476	0.0101938095238097	0.00691298412698427	0.0255357142857142	0.0160415952380952	0.0110694523809525	0.00855339682539702	0.000590730158730235	-0.00224812698412702	-0.00944608024002136
0.0113641822113412	0.00787940114605146	-0.000665331004978231	0.00645910562011856	0.00210432089164562	0.00600658855014865	0.00651171414074943	0.00445916454327098	0.0029327130869886	0.00405545472089714	0.00211581723672862	0.00180272664839807	-0.000101114811901171
0.653994214935651	0.274920442756707	-0.144637811730058	0.223804566415677	0.0199590267555343	0.0172037410946695	0.0774651874207694	0.0568838216147204	0.0439473737989217	0.0185813839251019	-0.0009751186636765	-0.019198078358256	-0.0285171495504427
0.664394997320053	0.317210135886384	-0.146949954535277	0.21942854880757	0.0204081494947492	0.015736002727466	0.0841607114560494	0.0607081518201678	0.0361531192143297	0.0180720761111076	0.00289373240130097	0.0199592195949365	-0.0306578391292496
0.459101410553013	0.317757423037819	-0.0734687234078146	0.292557068694228	-0.00176387784549997	0.0106525155344435	0.0815129156334097	0.0603601229438037	0.0298780252951601	0.00444431884447177	-0.0137660425331586	-0.029166779165215	-0.0487682198072918
0.931634333333333	0.0683656666666667	-0.26808474737846	0.0622123333333334	0.00387674725274734	0.00753623809523807	0.0209053571428571	0.0130488481518481	0.00934088095238084	0.0057064926739927	-0.00295829420579419	-0.00552252355977356	-0.00968093076368082
0.934192380952381	0.0658076190476191	-0.269067183470785	0.0606776190476191	0.00580566666666671	0.00831995238095251	0.0190197857142858	0.0147247857142858	0.000718465256965284	0.00706280952380967	-0.015619437399202	-0.00710873593073591	-0.0178156358641358
0.552444167665177	0.193592709188713	-0.115678356121932	0.230269184522098	0.0212419738953528	0.0112149468267765	0.0685641878718428	0.0477353074895606	0.0241298824849	0.0162284603610646	-0.00308452077970989	-0.0211005580297381	-0.0289006117808011
0.0195317055916723	0.0253775705050515	-0.00106795373514348	0.0133500136168718	0.0172613114381378	0.00253979769959893	0.0170371794460936	0.0129294840539332	0.00954375629330143	0.00990055456886838	0.00418807016052491	0.00599374995107298	0.00508356269139931
0.582212673382693	0.362977907578339	-0.11554092702475	0.256559033363878	0.0349087031166498	0.0254765738951008	0.0896160146891879	0.0615100810831642	0.0371003637133548	0.0301926385058754	0.00581485315208818	-0.00721923798547641	-0.0291600956619207
0.451349351401644	0.187530181898248	-0.072510497504168	0.292451506589141	-0.00360416193191948	0.00443284114906034	0.0810311985506247	0.0531075079465286	0.0327231172879234	0.000414339608570402	-0.0147006868178507	-0.0348478295415016	-0.0445198924815998
0.931849555555556	0.0681504444444444	-0.268727940605114	0.0625104444444444	0.010541492063492	0.00426336652236647	0.0250475873015873	0.0195137431457432	0.0168675144300144	0.00740242929292922	0.0023347142857143	-0.00818207215007227	-0.00562734632034634
0.932688746031746	0.067311253968254	-0.26869152931095	0.060851253968254	0.000942920634920741	0.00304285714285724	0.0133850440115441	0.0104657673502967	0.0103118492063493	0.00199288888888904	-0.00967614718614718	-0.0140776724386724	-0.0127981421356421
0.892645217671218	0.107354782328782	-0.24954216041133	0.0887930045510045	0.00677830036630034	-0.00921468333627162	0.0206068429348428	0.0139992534687534	0.010215188034188	-0.0012181914849857	-0.00269122425776835	-0.0210928363760423	-0.0170578869006811
0.064294491965448	0.0199308609071989	-0.00267808376262568	0.0503002569271361	0.00709501307946429	0.00137198554067497	0.0265190805864439	0.0116256950533355	0.00591618313929117	0.00423349931006962	-0.00502634662652835	-0.00360379892247277	-0.00849174704125678
0.906928380952381	0.0930716190476191	-0.25539378461042	0.0812749523809524	0.0121940158730159	-0.0047234052059052	0.0296514444444445	0.0178450873015874	0.01343279004329	0.00373530533355537	-0.00230495598845604	-0.00357500432900437	-0.00897557081807077
0.550792353807638	0.317004466375414	-0.107073999400883	0.264389792100199	0.0021372249595456	0.0118511123943048	0.080626835752352	0.0505881610857511	0.0292283309642466	0.00699416867692515	-0.00493473143449752	-0.00970072917550813	-0.0436990252594447
0.415874200830787	0.0764135007566203	-0.0687368269418973	0.267587261354087	-0.0069632800084477	-0.00525645634086525	0.0524999795441356	0.0360927333033436	0.0078324918694283	-0.00610986817465647	-0.0270255920693901	-0.0430339013434535	-0.0623550483658693
0.0960785818266109	0.0714846630017874	-0.0164210322993183	0.0432488598356944	0.00348611853991986	0.0209231445282665	0.0213339826781703	0.0087658743865069	0.0088781151170839	0.0122046315340932	-0.00312688616839604	-0.00103058022801722	-0.0127877628826733
0.905013936507936	0.0949860634920635	-0.255805528475345	0.0824793968253968	0.00517824164724168	-0.00495810617160608	0.0284553867243867	0.0200701984126984	0.0105012911043205	0.000110067737817743	-0.0037835193958089	-0.012339652958153	-0.00974419480519473
0.900841761904762	0.099158238095238	-0.253227519589807	0.0858582380952381	0.00434818692418693	-0.00614658730158724	0.0288473174603174	0.0260037698412697	0.00917089321789311	-0.000899200188700156	-0.00351530230880237	-0.0133219466678833	-0.0184338603834591
0.858512914640915	0.141487085359085	-0.232645441752529	0.113280736152736	0.0126305831945831	0.00743131690531684	0.0438329901209901	0.0273851573981574	0.0231050515040514	0.01003095004995	-0.00151195077651978	-0.0044679996931174	-0.0152771297150562
0.541494966990963	0.323818386089314	-0.10296363819285	0.26844214544689	0.00915184049938234	0.00556393898764107	0.0813599552393142	0.078192185495316	0.0270688929594572	0.0073578897435117	-0.00714243765004796	-0.0241278096524643	-0.048008777391684
0.0925641669120837	0.00914180885251804	-0.00109792301905359	0.105975811301141	-0.000287343584884817	-0.00195196771651414	0.0298348620703146	0.0183774662606959	0.00788149254790403	-0.00111965565069948	-0.00917974524241456	-0.0147938165391391	-0.0200659852516164
0.843817597957598	0.0832187432282004	-0.227692741992887	0.120801608391608	-0.00397715601065596	-0.00914986780505356	0.0259427343636756	0.0179227007894067	0.000210683738387396	-0.00656351190785476	-0.0157928924223156	-0.0247255963536971	-0.0336245546715526
0.661447926515776	0.319222039119003	-0.147125190588929	0.218778879933444	0.0127832847335636	0.00963576344710715	0.0764548133105634	0.0619881578536428	0.0447705784502451	0.0112095240903354	0.0193742727315271	-0.00806269817991323	-0.0292895197365153
0.0437354675283937	0.0154446564335602	-0.00950255338412502	0.0121699127624786	-0.00114872669464584	-0.00281144717663048	0.0017032440424227	-0.000235057147334704	0.000216330626117311	-0.00198008693563816	-0.00481320292197866	-0.00377444867644065	-0.00549920573855871
0.0139639649557758	0.0093412421334968	-0.00118762411245092	0.00861405401178281	0.00530804591220777	0.000159692657375952	0.00735693717814966	0.00497066795004415	0.00350290808881873	0.00273386928479186	0.00163389151580319	0.00104479977135065	0.00142526126812983
0.546927739566523	0.222418931843976	-0.10469489417085	0.264731221847712	0.00288383529500047	0.00485423030321763	0.0798297764927827	0.0501485409052633	0.0258853439243455	0.00386903279910911	-0.014348702919299	-0.0321753699031586	-0.0457525689653518
0.89535601010101	0.10464398989899	-0.250126721512094	0.0878728787878789	0.00652572005772012	-0.0141569971139971	0.0186289201909202	0.0115223281995782	0.00637202922077929	-0.00381563852813849	-0.0157408046764381	-0.0175840596903096	-0.0242518217338217
0.448292743713086	0.152236775812165	-0.08392661768537	0.231802759564759	-0.00803665480236598	-0.00693270445079092	0.0558700673516916	0.0320677748169353	0.0133455246384271	-0.00748467962657845	-0.0212701524319723	-0.0391848594403325	-0.0510655955733008
0.558679190945253	0.194674855668411	-0.117615957850616	0.227165157264944	0.0165917018950908	0.00185131115333426	0.0724541331010827	0.0471604298111273	0.0276463182391667	0.00922150652421261	-0.0201919355696888	-0.0245603770389816	-0.0497116643881702
0.450788905457962	0.319131742547538	-0.0718878813007822	0.293036670480806	-0.00316070096397675	0.0134886515014099	0.0776602102685091	0.0579035195140861	0.0248859540663568	0.00516397526871654	-0.0134869572883782	-0.0278112599955414	-0.0521524513465066
0.101081706979779	0.0752401979006463	-0.0171602863169092	0.0442691937623277	0.00988487256623613	0.00141717424307496	0.020292312053376	0.0105947615479928	0.0126659670198213	0.00565102340465554	0.00137312592336053	-0.00112576571655328	-0.0106610447585367
0.412753740470833	0.0781501126907189	-0.0674826931073254	0.26708706470921	-0.00139123785565182	-0.0166622862826346	0.0566068348265044	0.0306338483358821	0.0050142231936447	-0.00902676206914321	-0.0239551497748123	-0.0347892339776897	-0.0535774448898856
0.0924159237749695	0.0607463255056624	-0.0172559556747144	0.0401992604723369	0.014541028925722	-0.00399843121608925	0.0228606706545809	0.015261168037239	0.0127771104295633	0.00527129885481636	0.00548356364874419	0.000975780160373307	-0.00495890504604476
0.00100487191917478	-5.24333210801019e-06	-1.56157621191975e-05	6.60144620571095e-05	-4.50628708882784e-05	-1.14600360251844e-05	0.00042434975843454	0.00023137221176467	0.000115315329646939	-2.82614534567313e-05	-0.000130525875938946	-0.00020630347489465	-0.000150792678304835
0.135504304980169	0.0430531216350931	-0.0164196008118604	0.0987100634445438	-0.00281960972429798	-0.00388873884743959	0.0264958479385125	0.0136635998978477	0.00896860239841965	-0.00335417428586879	-0.00314557416707786	-0.0118976599099954	-0.0198584503809992
0.0741808155254797	0.00271571904194894	-0.00971856103478168	0.0424746659991541	-0.00322749252738558	-0.00307206874456796	0.012294702618943	0.00596084483764839	-0.00012694584875847	-0.00314978063597676	-0.00902773505504242	-0.0103565197244455	-0.0142290321642528
0.0744739139030129	6.92493754673174e-05	-0.0140803109388956	0.0289479141274274	-0.00627605853694496	-0.00332487143563046	0.00702953968552326	0.00158780207700626	-0.000414310504373974	-0.00480046498628771	-0.00663162285728836	-0.00822263118475371	-0.0112188542918801
0.201568175770951	0.069695514523289	-0.0285668394877918	0.136532145345686	0.00830673150020569	-0.00292081428592034	0.0448127559599297	0.0262367723886542	0.0142801538308961	0.00269295860714269	-0.00648979003766226	-0.01424562641167	-0.02328870359448
0.322107944029082	0.0524126772056388	-0.045526020567964	0.243853590136099	-0.00735265455766759	-0.0143893163058399	0.0549607310721221	0.0269615389507341	0.0115596234557414	-0.0108709854317537	-0.0296424184031718	-0.0360960138723531	-0.0496760686949427
0.0314747509597888	0.0115407746538325	-0.00778607342213555	0.00779051375476485	-0.000914461952242887	-0.00622818893137232	0.00119397601489491	0.000120056918058636	-0.00268443752387538	-0.0035713254418076	-0.000515820498953427	-0.00428827108811902	-0.00356942259385953
0.103541858115601	0.0263840639205569	-0.00435548389883558	0.106053549409216	0.00660373256993096	-0.00120868759186391	0.0375655896168313	0.0253530069898668	0.00769422770082656	0.00269752248903353	-0.00324804065248341	-0.0107846219801775	-0.0139728339305284
0.85541031002331	0.14458968997669	-0.23102697205225	0.117201118548119	0.00720544551561264	0.00637762504162498	0.0408099315129314	0.0256550130425129	0.0112002394827395	0.00679153527861887	-0.00435838225440965	-0.00949534385059392	-0.0248216454933955
0.102992942230402	0.0743893728708382	-0.017689217994887	0.046069007441395	0.0062668801348129	-0.00197382023132178	0.0203215671837212	0.0120913579635408	0.00862113643095554	0.00214652995174557	-0.00130920146715692	0.00518495952361019	-0.00891221422856173
0.00849499219103351	-6.49434978771748e-05	-0.00161980112177788	0.00492462430542101	-0.00305264164890039	-0.00261035499002906	-0.000615152508691659	-0.00180340438116229	-0.00207970277097647	-0.00283149831946473	-0.00311543503834445	-0.00283058371507964	-0.00400289927333965
0.0948323864740182	0.00622328641430289	-0.0155808471342759	0.0463196042611274	-0.00382265444787316	-0.000516283920449306	0.0131831333959227	0.00634420393867789	0.00158022964550254	-0.00216946918416124	-0.00841815435051449	-0.0117011816258409	-0.0134611819818085
0.0268189025590499	0.00652068076864512	-0.00573346235456764	0.00759121563686904	-0.000278209280261368	-0.00074791247584155	0.00211728162230657	0.00107284075871131	0.000176730990007819	-0.000513060878051461	-0.000881836607939133	-0.00336878015467667	-0.00228352305867655
0.90509773015873	0.0949022698412699	-0.255706932998882	0.0831456031746032	0.0225017301587302	0.00886853968253976	0.0328463607503607	0.0235111803751805	0.025617805916306	0.0156851349206349	0.00982499783549795	-0.0033360238095238	-0.00457381668331658
0.0926101755371121	0.0152322521034805	-0.0124808023074465	0.0590990415701178	0.0045272017901947	-0.0008188321731573	0.0202291017374327	0.0121974142355016	0.0058864669080631	0.00185418480851869	-0.00510922577050708	-0.00812042631617697	-0.00922300382895977
0.127842534958483	0.084705768276736	-0.0205842764185534	0.0691760261907732	0.0191718621463818	-0.00539077904226595	0.0273434509719282	0.0169522383644024	0.0124123494752741	0.00689054155205793	0.0166122571473544	-0.0058172889806061	-0.0199532446005834
0.0992355625257693	0.0642460856209774	-0.0182992528510815	0.0420912662701954	0.00374606411012993	-0.00239171939370585	0.0174753306541891	0.0159837246808005	0.00169420469019019	0.000677172358212047	-0.000469993411558331	-0.00403769779258167	-0.0083869159768227
0.55344855580683	0.192771248385649	-0.11591607413797	0.227399563687163	0.00808813934170916	0.000210579478492123	0.0708714773862285	0.0419050547757165	0.0282653231231764	0.00414935941010064	-0.0108352831079854	-0.0203962186832967	-0.0311013270358632
0.112047303947118	0.00898663725306159	-0.0146528150240183	0.0710582730212619	-0.00460720993300709	-0.00523816088033385	0.0151398869299557	0.00447156156642105	-0.000710504700700193	-0.00492268540667047	-0.0113260542514495	-0.0155914253408965	-0.0226586019314923
0.0916199547854156	0.0606290784269217	-0.0169381623493475	0.0393131061228723	0.015039471359874	-0.00394714928640455	0.0207130406946247	0.0176749978616944	0.0126251436587494	0.00554616103673472	0.00336368827941068	0.000312848897811621	-0.00352594871206166
0.481664730918731	0.260771661128686	-0.0917335842852218	0.240179101119189	0.0203235780378236	0.00209355447824106	0.0655839639025552	0.0429261339577728	0.0267977046081027	0.0112085662580323	-0.00761572977976344	-0.0334173000314558	-0.00932610174469256
0.144457496705353	0.0971155851569445	-0.0200428491106771	0.0972976231297536	0.00103864341138024	-0.00179361363253791	0.0286152009589909	0.0201033042232283	0.0112767083316132	-0.000377485110578835	-0.00411162762858888	-0.00712790736068733	-0.0142205186030341
0.201761282806643	0.0267472105189376	-0.0192611537926206	0.179713712161072	-0.000832445088521316	-0.00167255963353738	0.0471248332510511	0.0291096963385989	0.0106862556124182	-0.00125250236102933	-0.0160046780376905	-0.025377060676702	-0.0351504242932787
0.556934553387326	0.193173095129166	-0.116260451290078	0.227445078098862	0.0123226423908075	0.00481901558452358	0.0546746033964605	0.0481294011715644	0.0224108946555898	0.00857082898766559	-0.00467931362245833	-0.0122737382422471	-0.036318707548077
0.655213389029724	0.274305383331661	-0.144933513109411	0.221645791160607	0.018120772740625	0.0162291146560989	0.0719816528663834	0.0520741904806922	0.0376083680572215	0.0171749436983619	-0.0016265313861128	-0.0150104190297435	-0.0302913722337246
0.00889598293851271	0.0219902449462634	-6.48647168925692e-05	0.00792806249198084	0.016168014020574	0.0081322860463468	0.0143856717078705	0.0127651557764145	0.00786113462271717	0.0121501500334604	0.00903718063532697	0.00559569855036873	0.00559124885533323
0.933232841269841	0.0667671587301587	-0.268895577332969	0.0602838253968254	0.0119343492063492	-0.00969355921855919	0.0217582857142856	0.0135174285714285	0.012856515873016	0.00112039499389505	-0.00538365873015878	-0.0018975238095239	-0.00859125901875901
0.894125226551227	0.105874773448773	-0.250483860618308	0.0892741067821068	0.0103695036075035	0.00270839582639593	0.0308114401154401	0.0245302316017315	0.0108391677766678	0.00653894971694968	-0.00308478831299419	-0.00739656854256854	-0.0139348585858585
0.319526418118655	0.0944353165403404	-0.044721135438309	0.241531540300268	0.0220709580726153	-0.00598910229649174	0.07170479893916	0.0473032561216519	0.0285735247624756	0.00804092788806182	-2.20701542848478e-05	-0.0225678043734518	-0.030333396653096
0.0061730268176488	0.0228791614292573	0.000203779622670664	0.00704108999664534	0.00455531336897752	0.00207443826706462	0.0124264935516074	0.0071684993272224	0.00883622904047089	0.00331487581802107	0.00540761878664066	0.00356973757204025	0.00426428645706396
0.413705867703541	0.0761671839645339	-0.0675178478035365	0.268912754145198	-0.00594468782059288	-0.011260816802057	0.0536145531646416	0.0270405094945512	0.00210214490970934	-0.00860275231132496	-0.0336241977091177	-0.0425742918070123	-0.0571535665532606
0.0708215400051828	0.0112931315895159	-0.010764700002337	0.0382161450351034	0.00139329580847701	-0.00180440211598218	0.0129034269280028	0.00965338292972506	0.00595714565651621	-0.000205553153752591	-0.00334306927326217	-0.00505300355342587	-0.00710062696204013
0.295773472520394	0.0449827489126946	-0.0419716255127353	0.211845977587894	-0.00340898457460936	-0.00813728332973324	0.0521223277292497	0.02793103112629	0.0100656825660528	-0.00577313395217127	-0.0183591137527445	-0.0319950138209841	-0.0442013290536897
0.0806660169893607	0.0430357928022466	-0.0162391121785686	0.0276487879803386	-0.00464192375465629	-0.00228222716757334	0.0144110811920175	0.0111019601120474	0.00889313087117503	-0.00346207546111481	-0.00335770909083501	-0.00804934834591141	-0.0110459153354004
0.0837033888303048	0.0129674981245635	-0.013846649433338	0.0405231391559422	0.000996798903157708	-0.00336032339643901	0.0146351497451827	0.00852455798357971	0.00236283475356458	-0.00118176224664066	-0.0025830374722684	-0.0040152440027393	-0.00706728050525915
0.542766171280007	0.110486872912594	-0.111900966299428	0.230323569556963	-0.00257124880198789	-0.0518460315905854	0.0254053309947851	0.0147655413362017	-0.0287272690265149	-0.0272086401962867	-0.0437834369263895	-0.0611553535535478	-0.0941562258098884
0.931754380952381	0.0682456190476192	-0.269228383472841	0.0610089523809525	0.0146278095238096	-0.00526009523809523	0.0215084819624821	0.0179354096459098	0.00923290293040313	0.00468385714285724	-0.00267371106671088	-0.00449596709499633	-0.00275390331890324
0.0274986665498794	0.00717885652004692	-0.00561350782046474	0.00828761360474598	-0.000894275929546579	-0.000496079381126533	0.00103486589752723	0.000220989245164806	-0.000114205427264778	-0.000695177655336558	-0.00171911075700339	-0.00250990374461628	-0.00302347018193893
0.0398103218974461	0.0161263396221109	-0.00327429819084637	0.0209681087020173	0.00315008763341388	0.000903619350215254	0.0135839485383453	0.0107874850599087	0.00521465026304688	0.00202685349181457	-0.00188336335501389	0.000304670298926724	-0.00418697200712823
0.853076222333222	0.146923777666778	-0.231130339069448	0.117016444333444	0.015915284160284	0.00801286824286807	0.0411645502275501	0.0416308923853923	0.0242109824668084	0.011964076201576	-0.00030126776001782	-0.00646195111862702	-0.0169747078851662
0.577262914095869	0.367022451613588	-0.112548694510305	0.258894945161355	0.0238414847857306	0.0230324225026918	0.0914037547810385	0.0622661680088481	0.044759037603485	0.0234369536442112	-0.00149352081586795	-0.0161752531138357	-0.0279908036644675
0.563206358281383	0.266235832482066	-0.118161315584205	0.227359363775703	0.0300671524511603	0.000921887508390618	0.0645463581130522	0.0484463538871167	0.0267963823114896	0.0154945199797755	0.00811337042159277	-0.0363182064829743	-0.0300713526817722
0.532295111604806	0.126907956829852	-0.0990541685592986	0.266359157975448	-0.00471608710109939	-0.0155555374326175	0.0612134325847542	0.0374610276203882	0.0103075548944525	-0.0101358122668584	-0.0244471981289076	-0.0459215386192077	-0.064743518923137
0.0275319726236371	0.0113991935926904	-0.00605051326281265	0.00986610212217174	-0.000752496936333918	-0.0031803686878248	0.00134591913329973	0.00161164645627721	-0.00183354736669282	-0.00196643281207936	-0.00131816823286184	-0.00334866963387258	-0.00271741931002491
0.0193673379312735	0.0333974249884059	-0.00219537962826441	0.014414503696368	0.00770613826721178	0.0106425377069427	0.013876802623423	0.0129217194252882	0.0115985713818377	0.00917433798707724	0.00728525417966173	0.00448661107083239	0.00594534470380437
0.01264513082997	0.0252912149447486	-0.000566304447554785	0.0115042509013984	0.0132612566283097	0.00215709146004407	0.0121699181842195	0.0138738564101621	0.00757147757950358	0.00770917404417689	0.00852254825723682	0.00392578461910189	0.0094985273016628
0.0890576770503542	0.0568116104127877	-0.0158733643524612	0.0384321059630324	0.00894070784495971	-0.0016092695823226	0.0229146170374941	0.0147976275809345	0.00792242429719824	0.00366571913131855	-0.00263205264423824	0.0084653908594879	0.00657423972179817
0.412199836822874	0.116328660774466	-0.0677022322263322	0.266237533858732	0.0232410064029933	-0.00202819705869584	0.070936467740552	0.0557078824184968	0.0259588272506684	0.0106064046721487	-0.0090533042439469	-0.0199769546691906	-0.032455030601368
0.661652618875367	0.32006005775812	-0.148923125277933	0.221614627727305	0.0331001684912871	0.0172652016995107	0.0801459293070867	0.0543693824135114	0.056182457768956	0.0251826850953989	0.00845411041677835	-0.0132497138414285	-0.0271054457305846
0.409555453507441	0.0750377572598411	-0.0665305370344674	0.269985263579393	-0.00671651657119521	-0.0111510440411087	0.0612982387979723	0.034128456442258	0.0101833471637402	-0.00893378030615194	-0.0239113813899341	-0.0427207193288896	-0.055436212393
0.932704619047619	0.067295380952381	-0.269644078874855	0.0606520476190476	0.00387794050394052	0.000748793650793722	0.0129841904761906	0.0121392020202019	0.00328664896214892	0.00231336707736707	-0.00622834798534799	-0.0122124523809523	-0.0186180678210678
0.362231488538238	0.132966032658448	-0.0593016169546701	0.225368931694566	-0.00392549070448905	-0.00266268497130173	0.0522632277806684	0.031947070164999	0.014620850107579	-0.00329408783789537	-0.0175517032691264	-0.0286184288238298	-0.0459631202876986
0.0494938401296709	0.0326109232748467	-0.00565572438754115	0.0212817892538428	-0.00373474688720359	0.0050116276797545	0.017578945312116	0.0108783021809235	0.0141450507552736	0.000638440396275454	0.00240063063757268	0.00345336081109015	0.0015289932790292
0.324352218589298	0.0537182738404273	-0.047648363159435	0.240942283545679	-0.00524834531913226	-0.0235369504008413	0.0460384472077528	0.0282664706670854	0.00715187109884535	-0.0143926478599868	-0.0236040789583506	-0.0401483020435769	-0.0481963590235836
0.0540704170358265	0.00531205683888766	-0.00463136029992074	0.0396482901917133	0.000270433691453874	0.000727430066100085	0.013883893139935	0.00838212499958704	0.00366770355567991	0.000498931878776983	-0.00389464576158218	-0.00707168602038848	-0.00949698449708863
0.368726240819733	0.135151428879669	-0.0639013571859148	0.219440454391886	0.0128508021958906	0.000434286955652397	0.0679002002870765	0.0412920118165052	0.0219277085552644	0.00664254457577151	-0.016546964631107	-0.0223895094795825	-0.0369517244952911
0.577737882175139	0.372167558265439	-0.113346365003309	0.25607905577645	0.0316682181116457	0.0264884149396822	0.095406316889418	0.0865559402235224	0.0667142845954435	0.0290783165256639	0.00195182872264676	-0.00995953965871599	-0.0329132273588245
0.6592631265768	0.269761223511854	-0.145583593267644	0.217652034519208	0.004436506138637	0.0207367644158843	0.0751100954968354	0.0529174286839071	0.0268891716801005	0.0125866352772607	-0.00213463833551708	-0.0246681046836587	-0.0363117410129633
0.899935936507937	0.100064063492063	-0.252356924390643	0.0866407301587302	0.00959924386724376	0.00478040548340553	0.0326121825396825	0.0249199999999999	0.0143344329004328	0.0071898246753247	0.00392702164502168	-0.00706612269601747	-0.00875448229548248
0.929837111111111	0.0701628888888889	-0.267610445583184	0.0621028888888889	0.00614160317460311	0.00334774603174592	0.0179215634920636	0.0168362698412697	0.0126908405483407	0.00474467460317451	-0.00960169072594075	-0.0141120304140304	-0.00913584126984135
0.895498444444444	0.0740378331632078	-0.250908851107044	0.0901148888888887	0.00431700832500836	-0.00942086935286934	0.0083355917472695	-0.0160335533649357	-0.00928013725698262	-0.00255193051393054	-0.0115652191945481	-0.019675123990698	-0.0269724776886594
0.0720843017671029	0.0522593252058142	-0.00691314877249655	0.0513214066082161	0.00442957651463251	0.00829051865667337	0.0223367978503521	0.020371523111118	0.0104288725754018	0.00636004758565294	0.00282569614040419	0.00627181779793734	-0.00925675731069742
0.544386581027913	0.218509403786408	-0.104092268114383	0.270576683671269	-0.0101603777766843	0.00339830193397883	0.0662507638136542	0.0431721023240088	0.0179227907000602	-0.0033810379213528	-0.0243404428724657	-0.0449952962726342	-0.0521452834250329
0.0169783685250701	0.0314894512227126	-0.00201782449869711	0.0117850657371769	0.0134901579960681	0.0147570446462347	0.0164864905683381	0.0130894827138715	0.0107974329148973	0.0141236013211514	0.0105096280175563	0.0102498843934558	0.00877927414376064
0.563666874392027	0.178150673051161	-0.109180899362186	0.258002024865087	-0.00198045703278982	0.00198424557362598	0.0700628781149268	0.0426737511679116	0.0226384627512497	1.8942704180791e-06	-0.017502289770649	-0.030491942406258	-0.0537895232546018
0.143550211283118	0.0545439022615453	-0.0187721601964139	0.101138002526739	0.0108929683245434	0.00782877526615697	0.040226925493317	0.0215084211364145	0.0135752324248474	0.0093608717953502	0.00332739542798333	-0.00867911270502575	-0.0176658284727956
0.455476022957273	0.153119291093042	-0.0865902220773896	0.232510923245833	0.00197134192736109	-0.0115171224031833	0.0532060107795197	0.0299177110109118	0.00849605911746709	-0.00477289023791111	-0.0221915604474862	-0.0383753672438067	-0.0493608554567372
0.065636825759268	0.0198363407668217	-0.00315619212883059	0.05092744202863	0.00920485384044266	0.000986420704352647	0.0262916177205372	0.0159519139913123	0.00754085650130074	0.00509563727239765	0.00254259708677859	-0.00864254909171847	-0.00845834671059661
0.108560108919308	0.0725717469032795	-0.0143682962936338	0.072557186410798	0.00153678670095481	0.00616196382604002	0.024414880134958	0.0177363805804959	0.0106545913088375	0.00384937526349742	-0.00058125583751012	-0.0049612536187766	-0.0114465730966389
0.0325494471935701	0.0110625347032593	-0.00805389509809773	0.00713987715202045	-0.00234498050779542	-0.00467128533534348	-0.00110752863846606	0.000573224167406142	-0.00345826173209772	-0.00350813292156945	-0.00133159431803328	-0.00430429463462708	-0.0038338891060199
0.223777825560225	0.0301056818329272	-0.029507845048702	0.16189173717857	-0.00317081753557183	0.00169332827742941	0.0436246350934701	0.0216811399899648	0.00839257820760164	-0.000738744629071197	-0.0117731261750988	-0.0259697731061266	-0.0321310469712081
0.0200138953336648	0.0239278707975405	-0.00115926695734649	0.0146042144685171	0.0101676111492646	0.00803094511733553	0.0102832095920921	0.0130943030019117	0.0111806502327382	0.00909927813330005	0.00630863035184714	0.00378614637088089	0.0065844032441689
0.154113502413506	0.106926093268565	-0.0210018455142844	0.109179796497286	0.0161444271274991	0.00785778903524958	0.0435543602750108	0.0284554735357485	0.0174496723746975	0.0120011080813744	0.00166887099687871	0.00134888437921593	-0.0108010079505228
9.9917362070856e-05	2.00125197174573e-05	7.81913939976269e-06	2.16894744297309e-05	1.98619357195949e-05	-2.0428937722062e-05	5.41778234184084e-05	6.00129799868677e-05	2.21015557284643e-05	-2.83501001233566e-07	6.10591692905534e-06	6.72934585856436e-06	-1.83949080223953e-05
0.076636600340503	0.00206486204344625	-0.0112668815036633	0.0430211849547036	-0.00221653785599717	-0.00581949221403161	0.0121483434513115	0.00451634108228026	0.000859573941735262	-0.00401801503501439	-0.00938706357336885	-0.0123389701102801	-0.0136123339786512
0.479583572977965	0.262206633008136	-0.0913537175099358	0.240825401427256	0.0972236141637643	0.0103487436800914	0.0716739346216304	0.0910869055354904	0.0160535961833019	0.0537861789219278	0.00317482406023983	-0.0273993056569819	-0.0319861725711662
0.417833327425898	0.117695986529033	-0.0707991209104575	0.263704960155801	0.023680985337094	-0.0106249591445498	0.0675862476858665	0.0360096336594972	0.0243337308039808	0.00652801309627216	-0.0120025085099238	-0.0263013050608198	-0.0456105288212991
0.0195965930600634	0.0334620275205942	-0.00221643821267505	0.0139382519559478	0.0112648888989274	0.00847043392323112	0.0157685807029764	0.0122724965618548	0.00966762242420033	0.00986766141107926	0.00770329795632538	0.00564363778434206	0.00736174112182275
0.904858222222222	0.0951417777777778	-0.255543013092041	0.0824917777777777	0.025632253968254	-0.00769002308802313	0.0326016373626373	0.0217712842712842	0.0234680396825396	0.00897111544011542	0.00115836067149211	-0.00284989898989896	-0.0101409259225348
0.142486060962627	0.0547154703388426	-0.0189544401960583	0.100462627790901	0.0086059106962052	0.00533480086972588	0.0392491092905445	0.0298078790177373	0.0187669370652809	0.00697035578296554	-0.00139070399527544	-0.00603939622214719	-0.0141338267746862
0.922899952380952	0.0620173216126738	-0.264137508870363	0.0689700476190477	-0.00822334920634915	-0.0104002561239929	0.00955169841269854	0.00473731374181374	0.00158218831168833	-0.00931180266517095	-0.0119933963536464	-0.0166672474469974	-0.0238575567356619
0.891661437007437	0.108338562992563	-0.249342267596567	0.0893234518814517	0.0109236106116106	0.000500460539460512	0.036363316960817	0.0132540341325341	0.0120827693417692	0.00571203557553557	-0.00538198559773562	-0.00907186019536022	-0.0267145246420247
0.90698426984127	0.0930157301587301	-0.254633840286872	0.0831457301587301	0.00938809523809525	0.00485758730158725	0.0261502777777777	0.020262246031746	0.00951845238095228	0.00712284126984131	-0.0047675980014138	-0.00673098828948837	-0.0139279564324565
0.000580260021163106	5.97351034162357e-05	-2.00216126078295e-05	7.98678076910091e-05	3.99519653820666e-05	-6.01069818259854e-05	0.000245373707222708	0.000129545533527375	9.35061588958537e-05	-1.00775082219594e-05	-3.42344222922326e-05	-8.00348280015509e-05	-0.000116076943558703
0.85652775047175	0.14347224952825	-0.233213821841953	0.115403360639361	0.00267235309135316	0.00797981302031303	0.0387357394272395	0.0237105733155732	0.0179653267843268	0.00532608305583315	-0.00383534941039354	-0.0113737343065431	-0.01867837322911
0.569328841282979	0.282491660776141	-0.10935125287713	0.264501081559703	0.0155290998356198	0.0145419653729323	0.0779714177740191	0.0525570420621178	0.0404746327735975	0.015035532604276	0.00117915912106836	-0.0292923185314851	-0.0435370974197873
0.884202235986236	0.069530042339654	-0.246082647624451	0.0949410973470972	-0.0080834834250717	-0.00902282434232449	0.0192286027583528	0.00903163135067531	0.00100976226870597	-0.00855315388369804	-0.0165653459581641	-0.0185809569700601	-0.0306991439220967
0.194322997522262	0.069035385861843	-0.026229583484569	0.138870930184635	0.00377751352338873	-0.00443918129682394	0.0411461298434208	0.0223665242264573	0.00982855439408928	-0.000330833886717591	-0.00691865998029786	-0.0150540486005045	-0.0229811632100906
0.65717481063036	0.271181943865578	-0.143311938441037	0.226491936486651	0.0102526642231759	0.0125675229514854	0.0731705814602773	0.0397156658743218	0.0290735332694704	0.0114100935873307	0.00684143984880403	-0.0168812997931719	-0.0392058607714187
0.541776472649441	0.225152350817009	-0.101269172417564	0.266245125366864	0.00199739239846863	0.00603916995205389	0.0685162928580627	0.0441729371717459	0.0252517380604922	0.00401828117526126	-0.0186441743201046	-0.0307880200696374	-0.0477918745728657
0.415355620148835	0.0744443385694822	-0.0682919402265569	0.266911541382444	-0.00646425389660515	-0.0167404867179348	0.0527042070020847	0.0299355586960944	0.0119357027156526	-0.01160237030727	-0.0339907469264701	-0.0449677974956881	-0.0552618756819688
0.89377155988456	0.10622844011544	-0.251088838278553	0.0894606623376624	0.00704044300144313	0.00621018903318915	0.022238668831169	0.0130815390720392	0.0100847496392497	0.00662531601731609	-0.0107808514263513	-0.017030991064491	-0.0169221521289168
0.0133305617529144	0.00878144634986329	-0.00147101414940916	0.0113255007992976	0.00300696488475179	0.00324378257864494	0.0050740356514397	0.00523663316427543	0.00631625639242404	0.00312537373169836	0.003769609841798	0.00294599493229895	0.00239045754708485
0.896741968253968	0.0727046446377205	-0.250591787481443	0.0887980317460317	-0.00718953080253082	-0.00536078277278274	0.0148782600732601	0.00787907955932965	-0.00172261644100646	-0.00627515678765678	-0.0205077417035665	-0.0189199796957085	-0.0232113068826597
0.124956177883485	0.0856838413063331	-0.0196424784964167	0.0701475345408479	0.0127256939429468	0.0287746580875073	0.017727724370614	0.0282546879064746	0.0146934385517413	0.020750176015227	-0.00516011683556984	-0.00457297068932418	-0.00360242345477819
0.542933028037313	0.110011688080562	-0.109809226440068	0.232630176163157	-0.00281592551224941	-0.0171662309784395	0.0544155382222729	0.0340837170215622	0.00891996162367259	-0.00999107824534451	-0.0180217282451074	-0.031611862950254	-0.0487464230685662
0.096135584563666	0.0718439499209982	-0.0165819236098952	0.0426210575859375	0.00729159037047818	-0.00262402377041461	0.0112339860254587	0.0144557740383083	0.000233912729556682	0.00233378330003178	0.00203577672364384	-0.00483141914675451	-0.00589405065751693
0.0860104288067787	0.00196173249746372	-0.0142119674748884	0.0418707647843936	-0.00218470841952152	-0.00365442889379185	0.012347712126705	0.00763136505990661	0.00276465859486777	-0.00291956865665668	-0.00612401421097186	-0.0101937838052171	-0.0132363785705317
0.891834499278499	0.108165500721501	-0.249999729172768	0.0895048340548341	0.0110048163144046	0.00907065367965365	0.0321722388167388	0.0338904011544012	0.0133704487734487	0.0100377349970291	-0.00536304759129758	-0.0132373662026828	-0.0242129941594353
0.0699241448137128	0.041488614249994	-0.0140641216551337	0.0240624093773615	0.00804365452213084	0.00763426009662882	0.0161878583420606	0.00682336757141169	0.00507428734758211	0.00783895730937983	0.000244367413651719	1.63208198629278e-05	0.00334932542794739
0.932400063492064	0.0675999365079365	-0.269032976189964	0.0609499365079365	0.0157290793650794	0.00414249206349204	0.0227411269841269	0.0125587987012987	0.00833791269841266	0.00993578571428566	0.00841855916305922	-0.00521524603174606	-0.0119015523501267
0.930307555555556	0.0696924444444444	-0.268413936363999	0.0625924444444445	0.0109852380952381	0.00479063492063492	0.0212372777777778	0.0133392842712843	0.00850570634920644	0.00788793650793651	-0.00473922039072039	-0.00231767965367968	-0.0110849884559885
0.0910587322695157	0.0603929918775189	-0.0170532617160904	0.0399150568797094	0.0132217972922985	0.00288481360866091	0.0225491169536575	0.00992959411197442	0.0101841957212866	0.00805330545047969	-0.000741810370773435	-0.00161327796307806	-0.00304663531873051
0.547248586702795	0.219574516397435	-0.104298569740583	0.26613293828606	0.00405375634977645	0.0060168993879145	0.0742656487504523	0.0453721483159097	0.0203179450933542	0.00503532786884553	-0.0162447072644342	-0.0354506148859537	-0.0493337466317763
0.0169911083284162	0.00144469943820514	-0.00429408285921126	0.00182619095568841	-0.000618386591189179	0.000512611161749207	0.000598124053097483	0.000543799870503792	0.00019698136052302	-5.2887714719986e-05	-0.00114577922920136	-0.00122936852055463	-0.00171162336309496
0.399186656355669	0.0737215471291089	-0.0632546579245289	0.267817842243771	-0.013207095158018	-0.00629880573717717	0.0538366745975268	0.0306735616031006	0.00790653799820745	-0.00975295044759755	-0.0299768664562801	-0.0438235678473419	-0.0563582805259895
0.579388927564386	0.277981493886101	-0.113430550594032	0.258892860249824	0.0110472065914083	0.0216566749260685	0.0809260312331606	0.0587213438112222	0.0304337711020467	0.0163519407587385	-0.0143981856137769	-0.0291942515033993	-0.0411232346760992
0.852686653679654	0.147313346320346	-0.231140139324448	0.118298235209235	0.0147489678099678	0.00162345643245643	0.0397989935064935	0.0244656405816407	0.0184798121878123	0.00818621212121207	-0.00407456145978202	-0.0109036566475605	-0.0215462939898901
0.327356034104412	0.0961990155184797	-0.0477920918920269	0.241979760804856	0.00895991515431593	-0.00710473746302059	0.0691909936546652	0.0427056592510737	0.0572488645066686	0.000927588845647698	-0.00896018579274993	-0.0258375076363447	-0.0177109159708081
0.12065194421171	0.00838187003464487	-0.0179672607434671	0.0699638216596821	-0.00406399785693588	-0.00295537393967156	0.0187159892012467	0.011403103447262	0.00389764986486092	-0.00350968589830372	-0.00753676730665152	-0.015127226335226	-0.0199495657353701
0.0252365858771422	0.0298882717343428	-0.00292751660253159	0.0142506237244606	0.0116925959273872	0.007677634957834	0.0133911473673666	0.0117095045299014	0.0103589521350989	0.00968511544261061	0.0109771162104606	0.00909236943638737	0.0181518695316785
0.931058206349206	0.0689417936507937	-0.267924485157467	0.0618884603174604	0.00807246031746034	-0.0118333261183261	0.0215824603174604	0.00586405555555558	0.00925769841269841	-0.00188043290043294	-0.00463260834590251	-0.00931865956265954	-0.0175133657862605
0.553124879743746	0.192325033315051	-0.115455696034066	0.230618131411534	0.0175533499146051	0.00654001149717065	0.0667707433620855	0.04435925464892	0.0282069674169615	0.0120466807058879	-0.00683479493105665	-0.0183399784826157	-0.0347177408681141
0.564187671729848	0.268352783348051	-0.119303966194794	0.225772284849185	0.0207435518585195	-0.0206687300479534	0.0845450197441504	0.0511210880657944	0.0545439198979176	3.74109052829752e-05	-0.0101583539418379	-0.0199091494070338	-0.0287279353433278
0.902924857142857	0.0970751428571429	-0.253197824184028	0.0851884761904762	0.0137534704184705	0.00548804761904775	0.0293026984126985	0.0219264985569986	0.0139691550671551	0.00962075901875914	-0.000389590909090853	-0.00706180552780544	-0.0110263338167231
0.90633573015873	0.0936642698412699	-0.255026390721944	0.0824742698412698	0.0207627142857143	0.00613611976911987	0.0319950793650793	0.0259293044733044	0.012897119047619	0.0134494170274171	0.0141243174603175	-0.00817785366430956	-0.00706790151515146
0.093199669549767	0.0611178705300104	-0.0166060128488448	0.0414228889576059	0.00517932034163075	-0.00496433941433921	0.0155726460475859	0.0153670298885495	0.0056952745134034	0.000107490463645776	0.0018471531791503	-0.0124306046182504	-0.00901429306803467
0.0617265604183875	0.0141412311677596	-0.00274635678536102	0.0470650016860441	0.00751578248905655	0.00168204809511765	0.0223854137373564	0.0115385359847578	0.00513191260234542	0.00459891529208709	-0.0032669606182129	-0.00386353076158864	-0.00741989281420694
0.932581333333333	0.0674186666666667	-0.268727237804449	0.0612086666666667	0.00647723809523815	-0.00993630236430232	0.0238289523809525	0.0203514047619049	0.0108043168498169	-0.00172953213453209	-0.00425712121212118	-0.00717294111607336	-0.0112073809523809
0.133059992186142	0.0863655275983624	-0.0225928888661461	0.0699721550298807	0.0160638128207339	-0.00138257507783074	0.0359967070005358	0.0320050289771218	0.00449065011890923	0.00734061887145157	-0.00233338896587851	-0.0124808031302379	-0.0124867441644629
0.144867327799434	0.0544735692155662	-0.0177580771726228	0.109613133202636	0.0176728662727848	0.00394846856598355	0.0420605344879435	0.0299666812577919	0.0182358139184174	0.0108106674193842	-0.00104558904536595	-0.00703666883756748	-0.014190572589796
0.0156092129224682	0.0219005606424624	-0.000476498630891874	0.0119241231221631	0.0176416703010894	0.00349929449738727	0.0122118994730406	0.0125287837006605	0.0115430702308972	0.0105704823992383	0.0074686864499401	0.00623394339367072	0.00783570877847621
0.0199689822925642	0.0336981687391158	-0.0019112045009876	0.0155431284376561	0.0107742597379968	0.00996905003617106	0.0164348843423135	0.0149150182893372	0.0266519433587832	0.0103716548870839	0.0107916922842475	0.0117964040885088	0.0105020916728431
0.36525000171168	0.133869790822084	-0.0615515673159756	0.221430169109343	-0.00150630951406311	0.00621139323695657	0.060639320656578	0.039177176966384	0.0175207578339378	0.00235254186144673	-0.0130632586373293	-0.0254910805664526	-0.0382340865795188
0.893913015873016	0.0747750294987222	-0.249193451477134	0.0913925396825398	-0.00122058585858587	-0.023830132978133	0.0216586984126984	0.00741513214073508	0.00157813811841756	-0.0125253594183594	-0.0108657753912754	-0.0211402398690634	-0.0226774834201746
0.0729280269422111	0.0514291671476846	-0.00637935192147529	0.0514859498800909	0.00491662386472215	0.00406334501314369	0.0238599344732303	0.0157127001522837	0.00855668445970241	0.00448998443893292	0.00133758295204811	0.01102548291688	-0.00926467433285708
0.0652122207102606	0.0307543625638733	-0.00307073705573813	0.0567546613771511	0.022330497871811	0.00393393962359502	0.0331292825710492	0.0196700202354372	0.0170600435506647	0.013132218747703	0.00554123194767027	0.0020629768042839	0.00097270102497593
0.436277707778804	0.085189171125138	-0.0806233891179403	0.229694690724531	-0.00525973536632018	-0.020416694457277	0.0600760429272478	0.028995077802789	0.0146315995976722	-0.0128382149117986	-0.0160807917698227	-0.0344616955229931	-0.0457879230506969
0.902433285714286	0.0975667142857143	-0.253441077658133	0.0846300476190476	0.0130681832611833	-0.0114720666000666	0.027867492063492	0.022872857142857	0.0140572096237096	0.000798058330558349	-0.00228774747474747	-0.0014965881895882	-0.0157176773334166
0.895540155844156	0.104459844155844	-0.250416536027267	0.0879845108225108	0.0128516658896659	-0.00960752813852817	0.0390223484848485	0.0227566097236098	0.0239954552669553	0.00162206887556882	-0.00017442002442003	-0.00553711865911866	-0.0151406548859636
0.0296405743739597	0.0326780144181409	-0.00377454682389414	0.0173348080826949	0.0151053610817012	0.0100694773050716	0.0305639150753255	0.0136316224148075	0.0128572409009426	0.0125874191933864	0.0105923682494704	0.00719102725941964	0.0072323545268212
0.151932111909306	0.10500095552674	-0.0212470457290721	0.106003113852585	0.00720235720696386	0.00885245796064449	0.0528898866038325	0.0314043956275441	0.054690076870454	0.00802740758380416	0.00314428052882187	-0.0027645657938998	-0.00832828389274598
0.0158289571861143	0.0298023268170856	-0.000957728730981581	0.0122126832391453	0.00977915290357301	0.0116871852591246	0.0156686625000585	0.0118583548394774	0.0101427531875479	0.0107331690813488	0.00957518387701596	0.00744392385883031	0.00640354474135274
0.657698568787363	0.270948070073934	-0.144050858083713	0.227646147246607	-0.00572950021093066	0.0145173773802575	0.0757538232139094	0.0436535999918184	0.0248103707738025	0.00439393858466341	-0.00463301428596363	-0.0234431970463872	-0.0342317820260531
0.229643187554489	0.102734558836004	-0.0317769664139059	0.161960089903353	0.0274929410082372	-0.00133530661848771	0.0525067357239639	0.0452025834911414	0.021201589885311	0.0130788171948747	-0.00658636666896342	-0.00250510993076339	-0.0176223045121446
0.296096681379603	0.044453289421077	-0.0425851022509048	0.211767414734058	-0.00599190524854887	-0.0129838952221666	0.049632853343622	0.0295654257195027	0.0115637552487307	-0.00948790023535778	-0.0201452680288051	-0.029811956274795	-0.0445636534734731
0.434865505519154	0.0857945511932629	-0.0793829240757742	0.23279199571408	-0.00512946729495745	-0.00532089623949533	0.0573454694549709	0.0372076343365784	0.0144437751775021	-0.00522518176722636	-0.0197087483858723	-0.0346370729684714	-0.0486247234948616
0.580889769308485	0.362435981565336	-0.115476696545951	0.261093621046825	0.0309909902585046	0.0234311362479757	0.0978004226939448	0.0694928435921758	0.0444712406976047	0.0272110632532401	-0.00100343916116186	-0.00800583961754575	-0.0235381365334922
0.0758372686518452	0.0574250304120966	-0.00727594775556505	0.0546985146696358	0.00646192212759603	0.0297769465459626	0.0335797506173277	0.0173289311814918	0.0135820694458188	0.0181194343367793	0.00991089068646971	-7.47432786546015e-05	0.0198927662378
NA	NA	NA	NA	NA	NA	NA	NA	NA	NA	NA	NA	NA
0.371017009043497	0.222340791058888	-0.0618901077389842	0.221621055493891	0.00663796108522124	0.00757741812345392	0.0855402650148874	0.0383153367693588	0.0165480979362067	0.00710768960433755	-0.010063521107008	-0.0249030801139989	-0.0401863853496773
0.924830047619048	0.0602799058532797	-0.265318333570177	0.0664899523809522	-0.00903092340992351	-0.0105120634920637	-0.00367230802530816	0.00167422077922075	-0.00620210389610409	-0.0097714934509936	-0.0152787368171046	-0.0182293832639669	-0.0396068268540886
0.0929412749849374	0.0601980028530979	-0.0174603207014138	0.0394611871183438	0.013322814606082	0.00335140463667385	0.0240575319674697	0.0160345905070966	0.00498625251022818	0.00833710962137792	-0.000709560247382293	-0.00177324506395653	-0.00910462714892316
0.85223702020202	0.14776297979798	-0.231957142957791	0.116229963924964	0.00643876820839973	0.00933624531024535	0.0349238448773449	0.0264238045288046	0.0194955828060829	0.00788750675932248	-0.000154108398137787	-0.00802433639459954	-0.0229043428319187
0.144271923256488	0.0987614641488562	-0.0192288931237496	0.0993890189778877	0.00757884913187939	0.00773776857533492	0.0382364978626457	0.0277941262111549	0.0179623607868086	0.00765830885360716	0.00212203324962798	-0.00641442529471084	-0.012377942758887
0.00842933751021704	0.00109954815674581	-0.000876549985980167	0.00875249622210839	-0.0010912604480709	-0.0013182745348742	0.00161738029570139	9.19602610698136e-05	8.3969813920691e-07	-0.00120476749147255	-0.0012243054131363	-0.00169136598778028	-0.00192033373569377
0.000237473092385847	1.51219379680796e-06	-4.06232579850394e-05	8.04320758234374e-05	-3.02928281716656e-05	-6.05813048395011e-05	4.15764742126652e-05	1.19282579820371e-05	-2.40033078490218e-05	-4.54370665055833e-05	-5.75420111603053e-05	-7.80944005384975e-05	-8.06841711674807e-05
0.0860502650004423	0.0530848686653359	-0.0155916757224059	0.0373541786530675	0.00516356574607843	-0.000304271327403557	0.0193174622547382	0.0135305643045065	0.00924730369381366	0.00242964720933744	0.000259657533126012	-0.000585187474046234	-0.00237055604063408
0.561592030454749	0.268871666514281	-0.118093173196632	0.2260815928253	0.0314229457873533	-0.0146041227999031	0.0761541345644245	0.0385736234304215	0.0643578646629503	0.00840941149372509	-0.00565822736072352	-0.0281213468039442	-0.0386741231045933
0.553455259103804	0.192271380014368	-0.115241520272777	0.229378159501775	0.00228247960239492	0.00586421035199902	0.0740448036805025	0.0393193222768913	0.0235394088600955	0.00407334497719702	0.000212787172685469	-0.0184535474748239	-0.0383975690189823
0.563513863717848	0.179310025942438	-0.107901632889511	0.259582474377739	0.00551821466189983	-0.00305689820523103	0.0732614678036926	0.0460812678040053	0.0299254170062686	0.00123065822833446	-0.0165752506305784	-0.0351923660631962	-0.0536127034020805
0.0934662594593852	0.0629657107699796	-0.0162608944363072	0.0410694386737924	-0.00246062275497476	0.0220461803764602	0.0207562000240722	0.00794743960501408	0.00983265285767847	0.00979277881074274	-0.00722867582640492	-0.000721630445182614	-0.00677326215076314
0.0273346500743564	0.00934047317156147	-0.00590795788287447	0.00886878912439814	-0.00559706102137301	0.000302389335197537	-0.00171644143908709	-0.000133372752131336	-0.00252547129518648	-0.00264733584308774	-0.00440801806438467	-0.00301753526002312	-0.00495680855527277
0.93492026984127	0.0650797301587301	-0.269427202376676	0.0587930634920635	0.00944720634920626	-0.00593435064935066	0.0216261089466089	0.0165450634920635	0.00914261904761904	0.0017564278499278	0.0051014877344876	-0.00527731601731596	-0.00122971428571428
0.473831377939457	0.175382415469788	-0.0897294969212438	0.241255791894079	0.0102959780685574	0.00925176191589189	0.075758986310513	0.0371785457629451	0.0299926604160952	0.00977386999222463	-0.00646171927369127	-0.01953978437823	-0.0298029610517481
0.554662034372377	0.319441247600346	-0.105797748863364	0.261769872541638	0.00963611710052203	0.0209657738850115	0.0782598215570981	0.0499607075537752	0.0297539502973927	0.0153009454927667	-0.00838107813007916	-0.0238056151392391	-0.0461587151811267
0.0102406207486877	0.000753983493036658	-0.00198071656929248	0.00411935102019518	-0.00233606420861757	-0.00276911706770187	-0.000593680079397481	-0.00183213387875293	-0.00134521425582633	-0.00255259063815972	-0.00235293621322589	-0.00331949684439612	-0.003429442892354
0.531441291243116	0.125809108028818	-0.0984590491690833	0.26591417711367	-0.00906792117239819	-0.0106191492238524	0.0605513201789591	0.044478034524936	0.00850493615323045	-0.00984353519812531	-0.0242758361994616	-0.0451226848583987	-0.0577882163095546
0.354072914406086	0.0709521340831255	-0.0567986593382	0.224919288451824	0.00629192197295247	-0.0104467666361915	0.051463548046835	0.0300414940409419	0.0107724280616321	-0.00207742233161956	-0.0149701921229677	-0.028371026958275	-0.052079479336233
0.412339173065803	0.118468854220841	-0.0666538394938019	0.267191497335691	0.0280462379270779	-0.00733170699328789	0.0703987586376845	0.0529056909518444	0.0427771273378497	0.010357265466895	-0.0101909139708241	-0.0210706603717559	-0.0486082547988672
0.0648838474803438	0.0235484457654425	-0.00358565643212518	0.046916721325981	0.00944577745826548	0.00715722349994877	0.0321852169279888	0.0218280483084067	0.0155106987260006	0.00830150047910713	0.00509480758659425	0.00198150184480816	0.000564887351607549
0.303100329465718	0.105298126491943	-0.0457626925384123	0.209415423836071	-0.000429930243989574	0.00468957342785092	0.0590782035331681	0.0618189774579786	0.0210050267796972	0.00212982159193065	-0.00283177863554063	-0.019313239262592	-0.0251348201449685
0.416285817930002	0.117169318383132	-0.0689177894614827	0.266540922244856	0.0241988843810921	-0.0161381700501926	0.0660489411265571	0.0352075596592705	0.0240785213633539	0.00403035716544975	-0.0188629469099166	-0.0242130897273833	-0.0371872585911368
0.892887989232989	0.107112010767011	-0.249430222293354	0.0898853441003441	0.00387404251304257	-0.0105829154179153	0.0221723917193918	0.0155463691863692	0.00947828305028309	-0.00335443645243638	-0.00439705354879039	-0.0182988134643134	-0.0250728093932211
0.932920936507937	0.0670790634920634	-0.269193857081559	0.0607057301587302	0.0236943968253968	0.00831096825396815	0.0197773492063491	0.019852619047619	0.0132899365079363	0.0160026825396825	0.00556337734487722	-0.000482445498945494	-0.0111111558441559
0.0565069206776789	-0.00228359051914484	-0.00898497925472418	0.0267144835340572	-0.00454906086541512	-0.0035745580656491	0.00598925284882569	-8.4451420260423e-05	-0.00150724588376235	-0.00406180946553211	-0.00763077486541842	-0.00850198664578641	-0.011774372175054
0.0251718004292285	0.000292123652680665	-0.00511897152850956	0.00743030916816077	-0.00296464190992221	-0.00182034570213162	0.00156743545129075	0.00149359770315347	0.000161421726414902	-0.00239249380602691	-0.0026491343728996	-0.00254251329642047	-0.00479863151597105
0.418392548052761	0.118941884178556	-0.0694199249530801	0.264512365791565	0.0043518267325291	-0.0135825392446099	0.0745817583271338	0.0447855064097429	0.0184811713067933	-0.00461535625604043	-0.00795837949036238	-0.0264659401994234	-0.0315176645224389
0.56356872786596	0.266320485944882	-0.119921961729923	0.226816699272877	0.0128338699621571	0.0197733271801902	0.0688685356562182	0.0523971075979283	0.0260552593530674	0.0163035985711736	-0.00783722261623088	-0.031628124637627	-0.0397294207506735
0.55666978675216	0.18616653047181	-0.11643432156335	0.230241213490655	-0.000248946965365926	0.00681700349409842	0.0594893139535552	0.0426100910669239	0.01432486315092	0.00328402826436625	-0.016967655533045	-0.0312256006492487	-0.049523158083106
0.0347212132698251	0.00320840176770309	-0.00344822918229987	0.022718636793953	0.000344064618608531	-0.00109013266009471	0.00768095102445717	0.00581217059862148	0.00258649472619327	-0.000373034020743089	-0.0020967157535388	-0.00346049750683863	-0.0055199809607453
0.905191984126984	0.0948080158730158	-0.255056408964306	0.083541349206349	0.000626021645021457	0.0120742958152957	0.0240884863469861	0.0164016722721723	0.0107181269155681	0.00635015873015865	-0.00486877910977923	-0.0134509891774893	-0.0121055332204029
0.207670078968722	0.0309834802928999	-0.0237244639063625	0.162813497796032	-0.00302286564063842	-0.00406302769806433	0.0430998781097443	0.0251285510882911	0.0111846446181817	-0.00354294666935137	-0.0159458787658765	-0.0222387027415825	-0.0327735724776537
0.930808698412698	0.0691913015873016	-0.267946786534991	0.0614368571428572	0.00730625396825391	-0.00886124064824068	0.0190219920634921	0.011299670995671	0.00470255011655007	-0.000777493339993329	-0.00619748140748144	-0.00659158430458429	-0.0131665820845821
0.542602400954193	0.226385592053053	-0.104347256030661	0.262051479659416	0.00629968399265313	0.0130608272389972	0.071281213854134	0.0537038400633018	0.0275178638021277	0.0096802556158252	-0.00618448138985894	-0.0271228991381397	-0.0498257853630367
0.131779820045065	0.0874559016359014	-0.0212618493746257	0.069055354645534	0.00147822662831304	-0.00407108296077299	0.0313113177316698	0.0124961162055185	0.0117363851676602	-0.00129642816622996	-0.00160740667785927	-0.0056491110646093	-0.0104318061525841
0.0223949733280315	0.00989661260364939	-0.00228908212686446	0.0106191700205135	0.00450879102234031	0.000766870375231907	0.00817545962821854	0.00425485377746965	0.00163605599077948	0.00263783069878611	0.000529145860989389	0.000193625689715409	-0.000499090679567358
0.855198039183039	0.144801960816961	-0.230507907323945	0.115644627483627	0.00443463593269455	0.0106451753977016	0.0423691274836274	0.0280812782772782	0.0223414867909867	0.00753990566519802	0.0042604668109667	-0.0051339661449662	-0.0172133054510849
0.101981503324739	0.0750898151196424	-0.0176565881335538	0.0451287966040332	0.00949211221122161	-0.00184813419559346	0.0215192691240517	0.0139961961007933	0.00438190155373505	0.00382198900781408	-0.00486621961314493	-0.00563424822057651	-0.011093365405856
0.432962146095686	0.0866802948281936	-0.0801128186491268	0.232416321021814	-0.000907494626722072	-0.0016135684243524	0.058257841382823	0.0325013469599115	0.016873614219158	-0.00126053152553723	-0.0234473639263336	-0.0329313022990003	-0.046951590071595
0.932045492063492	0.0679545079365079	-0.268664954191086	0.0616345079365079	0.0266284126984127	0.00536792063492064	0.0226938412698413	0.0154536428571429	0.0119831507936508	0.0159981666666666	0.0047332561327561	0.000181152958152908	-0.0113985826950826
0.890835685314685	0.109164314685315	-0.248527592402764	0.0905169813519814	0.00858426562326564	0.00189411421911423	0.0288014142524143	0.0214315507270508	0.0136563067488068	0.00523918992118988	-0.0109942219447219	-0.00853219769119762	-0.0141188462093462
0.542423131318965	0.225432194276735	-0.101156547508654	0.268897596048377	-0.00687798008225693	0.00318874067657471	0.0722814164924168	0.0508295846897567	0.0287229202581889	-0.00184461970284111	-0.0191686638994192	-0.0315335651720472	-0.0503356741306925
0.890552135420135	0.109447864579865	-0.248897043876303	0.0908078645798646	0.00758857742257735	0.0078484201354202	0.0247765788655788	0.0171385550560551	0.0138407809412809	0.00771849877899877	-0.00116199580811349	-0.00752156832056838	-0.0168205481185482
0.0524271088984531	0.0219240546832408	-0.0117626834969717	0.0148233934254186	0.0069359891474865	-0.0037431514175317	0.00383520380452843	0.00112940439489458	0.0042166577941699	0.0015964188649774	-0.00224837773928725	-0.00362783664293939	-0.00503003774738795
0.0993207169589083	0.0415719681418579	-0.0114758532782746	0.0728402932962494	0.0088311422925596	0.00344201030669702	0.0262988094124396	0.0173930758143073	0.0138912534108223	0.00613657629962831	0.000952590802466846	-0.00282773610732026	-0.0110472214027653
0.932088698412698	0.0679113015873015	-0.269073712629946	0.0616113015873015	0.00464439682539675	-0.00822361183261189	0.0215880873015872	0.00769000488400484	0.00905518253968252	-0.00178960750360757	-0.00168062998113017	-0.010240258907759	-0.0163522142857143
0.855922341769342	0.144077658230658	-0.231653842215465	0.116609880452881	0.00590193735023148	0.0372168905538907	0.0440004251859253	0.032441674825175	0.0212025759795761	0.0215594139520611	0.00373781396381401	-0.00622857555543865	0.00346550337244467
0.906986936507936	0.0930130634920635	-0.25522848958167	0.0824763968253968	0.00860417604617614	0.0111082634032634	0.0305436349206349	0.0246905238095237	0.012299367547657	0.00985621972471973	0.00127394211344212	-0.0127662594386578	-0.0123637995631819
0.0428915177467067	0.005424383536564	-0.00786996400612273	0.017585632128656	0.00159126494593882	-0.00120386638504982	0.00469123523263446	0.00309945676634756	0.000947417752949209	0.000193699280444506	-0.00195358077265782	-0.00349471144300947	-0.00446835694834284
0.294535260384973	0.0436303048033514	-0.0422304373483617	0.211308039781717	-0.00460504390605188	-0.00499243282719491	0.0524381496033467	0.02843115946562	0.00821489859079239	-0.00479873836662342	-0.0172303698525585	-0.0319040965784743	-0.0450090959942767
0.31839753182473	0.0491236903239202	-0.0451613882064799	0.243283926848226	-0.00791929364949379	-0.00518070277725724	0.0501656406643656	0.0287677496120333	0.0102458397785689	-0.00654999821337549	-0.0213306367051503	-0.0400641277567739	-0.045845401621482
0.305714360304628	0.10642094824794	-0.0452023761044614	0.211544628005801	0.0256911020123077	0.00214150699822979	0.0882051328902829	0.0455509245934079	0.0244370209561629	0.0139163045052688	-0.0131307352273623	-0.015625396299968	-0.0353018293647566
0.00745103452674148	0.00027084910372053	-0.00104301554515817	0.0046158314166386	-0.00243279623559254	-0.0018481709482981	-0.000572264864059795	-0.00118459216474861	-0.00180646554598156	-0.00214048359194532	-0.00214727995046082	-0.00234127465380278	-0.00271457093235265
0.299605578697828	0.102809726791875	-0.0429894035875015	0.207542373281687	0.0288128732285367	-0.00144733636364497	0.0584007306618199	0.0434276261401176	0.0516263263214084	0.0136827684324459	-0.00146261216608351	-0.0198024965149595	-0.0332033824513207
0.893171695526696	0.106828304473304	-0.250444633476999	0.0892076378066379	0.00513500743700745	0.00218535642135642	0.0197526919191919	0.0194868791208792	0.00237791408591415	0.00366018192918194	-0.0110635688755689	-0.0183068651071152	-0.0174592371386784
0.0681095627630464	0.0297733926180376	-0.00435516398287539	0.0501400395978177	0.00951582453331615	0.00485604909647133	0.0367780400909289	0.0261184536146605	0.0141743327478572	0.00718593681489374	0.00300413407633496	0.00200450219853976	-0.00163349647658581
0.547641519766078	0.223409581808001	-0.104972710666288	0.264039152967907	-0.00650010528309231	0.00484773981034692	0.0731468108769958	0.0495208809038026	0.0324782919605329	-0.000826182736372694	-0.0152073713172467	-0.0259322874070764	-0.0449028612212722
0.109394950938871	0.00936774947671	-0.0142385036162199	0.0698361782134861	-0.00454443060833459	-0.00615102472210534	0.0167728527804997	0.00792050456505775	0.00193774997078505	-0.00534772766521997	-0.0124024602063516	-0.0160323542684305	-0.0183410760150705
0.0830886511767729	0.00799947561567098	-0.013984278691964	0.0395484044440226	0.00245545706786819	-0.00153093458960012	0.0138359982084136	0.00880155628410693	0.00524357999263116	0.000462261239134037	-0.00350544068901033	-0.00714692724904291	-0.00753887542037655
0.049807669028958	0.0334813445987826	-0.00594678760641247	0.0211995423797918	0.00227228631355147	0.00621453676877024	0.0153156139437181	0.0141016056439598	0.00413659323912115	0.00424341154116086	0.00255165770061732	-0.000134731959798844	-0.00489304299523182
0.0784324226305503	0.042662409404451	-0.0155203055909784	0.027874922870668	0.00613540339059598	-0.00584726247326361	0.0251662418414871	0.00710262436299569	0.00308579025291331	0.000144070458666185	-0.00208006595972965	-0.00760121025541016	-0.00551549347580566
0.0277564522698953	0.00239094905375736	-0.00478364154319924	0.0138010430087785	-0.00183585649836092	-0.000676523288042047	0.00233138306344198	0.00166766292254051	-0.00090292848148776	-0.00125618989320148	-0.00234357210808278	-0.00428520080969277	-0.00501181341212752
0.0733527025065639	-0.000205432510479608	-0.0133161719564528	0.0289099929173494	-0.00305119136854527	-0.00432560533178938	0.00728001016290183	0.00309287997615118	-0.000510765468116833	-0.00368839835016734	-0.00705756294452721	-0.00963303208506322	-0.012071748737724
0.0129570863070146	0.00803419948942951	-0.00151640499393801	0.01078739965297	0.00391516628637789	0.00475715669010152	0.00485022567672682	0.00213456721872326	0.00145418926622591	0.0043361614882397	0.00165231210412326	0.00229914680894884	0.00296348220686117
0.275797215116873	0.0438030377593527	-0.0365357381657774	0.210308023364489	-0.00267431847587285	-0.00624184903333591	0.0492182804935021	0.0260207096532686	0.00773790565730315	-0.00445808375460438	-0.0208336659222851	-0.0345852103424912	-0.0409479080828862
0.03156470563028	0.0113000486974606	-0.00745085379661435	0.00761547249055428	-0.000512609501054782	-0.00348826265969505	-0.00043986283439473	-0.00256931652736839	-0.00186511941952233	-0.00200043608037492	-0.00488418533330662	-0.00532276695770029	-0.0035788661274374
0.124730963603091	0.0861468255465298	-0.0195323786879778	0.0689067990418211	0.0116119929390887	-0.00259044710866564	0.0284221965313282	0.018213987438712	0.000963358158942107	0.00451077291521151	-0.00032093707711664	-0.00381306974368734	-0.0126347032002474
0.207757231078983	0.0316178827977009	-0.0236960441462786	0.162213283360597	-0.00277156399102416	-0.0017349374390376	0.0417731042783191	0.0253251813105348	0.0117758341677456	-0.00225325071503088	-0.0133480015699348	-0.0231388147313135	-0.033901557269735
0.889876996447996	0.110123003552004	-0.247548414205473	0.0927174479964479	0.012511364968365	0.00397019388076669	0.0243265093240093	0.0212656080031079	0.010412113969364	0.0082407794245658	-0.00943962115662123	-0.00944216948737542	-0.0233518837693991
0.438220001602669	0.0876353996815692	-0.0798869749621355	0.229016245301462	-0.00271636683204224	-0.00108644185386314	0.0510547451295062	0.0302721950635744	0.0101983757769715	-0.00190140434295272	-0.0135701599944161	-0.0432346040488956	-0.0442760765693436
0.462848974039103	0.0954364755120501	-0.08580069408093	0.243418965689859	-0.00476643254480141	-0.0212422180903274	0.00800879232509871	0.0126656580794022	-0.0198854976184477	-0.0130043253175644	-0.0608726975039726	-0.0337272082143905	-0.0650161415393641
0.890035523143523	0.109964476856477	-0.248518256892519	0.0922289213009212	0.00593301653901657	0.00158464424464411	0.0289497894050393	0.0142299566544566	0.0137882667332666	0.00375883039183034	-0.00531589393939391	-0.0122862661286082	-0.0175718864702549
0.293875829599047	0.0445549549073297	-0.0408747647139751	0.211254504693827	0.00130515568264411	-0.0137754521340497	0.0472514009075858	0.0276732282696433	0.00846960767696303	-0.00623514822570281	-0.0206651453656343	-0.0309823392017452	-0.0459986269114801
0.90561319047619	0.0943868095238095	-0.254777912048753	0.0835501428571428	0.0202430476190476	0.00741895238095236	0.027979619047619	0.02367678527355	0.0232318968253967	0.013831	0.0068816782106782	-0.0107032933324845	-0.0127394725679549
0.930546571428571	0.0694534285714286	-0.26824207685556	0.0634734285714286	0.00443995360195359	-0.0117644927470191	0.0235185952380952	0.0112657826617827	0.00758342857142846	-0.00366226957253279	-0.00981001587301589	-0.00771200288600293	-0.0133269200407435
0.395288052627709	0.0753661249445989	-0.0628362292625776	0.267473743824205	-0.00537909345780097	-0.00796172673810724	0.0619402217432587	0.0349058317348339	0.00558668439769699	-0.0066704100979541	-0.0240374791461268	-0.0401485243954361	-0.0550171077408878
0.579340857152128	0.275708093802619	-0.111812203044069	0.258688951107595	-0.00692871299238385	0.0135740609234213	0.0856273112752646	0.0564486569965612	0.0300717680133722	0.00332267396551866	-0.00884697131175571	-0.0259440935001294	-0.0457741216014228
0.880882516372516	0.0715011949384492	-0.244621270158908	0.0968463725163725	-0.000388875457875471	-0.0044816217116217	0.0259800102120104	0.0120974285224579	0.00502699855699851	-0.00243524858474864	-0.0102002640366879	-0.0202983994818392	-0.0254065783623615
0.0124196224038453	0.00805233285311791	-0.00186223456387894	0.00955037362801052	0.00389871070306321	0.00428792525935538	0.00558251972894548	0.00450503325854677	0.00313224175320914	0.0040933179812093	0.00325376608179442	0.00256369838792763	0.00212562148371292
0.010573377441401	0.0351960003910137	-0.000929416553303614	0.00883978951637439	0.0138603673453496	0.00909846682754725	0.0171887561185406	0.0145642661259192	0.0135326202595333	0.0114794170864484	0.011103017207486	0.00843814592587721	0.00941602458965757
0.930438142857143	0.0695618571428572	-0.268508615333961	0.0624951904761906	0.00484665079365076	-0.00765161038961026	0.0228467857142859	0.01133534992785	0.00162843084693098	-0.00140247979797981	-0.00432115268065258	-0.0050960909090908	-0.0151773907817329
0.0961096351590235	0.0064569614251148	-0.0155272173810195	0.0463844193866283	-0.00520030834321046	-0.000822935855404092	0.01546873429567	0.00625307103198758	0.000501599791155563	-0.00301162209930728	-0.00793673042674324	-0.0124077251168232	-0.0128662229686486
0.853681936285936	0.146318063714064	-0.230633796736071	0.116742952602953	0.0153356351426351	0.0115186176046176	0.0409667044067044	0.0262296461871462	0.0181838090798092	0.0134271263736263	0.00406119592030585	-0.0049487865693818	-0.00228050821400827
0.30870510819026	0.0491645863240818	-0.0364002253578323	0.264121161056833	-0.00454049004389845	-0.00082040099616365	0.0615461126701758	0.0361014508239618	0.013350519592283	-0.00268044552003105	-0.0212067903909261	-0.0343139711101531	-0.04764371826757
0.457051550822784	0.238599095209895	-0.0890927138442187	0.224120598829213	0.000322003433056384	0.00112256804836014	0.0583075477574454	0.0449785046991679	0.0405422731804721	0.000722285740708262	-0.00595937650074752	-0.020882445561844	-0.0321401605383401
0.930840031746032	0.0691599682539683	-0.268030123387265	0.063706634920635	0.00175688888888903	-0.0119486507936507	0.0152722510822511	0.00864263888888883	0.00125621428571443	-0.00509588095238089	-0.00226490187590178	-0.0121236442242941	-0.021160633252168
0.932477523809524	0.0675224761904761	-0.268949968456655	0.0620358095238094	0.00488304761904756	-0.00154393650793661	0.0181528174603173	0.00954599639249631	0.00524526190476182	0.00166955555555548	-0.00433933910533923	-0.0123854163059164	-0.0152762142857144
0.8521753001443	0.1478246998557	-0.232032915389316	0.116721366522367	0.0110916543456544	0.0105727963147964	0.0399824321789323	0.030325566933067	0.0192886554001555	0.0108322253302254	-0.000510776796732615	-0.00706824340528744	-0.0150007875691559
0.0523379300021216	-0.00292047037240119	-0.00799743465741655	0.0246484079923615	-0.00357217100578305	-0.00359960566098701	0.00461147450787713	0.00173834563640435	-0.00154930205720345	-0.00358588833338503	-0.00804929384555681	-0.0078340380116017	-0.0111417939809424
0.0144763950903923	0.00154753872069388	-0.0036293691119547	0.00159921682268136	-5.83335445197182e-05	-0.000863429817191773	0.000408297478847911	-9.45310811911754e-05	-0.000430996890273275	-0.000460881680855745	-0.000638037274780895	-0.000741533503336047	-0.000380177234826242
0.839786004995005	0.0839778789074083	-0.226596888496531	0.121763645798646	0.0028601388007703	0.00117146386293432	0.0305304625728676	0.0234896777389276	0.00909600571769342	0.00201580133185231	-0.00780574159010938	-0.0206431338979948	-0.0227358361080622
0.415646418422449	0.0762911137958456	-0.0685702997358281	0.268136870092957	-0.00609398898681374	-0.0128947727097591	0.0586057136418233	0.0342437250483845	0.011711946946026	-0.00949438084828641	-0.0308527278918376	-0.0479576318939228	-0.055932868756745
0.392375402844624	0.0723925289215802	-0.0618048021841602	0.268031723545326	-0.00442147659641656	-0.0110772789373659	0.0527245197140409	0.0284143240840164	0.0071525032816126	-0.00774937776689127	-0.0292220876326914	-0.0421871997830234	-0.0526407251628352
0.228347391231573	0.103971548943493	-0.0318632020944974	0.161449818065761	-0.001280624250175	0.000239276817795092	0.0468348749779345	0.0394026434192925	0.0231140016062448	-0.00052067371618994	0.000646262340597947	-0.0130430432075392	-0.00173199941427041
0.893124051948052	0.106875948051948	-0.249003037681353	0.0908726147186149	-0.0033342886002885	0.00207717748917757	0.0179105497835499	0.0117077827270768	0.0098253255633256	-0.00062855555555541	-0.00778482689532678	-0.020428440217677	-0.0262433919691418
0.302543092679903	0.0457445469354956	-0.0432668845899969	0.214490410956633	-0.00592518939911529	-0.00827384804824832	0.0492111374091745	0.0309043383715958	0.00500662286536879	-0.00709951872368181	-0.0167892612659005	-0.0266547367384463	-0.0433509024657283
0.905304523809524	0.0946954761904761	-0.255079582367443	0.0832488095238094	0.0184789523809523	0.013686253968254	0.0325150476190477	0.0265343614718614	0.0171180233165527	0.0160826031746031	0.00477451342448398	-0.00402604512154514	-0.0117440493395494
0.896371619047619	0.0736773767078072	-0.251354146863536	0.089158380952381	-0.00673298769204644	-0.00617224816557693	0.0198856145521147	0.00657166436341439	-0.00175412224050453	-0.00645261792881169	-0.0159380845820845	-0.0123468727791816	-0.0421097866818195
0.575602123596295	0.285789768554928	-0.112443917197042	0.258752231382588	0.0242892089055415	0.0141223408821822	0.0869774605779839	0.066393178699395	0.0438292369470028	0.0192057748938619	0.00695539618027996	-0.0200888746725882	-0.0355742651952281
0.15122901684652	0.0477869633308886	-0.0208770322519864	0.107648192791928	-0.00286607078783896	0.000229362736638428	0.0297320030520286	0.0203255879444321	0.0103782542767878	-0.00131835402560027	-0.00530827241677273	-0.00806537492633458	-0.0188092674986699
0.934074984126984	0.0659250158730159	-0.269466436533716	0.0597516825396827	0.0116570158730159	-0.00781402308802304	0.0193625000000001	0.0181461031746032	0.00593467460317465	0.00192149639249639	0.00236731746031749	-0.00592588888888879	-0.00657034737484741
0.0329396905480104	0.00981543618351277	-0.00820295504171938	0.00666881850819587	-0.00190573917013634	-0.00355630977728532	-0.00163643212737027	-0.00255961733820449	-0.00208235988210956	-0.00273102447371083	-0.004774080695296	-0.00430050077558775	-0.00546753094264806
0.548451045737368	0.323993007237425	-0.104959653763539	0.264888335668339	-0.00127538064189514	0.009879280127982	0.0759483094568136	0.0502818167269479	0.027286591841761	0.00430194974304343	-0.0139514974792223	-0.0327594671458249	-0.0468071919016216
0.553590885150361	0.319004459719377	-0.10721060815316	0.266500341532422	0.0153350526853275	0.00617252188504047	0.0786922987876036	0.0563110369778799	0.0374590154355361	0.0107537872851839	-0.00715556928273986	-0.0230238128828055	-0.041827345086775
0.856750270951271	0.143249729048729	-0.231897830200083	0.114910173493173	0.0149219988899989	0.0148360179820179	0.0402057065157065	0.0351281814296814	0.0207417526523184	0.0148790084360084	0.000665893550893526	-0.00410339638139645	-0.0154243985217681
0.856942595737596	0.143057404262404	-0.233415185833113	0.114208515373515	0.0184577534687536	0.0110844427794428	0.057454078865579	0.0319115759795759	0.0266771351426351	0.0147710981240982	0.00561609324009316	0.0158613414363414	-0.0104018739871239
0.120374529029348	0.00860024006572048	-0.0176657080639469	0.0705318584338864	-0.00416952594504283	-0.00589358125644347	0.0218731022111292	0.00983848658669891	0.000308113407441898	-0.00503155360074316	-0.010620591741993	-0.0150059691796981	-0.019832988698168
0.540146890398922	0.22637057199162	-0.101582539621938	0.269094791500621	0.00183292564765847	0.00981875451189052	0.0723111163600195	0.0461449351159127	0.0274367915440253	0.00582584007977449	-0.00721551235274143	-0.0319545528937052	-0.047268219818649
0.932383746031746	0.067616253968254	-0.269571450370021	0.0613195873015873	0.00787825396825392	-0.00507860317460307	0.0237714920634921	0.0215863492063492	0.00917782140082146	0.00139982539682537	0.00571898773448776	-0.0095296357531357	-0.00513294480519477
0.929919285714286	0.0700807142857144	-0.267831376251098	0.0623407142857144	0.00460721500721517	0.000613300144300166	0.0185485692640693	0.0065797561327563	0.000912142085812584	0.00261025757575772	-0.000392165223665142	-0.0152977327000484	-0.0142539134199133
0.893798975468975	0.106201024531025	-0.249064453245085	0.0890921356421357	-0.000811055389055237	-0.00817715984015965	0.0213705562770564	0.0153908802308803	0.0022156162171163	-0.00449410761460745	-0.00771311500264427	-0.0171511587921881	-0.0268774958374957
0.907313365079365	0.092686634920635	-0.255037667486142	0.0825266349206351	0.00769958485958488	0.0115754444444445	0.0225312518037519	0.0186997200577201	0.0102010122655123	0.00963751465201468	0.00187002308802309	-0.00548727128427129	-0.0152781118326117
0.654743506531482	0.274616720747161	-0.144128278964498	0.221941953182376	0.0159457300175575	0.0088068204770344	0.0737743821667798	0.0489994118750834	0.0350568913345208	0.012376275247296	-0.00332484325739701	-0.0232129909525309	-0.0347179695562752
0.305026794336716	0.106273474451831	-0.045122848740345	0.212098811046722	0.0614863519788768	0.00245421013269692	0.0675405181463324	0.0390787100130339	0.0193822835866799	0.0319702810557868	0.0116148515284843	-0.00373231819326603	-0.0280264431742466
0.151787704713635	0.0976260793335595	-0.0211166264968012	0.0996333022460545	0.00441860947587819	0.000369875842219286	0.0708636050102243	0.027227137600243	0.0164410834779477	0.00239424265904875	-0.000732684601439659	-0.00687641593724383	-0.0133521050110328
0.193854367000152	0.07576831651678	-0.0263900917570376	0.138468624335477	0.0199530659809112	0.00790518264567711	0.0533184337368847	0.0365894489934595	0.0196881587107449	0.0139291243132942	0.000498451555689394	-0.0137050923895931	-0.00818502783014632
0.000477425847362592	2.7150187176131e-06	2.94964608031547e-06	2.68184462927684e-05	4.28528410153909e-06	1.16089348357537e-06	0.000207827813508945	0.000122882343808884	5.63108623670238e-05	2.72308879255723e-06	-4.08072302986394e-05	-7.69000946772368e-05	-0.000107541896508683
0.414412766571944	0.0760793583405947	-0.0683173941337809	0.266991857144209	-0.0027867317203325	-0.0029202312735947	0.0563440985374462	0.0246317019924902	0.00933595934787274	-0.00285348149696363	-0.0304320186885577	-0.0413755334254696	-0.0542973225361697
0.0455087364792926	-0.00245789727268887	-0.00517574890737899	0.02698592934118	-0.00805542473111794	-0.00708403681587996	0.00385184416261625	-0.000593460259303839	-0.00488432837896294	-0.00756973077349895	-0.0110796528286583	-0.0122751161053643	-0.0144353497922995
0.0960239141157991	0.00607505722208085	-0.015889080858707	0.0453044835883225	-0.00589428977222962	0.000843387313549965	0.0110753447178053	0.00418753755293333	-0.000475706605271839	-0.00252545122933982	-0.00936555579086823	-0.0129453364891473	-0.0127374637579434
0.65266135775968	0.274168440147777	-0.14372160836444	0.223600220055759	0.018429957690956	0.0144480304277351	0.0732572225572919	0.0555120107151342	0.029063037390208	0.0164389940593456	-0.00853943623887099	-0.0089326396093401	-0.0286694070523694
0.473872999560535	0.169828547080799	-0.0905502738779699	0.241245105067502	0.00977078935929998	-0.0174365547675573	0.0713162861230964	0.0372772940789488	0.00825076614918197	-0.00383288270412863	-0.0143422154473372	-0.0428745086681923	-0.041650267511317
0.934087365079365	0.0659126349206349	-0.269872027590808	0.0602759682539682	-0.00566063492063484	0.00630273015873017	0.0138771825396825	0.00304753174603167	0.00521221428571428	0.00032104761904761	-0.00655523593073593	-0.0151586637806638	-0.0176060264457765
0.660296229742949	0.269319312330669	-0.147027349874452	0.220596972523412	0.000578642291585996	0.00811978015392845	0.068414839503472	0.0556895985799878	0.0311851531324325	0.00434921122275722	-0.0102560497302491	-0.0339568041443969	-0.0423608290422142
0.890284196914197	0.109715803085803	-0.248155733955024	0.0922680253080252	0.00852281895881901	0.000381951936952007	0.0207789264624264	0.0205169971694972	0.00951490753690754	0.00445238544788551	-0.00876403818403826	-0.0217438993855817	-0.0226195571095571
0.455573258886639	0.180858151264213	-0.0710779410607529	0.294977340651611	-0.0136466241755898	0.00864597937810907	0.0718620443987764	0.048740280430732	0.016465347855003	-0.00250032239874037	-0.023529874274073	-0.0375604867481584	-0.0560965266053436
0.554722077847807	0.193573632429726	-0.115671314867413	0.230382672417917	0.0095766835631258	0.00450544196780522	0.0720808014069968	0.0477300689106697	0.0249344018076041	0.00704106276546546	-0.00272484996846278	-0.0229791250931185	-0.0310898610578514
0.895702323232323	0.104297676767677	-0.25114043539549	0.0882543434343435	0.0102162481962482	0.00813080741480732	0.0287544148629147	0.0150762683982685	0.0135512226384726	0.00917352780552771	0.00445608638583639	-0.00820523976023979	-0.00877301884080828
0.0192988255949332	0.0334551374106803	-0.0014765472856336	0.0156762244688368	0.014433751078846	0.0130954845984539	0.0170596812460545	0.0166517814870283	0.0149946054349726	0.01376461783865	0.0105031222882281	0.00809253951090471	0.0094913139083378
0.0345131756192067	0.0106788070086971	-0.00833546830399289	0.00747441604825398	-0.0030755729949363	0.00186190466690132	0.00221495165857179	-0.00156273280842126	-0.00320689209220534	-0.000606834164017488	-0.00406745593787236	-0.00507946712240882	-0.00537839969862363
0.446992522497644	0.184389028628871	-0.0692440207439979	0.299534363320253	-0.00914362851780853	-0.00146276789801231	0.0710700233630024	0.0427141395039584	0.0195219654745585	-0.00530319820791042	-0.0259809596980721	-0.0395076874611516	-0.0584255510876369
0.564801577770255	0.267077479631112	-0.119568006407597	0.22767571309741	0.023117529317575	-0.00289278403243787	0.06105741734504	0.0474486518315683	0.0243143882102789	0.0101123726425686	-0.00815630633534969	-0.0318530577422178	-0.031864468396391
0.0686160707376279	0.00418058269658468	-0.00746458285635071	0.045111340041015	-0.0061125485029208	-0.00676366056365608	0.0113216115935156	0.00553826637683742	-0.000230690658526364	-0.00643810453328844	-0.0103665218755347	-0.0129430128867459	-0.0156773656858786
0.932722873015873	0.0672771269841269	-0.269043190068268	0.0612004603174602	0.00192584126984119	0.00339888888888884	0.0161110793650793	0.0154698412698412	0.00804474603174599	0.00266236507936501	-0.00259092063492072	-0.0047007063492065	-0.0119844761904763
0.00909627273558423	0.00116479447199509	-0.000907510285739866	0.00853954767145062	-0.00134455130024625	-0.00155658830129722	-7.68568899806466e-05	-0.000198489602844723	-0.000105687768046177	-0.00145056980077174	-0.0012076741106057	-0.00171915358582918	-0.00214213848585894
0.303233742838633	0.105833723792225	-0.0446006860341999	0.209753113528046	0.0360479445535356	-0.00878269891589384	0.0609586427887241	0.0499395884992227	0.0281694799718128	0.0136326228188209	0.0256458034635491	-0.0209016029523628	-0.0316267348560904
0.892954577200577	0.107045422799423	-0.250416142702447	0.0895657402597403	0.0111755584415585	-0.00128882828282828	0.0325364451659452	0.0347706558441558	0.0108743714063715	0.0049433650793651	-0.00152190068265057	-0.0113912656510156	-0.0226170766831207
0.894003548340548	0.105996451659452	-0.250693444982795	0.0896864516594517	0.00174920202020201	-0.00630166342807514	0.0225233468198468	0.0118920786435787	0.00569268731268735	-0.00227623070393657	-0.00274347219447213	-0.0132641795981795	-0.0216183528138528
0.565087636985724	0.264324348792817	-0.117852189788094	0.226673513411626	0.0887713198015734	-0.00323985813868111	0.0720192514095969	0.0517872788245831	0.0252070196143008	0.0427657308314461	-0.00609410878184535	-0.0173013212311605	-0.0394618852657509
0.0943176231830684	0.0147152973611503	-0.013142529691482	0.0603381615134799	0.00132295610427696	0.00188885560857312	0.022423216329291	0.0119006663104179	0.00530424933215659	0.00160590585642505	-0.00439209011298526	-0.00757010349453342	-0.0122297591956885
0.0411138742997618	0.0304270116260801	-0.00306252785533739	0.0236846873710287	0.0051655941713985	0.000676204883315316	0.0207177237487832	0.0160809527873227	0.0114151628196851	0.00292089952735691	0.00462379411418241	0.005668977227741	-0.000367005306307192
0.125915716754679	0.0858808541406743	-0.0195897476903924	0.0697483221646911	0.00182375377743754	-0.00586834281778517	0.0307161175941118	0.0212624154432584	0.00624947572856707	-0.00202229452017381	0.00265966995546263	-0.00748754272525051	-0.0106208270755681
0.551476494946947	0.319386295665787	-0.105758056379033	0.265400924534744	0.00185927283656717	0.00769120715731975	0.0718033236977281	0.055113819888592	0.0303309750159414	0.00477523999694351	-0.00873509350773571	-0.0192604162635234	-0.0396044415749516
0.414189093983573	0.0786305426227812	-0.0698493631562644	0.267416782767127	-0.00244620877445756	-0.0141294831432082	0.0578106874535429	0.0289621870355407	0.00900456275414335	-0.00828784595883292	-0.0243402793889234	-0.0450702729310535	-0.0504455836160092
0.933863698412698	0.0661363015873015	-0.269173291141949	0.0607763015873015	0.00136066666666668	-0.00633114785214783	0.0169462222222221	0.0137771587301587	0.00196515234765227	-0.00248524059274058	-0.00586578571428564	-0.0117122936507936	-0.00903319336219344
0.396917575053855	0.0744077977583514	-0.0635445873103518	0.270386142966686	-0.00908497608584857	-0.0108357344907002	0.0553820477584088	0.0365985703316381	0.0116709129015127	-0.00996035528827444	-0.0387177730480417	-0.040418505209343	-0.0508343923833645
0.456424118736345	0.31792415999154	-0.0746021476290634	0.28946651293342	0.0155692578126507	0.0103220331084203	0.109038242834614	0.0526115152628208	0.0293201784170612	0.0129456454605356	-0.0161946359758966	-0.0318338325523115	-0.0416180758856977
0.0747496636276277	0.00359239697827168	-0.0100532814638554	0.0430134172461205	-0.000516469044240228	-0.00459561052317721	0.0119504230843231	0.0050041627071865	-0.000112584638471538	-0.00255603978370872	-0.00839441840292778	-0.0100183794653751	-0.0136656383713333
0.0316796626313134	0.0114034940715086	-0.0076922167183921	0.00786334263142274	-0.00313998459328817	-0.00367637086691516	-0.00138542028222879	-0.0003983099334611	-0.00142860432808255	-0.00340817773010166	-0.00185962474544851	-0.0017943527572634	-0.00443635009973591
0.472137033467161	0.170876060250688	-0.0890710101094023	0.24317446820383	-0.00809743763493498	-0.00333340577002944	0.0629375865083469	0.0404616561351571	0.0177649169988387	-0.00571542170248218	-0.0244850663747967	-0.0321575198870806	-0.0439743381980628
0.444012873882907	0.188473512879777	-0.0694965932802403	0.295730359291651	-0.00367060222340537	0.00561372384470465	0.0803616482242492	0.0498099246389909	0.0242431958760717	0.000971560810649641	-0.0153854224008283	-0.0350269798730036	-0.0508297724726312
0.660977989295346	0.319172671156473	-0.146120428435237	0.22330897096368	0.0154549746104616	0.0113000681048487	0.0969173646992796	0.0580301993836481	0.0358364979134469	0.0133775213576552	0.00689224251403575	-0.0102863733079117	-0.0271311342437313
0.545898149866164	0.218281607744125	-0.104440396802039	0.265449581340798	-0.0085025404808976	0.00459062536775279	0.0659762605836475	0.0436711010732737	0.0173407295666953	-0.00195595755657241	-0.0225143931783737	-0.0353524724743917	-0.0513900063119169
0.547233143221402	0.219249542410724	-0.103563313731285	0.268252248071442	-0.00687296158729933	0.00173584734445409	0.0713638597766367	0.049158366040668	0.0182218678756654	-0.00256855712142268	-0.0176763533229788	-0.0364030896301302	-0.0601864256168919
0.0330830702689321	0.0109030309710454	-0.00809985587013731	0.00709090139650612	-0.00216406688326418	-0.00570844879839765	-0.00142624671231698	0.000400490243396959	-0.00314367933749123	-0.00393625784083092	-0.00281285189726078	-0.00326335838750433	-0.0052650942739477
0.0467566983204064	0.00131326005546185	-0.00460114996421523	0.0291690486421828	-0.004791202680224	-0.00604546983774409	0.00474269269957058	0.00141379708620536	-0.00250930919895043	-0.00541833625898405	-0.00872033211107763	-0.00995792296296221	-0.0127977808821704
0.120798642561967	0.00861179779912351	-0.0180707185775512	0.0714085985748955	-0.00474957899974718	-0.00660925129482368	0.0154066726270953	0.0116794441954913	0.00387558792621136	-0.00567941514728543	-0.0105862226370515	-0.0136229761851311	-0.017471976920678
0.0221229038139421	0.00563617049760366	-0.0045461449431942	0.00898126965538128	-0.000797035590401018	-0.00287779794267557	0.00285998516992954	0.00101371359164264	0.000284149510605704	-0.0018374167665383	-0.00176823150583371	-0.00128931318045314	-0.00230672821465674
0.417114068067057	0.116696199369165	-0.0699746819640917	0.26731541092454	0.023145346621649	-0.00856104149021658	0.0603742476235308	0.0381781846237063	0.0258579027136143	0.00729215256571619	-0.0264562851090809	-0.00992117747728516	-0.0379596834035192
0.00964339743718734	0.000615442876022524	-0.001829583308623	0.00373098104692712	-0.00217815588297175	-0.00267558145024085	-0.000875069138484001	-0.00194555652282733	-0.00178009137367233	-0.00242686866660631	-0.00233067751261656	-0.0021708128440477	-0.00271550055939381
0.448943799583664	0.158590002778689	-0.084337242746725	0.224502786538567	0.00763751893620762	-0.00241426948189788	0.0648607647929434	0.0393009065184959	0.0210431021971516	0.00261162472715487	-0.0111333610414769	-0.0219372681529906	-0.0376856870496566
0.892944043290043	0.107055956709957	-0.249135281432613	0.0912715122655123	0.015617393939394	-0.00980838433324505	0.0317836551226551	0.0221139646464646	0.0152951887001886	0.00290450480307447	0.0139490345765345	-0.00633702380952372	-0.0202130785750197
0.0913656362204973	0.00468956426428735	-0.0151110523346119	0.0441950980368214	-0.00447011616924625	-0.00484885805158417	0.0114752278145277	0.0048907789523697	-0.000156022308138062	-0.00465948711041521	-0.00789511368345718	-0.00982794554053072	-0.013556016275003
0.0430523223612688	0.0159897415361296	-0.00961615522616729	0.0119248998629612	0.000395711017249549	-0.0031611799314362	0.00121154718012641	0.005651610153005	2.05380083416473e-05	-0.00138273445709333	-0.00310099828585696	-0.00480716037655661	-0.00468478912937403
0.370095096088111	0.220914853267362	-0.0635376617285633	0.217603546616196	0.00597138503631306	0.00698626393090257	0.0625905394073165	0.0348150085746705	0.0192600884866337	0.00647882448360781	-0.0113235173760172	-0.0300081429411531	-0.0396953086127968
0.418540101130529	0.074732117188846	-0.0693175061156017	0.266568804565082	-0.0138269657935624	-0.0154354201067803	0.0515046237442349	0.0300257951730372	0.0053145887176953	-0.0146311929501713	-0.0287734620507676	-0.0487633608587489	-0.0543657053382766
0.302133559889473	0.0462615530751151	-0.0437398088388668	0.211534712772108	-0.00505118240180374	-0.0143401080239189	0.0457238747773525	0.0217778866191455	0.0120693180861707	-0.00969564521286131	-0.0173754236985846	-0.0320835172626841	-0.0456578780283218
0.882482676878677	0.070866490126872	-0.24573804072896	0.0956551008991009	-0.0032408911676558	-0.0121812428127429	0.0173946572659367	0.0105905071023747	-0.000455587620755593	-0.00771106699019941	-0.0157346891807022	-0.0244258479619048	-0.0309157985464484
0.0256693000149029	0.000860877444988022	-0.00538548204017653	0.00828037792703767	-0.00182529973718926	-0.000695265240580813	0.00245485734075869	0.00135512069772985	-0.000650075954484224	-0.00126028248888504	-0.00234919114854319	-0.0028030285526279	-0.00359550030732417
0.0279400372211966	0.0109787691818337	-0.00613142454735764	0.00966540737553623	0.00113017268182958	-0.00327622474423783	0.000114611703215438	-0.00187987077083539	-0.00396423634933207	-0.00107302603120413	-0.00315193090778813	-0.00301485550857824	-0.0019085536487686
0.657344757603728	0.270972869284113	-0.145517511427061	0.224034795868763	0.0179907669581211	0.00935941469481139	0.0721612604604999	0.0475080653198005	0.0162523306910228	0.0136750908264662	-0.00694453640968684	-0.0280792790862513	-0.0524422788140283
0.853486674103674	0.146513325896326	-0.231184804908311	0.117228881451881	0.00630010367410361	0.00984341969141966	0.0403841866466865	0.0232727398712398	0.0153651505716506	0.00807176168276169	-0.00292601086675637	-0.0111686349304292	-0.017252130909697
0.931760714285714	0.0682392857142856	-0.269744810510585	0.0614726190476189	0.00332023809523796	0.00277434199134186	0.0182082857142857	0.0119155822510822	0.0104010476190475	0.00304729004328996	0.000105999999999828	-0.00534479004329025	-0.0214706618260968
0.579758640325914	0.367878585005988	-0.114011060727725	0.256067646837336	0.0275361730790614	0.024957919509325	0.0939751012632204	0.0597157238913358	0.0415692454905457	0.0262470462941932	-0.00771899269016152	-0.0159239547533473	-0.0271941363841489
0.302477549202972	0.0463590132632185	-0.0370649522835593	0.264856910859841	-0.00387299125557533	-0.00515329990001023	0.063451823615487	0.0349103062418246	0.0164724206755814	-0.00451314557779275	-0.0243674641824953	-0.0333096121420816	-0.0477426923844269
0.315916557794226	0.0503105641503457	-0.0443342411260197	0.240522339922437	-0.00823981216482012	-0.00154632902439938	0.0509171135135723	0.0356054052195677	0.0136536234878266	-0.00489307059460975	-0.0225646677567922	-0.033259465173502	-0.046312145914609
0.906774507936508	0.0932254920634922	-0.255727895069176	0.0826443809523811	0.0159149841269842	0.00996273015873028	0.0346445396825398	0.024423642857143	0.0172092206682207	0.0129388571428573	0.0155541695526696	-0.00688025036075024	-0.00960901692751681
0.399895669057024	0.0759538373598954	-0.0617745309648481	0.270745475667533	-0.00968235944748025	-0.00666813009621653	0.0576970959236267	0.0375550091533601	0.00893974451570767	-0.00817524477184839	-0.0258877795481184	-0.0392090705424758	-0.0556967592227711
0.32338361804064	0.0531461727928879	-0.0466438691331582	0.246386030877402	-0.0059285700004163	-0.00953083929178711	0.0477778746253709	0.0333959320769886	0.00708333034093633	-0.00772970464610168	-0.0223523006455218	-0.0359002782092116	-0.045475508232008
0.280067734672994	0.0444747336770336	-0.0361810051649632	0.214820837303915	-0.00387370702794498	-0.00741331692625752	0.0509714361825238	0.0299299648042073	0.00977462583269839	-0.00564351197710122	-0.0211068122722536	-0.0314511121142971	-0.0406974603302653
0.0996741683061733	0.0403806789430871	-0.0109903046009209	0.0753446932566045	0.00734316474109155	0.0042989950360563	0.0306287226932875	0.0207633873485058	0.00936420455162243	0.00582107988857393	-0.000239251081859418	-0.00668499561860381	-0.00774789016758076
0.892141341991342	0.107858658008658	-0.249589232754971	0.0901419913419912	0.00575473737373722	0.00170865900765893	0.0322562215007214	0.0211206077811076	0.0140193706016205	0.00373169819069807	-0.00245454611625051	-0.00451194630206408	-0.0128357864912866
0.663027164525407	0.272828849334323	-0.147275808849974	0.221159704629592	0.0214950121044949	0.0177978572087636	0.0758534807999593	0.0494531945210497	0.0373932360966329	0.0196464346566292	-0.00148847489353798	-0.0172594453993558	-0.0306129466776485
NA	NA	NA	NA	NA	NA	NA	NA	NA	NA	NA	NA	NA
0.548054667710174	0.321420073626412	-0.10417149144781	0.267382631599974	0.00419152837170522	0.0065559966522456	0.0757595380398725	0.0720925123933212	0.0309995126960962	0.00537376251197541	-0.0139756559498436	-0.029952755966359	-0.0434017485163354
0.062942372101465	0.0107440527100193	-0.0115328037453234	0.0264887570744806	0.00132589631955261	0.000773756532293363	0.0129595689972929	0.00881154407602414	0.00523984476770692	0.001049826425923	0.00235357769196819	-0.00331506349901896	-0.00339509018375557
0.929037238095238	0.0709627619047619	-0.267741214275651	0.0642727619047619	0.00727187301587306	-0.00955312987012991	0.0178099841269841	0.00814962798312802	0.00575601769798828	-0.00114062842712848	-0.00805478210678201	-0.0106543318348318	-0.00857248773448771
0.0278761807946012	0.00198241449858988	-0.00511575435812419	0.0137674223290741	-0.000392575457319116	-0.00228805161991512	0.00293476138381653	0.00172510123724354	-0.000466925931946666	-0.00134031353861712	-0.00316029962225343	-0.0038737437215528	-0.0041269562344202
0.100807378521564	0.0634638725289503	-0.018391482716295	0.0426927657621043	0.00975342725361693	-0.00379097987772761	0.015406051974408	0.0129340267890508	0.000285609628633152	0.00298122368794466	-0.00243659099070083	0.000544795688028843	-0.0111277252786552
0.658539755043495	0.323783437298545	-0.145199240100335	0.220348003341446	0.036250153851023	0.0143737504948764	0.0723957588711345	0.0521082652214983	0.0427763688348354	0.0253119521729498	0.00203342442399401	-0.0116517151024688	-0.021886820510307
0.559576344288632	0.185295575331827	-0.117802018436331	0.231005904760407	0.0138781880704254	-0.0102576593652665	0.0584741077669233	0.039812546170265	0.00859238609265045	0.00181026435257947	-0.0173904294207357	-0.0360729057409236	-0.0466982654188601
0.300060929592394	0.103738829709747	-0.0427191684673354	0.209555937820008	0.0145828042850006	0.0605594926462074	0.0652415647694302	0.0466872071207088	0.0248244305719251	0.037571148465604	-0.00531492784616211	0.010570230325513	-0.0272713691728838
0.904332904761905	0.0956670952380952	-0.253889945746716	0.0840993174603174	0.0123985238095238	0.00522190476190476	0.0286373333333333	0.0154079177489177	0.0113439047619047	0.00881021428571427	0.00407865079365088	-0.0091875965700966	-0.0115055866545736
0.124752195323058	0.0861352184858054	-0.0193352380386958	0.0693994751232473	0.0161890397608078	-0.0065366975844413	0.031690654876344	0.016069984825776	0.0123400816823206	0.00482617108818324	-0.000530560940125602	-0.00298120874418058	-0.0104889481881699
0.0683789961825839	0.040783489282627	-0.0134233470842195	0.0236149844398247	0.00182810002999817	0.0160971286612736	0.0169535685686757	0.0076923822228846	0.0049720991559266	0.00896261434563589	0.00187468887699641	-0.00204266663917968	0.00488083570433608
0.4151683303052	0.0743817201055902	-0.0684624233781067	0.264879258863801	-0.00589398072172509	-0.0322862164203395	0.0550980161221117	0.0282570340040059	0.0102273557133012	-0.0190900985710323	-0.030645059836621	-0.0464363296922056	-0.063247891509928
0.0786887135675348	0.00200797068959528	-0.0114323551957567	0.0430158195727951	-0.00431040098212336	-0.00448271684462152	0.0100975240187193	0.00519383176457447	0.000783501472159137	-0.00439655891337244	-0.00750623626385842	-0.0125783676192793	-0.0148313072339531
0.276447456878628	0.0426654919609267	-0.0371729578186617	0.212207066503701	-0.00144428276003133	-0.00950787735344144	0.0542396274607171	0.028407771074424	0.0114587884522994	-0.00547608005673639	-0.022308633498074	-0.0354950843767386	-0.0377568235436208
0.660159076669689	0.319635043441633	-0.14593241997826	0.222839825418389	0.0224043763877548	0.0221273290408427	0.0779641780179068	0.0563108323043739	0.0387920444936742	0.0222658527142987	-0.00737608624846531	-0.00782894370474885	-0.0215839936182504
0.00769456973504938	-0.000786706767149261	-0.00163211087990934	0.00400703016478362	-0.00185606868440095	-0.00178333387755168	-0.00180831374683124	-0.00230263000914383	-0.00238506328254788	-0.00181970128097632	-0.00258817891338555	-0.00317908488783522	-0.0029628647388605
0.929147158730159	0.0708528412698413	-0.266602301135673	0.0649061746031745	0.00412429725829722	0.00142588600288596	0.0189909920634921	0.0134584365079365	0.00712083333333324	0.00277509163059153	-0.0054769706404707	-0.00585699206349199	-0.00953036507936511
0.90313780952381	0.0968621904761905	-0.253927241377199	0.0846710793650794	0.0147171904761905	0.00841188888888889	0.0312807698412698	0.0209804177489178	0.017100253968254	0.0115645396825397	0.000910563492063532	-0.00504287224540156	-0.0112039473304474
0.657482607822434	0.3226166429486	-0.145462168950205	0.222802256427298	0.0291343260172331	0.0367505916357068	0.0835447605554419	0.0675851329293985	0.0641668692922179	0.03294245882647	0.00138359832288448	-0.00216566409185881	-0.024508350754707
0.369760639871597	0.130996818385759	-0.0619055846265498	0.222414891714251	-0.000495962081678902	-0.0102241761026474	0.0545493675552091	0.0344011456582933	0.0106526823856303	-0.00536006909216313	-0.0218214085120209	-0.0366472622260146	-0.0498424815304641
0.00150523249541275	0.000941157922421291	-0.000155876118486878	0.000243470613771633	-0.000318390151176407	6.57459359927985e-05	0.000153610633445649	5.18050046420251e-05	-0.000160533603348848	-0.000126322107591804	-0.00024316827480914	-0.00035259387189646	-0.000516923830432844
0.851310236652237	0.148689763347763	-0.230786674146431	0.11691496969697	0.012613937950938	0.00553046586746586	0.0364550592185592	0.0253566669311082	0.0199654069819071	0.00907220190920188	-0.00310867715617713	-0.0123058146286462	-0.0163701998622292
0.894218116883117	0.105781883116883	-0.25104781591203	0.089690772005772	0.0129654545454545	0.0088547561327561	0.033868645021645	0.0231929783549784	0.0199631212121212	0.0109101053391053	0.0113743578643578	-0.0101445339105339	-0.0171992187534687
0.0266985163711214	0.00608238855209481	0.000237963543955503	0.018327578175521	4.34576443500839e-05	-0.00032371445426066	0.0109032191869808	0.00615016256451998	0.0027527241794092	-0.000140128404955288	-0.00204058035759113	-0.0041250499046256	-0.00609951092833921
0.0509127854388777	0.00607286605581348	0.000735414908536826	0.0483967240274774	-0.000250224474734807	-0.000258111607394897	0.0199226359265998	0.0122068883489133	0.00611673662840728	-0.000254168041064852	-0.00426611556719591	-0.00811086850828143	-0.0116015345208517
0.0616512960863627	0.025084244713411	-0.00336762923119117	0.0527262317848304	0.00386011185474908	0.00371785851105524	0.0269995918788895	0.0238361311290591	0.0124315450188616	0.00378898518290216	-0.000250429549604608	-0.00147982185516023	-0.00325747233963559
0.303856746748697	0.0513387206819545	-0.0401465358175334	0.242353128342736	-0.00888250623685993	-0.00763728407508818	0.0492040176221278	0.0288651430896805	0.0152498783114606	-0.00825989515597403	-0.0218777871086906	-0.0345911523797185	-0.0498327634748975
0.559585907238797	0.194464867413805	-0.117854552482286	0.227322867693353	0.0151760923714568	0.000785098392513617	0.0592485931263367	0.0509501991267077	0.0217545039667875	0.00798059538198514	-0.0181965626548238	-0.029070743417019	-0.0355520803222458
0.0948781763229662	0.00333893519784595	-0.0164562559592834	0.0443075550921098	-0.00249666633345969	-0.00446491790041603	0.0129943250909859	0.00610770992373214	0.000722069449698146	-0.00348079211693786	-0.00732228812434133	-0.00889298046307616	-0.015852880002421
0.369685377645691	0.224833144478205	-0.0638624304283159	0.221147895242382	-0.00154954557249515	0.00205877554190353	0.0777094850962206	0.0396141770531157	0.0242757490141637	0.000254614984704193	-0.0100943163102183	-0.0267754296527826	-0.0404066132777428
0.304203961086152	0.0513426381471025	-0.0415007114045257	0.242968918576385	-0.00164489600496032	-0.0165057087177675	0.0512405722320577	0.0308886134061573	0.00438913357629461	-0.00907530236136389	-0.0257082996143406	-0.0374632079030613	-0.0543261420506536
0.304057473648533	0.107081425261282	-0.0433636578565127	0.211433624663291	0.0376152344296384	0.0462730991385019	0.0736519306345881	0.0423599285776917	0.0576350537856185	0.0419441667840701	-0.0186107294447319	-0.0188008697497336	-0.0330457908032857
0.906447476190476	0.0935525238095238	-0.255239860859985	0.0834158571428572	0.0362045642135643	0.0124740476190476	0.0333636190476191	0.0235175137085137	0.0273170445665445	0.024339305916306	0.00981473232323227	-0.00277026295926297	-0.00215530197580194
0.450974232751481	0.317734513478595	-0.0712305389352583	0.296686345682738	-0.00886668721985095	0.00688709582098301	0.130597453437532	0.0444139131098553	0.0270699811185056	-0.000989795699433971	-0.0184281536710083	-0.000850889905103402	-0.0508485315843663
0.905884111111111	0.0941158888888889	-0.25630257148266	0.0832314444444445	0.0150697936507936	-0.00769636219336212	0.0359968174603174	0.0157899172771673	0.0198493499278498	0.00368671572871571	0.00108446715273036	-0.0056616259230966	-0.0131985644063539
0.892685913419913	0.107314086580087	-0.249695661848465	0.0907963088023087	0.000193333333333268	-0.00830789754689765	0.0253326500721501	0.0147921154401154	0.010086831214537	-0.00405728210678213	-0.00543028655658073	0.00482169713619707	-0.0172478804039098
0.456743856351593	0.32035284689195	-0.0743367354788763	0.290564039137734	0.00181783564992549	0.010004897621956	0.0788923478592919	0.0617694696508769	0.0342659890664877	0.00591136663594072	-0.0126338302245198	-0.0282725780608583	-0.0524235282732368
0.416810970037725	0.119096677233947	-0.0685464813323436	0.266782268057513	0.0218102470147806	-0.00954246235313716	0.0812006890841993	0.0555002730543077	0.0299416427622459	0.00613389233082173	-0.0218083444024451	-0.0272399142115664	-0.0335867545411245
0.315101434750834	0.0485296334080581	-0.0433795881174925	0.241445236639724	-0.00794111944591375	-0.00991786446999954	0.0544265676012167	0.0278821821832877	0.0101081802951095	-0.00892949195795661	-0.0223693136649379	-0.0326068435612262	-0.0499963498495809
0.328998725764897	0.101176789438897	-0.0482802100274169	0.244269022017641	0.02165501119254	-0.0107534643277389	0.064276907010671	0.032090210391884	0.0283955969421856	0.00545077343240058	0.00861440811917696	-0.0133640454003275	-0.0279732736617344
0.455659998488076	0.0962038143528912	-0.0827206707120326	0.244381241360495	0.0033079081666797	-0.00120862721661574	0.0601961068072889	0.0376454629625842	0.0182517446590223	0.00104964047503198	-0.0138257658665247	-0.0377359481370556	-0.0476698061988805
0.392881845964082	0.0740267072628	-0.0601839134250264	0.270729347313229	-0.00107441142887704	-0.0126662436075214	0.0597719856820495	0.0346851578338241	0.0130984535288012	-0.00687032751819927	-0.029121551728313	-0.04218157242693	-0.0553031864938562
0.375703912279042	0.224050242802648	-0.0651546889370461	0.219206882280806	0.010398594648685	-0.000323056806074917	0.0676977706328211	0.0500122670894617	0.0228148650841143	0.00503776892130503	-0.00852389968371403	-0.0254151970147384	-0.0379727338937504
0.932624285714286	0.0673757142857143	-0.26989098648284	0.0608857142857143	0.0127232380952381	0.00633509523809517	0.0147082748917748	0.0196700952380953	0.010913380952381	0.00952916666666659	0.0003874365079366	-0.00114117099567101	-0.0042054559884559
0.0752079060664924	0.0491214031640952	-0.00712819562988425	0.0438673981135223	0.00858031550010215	0.00351350877299153	0.0662381566622217	0.0184860618517313	0.0105035756298464	0.00604691213654684	0.00315550201308645	0.00143242934176711	-0.00166897005881428
0.892937948051948	0.107062051948052	-0.249298176925068	0.0912942741702741	0.00637315278838813	0.00463353823953827	0.0312682344877345	0.022808536075036	0.01257011993562	0.00550334551396314	-0.00749512859362855	-0.0134059523662612	-0.0132677446148622
0.151636581317954	0.0975892391413695	-0.0217232729029135	0.0996247811616099	0.00338702933500271	0.00406096605425849	0.0347249920654994	0.0223734484250022	0.0121689890283282	0.00372399769463061	0.0035708521922834	-0.00923736339989467	-0.0110885170101063
0.856837727494727	0.143162272505273	-0.230995037113575	0.117026716949717	0.00955549839049841	0.00584587567987582	0.0358588756798757	0.0228399711954713	0.0122364489236255	0.00770068703518711	-0.00554429182908578	-0.0153547383537513	-0.0213367110552845
0.452442691046691	0.182027667963799	-0.0719285354619508	0.294605400689426	-0.00623470517327107	0.0030449623963254	0.0688571536921348	0.0364013258534218	0.0176660515738753	-0.00159487138847286	-0.0232687372792783	-0.0397860337813653	-0.0622153853936131
0.857091768897769	0.142908231102231	-0.231764673602137	0.115060897768898	0.0057751690531691	0.00423968420468412	0.0352014136419135	0.0217123068598069	0.0170722712287712	0.00500742662892661	-0.00717002342102346	-0.0118137940400673	-0.0209999584304584
0.132606650762373	0.0871419715296906	-0.0214008317244913	0.0711474807268015	0.0140855672302142	-0.00198359253420871	0.0231734098905728	0.0192003434698058	0.0126016597414715	0.00605098734800275	-0.0025349447905387	0.00933718646863982	-0.0118900089075316
0.56315128293993	0.266883680216227	-0.119591118626706	0.229810083190076	0.0356561159673776	0.00224352638431879	0.0773904967043106	0.0471716870492035	0.029531815884036	0.0189498211758482	-0.000483420936583379	-0.0172314269967542	-0.0332838280693514
0.275735174866879	0.0421944490545579	-0.0361106429282808	0.208051554756816	-0.00500360941925232	-0.0119111645211533	0.0516519009672852	0.0326393368172787	0.00848288908107508	-0.00845738697020282	-0.0194211923815021	-0.0295355655572549	-0.0448041222246076
0.00834894797393912	-7.75155404118301e-06	0.000199672648968807	0.00396304815341859	-3.83047743569946e-05	-0.000102587227228496	0.00348894384819478	0.00212754972782477	0.00108594517566129	-7.04460007927461e-05	-0.000896776015185423	-0.0014053307202915	-0.00187869710256014
0.0608923445433009	0.00263665687964842	-0.00483161990234515	0.0441324462594406	-0.00551732700955285	-0.00572474487758894	0.0122262614588985	0.00514444089640683	0.000754156104649233	-0.00562103594357089	-0.00818877732838409	-0.0117793955602917	-0.0154897389523326
0.149136739762767	0.0578025153618629	-0.0187401959947952	0.108376127640459	0.0113393179090616	0.00428753612039592	0.0464457510938092	0.0292124338892302	0.0198454850811314	0.00781342701472879	0.00992754462840204	0.00181919181326876	-0.00438062078660889
0.893050428571429	0.0751101926251868	-0.248881705009389	0.0923229047619046	0.000648825396825203	-0.00354205461858415	0.0214400087004498	0.0152568442113441	0.0113486681096679	-0.00144661461087947	-0.00882098361579953	-0.0182176005772523	-0.021262014484521
0.0777066415778481	0.0554195040611069	-0.00719604574945074	0.0476353265948973	0.0203959237652781	0.00350559256094508	0.0310661811629783	0.0169893394877952	0.0136196874110712	0.0119507581631116	0.00796916570441689	0.000887091001640306	-0.0017936445566631
0.397931583387298	0.0725445709306148	-0.0627011703542359	0.267332721001124	-0.00861950794475819	-0.011017261375513	0.0605631493935089	0.0308627220871708	0.0103684319283818	-0.00981838466013563	-0.0258218947303264	-0.0465608242652937	-0.0579913315552144
0.932019571428571	0.0679804285714286	-0.268197446770245	0.0619737619047619	0.0287662380952382	0.00925158152958161	0.0226777142857143	0.0174047619047619	0.0127783333333334	0.0190089098124099	0.00127426495726501	-0.00193960317460318	-0.00127760317460324
0.0291065072519382	0.0323586133835719	-0.00320647855549586	0.0169112041297876	0.0105086968006349	0.00650718781826594	0.0171991296307093	0.0153986927456447	0.011543634220207	0.0085079423094504	0.00837521147144847	0.00980463463165332	0.00829932324209088
0.90517573015873	0.0948242698412699	-0.255132327046375	0.0834124920634921	0.0238716031746032	0.0133569523809525	0.0301426904761906	0.0282810634920635	0.0155803888888889	0.0186142777777779	0.00664090909090909	0.00363208547008564	-0.00970874461211302
0.544629711217625	0.322323967711039	-0.103012377571084	0.267949248791026	0.00569293198606491	0.0171361743969392	0.0760175118077017	0.054420693287895	0.0304554828664823	0.011414553191502	-0.014467614023109	-0.0295948671001327	-0.0462909159585552
0.900149825396825	0.0998501746031747	-0.25306179936025	0.086473507936508	0.00339573015873029	0.0118499682539682	0.0316431666666668	0.0228770317460318	0.0165766550116552	0.00762284920634926	0.00372530747030753	-0.00315950937950926	-0.0142195448440449
0.0223636590674358	0.00452972089603253	-0.00443934508191589	0.00913234703710959	-0.00114991164304063	-0.00254554672386014	0.00122096874505312	0.000359708635978069	-0.00112049846905283	-0.00184772918345039	-0.00242641689501988	-0.00323153064130785	-0.00369767879188824
0.932396158730159	0.0676038412698412	-0.268130798186111	0.0614338412698412	0.0222762698412698	0.00487206349206348	0.0218826031746031	0.0172370079365078	0.0133228809523809	0.0135741666666667	-0.000303158730158737	-0.00905571894771895	0.00194417388167367
0.200277206159094	0.137457833188071	-0.0287765393065551	0.135291807010191	0.0162792601851038	0.00763761796697868	0.0528029456155434	0.0709418239746815	0.0238498964522013	0.0119584390760412	-0.00272247679010781	-0.0116350994371773	0.0203364454425473
0.0538201793512939	0.0216457459845414	-0.0119016978459987	0.0152573547975208	0.00269603687065974	-0.00316448958282275	0.00559604138645857	0.0057705778357503	-0.000457571113797933	-0.000234226356081502	-0.00304318533041063	-0.00261430493423923	-0.00382736102959132
0.104795020629463	0.0430921794238537	-0.0124706636060895	0.0755062056319779	0.00424806969435879	0.010875758799421	0.0281031745446801	0.0194478309038969	0.0172669539413976	0.00756191424688989	0.000365427465576315	-0.00173097061924694	-0.00601326179205042
0.000479138377108179	1.15836970119806e-06	1.2341363433907e-06	2.51622381776606e-05	2.37837120544928e-06	-2.79755043872121e-06	0.000207525458062435	0.000120060708790432	5.34139875843894e-05	-2.0958961663599e-07	-4.1993353230304e-05	-7.7965632306836e-05	-0.000109845318334287
0.653021837979928	0.275967218496604	-0.143383284409498	0.223637013512957	0.00951201398713519	0.0161540091599944	0.0796269341739401	0.050879947491452	0.0389281099593296	0.0128330115735648	-0.00173355316424784	-0.0139665084447399	-0.03158760287978
0.905039587301587	0.0949604126984127	-0.254043993359028	0.0841370793650794	0.00620212698412692	0.00461569841269838	0.0271241031746032	0.0190434603174603	0.0105789581529582	0.0054089126984127	0.00290482572982564	-0.00906981290054976	-0.014419714938656
0.397612692491278	0.0747727103791979	-0.0633115235043966	0.268900642709469	-0.00480460034362196	-0.0120180120683299	0.0566326253539389	0.0268953765337639	0.00899204140888327	-0.00841130620597591	-0.0274790373117934	-0.0463805043152518	-0.059323382599654
0.0500910006345826	0.00676804953794181	0.000361564722533951	0.0523672751452594	-0.000385333983804727	0.000321162677135563	0.0198996505747532	0.0105595075132005	0.00398618000741317	-3.2085653334582e-05	-0.00411255605738264	-0.007332959450828	-0.0111503568486549
0.657064041486366	0.270063598409168	-0.144653131790075	0.226349551232935	-0.00453677911765304	0.0105657836495338	0.0658331016558251	0.0476612199724578	0.0198193866068643	0.00301450226594036	-0.00972470502489098	-0.0214534574524867	-0.0319220007072722
0.374299820986904	0.223743573454775	-0.0644080254602278	0.217568537436202	0.00774779884488686	0.00255114885844943	0.0606360788982429	0.0431893734630764	0.0302100768138469	0.00514947385166814	-0.0094435909018234	-0.0166047031395739	-0.029322238730855
0.906939920634921	0.0930600793650794	-0.254834428801812	0.0820067460317462	0.0167529523809524	0.00677167876567875	0.0263192681762682	0.0198615251676429	0.0146898513708514	0.0117623155733156	0.00678880952380956	-0.00785080119880111	-0.00594995904095896
0.642593651293497	0.179128273240461	-0.140240085306907	0.226568984891251	-0.011243324900851	-0.0249543275491111	0.0530811014341213	0.0373925441105736	0.0153320815065483	-0.018098826224981	-0.0141847686111468	-0.0397062073001517	-0.0491833501545824
0.455287916015658	0.0987904465385407	-0.0835690425934127	0.244138019009233	0.00588189493758307	-0.000381428018402463	0.0638136948291276	0.042498214738797	0.0148387736746599	0.0027502334595903	-0.0196351398932229	-0.0317822484076283	-0.0448960183337819
0.115241347936405	0.072573380529169	-0.0192514735919534	0.0594593324454702	0.0115736566017644	-0.0006885533960891	0.0327538585044738	0.0242563281256998	0.0149039660700297	0.00544255160283763	0.0157345300561468	-0.00349262521995274	-0.00295260761004307
0.0174305980038082	0.00849285563282856	-0.00263097325883738	0.0117421478534578	0.00231428266302976	-0.00126057519044287	0.00377890031035458	0.00231250551989359	0.000996353932390306	0.000526853736293447	0.000682507765432817	0.000600776180917202	-0.00029330833967903
0.0329615615735009	0.00406535884941798	-0.00598568114541264	0.0149116995753344	-0.000616322246526066	-0.000510736437809127	0.00423892959435698	0.00254615931213667	0.000175066114806013	-0.000563529342167593	-0.0011786746636207	-0.00293326755305776	-0.00410036652820157
0.107035245911181	0.031494847883161	-0.00500126552529427	0.107898465834127	0.00979951775359586	-0.00133565169485415	0.0329659791609035	0.0194915341795343	0.0126234048850784	0.00423193302937086	-0.00345717831296663	-0.0105094600888533	-0.0135698881953663
0.438747062067782	0.0957013881565294	-0.0681700686933045	0.294443486384102	-0.0126668712422822	0.000859676452153291	0.0626466172197275	0.0365933218235875	0.0145144783083969	-0.00590359739506446	-0.0302288307842785	-0.0492951332796262	-0.0627113129251604
0.933215142857143	0.0667848571428571	-0.268477674048401	0.0607581904761904	0.0149700952380952	-0.00042900432900439	0.0129729300144299	0.00923702265871384	0.0145567142857143	0.00727054545454542	-0.00187808513708521	-0.00112545238095252	-0.0128020808080809
0.10902547720666	0.011794123730711	-0.0169306290542094	0.0601248895806457	0.0026113442006655	-0.00213893485704973	0.0215618814443903	0.00973048655108168	0.00478098408661437	0.000236204671807877	-0.00375974596965445	-0.00844479595282269	-0.0111940905835039
