# Supplementary material for: Measuring re-identification risk using a synthetic estimator to enable data sharing
Source: PLoS One. 2022 Jun 17;17(6):e0269097. doi: 10.1371/journal.pone.0269097 (PMC9205507; doi:10.1371/journal.pone.0269097)
Supplement: S3 File — (ZIP) [file pone.0269097.s003.zip › wa/wa.vineCopula.1.11.csv]

risk_act	entropy_est	ital_est	hypo_est	g_err	g_vine_err	ave1	ave2	ave3	ave4	ave5	ave6	ave7
0.073899051109698	0.000519254891758941	-0.0123547816848086	0.0270909989719529	-0.00605615958520359	-0.00411607373028038	0.00614048441401205	0.00336239053850704	0.00020046823701618	-0.00508611665774197	-0.0070700705919112	-0.0103830255094695	-0.0118078645566973
0.448904448587596	0.162071839011054	-0.0767677480171364	0.212416530855088	0.00911400948886165	0.00745909044516208	0.0673770003628527	0.04416932651953	0.0262015564646191	0.00828654996701184	-0.00674141045778398	-0.0223845551563845	-0.0342974033569476
0.0406469327153763	0.0148460003449536	-0.00771991589224506	0.011771154093869	-0.00274911675392096	0.00136523119992037	0.00377003524999425	0.00150175331172663	-0.000388872230092166	-0.000691942777000298	-0.00326260077850164	-0.00386317500112382	-0.00196378106651293
0.00855843075107191	-7.64282411038503e-05	-9.55753236994757e-05	0.00333359484200847	-6.42436739134705e-05	-8.57041815229692e-05	0.00331401004086102	0.00182312357887139	0.000821602158072848	-7.49739277182207e-05	-0.00105516593391238	-0.00148235011003507	-0.00204037178260034
0.0365866799975689	0.0119409371747503	-0.00803797529891268	0.00544357502059075	-0.00463394278685893	-0.00496322531145974	-0.000604568084047442	-0.00321244569215123	0.00188905346198281	-0.00479858404915933	-0.0044912201630198	-0.00514145758380686	-0.00170734393500006
0.458506435747238	0.318124249712477	-0.0686692307955101	0.272813864753617	-0.0038502067809924	0.00916526298612624	0.0827001522874167	0.0860602829842499	0.0293033507005749	0.00265752810256692	-0.010473977658401	-0.0332883051915606	-0.0424854806859939
0.0643544721567535	0.00632532737724267	-0.0108109556725321	0.0233382526537455	0.00137447445902668	0.0026814691992805	0.0105613841767303	0.00758255805265755	0.00404309067961764	0.00202797182915358	-0.000445725148525117	-0.00374629432605304	-0.0040701089524221
0.0362200515851143	0.0117895584635778	-0.00808508605742466	0.00551138669975044	-0.00341203757721956	-0.00533365922845247	-0.000149388413223227	-0.00187177459065126	-0.00275438182625947	-0.00437284840283601	-0.00374692534695734	-0.00501532837688925	-0.00503647156941514
0.93174341991342	0.0682565800865801	-0.234616807483526	0.0601020346320347	0.0127192063492063	0.00155424242424251	0.0163475901875901	0.00933933621933625	0.00893784175420531	0.00713672438672441	0.000823780663780638	-0.00813263621280369	-0.0172786316520676
0.660312834889669	0.320168252586768	-0.127870604969127	0.216286871038306	0.0221623873722963	0.0201087693808973	0.0786127120078433	0.0515898776456183	0.0384681092423189	0.0211355783765967	0.00614667624441245	-0.00926069029884302	-0.0255431910322155
0.217791089143818	0.0254097390651875	-0.0210686492356251	0.188946102428721	-0.00357886937875332	-0.00453210334770068	0.0548540980598294	0.0311226220298228	0.0124696861068746	-0.004055486363227	-0.0175733087749691	-0.0286312826988052	-0.0370436579434759
0.298975128903453	0.0467446161117766	-0.0387659246867561	0.191735113374355	-0.000933417858805463	-0.00118672495491517	0.0500230550951996	0.0253175487932334	0.0114872514626225	-0.00106007140686032	-0.0231629577982302	-0.0309119800401071	-0.0415830730078182
0.00736545131692951	0.000652952902934225	-0.000111069569230255	0.00442543743273803	-0.000310859002775473	3.75377282838367e-05	0.00258163882049508	0.00171527804826452	0.000794774887423023	-0.000136660637245818	-0.000721453621968159	-0.00125449530320671	-0.00161192468743176
0.0941883732821541	0.0148391167761319	-0.0113602999652908	0.0547541990202212	0.00165694270969056	-0.00288328586135057	0.01989802567082	0.00968080520024346	0.004687529018029	-0.000613171575830004	-0.00529124210941818	-0.00808112410491833	-0.012001695810064
0.0617278215202967	0.0246897938469365	-0.00315032268715568	0.0464455154907123	0.00435530485636274	0.00750523406696217	0.0225963664949294	0.0152755601281655	0.0110065630144782	0.00593026946166246	-0.00102785533025344	-0.00224485359444201	-0.0020528503251178
0.931789451659452	0.0682105483405484	-0.235688732089359	0.0604056998556999	0.0293820634920636	0.0052356277056278	0.0257075180375181	0.0164270418470419	0.0169637301587302	0.0173088455988457	0.00373964646464653	-0.000153203463203466	-0.00533499111999114
0.0698727283494627	0.011444452444576	-0.00941444751788678	0.034647085763381	0.00347316675843587	-0.00201042073886389	0.0161271516212005	0.00885296886833992	0.00449854602556571	0.000731373009785985	-0.00231552820273523	-0.0038461287163562	-0.00796078520472977
0.0146656713683535	0.00145646189262774	-0.00328091896262086	0.00226829661139964	-1.71800855120943e-05	-0.00118963809105458	0.00115449967860755	-0.000562297925280106	-0.00074167506769247	-0.000603409088283338	-0.000624888872702742	-0.000801898667312822	-0.000601319397586432
0.13273247012533	0.0866511405471032	-0.0200193726269107	0.0639061060136712	0.0165306910622829	0.00227789552701796	0.030606870833649	0.0216373652272323	0.0120350402472881	0.00940429329465042	-0.000788010174250342	-0.0113718029083433	-0.0100496771770506
0.0921021884243994	0.060893914397362	-0.0149597250559856	0.0357578709880971	0.0174997618355106	0.00740972896284471	0.0192256422830451	0.0169534324264949	0.0117752471078927	0.0124547453991776	0.0104225328389173	1.52318705770454e-05	-0.00298229501638837
0.302914449619541	0.106887623089715	-0.0412327689130167	0.192490413919359	0.017943437728251	-0.00222839620928178	0.0609724474243387	0.0406594516824485	0.0250401210451298	0.00785752075948459	0.00309817327348982	0.00118699232963865	-0.0187189803759771
0.907513968253968	0.0924860317460316	-0.223157624184512	0.0796890620490619	0.0130360317460316	0.00621036408036391	0.0379494778958415	0.0193342123533031	0.0178987878787878	0.00962319791319777	0.00328781385281385	-0.00397953823953834	-0.00714460866525046
NA	NA	NA	NA	NA	NA	NA	NA	NA	NA	NA	NA	NA
0.00649932143344361	0.0231301454704629	1.72352388794067e-05	0.00613265762492173	0.00275817461252816	0.00473181968971015	0.00636541514780026	0.0076667374658323	0.00430807315732778	0.00374499715111916	0.00146936459605372	0.00596814452568792	0.00490040264069874
0.0167690474983174	0.00116144463746011	-0.00361232429354611	0.00160208622839543	-0.00116444343931293	-0.000181739534733379	0.00156542111113754	-0.00155300887562993	-0.000314582398842005	-0.000673091487023155	-0.00265864420002468	-0.00135946094115364	-0.000614726242474231
0.475339878134807	0.264506124138826	-0.0815375365962742	0.224254046368509	0.0183182487781366	0.00509196164445741	0.0816826810133651	0.0479055813355803	0.0277462875098587	0.011705105211297	-0.00333370441872577	-0.0187510823386601	-0.0327801714778765
0.144565788698209	0.0549980118981175	-0.0165805516834981	0.0975818144993086	0.0172893778455036	0.00220452485670772	0.0423133960646593	0.0321399016909632	0.0230885261371041	0.00974695135110565	0.00585087175293894	-0.00256226054809827	-0.0123658856849015
0.884909180718272	0.0697511926895531	-0.214921661294789	0.0926083950393041	-0.00162937839937849	-0.00925800003166655	0.0181474027952376	0.00939416220143485	1.32704164520492e-05	-0.00544368921552252	-0.0166673109424899	-0.0230184810287754	-0.0292660146044194
0.892156456775548	0.107843543224452	-0.218255537966776	0.0889574826183918	0.0137309891118983	-0.00359736808645894	0.0250638495847587	0.0218127987668898	0.0121376426099153	0.00506681051271973	0.00318555030827761	-0.0113168513898459	-0.0170646484056644
0.349343469373476	0.0692758783853079	-0.050905379719648	0.206202371320449	-0.000527448332280522	-0.00749770066997546	0.0599936815717466	0.0308802337436938	0.0130593122542535	-0.00401257450112802	-0.0159584878537118	-0.0342684694045384	-0.0386970029569194
0.662783365895514	0.316821427018944	-0.12889928463198	0.21206826230733	0.00225967041291009	0.0183212532013215	0.0858896958914268	0.0542365528956454	0.0372508382165146	0.0102904618071158	-0.000712343367245571	-0.00998748536465377	-0.0304242679510414
0.0637864799919749	0.00992483086994507	-0.0101195762147627	0.0231290956626743	0.00257192687277245	-0.000372969387431241	0.00828267595780587	0.00777780816336823	0.002079538180882	0.00109947874267061	-0.0010934000450972	-0.00230465812625422	-0.0048277925795486
0.0313386251585332	-0.00417756278537696	-0.00348400049302483	0.0165240598451112	-0.00585268061176454	-0.00713639218380365	0.00154690700691361	-0.00185963747319853	-0.00434763794551058	-0.00649453639778409	-0.00780534122535452	-0.0100515522221203	-0.0111487802907422
0.372151831189659	0.221938356517309	-0.0578552841595311	0.202858099561876	-0.00349598522124073	-0.000362696909282867	0.0629821014625764	0.0840061179503255	0.0669836122409899	-0.00192934106526182	-0.0133993771031065	-0.0254286583920318	-0.0372652269569438
0.556304614905837	0.270207586640208	-0.105557466123892	0.21495112787024	0.024531662598425	0.00600011903492426	0.0732393009045273	0.0472673996625659	0.0304824001541755	0.0152658908166746	0.000481238590672506	-0.00859689094157723	-0.0327114115474223
0.452295708029754	0.191233364980001	-0.0656795098225972	0.277149864330155	0.019776630495504	0.0165930614437143	0.0805521628661461	0.0559592568888638	0.0301787132613998	0.0181848459696091	-0.0136740966170593	-0.0287102146578731	-0.0443772818189335
0.394387605248589	0.0736783031608709	-0.0554569464628675	0.249608452348003	-0.00815547909350917	-0.0128900418780971	0.0609571194660587	0.0352286719054106	0.0134997195401723	-0.0105227604858031	-0.0310567204926057	-0.0425981840033941	-0.0532322633318337
0.075822520751198	0.0569763304799467	-0.00688388515613857	0.0489794841240529	0.0164498835187982	0.020487822090307	0.0235268074466695	0.0206647611555278	0.0132281865245552	0.0184688528045526	0.00633124409704083	-0.000249329873981435	-0.00290642636060433
0.0887658548414868	0.00418050999518997	-0.00250337573860808	0.0932436612225538	-0.000419010646877757	1.43011544745941e-05	0.0320368958019256	0.01746930765672	0.00811141737064054	-0.000202354746201575	-0.00818571295552224	-0.0142244172285302	-0.0189454894129478
0.557709362340773	0.192333287795219	-0.104217880409878	0.213397823867415	0.024356769265038	-0.0291816778643741	0.0572495046917715	0.0477384691851056	0.0329703251337623	-0.00241245429966797	-0.0140001073376478	-0.023354866213162	-0.0429935370400206
0.855991001927366	0.144008998072634	-0.203225346325202	0.112546904408723	0.0124175983612348	0.00978858484949396	0.0415120067306431	0.0331052692761784	0.0371079518965882	0.0111030916053644	0.00418150069627343	-0.0047015949706859	-0.0110433121663025
0.0292312746909722	0.031929169024466	-0.00317003698163032	0.0164007496705387	0.00796381280345058	0.00587976957803959	0.015999741386655	0.0128345715609806	0.0137956531555158	0.00692179119074509	0.00934251478363858	0.00487878680803939	0.00624719419265914
0.544874937457468	0.224155049783862	-0.0941719228682909	0.251675219754141	0.00163526391831248	0.0101627175500756	0.0791689536075945	0.05271615367618	0.0238729899309159	0.00589899073419398	-0.0159088108091516	-0.0323312127292172	-0.0458636045268646
0.933802337662338	0.0661976623376623	-0.235506920098942	0.0595612987012987	0.00586582447855177	-0.0186002170556716	0.0229476406926407	0.0135984992784992	0.00811032270759537	-0.00636719628855986	-0.00386830184966547	-0.0010574198024198	-0.0123529326733872
0.857248866789776	0.142751133210224	-0.202608314948444	0.112286534279743	0.00658918647009554	0.0096644993390449	0.0379813988536716	0.027787202393566	0.0154849932390841	0.00812684290457022	-0.00502151880618273	-0.0146761068368414	-0.0215255806687448
0.0963591493248561	0.072246558474227	-0.0149826292439588	0.0396162081351608	-0.00339457180162336	-0.00336344023730592	0.0142241661607899	0.00567716066680476	0.00748886624321843	-0.00337900601946464	-0.000816053319602744	-0.00345353996331726	-0.00669137156670342
0.660142259650694	0.270052823339463	-0.127549849064182	0.214095364850808	0.0158336401727734	0.00808213267643987	0.0706892395181877	0.0506909296920102	0.0258971677838252	0.0119578864246066	-0.0113645567312051	-0.0294641194869347	-0.0377581787026047
0.109463376976043	0.0385416331595896	-0.00617895017177299	0.0964150645103661	0.0149682588408643	0.00501657109647048	0.0428425323087729	0.0344565844781158	0.0218563956612537	0.00999241496866737	0.00183678521609122	-0.00195336038291279	-0.0063255247930309
0.159629425062139	0.105338876793616	-0.0199581863466935	0.0975109176527686	0.00769437095814046	0.00124148147257094	0.0401266626814554	0.0309966033266726	0.022181960704604	0.00446792621535572	0.00169938183908336	0.000472485639755271	-0.00773439895084529
0.128636106163794	0.00999014393884393	-0.0182661045752365	0.0653360562711686	-0.00393385945790414	-0.00218321198352628	0.0183969927046881	0.0120788169000273	0.00181747312874542	-0.00305853572071521	-0.0127040557477544	-0.0143559219573089	-0.0202912059891385
0.0165420136866191	0.0308987883524745	-0.00124176311363036	0.0112477265194619	0.0145844766628433	0.00789618078882768	0.0147009025730518	0.0150856386198492	0.0133751303353671	0.0112403287258355	0.00941390892671719	0.00824135243241646	0.0204522491802317
0.103670528922949	0.0256626341695363	-0.00606728806697072	0.092968616104731	0.004016008738391	0.000966149386140425	0.0324643599079451	0.0187346213997317	0.0105081133375857	0.00249107906226571	-0.0047918514477146	-0.012224527947883	-0.0193325103299578
0.118055509845415	0.0941803074730601	-0.00985006999100176	0.0947808132930633	0.0123292161080777	0.00461578249649604	0.0448911937847407	0.0333440564274334	0.0379291663893203	0.00847249930228688	0.0493666438053665	-0.00609054582433746	-0.00749520937906352
0.0930224854389426	0.0627956841043141	-0.0147096301448777	0.0370329466354484	0.0173840230880819	0.00081584009664748	0.0182095995203596	0.0108769259983706	0.0012118276157741	0.00909993159236466	-0.00778753226746512	-0.00810611286189333	-0.00734555630333861
0.112911060941013	0.0684475030241368	-0.0170968963539032	0.0533328032474706	0.0153908453496027	0.00174562637780613	0.0319720577750476	0.0219967454701524	0.0152934994846847	0.00856823586370441	0.00109537244438164	-0.00172841695053717	-0.00496944808653756
0.576108087453079	0.2813114453226	-0.0990186418925898	0.24925062867011	0.0144112533860141	0.0212772236641182	0.086092806876368	0.0628522639911905	0.0314012461786537	0.0178442385250661	-0.00967243584997268	-0.0169529847427032	-0.0350852768450627
0.307157017931823	0.0494772100090755	-0.0349187793249913	0.238490497908145	-0.00230207165257929	-0.00678968787071194	0.0617110013734732	0.0366445760162833	0.0160299800133854	-0.00454587976164561	-0.0210281792639554	-0.0342225574104957	-0.0495959372466183
0.574866791577674	0.281454064493798	-0.099195059549794	0.248446937143681	0.00799090877777042	0.0124266146242001	0.0854061675001526	0.0579413160942547	0.0345861716160866	0.0102087617009853	-0.0122392686633199	-0.021700991307137	-0.0384960196697278
0.12264311270884	0.0185505160555234	-0.0128309874626789	0.0887397005866217	-0.00290989222955555	-0.00409412473530296	0.0273628759873409	0.020360902841217	0.00753782837780885	-0.00350200848242925	-0.00647935374874826	-0.0121374709812099	-0.0173810499275283
0.560117816215721	0.191711509353495	-0.103416468827508	0.214280864047635	0.00836202662054852	0.00326297026329114	0.0676793301515273	0.0480376082715448	0.0279150487784103	0.00581249844191989	-0.00853165444017945	-0.0253252375167166	-0.0368808919048813
0.65328598367394	0.273356772620829	-0.127131382463449	0.213372912717515	0.0177330083064021	0.0138947838357399	0.0786432144359627	0.0587115962796271	0.0378104368105235	0.0158138960710711	-0.000419635612449176	-0.0190198421933201	-0.0244511475500403
0.0196946395952425	0.0330221653538026	-0.00165168322319648	0.0146985540739845	0.0151405527620121	0.00775803452618755	0.0176556211968528	0.0124140468800095	0.0121128886565321	0.0114492936440998	0.0135031469335382	0.00795699158437876	0.010369412410001
0.557455820477219	0.178899767115926	-0.0934600058791206	0.24999711741318	-0.00114261180180819	0.00728773947147454	0.0710787821068185	0.0488361146447515	0.0245759229020978	0.00307256383483312	-0.0165111954751244	-0.0326476324940749	-0.0528684069066049
0.0874605052351928	0.0573197702959834	-0.0146144694974632	0.0343339406795379	0.012997443512851	-0.000478656794400206	0.0175646761321013	0.0118674950349797	0.0106612016672649	0.00625939335922542	0.000590264893177109	0.000614506355185826	-0.00238360150103213
0.456394627131482	0.239038004300385	-0.0787198556492071	0.21185192693722	0.00611938019389285	5.13940858701267e-05	0.0633503675236712	0.05008452927949	0.0218795693381389	0.00308538713988149	-0.0162209336724936	-0.0211142993116588	-0.0374314953438232
0.109934254064431	0.00918963142738655	-0.013516906061463	0.0635805774980293	-0.00417753588071833	-0.00631838025818514	0.018551298906269	0.00769305718211213	0.000954073130397901	-0.00524795806945173	-0.0115650575711681	-0.0147649273302183	-0.0178482149878423
0.903793304473304	0.0962066955266956	-0.221961532160146	0.0831321500721501	0.0111848717948718	0.00907992784992795	0.0282401292142203	0.0227916305916307	0.0186068326118327	0.0101323998223999	0.00319445559491016	-0.000291747999475289	-0.00500479217751937
0.124756461918994	0.0866299719181984	-0.0182356470000345	0.0614451424658629	0.0174504903558036	0.00150173666353491	0.0294595340897026	0.0139675071346099	0.0115914826677107	0.00947611350966927	0.000936096558977209	-0.00741134420829472	-0.00678636041343932
0.451673309448405	0.242699621766869	-0.0769512352296995	0.211491156738872	0.0056460473727511	0.00364695625476019	0.0647961869537517	0.0442233085355273	0.0238366279007063	0.00464650181375564	0.0366896302250641	-0.0272549711774029	-0.0403697493004592
0.453582930601744	0.155073277649111	-0.0761135976826118	0.213829343342119	0.00926604738765191	-0.00943561398393705	0.0637344009010826	0.0299927668290408	0.00674684940006787	-8.47832981425434e-05	-0.0189832262082658	-0.0361488419392401	-0.0447214120515747
0.0943638111352053	0.0037105734295385	-0.0147233946886279	0.039757701149461	-0.00351244995059745	-0.00649723993456117	0.011586191213959	0.00639023095254447	-0.00136035044909051	-0.00500484494257931	-0.00972756194098091	-0.0110031835357013	-0.0146259261816796
0.92549595959596	0.0605884156039398	-0.232004844096977	0.0651646464646465	-0.00615933621933629	-0.024942385695113	0.00283181671863486	0.00369779155188243	-0.00958964744702706	-0.0155508609572247	-0.0206448447066897	-0.0188458774054229	-0.0324392269781867
0.0709784388439397	0.0404887188966083	-0.0125306277708382	0.0222803165899702	0.00281756350557877	0.0180713984328803	0.0138209108993078	0.00827586591338522	0.00533551152283436	0.0104444809692295	-0.00138312267216577	-0.00335770764904283	-0.00591522622127275
0.890630454495	0.109369545505	-0.217567822356675	0.0884671212625759	0.00782418672236862	0.00101050706868888	0.017964057558603	0.0141727706132252	0.00412233593797762	0.00441734689552875	-0.00893679338338416	-0.0101765227382931	-0.0206914417686638
0.0606552812526995	0.0140307457576764	-0.00224008211681344	0.0420543438838407	0.000836097539260922	0.00239485622727471	0.0231899043483808	0.0158679491155303	0.00732548811364441	0.00161547688326782	-0.00366910672752072	-0.00479446624963876	-0.00679097853486406
0.43969843149457	0.0963290082924759	-0.0616522056530762	0.277092388171399	0.00137799863587784	-0.00177304732452027	0.0695623783131324	0.0395721024487091	0.0142780542217924	-0.000197524344321187	-0.0275905339087396	-0.0446266428060866	-0.0619028019369501
0.0938437014456653	0.00828321388726476	-0.00286031360207195	0.0970855008032381	-0.00052943251646187	-0.00408800821307652	0.0305827448201785	0.0161851330145785	0.00720118013200417	-0.0023087203647692	-0.0105036649767015	-0.0150344162766558	-0.0206021751725683
0.0715434009733042	0.00110367094080739	-0.0087975782952341	0.0376054196090871	-0.00559882741306757	-0.00342314283169845	0.0121147668271725	0.0040446295634889	-0.000152673080327875	-0.004510985122383	-0.00753393849110144	-0.00934576685747544	-0.0140364640701749
0.662556193033795	0.318727407597413	-0.129933732720383	0.21318667699576	0.023913041270424	0.0217917882931531	0.0746626422724673	0.0541400454510449	0.0458418772026669	0.0228524147817886	0.0121655201393686	-0.0134619311208022	-0.0245242551273509
0.933401933621934	0.0665980663780664	-0.235549469972068	0.0604598845598846	0.00148148629148637	0.00431494949494959	0.0133375036075037	0.0117430735930736	0.000837763347763421	0.00289821789321798	-0.000424473304473261	-0.0103186927718746	-0.0136677272727272
0.0921029657210375	0.00910001643198818	-0.00191991927338989	0.0952725870908707	-0.000491576470833713	-0.00177356711240756	0.0327247815492962	0.0177406950489766	0.00874799710680983	-0.00113257179162064	-0.00952103808062285	-0.0136394356101147	-0.0207254820589378
0.904501168831169	0.0954988311688311	-0.223326264768622	0.0816358008658008	0.0117782539682539	0.00714723730814637	0.0318817099567098	0.0223139079102714	0.0129226033827946	0.00946274563820015	-0.00202229497774964	-0.00610699593335973	-0.0101336140923843
0.00982453302421226	0.0334106131295249	-0.000496465561137952	0.00830926986319123	0.00944232803734736	0.0107702083764277	0.0129900897334691	0.0113802461332861	0.0097719195576934	0.0101062682068875	0.0100731347806714	0.0119021375860166	0.00899240579745397
0.457976086489475	0.242123049979508	-0.0783836083370201	0.210855082740333	0.0220897557036872	-4.52716125558528e-05	0.0639606149468362	0.0404071978769773	0.0202836166352864	0.0110222420455657	-0.0109861432288492	-0.0193191219230651	-0.0294848552560001
0.455293726068326	0.183316083687633	-0.0656363373701386	0.278238787789832	-0.00420484709922941	0.00205052431568697	0.0735271175347262	0.0439307424516818	0.0168016572760319	-0.00107716139177122	-0.0213933062796632	-0.0406724249647452	-0.0592134241569804
0.00937148749533361	-0.000273233436121267	-0.00122534545221432	0.0044384203415072	-0.0018390298727885	-0.00121074739028696	0.00016979431828743	-0.000511875606065361	-0.00122098005256381	-0.00152488863153773	-0.00228384158727423	-0.00267329421185846	-0.00334963642290941
0.202807279809418	0.0773825605752732	-0.0258616876586147	0.127238693905053	0.0250583505625941	0.00763054581892228	0.0501161032864671	0.0384411270259366	0.0238310119404615	0.0163444481907582	0.00115785454759679	-0.0112637879569376	-0.0121529784527579
0.933258455988456	0.066741544011544	-0.235534745330318	0.0606263924963925	0.00642584415584413	-0.00496099567099573	0.0238057864357865	0.0175917460317461	0.0128930158730158	0.000732424242424257	0.00691541847041843	-0.00742414797323887	-0.00347331168831166
0.0505437894637531	0.00667605933123742	0.000412119955671204	0.0445982271900777	0.000293749002577677	-0.000161186491767114	0.0205783550208182	0.01313643747026	0.00647802314784561	6.62812554052816e-05	-0.0037326718834487	-0.0076703442518892	-0.0108006742732273
0.408663222910581	0.0748967344494439	-0.0596734405576409	0.246225541586954	-0.00431362381164119	-0.0057963056704578	0.0607283776697033	0.0367375464526683	0.0113308472474639	-0.00505496474104949	-0.0231437701999315	-0.0443010015171476	-0.0503451528486736
0.0871787055357269	0.0574343641813976	-0.0139643401133736	0.0358640155650896	0.0182191978435601	-0.0013965588074669	0.0193638808082632	0.0118266610107465	0.0107833481980763	0.00841131951804659	0.00502012989697131	0.000384018001148914	0.00289239915415841
0.027831230466436	0.00142928835981204	-0.00521966630207596	0.00804269306998058	-0.00148026050659946	-0.00118041671886658	0.00358530797247042	0.001054192083205	0.000132028337134046	-0.00133033861273302	-0.00257605914043547	-0.00315909184024319	-0.00330226730571426
0.482198123340111	0.267055711296555	-0.0835738466747687	0.22226075229653	0.0250459350304523	-0.0154067732267137	0.0788524397974025	0.0642387089964023	0.0293053706436919	0.00481958090186929	-0.0120195076524046	-0.020712074528687	-0.0265967202287243
0.899762034632035	0.100237965367965	-0.22056494922365	0.0852670562770562	0.013181212121212	0.00646373081463991	0.0292244155844156	0.0255051731601731	0.0190389105339105	0.00982247146792592	0.00080801324937696	-0.00636998229043684	-0.0068795554861063
0.410457130436945	0.115461539891774	-0.0626640672083699	0.244952126687392	0.0275881118834991	0.0556682892918704	0.0741699930817166	0.0518559839048331	0.0268123675921015	0.0416282005876847	-0.0136465529860662	-0.0110040427988542	-0.0352365790089261
0.0156655483919946	0.0218459979654695	-0.000504916502022798	0.0103596943996492	0.00809753457521182	0.00415913130375035	0.0154708573179621	0.0136900021176748	0.010344233836203	0.00612833293948108	0.00269873962254164	0.00449657827236713	0.00759565034449557
0.100393118575647	0.0644096781427086	-0.0166234510817814	0.0386922200269921	0.0105650084521329	-0.00248948902132863	0.0215541504204083	0.0135615972059727	0.00724964122358467	0.00403775971540211	-0.00341560249730767	-0.0124180375282255	-0.00644723023130203
0.56912060926278	0.287637653088683	-0.0958488103947938	0.249705281193907	0.0245428345812542	0.0251214883642088	0.0841341118734459	0.0600468243457878	0.0519496955903184	0.0248321614727315	-0.00363443800815333	-0.0167234446894453	-0.0289344964550124
0.064359361632377	0.00976678466461342	-0.0105733239459045	0.0236304155656192	0.00088402376772094	0.00296862953592729	0.010496174013512	0.00919451777687569	0.0043938832471115	0.00192632665182411	-0.000525253263430767	-0.00131255844440714	-0.00411142559768554
0.0919863387688802	0.0613765944023713	-0.0158668201438334	0.036469592156396	0.0070259900205743	0.00273835712976948	0.0220201996617968	0.0164524231437942	0.00978878226314095	0.00488217357517189	0.00553529329724417	0.0104808363924063	-0.00441227396733861
0.070606020638498	0.0406345728514236	-0.0123282276111288	0.0225400893939821	0.00370283433118981	0.00400725483107389	0.0116706171332259	0.0120384873308754	0.00600261099412108	0.00385504458113185	-0.00104519365081224	-0.00437203451956855	0.00320315544366895
0.0508451816913224	0.0395136390016352	-0.0049867684224137	0.0216223534118893	0.015201677643571	0.00137062398236334	0.0164759931435122	0.0135857743363806	0.0152858262075932	0.00828615081296716	0.00345085872406325	0.00701550790031767	0.000607545200891554
0.412840337532628	0.117381974841487	-0.0616506857153924	0.243458828150174	0.0261081891472433	-0.0105386210248334	0.0724953524310811	0.0535289092437877	0.0313276329667438	0.00778478406120492	-0.0186174924669176	-0.028495390930303	-0.0422860047144361
0.137792405143636	0.0190710540644336	-0.0109575632412105	0.105288487345661	-0.00093295157896145	6.28930350399237e-06	0.0345083372574688	0.0196752174129088	0.00892107529905045	-0.000463331137728729	-0.0101863925635147	-0.0187657527121376	-0.0242194171900703
0.304982598556876	0.0506432506970093	-0.0379010037161218	0.220585454780161	-0.00560440990400346	-0.00416701426217847	0.0509544390648326	0.0285157410619452	0.00986582306942874	-0.00488571208309097	-0.0216579076040663	-0.0344470467513355	-0.0467142864600965
0.323647878512693	0.0968255726437522	-0.04336033786943	0.217472708605374	0.0354271781820644	-0.00552484325419794	0.0586441070591037	0.0466386736277418	0.0263691790114317	0.0149511674639333	0.00122115862724881	0.0151473202842198	-0.0247291281792283
0.0706703782415194	0.00127998973857113	-0.00936483551194333	0.0368788100422736	-0.00351754737692248	-0.00279459368514653	0.0112743979311463	0.00589305903087949	0.000298718465678804	-0.0031560705310345	-0.00680953751154122	-0.00907061248161826	-0.013124481589623
0.303145254458012	0.10398400464389	-0.0406277282463746	0.192640010789799	0.0131854642758794	-0.0030633237684316	0.0627562087360247	0.0374460370339036	0.0179956736068648	0.00506107025372393	-0.00262699364459673	-0.0153526972611042	-0.0284044843355233
0.322388362554908	0.0519982415259849	-0.0432420016306888	0.220860328447185	-0.00711377121104545	-0.00784785712407471	0.0457182013143264	0.0276879512705612	0.00611313071613884	-0.00748081416756008	-0.0272190814565212	-0.0358076437553435	-0.0490403108047219
0.0223668647150144	0.0100268131387551	-0.00203859471718677	0.0103076494026343	0.00521894786993294	-0.000553131826950611	0.00654052403117762	0.00389445135409137	0.0033566673859485	0.00233290802149116	0.0023812911057602	0.00142973112513908	-0.00142822945530278
0.573584431563381	0.281083814531071	-0.0975322176823151	0.249984865633879	0.00301288606503269	0.0176738218787552	0.0737481424229051	0.0512330209000762	0.0337030602007221	0.0103433539718939	-0.00931630358751157	-0.0245961020000484	-0.0372883705311594
0.45084522587359	0.241522685635973	-0.0774705909365933	0.210534194722499	0.0110649371308068	0.00223567326622098	0.0624318174467599	0.0397486251791249	0.016521644459736	0.0066503051985139	-0.00992996677659075	-0.0244984400000642	-0.0387191476673696
0.456645995049604	0.31400150923143	-0.0677524395125609	0.274216938685492	0.0142900457049528	0.00811477978068709	0.0844759002734608	0.0545039221260599	0.0311014801795489	0.0112024127428199	-0.00886125142649113	-0.0275279464948805	-0.0458721537572522
0.109425501747864	0.00972949196548083	-0.013242568824189	0.0642567710126715	-0.0043706711804915	-0.00171902482152624	0.0217656900271376	0.00977741223167311	0.00226347764254518	-0.00304484800100888	-0.00887973556248001	-0.0160381718741981	-0.0205004244259379
0.0951371582254229	0.0723845453444212	-0.0147499950782744	0.0388403712084806	0.00667215136275738	-0.00632775129839117	0.0183241010563782	0.0124006362959728	0.00744851018521046	0.000172200032183101	-0.00395199305933476	0.00800971179520912	-0.00796130228328262
0.0636051618074896	0.0068436113185885	-0.010232499695155	0.0241323307666195	0.000176908008128807	0.0026009433483305	0.0112499741735683	0.00851675482928875	0.00389819809248243	0.00138892567822965	0.000467556007712019	-0.00259902731815523	-0.00270046597724355
0.552704084763238	0.318927745964006	-0.0949609084439819	0.252399943373008	0.000645246068433192	0.0109893584774622	0.0800469153179116	0.0489795041033952	0.0310980378862235	0.00581730227294763	-0.00911096830861746	-0.0261586927007076	-0.0455884291644931
0.326180780481576	0.052307641620836	-0.0428649298535672	0.222380648130113	-0.00812937453807056	-0.0084658416810775	0.0521194634191298	0.0331327479709362	0.00816162448688601	-0.00829760810957403	-0.0234747349571167	-0.0389913748905983	-0.0463607453226219
0.0471563440486846	0.00219023301413346	-0.0049086114738537	0.0264178238030328	-0.00461250019024396	-0.0052023919790303	0.00599086283453288	0.00188279618062843	-0.00196919474838945	-0.00490744608463713	-0.00877540142491964	-0.0113341878921583	-0.0127506676510365
0.459797028828821	0.315620716966197	-0.0686896295216606	0.272111731753177	0.0190300877039887	0.00743269496321669	0.0828560518807193	0.0587367410026643	0.026777800627339	0.0132313913336027	-0.0156054848550506	-0.0319608867040507	-0.0356269399335756
0.856752029586575	0.143247970413425	-0.203171770810838	0.111379210082846	0.00699335109335109	0.00919245925791379	0.0383630202625657	0.029019962411326	0.0168432599278321	0.00809290517563244	-0.0038428129194038	-0.0165140227382931	-0.0204916071501754
0.0433020843735369	0.0158802100449385	-0.00860847292548047	0.0112613797071174	-0.00441896509035584	-0.00109891093200519	0.00294094916937113	-0.00121560381555125	0.000838392615951568	-0.00275893801118051	-0.00513768215331233	-0.00411815976871268	-0.00529061798713466
0.0187662962967135	0.00816672626899225	-0.0019103638785252	0.00765535006964528	0.00548796385975623	0.00123802854771022	0.00613903173394064	0.00586004065773011	0.0035402621230992	0.00336299620373322	0.000725102620421931	0.00138754001490547	-0.000517807185421847
0.854361534122443	0.145638465877557	-0.202761331918899	0.113689374968466	0.0118356193806194	0.0129879780825236	0.0456455077245986	0.0302420170233807	0.0321517847808758	0.0124117987315715	0.00255260850260852	-0.00538723773701044	-0.0169217751583407
0.892876560409288	0.107123439590712	-0.218495469454447	0.0878322550177095	0.0032084179456906	0.00348696051423314	0.0283561596484324	0.0238065564738291	0.0112867624294896	0.00334768922996187	-0.00133682020000214	-0.010203347864257	-0.0157046033590827
0.365200843008586	0.135604135416788	-0.0538082079964958	0.204282412757763	-0.00334343765468981	0.00655978140517649	0.0615227288223303	0.0406714829687811	0.0212748967029499	0.00160817187524331	-0.0112206768513	-0.0218411509070775	-0.0372571990927709
0.02415464831199	0.0296630113029017	-0.00233105380136338	0.0132580862631762	0.0137216369825759	0.00677798734390967	0.0169853835466922	0.013959640770723	0.0107904892366501	0.0102498121632428	0.00941073432186539	0.00926072316333034	0.00488019433148081
0.200716848170055	0.138396281801431	-0.0261127196168789	0.125493606003593	0.0174372862457159	0.00618121361315771	0.0520120695023014	0.0308339344627672	0.0319393456794005	0.0118092499294368	0.00403240419710033	-0.00055842124214403	-0.0149526182523719
0.931927489177489	0.0680725108225108	-0.23562885754047	0.0609840259740259	0.0160925108225107	0.00231160173160172	0.0201655844155842	0.0176215440115438	0.0110287275350911	0.00920205627705617	0.00430881668836203	-0.00373035091171459	-0.00955887834387836
0.0724191219344968	0.0506467266633693	-0.00614206727540158	0.0458511431405116	0.0056029599166009	0.00601910308630164	0.0231553196249724	0.0181029369826137	0.00998982248186571	0.00581103150145128	-0.00195917875804745	-0.00525313251621079	-0.00539895479331569
0.890140145914691	0.109859854085309	-0.217522219450111	0.0885313692368238	0.00807120505756864	0.00546144834963014	0.0293883140092231	0.0160544756253846	0.0119440578108759	0.00676632670359933	-0.00122270517361422	-0.0139100873037117	-0.025592988919874
0.0935257204778913	0.00381959773213288	-0.013728122483586	0.038771740054764	-0.00619647617654021	-0.00558487418817835	0.0114677696513669	0.00492113252751945	0.000107911860809995	-0.00589067518235928	-0.0083504965346633	-0.0115287117400336	-0.0138266196841637
0.90692227994228	0.0930777200577201	-0.223537487414246	0.0799425685425685	0.0160984559884561	0.0102879653679654	0.0199094359176178	0.0231189343989344	0.0215569624819625	0.0131932106782108	0.00240750618068797	-0.00296473042109413	-0.0146462707136031
0.204643038285027	0.0267617879630622	-0.0197079154906686	0.164508075880392	-0.00222410195731287	-0.00150836377354696	0.0454508868087833	0.0259760765521511	0.0118236670022962	-0.00186623286542992	-0.0151382710117466	-0.0273468466973145	-0.0348880471732969
0.110728783575658	0.00905649599152383	-0.0136609308924118	0.0649393906083409	-0.00558452535292908	-0.00357401702139154	0.0172716955245975	0.00818035061620481	0.00212089899419506	-0.00457927118716031	-0.00822979855596208	-0.0167867415216337	-0.0196600383963414
0.284043339245022	0.0465469319872072	-0.0352708442213948	0.195027351341027	-0.0063058842809488	-0.0146271739672378	0.0502038098159467	0.0284808415812817	0.00603246991321693	-0.0104665291240933	-0.0215945193152317	-0.031070668042368	-0.0407010502376046
0.412387260363846	0.118754725633506	-0.0613025803603567	0.245768356461397	0.0330671446086631	-0.00800737331424795	0.0776287664239677	0.0506602448632838	0.0278373724814014	0.0125298856472076	-0.0087907855303121	-0.025531107352032	-0.0391130119557163
0.0129656994276908	0.00131402870128024	-0.000582022374672362	0.00648432825337718	-0.000883692479146351	-0.00130178762514004	0.00271101106592102	0.00170404095279331	0.000936950223420736	-0.0010927400521432	-0.00189625175471686	-0.00254898536731219	-0.00334771021040215
0.531010190830729	0.12602974363059	-0.0887384704431856	0.250775024131848	-0.00930645713656031	-0.0128459814757892	0.0609150291500948	0.0313800987087399	0.0119687669468056	-0.0110762193061748	-0.0270803722501038	-0.0464058531099374	-0.0611042323745867
0.100001395430855	0.0643816186094922	-0.0159896605471539	0.0402901589660056	0.00430985073916867	-0.00420470389249131	0.0179153855977794	0.0127668435774284	0.00340153199947071	5.25734233386838e-05	-0.00723979736523685	-0.00870016187729906	-0.0117168487000709
0.533337515133247	0.125799113452497	-0.0890087935443618	0.254140444550796	-0.000683805448624675	-0.0115941509905626	0.0667942569016874	0.0358649521025628	0.0126533980587075	-0.00613897821959364	-0.0266209546282382	-0.0440642084295608	-0.0628498725950054
0.0178576656241024	0.00465464510529495	-0.00269039735356273	0.00945064115106138	-0.000481770806195193	-0.00101915304380908	0.00178073909975956	0.0020531161838612	0.000316214069435002	-0.000750461925002138	-0.00180208242354577	-0.00204858474985848	-0.00265274845524359
0.482050121012313	0.263215371180326	-0.0824544419870786	0.224960587529535	0.103381189531078	-0.00195796661214465	0.0793750093988725	0.0553122864165968	0.0293479493359504	0.0507116114594669	0.00462378275170949	-0.0260859138775009	-0.0406293684488297
0.108892290518527	0.00985413770583946	-0.0123799046747376	0.0632865509954322	-0.00121368475669248	-0.00299311959891629	0.018389683428519	0.00819657743498171	0.00147622760339348	-0.00210340217780439	-0.00912578332678711	-0.0124509731876993	-0.020292064408744
0.01833536176085	0.00856818530132534	-0.00281201858061111	0.011041380593468	0.00209906309739177	0.000790279191508078	0.00235830194703624	0.00217470553932992	0.00195981547723962	0.00144467114444992	0.000818974663316284	-0.00187831588169965	-0.000554292004029427
0.557416768819399	0.194426865804337	-0.106167345493026	0.215264513704454	0.0142406896320016	0.00148884853970377	0.0726608725107132	0.0403225007440224	0.0216831240829553	0.00786476908585265	-0.0113734767798122	-0.0223426906709903	-0.0387547019048988
0.321505368815102	0.0970323374526862	-0.0424899142659979	0.218685526848949	0.0190708941439844	0.0481651136178712	0.0735711941822699	0.0445533304806034	0.0442986208297196	0.0336180038809278	-0.0104496490822787	-0.0144125914307607	-0.0327815906765178
0.664077001767657	0.316906634734166	-0.12845619049005	0.212230148685922	0.0266918236457777	0.00894499908084656	0.075643891812207	0.0566225069036264	0.0369843950206279	0.0178184113633121	0.010358402966005	-0.014279345545292	-0.0198199592767795
0.0375128186049569	0.0118338516261224	-0.00709294927361944	0.0111471715267311	-0.0035662930739029	-0.00367245147887145	0.00300620518566302	0.00302864309357722	0.00157522421718217	-0.00361937227638718	-0.00388735929858054	-0.00365067544119709	-0.00455178848697453
0.906273246753247	0.0937267532467533	-0.223350317277632	0.0809425108225109	0.0108384126984127	0.00409102838338138	0.0242064639905549	0.0143040620490621	0.00997330447330447	0.00746472054089697	-0.0055255788863543	-0.00956899943490852	-0.0154152650261207
0.203393803888519	0.0269718054380604	-0.0228822368620468	0.145283395880435	-0.00435302703205384	-0.00192923462413233	0.0442734402869029	0.0263352570323922	0.0106860349233393	-0.00314113082809309	-0.0139788508190183	-0.0219719205079326	-0.0311360218374154
0.901881096681097	0.0981189033189033	-0.22248437817245	0.0828110245310245	0.0157681240981241	-0.0136946152837062	0.0299489088689089	0.0168522582972582	0.0149035694608421	0.00103675440720896	0.00524451409849802	-0.0150865502679139	-0.00757828449718978
0.653915048559817	0.275777608176209	-0.126454851304963	0.214048369337484	0.0105404511757698	0.0161119790668881	0.0775085028535741	0.0506063520716008	0.0395264266073385	0.013326215121329	-5.29298165857783e-05	-0.020673512904326	-0.0256008617784681
0.0195615452095434	0.0335656113052906	-0.00173953946789709	0.0143515861384277	0.0184688668433389	0.0109155761397133	0.0149035109946645	0.0171895247789866	0.0133396309109149	0.0146922214915261	0.00949941769588133	0.0102887173025173	0.00933941097867243
0.907892871572872	0.0921071284271284	-0.223866417146235	0.0803610678210678	0.0182745743145742	-0.00614170443935147	0.0253165866456775	0.0269252479338844	0.0194280014430015	0.00606643493761139	0.000934307739044682	0.000549596766869387	-0.0142552651123464
0.475148212698616	0.175434592975089	-0.0800196112154288	0.225274972675032	0.0219088979584701	0.00484174134761173	0.069212250305247	0.0453659672533526	0.0338940499355717	0.0133753196530409	-0.00385582478597257	-0.0287665011895941	-0.0394582213446762
0.0702279393472404	0.0415635929057559	-0.0126507911287965	0.0221374922178278	0.0028702356743005	0.00177252580162321	0.0117597922138225	0.00482604472497274	0.00432003131664981	0.00232138073796186	-0.00029588301227175	-0.00151678299141896	-0.00179930126505093
0.895439544798636	0.104560455201364	-0.219167011627708	0.0867256342647252	0.00406728014409841	0.00453206409751872	0.0247305542437362	0.0140246697242152	0.0086563301849667	0.00429967212080862	-0.0144905203382475	-0.00995576637875684	-0.0267184157256883
0.642898710854128	0.177636932715808	-0.122629953517732	0.216081885763988	-0.00267365753662641	-0.023488831415583	0.0551191018528455	0.0321977800734862	0.0168329193154922	-0.0130812444761047	-0.0232322647433297	-0.0380853242837168	-0.0574600848462382
0.000480177961620571	9.03321846032912e-08	1.25286703348741e-07	2.28024481920248e-05	-3.55067910306833e-07	1.11900103056647e-06	0.000205240253130433	0.000121264953741661	5.32980223796272e-05	3.81966560129821e-07	-4.33160811189166e-05	-8.06222207320525e-05	-0.000109790720547682
0.890953053209417	0.109046946790583	-0.218720236563885	0.0870802801239166	0.0119012325048689	-0.0126690788593462	0.032099188034188	0.0142705516705516	0.0133157189275371	-0.000383923177238676	-0.00920129214220122	-0.013610363581754	-0.0181622133659567
0.467949109655808	0.17305627905042	-0.0791085800430949	0.224080466352843	0.00358745652164433	0.00638156553187436	0.0749042791096497	0.0456164073793757	0.0246111998699365	0.00498451102675934	-0.00678646347935102	-0.019974022415469	-0.0349636871754669
0.453463477131542	0.154926154880552	-0.075644289996687	0.214384560903586	-0.000578295287932962	-0.0126449637851268	0.0581279571045025	0.0348844517473781	0.0166772375935281	-0.00661162953652988	-0.0181396202435037	-0.0377301938203744	-0.0456418321488117
0.661986314804792	0.320478024794073	-0.129331653920804	0.213031836194348	0.0323052826261644	0.0239637146839075	0.0857378252920786	0.0594174568338204	0.0498722186003349	0.0281344986550359	0.00605835195391902	-0.0151340734085306	-0.0313708595539091
0.883022584082584	0.0709359073186048	-0.21560091284038	0.0923307492507494	-0.0034292157337612	-0.0029895730444347	0.0227906627211173	0.0105476628377565	0.00257191379327748	-0.00320939438909795	-0.0110018011475207	-0.015747515231977	-0.0283358402483098
0.0910319056849904	0.0612728761544152	-0.0150666216466728	0.0362242878078313	0.0140760519047359	-0.00179885618421086	0.02708637854146	0.0243083040255966	0.0111136120596373	0.00613859786026254	0.00395370733650474	0.00412626850076818	0.00400825505408876
0.89179612064703	0.10820387935297	-0.21890031788673	0.0889353945044854	0.0103130636030636	-0.000609292021110153	0.0275975734366644	0.0195408982431711	0.0158732399418763	0.00485188579097673	-0.00603179229861039	-0.0136673667805753	-0.0221008753872389
0.0312105368471018	-0.00423413519305108	-0.0034686644209109	0.0171422436682212	-0.00613383888856368	-0.00722348275759161	0.00148216462918853	-0.000964027740460394	-0.00407646767845457	-0.00667866082307764	-0.00794519506069288	-0.00910551094877448	-0.0108596815674497
0.00807085638683395	0.000411222143241253	-0.00101126692278424	0.00437525188602993	-0.00126117786089956	-0.00215506412343814	-0.000526021449109515	-0.000710576871727693	-0.0015310686458413	-0.00170812099216885	-0.0023535997651861	-0.00279188916210274	-0.00308579376628828
0.374253413114395	0.222998798936352	-0.0588410676773353	0.202333033163231	0.008951715055525	-0.0031062353513539	0.0724741876032532	0.0409894001589541	0.0157761601092197	0.00292273985208552	-0.0122720985625603	-0.0186303452591569	-0.0338742978494362
0.0414207156928908	5.79197738822118e-05	-0.00333843074746983	0.0243888696379813	-0.00596416415435466	-0.00611684133822926	0.00483712754209883	0.00113621607276937	-0.00317473882771826	-0.00604050274629196	-0.00791947026263733	-0.010114036977665	-0.0128411397554169
0.93375784992785	0.0662421500721501	-0.235275244557617	0.0589585137085137	0.0147042712842712	0.0195527994227994	0.015817215007215	0.0110144155844155	0.00922301587301588	0.0171285353535353	0.00124375901875895	-0.0078374675324675	-0.0105634723861997
0.00137632235059517	0.000844444378485391	-3.44710826186499e-05	0.000240040631171813	-0.00013672559773037	-7.04098806617866e-05	0.000224846623139556	0.000175979894673367	0.000121826046739986	-0.000103567739196078	-0.0002049749748512	-0.000267737828831105	-0.000403280390497453
0.65824919963554	0.271397544575699	-0.126455051244807	0.218384579104513	-0.00202861062961823	0.0105074174216586	0.076629228893936	0.0418850589240177	0.0298755849192209	0.00423940339602025	-0.0125731509547788	-0.0222220518838374	-0.0426266859566677
0.323111387889222	0.0524613185378928	-0.0433220896337777	0.220127008010779	-0.00327747122351518	-0.0141070317286818	0.0498974969713046	0.0276092645678207	0.00374008788996927	-0.00869225147609848	-0.0279820746512136	-0.0394364950193614	-0.0549110440412698
0.882365103684195	0.0701353934083219	-0.21409394815755	0.0934542902551994	-0.00393777031049747	-0.00478287893924245	0.0212990216601582	0.0133070249952069	0.00476948701496138	-0.0043603246248699	-0.0143182537901789	-0.0221749232642611	-0.0253926531828529
0.893481596484324	0.106518403515676	-0.218308235078104	0.0875717368490095	-0.00293360750360749	-0.0130506797243161	0.02093841365705	0.0138951778524505	0.00663108585858574	-0.00799214361396172	-0.00497341610409807	-0.012905561256925	-0.0224006591892955
0.903704141414141	0.0962958585858585	-0.222352071623796	0.0817219191919192	0.0117672582972582	0.00868549783549777	0.0241497907647906	0.0192638501902138	0.0133729581529581	0.0102263780663779	-0.0012664857364858	-0.00922735057871427	-0.0115234841421205
0.317615201723075	0.0512182235041743	-0.0422867826455852	0.222215892606141	-0.00338159799026794	-0.00318747050983109	0.0564488914630945	0.0325771364563051	0.0122139724350984	-0.00328453425004949	-0.0185193443021128	-0.0332859001854018	-0.0435571727283947
0.459346500734493	0.314092904064581	-0.0683814445065943	0.274003393181123	-0.0045387572347092	0.00996451401810655	0.0846477915687168	0.051463118260799	0.0250720473863539	0.0027128783916987	-0.0155140715769967	-0.0323859892491362	-0.047161445128602
0.904605945165945	0.0953940548340548	-0.22224497254815	0.0821219336219337	0.012746983016983	0.0113923520923521	0.0315514141414142	0.0328164935064935	0.0138557428177883	0.0120696675546675	0.000249241263786781	0.00580853076216714	-0.00703627415662178
0.010022991696278	0.0092085290850505	-0.00100561881909044	0.00751103034228742	0.00226559240563802	0.00163082952715599	0.00674304809019169	0.00540876569312751	0.00357666292079987	0.001948210966397	0.00107095958344295	0.00219278754791882	0.00264754689867386
0.0259428309381758	0.0026722958886517	-0.00430688342171003	0.0116174581586515	-0.00260216944532345	-0.00172464505688218	0.00198926988699086	0.000772023220181696	-0.000916932614437406	-0.00216340725110281	-0.00185703099999521	-0.00394833292192524	-0.00398061447758088
0.562119512414139	0.179986473244259	-0.0949827296360987	0.247558049962397	0.000123261564014876	-0.00128464805559869	0.0701950005442791	0.0474332785535559	0.0290988292280171	-0.000580693245791908	-0.0175465415004473	-0.038886213298002	-0.0474520901784019
0.905468629148629	0.0945313708513708	-0.222870369028738	0.0820895526695525	0.0176124334251606	0.0092867388167388	0.0313074098124096	0.023187518037518	0.020255036075036	0.0134495861209497	0.00688564935064917	0.00164141928778283	-0.0115680889431425
0.0987032200165885	0.0400946443482794	-0.0106214581395805	0.0664581398539208	-0.00154919542196756	0.00635875046408313	0.0289526922966704	0.020948240078262	0.00976859181402787	0.00240477752105778	-3.38098094613826e-05	-0.00433833841796644	-0.0117471011518689
0.200769007917604	0.0681221023674873	-0.0256864577869227	0.128322170935587	0.00851041614265166	4.44440985633288e-05	0.0413956435882775	0.0221770442659756	0.00991423575821332	0.00427743012060749	-0.0147492809257191	-0.0152295688913837	-0.0283430843357484
0.932388037518037	0.0676119624819626	-0.235583031417883	0.0595598412698413	0.00294113997113998	0.00277326118326127	0.0226734776334777	0.0172143939393939	0.00871106322969972	0.00285720057720062	0.00523637413091971	-0.00418759609077779	-0.00774554178145082
0.901634386724387	0.0983656132756133	-0.221918970003746	0.0842431890331892	0.0150967676767677	0.00587421356421358	0.0310545152826972	0.0236029581529582	0.0181394050898597	0.0104854906204906	0.00391007356280082	0.00323598780007883	-0.00781644612962784
0.894428101797193	0.105571898202807	-0.218651773892694	0.0876622012331103	0.00372212550076179	-0.0104623147054966	0.0224662488521578	0.0162228689492325	0.00194921094057443	-0.00337009460236748	-0.00472782813146455	-0.0170018662650482	-0.0252956182201637
0.397730973145148	0.0779013475286015	-0.0572975829909996	0.248657239462209	-0.00159942834012844	-0.00598588661914251	0.0585445041836334	0.037002723856456	0.0170243572099898	-0.00379265747963548	-0.0223601126988606	-0.0375750408376832	-0.0552846481067855
0.0290157255814697	0.0329824698977779	-0.00281608147724054	0.0158879321621907	0.012222766990547	0.00586065534367377	0.0167527188905932	0.013653224749483	0.0133418939159166	0.00904171116711038	0.0105508421417175	0.00699457283525637	0.00643001740422593
0.303351556336077	0.0524574313813977	-0.0359446841860778	0.222777600821576	-0.00543179384473874	-0.0142350381169659	0.0479619601859271	0.0304150824819169	0.00703638104865717	-0.00983341598085236	-0.0231858145222094	-0.0401874171495623	-0.048767669337194
0.303858954717638	0.105377401824674	-0.0405191199538712	0.193663312013538	0.0192626696325391	-0.013813258789555	0.0725947102572566	0.0485618518305305	0.0248437404761793	0.00272470542149206	-0.0106281008010906	-0.0191606512182401	-0.0331758628985055
0.0567921543410256	0.0106420215055629	-0.00549763492158992	0.037016071043244	-0.00073414776523547	9.58472983716707e-05	0.0146256178340863	0.00840530203168559	0.00377919361791076	-0.000319150233431903	-0.00391751687849494	-0.00638255460655225	-0.00901887159707623
0.929681471861472	0.0703185281385281	-0.23458459508701	0.0619712554112555	0.0112562770562771	-0.000291125541125647	0.0179508080808081	0.0108002453102454	0.00636030227348405	0.00548257575757571	-0.00931286995832448	-0.0102286442345534	-0.00922056277056282
0.325421309934527	0.0966113817121333	-0.043612436228905	0.218937646514744	0.0212291623703603	-0.00313384134717015	0.0936098853529634	0.0475993576151748	0.0267600193884112	0.00904766051159511	-0.00977766580104822	-0.021981665455237	-0.0446383503224785
0.659278260787967	0.269858485660241	-0.128216382204578	0.210792255270788	0.00503894453867704	0.0150875849214172	0.0616207056641415	0.0538791279370933	0.0327356214487174	0.010063264730047	-0.00153165134483002	-0.0197594238700126	-0.0266195226941478
0.034033355042148	0.00473868930761216	-0.00559852908422109	0.012469058585486	-0.000678210631055137	-0.00106157597951403	0.00231245003192654	0.0015344710024545	0.000148863891062292	-0.000869893305284586	-0.00242364314806925	-0.00372908819320256	-0.00462359381249121
0.0801342194312922	0.0439018110419715	-0.0142027666997897	0.0258516025466251	0.00336705993230822	-0.00223262497067063	0.00974474181446151	0.00196974788489884	-0.000706759272506685	0.000567217480818796	-0.00468588555034194	-0.00992828725922834	-0.0065980582430844
0.0171909102500061	0.00894369707370316	-0.00238000753447667	0.0104965633096789	0.00301675111081735	0.000439482443775681	0.0026165633844909	0.000975185604269992	0.00307067012522402	0.00172811677729652	0.00186473842105674	0.00102478718517182	-0.000980888861402726
0.449522847509727	0.318570199122847	-0.0665134115483767	0.274085804044005	-0.000885220703764789	0.0143098605548465	0.082744023176847	0.0515374209912896	0.0263188051485866	0.00671231992554083	-0.0164461426774518	-0.0290942551894787	-0.0468754616718545
0.113891837813752	0.0682041778918486	-0.0174960953267872	0.0532837474732947	0.0171436347673172	0.00255986646418971	0.0296942464439391	0.0206373462325602	0.0153176891168465	0.00985175061575348	-0.00282027238421963	-0.00354971908596932	0.00750860298212325
0.102256293486873	0.0748891533362051	-0.016502328635972	0.0411165141699223	0.00439673474311458	-0.00284889759559956	0.022566241667219	0.0171615685676457	0.00312626118455755	0.000773918573757512	-0.00547952289928287	-0.00510461823970207	-0.0112089918055628
0.308443529486574	0.049059312176309	-0.0373052314011778	0.239541593866396	-0.000908575895528285	-0.00481457446846495	0.064127170170961	0.040444608608601	0.0162064125356599	-0.00286157518199659	-0.018295831640506	-0.03505003651495	-0.0486837301228635
0.929512727272727	0.0704872727272727	-0.233938536723679	0.0612533333333333	0.00674256854256849	-0.00237445887445886	0.019916816214089	0.0104520438147711	0.0104982323232323	0.00218405483405482	-0.000439058769513223	-0.00402901013128287	-0.0119926923165961
0.115951006018198	0.0900098898760904	-0.0100388824413584	0.0899355571141874	0.0151362937880404	0.0254055004855619	0.0389409176039932	0.0278001395483206	0.0560983959936107	0.0202708971368011	0.00449328345985822	-0.00509853328891469	-0.00801881723661299
0.015786568479827	0.0221087651837503	-0.000869666529665011	0.0101783893849398	0.0145086048155144	0.0104584738964229	0.0153543060976013	0.0110363812723795	0.00744037400482359	0.0124835393559686	0.00927166076670322	0.00225685626698975	0.0032495752047343
0.14329156096399	0.0473387040669979	-0.0169518978074367	0.0985658294247813	0.00219697107832192	0.000618902682149064	0.0353320946479169	0.0234832691124702	0.0109016250606565	0.00140793688023549	-0.00416642054884345	-0.0144479182967139	-0.0226616502122974
0.924862438672439	0.0608902778431133	-0.232651782115629	0.0650369552669553	-0.00711969565787751	-0.0206734669371034	0.0113078066378067	-0.0136519164169164	-0.000499635314180846	-0.0138965812974905	-0.023364242387595	-0.0187440886178587	-0.0224001882985826
0.102857885413561	0.074672186145546	-0.0155327884663748	0.0407900983907596	0.0151065222498205	0.000116763275651507	0.0233541742459614	0.0163775748131012	0.00931356061765438	0.007611642762736	-0.00141490142346394	-0.00276049425864312	-0.00704194557448386
0.0390319241077019	-0.00288542578420715	-0.00357513842905213	0.0223610276613135	-0.00600455347169999	-0.005686864194295	0.00477362842553552	0.000337316013060807	-0.00292841912651381	-0.0058457088329975	-0.00841808486000258	-0.0102284458541171	-0.0123678510820732
0.932643607503608	0.0673563924963925	-0.23636979643189	0.0591788167388166	0.011822453102453	0.00794842712842714	0.0205231240981241	0.0162949729563365	0.0154617338217338	0.00988544011544001	0.00307059884559879	0.000250064935064853	-0.00377054571690938
0.44596319029449	0.158358756095343	-0.0747175872044434	0.213157656449106	0.0107330393652809	0.00568806574844954	0.0641820000351569	0.0379421177841753	0.0251585505537493	0.0082105525568652	-0.0102071839799117	-0.0242694256189292	-0.0416653774082182
0.474634882998721	0.175434340592479	-0.0802546437254529	0.224318544340876	0.015822870145375	-0.00976702111763073	0.0745005880631416	0.0416847823176864	0.0318735047686905	0.00302792451387213	-0.0186068584358725	-0.0343264321393041	-0.0383011629214131
0.0477725243049434	0.00101232959058524	0.000136213281712455	0.0402534267330017	-7.97570304328643e-05	-0.000467490821557358	0.0185689222340821	0.0112633252771564	0.00502554033902976	-0.000273623925995115	-0.00393647698398854	-0.00795421852553767	-0.0104993022319942
0.200289568977861	0.0686590191139759	-0.0268075776686553	0.125465341027957	0.000959396982504634	0.00093671435613818	0.0394006691271712	0.018118873308206	0.013523108231594	0.000948055669321407	-0.00815572297815179	-0.016546875596266	-0.0244587261431264
0.281892169835855	0.0465715012768757	-0.0344210873309809	0.194421068968792	-0.00300183215524036	-0.00916343132008707	0.0525566720571359	0.0293909516614185	0.00620795480833197	-0.00608263173766371	-0.0162504705872012	-0.0335004128362109	-0.0418810452798362
0.905584184704185	0.0944158152958153	-0.222963685236767	0.081683694083694	0.0175581385281386	0.00297345070665656	0.0312235642135642	0.0163292778938234	0.0186766883116883	0.0102657946173975	0.012393878394333	-0.00605922811754933	-0.00424370281827502
0.56306893851476	0.266464871708368	-0.105450127926962	0.2130131201939	0.0246308204960729	-0.0156489850770343	0.0771729608887504	0.0437731922934703	0.0187308039050057	0.00449091770951937	-0.0104175845316559	-0.0246855035406308	-0.0288665680729203
0.557616918195149	0.189757721859021	-0.104491981097414	0.21608055619834	0.00726721338398928	-0.00382512931407497	0.0553049394293511	0.0398892561781922	0.0132430274824518	0.00172104203495715	-0.0110953781500915	-0.0301772169892373	-0.0337847749977903
0.217014870584206	0.0251756034732237	-0.0206590443702321	0.189481897640207	-0.00361658624751113	-0.00347105548044241	0.0524517209358341	0.0308271884011967	0.0133458829771504	-0.00354382086397675	-0.0152125874407032	-0.0275100342513678	-0.0379096082375799
0.551523548456299	0.319087751740313	-0.095444085216469	0.250888879254661	0.00179408295753569	0.0458181023547517	0.0732721085452965	0.0526555476345482	0.0234256631182946	0.0238060926561438	-0.00829950897380327	-0.0282652986684221	-0.0412952670755506
0.0729666520418974	0.0522450242706755	-0.00702345227708272	0.0454450748241017	0.00377036794635641	0.006248885667913	0.0232533060275152	0.0148429877995699	0.00906534527238723	0.00500962680713471	0.000687372066131842	-0.000540984179198428	-0.00770813852828262
0.303227879035819	0.046254588446071	-0.0399272013268498	0.197688466376499	-0.00194033667423249	-0.00949151552429839	0.0471664626227121	0.0255753106250073	0.00954163941718578	-0.00571592609926541	-0.0198414946632047	-0.0339926754812429	-0.0434593961823668
0.413526550106777	0.117546646028229	-0.0613778682473757	0.246109198209078	0.0231500824093761	-0.00369391509988781	0.0655086747698255	0.0342638613029347	0.0231186146511539	0.00972808365474415	-0.000939186324427022	-0.0220750108848917	-0.0453330667407901
0.301920122426359	0.0487033573077917	-0.0375386758059461	0.219965529858271	-0.0108778519421405	-0.00318701167012747	0.0537928240427439	0.032121337838066	0.010649006176306	-0.007032431806134	-0.0238520821771404	-0.0358208996291391	-0.0466111237061479
0.449817105279594	0.239423568836778	-0.0763351230001287	0.212228196026057	-0.00195290004059367	0.00143749773404206	0.0617195632663169	0.039375459689077	0.0230394912338636	-0.00025770115327578	-0.0161113307666009	-0.0264935535768335	0.00653194936286222
0.13561030993076	0.0537817447817353	-0.015210174334201	0.091161356537229	0.00620738711464924	0.00587633713848307	0.0432067537782667	0.0230868156512584	0.0095315951919025	0.00604186212656616	0.00276371002473991	-0.00673793089125427	-0.0127537052468442
0.471189427367192	0.169652690460118	-0.0782822120056236	0.228538763217713	0.00862155616803661	-0.00390525858750662	0.0679699031817551	0.0419462112113705	0.0196625444414926	0.00235814879026502	-0.0147368868138397	-0.0334064958777999	-0.0426787236254411
0.039049325953244	0.00839068397518745	-0.00380579536740207	0.0222032559033669	-0.00122515030231508	-0.000881099842461486	0.00883670461511922	0.00499660884387665	0.00173120751788704	-0.00105312507238828	-0.00191254045944597	-0.00477235527712988	-0.00655780455180818
0.0470875162849898	0.00221849536299528	-0.00421036303841565	0.027213502778749	-0.00492761938415597	-0.00521326139165369	0.00782994085837311	0.00115449353281893	-0.00198765904678621	-0.00507044038790483	-0.00825531930948002	-0.0113622398482004	-0.0130623029615663
0.0511881675067565	0.0401670278636834	-0.00489708629137069	0.0214851872621792	0.00710700995915117	0.00422986481047873	0.0192064819600012	0.0127479013961681	0.0146802112066181	0.00566843738481495	0.00582178479148197	0.00105869910055915	-0.000383156067964151
0.543782199448984	0.321955245536977	-0.0937845844675649	0.252076892872273	0.00205390389246252	0.0498500815600567	0.0776724051598173	0.0528275955821736	0.0304815598392061	0.0259519927262596	-0.0127569530403918	-0.0270944733775603	-0.0448813937015903
0.54314738711637	0.219581337627761	-0.0906354558029921	0.256341111992916	-0.00509458870977542	0.00439725374805056	0.072070931966717	0.0441041368219667	0.0184167463511136	-0.000348667480862375	-0.0209066158056226	-0.0366122327377777	-0.0609719499288036
0.0926406322949468	0.0631251885690998	-0.0149402078894445	0.0359693906480497	0.00886227928130438	-0.00184435469584722	0.0194517800494184	0.00900340196052291	0.00617304096294091	0.00350896229272858	-0.00356992799080369	-0.00432138109044081	-0.00601717972823171
0.300219891175966	0.046714571647027	-0.039628699875686	0.195793991813865	0.00142069036256731	-0.0123877846528394	0.0477382701176089	0.0260389369935079	0.0100721642507318	-0.00548354714513599	-0.0203631263690148	-0.0338659370223303	-0.0464665380321073
0.538507804582178	0.227110651321298	-0.0904395047772493	0.250876545458925	0.0058103551944354	0.0116088966602085	0.0801746640392502	0.0492795572558022	0.0272876680528411	0.00870962592732194	-0.0105603891817825	-0.0268040678380992	-0.0436540672585668
0.0679947026620501	0.00424829893658603	-0.00636101050002875	0.0411848027797359	-0.00359739664133214	-0.00364521136552011	0.0127868322116362	0.00579961271977884	-0.000913134821601033	-0.00362130400342613	-0.00927393001872155	-0.0126968066755666	-0.0159871755765302
0.891792739785467	0.108207260214533	-0.218729375435315	0.0886157450630177	-0.00165985378258116	-0.000139955095409761	0.0261853021725748	0.0213922169244896	0.00966801218983027	-0.000899904438995458	-0.00361656613588435	-0.00811927623178976	-0.0124965539392278
0.0268471321787055	0.00192660394597026	-0.00488354430028026	0.00819692640863078	-0.00143614893398179	-0.00259454341147687	0.00313766890445179	0.00197323884635779	0.00149396530471541	-0.00201534617272933	-0.00110234639845196	-0.00317368854581172	-0.00429199087933304
0.0918381127164582	0.00444014779055805	-0.0133295545683943	0.0398233357870602	-0.00282259156665438	-0.00129908019830868	0.0116530831845648	0.00547503758716666	0.00185065199151638	-0.00206083588248153	-0.00662603263799054	-0.0101975605907357	-0.0138691356847207
0.89480396431851	0.10519603568149	-0.219480203513325	0.0863269447723992	0.0157832270759543	0.00338154401154389	0.0306228610783156	0.0210711478420569	0.0118201807788171	0.00958238554374902	0.0122568198468198	-0.0111020522911432	-0.0112760711006167
0.907087344877345	0.0929126551226551	-0.222699867773803	0.0809720490620491	0.0150592784992786	-0.00761783581464881	0.0313015512265512	0.024340772005772	0.0192517113694386	0.00372072134231494	0.00493891774891775	-0.00319129804538898	-0.00143939787485237
0.370981769970309	0.130069906694582	-0.0548417922771015	0.206963234133872	-0.00678099308303592	-0.00286846814517999	0.0492066225715594	0.0297382438496964	0.00730444045991829	-0.00482473061410793	-0.0184847751302679	-0.0349967507304948	-0.0523242523059018
0.437836473539004	0.0867702124552031	-0.0735979417770458	0.213991708760145	0.00020805004100749	-0.00452119573707555	0.0328902605138912	0.0324796425145883	0.0139241445238092	-0.002156572848034	-0.0192001295108576	-0.0344900122751814	-0.0469265559351625
0.663026980409035	0.315764645564237	-0.128871470150171	0.212123419352594	0.0259387517194651	0.0114034720723092	0.0799668788462298	0.0493668051684815	0.0404797709147973	0.0186711118958871	0.00284605997773402	-0.0187736707650086	-0.0241769490385417
0.048260757699199	0.00361851440895666	-0.00710198183099976	0.0205239173042764	0.0032501029826402	0.00116298531932778	0.0104871370937638	0.00643485414224558	0.0041393058344238	0.00220654415098399	0.00233272380216626	-0.00286276645718812	-0.00358638741442589
0.882936010555102	0.0710714696515857	-0.216103293880353	0.0927470197479288	-0.00267519948856842	-0.00898514626787361	0.0147867660206696	0.0110199120722446	0.000772828207146303	-0.00583017287822096	-0.013585041589362	-0.0222112634120402	-0.0343853293780159
0.0313630714417311	-0.00430704822039881	-0.00321920411428581	0.0170179353423672	-0.00668353379662256	-0.00681857557980201	0.00169941054646051	-0.00173159261005718	-0.00428134520138383	-0.00675105468821229	-0.00871889263664132	-0.0100889922266206	-0.0117830354647185
0.471958820789126	0.173856718997232	-0.0811440810539558	0.221428534959204	0.0183006552691481	0.0109541619775799	0.0686382438741375	0.0545622776578315	0.0255998827128966	0.014627408623364	-0.00104979082938084	-0.0232021269557429	-0.0439546865509937
0.903063391053391	0.096936608946609	-0.222233692211815	0.0827372150072151	0.00608582447855177	0.0092028505837598	0.0308139105339107	0.019243051948052	0.0161244372294372	0.00764433753115579	0.00109295674022958	-0.00425061264493065	-0.0140684976387249
0.0285313118005025	0.00162525463388709	-0.0051471134287748	0.00822506547829871	0.000657252732620916	-0.00174569067527066	0.00207768441480924	-0.000747613547894609	-0.000381966420398189	-0.000544218971324874	-0.00256912648253153	-0.00343955506193479	-0.00465795917330279
0.550930379181814	0.320744236576122	-0.0949875077932517	0.250251553569814	0.00926881900644172	0.0455252711517025	0.120536406246515	0.0585802785339714	0.0358364386508442	0.027397045079072	-0.00594374366782247	-0.0240053237908794	-0.0474517477789124
0.543430776571286	0.219827174318891	-0.0924386295659765	0.254585079284759	-0.0107450010546073	0.00219539730350538	0.066797558585773	0.0456449106715675	0.0192299828188156	-0.00427480187555096	-0.0243191832814651	-0.0356158003040493	-0.0563286658547297
0.0969211557237188	0.0731358763342958	-0.0147255343002713	0.039310089091153	-0.000814269896371775	-0.00330427730424247	0.0246486806480173	0.0147812039294821	0.00814068538720719	-0.00205927360030712	-0.00158869529709807	-0.00394327599031355	-0.00880553425967054
0.00469417466276634	0.000383772043478753	-4.6135727538232e-05	0.00526740951441154	0.000350407619737089	-0.000171428061612177	0.00149620643426413	0.000755631511825237	0.000342280949258149	8.94897790624559e-05	-0.000413965198149594	-0.000605117563277863	-0.000965170414141518
0.462463884003034	0.0970148308847329	-0.0762817134996803	0.230091630561936	-0.00444252352298319	-0.0803204556473514	0.0575478063248858	0.0239380719317461	0.00612822511650757	-0.0423814895851673	-0.0455686765307819	-0.0352698430129263	-0.0479327029238517
0.544314691028628	0.218799904661166	-0.0915662797902487	0.257249363845298	-0.0151057838438703	-0.000808690027286008	0.0714748324446838	0.0505921392413775	0.0228608817047972	-0.00795723693557815	-0.0284181940615319	-0.0373429068056365	-0.050768470719192
0.657640201539964	0.270622488214796	-0.126385989566573	0.217964018184356	0.000633169021426183	0.00937138270727444	0.0798846863570164	0.0466261828841028	0.0224149205306809	0.00500227586435031	-0.0130220011695492	-0.0259731902270772	-0.0399621799592518
0.00404258782482464	7.10084825541477e-05	-0.000172963379228956	0.00259184909687998	-0.000194209901367441	-0.000190351290475324	0.00139499898440764	0.000928164633570929	0.000344638834401445	-0.000192280595921383	-0.000442630545836937	-0.000791511495617071	-0.00088097483270902
0.374466292729119	0.222077493421411	-0.0571086986384425	0.203170635558088	-0.000198330960481274	0.00422607264887187	0.0660026697184581	0.0394781282523599	0.0198751682924895	0.0020138708441953	-0.0113185023130627	-0.0230157111656734	-0.0336391235378699
0.554362822308331	0.18815591755963	-0.102097172410294	0.216983697662162	0.000474040541561416	-0.00687382714070017	0.0657612223212892	0.0381854048132794	0.0134138577901427	-0.00319989329956938	-0.0217103088463663	-0.0314712917772811	-0.0433486761472416
0.296690705814711	0.0441458870058543	-0.0394377884987887	0.193292386477978	-0.00123934067115733	-0.00535702146303496	0.0514997357813903	0.0259901784042599	0.00916897753510931	-0.00329818106709617	-0.0234231553831729	-0.0348257962402609	-0.0398225786494754
0.543099958272277	0.218584065506688	-0.0911296724330271	0.256555784956247	-0.00400257086415279	0.00090298285741186	0.0750668151070374	0.0430508923007914	0.0137830642636827	-0.00154979400337052	-0.025247594695061	-0.0422867374782057	-0.0516713062202377
0.064061834969039	0.0202723263265736	-0.00368223288617343	0.0489294057922283	0.00968165036601157	-0.000681397613081447	0.0209090744898451	0.0135181535651808	0.00600843653879847	0.00450012637646506	-0.00374251799651246	-0.00457958956660058	-0.00702905654968589
0.568341224907294	0.285218612038404	-0.0963448091236127	0.246989645976761	0.0145757141245889	0.0259644596908221	0.0926402397827366	0.0574822808444355	0.047471012959144	0.0202700869077055	-0.00802686811692355	-0.015971012047777	-0.0355630979333504
0.882806175037084	0.0709055478190298	-0.215036685481494	0.0944129434202161	-0.0080134842061651	0.000556750320386601	0.0267124628906447	0.0140207861330588	0.00691098088779907	-0.00372836694288925	-0.0120334487366466	-0.0153041002419415	-0.0256136740239689
0.0148768771097029	0.00246699219362759	-0.0032800733175793	0.00216721336025776	0.0003885052801001	-0.00120491902202738	0.000264856146703114	-0.00107056550885651	-0.000588337681313854	-0.000408206870963643	-0.00136220705740168	-0.000808088009058013	-0.00158473272048576
0.923971717171717	0.0605131229225956	-0.231902481219512	0.0657791919191919	-0.00581439313508836	-0.00930903561085383	0.0127310606060606	0.0018896456826003	-0.00538382033296481	-0.00756171437297115	-0.0117562535444353	-0.0203534820215435	-0.0262201294546215
0.21590947876554	0.0231125801889328	-0.0191245093810231	0.189726182398769	-0.0044303585213876	-0.00290915868634439	0.0522546998397467	0.0296771699898335	0.00998311964507645	-0.00366975860386601	-0.0165569840807685	-0.0287580832594133	-0.0373193689017367
0.415356349850245	0.0772978658593824	-0.0626274933986519	0.246743229287195	-0.00522734530731261	-0.00396652948612658	0.0553571883328094	0.0302781717459157	0.00989111687142991	-0.00459693739671957	-0.0310457481395888	-0.044758953665675	-0.0597916290027238
0.0386117626461555	0.0220398432703866	-0.00222377553603967	0.0199597838342994	0.00193672951301693	0.00214822333414334	0.0181558915641918	0.0119835883415606	0.00688935191778971	0.00204247642358013	0.00666395621292275	0.00430590581140745	-0.00464698936153231
0.370693300199515	0.130634286944444	-0.057261368109475	0.207829408242337	-0.00372652275113849	-0.00577146651931071	0.0515589329892363	0.0280558358120979	0.0084784609266243	-0.0047489946352246	-0.0222239463658405	-0.0375668759329832	-0.0493053784642462
0.842385288549834	0.0856886521459479	-0.198811599002212	0.115946226601681	0.00232213874938902	0.000189724940023006	0.0336922842546639	0.0224690515663778	0.010950459540772	0.00125593184470607	-0.00825113907796859	-0.0189046279356493	-0.0227735758354974
0.219820898321104	0.0280067303636023	-0.0263101108294687	0.147997309498407	-0.00295941698329705	-0.00286679011373658	0.0448197931013021	0.025863123222775	0.00744269388911734	-0.00291310354851682	-0.0134519862112471	-0.0217953303011893	-0.0306717344923657
0.576902859431642	0.36780134623696	-0.0974457285081747	0.248730975752361	0.0196269244153973	0.0232145459177839	0.110185890074643	0.0651683047591372	0.0459112300205384	0.0214207351665906	0.00432189228596136	-0.0194265574697511	-0.0348520280773853
0.549973335443638	0.321885097156173	-0.0951756414903218	0.251267414210679	0.0180666250542659	0.011085094127699	0.08129522532977	0.0572938745797963	0.0292827445940925	0.0145758595909825	-0.00986241653139386	-0.0172406294967579	-0.0371694778504602
0.893781975600157	0.106218024399843	-0.219011059248805	0.0881238095238096	0.0130377518441155	0.000230886789977847	0.0244818916437098	0.0216404709936527	0.0164799868818052	0.00663431931704672	-0.00412141217368489	-0.00574645284008912	-0.0186464354584809
0.893142683982684	0.0741628460360142	-0.218140315682197	0.0885221645021644	-0.00522321466412379	-0.000202461377006857	0.0183026170798898	0.0151144845558481	0.00927829135510949	-0.00271283802056532	-0.014418523949469	-0.0118305755860302	-0.0164516403724805
0.126821218392513	0.0101535603863752	-0.0178243218935857	0.064975941491133	-0.00537171944696892	-0.0072700339796031	0.0184432220500517	0.0113932455836928	0.00242143033095646	-0.00632087671328602	-0.0111492195943816	-0.0154447901898246	-0.0189389802831542
0.0338681975040514	0.00477557782909207	-0.00558566390911006	0.0132425074970869	-0.000432790281663264	-0.00217382950352626	0.00532763933614414	0.00248079745003009	0.000488842417972243	-0.00130330989259476	-0.00165575239332036	-0.00310248069919784	-0.00459793326889424
0.658033778448753	0.269597408673237	-0.125708375349474	0.216691406714066	0.00841369584842078	0.0156219251917413	0.073013948619199	0.0524760153824314	0.0280008718300232	0.0120178105200811	-0.00342416842778726	-0.0204992116740544	-0.0375844384867733
0.907304660894661	0.0926953391053391	-0.223704384614141	0.0800280663780665	0.0155530303030302	0.00469942279942281	0.0308591486291486	0.0256744733044734	0.0213444444444445	0.0101262265512265	0.00623636136590688	-0.00216950895064527	-0.0182568460082634
0.129097701519213	0.0221241159967595	-0.0122435085622947	0.0967636639563518	-0.00260809697723069	0.00145153253569341	0.03337899567581	0.0218020844419015	0.0109233584998905	-0.000578282220768639	-0.00859645144784456	-0.0127986566134956	-0.0173237894645518
0.320457938037495	0.0958529777410408	-0.0429902696875155	0.216602118216412	0.00274834929828027	-0.00167101924371532	0.0611046298566519	0.0810501916704023	0.0392135191909476	0.000538665027282503	0.0088481400772279	-0.019160915670262	-0.0441992808105954
0.409757736813923	0.117406972226986	-0.0629808071028505	0.243025699072829	0.0351572747365868	-0.00435462519094787	0.0811742404750576	0.0509218723935055	0.0381137883972179	0.0154013247728195	-0.00941719214692188	-0.0343906825865187	-0.0364798201071996
0.110732839502859	0.0088296196493952	-0.0138877492634589	0.0643473766902065	-0.00472574258917077	-0.0046969169412816	0.0164660782997458	0.0108206135100229	8.64728931157938e-05	-0.00471132976522619	-0.0094267483794357	-0.0173782508257219	-0.0197090998667331
0.206651361351988	0.0313198229476615	-0.0219912690967676	0.148346382817741	-0.00309936805178782	-0.00264328063038149	0.0400225641828617	0.0252320712162617	0.0102278083837865	-0.00287132434108467	-0.011509241041446	-0.0224660623801332	-0.0327655921171643
0.29693554350212	0.104358230442236	-0.0395345483889633	0.190477604046293	0.00429428896701661	-0.00518915032719214	0.0554535630591037	0.0344776891812816	0.0261480199303	-0.00044743068008779	-0.0141850292412639	-0.0222153711952102	-0.0324093026761536
0.469428384328883	0.174111442646876	-0.0798741360229706	0.224573455484431	0.0198956987825332	0.00913721670496681	0.0729413391882635	0.0576381373991572	0.026510963855191	0.01451645774375	-4.256966716637e-05	-0.0183672892000726	-0.0364415285751478
0.137670426857851	0.017096920483638	-0.011607691750411	0.10461940605777	-0.00298840839142964	-0.00360060537967355	0.0344019567663517	0.0194815275071333	0.0077494765994349	-0.00329450688555161	-0.00898720455978763	-0.0186120393105327	-0.0253448580549279
0.857378246702792	0.142621753297208	-0.202647808402929	0.110635417209054	0.00223713755282928	0.00761206752843124	0.0351228427632974	0.025582869655597	0.0176550917264554	0.00492460254063032	-0.00364532346441437	-0.00987609226631936	-0.0226774430361676
0.0103455303975444	0.000871746857396995	-0.00171993752957476	0.00400600124844134	-0.00369837415998721	-0.00275829248040756	-0.000507279256028958	-0.000448446777378564	-0.00228868389152685	-0.00322833332019738	-0.00286961785646462	-0.00296244595891871	-0.00340693668896354
0.448114437527176	0.180824157730363	-0.0641553817420486	0.277332843329965	-0.0130028302221603	-0.000912138022466646	0.0695064381868418	0.0404259529638962	0.0161116380278278	-0.00695748412231345	-0.0269814332275422	-0.0435263175720767	-0.0613243608099244
0.883940161656525	0.0691972618803895	-0.215487107074447	0.0915852928889292	-0.00447329261381901	-0.00996709360096082	0.0173539614930524	0.0116450801218982	0.0003203126156609	-0.00722019310738997	-0.0142832098939776	-0.0211105697199413	-0.0306104690762085
0.84220561246834	0.0861677732808851	-0.197098701434495	0.117458354473809	0.00410756544359425	0.00527998348947556	0.0308069645001463	0.0244150997991908	0.0108138313417567	0.00469377446653496	-0.00698739656626834	-0.0176440996177843	-0.0262922566652918
0.93114354978355	0.0688564502164501	-0.234345986400141	0.0616467532467532	0.00418290043290026	0.00275047619047608	0.0192335714285714	0.0105860023310023	0.00408932511932503	0.00346668831168817	0.00340950216450209	-0.00575901426855974	-0.01326460357824
0.0618986752265137	0.00245386551296723	-0.00503665003627423	0.0402512952366685	-0.00472007788358043	-0.00418958779592352	0.0116015913534828	0.006154652490746	-0.000426349416290613	-0.00445483283975198	-0.00876269731990121	-0.0125291728666295	-0.014757901817681
0.905912828282828	0.0940871717171717	-0.222846936296321	0.081570202020202	0.0199190620490621	0.00779636363636371	0.0355293795093795	0.0264906421356421	0.0215546740128559	0.013857712842713	0.000689230147452036	0.000359009904237095	-0.00429221445221439
0.0277384374239761	0.00470998116323399	-0.0051192271275781	0.00739664296548163	-0.0022658036595178	-0.00256151520363558	0.000732772524021322	-4.40916766705317e-05	-0.00220191384079957	-0.00241365943157669	-0.00337186206400698	-0.00291241769561704	-0.00292981911917469
0.0230958887649688	-0.000259352076282634	-0.00447764644389619	0.00614725746773254	-0.00202971610337353	-0.00199142342444364	0.00169114834893508	-0.000282257340437259	-0.000951292327191041	-0.00201056976390859	-0.00351161455872043	-0.00496549662039252	-0.00480064928795264
0.540079775451861	0.225644455022597	-0.0922235972095389	0.252156916203004	0.00894793363229995	0.015439296622166	0.0756948282609703	0.0477344962044509	0.0350496774837517	0.0121936151272329	-0.0143733560746511	-0.031909861447233	-0.0509345801190472
0.923666911976912	0.0614749109651371	-0.232578844849372	0.0664949062049063	-0.00443162473889747	-0.0123960595145732	0.0033450308782127	0.00281210415846778	-0.00440115081887804	-0.00841384212673535	-0.0134318804695007	-0.0231976615086191	-0.0245573502327583
0.0367320214615253	0.00773545313853711	-0.00332922436341355	0.0221703989863237	-0.00120853894211772	-0.000946937935323799	0.00819338004050746	0.00481335738748723	0.00217702038738976	-0.00107773843872076	-0.00297426511116503	-0.00467047026292276	-0.00464391470714183
0.852342895185623	0.147657104814377	-0.20216255169217	0.113452256329529	0.00635116238485212	0.00997250496977764	0.0388786271808997	0.0306595796627614	0.019132053804781	0.00816183367731493	0.00161208147779901	-0.00626916372249264	-0.0157473453818909
0.663393902531836	0.317837106921677	-0.129259213598092	0.210256807676347	0.0220906416586371	0.0168163977907503	0.0796836576548458	0.0625453799776324	0.0432499555621649	0.0194535197246937	0.00722946576067873	-0.0167818867020478	-0.0220378857533552
0.934422481962482	0.0655775180375181	-0.236088542038451	0.059407215007215	0.0113992063492064	0.00355258297258298	0.0228051803751804	0.0142608002098912	0.00990784861603056	0.00747589466089471	-0.00299569264069255	-0.00808273448773444	-0.0152168145743145
0.0785902165335864	0.00564852194959053	-0.00999058125135796	0.040988512311751	-0.00207838281474514	-0.00388830954890441	0.0138240886802216	0.00623437696142298	0.00237699024401872	-0.00298334618182478	-0.00674138541667066	-0.00947972175335204	-0.0138561927823998
0.657480523916206	0.272611959084999	-0.128141135442492	0.21403067041498	0.0230592546390875	0.0205759147230063	0.0769876452912703	0.0542828805482185	0.0369585670159038	0.0218175846810469	0.00163307464332418	-0.00552923239687786	-0.0331997954096718
0.906331385281385	0.0936686147186148	-0.222614417331089	0.0812498268398268	0.0135273778746507	0.00747833005378462	0.0289779437229438	0.0224593867243869	0.00850938339438345	0.0105028539642177	0.000439897678079504	-0.00168288272333728	-0.00764996256268979
0.109884696858478	0.00953945600176097	-0.0137407653956961	0.0633903348760519	-0.00516446308030366	-0.00232462353085845	0.0204085426242883	0.00838491597444255	0.00303570967996303	-0.00374454330558105	-0.008988838082614	-0.0142353427426754	-0.0172701409562702
0.0969393870458608	0.00729226629538807	-0.0142487460104386	0.0420612201586326	-0.00421965724669827	-0.00256826928772591	0.014445459707964	0.006272670074237	0.00191052313394889	-0.0033939632672121	-0.00948502429142146	-0.0109828391195718	-0.0141352657905574
0.574420162276089	0.28617937087305	-0.0986160375204297	0.249073125413429	0.0291847832442057	0.0239403846484559	0.0820347404719111	0.0649863347094661	0.045602469794378	0.0265625839463308	-0.0052909742617312	-0.0197908951157471	-0.0354071618447083
0.894019437229437	0.0735417219988971	-0.21869498093688	0.0886387445887444	-0.00740458743276928	-0.00926979724969046	0.00923976550039385	-0.00203125658233316	0.00549940029667295	-0.00833719234122987	-0.0172026958032152	-0.0177968356316887	-0.0226669774856884
0.543591681480948	0.225317890407179	-0.0922380477433237	0.251885061749103	0.00441203369290755	0.0100918332594369	0.0790940545197891	0.0531786272140803	0.0271455782005225	0.00725193347617215	-0.00580785266435035	-0.0246648441656815	-0.0472075045817152
0.201855988530032	0.137730247093493	-0.0269689134970906	0.123092006774965	0.0219394102994852	0.00455225502425244	0.0510989111040415	0.0303447507837097	0.023978443057685	0.0132458326618688	0.00709973136664313	-0.00736350581102613	-0.0129605002489092
0.0224543553171779	-2.01573050096285e-05	-0.0041967905888296	0.00642731200829461	-0.002973943639974	-0.00134831092396398	0.000691073172525355	-4.45502900795931e-05	-0.000502299379880083	-0.00216112728196899	-0.00125980694231013	-0.00309557825836543	-0.00411934413190509
0.00926654337360561	0.00855891086634506	-0.000589875707008055	0.00713487925664212	0.00258113694419707	0.00128212754634194	0.0046395501494729	0.00617609361728381	0.00345707841483807	0.00193163224526951	0.00179022668825886	0.00141254222544756	0.00154842470460618
0.229723907327921	0.106319702512889	-0.0295849850184078	0.147053526157152	0.0317322850171165	0.00157854427181617	0.0573146600623609	0.0412532357992429	0.0521257383889041	0.0166554146444663	0.00480574031568204	-0.0172261483728044	-0.0178111430004319
NA	NA	NA	NA	NA	NA	NA	NA	NA	NA	NA	NA	NA
0.892608527835801	0.107391472164199	-0.217467000310653	0.0888090479217752	0.0060995293595294	-0.003419884257157	0.0238514334655243	0.0190475616302889	0.00485583128992217	0.00133982255118614	-0.00176995983814165	-0.0150194809310839	-0.0165711654759382
0.893694747474747	0.0748109936202146	-0.219532853372382	0.0890804040404041	-0.00600422799422795	0.000173375210648086	0.0222896591792048	0.0105906631247541	0.00494650482909842	-0.00291542639178988	-0.0096210767010767	-0.0171405878969515	-0.0211071891090115
0.116682646616152	0.0739947973103903	-0.0184151597172835	0.0539407845994643	0.0294901255310324	-0.00256336400754287	0.0236212017352395	0.0163198730821489	0.0117415432028734	0.0134633807617448	-0.00259977224027312	0.000121989906938139	0.00322801424650855
0.0728981674700076	0.051544585822389	-0.00620334432158121	0.046007460460878	0.00324211309820351	0.0026040837145051	0.0244555738917756	0.0154945147263548	0.0117429960337022	0.00292309840635431	-0.00311360088210226	-0.00499898184255677	-0.00434886786183629
0.656576865109778	0.273627416987555	-0.127857754349418	0.212125436166808	0.0145748755835864	0.00709001703060597	0.0750048775532636	0.0581290509728114	0.0335692596167658	0.0108324463070961	0.000866659204145304	-0.0169997243746385	-0.0284952321003931
0.906096536796537	0.0939034632034631	-0.222507956450487	0.0810986147186146	0.0148393073593073	-0.00943598320871064	0.0274304761904761	0.0202929437229437	0.0165606637806636	0.00270166207529832	0.00412021105157467	-0.016760334513971	-0.016736622241395
0.209983173757907	0.139348854524289	-0.0297570320800151	0.124322837664865	0.0169117011920017	0.0110957724424063	0.0517917285499653	0.0375593632619052	0.018766726260291	0.014003736817204	0.00355449467166172	-0.00276198497539701	-0.0140885500917182
0.217212589284186	0.0239681340664145	-0.0192846563627389	0.190678539882115	-0.00226133238390358	-0.00185276738576212	0.0529267251323423	0.0311483929798738	0.0135218530763681	-0.00205704988483285	-0.0167566059247905	-0.0264592846824331	-0.0388439887245251
0.453052898919138	0.0981799807693902	-0.0749557922798449	0.226525041937858	0.0019281761228952	-0.00206599791092521	0.065185932038041	0.0340847824136226	0.0161063086684082	-6.89108940150063e-05	-0.0151206714775042	-0.0344175589131707	-0.0468835348076163
0.0326616907919667	0.0099187355437316	-0.00709585490501657	0.00665869602669479	-0.00186283270466372	-0.00202721101583163	-5.40503886144184e-05	-0.00343111385419339	-0.00259627028790927	-0.00194502186024768	-0.00429854939592764	-0.00602525306602926	-0.00422072396021372
0.574669049578917	0.281851435215511	-0.0986764613310393	0.245248276389627	0.00815705310580372	0.0164279002082446	0.0938085801721804	0.0649599289905833	0.0408756976691741	0.0122924766570242	0.00232955424814418	-0.0252554943271825	-0.0366053175689358
0.118214684726451	0.0947309620603514	-0.0094229710742825	0.0923743186904061	0.0213259402206868	0.00285106070240752	0.0466126709034099	0.0308829232739782	0.0214353102094146	0.0120885004615472	0.00417663838285355	-0.00213671036765252	-0.0121048842230145
0.884359967305422	0.0691469502573778	-0.215029072343743	0.0911221814549088	0.00307463677736408	-0.00409146247691683	0.013387730123412	0.00963677988677991	-3.45653833432324e-05	-0.00050841284977643	-0.0163746548441265	-0.0212580318593697	-0.0285756202691735
0.453413597002458	0.183811622324997	-0.0661125939287233	0.279298394067234	0.00189398271592478	0.0070263921347809	0.0708508551828751	0.0420408443994098	0.027171246147462	0.00446018742535281	-0.0203998487661172	-0.0399879434067099	-0.059232307133365
0.0456239799042971	0.01627425231896	-0.00886321219695126	0.0126720325591965	0.00241828191003145	-0.00514748461237249	0.00585929404317841	0.00241308092531569	0.00114981834395667	-0.00136460135117052	-0.0051396409541006	-0.00347376211708064	-0.00576260879374758
0.662979130465313	0.316807342428173	-0.129720320821753	0.212515722010668	0.0217997647626883	0.0254932287156957	0.0811967622316194	0.0617673407762732	0.0393784910618565	0.0236464967391919	0.0406521961842231	-0.0095011607464196	-0.0297743287824369
0.54585970659057	0.220584961576566	-0.0945655514460088	0.251846482475367	0.0038008947955066	0.00547124585909642	0.0690641364598568	0.0445265204917576	0.0235372331694036	0.00463607032730151	-0.0176874850437222	-0.0335525546245754	-0.04806948594808
0.418157785751859	0.116522006228549	-0.062961391031964	0.244842839291547	0.0263873143490613	-0.0176414766035191	0.066662164031916	0.0540877581919645	0.0541602586082922	0.00437291887277108	-0.0226009428637237	-0.0287954689420395	-0.0350692934426687
0.07342705905258	0.0490785319071218	-0.00596749863118058	0.0397064857879849	0.00877813160387513	0.00274936138521141	0.0300710475575601	0.0158371354187677	0.0149127035087359	0.00576374649454327	0.00221910370982885	-0.000481340048105058	-0.00325706992284136
0.660018175977023	0.267697023729343	-0.128709269403023	0.213094761896543	0.0142253389739575	0.00418861218509792	0.0695013829846071	0.0481385827768863	0.0243642966939824	0.00920697557952777	-0.00943039324486172	-0.0155704460828702	-0.0351288760421143
0.895315981896891	0.104684018103109	-0.218794782255915	0.0858967453758362	0.0159824596615505	-0.00499281778827232	0.0446607569198478	0.0320179502820412	0.0137870001715457	0.00549482093663911	0.00143719871038051	-0.00658412642912642	-0.0154273205276914
0.653274773445158	0.27701772582547	-0.126566347253473	0.216982256359037	0.00963520449595168	0.0198927987724914	0.0754159878331799	0.0560942902957223	0.0325629681764164	0.0147640016342215	0.00194921886145649	-0.0140119730920015	-0.0360733317939739
0.93394391053391	0.0660560894660895	-0.236054672607674	0.0587469985569986	0.00488255411255423	-0.0079716791289518	0.0148504617604618	0.00946607503607511	0.0065813997113997	-0.00154456250819879	-0.0044418975468975	-0.00982454434454427	-0.0139955102898164
0.300599506746891	0.10544335831684	-0.0398008569510751	0.193442134287609	0.0132918015265793	-0.00363618026092283	0.0649031363240345	0.0434873930974137	0.0163752216414916	0.00482781063282828	0.00588061789852118	-0.00266091969897464	-0.0205599693271975
0.0767160240395327	0.00254851803045385	-0.010493669373148	0.0377856160329834	-0.000998191306360127	-0.00341975386281015	0.0116909366211513	0.00373780023826946	3.09083059658322e-05	-0.00220897258458513	-0.00886389474771379	-0.0104376932438592	-0.0142686881510476
0.54454841571897	0.110531026632284	-0.100644192532671	0.215269984160589	-0.00232241914583164	-0.00881363167640892	0.0351012331419094	0.0313496983979134	0.00444397312435618	-0.00556802541112034	-0.0233194909412806	-0.0585461731471434	-0.0624225939576446
0.89062636908546	0.10937363091454	-0.217110597734112	0.0892378733387824	0.016571634022543	0.00507518254176009	0.0341743884902976	0.0215447984338893	0.0153474155137792	0.0108234082821516	-0.00400962406280592	-0.0119692293697796	-0.0175280408984954
0.41013218290582	0.0766196625314438	-0.0608041497697326	0.24815174792271	-0.00452817329157468	-0.00475055050014911	0.06130755613219	0.0325253793033368	0.0118520097398646	-0.00463936189586189	-0.0214777877660943	-0.0423410683402171	-0.0521733443222061
0.654385456102171	0.275913873393745	-0.126680578897248	0.216776372073154	0.0118306186955794	0.0121326505613132	0.0737493888163695	0.0550633134053835	0.0308800774249708	0.0119816346284464	0.00332691207456826	-0.0180532481529351	-0.0259414731404298
0.00804376911273059	0.000647006480044881	-0.000915854654032849	0.00457134904033316	-0.00153119184360849	-0.0018769309975421	-0.000508536803025216	-0.000529938193526812	-0.00158438269731114	-0.00170406142057529	-0.00207476765541988	-0.00276262041871493	-0.00272373262749951
0.0284969305897161	0.03175577762037	-0.00287303107615065	0.0155829570996348	0.0148331272665777	0.00797988134312958	0.0172888823971681	0.012342108976309	0.0110616473339025	0.0114065043048536	0.0103507998626619	0.00752061765076293	0.00681098671521363
0.0997073869594447	0.0646600668764554	-0.0167032095861361	0.0379911513433977	-0.00223275398830527	0.023628413887827	0.0170727636986055	0.0133321475424101	0.00171314365781255	0.0106978299497608	-0.00402790420798013	-0.00400235236255511	-0.0120806774642429
0.0341399570075929	0.011280045087075	-0.00747619246254231	0.00695834373885864	-0.00481357042823098	-0.00280708885239496	-0.0011197346756476	-0.00118050121628922	-0.00349975037572792	-0.00381032964031297	-0.00424986800829668	-0.00602406106275895	-0.00533244966625717
0.0314700907499687	0.00209105481810604	-0.00553505776514495	0.00960709808706433	-0.00170331200380342	0.000497920600787273	0.00424873932651081	0.001170135949563	0.0013839753599232	-0.000602695701508074	-0.00124654647494381	-0.00313451061657917	-0.00297909781690276
0.278883790945733	0.0420276808543339	-0.0329059257713466	0.19214956109219	-0.00472717926528582	-0.0147096008867171	0.0507051466714089	0.0281908540083206	0.00582286088889561	-0.00971839007600145	-0.0189704257327135	-0.0331992093770215	-0.0421354570745708
0.925141385281385	0.0603823543390309	-0.232782640749845	0.0658895238095237	-0.00332785386330847	-0.0389374761467698	0.0116030086580087	0.00188388571024933	-0.00742224442224437	-0.0211326650050391	-0.0127301590165628	-0.0336173928507618	-0.0307464937068281
0.108562568272115	0.0111666015592325	-0.0162023370030544	0.0538590729592638	-0.00056336792911682	-0.00110812637844336	0.0190076986363468	0.0118849755969351	0.00565740010346862	-0.000835747153780084	-0.00320549588244215	-0.00794913375242305	-0.00856011046837028
0.653846422291445	0.275633698249507	-0.127064259629088	0.213336682386305	0.0190346653567317	0.0135531148215171	0.080212949697544	0.0518801276138868	0.0316463012137648	0.0162938900891244	-0.00166350505004076	-0.0190180046687555	-0.0219034070971981
0.322385521931523	0.0958981945755671	-0.0416139444228252	0.215985971267985	0.0189518256252545	-0.00791583969193205	0.0671682617407603	0.0424785928467212	0.031216348640642	0.00551799296666122	0.0111803096176915	-0.0231222057053253	-0.0261215831143904
NA	NA	NA	NA	NA	NA	NA	NA	NA	NA	NA	NA	NA
0.89046902854721	0.10953097145279	-0.218933568081212	0.088051302031302	0.00437936709754894	-0.00593981891845541	0.0283181635031634	0.0144313442617987	0.0139611018274653	-0.000780225910453236	-0.00850274493183589	-0.00759049175845272	-0.0195330720139073
0.89394525908435	0.10605474091565	-0.218424662350139	0.0874492863701954	-0.00152586908041452	0.00410444820182787	0.0231694516594516	0.0065829276783822	0.00229913288731476	0.00128928956070662	-0.00777743010312382	-0.0202527930150658	-0.0174264850568326
0.546731546736783	0.323513735935508	-0.0915844551748044	0.253186018484236	0.00952411860105229	0.00896781927874613	0.0808882422629259	0.0560341303022507	0.0260464187125212	0.00924596893989915	-0.0115286286638198	-0.0255332525180876	-0.0471197550092285
0.895698225108225	0.0741270809403769	-0.21809267271388	0.0879720779220781	-0.000107344120525932	-0.0195089026600256	0.0112464229709685	0.0130192155823974	-0.00241062904861022	-0.00980812339027581	-0.0206991905869094	-0.0335951886513572	-0.0455725999685984
0.326397740059416	0.0991482916676668	-0.045176236624818	0.217796652784816	0.0395293081545353	-0.0206123963124772	0.084691851910646	0.0438699240106471	0.0296065498300157	0.00945845592102901	-0.0115778031236073	0.012172450312896	-0.0292188738862644
0.109136440827851	0.0384710814446172	-0.00590150782625319	0.0952475978705475	0.0258103947445405	0.0114969080718346	0.0468425150398582	0.0314051470719748	0.022436446311145	0.0186536514081875	-0.000575196265365716	-0.00445315640227663	-0.00874030190683373
0.202427270596451	0.0260650522506799	-0.0189702027325041	0.164274353894173	-0.00376284810107877	-0.00267769397847581	0.0461532235859864	0.0248757163288098	0.00870912013356501	-0.00322027103977729	-0.0148399483663944	-0.0257852943558717	-0.0346263831674687
0.363166232670061	0.134682653987047	-0.0541313477228741	0.204445863695635	0.00419900059222789	0.00658617733360345	0.0656575655311532	0.037930007292859	0.018507099544548	0.00539258896291567	-0.0141871785215851	-0.026166747123018	-0.0353506376749659
0.00426614188437324	3.75577501679648e-05	-1.55101898543083e-05	0.00106477384162914	1.43266155093183e-05	-4.61505235460954e-05	0.00179308908649408	0.00103008313443877	0.000443916305368247	-1.5911954018389e-05	-0.000276829257286292	-0.000737762396265565	-0.000878978185482251
0.0371982122942211	0.00465853723935838	-0.0065523539350447	0.0141174696076506	-0.00228339480864945	-0.0015641197227332	0.00423893380446684	0.00109252417070508	7.63773445179722e-05	-0.00192375726569132	-0.00365988600273423	-0.0035185947064792	-0.00526153349543084
0.546211115894571	0.227005912288199	-0.0942391524347548	0.251099358243327	0.0036208060847408	0.00707478378522652	0.0767008087872961	0.0507513418582638	0.025950740376378	0.00534779493498372	-0.0156247003266542	-0.0269621766228395	-0.0475611990838308
0.315724809335779	0.0507738868311962	-0.0412651519617522	0.220382548138323	-0.00789435876235045	-0.00478893399339891	0.0576398555211909	0.0343010640429677	0.0106023001064419	-0.00634164637787465	-0.0219435363036591	-0.0329293346457099	-0.042669012884282
0.0528802851157948	0.0226003004329195	-0.010462127182927	0.0145750595890704	0.000975743684198539	0.00118855586013956	0.00595134998918655	0.00419716938646667	-0.00111608718807012	0.00108214977216905	-0.00277968912566511	-0.00152453888995758	-0.00494813480575387
0.892104263615173	0.107895736384827	-0.21752071909446	0.0880308878999788	0.011740123109214	-0.00249679159224614	0.0300623741914651	0.0176680104239196	0.0160644016084925	0.00462166575848399	0.000547236759081637	-0.013753386310659	-0.0145494585717313
0.199552442928395	0.0687231895800372	-0.0264358647822193	0.128564098678949	0.0082224921901756	-0.00057063659894846	0.0356817968298038	0.0254402170031457	0.0140058726117159	0.00382592779561358	-0.00481110583502131	-0.0163755676173428	-0.0244405247057134
0.893956637806638	0.0746941051569576	-0.21873251215192	0.0880463924963925	-0.00476992905974472	-0.00128740163702545	0.0240628232878233	0.0198733046246683	0.00455000161454711	-0.00302866534838508	-0.0129212153370151	-0.0141921365081371	-0.0211980497546047
0.0524346129450706	-0.00241534579248386	-0.00732673312788085	0.0220192247504425	-0.00416112672535313	-0.00216303337303009	0.00594453347377118	0.00252949844454887	-0.00164505350189025	-0.00316208004919161	-0.00647084731557921	-0.00818437709648429	-0.0121259025488888
0.451312585016464	0.243336463437565	-0.0757713905972936	0.211376949152652	0.0952129662341595	0.00203798206733635	0.0648842502454392	0.0528375907051379	0.0223003775485339	0.0486254741507479	-0.0154947970477376	-0.0276216066768684	-0.0415270921054511
0.00631116833302572	0.0233347064488864	-0.000191354909817992	0.00605587536616777	0.00871543495394288	0.00504195056818707	0.0137259191597896	0.0054943980230553	0.00859382463931515	0.00687869276106497	0.00210532462681048	0.00464460020072474	0.00117798789229927
0.543278923712533	0.22000864877008	-0.0916272421568998	0.256025584018874	-0.0108772485998362	0.00398691359114045	0.0714496657584868	0.0394089799646117	0.0205136133598921	-0.00344516750434787	-0.0205511977044706	-0.0341985245051871	-0.0544320552211143
0.417199096847602	0.117037059902143	-0.0623705136866453	0.246568753697575	0.0308025700664957	-0.0158722514470873	0.0793682828538803	0.0507266112666205	0.0216721451197015	0.00746515930970415	0.0228164409419394	-0.0301204681188875	-0.0375235035229741
0.152819889702594	0.106033702815651	-0.0188713590609329	0.0976220901172363	0.0164830867424594	0.00493871434810036	0.0464599590030148	0.0340415307454668	0.0172698009002559	0.0107109005452799	0.00478706073001373	-0.0056472713840563	-0.00967451132464722
0.220108740658144	0.0266893431851329	-0.0255327451625938	0.146471300647781	0.000250948801476136	-0.00352529708715424	0.0430990885174833	0.0269693301473627	0.0113404270249329	-0.00163717414283907	-0.0128313435255732	-0.023863817914234	-0.0312504805318395
0.0775720913160138	0.057191082656697	-0.00729691905455453	0.0479136495839992	0.00935566628036391	0.0262467525395497	0.0293337630529089	0.0154251535652261	0.0205288612145022	0.0178012094099568	0.000928996126175766	0.0275568761787371	-0.000634677215424248
NA	NA	NA	NA	NA	NA	NA	NA	NA	NA	NA	NA	NA
0.0168488680262083	0.0012657753601971	-0.00368065454572257	0.00153106708720344	-0.000940393242314024	-0.00171970154463801	0.000790227818655148	0.00020081628422149	-2.42707601332617e-05	-0.00133004739347602	-0.00131017267103178	-0.0018394592844355	-0.0021751605326571
0.372719868776811	0.22109743299585	-0.0568567278984423	0.203443949504671	0.00207240618829924	-0.00160361192103942	0.0589725775554756	0.0346683474256813	0.0196015502801237	0.000234397133629938	-0.0150547537863802	-0.0326225748807205	-0.0403703124106951
0.418873903213512	0.117658522717835	-0.0633325628592966	0.243700551030996	0.0197472687041323	-0.0218092255898273	0.0950553939021068	0.0390229505141839	0.0261029044655388	-0.0010309784428475	-0.0177791016553187	-0.02973012591023	-0.00744842461631456
0.932957258297258	0.0670427417027417	-0.235248141338758	0.0603124386724387	0.0033284704184704	-0.00556157287157288	0.0185031962481962	0.0127750577200578	0.00562090742590737	-0.00111655122655119	-0.00413770860452678	-0.00463646661419381	-0.0112149350649351
0.893029443788535	0.106970556211465	-0.219421443895616	0.0882408592417684	0.0155138436311164	-0.00134518955791674	0.0355657510166602	0.0273930309589401	0.0122558881017972	0.00708432703659989	-0.00386276259094442	0.000197230093139211	-0.00938288403515686
0.857287127821673	0.142712872178327	-0.202641290736953	0.112321616767071	0.0115341386895933	0.0100979659734205	0.0343152004561095	0.0236514231223323	0.0150521646535283	0.010816052331507	0.00101141328368604	-0.012614033276665	-0.0205207570911539
0.906523376623377	0.0934766233766233	-0.223249672292711	0.0815317748917749	0.0023164357864357	0.00351421285784914	0.0279810389610389	0.0188507342657342	0.00921656969293327	0.00291532432214248	-0.00260863802863809	-0.00510245703260059	-0.012846147337511
0.892653011735739	0.107346988264261	-0.217526667593469	0.0880067127821673	0.00109252989434805	-0.00471613780159241	0.0229923057245784	0.0161289796062523	0.00772703538885355	-0.00181180395362224	-0.00487450408177692	-0.0188988904663371	-0.0199623586514496
0.416654092878192	0.0765253252561034	-0.0621096482741065	0.247839785400392	-0.00598985677657538	-0.0253034310971548	0.0603943985607096	0.0292982697924425	0.00543436638650302	-0.0156466439368651	-0.033643662025702	-0.041562223853663	-0.0520763845710617
0.320646039351235	0.0994416845335624	-0.0433220279849582	0.216639938187462	0.0250588991962516	-0.00433244914603981	0.0744417043512258	0.047906893839422	0.0141610003681885	0.0103632250251059	-0.0120529324553187	-0.0322999228641091	-0.0296136625962801
0.032043898263006	-0.00447649423588469	-0.00384013574479835	0.0170237457556295	-0.00658212208220068	-0.00726963214387258	0.000976596446289939	-0.00226949647026387	-0.00477575819636497	-0.00692587711303663	-0.00852704162499934	-0.0107523488999401	-0.0120330537276862
0.410475277000228	0.0756129841613893	-0.0614496119428289	0.245488328805731	-0.00355135984090804	-0.00758733002080608	0.0644411067872018	0.0350403701839202	0.0108692181846068	-0.00556934493085703	-0.0232988693763836	-0.0392897949884849	-0.0490060239103637
0.456552058671241	0.0968617498277837	-0.075660248234355	0.225164813071299	0.00493529467557102	0.000147746680002336	0.0650570431522446	0.0386899419666341	0.0158811100379598	0.00254152067778668	-0.0164977276788155	-0.0331993250266938	-0.044535573835788
0.888338320164684	0.111661679835316	-0.21752236677608	0.0913156192292556	0.00540659572750479	-0.00934739541504259	0.0328197895034258	0.0208075668182085	0.0125522621318076	-0.0019703998437689	-0.00469185332344424	-0.0144088431007964	-0.0178520979830908
0.573804071328127	0.285699179546231	-0.0986248732202341	0.246318679276102	0.0217186416864512	0.0229555560078408	0.0838235346283931	0.0671001161838062	0.0393482260765575	0.022337098847146	-0.000724773599508066	-0.0168334938739662	-0.0317262711369743
0.932118152958153	0.0678818470418471	-0.234788920688	0.0613042712842713	0.0115159595959596	0.00723748130657231	0.0247857864357864	0.0179369119769121	0.0130662121212122	0.00937672045126592	0.00976834054834053	0.00265474747474748	-0.0135972083472083
0.647131713249247	0.175242558493475	-0.123945414570405	0.211895528743595	-0.00836957434468277	-0.00309003727357204	0.0650347693520613	0.0259254861465865	0.0197301546541097	-0.00572980580912741	-0.0210762693882051	-0.0331137891125066	-0.0506082185908964
0.0266434313092259	0.00698613369266188	-0.00477316825708442	0.00726769892071026	-0.000348587301357572	-0.000887627194272048	0.00277205169571573	0.00032890672380629	0.00155462930855693	-0.00061810724781481	-0.00205797205888503	-0.00324982743920166	-0.00322643819078591
0.857956244058971	0.142043755941029	-0.202918575238088	0.111241937759211	0.0142552068133887	0.00786446694719423	0.0437348054470782	0.0335163612649977	0.0228353688230961	0.0110598368802914	0.00381865401087333	-0.00125047707343151	-0.0121899789604335
0.906191471861472	0.0938085281385281	-0.2237717446346	0.0809751948051948	0.0215242857142858	0.0209881818181819	0.0297332251082252	0.0169471497189679	0.0269901298701298	0.0212562337662339	0.0104596392496392	-0.000912098371028902	-0.0106550822808238
0.318084666792615	0.0484939652572496	-0.0414552183933998	0.221045318200304	-0.00956605634670193	-0.00480713458259979	0.0531583541644974	0.0320895075931678	0.0118965204587285	-0.00718659546465089	-0.0223325697843986	-0.0359639547419386	-0.046321413541807
0.0179777372296291	0.00432442297550129	-0.0026658169016065	0.00964926655042942	-0.00141266261287432	-0.000244385738851979	0.00250072873048009	0.00101943895778774	-0.000120179464495662	-0.000828524175863148	-0.00148677606196042	-0.00247120234377523	-0.00240481907832536
0.319563538205945	0.052534829661534	-0.0424156168454576	0.22000391891081	-0.0052205144198072	-0.00893938326661636	0.0522535284560646	0.0260036052715542	0.00690636127141592	-0.00707994884321178	-0.0269937684768202	-0.0373389885652262	-0.0466788957517049
0.0280819238536453	0.0318264828987242	-0.00242220583130452	0.0157252657715942	0.00855706501510365	0.0128979568649565	0.0168234376939328	0.0152487769619571	0.0106795507739122	0.0107275109400301	0.0172923825183729	0.00731199597477089	0.00772288777218329
0.201739712809863	0.0764756041658261	-0.0262814918994017	0.127407815606783	0.0111095081961777	0.00839092326086205	0.0454025358525328	0.0373554408868532	0.0227992462987913	0.00975021572851989	0.000206334317791407	-0.0048255507061708	-0.0103717158003691
0.901554834054834	0.0984451659451659	-0.221944080373284	0.0842294083694083	0.0123322655122655	-0.0105386212272576	0.0293937281910009	0.0187108113603569	0.0120471823185726	0.000896822142503972	-0.00338856635921236	-0.00425083542774574	-0.0178674542391655
0.109000559728219	0.0378177037372218	-0.00621066630973299	0.096073656407367	0.0217421707013148	0.00435956471049886	0.0437256637203344	0.0320638841795603	0.0215220384687305	0.0130508677059068	0.00447222318975354	-0.00286521747775009	-0.013156447017823
0.304297046895135	0.0534983896282041	-0.0377465046740173	0.221781024579233	-0.00691182688571645	-0.00876355208862389	0.0575609196898236	0.034041374369054	0.0111521218059946	-0.00783768948717017	-0.0221991937545807	-0.0312980164872924	-0.0423024548462406
0.0620706080925797	0.0141646701747592	-0.0028770467771323	0.0425776955017553	0.00813294915899762	0.00280769467228541	0.0233615405560526	0.0155763518416086	0.00618633322478739	0.00547032191564152	-0.00407079379859169	-0.00700526360418957	-0.0103646115850745
0.4529144219383	0.155156187841369	-0.0759503061266414	0.215151494632462	0.00926192412623783	-0.00668690300172875	0.0604048478725151	0.0354195125641411	0.0137183352366279	0.00128751056225451	-0.0196249230398313	-0.033191290959666	-0.0562128835976526
0.442375686094233	0.186805220469799	-0.0632311434185041	0.279564270461422	-0.00157779970006228	0.01048653483493	0.0858113698814273	0.0501196828252731	0.0244619391526238	0.00445436756743389	-0.0144547280542182	-0.0348605963060992	-0.0502464843373998
0.90629404040404	0.0937059595959596	-0.223571094428988	0.0816586868686869	0.0183874983602257	0.0124941991341991	0.0261288808161536	0.0195559858323495	0.0196397422274696	0.0154408487472124	0.00877753584799035	-0.00377767562799647	-0.00648988334897427
0.115244817568082	0.0729546569318267	-0.0173604380179252	0.0549846655637678	0.0167952806691982	-0.000242811363945369	0.022273490480864	0.0243906724547347	0.0146643138036541	0.00827623465262642	-0.00134888870918386	-0.00139885345137346	-0.00521431134839463
0.570092980274693	0.287859281559083	-0.0985918929937615	0.249751822723202	0.0216939988107082	0.0122174850900716	0.0929616116104237	0.0654494777799975	0.0383113684586091	0.01695574195039	0.0056663790836714	-0.0026572889844021	-0.0386695168211979
0.414785900173798	0.073677513193104	-0.06155546075903	0.244716399059945	-0.0088248689627225	-0.00308123888841505	0.0498580413099511	0.0262726993267083	0.0115678491475201	-0.00595305392556877	-0.0274048762639387	-0.046606646479588	-0.0593550872994783
0.459257462794614	0.240741510710737	-0.0790202618211094	0.211307709951062	0.0929348349606095	0.000183220852211397	0.0673443468657011	0.0383735889998714	0.0238737811171347	0.0465590279064104	-0.00993385421802312	-0.0268766969639501	-0.0359765858248327
0.0643458907665199	0.0239471019821409	-0.00312852276357763	0.0422171329680128	0.0111519896766773	0.0060737067235037	0.0350099470620401	0.0263336193374021	0.0191813942174364	0.00861284820009052	0.00166586796289313	-0.00016874989333944	0.000825849096006206
0.10377176561242	0.0425096229558846	-0.0113160972664291	0.0679553413275812	0.0125152917493434	0.014213009362173	0.029346289142461	0.0223527160406982	0.0104138122685105	0.0133641505557582	0.0036005073571312	-0.00661104120541933	-0.00829055242470032
0.031399327375735	0.00186363019595422	-0.00559021358939243	0.00893849676320754	-0.000280339336437424	-0.00142987770412308	0.00360418176088293	0.00385032653773766	0.000730533529131855	-0.00085510852028025	-0.00233244710553746	-0.00305261229146702	-0.00305879667089349
0.0631981931038149	0.0254185996536171	-0.0034267228517375	0.0468770231175319	0.00399672057930062	0.0129445075194038	0.0303882562098598	0.0169702605067308	0.00964385580087346	0.0084706140493522	0.00566429493438497	-0.00561912843345601	-0.00478079377365563
0.443400209364075	0.159889159677194	-0.0747302005539779	0.214075108300052	0.00526480534348478	0.00173455843171666	0.0635123595042301	0.0377082648367262	0.0206177202257209	0.00349968188760069	-0.0104174588034829	-0.0262633283215161	-0.0342005508141157
0.400248071723455	0.0742011190287059	-0.0569933561007298	0.249079724651293	-0.0109189708182725	-0.0119163264675168	0.0566412671742388	0.0336121851921279	0.00775591640389606	-0.0114176486428946	-0.0286526279188793	-0.0461653531469147	-0.0620656695459264
0.134287369529899	0.0543091734567571	-0.0144520361793452	0.0915348599033086	0.00928233338653278	0.00795202650085505	0.0366815122185107	0.0291756312334895	0.0171642218766184	0.00861717994369393	0.00406028872238412	-0.00648115184017856	-0.0131524210404302
0.320453716124559	0.0980447985065973	-0.0437694386414407	0.218272378823661	0.0213208085285073	0.00117698939139677	0.0687144764696999	0.0503000439214789	0.0309632665920079	0.011248898959952	-0.0149456761903317	-0.0317365848361508	-0.0460650517651982
0.542843116311154	0.220764972005871	-0.0913341925581897	0.255072351026758	-0.0100681957403286	0.0128938897898672	0.0728579839128631	0.0448678951341218	0.0227970116898042	0.00141284702476929	-0.0201581599344236	-0.0352313651405314	-0.0481626755641292
0.932668225108225	0.0673317748917748	-0.2357123273071	0.0596287445887446	0.0020980519480519	-0.00963641348550448	0.0173595238095237	0.00537996355990999	-0.00189950559541474	-0.00376918076872634	-0.00128761576807046	-0.00731232913551105	-0.0137528820674276
0.924677922077922	0.0605004088746927	-0.231672001188338	0.0661214718614719	-0.00507762126762124	-0.0112955332546242	0.0144436507936507	0.00322395907123174	-0.0045984810643902	-0.00818657726112271	-0.0171369764406247	-0.0240077361818675	-0.0304188874524168
0.142924627877069	0.0434214433717002	-0.0176567090424113	0.0893811483579093	0.000931597450293559	-0.00195391520683824	0.0276379638501458	0.0158199267476427	0.010231430643841	-0.000511158878272355	-0.00845236756670545	-0.0133643136058542	-0.0193793714785897
0.905231443001443	0.094768556998557	-0.223092446857306	0.0820024963924965	0.0139158297258297	0.0106351082251082	0.0336853196803197	0.0244351803751803	0.023798253968254	0.0122754689754689	0.00980099651982003	0.00298382329791425	-0.00476369416827971
0.152626731376803	0.10501533212732	-0.0187628692290071	0.0977107535890942	0.0157554013165928	0.00651945353918629	0.0791008286679679	0.0308272454311717	0.0247407881460343	0.0111374274278895	0.000969143548363138	-0.00424291978233349	-0.00872135666141424
0.097587419241563	0.00594741611010073	-0.0146434406637314	0.0424557430797132	-0.00365725805970726	-0.00660970205795716	0.0137948664247706	0.00590494366990976	0.00159179777907609	-0.00513348005883221	-0.00711407083188807	-0.0121023244062495	-0.0134074622605807
0.0175955567339571	0.00774246985640168	-0.00133922585208967	0.00716700934062963	0.00534098797508515	0.00149653496151907	0.00602675561213527	0.00435674072944042	0.00324860191609444	0.00341876146830211	-0.000164279826799799	0.00174173811415521	-0.000861802916275366
0.657378904135384	0.272163523815895	-0.127395096717158	0.21458695572424	0.0184155712898921	0.0143576148685616	0.0769528270990129	0.0500967726508373	0.0419409241675069	0.0163865930792269	0.00069934345423317	-0.0109825806936731	-0.0225424086281992
0.925127950937951	0.0605042577892997	-0.232053785843449	0.0659575036075035	-0.0080715374524466	-0.00401564869473958	0.0132652433425159	0.00513752003047452	-0.00448188629021173	-0.00604359307359303	-0.015419877536308	-0.0221116601916603	-0.0440898758406797
0.6447873769387	0.178161511832024	-0.123448704142534	0.216342478970333	0.0027816809298693	0.000861601819157731	0.0606529055253366	0.0305748354934806	0.0225704467231632	0.00182164137451346	-0.0151659464676808	-0.0313941421004557	-0.0409879164859049
0.93353924963925	0.0664607503607504	-0.234679221236988	0.0599698412698413	-0.000598898273443726	0.00773525252525264	0.0167760533910535	0.0132473348873349	0.0120891919191919	0.0035681771259044	-0.0101148629148629	-0.015733436008436	-0.014503940377804
0.93254468975469	0.0674553102453103	-0.235952060796226	0.0598959163059163	0.0067557352748262	0.00207219336219344	0.0143088023088024	0.0150573665223664	0.00727855699855706	0.00441396431850982	-0.00421034632034634	-0.010655157140839	-0.0145569998334998
0.0375288156642533	0.0115852860820575	-0.00693526492532545	0.0119336341339605	-0.00377207424789489	-0.00372556622748137	0.00321200474045202	0.00467476164417578	-0.000485705525577682	-0.00374882023768813	-0.00381921111619246	-0.00291141021172452	-0.00593188254627372
NA	NA	NA	NA	NA	NA	NA	NA	NA	NA	NA	NA	NA
0.0268606427548361	0.00979533654685325	-0.00503840542018675	0.00854234181077471	-0.00440629166810685	0.00351901796105355	0.000731641692443819	0.0012908227841532	-0.00275894891908988	-0.000443636853526649	-0.00274578808856171	-0.00391687620226858	-0.003425791956688
0.903120923520923	0.0968790764790766	-0.222508188401623	0.0821008946608947	0.0136967348812804	0.00373915518824619	0.0298002282565919	0.0147820394756759	0.0131256913288732	0.00871794503476331	0.00156231211138058	-0.00216735912631627	-0.0159581997826734
0.0176150081083081	0.00811625662366771	-0.00232250400436683	0.0105491554844539	0.00150076829351606	0.00263917992586843	0.00315668466380072	0.0027110760158604	0.00130027809421766	0.00206997410969224	0.000521858608406943	2.56975810952673e-05	-0.000676979043713524
0.93281	0.06719	-0.235758135355315	0.0593984848484849	-0.000260144300144316	0.00762666666666667	0.0241220779220779	0.0171836796536796	0.0158746753246753	0.00368326118326123	0.00266112160566701	-0.00667623901351178	-0.00662781385281386
0.854245890069526	0.145754109930474	-0.20226106141977	0.111949592024138	0.0102271025943752	0.0118883989747626	0.0397499677090587	0.0281720605152422	0.017069565339592	0.0110577507845688	0.00321216057560969	-0.0111807683594511	-0.0204265281049125
0.457867746058134	0.242269869906398	-0.0786986404176145	0.209237181625695	0.0115964804950646	0.00413405567832437	0.0667499627726345	0.0448469586150608	0.0238490589933739	0.00786526808669447	-0.0122912547155492	-0.024170236335701	-0.0367296689662767
0.0978287181333165	0.0632785722619111	-0.0155437265614604	0.0392690296291262	0.00874036814718319	-0.00149953213030937	0.0139859357048182	0.0113055995700689	0.00840868927124029	0.00362041800843692	-0.000845654610696925	-0.00235038628438793	-0.0120954420507997
0.450335800133979	0.190104977279467	-0.0655286843942378	0.272677981875442	0.0127614087921638	0.0137498250271123	0.086678091574546	0.0537769115824294	0.0256386520332221	0.0132556169096381	-0.00833819686544512	-0.0232171627557516	-0.043384524221079
0.372336125492971	0.223794139473941	-0.0566364952398063	0.203936777147015	-0.00286906733988895	0.00289427485152433	0.0607349025489454	0.0383603530946643	0.0184361000002347	1.26037558176861e-05	-0.0129505308105651	-0.0210248246715208	-0.0370344871410121
0.0726330307395494	0.0517108115144294	-0.00601414737100577	0.0465214566945798	0.008481002443243	0.00307410950949939	0.0214709401173735	0.0151466844130601	0.0105896132251414	0.0057775559763712	0.000767895215869646	-0.00389143991796716	-0.00612137192238829
0.93304367965368	0.0669563203463204	-0.236003964066117	0.0607605627705627	0.0137102597402597	-0.00633873802964702	0.0188861904761904	0.0162338095238095	0.00975664502164508	0.00368576085530636	-0.00833033885306611	-0.00113382395382389	-0.00758763774104676
0.904791659451659	0.0952083405483406	-0.223164632395359	0.082131976911977	0.0201350216450217	0.00859976518431071	0.031197459005641	0.025498844942936	0.020528878394333	0.0143673934146662	0.0101278932178932	0.00326541751178122	-0.00581108618654069
0.151831847126206	0.0566519900645775	-0.0181831236799878	0.100072886633792	0.0133658706659789	0.0030854538052596	0.0460403496776781	0.0261662214554447	0.0147074979353849	0.00822566223561924	-0.00100933995915839	-0.00862325425689547	-0.0145211508928523
0.54529328052851	0.225264168926892	-0.092616106540336	0.2509695752303	0.0037636259827819	0.0173138279534635	0.0754027111476891	0.0501506779138113	0.0305795789813593	0.0105387269681227	-0.011405483813942	-0.0294935924089066	-0.0497448378713889
0.454817160894974	0.184781247005655	-0.0666687363019935	0.278174946117799	-0.0114216365916089	0.00127552054166458	0.0743667262684095	0.0491896810077584	0.0193247847811664	-0.00507305802497215	-0.0216270280813292	-0.0421741717582331	-0.0560369791912189
0.363477800396085	0.127025282798738	-0.056168545111467	0.207158711613519	-0.00110801404175825	0.00122194485268978	0.0521214679350078	0.0320209082045454	0.0115380925035062	5.69654054657365e-05	-0.0220655514295988	-0.0325781305103008	-0.048023541485448
0.904737489177489	0.0952625108225108	-0.222873385996217	0.0809552380952381	0.0083761616161615	0.0029786765759493	0.0297748917748918	0.0212458671631399	0.0159364518814519	0.00567741909605546	0.00124110995065541	-0.00398588416633883	-0.00999668195440917
0.41829704776983	0.119467981477805	-0.0642377055355827	0.244743907852088	0.0289022842041346	-0.00544540884113381	0.0714727165668278	0.0418934668313382	0.0202514639191698	0.0117284376815004	-0.0120680492143895	-0.021740734227417	-0.0422497918742051
0.892313732126459	0.107686267873541	-0.218449045100543	0.0890899042371769	0.0144765918929555	0.0220094713367441	0.0305918017840745	0.0242810835629017	0.0132408828545192	0.0182430316148499	-0.00190399973763611	-0.01387080429273	-0.0138596937895734
0.118349058864442	0.00925104265454356	-0.0156711550842343	0.0636631926346981	-0.00687017988381826	-0.00634974404979564	0.0215645756287643	0.0107554662362648	0.000252075184728834	-0.00660996196680695	-0.010470452889733	-0.0122729428423299	-0.0177905207452212
0.893363726879181	0.106636273120819	-0.219406233424258	0.0873796340023613	0.0103926367571822	-0.000608672153752376	0.0260673048668503	0.0230559661550571	0.0189158257903712	0.00489198230171484	0.0024457376966468	-0.00921423820979972	-0.0169176517582239
0.284022451518089	0.0442728440843199	-0.0353490286123301	0.193187184549569	-0.0080362796710125	-0.0115992714360119	0.0507687585688562	0.024227169394418	0.00132700122831425	-0.00981777555351215	-0.0192881873381961	-0.034945628651353	-0.0464198328405652
0.0531614895081504	-0.00285475387003053	-0.00763339994296765	0.0218610080412251	-0.00279796540298479	-0.00431768040951587	0.00607235751957079	0.00075243367644752	-0.00222081835273046	-0.00355782290625033	-0.00635042093819933	-0.00910062055277709	-0.0105313679900593
0.0519063923137881	0.0208843983262557	-0.0104342478031243	0.0128060194730808	0.00309405597222948	-0.00217123258803613	0.00594970245789805	0.00265062521238495	0.00174142670589816	0.000461411692096673	-0.00394221299846265	-0.00626264540613224	-0.00336705651664621
0.283082879045229	0.0473863400206879	-0.0353805422413436	0.19458879671102	-0.00366450516495664	-0.00746785200894878	0.05328186220957	0.0289874112080638	0.00771223171182484	-0.00556617858695269	-0.0203568186942428	-0.0321477992408587	-0.0432298519334204
0.00539603932826636	0.000350488905485474	-0.000147876655607214	0.00648264600946821	-0.000539768151862336	-0.000222902046029216	0.00126796733564054	0.000782288103047762	0.00011519397176555	-0.000381335098945775	-0.000979595137053479	-0.00114634496391493	-0.0014870968999013
0.0193551333653697	0.0322468213541913	-0.00128238474010991	0.0146338510819829	0.0147176424669796	0.00970905547755975	0.0155136961099582	0.015348330832073	0.0147252267648381	0.0122133489722697	0.0137734803356466	0.00965113494372031	0.0125085464446276
0.304484867077903	0.0512555424228617	-0.0362639794606721	0.221321854262448	-0.010128115853824	-0.0118310520519321	0.0539865697958531	0.0290193385021236	0.00943771421012568	-0.010979583952878	-0.027536077704696	-0.0359901529880973	-0.0442051322760525
0.110675548996796	0.0169474406605617	-0.0152326535366664	0.0560388816640909	0.00342004045539408	0.00189777806493728	0.0189347619765204	0.0105234727593386	0.00606697464378057	0.00265890926016568	-0.00267966724986103	-0.0076079421205221	-0.0131300051357598
0.072774258206584	0.0507905441924349	-0.00678468823736324	0.0457514156023051	0.00250575768465461	0.000949005587116428	0.026389142176672	0.0146874952431391	0.00999679009610048	0.00172738163588551	-0.000162863919893425	-0.00473224806061315	-0.00851822138219979
0.152286637855693	0.047585789420037	-0.0190205265155806	0.0993675800275184	0.00165148958720771	-0.000482760329360787	0.0284685040275405	0.0211006347439989	0.00892531139515465	0.000584364628923473	-0.00421102486593408	-0.0131742228445552	-0.019282773077228
0.539951422918259	0.110564057532187	-0.0989245852761679	0.218614035093107	-0.000892819729032324	-0.00764572281883547	0.0558009435593935	0.0388979274746608	0.0187735576018631	-0.00426927127393395	-0.0179140052351835	-0.0347596007879879	-0.0478488060531664
0.091370921654421	0.0608747854245235	-0.0146971700446399	0.0365159639226867	0.00427268915305315	-0.00312053885896961	0.0220559699946796	0.0222004413620608	0.00991667848563441	0.000576075147041777	0.00313687213366637	0.000281304683213801	-0.00341287820996231
0.89388189033189	0.0750626941948345	-0.218115879465002	0.0881932611832611	0.00620437925710648	-0.00293261041988324	0.0249285779876689	0.0102890835174927	0.00304941945309589	0.00163588441861162	-0.00380304955145871	-0.0100141154033133	-0.0231028096264043
0.923659884559885	0.0591866720676957	-0.231788211165119	0.0663928427128427	-0.00677365735274837	-0.0190297428032454	0.0113421726253544	-0.00142936470095567	0.00255101010101011	-0.0129017000779968	-0.0121999979758803	-0.0377339445440501	-0.0336356063389655
0.931404834054834	0.0685951659451659	-0.234699494122577	0.0607994083694082	0.00991642135642135	-0.0137999180498646	0.0235383621933621	0.0104420923520923	0.0103510678210678	-0.00194174834672156	-0.00279324281778826	-0.00278162862390141	-0.0171691337954974
0.110740449172004	0.00996536684010066	-0.0128962284808454	0.0645595359638336	-0.00231079341365679	-0.00557951213535648	0.0179607861570594	0.0105034072213262	0.000981541925331009	-0.00394515277450665	-0.0085653899375842	-0.0163975814623579	-0.0183945434267494
0.0349477698748362	0.00316506501079745	-0.00335016683925094	0.0209458425512556	-0.000288035837637167	-0.000659464742507263	0.00815393008002591	0.00477861391073355	0.00196238022831637	-0.000473750290072218	-0.00261939185896307	-0.00442665479685726	-0.00650966016218221
0.451505414186129	0.317153919569652	-0.0652297991818814	0.275138748397737	-0.00396431197216701	0.0122780669380503	0.0803100463414697	0.0549360058955577	0.0266574510153099	0.00415687748294169	-0.018390392680053	-0.0385014828687577	-0.0555545484052604
0.934055988455988	0.0659440115440115	-0.235606686699335	0.0602421933621934	0.0043363924963925	0.00573072150072151	0.0102954329004329	0.00592533582579036	0.00337397546897544	0.00503355699855701	-0.00548433556342642	-0.00143106615606614	-0.00998006493506498
0.0770521565245709	0.00252334438376613	-0.0106191828434069	0.0388210999830627	-0.00373551015142413	-0.00381911145022806	0.0117243237001677	0.00501328157641448	0.000168747125812815	-0.00377731080082611	-0.00754631035187897	-0.0112685193039736	-0.0128340177230778
0.206069383181262	0.137985390497941	-0.0276385002466271	0.123904256873261	0.0181384357320017	0.00574859569372893	0.0493313837144297	0.039429715317423	0.0264464226208906	0.0119435157128653	0.0056998257025174	-0.00223362294457793	-0.00719060301446994
0.856463121424031	0.143536878575969	-0.203010222884882	0.111223545242636	0.0193901830492739	0.00767825568371017	0.0431384947375857	0.0506960730178911	0.02047364090455	0.013534219366492	0.00254656167065259	-0.00164099385463023	-0.00918611312929496
0.159720583849025	0.10652183534781	-0.0200006550027587	0.0983201623429533	0.0132247379843883	0.00541646627126871	0.0475761751223933	0.0224168659711154	0.0186664970579479	0.00932060212782848	0.0315691990177801	-0.00303680139104603	-0.0121570209823906
0.45158870593068	0.191076948018415	-0.066399526869866	0.27467134981677	0.00887891046239336	0.00691571235519095	0.0809959562033777	0.056157084258012	0.0309418820542686	0.00789731140879213	-0.012104403104879	-0.0245723039789558	-0.0431977792696406
0.904082352092352	0.0959176479076479	-0.223358654262506	0.0821970418470419	0.0203683261183262	-0.000212378596947893	0.0354956349206349	0.0270620634920634	0.0189855341628068	0.0100779737606892	0.00247031531599717	-0.00408144360689811	-0.0101555523979665
0.895487138921684	0.104512861078316	-0.219672478466281	0.0861255883510428	0.0337589216843762	0.0230252753307298	0.0273812665617211	0.0215257831562377	0.0147898787576061	0.0283920985075531	-0.000913066125793338	-0.0162186691086691	-0.0158606274281274
0.0970985380899319	0.0721731104103821	-0.0152827841003077	0.0394203186939434	0.000749478589739394	-0.00283705512813799	0.026092966675427	0.013043619831621	0.00690456345279652	-0.00104378826919929	0.000802709584461311	-0.00969930853031997	-0.00450076036584976
0.377075922394585	0.222947685280251	-0.0615481928733476	0.201219067337852	0.0141117384119043	-0.00108325360077194	0.0692022469378475	0.0535967385996883	0.023687756944694	0.0065142424055662	-0.00707300222043455	-0.0263873436182119	-0.0344271512938812
0.932696190476191	0.0673038095238094	-0.235859344553388	0.0597953246753246	-0.00127004329004332	0.0001678354978355	0.0138169913419912	0.0118820418470418	0.00166534632034621	-0.000551103896103911	-0.00190251082251081	-0.00684773892773904	-0.00821008067689899
0.907104632034632	0.092895367965368	-0.224183470166827	0.0806565800865802	0.0195616450216451	0.00423398661944119	0.0319280355503083	0.0276116883116883	0.0159484906003088	0.0118978158205432	0.00661266067266075	-0.00283132723337254	-0.00411890836436291
0.298180497920655	0.10437980403178	-0.0404078554014121	0.191490950866607	0.0251455916347183	-0.0115048343400839	0.0621840155471592	0.03883205528394	0.0623050190635032	0.00682037864731722	-0.00898573900821042	-0.0182965399144073	-0.0275247809364061
0.905758499278499	0.0942415007215007	-0.223796928814455	0.0816657431457432	0.0201607647907649	-0.00334421749967206	0.0251887149971242	0.0237298196248197	0.015516138138451	0.00840827364554642	0.0150960599501508	0.006353403307922	-0.0109661600520692
0.658242373185506	0.27516418065851	-0.128563443353621	0.212645733836324	0.0234717919876097	0.0251267869395269	0.0787306119585728	0.0472329074748317	0.033502375477521	0.0242992894635683	0.00733760810339357	-0.0155751268439704	-0.0353926325486142
0.306188119990425	0.108353934564824	-0.0422185346356413	0.193995587872406	0.0203412988856289	-0.00454546295256436	0.0597774586572209	0.0468546936137905	0.0109649704113568	0.00789791796653228	0.00478954967872675	-0.015845586404314	-0.0262003540103027
0.0320380769224948	0.0107646042021412	-0.00695749833962713	0.00669510679035765	-0.00334456028768186	-0.00450274617614819	-0.00173706796048798	-0.00250742396446545	-0.0043738516796465	-0.00392365323191502	-0.00205361420504869	-0.00453085354539532	-0.00338494492279894
0.30449477021952	0.105744854463949	-0.0407204446489698	0.192462855169635	0.0135448100532163	-0.00413923704026359	0.0635310967714148	0.0404870811192905	0.0140227247384714	0.00470278650647638	0.0155290484936717	-0.00169573253346567	-0.0253257820032693
0.0894914429608013	0.00373174508839449	-0.0027598088063462	0.0923295616272011	-0.00123137973526113	0.000483138639696054	0.0323032031629471	0.0177859494823616	0.00802606955757874	-0.000374120547782533	-0.00849595683937689	-0.0144139435485015	-0.0198863372828258
0.665192368812272	0.315377399079692	-0.12949115813286	0.21012949903416	0.0264865935708195	0.0244498538385807	0.086588007083126	0.0603056675619229	0.0438359079305782	0.0254682237047	-0.00595830656833607	-0.0159884881489762	-0.0380212845425368
0.448282937218598	0.182653745667411	-0.0627239634869712	0.281303188962154	-0.0119423630426424	0.00620578257078125	0.0718438518930149	0.0427025917830217	0.0199371290727414	-0.0028682902359306	-0.0296886537948601	-0.0425609027079551	-0.0581108414525285
0.118749224488301	0.0932808846373948	-0.00982210905288353	0.0926582731995754	0.022939628589047	0.00592304850571818	0.0473957734519219	0.0339744484954516	0.0206475085272885	0.0144313385473826	0.0031213982881781	0.000896370561658685	-0.00837853359825731
0.0508192561580899	0.00689432099447391	-0.00114813950229664	0.0473139739016191	-0.00115601625026633	-0.000774597391984884	0.0189974673119866	0.011122933527885	0.00479334437245503	-0.000965306821125611	-0.00538304241947368	-0.00866809393303324	-0.0114843505583386
0.00833543127773393	4.51178235606527e-05	7.35530543846327e-05	0.00347552642217379	-9.05781736092529e-06	-0.000117045963077612	0.0035153060469783	0.00195324064414542	0.000889682548020703	-6.30518902192696e-05	-0.000685341695929903	-0.00153092359524077	-0.00190271906288453
0.0799123633820439	0.00566517535007556	-0.0102535952800499	0.0417467023781197	-0.0029930467711291	-0.00359127823596396	0.0112291367126742	0.00617186656432578	0.000492511328755163	-0.00329216250354653	-0.00675686393877492	-0.0106318383587158	-0.0110431491853442
0.0177640736383135	0.00920550659861328	-0.0024406165690416	0.0106183337101312	0.00233707653454571	0.00184841423655005	0.00198681884175731	0.00260084520115653	0.00128936338742307	0.00209274538554788	0.0010729836127728	0.000105024916515827	-0.000962809784638415
0.0942867305612589	0.0628462917415253	-0.0149211751807042	0.037049544440127	-0.00132511580049947	-0.00463147494893873	0.0136734143057913	0.0105542906338199	0.00416847167800283	-0.00297829537471911	-0.00684439655065483	-0.0115418734422437	-0.00763259906676503
0.178218661830322	0.035055473429529	-0.0199837851933441	0.126045506020132	0.00237533745326801	-0.00327441242518697	0.0405815623835784	0.0273087508131241	0.0129118605271488	-0.000449537485959467	-0.00382470776741714	-0.0187713232511794	-0.0201071356398983
0.856408868908869	0.143591131091131	-0.203270146009074	0.111898403818404	0.0180456712983985	0.0099753553517189	0.0403480029061847	0.0284110314937587	0.0246487171162171	0.0140105133250588	-0.00145441156265314	-0.00268937760397658	-0.0124069282485191
0.0314455899046001	0.00997471651184447	-0.00626236830845504	0.00712845010088363	-0.0037637043630382	-0.0050543923874793	-0.000885665503053853	-0.00183507571092912	-0.00291157264364477	-0.00440904837525875	-0.00483400917407598	-0.00421705124118725	-0.00503659210744675
0.5515980214011	0.320100202401528	-0.0937981203530187	0.250702674194941	0.0190531792921886	0.0102090429621126	0.0817737402631395	0.052156032251893	0.02939218128698	0.0146311111271507	-0.00725272801569954	-0.0202564667110624	-0.0432585030296215
0.932456825396825	0.0675431746031746	-0.235117314724099	0.060506810966811	0.00816808080808085	-0.00708415584415589	0.0127123304473304	0.015863189033189	0.00669236521054706	0.000541962481962477	-0.00206139249639248	-0.00816010055600958	-0.0099953492971675
0.557390300716152	0.192811556225761	-0.102946191600515	0.217902195272593	0.0160536904508782	0.000173291668901565	0.0619920006977723	0.0408253007983854	0.0188722287604747	0.0081134910598899	-0.0109495439588128	-0.0211962041740479	-0.0395698199376577
0.0511684651387201	0.0396384221769292	-0.00516380288294063	0.0214250798875414	0.00455527242189095	0.0057248229295609	0.0143163367898646	0.0112236515496581	0.00714314567969528	0.00514004767572592	0.00182054094849327	-0.00184526779946952	-0.00109353481333844
0.451275456029775	0.187164973860754	-0.0665856589433958	0.276448390152451	0.00594851788084488	0.00839506324364719	0.0837245528183159	0.0448375942810932	0.0299616981465546	0.00717179056224604	-0.0164178054279933	-0.0302403145397658	-0.0404132963776829
0.573866765218283	0.285721032399177	-0.0993317622888847	0.244398043363935	0.0185923682263246	0.0185504485618789	0.0864086514805179	0.0603225656458758	0.0438411140415336	0.0185714083941018	0.00411108778818003	-0.0162046890444517	-0.0374975624917807
0.285144345682033	0.0460685339075519	-0.0345833332423526	0.193703282464705	-0.00171660882074737	-0.00931506111641833	0.0470830895908225	0.0248929570870014	0.00650177016410031	-0.00551583496858282	-0.0167571436372648	-0.0297458649106866	-0.043334375512176
0.284408128756006	0.0478479083712311	-0.0355435160625832	0.197842256055319	0.00170465886498095	-0.00715059207521856	0.0501065158403676	0.0277563129255021	0.0044265647661772	-0.00272296660511878	-0.0213311644108403	-0.0327389490463103	-0.0372506828707345
0.302074572086021	0.0461085308985955	-0.039819968841405	0.194394858400566	-0.00144575287670928	-0.00782716905485698	0.0535598333069749	0.0253521011611736	0.01092918570157	-0.00463646096578313	-0.0229121571633589	-0.0348752374458601	-0.0462514756848336
0.324973927480965	0.0996471256705684	-0.0434135904192348	0.218438857323938	0.0261014582471652	-0.00482312716025229	0.075602730892307	0.0403159861041502	0.0185015548566499	0.0106391655434565	0.00137970819397903	-0.0176296187231689	-0.0275769346325945
0.882277921472467	0.0708528954038358	-0.214402746237291	0.0932002603457149	-0.0013726649613014	-0.00712031904318866	0.0250704702368338	0.0145501508592418	0.00487164027891307	-0.00424649200224503	-0.0136799890261254	-0.0181336121572646	-0.0209000098638735
0.65796056183365	0.271860317108126	-0.127072765166274	0.213521585384421	0.0169172271887083	0.0156240314941867	0.0763103937498594	0.0515686600877676	0.036104699131878	0.0162706293414475	-0.000967873566058541	-0.0133245469159241	-0.0312549577558988
0.905375353535353	0.0946246464646465	-0.223096417327978	0.0814725252525252	0.00650792863701966	0.0114755555555557	0.0317030158730158	0.0155937832874198	0.0143743939393939	0.00899174209628772	0.000894678806042437	-0.00246786508812813	-0.00819054834054833
0.0953471062614955	0.0727664843787077	-0.014277713207458	0.0384406523273035	0.00483965870591405	-0.00113854398570447	0.0247753482872426	0.0158070462813322	0.00233204368823059	0.00185055736010478	-0.000863196062314095	-0.00103847371857385	-0.00977822971632063
0.0276623817816126	0.0108493771419235	-0.00521142717893057	0.00933215220627747	-0.0011125192876213	-0.00254184995473277	-0.00108679403725354	-8.71854181124579e-05	-0.000675068209696619	-0.00182718462117704	-0.00238133896969062	-0.00448968665086138	-0.002886073856012
0.0410228959392041	0.0290807563255571	-0.00253787771367193	0.0223299865961189	0.0186203859619432	0.00280799130276576	0.021927452038127	0.0137856940658338	0.0148184022231642	0.0107141886323545	0.00738139405503554	0.00100537753867058	0.00318102517223356
0.217882286009536	0.0251277452269812	-0.019176408553593	0.190162997866215	-0.00327177515999605	-0.00104019096129268	0.054498218409933	0.0304561890510364	0.0109141392693567	-0.00215598306064435	-0.014391553046438	-0.0268003420437048	-0.0387608917068507
0.841594981584073	0.0854443220648234	-0.198435815182221	0.117529866900776	-0.00683512075909198	-0.000939607384297325	0.0306207708868672	0.0208207416883851	0.00940010646232148	-0.00388736407169465	-0.0111463486795106	-0.0208457908298204	-0.0257101906231426
0.926444357864358	0.059344347116454	-0.23166613391931	0.0654386724386724	-0.00386914862914867	-0.0317151863875874	0.0088384559884559	0.00152102125147568	-0.00189457103502555	-0.017792167508368	-0.018079344057606	-0.0147445521650068	-0.0199729256601983
0.225268361009389	0.0305264427024706	-0.027513405010488	0.14901098337693	-0.000702274792861807	-0.00388180914461689	0.0447150063745165	0.0228526263013957	0.00918417939827637	-0.00229204196873933	-0.0167434377196138	-0.0240985198782343	-0.0321909952833405
0.103849250739334	0.0745375530252229	-0.0166692075130886	0.040888889800619	0.0136600901327424	-0.00270709174657806	0.023960692754872	0.0184385396959442	0.00819027833532483	0.00547649919308218	-0.0038502325682432	0.0014131521085247	-0.0105209326414036
0.664575757171375	0.315694252772197	-0.130987065755019	0.210971693396722	0.0199132438510465	0.0379828595212173	0.0826780634655064	0.0499062491511812	0.0434771578402633	0.0289480516861319	-0.00273686344381607	0.0118347831448318	-0.0242594967933641
0.0270157996593981	0.00270810575126405	-0.00430480059491108	0.0120541939084232	-0.00115633130718444	0.00122023643900366	0.00338413177732704	0.00206525584226917	-0.0006294447459387	3.19525659096091e-05	-0.00228697978588976	-0.00304868915678913	-0.00394085175297839
0.0403468331165542	0.00487840105294738	-0.00692541309922893	0.0147934280427545	-0.000593351309180055	-0.000560589938115759	0.00559747820986085	0.00155276579377253	0.00157379728220515	-0.000576970623647907	-0.00255698858785357	-0.00284856138080494	-0.00333752057543579
0.661510234706495	0.269515595691679	-0.129172021518241	0.213579479474542	0.0103096888521174	-0.00295044675584955	0.0688101071910792	0.0401384479389993	0.0253068882531821	0.00367962104813391	-0.00424971131877705	-0.0258842235609974	-0.0357745680223921
0.932518152958153	0.067481847041847	-0.236248601179711	0.0602345743145744	0.0118902453102453	-0.00885870240870246	0.020824531024531	0.0212235786435786	0.0140680506362324	0.00151577145077142	-0.00336097745688657	-0.0080423156136793	-0.010545598013098
0.553011172802651	0.317869170384667	-0.0955170305522633	0.251031801417137	0.0164667006257256	0.00604141963582905	0.0780584168929163	0.0471367307886462	0.028003164320053	0.0112540601307773	-0.00812047953787043	-0.0284544333724044	-0.0411619529645636
0.0200647313844483	0.0326067545515059	-0.00126892223913473	0.0145280922452586	0.0130936949505612	0.00917186060569895	0.0163670396935951	0.01474593852351	0.0140810534422527	0.0111327777781301	0.00994242102466125	0.0120133106211027	0.0194169773761472
0.00811368042805579	0.000236570065897886	-0.00100671081896381	0.00459773104003851	-0.00232696616118249	-0.00194994715123618	-0.000844377929827863	-0.00158496906954097	-0.00209800733848046	-0.00213845665620933	-0.00242047974186019	-0.00349676751207163	-0.00303260665565476
0.0235142456605342	0.00648693285431853	-0.00409627449244143	0.00868844998164603	-1.97821987063009e-05	-0.000969840331448535	0.00215868814178392	0.00105500367269322	-0.00174785724766435	-0.00049481126507742	-0.00214771581879006	-0.00234568673949085	-0.00251985142390749
0.231711631589491	0.104766028648727	-0.028953259465464	0.148891976364349	0.0272725201285237	0.00358551880208396	0.0605128249772397	0.0393487478914603	0.0131223548632293	0.0154290194653038	-0.00700734119795485	-0.0142606999007042	-0.0176637366609517
0.0797401337816987	0.00553535470363693	-0.00988455468290887	0.0413176593490528	-0.00672372290739164	-0.0046276364681643	0.011435879677809	0.00807225303270644	0.000699051777448639	-0.00567567968777798	-0.00849415195586577	-0.0107030401306151	-0.0136678512913479
0.110562054194749	0.00955747180285825	-0.0134457557159549	0.0645889563213465	-0.00394390438491531	-0.00450026778768098	0.0170919986820798	0.00984219371061898	0.00298401822128511	-0.00422208608629815	-0.010950423940448	-0.0146488184512824	-0.0181824776066677
0.857088107649926	0.142911892350074	-0.203306874071858	0.109877952956135	0.0175205897133168	0.00780358066176234	0.0422983543728996	0.0315811164592982	0.0194416831148648	0.0126620851875396	0.00481578303158514	-0.00455013577331764	-0.0209064208331309
0.0277880707141238	0.00985213528715042	-0.00531557116706843	0.00912465260403213	-0.00385372899357348	-0.00244470665945806	0.00078740434183416	-0.00311601656177728	0.000349733061021026	-0.00314921782651577	-0.00416474115114336	-0.00496893556077629	-0.00558245294468105
0.0326854642375564	0.0111215262060232	-0.00686949477427947	0.00725451149969204	-0.000919970605404219	-0.00326960147028839	-0.00152717679469095	-0.00107134371913752	-0.00253490462688405	-0.0020947860378463	-0.00617016474358766	-0.00420672081818905	-0.00464457267418884
0.0438363359028012	-0.0007797703190177	-0.00395081239864756	0.0254157612768034	-0.00593006475212543	-0.00514749054719436	0.00571460402776234	0.000523518676621017	-0.00194806873648178	-0.00553877764965989	-0.00770744264631794	-0.0102877010496001	-0.013347985490116
0.125399511462169	0.0865693188315585	-0.0172573619140941	0.0628289034968555	0.0155272179502664	0.0306342041419652	0.0259594445950927	0.0245134532094321	0.01417208885912	0.0230807110461158	0.000315041961041373	-0.00239655690078661	-0.00794406576593054
0.559142406944798	0.19251871848799	-0.104600522266032	0.21431317294976	0.0155644722258255	-0.00292617927197569	0.053703983394619	0.0475732692488647	0.0218128193818846	0.00631914647692489	-0.0128107724931449	-0.0275815145403465	-0.0378566609534875
0.452248467715209	0.314366972051232	-0.0645743493365606	0.278114493600019	-0.00595926405517611	0.0169548272084943	0.081639061017837	0.049924313174797	0.0219587912725784	0.00549778157665909	-0.0206132740832757	-0.035511270029483	-0.0599894194708199
0.0839749936579981	0.0125694438520673	-0.0126962632827756	0.0364905641116132	0.000653645199057445	0.000923449485634539	0.0136704884237417	0.00760347750348483	0.00621582842454993	0.000788547342345985	-0.000683348355591556	-0.00526646351359573	-0.00719647821975301
0.0911121967308558	0.0607211996136097	-0.0150879602800041	0.0359371391624132	0.0108497979468077	0.00577215664699313	0.025148643529586	0.0134664761093729	0.0118299238712039	0.0083109772969004	0.0032951215002489	-0.00233118319534116	-0.00337495778389339
0.933809292929293	0.0661907070707071	-0.235827728743076	0.059139797979798	0.0148345165945166	0.00605330447330443	0.0203064833146651	0.0142858874458874	0.00517564672701032	0.0104439105339105	0.00670483460983462	-0.00136946608946609	-0.00609867965367972
0.0585348637088511	-0.00147747235479947	-0.00841859605601401	0.0252932018142209	-0.00523777555704637	-0.00375559759281279	0.00825310511620206	0.00275837055439257	-0.00190200678701581	-0.00449668657492958	-0.00587707685094432	-0.00880654220849288	-0.0117103783951917
0.0936918762552094	0.00726277406456136	-0.0132397319557081	0.0410915644146121	-0.00324905781469678	-0.00197926841413276	0.0134427740751578	0.00726852741091742	0.00189009342485116	-0.00261416311441477	-0.00706472562668875	-0.010135263007057	-0.0123176220095967
0.932583015873016	0.067416984126984	-0.235845130497585	0.0602715295815295	0.00677754689754684	-0.00950440115440121	0.0194329725829725	0.0129862237762237	0.0055666751934933	-0.00136342712842719	-0.00790558441558442	-0.00897649184149185	-0.00858778776778779
0.10771778585214	0.0307596647999498	-0.00573799491273233	0.0967294780632155	0.00912416615239961	-0.00527438080413078	0.0364957499613213	0.0214495360480142	0.00859500868264737	0.00192489267413441	-0.00390216716373225	-0.0124334808441135	-0.015990085290902
0.00864952419878223	0.00159850365479989	-0.000483050849996714	0.00770344338471901	-0.00139630455566003	-0.00070611289262212	0.00129408061674937	0.000335533440788686	-0.000705926348383266	-0.00105120872414107	-0.00128279709148583	-0.00192426767817066	-0.00175908970843423
0.890092434131525	0.109907565868475	-0.216661155103592	0.0905027173836264	0.0104615341224432	-0.0028559032886305	0.024908582225855	0.0173661510711511	0.013005731288913	0.0038028154169063	-0.00710436108009627	-0.0102646503916959	-0.0193284927698565
0.414868363857549	0.119200962674889	-0.0623533249415496	0.246461606359787	0.00478433689530844	-0.0152575136026483	0.0718061617722251	0.0455740664079765	0.0290595425842197	-0.00523658835366991	-0.0155888186805149	-0.0261281838199627	-0.0351790463780985
0.0168938788400453	0.00135010768476733	-0.00365782504949989	0.00157874220466515	-0.00137195756677473	-0.000565139526650764	0.00130950679788549	9.06115906995041e-05	-0.000996195097801345	-0.000968548546712748	-0.000505340517425176	-0.0021539014010616	-0.00197347093540426
0.304718154111012	0.0533004414813761	-0.0378401224574262	0.221743690679863	-0.00559435933029712	-0.00247646146057517	0.0493528177776718	0.0313125274829114	0.00477098344242838	-0.00403541039543615	-0.0215812921281006	-0.0357050773305945	-0.0500432336679175
0.0733299723529849	0.00085712536165404	-0.0120592505247981	0.027260426619559	-0.00219195478665729	-0.00231271671853986	0.00800306166559435	0.00290142890701059	-0.00129321781688285	-0.00225233575259857	-0.00807098981402123	-0.0108888529770613	-0.011172040726504
0.296827091268118	0.0441415127525848	-0.03881154053292	0.193767502038688	-0.00595630984491219	-0.00988790064849981	0.0502667615671759	0.0246040975636877	0.0118927614016219	-0.007922105246706	-0.0179878349388624	-0.0326492117065154	-0.0430985360377115
0.5671690117049	0.285711543819623	-0.0968647445869263	0.249805853200226	0.0210744099142895	0.0170845109075247	0.0920892246085724	0.0583134191740938	0.0416761342381731	0.0190794604109071	0.00139726757386083	-0.0176596675704515	-0.0303711741748456
0.197012341633948	0.0238633714012019	-0.0179403349817438	0.162446273904772	-0.00304113093099515	-0.000622358067519563	0.0488751612579358	0.0283693369737158	0.0126459844770808	-0.00183174449925735	-0.0140553395006539	-0.0237758703670077	-0.0322210314043662
0.194643826610475	0.0753559539352403	-0.0240670408860676	0.125730532715407	0.0183974138378952	0.00749904478661512	0.0546432943076261	0.0331792093763354	0.0180582456548999	0.0129482293122551	0.00115624788403754	-0.0130307386697195	-0.0116457747433918
0.933835584415584	0.0661644155844155	-0.235915687190735	0.0588819913419913	0.00867285714285704	0.00181929403929404	0.0214400216450216	0.0199263059163058	0.0118917230749048	0.00524607559107559	-0.0133759166353552	-0.00415162796799162	-0.0127249688433498
0.857611312525858	0.142388687474142	-0.202920132839096	0.111248081413536	0.0183007135407669	0.0187417433071978	0.0429421489621488	0.0305808550540368	0.0325037918142462	0.0185212284239823	0.00402061573947932	0.00257076408440027	-0.0121608273503243
0.301977025340867	0.0458544714413839	-0.0399555021521703	0.194218338316633	-0.00208924366639207	-0.00418885107624489	0.0490331063012944	0.0268270461688252	0.0122229452257577	-0.00313904737131848	-0.0197752927466737	-0.029610327028715	-0.0414435412400675
0.0481537363626625	0.0324148300083845	-0.0047268960816008	0.0195255839943284	0.00976254935254917	0.00896804506118483	0.0113697950995459	0.0119372738153208	0.0124484144013543	0.009365297206867	0.000512505845367092	-0.000294782950109408	-0.00732898440753657
0.0855914372781514	0.0526136341865076	-0.0136953740468024	0.0334252501474381	0.00457737341765024	0.000174019446152918	0.0203125723659347	0.0116768277172682	0.0100221566913385	0.00237569643190158	0.00382005556552174	-0.00233073453031148	-0.00481252522166907
0.418697847148236	0.117851007307661	-0.063959921428148	0.241572110487711	0.026649265380687	-0.00618918682815994	0.0643772467621383	0.0396428264468623	0.0362287767300442	0.0102300392762635	-0.00843881511851785	-0.027195913920095	-0.0395700067221306
0.067455138768528	0.0111448671249268	-0.00929227259709924	0.034925314681642	0.00157299475675701	0.00280141532368727	0.0134111306129611	0.00653242776005733	0.00571626782589027	0.00218720504022214	-0.00148409394216933	-0.00642314676591341	-0.00576985875787418
0.0879538323538463	0.0580925273898781	-0.0142874525291601	0.035572395806498	0.00786030736547673	0.000122360235098026	0.0162667848563996	0.0154788060554669	0.0102493964051081	0.00399133380028738	0.0032312679721819	0.00112057689038149	-0.00339971042081229
0.453478840832542	0.155847307701281	-0.0756368948339795	0.215930909007236	0.0020800722473987	-0.00639651975932698	0.0546529634108296	0.0348108871240974	0.00813020654396879	-0.00215822375596414	-0.019245710631272	-0.0339943773948316	-0.0471511514213101
0.85590950302223	0.14409049697777	-0.202240543323482	0.111331709098982	0.0170539024611752	0.0343271172677591	0.0378451965711056	0.0303757954167047	0.0216491852087307	0.0256905098644672	-0.00086525197025189	-0.011898552513409	-0.0176834280181775
0.418100937436103	0.117273490443495	-0.0639896878389304	0.245038359737312	0.025732689713251	-0.0192899724349076	0.0726031387540704	0.045250422825749	0.0355096118176361	0.00322135863917172	-0.0117554019821701	-0.0155854455045981	-0.0427770573411246
0.905698181818182	0.0943018181818182	-0.223834335414438	0.0810848484848484	0.0360001731601731	0.013704025974026	0.0237905824478551	0.0186857142857143	0.0127686573527482	0.0248520995670996	-0.00297398939444393	-0.00522074914984005	-0.020162590758883
0.661645106339877	0.318488653289998	-0.129733862095485	0.212805235462009	0.0231001109121948	0.0179328817404251	0.0783019889177972	0.0519906443376866	0.0409540402786498	0.0205164963263099	0.0034200605727529	-0.0129684192739713	-0.0310757144823636
0.932811500721501	0.0671884992784992	-0.234920140311682	0.060515772005772	0.0106094660894661	0.00138591630591622	0.0233611832611833	0.0160688095238095	0.0166189754689754	0.00599769119769111	0.000934906204906216	-0.00632903687221864	-0.00445542962088419
0.0699123579454145	0.0105714503820104	-0.0097023060291746	0.0360421853004431	0.00125877179447444	0.000308725079781982	0.0152872229899975	0.00830908950004026	0.00216309589866394	0.000783748437128209	-0.000563562891629107	-0.00468334420795914	-0.00928282783753188
0.904720548340548	0.0952794516594517	-0.222670371523647	0.0818836940836941	0.0216078354978356	0.00894842379842387	0.0453247041847042	0.025802499318863	0.0182445116499663	0.0152781296481297	0.00654447330447339	0.0104865190869736	-0.00455756011665098
0.119666693533293	0.0931110134444035	-0.00982542778012295	0.0928390637380807	0.0892268276970752	0.00377798484084346	0.0394841872919823	0.0290764835479498	0.0219117028644783	0.0465024062689593	0.000719703766169449	-0.00298926184030057	-0.00903068694877623
0.229908857545014	0.106764459097484	-0.0281809861770408	0.147569941284943	0.0262137504687205	-0.00215045110435974	0.0864158971859093	0.0445296813443192	0.0181970457459363	0.0120316496821804	0.00715846275681528	-0.0135789103061903	-0.0188428151478573
0.663715745064019	0.315776714539985	-0.130255292924563	0.212644865116688	0.0236797233026832	0.0191391699964446	0.0791106424672837	0.0578633647713435	0.0387018676032415	0.0214094466495639	0.0128074097205927	-0.00417027584754759	-0.0206833245421703
0.906587878787879	0.0934121212121212	-0.223340534107906	0.0805793939393938	0.0235641847041846	0.00223212121212113	0.0225230291447682	0.0226457309357309	0.019624126984127	0.0128981529581529	-0.00253114274614286	-7.55785123968122e-05	-0.0123399015066931
0.296583297558077	0.044263746918381	-0.0388195621752457	0.19324498185194	-0.00592859521325917	-0.00410479644769096	0.0507127847328315	0.0270514904762195	0.00895016197576765	-0.00501669583047509	-0.0190025504994994	-0.0320943034912148	-0.0436904722614673
0.0930864381705029	0.0632515710171424	-0.0149537624024194	0.0373765249483691	0.00892511700620695	-0.0012567076657593	0.017320202672077	0.0143786550041424	0.00900382500706724	0.00383420467022381	-0.00191222751262916	0.00197691292376405	-0.00708359663841636
0.410684392289463	0.0754614398214021	-0.0617218479577812	0.245890860158624	-0.00431924213937168	-0.00936998903446629	0.0595200632479805	0.0362382052591093	0.0134289215573349	-0.00684461558691901	-0.0242290041934576	-0.0410746689283262	-0.0566973945872768
0.116345110064244	0.0740898239351973	-0.0179290933094608	0.0545680156475063	0.00841966043444937	-0.00500260598419656	0.0299523884453845	0.0156896014685346	0.00769982445874436	0.0017085272251264	0.0017782053504125	-0.00346400778442126	-0.00315090481972809
0.0936396913280793	0.0632251369315436	-0.0154278905690067	0.0372805930531491	0.0202495748643974	-0.00064101544748256	0.014009864850339	0.0124880385017845	0.00536471346617007	0.0098042797084574	-0.000629542660892712	-0.00565590383319803	-0.00515505950784093
0.0353399809497744	0.0138552667045772	-0.00770050870990031	0.00554194840603335	-0.00126378438272157	-0.00515054292879452	-0.000700360412749096	-0.00163658207728209	-0.00170337507011367	-0.00320716365575805	-0.00220376883059149	-0.00273358288156887	-0.00382111633984183
0.0658119975993501	0.0311230416241529	-0.00423848763968761	0.0496041655248525	0.0172057875172477	0.00241796868381425	0.0300295258705332	0.0211410714795131	0.0136624509958821	0.009811878100531	0.00518043020284786	0.00438405258467929	0.00037116212254415
0.41013414029633	0.116386072836121	-0.0608871926058051	0.245483509620985	0.020958474389044	0.00247459142289985	0.075436188252986	0.0462734500959311	0.017351876070419	0.011716532905972	-0.00543672645975896	-0.0296639874258808	-0.035858009705066
0.413405099313722	0.118808931387766	-0.0616201384033632	0.245227539989933	0.0314224200492113	-0.00888760072238465	0.0796206262652606	0.0466953746864165	0.0192447570169996	0.0112674096634133	-0.0186391836172838	-0.0275233612840927	-0.0429530940945297
0.889716696535787	0.110283303464213	-0.218803042654589	0.0888778489187579	0.00275646030736942	-0.00765225481589127	0.0252697624597624	0.0199778792419703	0.00980591348045889	-0.00244789725426098	-0.00644652486402486	-0.0114342431040517	-0.0199112197319677
0.208209425321599	0.0302556746873964	-0.022190277870576	0.149298269327088	-0.00124529524025663	-0.000961251713325811	0.0452028699425501	0.0234057118780791	0.0103340908968841	-0.00110327347679123	-0.0114748438951326	-0.022766890140914	-0.0292149937917432
0.656299384048393	0.2737652299409	-0.12810206881637	0.211420027572562	0.0302284967784407	0.0204034005613155	0.0734939672272659	0.0509314315977232	0.0356795500514979	0.0253159486698782	0.00203521368435977	-0.0116493467027465	-0.0259804102020549
0.299013382784948	0.104021917469763	-0.0403349900143335	0.190818784005868	0.00253070338428613	-0.00590589769803312	0.0568842810919098	0.0450382500571209	0.029074427438863	-0.0016875971568735	-0.00373362563627677	-0.0279674963117623	-0.0271531079507017
0.090611150316413	0.0109822828609948	-0.0108129943554847	0.0537742786941518	0.00389775742578041	0.00293762375736471	0.0178741952595527	0.0147263008944274	0.00864820078158524	0.00341769059157256	-0.00206910134961712	-0.00673613516926269	-0.0109500633445324
0.128709840578953	0.0217197684781036	-0.0125730036905961	0.0966841504175173	0.00105929179037367	0.0023154520973106	0.0313026207872977	0.0185420827125766	0.00973108803493516	0.00168737194384214	-0.00718232771528837	-0.0111813399128147	-0.017462871514196
0.0127056717792458	0.00809405717120813	-0.00130190701972926	0.005552352928208	0.000813116387283571	0.00177246665400307	0.00693650386037976	0.00312241429037149	0.00534959500968225	0.00129279152064332	0.00399711287431091	0.00247105006845606	0.000927297640322299
0.891661530186985	0.108338469813015	-0.217827340506172	0.0875996819342275	0.00859310406764957	-0.0104389384353021	0.0226819454787637	0.0113198977285341	0.00913823099954114	-0.0009229171838262	-0.010605931516493	-0.00954815735363856	-0.0246022457726468
0.0785005457827761	0.042814370852126	-0.0135075430031622	0.0249277592958826	0.00337398825683853	-0.00351011877088522	0.0148895812892237	0.00521756882919126	0.00374309316497132	-6.80652570233392e-05	-0.00184358499521367	-0.00331269417422171	-0.0107335256424981
0.925778167388167	0.0599037397306191	-0.232461110245223	0.0653157720057719	-0.00903768024904383	-0.0120738145692691	0.0123943578643578	-0.00210576317621769	-0.00855718854377951	-0.0105557474091565	-0.0124561090929273	-0.0325084990481733	-0.0403086400999184
0.0618393314990565	0.00237817686412932	-0.00520431806753136	0.039064061817925	-0.00417096823112134	-0.00454379272557616	0.0114863902866917	0.00488042508903246	0.000100847901504136	-0.00435738047834875	-0.00957302078596626	-0.0119372219324538	-0.0153085618607082
0.0278904911801813	0.00294753036582902	-0.00442859544171163	0.012396560261435	-0.000290361182152438	-0.00057350440237678	0.00407186934688859	0.00240816466083156	-3.17810948309294e-05	-0.000431932792264611	-0.00183977696687843	-0.00472815212800898	-0.00470959801306333
0.193162011981394	0.0688463595010531	-0.0238897729845373	0.127657182451774	0.00287602577448551	-0.00429314933707545	0.0421718503300835	0.0305560645946187	0.0168472546533781	-0.00070856178129497	-0.0106341677075213	-0.0181556162100941	-0.0229805023450155
0.905969783549784	0.0940302164502164	-0.223026160901639	0.081077489177489	0.0151323717696443	0.00728783812147449	0.0337339826839825	0.0228524458874457	0.0213938364161089	0.0112101049455594	0.00446855866355855	0.00192800472255017	-0.0078325632952907
0.547996338012827	0.219183544509804	-0.0931192582136681	0.251545567794273	0.00271760761894735	0.00520908659956709	0.0647206421114984	0.0462638362138789	0.0213921428139469	0.00396334710925716	-0.016454218620466	-0.0310726486726868	-0.0539713341819852
0.4101685802281	0.0762436691635478	-0.0600849826532392	0.246910641477111	-0.00831152492005127	-0.00979884666813802	0.0616674353889787	0.0377669204991394	0.0135982081230473	-0.00905518579409464	-0.025832820865301	-0.0387401055282651	-0.0541982610403006
0.0258298951860789	0.00534619970454977	-0.00273705335939776	0.0130831583981993	-0.000528151644214631	-0.00132976593635005	0.0052008757959206	0.0026746830081276	0.000497002040639169	-0.00092895879028234	-0.00293589837246037	-0.00426812280715737	-0.00382784769476328
0.152906781859717	0.106340302326344	-0.0194549254226258	0.0975075493691601	0.0158392563565348	0.00654659950663422	0.0380842295456238	0.024879377759411	0.0144811099316755	0.0111929279315845	-0.00195341981606911	-0.00643260967871323	-0.0112566861705075
0.299844638051786	0.0457789612814373	-0.0387110264483266	0.194880689126655	0.000264922293249537	-0.00703257440605692	0.0529936508294158	0.0251077438326812	0.0129704715337683	-0.00338382605640369	-0.0186593216950609	-0.0311898813777336	-0.0403530532493887
0.109005550107014	0.011684577161347	-0.0156774799477393	0.0555792163934869	0.000998817495509063	0.000705738837485981	0.0206798786045605	0.0102602488740788	0.00669821883268155	0.000852278166497522	-0.00495384524809697	-0.00701895074606865	-0.011166662781712
0.307495419168441	0.107536283656167	-0.0419418437876976	0.19319839001651	0.015000119709012	-0.00583169662478344	0.0616684147965219	0.0404273062502162	0.0195959276824861	0.0045842115421143	-0.0121189918701773	-0.0219861274729059	0.0106977988153826
0.0340156145105076	0.0110869340350644	-0.00740982399881895	0.00701181810528122	-0.00146844535200102	-0.0043339799540534	0.0019505098388887	-0.00109526996004241	-0.00370720538367253	-0.00290121265302721	-0.0033466553538011	-0.00606193620950585	-0.0057602902782235
0.0117280972002654	0.00801358643787889	-0.000939146215201794	0.00554308299945315	0.00456201508931662	0.00274116050107647	0.00604983527538587	0.00426087231650876	0.0038942997184684	0.00365158779519655	0.00127859489385628	0.0002983708157772	0.0018818797729312
0.849706473829201	0.150293526170799	-0.201919739169369	0.114215344352617	0.0038993249353142	0.00467232638703596	0.0430975987144169	0.0247276254553527	0.0179792243867243	0.00428582566117508	-0.00221460056728784	-0.00865492276533864	-0.022286167209202
0.552716623654708	0.194146000145104	-0.103528164017173	0.213951296656231	0.0182118382186176	-0.00152029546612298	0.0675569806874604	0.0511043054754655	0.0244997214954584	0.00834577137624726	-0.00823128828667286	-0.0258211846454411	-0.0391864316677857
0.0201008062424241	0.0241563523863448	-0.0013344513460462	0.0130433151734162	0.0112089559282833	0.00500162530093151	0.0169761303391162	0.00836953259245622	0.00758994835975793	0.00810529061460743	0.00609634110082238	0.0033566687062857	0.00762873043515368
0.932212842712843	0.0677871572871573	-0.234863465321441	0.0595295815295817	0.00713655122655132	0.00162133644133655	0.0205034343434343	0.0138397546897546	0.0118100721500722	0.00437894383394388	-0.00713034107306831	-0.00435382163291242	-0.01206085278358
NA	NA	NA	NA	NA	NA	NA	NA	NA	NA	NA	NA	NA
0.0677741253185444	0.0288275180194972	-0.00370580409179229	0.0455529338633024	0.0202651365805554	0.00141893110829099	0.0328277716189112	0.0245042105311875	0.0224994547191128	0.0108420338444232	0.00716278512655379	0.00208961315575251	-0.00338839031211492
0.659400162101612	0.269998911599918	-0.127220163223668	0.216309776947945	0.0140214852209931	0.00896331827363217	0.0639585473970716	0.0451900981150343	0.0294044081522277	0.0114924017473126	-0.00421947583032511	-0.0264116724276577	-0.0442624655259483
0.928869898989899	0.071130101010101	-0.234359610158469	0.0627222222222221	0.0121235642135642	0.00174199396563024	0.0222726767676767	0.0179761399711399	0.0135617604617605	0.00693277908959722	-0.00395228912501644	-0.00476386724386735	-0.0121134415584415
0.0946431678030997	0.00377222729759832	-0.0142310505756861	0.0400622947410078	-0.00259536551698671	-0.00456186620777513	0.00920832537068836	0.00315297625231967	-0.00270259928792632	-0.00357861586238092	-0.0102665828881354	-0.0122818787011234	-0.0150861900733918
0.555438419061649	0.195562585450371	-0.104294874500165	0.216072963608912	0.0193828907157363	0.00544649278467768	0.0708208543354083	0.035932040132578	0.021154048759273	0.012414691750207	-0.00996591443240813	-0.0153466051131288	-0.029954027890724
0.933695339105339	0.0663046608946609	-0.23584176710674	0.0590192063492064	0.0107801154401155	-0.00434992784992794	0.0206896825396826	0.0174388528138528	0.012584898989899	0.00321509379509377	-0.000711548424837116	0.00601760461760459	-0.0213962020807476
0.534519418530003	0.125031493805447	-0.0886056739061606	0.256507800024858	-0.00768170356646591	-0.00819971295649813	0.0657657912784636	0.0406715727930749	0.010344945209525	-0.00794070826148197	-0.0259851647305602	-0.0400800205070945	-0.0594764774124944
0.319901348507857	0.0968178617841502	-0.0420657747781202	0.217539110088805	-0.00547486337130798	-0.0122632242463608	0.0789847294962774	0.0613817004651702	0.0276567951877279	-0.00886904380883441	-0.0189587631969462	-0.0163832181538813	-0.0263064279897473
0.0740228664239108	0.0416256965104913	-0.0133370293890204	0.0229695131393267	-0.00638362303815469	-0.00364841298934621	0.00879473240980148	0.00376009894893334	0.00228287657112057	-0.00501601801375044	-0.00482262845855767	-0.00469805623606721	-0.0124376908083413
0.922839393939394	0.0612128709545408	-0.231959149984978	0.0684872727272728	0.00315757575757591	-0.0302277299150417	0.00653671395230793	0.00266893349075181	-8.89426734881349e-05	-0.0135350770787329	-0.0122287990292534	-0.0249505428723947	-0.0239982840078737
0.377636895461165	0.223923378796927	-0.0580330867198856	0.203343593391885	0.00515547652698933	0.000566769106665366	0.0662023476449195	0.0372983417828234	0.0249009168635705	0.00286112281682738	0.0362176626266907	-0.0210221074938352	-0.0382701833283005
0.326674095020546	0.097824053045036	-0.0436415294707522	0.219235842555635	0.0199913553588918	-0.0103062124562566	0.0661861267356409	0.0473308763150026	0.0295669230020983	0.00484257145131767	-0.00565486064789195	-0.0234102591446316	-0.0354335321353825
0.929229148629149	0.0707708513708514	-0.234298468211394	0.0621708513708513	0.00640944641217367	-0.000331455917819579	0.023979696969697	0.0152888600288601	0.00816888954479866	0.00303899524717699	-0.0064878643578643	-0.00648589752884021	-0.00986976649613025
0.903282308802309	0.0967176911976912	-0.222325373764032	0.0828316305916307	0.0128966909857819	0.00422317460317467	0.0308743427784338	0.0156330999808273	0.0209704040404041	0.00855993279447831	0.0056262009707464	-0.0159679168727416	-0.00975729109274559
0.0103535537840284	0.0339789188706724	-0.00075989270471814	0.0084073168160597	0.0112385085577377	0.0117684891340687	0.014790465369351	0.0117062934816797	0.0112390312476644	0.0115034988459032	0.00742854035074851	0.0108796598870674	0.00953235931784737
0.92458937950938	0.0609157252655034	-0.231696876928157	0.0663694083694082	-0.00502018103109025	-0.00507296864751416	0.0091845555454646	0.0106707215007213	-0.00413096842551397	-0.00504657483930226	-0.0128379125844915	-0.0194240056566006	-0.0245351841177243
0.216697910151514	0.0241084942522559	-0.0193165317538193	0.190306545093569	-0.00334885852311098	-0.00196970413326036	0.0539138535380201	0.0306513917912679	0.0108435446587745	-0.00265928132818569	-0.0167193454257098	-0.0276683394079918	-0.0394910574233817
0.0619590632892228	0.00206346835153756	-0.00550576736942528	0.0395799881767937	-0.00583846865075503	-0.00626725953155895	0.011836643203094	0.00555519259959553	-0.000308507514567347	-0.00605286409115699	-0.0104417763816813	-0.0127057660927341	-0.0148033166136798
0.217597881126549	0.0234327381158375	-0.0200741763950199	0.189318327668259	-0.00594032523303159	-0.00522253237262177	0.0526401099117507	0.0296357850017178	0.0122952398328874	-0.00558142880282669	-0.0192113072695473	-0.0293337030810302	-0.0397207704448396
0.20037654549301	0.075173785094217	-0.0254976682715833	0.1265352606098	0.0220678543234943	0.00857630824470879	0.0486357450382457	0.0311613623533263	0.0229922611064134	0.0153220812841015	0.00251782293978003	-0.00308579450353907	-0.0167924327494747
0.525195160414919	0.126121912095651	-0.0869999572210313	0.255558580539776	-0.00284980578470151	-0.0127774789616926	0.0668970046064447	0.0375651059720808	0.0174007842301477	-0.00781364237319704	-0.0234883064244439	-0.0431601900527712	-0.0581869467637094
0.118909440812665	0.00930310180571645	-0.0154963434602281	0.0629283579337409	-0.000973997282354644	-0.00696632760273801	0.0205039712015487	0.0119603855046128	0.00404134554457336	-0.00397016244254633	-0.008803680458666	-0.0122281170721151	-0.0181460552116809
0.906505757575758	0.0934942424242424	-0.223041454640771	0.0811130303030303	0.00521400367309466	0.00508919191919188	0.0256293722943723	0.0165860560146923	0.0141197113997114	0.00515159779614327	-0.00261940604849698	-0.0135838513669931	-0.0186886691591237
0.0696560562744154	0.0406789395769715	-0.0123052666732884	0.0222715845271107	0.00344665853879822	0.00212651278546999	0.014570643459662	0.0117821066708364	0.00547161128624497	0.00278658566213411	-0.0016562497866988	0.000121393557904526	0.000282614969804224
0.299282760010859	0.0491782032041679	-0.036775593725739	0.217402808146474	-0.00737559023303153	-0.00526639397498835	0.0527372223649828	0.0299597211080504	0.00835279599509181	-0.00632099210400994	-0.0215282305648422	-0.0381081062459768	-0.0450225970276045
0.883206718029445	0.0699674411974449	-0.215454850170901	0.0929308577281304	-0.00436442209430821	-0.00130169638442368	0.0202435554025984	0.00685503190395076	-0.00320451394565047	-0.00283305923936594	-0.017818490179099	-0.0218637766609306	-0.0319285889039407
0.541326646398517	0.224413938098211	-0.0916343363289247	0.252686989403411	0.00505007217682207	0.00477768645377263	0.0766269048133903	0.0497501050295049	0.0226676005388845	0.00491387931529741	-0.0199541102723662	-0.0288386658582049	-0.0440709117982426
0.854952139375776	0.145047860624224	-0.202364332610367	0.113123012139376	0.00826053187454256	0.00773634930725842	0.0413379931179931	0.0296380331284876	0.0219255135985759	0.00799844059090049	0.000155916448376314	-0.00939384224361506	-0.01612790820736
0.0316531270307721	0.0101206897784908	-0.00679917474742848	0.00740882823953959	0.000225875905931233	-0.00332002352188992	-0.00175037283800556	-0.00350047228575929	-0.0020837627858716	-0.00154707380797935	-0.000270379582622937	-0.00435352921981438	-0.00432813414287181
0.0713065557158623	0.00310334993304902	-0.00812162850055353	0.0384615711037073	-0.00482415747268755	-0.00142925113840962	0.0126593819539973	0.00782754133354266	0.0015768148072989	-0.00312670430554858	-0.0073725559240571	-0.0101941574194234	-0.0123449522239125
0.127877515500483	0.0110597770575227	-0.0185036983965026	0.0655534136159174	-0.00229058915510241	-0.00772915103767779	0.0175002920824201	0.0107510378148342	-0.000201820263446839	-0.0050098700963901	-0.0133428615455667	-0.0159047104907797	-0.0204576950386875
0.102418330110412	0.0753438682840241	-0.0164536375983345	0.0412184815543991	0.0092099557460142	-0.0047754772853808	0.0219927353146626	0.0145522136324895	0.00747554276385418	0.00221723923031669	-0.00427851555417491	-0.00681406167959073	-0.0071182867192422
0.895714353928899	0.104285646071101	-0.219419950999418	0.0854747369801915	0.00312509773055214	-0.00810730834821749	0.0208057064147973	0.0144748668503214	0.0078347127115308	-0.00249110530883268	-0.0112007585091677	-0.013231464060301	-0.0264618502961685
0.152667934537542	0.0992563027943494	-0.0199660253503064	0.0907470482126625	0.0079010232033897	0.000966891928686209	0.0322592719240646	0.0248252155990134	0.0121771867312104	0.00443395756603795	-0.00457086476157789	-0.00632836865861067	-0.0100319805865604
0.416428085270334	0.0769258739386261	-0.0636912572766848	0.245122799513331	-0.00624441797660819	-0.0273052824486508	0.0620769635672932	0.0301417079114497	0.00819967705316177	-0.0167748502126295	-0.0243428024085967	-0.0398654460199234	-0.0634824421510385
0.0496299072493252	0.00418138795208518	-0.00745335612227754	0.020702963087104	0.000632902599832397	0.00261808592330581	0.0097333552501933	0.00665252157867127	0.00529324938020491	0.0016254942615691	-0.00146188204407882	-0.00237415543401592	-0.00395946752730655
0.0435684151483938	0.0156738970265783	-0.00838900660615798	0.0125789770690584	0.000824174238302347	-0.00252870602358449	0.00393402732480088	-0.00020028819675786	-0.00133569437809871	-0.00085226589264107	-0.00246854846140176	-0.00306726977834317	-0.00361380590812691
0.0349812576238708	0.0018583488306077	-0.00637401511130411	0.0114284511249069	-0.00268621954990534	-0.00153053968593694	0.00324329878230596	0.0018239135574691	2.73287983854481e-05	-0.00210837961792114	-0.00298216119848151	-0.0042240355868613	-0.00445702390608919
0.904360187590188	0.0956398124098125	-0.223518188387185	0.0820119336219337	0.0167261760461761	0.00695622327167789	0.0325285569985571	0.0282028820674275	0.0233904401154402	0.011841199658927	0.0038249829463467	0.000411872370054245	-0.00619717958808863
0.0120507066477665	0.00813355625615237	-0.00124013145241015	0.00563949781907706	0.00428631058261657	0.00298956345696981	0.00629288991597881	0.00559217151356793	0.0037090672194044	0.00363793701979319	0.00169991922516278	0.00195806154463445	0.000131956037123385
0.0205018024176864	0.0246016034996566	-0.00106012471019452	0.0133051457767862	0.0182914852947858	0.00599519411695395	0.0134080963799316	0.0126760398095175	0.01354368069794	0.0121433397058699	0.00781721383118095	0.00696566791023473	0.00110007164811568
0.045056172840598	0.0162897950773652	-0.00873173874904237	0.0125091602327742	0.000759504624972589	-0.00172148968494704	0.00334783176754055	0.000825431163671161	-0.00113794524912178	-0.00048099252998722	0.00152808399318711	-0.00304546609378016	-0.0053511471331642
0.663005014641501	0.317622878852174	-0.128840030860364	0.212201554974267	0.0278942330138469	0.0228925019527946	0.0795130009676051	0.0584182198606342	0.0332792226318624	0.0253933674833207	0.00765216945526981	-0.0141332075775098	-0.0260106024597193
0.304393133681849	0.106523380162414	-0.0415148041160874	0.191783561348301	0.0340526146473433	-0.00743684178797327	0.0591265358602048	0.042912971815567	0.0211708720741403	0.013307886429685	-0.00553716085485256	-0.0129838848608743	-0.0288487137063701
0.0865122504510971	0.0122820899031348	-0.0135366420237398	0.0372613346732398	0.00137080720033234	-0.001068639655283	0.0133404528072839	0.0105920570582351	0.00680175586324606	0.000151083772524666	-0.0040268665967207	-0.00692756375086444	-0.0093578235316117
0.482163324633205	0.264259549539635	-0.0822609228166125	0.222435212925339	0.0205345346840188	0.00960864434221498	0.0673627432803218	0.0453134914363444	0.0282137863803283	0.0150715895131169	-0.00315809663676114	-0.0233890508435476	-0.0357902461730056
0.932787734487735	0.0672122655122654	-0.235689933185164	0.0609304473304473	0.0074481096681096	-0.00207105863833146	0.0241204473304473	0.0209689321789323	0.0147873304473304	0.00268852551488907	0.00422377082513437	-0.00573545192181557	-0.00582788534697631
0.225472404285512	0.0308332055912934	-0.0292981013971762	0.148692801672474	-0.00589479132946413	-0.0046458566246578	0.0418937299826188	0.027693593753117	0.013033092454175	-0.00527032397706095	-0.0142837661801637	-0.0224993696559546	-0.0307699003650063
0.856455909948637	0.143544090051363	-0.203548472367653	0.111841925549198	-0.00395199320693695	0.00564807773035048	0.034832500681137	0.0220085507926415	0.0118053720017355	0.000848042261706761	-0.00702046473080042	-0.0171568108659018	-0.0199307776062323
0.228408218346471	0.104034695499156	-0.0282944381600867	0.14711572102126	0.0263894265498446	0.000405889539399629	0.0487746066611251	0.0307081310558675	0.0240608517441859	0.0133976580446221	0.00292612995395317	-0.0152993501369747	-0.0142217915667611
0.665794291963301	0.31518330968333	-0.128629707233791	0.212577934050629	0.0329996051735796	0.0122913732224741	0.0845810370843194	0.0598195197594967	0.0327085671688206	0.0226454891980268	0.0184153583259787	-0.00788425268930015	-0.0286293628377962
0.391360706870573	0.0750317210585525	-0.0558280020012744	0.247642187311893	-0.00469371425386406	-0.00435615684780494	0.063418366814756	0.0332790794220145	0.0116982534538252	-0.0045249355508345	-0.0229921218980051	-0.0356763942018525	-0.051679449800475
0.150678104553444	0.097757870152528	-0.0194511369392453	0.0914599080716357	0.0132498492128001	0.00190690167969695	0.0368439751784557	0.0278308577050033	0.0155018425956956	0.00757837544624854	0.000983125976229487	0.000570971766501144	-0.0125600277581221
0.891171753196299	0.108828246803701	-0.218070007148495	0.0876421861976407	0.00603515484515482	-0.0076246903601449	0.0201595356663539	0.0248848905135268	0.0110543494888949	-0.000794767757494985	-0.00375342394978762	-0.00742396603396611	-0.0217769787624735
0.13957212235432	0.0165105176191964	-0.0118457874260317	0.104596720262025	-0.0030144308933753	-0.00304347385761436	0.0326895135178502	0.0196078114869506	0.00610662698284045	-0.00302895237549483	-0.0132380605904169	-0.0197591043493528	-0.0254672673854096
0.55701836959466	0.18032126901857	-0.0940412218884117	0.251069556284722	0.00313147872429342	0.000211318955853135	0.074048228115419	0.058228630611754	0.0201116500370518	0.00167139884007328	-0.0112480794349349	-0.0246781979545895	-0.0447005487295097
0.0719360481126795	0.0515805708723239	-0.00591813027076135	0.0459156582282527	0.00534317569418699	0.00238658643359278	0.0218940794448294	0.0149260821642475	0.0150707403028081	0.00386488106388988	0.000313212513312733	-0.00467278707696933	-0.00646776374958274
0.843101063683791	0.0831389469937309	-0.198980396997677	0.11344499692227	-0.00410435752007954	0.00515031106081731	0.0289264430014429	0.0224269419721692	0.00904010800860644	0.000522976770368944	-0.0119527954790621	-0.0358468029198384	-0.0304067889607423
0.894331928374656	0.105668071625344	-0.219712559898423	0.0859717079889807	0.00612617998163456	0.00660592942411131	0.0309945146267874	0.0176042858151949	0.0191735425180881	0.00636605470287299	0.00058568673750492	-0.00680414782187511	-0.0112023196925349
0.0724335986471734	0.000727633721104487	-0.011871069283079	0.0258332730685909	-0.00417828779787473	-0.00465386646550549	0.00798298756359202	0.00363641913758041	-0.00167637614566869	-0.00441607713169011	-0.00651746875753341	-0.00721952660152318	-0.0105695848132822
0.375307500566936	0.223805078292038	-0.0574764258965932	0.203486579270578	0.0104480386058161	-0.00169247151526364	0.0612957895273811	0.0444151747881821	0.0247464187388952	0.00437778354527624	-0.0160738424063816	-0.0157812621577809	-0.0352349565455131
0.0490860195950967	0.0212601882868561	-0.00948408974415466	0.012585924720056	-0.00209383887727429	-0.00504312774131018	0.00455016720008095	0.00359258880789584	-0.00143601125486148	-0.00356848330929223	-0.00162786612306961	-0.00305062302609044	-0.00519373351856599
0.04691252732455	0.00155290777662249	3.64917002209156e-05	0.0441454305931741	-1.49060441531554e-05	0.000270381047097631	0.018569461441994	0.0111983882761132	0.00523716122082828	0.000127737501472241	-0.00372656509708949	-0.0073561368938125	-0.0103298402710506
0.408629982392704	0.0766026634140013	-0.0607881630284882	0.24615013659704	-0.00526542578824357	-0.00957312522723902	0.0587253123748691	0.0327602852718009	0.0143688845535152	-0.0074192755077413	-0.024214562780483	-0.0391172389902449	-0.0541986407431088
0.0998726417158532	0.0650740306400682	-0.0162841845418919	0.0387212631160208	0.00513027662305492	-0.00210777631961244	0.0179037297939622	0.0127133297874115	0.00610011012020249	0.00151125015172124	-0.00669116259824029	-0.0029681599052961	-0.00891985094525909
0.0867833604695071	0.00253737811393075	-0.0130247652966934	0.03753619818354	-0.00269555243390594	-0.00310185303715171	0.0119937215857222	0.00815362656678621	0.000944742172451607	-0.00289870273552884	-0.00788178414581586	-0.0102693519664723	-0.0137788642127991
0.153646621447105	0.0991345123026878	-0.020015436269179	0.0920409532193208	0.00356701341346513	-0.000173543052410297	0.0350307127463161	0.0244709147023914	0.0150160304970535	0.00169673518052743	-0.00372135908346516	-0.00143174746332891	-0.0142928787217951
0.324647544176643	0.0520598306585534	-0.0425793607642599	0.223429214434815	-0.00951638893801487	-0.0112894108462985	0.0561234352662327	0.0348331990259921	0.00361431780838578	-0.0104028998921566	-0.0230714853953657	-0.0402839676976764	-0.0531004769870788
0.93114455988456	0.0688554401154401	-0.234605344971713	0.0613221067821067	0.0059586147186147	-0.00599515151515162	0.0211974963924964	0.0138625396825396	0.0136099121080938	-1.82683982684617e-05	-0.0055122318085955	-0.00263778827233374	-0.012439997376361
0.854087512083876	0.145912487916124	-0.202432951286419	0.112856730340367	0.0107592655829019	0.0128215344251708	0.047815498794135	0.0289430651167015	0.0193635937799573	0.0117904000040363	-0.000103436765255038	-0.0080894417451236	-0.014705971478017
0.410098943873131	0.0740766796709574	-0.0608574383788222	0.247485689781984	-0.00464404678995162	-0.00692159801186221	0.0588106187637503	0.0311900100856286	0.0109204369817676	-0.00578282240090688	-0.034410161974754	-0.036943747496524	-0.0555592336755394
0.0676525869460439	0.0105972269870766	-0.00862314073581194	0.0342900783980056	0.00176513421180553	-0.000500384205017759	0.015089615937306	0.00904668851116956	0.00413652135522247	0.000632375003393887	-0.00261851173477139	-0.0069159659657699	-0.00613237634702794
0.893162664305392	0.106837335694608	-0.220039373874599	0.0860124872097598	0.0117193703266431	-0.00429223725769179	0.0317433169355896	0.020038246097337	0.0143570270890725	0.00371356653447563	0.000208341355613983	-0.00663856365856375	-0.0174548452052997
0.906394213564214	0.0936057864357864	-0.2230630967537	0.0803809379509379	0.0145360435524072	0.0102815112160567	0.0291249639249639	0.0251011544011543	0.012525194149285	0.012408777384232	4.34516998153445e-05	-0.00259364509228144	0.00027225108225104
0.0677995892035489	0.00399890714105712	-0.00655118898229357	0.0407428582418999	-0.00468347121710345	-0.00535907335580441	0.0115010907704003	0.00490570972221556	-0.000430358322605184	-0.00502127228645394	-0.00935762550905236	-0.0124820714440458	-0.0157173244469947
0.209225847656715	0.0213349372474257	-0.0185231516673793	0.186914640567292	-0.00247397934227428	-0.00683712484112092	0.0538807197080737	0.0302727935824177	0.0131922366335893	-0.0046555520916976	-0.0143187017593508	-0.0259731082055322	-0.0354801886301806
0.568710121952744	0.285866621364792	-0.0944683603629229	0.249812318355537	0.0231056255650234	0.0218362436802495	0.0864424544889515	0.0632623588419282	0.0403913184068967	0.0224709346226364	-0.00493451892872021	-0.0270374526657927	-0.0390006369870423
0.0258686508663051	0.00132783437823394	-0.00457423935791709	0.00793468484977541	-0.00154474807995025	-0.00200778741398608	0.00188079349797602	0.00149503272178418	-0.000264458847162592	-0.00177626774696816	-0.00287851609584141	-0.00210040001773897	-0.00313952879344071
0.00521275898266199	0.000371720395307753	-3.57569859778979e-05	0.00661216001942401	-0.000489918423096663	-0.000440484070111173	0.00125608616126243	0.00056146958114286	0.000149018293391695	-0.000465201246603917	-0.000773159176255752	-0.00108062071615525	-0.00133831770193169
0.883893885003885	0.0692497696992751	-0.215050112657737	0.0919503574203574	-0.00791906295724476	-0.0110001882965519	0.0178368269861452	0.00830605727605727	-7.11518452306548e-05	-0.00945962562689828	-0.0133119783583681	-0.0211336904075899	-0.0281120052211915
0.576170984849891	0.366546539203428	-0.0995709439126149	0.251747761404562	0.0286399230162666	0.0248797246009267	0.0953700618903895	0.0674739946477876	0.0356748659506172	0.0267598238085966	0.0058237055490522	-0.0159061277956529	-0.0409210827500815
0.557918688515301	0.193139248092119	-0.104189022256525	0.213008945803111	0.0102208631950395	-0.0113203838302415	0.0595093751201929	0.0424738630047526	0.0139795867831165	-0.000549760317601011	-0.00992366215319695	-0.0258696026728162	-0.0359462846925567
0.153337692525587	0.103280510841108	-0.0187263604863513	0.0984413638614073	0.0149434849468201	0.00594692794226512	0.0369114846209901	0.0282222029005115	0.0134888131536167	0.0104452064445426	0.00455650783955003	-0.00616214590145209	-0.0151600845974584
0.0569845189824555	0.0104211750084528	-0.00589182712493467	0.038134352328117	0.000292104463112182	-0.00102290439652744	0.013747303760567	0.00821436456081057	0.00418858924558178	-0.000365399966707633	-0.00415691496192142	-0.00642793908354558	-0.0101368597039286
0.00107011624188718	-1.06329753784998e-06	-2.9144317577952e-05	6.65561353424102e-05	-1.21967871629452e-05	-0.000108013655590752	0.000410918349688652	0.000231263281631393	5.66255691273783e-05	-6.01052213768489e-05	-0.000143087956046081	-0.000155528123402992	-0.000293972565500296
0.575552380854896	0.279545209827696	-0.099154354581336	0.249122889854273	0.0144393306263951	0.015521438932403	0.0843659894534496	0.0509879649662429	0.0359702528328782	0.014980384779399	-0.00578933720353403	-0.0217359510642378	-0.0464500733765392
0.00373043250047612	0.000173161098596839	-3.00698740075844e-05	0.00256862378291788	-1.59043461242635e-05	0.000120791811429931	0.00179352431307149	0.00109260768153187	0.000611406426662941	5.24437326528339e-05	-0.000139079142753137	-0.000494100153409184	-0.000830451546945528
0.119634681431219	0.0925432347364397	-0.0102439592416894	0.0939723750066699	0.0204470119496683	0.00128425697941482	0.0367603196067942	0.0268083396465686	0.0179827569495209	0.0108656344645416	0.00200094966770045	-0.00110701142221591	-0.0112424140771714
0.0783730002214353	0.0431023574235632	-0.0138586000914596	0.0254595349754811	0.0129877534039726	-0.00104857072818791	0.008445319120856	0.00802894232888393	0.00103840650022417	0.00596959133789232	-0.00732517023859029	-0.00434458657831745	-0.0079825615641296
0.303726326838411	0.106028281498461	-0.0419619897399677	0.192678003183011	0.0272117851463151	-0.00123669505946139	0.0690646215305915	0.0403981562586977	0.0254087594591993	0.0129875450434269	-0.0054822668157109	-0.00524508805946117	-0.0309143945193216
0.457424564992343	0.31806021562135	-0.0671709183601694	0.27227676510501	0.00661207234745492	0.0620622382726068	0.0847511225907924	0.0589832628889257	0.030657391656864	0.0343371553100308	-0.00758570188548097	-0.0324911051745879	-0.0502236172683431
0.904363665223665	0.0956363347763348	-0.223000071590182	0.0816230014430015	0.0155621749967205	0.00345589045535577	0.0435173737373739	0.0258994733044734	0.0191769401810312	0.0095090327260382	0.00137316446180091	-0.00223439393939395	-0.011882759765487
0.0956862793210412	0.00407197313757779	-0.0147108713173401	0.0396202253110885	-0.00443442255167352	-0.00405713474074283	0.0114775491203302	0.00708955842439585	-0.000414057331909079	-0.00424577864620818	-0.00831150652879381	-0.0103382202661308	-0.0134676912640334
0.931385815295815	0.0686141847041847	-0.234277693119376	0.0614487301587302	0.00169366784730429	0.00567033189033195	0.020164593335957	0.0161506421356422	0.00261952380952379	0.00368199986881812	-0.00892130686798398	-0.012861363596531	-0.0112119460842189
0.142946880024649	0.048270515947988	-0.0161995781951289	0.0976045010845046	0.00923573979611109	1.0306740907684e-05	0.035983460799725	0.0265076495084688	0.015051590259177	0.00462302326850939	-0.00211920368059049	-0.0124969175629476	-0.0180316039828829
0.661581395997878	0.26950384791196	-0.12794539605387	0.214256866972315	0.00840188926605323	0.0180075430389285	0.0746309146410156	0.0454128960177133	0.0333431712451773	0.0132047161524909	-0.00210431868091887	-0.0226049061546112	-0.0395835766784619
0.00816247760673515	0.00203905109141843	-0.000213204998902098	0.00796427798944933	0.000253326609706374	0.000818671933803715	0.00232798536570499	0.000585819621208185	0.000211243148566161	0.000535999271755044	-0.000678670228611799	-0.00130859978103416	-0.00114844008492265
0.544343682617885	0.225935724702303	-0.0931392775837163	0.251444820154425	0.0141896362077588	0.00777867282202238	0.0809646055998817	0.0564217422551231	0.0303611217868376	0.0109841545148907	-0.0121548738496698	-0.0303738036315969	-0.0434511728030555
0.451261496508358	0.156604984231314	-0.0774806239613191	0.214925658817564	0.000294011693678209	-0.00990203663307782	0.0564927164584093	0.0330400359960207	0.0128437806579415	-0.0048040124696998	-0.0229349873331682	-0.0315398123533552	-0.0440824738861371
0.151529499985238	0.0476310203809093	-0.0181130002903221	0.0978426017925226	0.00787496132858562	-0.000300817215028615	0.0301733562604713	0.0175904245009724	0.0109445584146201	0.0037870720567785	-0.00370620319757403	-0.00768935277126623	-0.0139847409137373
0.0135300112515703	0.00834841533413726	-0.00147746368105856	0.0102219143464556	0.00306092939685302	0.00440793611781414	0.00379452814813354	0.00482040305608518	0.00409313521499172	0.00373443275733358	0.00228729079568986	0.00350701596340141	0.00302168820465787
0.0264665594337256	0.00149972715628338	-0.00507741110146347	0.00670351669967668	-0.00129748557990769	-0.000429579128351176	0.00215665673972195	0.00098662004066663	0.000258669562024669	-0.000863532354129431	-0.00183052148360516	-0.00220511832053043	-0.00350038922998993
0.201928786323736	0.0260886690399809	-0.0207434591729343	0.146253420118151	-0.00160948101028019	-0.00511183740158244	0.0436022856974181	0.0268230447184304	0.0108551967429784	-0.00336065920593132	-0.0148496063494027	-0.0225127368686149	-0.0315643579465359
0.901772337662338	0.0982276623376624	-0.221476419654565	0.083473116883117	0.00802934343434347	0.00495182928182947	0.0343494805194807	0.0223928787878789	0.0143143217893219	0.00649058635808653	0.0029043191656829	-0.00332324675324658	-0.0135383556298773
0.446819121720949	0.160476611203375	-0.0745315126134207	0.214346588857831	0.00900109812538719	0.00196160734009115	0.0661133388047787	0.0431788474548605	0.0285170539052979	0.00548135273273914	-0.0119202491775212	-0.0216624157149105	-0.0363928799312954
0.445758903640481	0.182577472497151	-0.0636815267383411	0.279502580528799	0.00294237972433431	-0.00247037242840142	0.0713767113664807	0.0433008789685348	0.0188555878079188	0.000236003647966443	-0.0228651781873609	-0.043541902950587	-0.0605940653301251
0.203807141494343	0.0269918638821485	-0.0202374265827268	0.164749820187326	-0.00266750014829562	-0.004717338545942	0.047170113776448	0.0243931607807669	0.0110811479083122	-0.00369241934711881	-0.0142826128062803	-0.0265151756798436	-0.0357042569195781
0.285134904286552	0.045117390712468	-0.0353746676752588	0.195339083056216	-0.002841693621772	-0.00726550728669451	0.0450601039721801	0.0286059044024014	0.00546115526424806	-0.00505360045423325	-0.0201170218759922	-0.0330456825471873	-0.0428728217515545
0.907142352092352	0.0928576479076479	-0.223425238040219	0.0807467388167389	0.0201564790764791	-0.00806230294957555	0.0292026695526696	0.0259153896103896	0.0132791414141415	0.00604708806345178	0.00646826118326116	0.00253156750106187	-0.00829319144313789
0.857141778625415	0.142858221374585	-0.204844232410597	0.109566100162464	0.0425639933803571	0.010480922209104	0.0458979877193515	0.0293450015136378	0.0247363841268655	0.0265224577947305	0.00714633959474886	-0.010923138296641	-0.00912727406431946
0.0652347402814243	0.00945051654100007	-0.0103272575174638	0.0238560982645433	0.00191733006210361	0.0022754815452138	0.011189150276543	0.00733638947730185	0.00263135422659531	0.0020964058036587	-0.000844422729510783	-0.00336089608845608	-0.00621786550788059
0.293339626828642	0.0446648866566374	-0.0375128535409114	0.195588245315418	-0.00577804104793683	-0.00665912341039437	0.049867142687556	0.0311855408639367	0.00715419522051786	-0.0062185822291656	-0.0163703830282055	-0.0306395018380994	-0.0451868162848383
0.132367117939618	0.0871788106714088	-0.0192578317329312	0.0641921994921853	0.00210450269021842	-0.0017897140780081	0.0256909066898785	0.0179456039211075	0.00743994326825234	0.000157394306105146	-0.005187691936028	-0.00379754159599166	-0.0151579201678282
0.0876835240756163	0.0561031240751441	-0.0140692062503635	0.0351056030907154	0.0129130989754214	0.00118565521230826	0.0178240004275349	0.0140313436101577	0.00591355697577597	0.00704937709386481	0.0122888679442923	0.000692980685435843	-0.00393559471769227
0.0942119361619286	0.00384600241460498	-0.0149476200567586	0.0400652447139216	-0.00346495583402677	-0.00389151383254528	0.0123995581556839	0.00493290361535863	-0.00027444404080347	-0.00367823483328603	-0.00755888016338112	-0.0110980470150697	-0.0143390143039809
0.0441682142560678	0.00553527386155327	-0.00739275115186239	0.0157992843849086	-0.000458317405509723	-0.00315995408068013	0.00426789296678281	0.00110387754442326	3.9271127468217e-05	-0.00180913574309492	-0.00138015779505134	-0.00557494045116242	-0.00593823156463084
0.226121447629278	0.104428253917294	-0.0290347812315455	0.145838988862076	0.0249082694025684	0.0563806823679377	0.075384095213509	0.0379419684600441	0.0126913807203254	0.0406444758852531	0.00368396828389594	-0.0127085005489555	-0.0270546945473585
0.658403583760248	0.27186326494199	-0.128303337115768	0.214542984791715	0.0228486398061797	0.0205282518130313	0.071798295132193	0.0485751904319752	0.0310084137185671	0.0216884458096055	0.000463021653351103	-0.0149098222768579	-0.0320511912044964
0.202541461471417	0.0260382370485673	-0.0191541053306508	0.164275746871518	0.000641323485330136	-0.00486173269991605	0.0478355024681718	0.0278275831854038	0.0121331112563947	-0.00211020460729294	-0.0153021841547964	-0.0249264801298966	-0.0335128337289248
0.662064827772763	0.267599830196537	-0.129295874196495	0.212884148867823	0.0116704242013038	0.00945682819265825	0.0651498218588025	0.0545911405711834	0.0267078542879899	0.010563626196981	-0.00897206541052464	-0.0192171296288461	-0.0472447255019568
0.893555320739866	0.106444679260134	-0.218993500817084	0.0861483156237701	0.0123227889282435	0.00402717696444965	0.0298543617998163	0.0249207182211727	0.016569950806769	0.00817498294634655	-0.00110097171099854	-0.00296093532729891	-0.0110593100838555
0.087485840117776	0.0562016661034985	-0.0142455100260644	0.034449901997411	0.0103357676213434	0.000380501630880811	0.0190055860979542	0.0151393833100283	0.00643491572336141	0.00535813462611211	-0.00188394901202249	0.00117870996012019	-0.00648766790279799
0.900589437229437	0.0994105627705627	-0.221755323650155	0.0853396536796536	0.00824604617604607	0.00846304932441289	0.0309335911058638	0.0279180519480519	0.0190615367965368	0.00835454775022948	0.00313775557775542	-0.00103551767602572	-0.010082468238832
0.327420197326788	0.0976062436063573	-0.0446248135377732	0.220302343751447	0.0253761188703572	-0.00199316575171182	0.0748073430997027	0.0432691563888323	0.0209451243516097	0.0116914765593227	-0.00557350260419648	-0.0220170532182581	-0.0314406606571259
0.023306533059555	0.00603365113489404	-0.00424404058657976	0.0091584614628894	-4.34802827644007e-05	-0.003444366459998	0.00255698750562499	0.00136640359096958	0.000157766833008662	-0.0017439233713812	-0.00223295746622219	-0.0024364832684788	-0.00415805714018926
0.543295531503405	0.22564407474873	-0.0913330755631381	0.250999515863723	0.0151081929571797	0.002687672387229	0.0759426605288309	0.0536781419758318	0.0294763598765455	0.00889793267220429	-0.00753396852742294	-0.0295498781515859	-0.0395445248023911
0.895819212908304	0.104180787091696	-0.218198310104208	0.0862777567886658	0.0101577856486946	0.00423057568693919	0.0277407424898333	0.0243889256198346	0.0159845507018234	0.00719418066781696	-0.00155715214078855	-0.0159221702539886	-0.0178315641901802
0.552092798817598	0.320220384470473	-0.0942822005199134	0.249230617815536	0.0093337973327372	0.00546485362392979	0.0769793070270059	0.0484715996500958	0.0270591030373526	0.00739932547833355	-0.0117460048546378	-0.029900574247298	-0.0419706497305099
0.000753419802820019	0.000368455802714105	-1.5518153810397e-05	0.000209434509727416	4.6461172798416e-05	-3.10633636579329e-05	0.000169892519384521	0.000145869831706613	-1.7875372042125e-05	7.69890457024151e-06	-9.48576199893686e-05	-0.000134455611695563	-0.000207934911689476
0.664051408571598	0.316505173720344	-0.130850778778834	0.212022862135607	0.0294736614190878	0.0108801215659644	0.0850494983446974	0.0879750391865912	0.046408596098984	0.0201768914925261	0.00705951298202301	-0.0264325904217979	-0.0222220425967014
NA	NA	NA	NA	NA	NA	NA	NA	NA	NA	NA	NA	NA
0.370475878169206	0.136749170797651	-0.0569618875331369	0.20566775146549	0.00748136210680289	-0.000111709845155239	0.0583987615362839	0.0364381587356433	0.0192309877283739	0.00368482613082383	-0.0142504209085428	-0.0200484477914848	-0.0333533833518368
0.881970562972381	0.0703895694597658	-0.215071455073476	0.0924567097548915	-0.00260428516586619	0.00247622254938051	0.0241587146187145	0.0162600762740713	0.00458634220503196	-6.40313082428401e-05	-0.00502850878770666	-0.0186120310942147	-0.0265469121894678
0.107636862963009	0.0116554546492045	-0.0149670834922739	0.0549692499267671	0.000897616919455016	0.00323186368117734	0.0212931177477094	0.0154231446607001	0.00779607550546553	0.00206474030031618	-0.00186012576793627	-0.00543583972851118	-0.011588535161578
0.0793119909731007	0.00556184048811867	-0.00992574083222207	0.0406634301099981	-0.00368535893585009	-0.00186502195833346	0.0141903889191638	0.00706275785299586	0.00130489022963705	-0.00277519044709178	-0.00756614815158403	-0.00911865537991617	-0.0136502856348937
0.0377311438381983	0.00320807547902029	-0.00370186261113947	0.0203363273340774	-0.00112237959200208	-0.00171555814276786	0.00843086595399044	0.00475288439020165	0.0019821128161213	-0.00141896886738497	-0.00269746905199111	-0.0059029769270269	-0.00609502328438856
0.293489398386122	0.0449787088785481	-0.0382089509288632	0.195149289174476	-0.00248637056270579	-0.00295944431639988	0.0522322969962402	0.0338120155450803	0.0139393161090864	-0.00272290743955284	-0.017864371395144	-0.0340680787736976	-0.0430948259101397
0.0308431562413916	0.00195567535093753	-0.0053995884673877	0.00958173460060044	0.000739691866898054	-0.00178533292681119	0.00418048885080927	0.0029673015959339	0.000837303254607395	-0.000522820529956565	-0.00236735190624389	-0.00346447261707759	-0.00321512021401772
0.452480302774988	0.159235191954809	-0.0761289549011813	0.211555973621396	0.0107642281609405	-0.00234952050618642	0.0652818237983384	0.0437299352798431	0.0230743031979853	0.00420735382737703	-0.0160156655838957	-0.0202346578624548	-0.0417296579219019
0.65860469343195	0.273656091416138	-0.127307467384975	0.214144468320955	0.0241119795156515	0.0177625122180991	0.0726672061593737	0.0557277221261968	0.0382753959142355	0.0209372458668753	0.00244898006490968	-0.0101324013915131	-0.0321672373190753
0.0683787403822469	-0.000468807681889782	-0.0114054069033188	0.0232811667761832	-0.00260063067684235	-0.00364395579638765	0.00644280383639512	0.001592753507987	-0.00266450171892593	-0.003122293236615	-0.0069246152543582	-0.0079526564933094	-0.0112146235085993
0.893382867637413	0.106617132362587	-0.218844238274773	0.0860304656959202	0.00853449166994624	0.00439068497159412	0.0269616397743671	0.0211371578421579	0.0175656277056278	0.00646258832077018	-0.00647813161585875	-0.00823192651228744	-0.0135440276776105
0.318773350455069	0.0495280049333997	-0.0413282182171492	0.221311800597087	-0.0041541562369834	-0.00611641374389971	0.0571585201974776	0.0329922139192174	0.00812908751558716	-0.00513528499044158	-0.0236754594532746	-0.0369919704037565	-0.0466740956776366
0.901767705627706	0.0982322943722944	-0.220848346668032	0.0838425974025975	0.016358585858586	0.010106226500772	0.031426103896104	0.0214598156893612	0.0137096753246753	0.0132324061796789	-0.000174577594123093	-0.00347875639511996	-0.00824405074723245
0.305039231026847	0.0521848584146854	-0.0376383516465171	0.220156490978808	-0.00109832978497904	-0.00449542459579777	0.0530973348933913	0.0314855913397816	0.0094233852247903	-0.0027968771903884	-0.0259907619614408	-0.0342990479588998	-0.0521698629563542
0.110758436930058	0.00931129208520808	-0.0135575632742028	0.0635847646822146	-0.00232408519940928	-0.00395919334565782	0.0194851592549584	0.00581708972534176	0.00270812417892861	-0.00314163927253355	-0.0108008339504458	-0.0140738647935994	-0.0171236422366231
0.929830187590188	0.0701698124098125	-0.233905451085545	0.0626176911976912	0.00948978879706164	-0.000490707070707086	0.0122065046569593	0.0122315800865801	0.010717821067821	0.00449954086317728	-0.00560464096361146	-0.0113820439156802	-0.0119933096701279
0.017939278073628	0.00876572681209753	-0.00257498915975883	0.0108079028374263	0.0013591980990722	-0.00048518419599616	0.00411050149490578	0.0026337715159601	0.00246679406905752	0.000437006951538019	0.00132809330303166	-8.44285584806065e-05	-0.00154884100541984
0.0952102859360162	0.00642855152682859	-0.0138203077046904	0.0414334911257861	-0.00447395999452456	-0.00259267517758939	0.0139123898164305	0.00827856728187512	0.00150340725379737	-0.00353331758605697	-0.00900241215122251	-0.0118583902094063	-0.0113368329694774
0.104408701687341	0.0259511522091624	-0.0060726992084959	0.0945475175294653	0.00870501799208187	-0.00359052524410636	0.0360642270710321	0.0210210020052997	0.0117625963244552	0.00255724637398776	-0.00815632420280256	-0.012271138571796	-0.0196433402273224
0.459602228967861	0.0969622529658788	-0.0766015905729253	0.226235070856034	-0.00109190575245388	-0.0648290227193414	0.0489907931396185	0.0373264538618994	-0.0258483600621714	-0.0329604642358977	-0.0164768655978372	-0.0370840228741992	-0.0952655992978811
0.889301844922754	0.110698155077246	-0.217747972579675	0.0893642156833065	0.0029716708543982	0.00151413697413705	0.0329864569269115	0.0188440531690531	0.00882013382933178	0.00224290391426762	-0.00514176242058595	-0.0119480592624844	-0.0210070099849645
0.558262311672782	0.189653464758437	-0.103929966655152	0.217077276268787	0.00948127424807543	0.00220403906934508	0.0488574150489995	0.0400741713113534	0.0203596314719036	0.00584265665871031	-0.024352286268532	-0.0409132440229364	-0.0409698288506279
0.415205589260645	0.077229454910397	-0.0626530797736925	0.245101566328863	-0.00823914095656053	-0.0152598508910364	0.0593072916748345	0.0325588448187384	0.00755434041324038	-0.0117494959237985	-0.0331192096136813	-0.0467674262016098	-0.0563329472344191
0.320781447843529	0.0972643241691116	-0.0431954043651352	0.217806439087024	0.00311659583396717	-0.00520748057410397	0.0719627294385392	0.0401015900369699	0.0451426508218277	-0.00104544237006843	-0.00272039187035622	-0.0184043555405692	-0.0245067731879987
0.114959327915939	0.0727099448539475	-0.0146587515468004	0.0662035788654546	0.00492918221987433	0.00740404757727581	0.039308901200644	0.0161789562648955	0.0116498965491866	0.00616661489857506	0.0126803527513929	-0.00341729919313052	0.0234489529270974
0.114760939249882	0.0898378438651704	-0.0089458215498483	0.0904697579432241	0.0191046354000338	0.0383196405935982	0.0450890267173961	0.0278850591908806	0.0184964186552209	0.028712137996816	0.038211054501472	0.0433359606392665	-0.00927348699735547
0.0154566778046142	0.00248616829664507	-0.0032970585720702	0.00208595582810942	-0.000574606389252079	-0.00136033788134663	0.00160706425806861	-3.62383154395851e-05	-0.000432118279247258	-0.000967472135299356	-0.00134493340785319	-0.00196495462471002	-0.00200362755482961
0.0121246648771541	0.00788832735013887	-0.000929341959787489	0.00577223292248408	0.00597223719917231	0.00356280283237251	0.00557658730423658	0.00408657748073692	0.00229630437949968	0.00476752001577241	0.00197795702789342	0.00126803851041627	0.00089495047059243
0.0251805521633756	0.0301123918271838	-0.00266871459094004	0.0137089417473077	0.00981166565003788	0.00741046343228047	0.0170680602873282	0.0113895428162002	0.00809059453487385	0.00861106454115918	0.0111961587357593	0.0046856735832205	0.00934225368494647
0.924945786435787	0.0604230462148876	-0.23207964403497	0.0648239105339105	-0.00300400359592878	-0.017001756869737	0.0102671395775941	0.000726848858212503	-0.00209665516895474	-0.0100028802328329	-0.0160540277399369	-0.0183533406997044	-0.0256347455574729
0.197417067614576	0.0229469708489817	-0.0185470089732984	0.160129688274679	-0.000741781199143282	-0.00150663808828153	0.0467900090917808	0.0270233282708417	0.0118997009352696	-0.0011242096437124	-0.0144957187603499	-0.0243024626276357	-0.0327920044341814
0.0341537213591038	0.0039449124960409	-0.00540063410406231	0.0140747070696758	-0.000706357506427828	-0.00354296645860673	0.00371000367610929	0.00137457806146109	0.000493800494639478	-0.00212466198251728	-0.00241474936497079	-0.00294332818941852	-0.00432706852792373
0.0490186648859727	0.0217399651976497	-0.009448616311564	0.0132289489910711	0.00274097138162002	-0.00268256544119917	0.00630934397663696	0.00302841050602848	0.00192110619161543	2.92029702104249e-05	-0.00165381344544525	-0.000913823976589609	-0.00372396081757261
0.0676568312958763	0.00422069084793764	-0.00612161051441107	0.0412385177513813	-0.00443694957076692	-0.00357309754323396	0.011428135592695	0.00477363388915771	-0.000658109668856946	-0.00400502355700044	-0.00922567379474825	-0.0114679176058715	-0.0154320327342883
0.110758214798182	0.00929076377363937	-0.0140714963819462	0.0636716867388626	-0.00194463384280466	-0.00653723714211399	0.0178850745045483	0.0115640045803473	-0.001414695823149	-0.00424093549245932	-0.00880756474726416	-0.0162251817835065	-0.0192491112638653
0.130975924263175	0.0883420289079077	-0.0187222545099938	0.0637989699776032	0.0185847350358636	-0.0028281439213082	0.030528399079314	0.0224025080268838	0.0102703871054317	0.00787829555727768	-0.00117856078305567	-0.00662720213582904	-0.0100055579918943
0.0360317683282515	0.0107630451857951	-0.00722395611657213	0.0110919504047135	0.000205240108896186	-0.00202257603419013	0.0044917829611786	0.000314193763734767	-0.00117844144397092	-0.000908667962646971	-0.00338441451936739	-0.00215870884390074	-0.00442041233969225
0.109747799311306	0.00919549919997216	-0.0135556281470122	0.0641409461381956	-0.00496881784652405	-0.00366867395412282	0.0201754349835925	0.0104348392575288	0.00250149653839771	-0.00431874590032344	-0.00968013190978098	-0.0144766429265795	-0.0180103067833599
0.115914072842479	0.0736871863863858	-0.0178164543930414	0.0547685738733128	0.0121536488189977	0.000723278537862693	0.0293885720126044	0.0219306436614119	0.0105108128353939	0.00643846367843018	0.00448294337033599	-0.00341574756788207	-0.00691481301356486
0.456012808036311	0.315434765409896	-0.0681989129184822	0.272424345481198	0.0135262804599917	0.00861658201603749	0.0812405142043946	0.0545343786575836	0.0239187578502875	0.0110714312380146	-0.0100682603461032	-0.0246971865656639	-0.039651532067248
0.00858213616919321	0.0088728528821307	-0.000971370388981889	0.00766881529827861	0.00590782861424087	0.00568745894283144	0.00758610093125837	0.00519622273676706	0.00643606815480318	0.00579764377853616	0.00396972314531733	0.00481642775934156	0.00471752717970445
0.01969764600728	0.032136645891427	-0.00165247859490588	0.0145332603827094	0.0167665498311152	0.00800383994781484	0.0152990955771714	0.0139493577731148	0.0129455466125	0.012385194889465	0.00660965824391483	0.0088955848251617	0.0223315489411218
0.894680541781451	0.105319458218549	-0.218751380776953	0.0869475967466876	0.0137279863570773	0.00923411124229312	0.0335613219104128	0.0242955024268662	0.0166135968576878	0.0114810487996851	0.00106592841501929	-0.00547664148982319	-0.0110389951967224
0.0925363420558044	0.0631329342508552	-0.0141191221666719	0.0367105476358943	0.00718894631872639	-6.00225590177833e-05	0.0179793295560433	0.0132067381921183	0.00849619041441109	0.00356446187985431	-0.00824632409108039	-0.00480092493803816	-0.00642979362605026
0.457065945066728	0.319498361232732	-0.0679702600835367	0.271609510838969	0.00129172280912798	0.0109784816007646	0.0762298812899445	0.0516933509152147	0.0291790558929952	0.00613510220494629	-0.017601665861484	-0.0281653787359576	-0.04670845595673
0.901397792207792	0.0986022077922079	-0.220843012237044	0.0838446320346321	0.0149237701692249	0.010150533910534	0.0274655660501115	0.0246736835891382	0.0172160750360751	0.0125371520398795	0.00107211530893359	-0.0029565584415584	-0.0141499081748291
0.0128214442062034	0.00137030975302751	-0.00045824461526763	0.00638364235130042	-0.000736319955147337	-0.00111983183478991	0.00310160026438859	0.00145338529880914	0.000106937061989616	-0.000928075894968626	-0.00184188572004415	-0.00235043076840648	-0.00360966297896766
0.851336448904631	0.148663551095369	-0.201681053657285	0.113783881673882	0.0137298528743983	0.00720571597930164	0.0418699580217762	0.0338011949666495	0.0177196507280598	0.01046778442685	-0.000733383218089134	-0.00897234134458602	-0.0164221529136187
0.227600040113379	0.104983890348741	-0.0281751335936017	0.146174988530649	0.0046086741032538	0.00354031540785837	0.0588770564921764	0.0410297074568949	0.0286436491710502	0.00407449475555607	-0.0007018410972848	-0.0121919568836097	-0.00295266354670132
0.399521922362463	0.0759548509623721	-0.0577180589707015	0.249511256793497	0.000281062192659665	-0.0304482702093225	0.0587707603883544	0.037052196965787	0.0101584729218376	-0.0150836040083314	-0.0235625912339517	-0.035600286857022	-0.0582491452106578
0.094443619909246	0.0623890069696675	-0.0149363999859334	0.0372619556547535	0.00659325430576922	-0.00630872175487519	0.0187269071459414	0.0152907653842903	0.00276871042589628	0.000142266275447014	-0.00705751866918002	-5.75032532262182e-05	-0.00848937662303763
0.369980994636696	0.130634679600558	-0.0557743765186109	0.20512327954588	-0.00373762261564947	-0.00751419636226802	0.0582840506756752	0.0282140236307695	0.0127188035235513	-0.00562590948895875	-0.018329089699405	-0.0246397963065132	-0.0467670503868374
0.303604989866578	0.103638170964349	-0.041398699964444	0.191501868298894	0.0284771852235132	-0.00174851615058758	0.0539956993850346	0.036897396503128	0.0252142665076199	0.0133643345364629	-0.00161390512905257	-0.0151293605219208	-0.0284887210833123
0.894003224452315	0.105996775547685	-0.218702554928398	0.0867346818837728	0.0125135432244523	0.00740128427128428	0.0284565230224322	0.021365287288469	0.0130927585041222	0.00995741374786829	-0.0024250065590975	-0.00309771072361986	-0.0127580392513014
0.0165290495591167	0.00120818296131909	-0.00355920911315831	0.00138124441278336	0.00025539338013917	0.000124842559895411	0.00106662370396506	-4.07566531673738e-05	-0.000806227469725081	0.000190117970017289	-0.00137981710901013	-0.00173371828498871	-0.00136118120647882
0.306362761508927	0.0491939119242578	-0.0349161290955959	0.238265440218045	-0.00298810469385724	-0.00593149058877646	0.0635816960079499	0.0388149215919631	0.0166046837148245	-0.00445979764131688	-0.0177112083937609	-0.0345562291111525	-0.0473779300114322
0.905486060606061	0.0945139393939395	-0.223581533086315	0.0828842424242425	0.0192286580086581	0.0168726721763086	0.0328819264069266	0.0212242384887841	0.0194173232323234	0.0180506650924833	0.00530093073593085	-0.00173378591105855	-0.00832208059617134
0.0131094128253927	0.00114185988994492	-0.000614385443204336	0.00676729280093431	-0.000323867446625555	-0.000834528249040506	0.00324681728447511	0.00123527688274746	-0.000364223978230742	-0.00057919784783303	-0.00172234943740529	-0.0027589863330485	-0.00313169814190744
0.929726204906205	0.0702737950937951	-0.23439589051907	0.0619356132756133	0.00391658664567751	-0.00435417027417029	0.0236999422799422	0.0123238816738817	0.00193753155934973	-0.000218791814246444	-0.000159677948314396	-0.00389488980716257	-0.01249134723862
0.131258623402627	0.0873217466892887	-0.018935249975459	0.0641139271893291	0.0110398763902871	-0.00132976201487811	0.0294984137729699	0.018231777030703	0.016209550311626	0.00485505718770451	-0.00144962863659134	-0.0033338691946341	-0.0135505411320578
0.556354656192605	0.196047214171149	-0.103167577681508	0.21188587016976	0.0271922755091758	-0.0164864315596244	0.064911265405479	0.0421366633217154	0.0233517286476098	0.00535292197477577	-0.00924934406147393	-0.0316587326642377	-0.0488539434027949
0.302783174373565	0.0460525833007994	-0.038814346580216	0.197353813551838	-0.00481129520103113	-0.00936945102991799	0.0510951187850857	0.0267115944938125	0.0100011550720605	-0.00709037311547456	-0.0243208240187573	-0.0312356289116383	-0.0404043427436932
0.849310636232454	0.150689363767546	-0.20059780560632	0.116170219382519	0.00811553736557691	0.0112364666320015	0.0381502460670643	0.0273030362062181	0.0204585963531417	0.00967600199878926	0.00381325333757154	-0.00687654999931742	-0.0161715831395347
0.0381867584074552	0.00326768196262602	-0.00385199885562016	0.0200561625342157	-0.00144764708770745	-6.10598972932835e-05	0.00909316155455402	0.00547343053081185	0.00130267415804403	-0.000754353492500366	-0.00415757648570383	-0.00460286935291547	-0.00611086873009382
0.0693671282092457	0.0115265343926533	-0.00915500370766344	0.0356576412695666	0.00126036766718192	0.00121737725319394	0.0142452379581063	0.0115854290902655	0.00361856495804048	0.00123887246018793	-0.00253809810252396	-0.00448770993164375	-0.00618455302370191
0.420017175823017	0.116739729464901	-0.063896113740545	0.24551904150689	0.0282233672949473	-0.0109040507996434	0.0667503587646237	0.048204792803456	0.0240435912532715	0.00865965824765197	-0.0144013843341051	-0.0304766752081855	-0.0317778953678811
0.114427259334675	0.0737477534940033	-0.0167167333013705	0.0552977946941308	0.018016975748039	-0.000392599234763966	0.0300332658354375	0.0244444519927906	0.0120130854262086	0.00881218825663754	0.00559403274528306	-0.000600226122502351	-0.00690431508232667
0.934152857142857	0.0658471428571429	-0.236353513724816	0.0594022943722944	0.0137257287157287	-0.00288079889807169	0.0221399999999999	0.0124501443001444	0.0111928571428571	0.00542246490882847	-0.000404523809523827	0.00154039551357743	-0.0104077655425383
0.0945753914141605	0.0149501542408096	-0.0120422869690173	0.053853295124887	0.0019144633331252	-0.000429001786335759	0.0211868935080575	0.0100681955485483	0.00255078520423825	0.00074273077339472	-0.00242070982292764	-0.00826668869811256	-0.0124432407143423
0.283441405679852	0.0457334538748345	-0.0356466901454013	0.194571974104744	-0.0078660999226135	-0.0114949535638914	0.0511042145568557	0.0283682798150076	0.00674504404921622	-0.00968052674325243	-0.0213291440672708	-0.0344836626199981	-0.0431411382026275
0.00526366483868812	0.000402977207405185	-0.000238548120284393	0.00543461936583735	-0.000332473236018166	-0.000427359446314513	0.00125927830496701	0.00112286521615638	0.000331412146585702	-0.000379916341166339	-0.000171473245198023	-0.000843080395286498	-0.000852518368558743
0.143243043620405	0.0442717388500762	-0.0170879402272806	0.0906981303252581	-0.00484816931575213	0.00033267660458397	0.0279063326808861	0.019720502157478	0.0108880538243606	-0.00225774635558409	-0.00600248520373461	-0.0119831552347415	-0.0169209454995609
0.110546023446574	0.0378393993192217	-0.00669129341887646	0.0968951120094073	0.0210113682242935	0.000426466477798981	0.042110401249504	0.0305466882570018	0.0173857908779266	0.0107189173510463	0.000539202618927065	-0.000702157578328907	-0.0116823580937885
0.923060086580087	0.061312579950596	-0.231851191620097	0.0670199134199134	-0.00599265512265523	-0.00835144189144199	0.0107237026609753	0.00216630955497266	-0.00334628134491777	-0.00717204850704856	-0.0147576571645824	-0.0241439150953653	-0.0261469409947872
0.885441002936458	0.0698213905157483	-0.215767298646077	0.0912389970635424	-0.00362852275769388	-0.00617699594294019	0.0179048733589642	0.00405967103900251	0.000375022922710078	-0.00490275935031703	-0.0125850007835823	-0.0210241551827008	-0.0274882396108891
0.408531881630805	0.0751361889418016	-0.0596895393887018	0.248150847262405	-0.00687110859036244	-0.00437840882587359	0.0637385970705289	0.0366703964511268	0.0120218267811544	-0.00562475870811802	-0.0245627552072026	-0.0373171152903724	-0.050576174420403
0.125935194852804	0.0106532858336487	-0.0178299877481154	0.0651117588412708	-0.00333621366651621	-0.00175382293579125	0.0163178876515173	0.0105261980952962	0.00045526420557418	-0.00254501830115372	-0.00771806463557281	-0.0130966986585381	-0.0206278943638039
0.371703020685767	0.222804036405186	-0.0568206286070034	0.204359871162371	-0.00146895230495231	0.000625349451794599	0.059271671097212	0.0340986049363047	0.0141468838956251	-0.000421801426578827	-0.0128558490147567	-0.0260422314961014	-0.0385201264465433
0.455733906891297	0.0968789660685015	-0.0740311896805492	0.227618473155459	-0.000768000146289471	-0.00616882087335646	0.0588303501043878	0.0395591572946862	0.0152806721730175	-0.00346841050982294	-0.018736426300018	-0.0365074844171072	-0.0494426399586053
0.150357637014794	0.0477780954950376	-0.0179953045240729	0.098583630919067	0.00991339472077629	-0.00310937375213133	0.0312740089634145	0.0224671793041159	0.014757962992595	0.00340201048432248	-0.00658008561790246	-0.0113781001553231	-0.0150118264365161
0.932799927849928	0.0672000721500722	-0.234838798957228	0.0601467388167388	0.00435249639249635	-0.0108440864720544	0.0182910822510823	0.0113850072150073	-0.00503935534162803	-0.00324579503977895	-0.00925943329397871	-0.00756154981382251	-0.0237389939858121
0.556764276422054	0.193493156209118	-0.103977604939749	0.216063481764377	0.0063828589564664	-0.0151573330200169	0.0602522515608566	0.0442656810461175	0.0329947702264	-0.00438723703177524	-0.0154185195886751	-0.0340605496597981	-0.0390620023157693
0.0302930144544447	0.00170876716339577	-0.00541494279631558	0.00919104906992326	0.000812056968918416	0.00042873384368864	0.00511135558433293	0.00221064181218306	0.00132833794148169	0.000620395406303528	-0.00151904402991468	-0.00295325286992932	-0.00343744927149314
0.469825157424531	0.173307030196942	-0.0794959399041121	0.224457383008425	0.00381410661165271	0.00803021093160028	0.0709247209682092	0.0499661235734624	0.0278604897513747	0.0059221587716265	-0.001411195184431	-0.0139105502674208	-0.0349222319797928
0.452778597577539	0.182985253248526	-0.0660246219255521	0.278038084489501	-0.00309242062140591	0.0020410679218123	0.0729519766283267	0.0477770933830857	0.0138463478946353	-0.000525676349796778	-0.0199605227294805	-0.0420712715327773	-0.0475853424990507
0.12578437891603	0.0868795436845632	-0.0174599437651659	0.0635100628112945	0.00855298060747348	-0.00256394646838685	0.0305933605700193	0.0206223242520441	0.0131796554759224	0.00299451706954332	-0.00283474706698437	-0.00571934624119422	-0.00922824673672279
0.451424060401447	0.318210404985326	-0.0661070762927961	0.277718393815774	-0.00154413334188469	0.0130104437533582	0.0804447092183456	0.045747275455995	0.0282703962598044	0.00573315520573675	-0.0160084797773216	-0.03477732567264	-0.0509993468348023
0.932437518037518	0.0675624819624819	-0.235214435074852	0.0607800577200577	0.000327243867243809	0.0050411832611833	0.022777417027417	0.0105376334776335	0.00786719664174218	0.00268421356421356	-0.0111311777111777	-0.00841973359973369	-0.0131510250607979
0.896407662337662	0.0751555117117841	-0.219178389485381	0.0862220346320346	-0.00261394332939779	-0.0342573232510476	0.0205012829594647	-0.00331544431504327	0.00550534654590795	-0.0184356332902227	-0.00944594229596907	-0.0237656448563464	-0.0195470905756002
0.137411115154808	0.0170539769558816	-0.0111919085432879	0.103702306477833	-0.00135506807742183	-0.00327566690499489	0.0352201794475402	0.0177578696044708	0.00618008977740875	-0.00231536749120836	-0.0124772497667383	-0.0194504977390586	-0.0247449045515529
0.934445295815296	0.0655547041847042	-0.23564048918491	0.0587801587301587	0.0150111111111112	0.010383189033189	0.022270873015873	0.0157356565656566	0.0120970057720058	0.0126971500721501	-0.000176767676767664	-0.00152322773186409	-0.00405583497310769
0.577726070574328	0.281479441191718	-0.0996900128627984	0.248493124606391	0.00894726065551854	0.0155811248225546	0.0790184792147532	0.0569383148973752	0.0305664192684121	0.0122641927390366	-0.00429957237400469	-0.0224506187208436	-0.0399347687292948
0.411522221306392	0.114066504309563	-0.0615548381861549	0.244062779966844	-0.00390121935652171	-0.0080053325621543	0.0678757716922819	0.0459364985736875	0.0202785367724356	-0.00595327595933803	-0.00978317250787986	-0.0240345159681619	-0.041390197664201
0.933752265512266	0.0662477344877345	-0.235267863554666	0.0590901587301588	0.012372582972583	-0.00106127508854792	0.0186397763347764	0.0106995723468452	0.0109851154401154	0.0056556539420175	-0.0093868678282033	-0.00150878787878794	-0.00976057356784632
0.575382281031371	0.287585441692898	-0.100072175430321	0.245530160856199	0.0361918549861753	0.0251028215428254	0.0908146597720206	0.0634821096114943	0.0455182442401926	0.0306473382645004	0.00893160114022706	-0.0193619708947622	-0.028571488387643
0.0473695916194407	0.00411268303991903	-0.00707486179896039	0.0203411200430459	0.00311497600051822	0.00161345621900039	0.0116109279561413	0.007780213506579	0.00436576807732427	0.00236421610975931	-0.000266725113922665	-0.00231798484971716	-0.00298591819996993
0.303480470730418	0.0512145307367243	-0.0375735721657295	0.222019495279701	-0.00575750839976658	-0.00900718108006832	0.052335047606158	0.0339968399468459	0.01002214066265	-0.00738234473991745	-0.0263132990965979	-0.0378304228648753	-0.0453292676679213
0.303480460118878	0.0462938485386727	-0.0405960326152588	0.195069221560554	-0.00456549878173629	-0.00821052527592453	0.0489713019731763	0.023983027428577	0.0104133536628645	-0.00638801202883038	-0.0188777986352892	-0.0346918851843528	-0.0453289627543128
0.367403056097254	0.136854517839519	-0.0558118470315905	0.203804861366911	0.00816476329372878	0.00276351669256836	0.0675399061717305	0.0406162472938126	0.0233311647888321	0.0054641399931486	-0.0100751775793346	-0.0188642820548384	-0.0270965782817173
0.00395096162731325	0.000184275099891841	-0.000129780734922666	0.00274961843871965	4.89459599049861e-05	6.70368808866617e-05	0.00157309175522824	0.000796254884701419	0.000427630961234645	5.79914203958243e-05	-0.00034031838669414	-0.000678875874997786	-0.00092149711716265
0.0518239080700623	0.0222356143282543	-0.00980931311245564	0.0141883746202184	-0.00188357630808079	-0.00247800815706176	0.00407803138238963	0.00325827579253265	0.000501170464084266	-0.00218079223257128	-0.00133429144371978	-0.0053901710834476	0.00136295685806621
0.929068311688312	0.0709316883116883	-0.234914374019462	0.0616716883116882	0.0125061904761905	0.0021176623376622	0.0127895657877476	0.00698558799786075	0.0142702164502164	0.00731192640692635	-0.00754265709038437	-0.00233334448379907	-0.0142614718614719
0.547345450270721	0.219740426287114	-0.0926561576490636	0.252805901372774	0.00164745780679909	0.00132124980036752	0.0719231981147943	0.0454097032475994	0.0222942728863581	0.00148435380358325	-0.0215256761370802	-0.0319396648232672	-0.0528714517147502
0.0661495645504437	0.0105899225241637	-0.00889848460025057	0.0336566171081055	0.00110807755629619	0.00125865297958881	0.0130511755161476	0.00864319116389067	0.00361008217247885	0.00118336526794249	-0.000782910773518775	-0.00528427946167075	-0.00470032327967227
0.0889569561770783	0.0581207014867571	-0.0146900438814989	0.0354564139814764	0.0118436820965369	0.00216636790927628	0.0217478418358047	0.0130127934562964	0.00869666170100479	0.0070050250029066	0.00197292564158315	0.00133955141671034	-0.00471580800251052
0.8584585003885	0.1415414996115	-0.202695649831062	0.110801830190012	0.0133662903762904	0.0130151202333021	0.0414186772318591	0.0301853596403596	0.0223629917557191	0.0131907053047963	0.00311526872117784	-0.00487769911906266	-0.0112187890140163
0.475166562607946	0.168589317221049	-0.0804051955397867	0.229234642759259	0.00735952911954046	-0.00938594119871761	0.0631513743034579	0.0346503766134735	0.00658518270395619	-0.00101320603958854	-0.0213724106949089	-0.0363291084912868	-0.0492078107142255
0.0506290315302083	0.0216887017600352	-0.0101861716545556	0.0126229181491388	0.000598280136596838	0.000277819143205599	0.00511736033581231	0.00267023420707548	0.000207505994934021	0.000438049639901218	-0.00196336996663234	-0.00500261739528916	-0.00801643536251025
0.0454223176549794	0.0156969531761004	-0.00869078608167937	0.0121689313834993	0.0010647807599048	-0.00387847921294818	0.00159911037564162	0.00162092591067836	0.000289258946551671	-0.00140684922652169	0.000556353650811178	-0.00492211436682242	-0.00531351274656862
0.324478070317954	0.0954813916038537	-0.0425216457107859	0.218647455528748	0.0347705764944388	-0.00555043312568826	0.0706364336637591	0.0418284923837967	0.0226697441646732	0.0146100716843753	-0.01318173194017	-0.0246042889646886	-0.0257111344741773
0.663806448597253	0.317883672946912	-0.130157521019969	0.212702394936883	0.028988079630523	0.0204577757582316	0.0771291648260146	0.0575571932387591	0.0519676931710435	0.0247229276943772	0.00504401947999078	-0.0158573576382388	-0.0256367253598773
0.932539220779221	0.0674607792207793	-0.23552950194822	0.0604044155844157	-0.00125064935064922	0.000540484061393287	0.0186046320346321	0.0105486796536798	0.00930114718614727	-0.000355082644627913	-0.000237597402597434	-0.0104540284967557	-0.0116923010323009
0.893947714810442	0.106052285189558	-0.218771334724198	0.0865668306441034	0.00543457956185234	0.00117020726747996	0.0248278092614457	0.0168299501508592	0.0102422346845074	0.0033023934146662	-0.00775456773024963	-0.0183717195579228	-0.0198590539080646
0.89569183917093	0.10430816082907	-0.219040150470695	0.0871414941624032	0.00906816082906992	0.000726269185360118	0.0252206427915518	0.0187278539018914	0.0120192115964843	0.00489721500721507	-0.00677335104289645	-0.00975029147620055	-0.021771591219785
0.362792226132753	0.135297079340077	-0.0540885325388787	0.204243774433282	0.00191164748187334	-0.000496032773340982	0.0610289600183281	0.038906361453198	0.0195151036700902	0.000707807354266177	-0.0172996143044223	-0.0227000678896835	-0.0407215507639197
0.0159542923983978	0.0313254259793189	-0.00122646630574318	0.0102744568628266	0.00718189596299801	0.00976874771096028	0.0124573264417258	0.0135827512656273	0.011226653732516	0.00847532183697915	0.0112308728905367	0.00689593584953024	0.00657871266468935
0.851319198478289	0.148680801521711	-0.200834790319602	0.112830223009314	0.00693030474575929	0.00375165178256076	0.0385308776072412	0.0294982122927577	0.0206905395614486	0.00534097826416002	-0.00272897576428321	-0.00954900475786846	-0.0155343831029026
0.119284162841064	0.00920257893592653	-0.0163261183084157	0.0635508318989895	-0.00457032011790352	-0.00385108505990824	0.0154227222423631	0.00570978625548335	0.0036843308419776	-0.00421070258890588	-0.00904493387989773	-0.0146310611009555	-0.0193177216194107
0.454298061908242	0.0972994535447327	-0.0743355387745097	0.22907820605953	0.000586656813396647	-0.00853091055415339	0.0635894272791229	0.0371594611585609	0.0178731024486718	-0.0039721268703784	-0.0142368620441775	-0.0310254423463869	-0.0461495839765232
0.307969840042837	0.0490421578997606	-0.03598764321352	0.242158902039695	-0.00559342686027153	-0.00550073927407424	0.0616360948069286	0.0346268310964042	0.0167228751537756	-0.00554708306717289	-0.0193505845395859	-0.0312692693849121	-0.0476779995334328
0.663909253063237	0.317622858405486	-0.128153349457639	0.210079337744545	0.0256806986442687	0.0131845569963401	0.0764215117553442	0.0685249461713135	0.0435421371260902	0.0194326278203044	0.00111488885306832	-0.0137273752867207	-0.0199895392893046
0.855149008466281	0.144850991533719	-0.202039637962267	0.113930716051625	0.00439338339491446	0.00414066665360768	0.0341836137852046	0.0247821563671028	0.0125210185521548	0.00426702502426102	-0.00609995752613413	-0.0147867557681554	-0.0251340987051071
0.133589338403907	0.0872038883784341	-0.0201070441691961	0.0629268687851624	0.00292664200647813	-0.00383550636812821	0.0293262636439521	0.0425797719545136	0.0259257018201359	-0.000454432180825026	-0.00192832917760052	-0.0112880434243304	-0.0104541173930562
0.905663073593074	0.0943369264069265	-0.223948631747748	0.0806502597402597	0.0203898465171193	0.00331342135926438	0.0378899783549784	0.0234862287460016	0.00639376769694966	0.0118516339381918	0.00095109673155136	-0.00678966454582408	-0.0133748134129684
0.0891776313938378	0.00383267710345964	-0.00204638177573842	0.0931698543460796	-0.000293528848757427	-0.00147632221736119	0.0315669426850664	0.0188054403764222	0.00873229916840444	-0.0008849255330593	-0.00744717281046575	-0.0142170849323446	-0.0187771126471885
0.099871895251952	0.0640521773013939	-0.0160547995807534	0.0401908785319808	0.00802745906666101	-0.0062726793517424	0.0160847365615183	0.0128907608953683	0.00829713794689023	0.000877389857459304	-0.006834278423659	-0.00792706908386739	-0.00605758603051466
0.357116557148919	0.0695358223457196	-0.0530265808228318	0.206421292013992	0.00138039040037596	-0.0192165009354624	0.0380728315650801	0.0276762112447154	0.00983084477235968	-0.00891805526754319	-0.0169238779536798	-0.0381948661554007	-0.042429531271437
0.457353109172951	0.31428607509921	-0.0685995534664042	0.272312497544674	0.00352870436783709	0.00803080275358897	0.0795287827507555	0.0508779419609504	0.0374401906531819	0.00577975356071303	-0.0168369647449382	0.0239827170929163	-0.0509796171099669
0.5739968824102	0.283943799127649	-0.0993985923030581	0.243954604297592	0.0242461271480209	0.0210700837641199	0.091213219804927	0.0591517631568494	0.04987781227611	0.0226581054560704	-0.00175573031567722	-0.0168237538003996	-0.0388756366095124
0.905839307359307	0.0941606926406927	-0.222720319783833	0.0819625108225108	0.00722262626262637	-0.0093608972845336	0.0272272582972585	0.0197348622589532	0.0149637301587302	-0.00106913551095367	0.00363514331627968	-0.00328040731995272	-0.0106811691843509
0.905449062049062	0.0945509379509381	-0.223979693772016	0.0806491197691199	0.0178079574970486	0.0144335786435787	0.0410786002886004	0.0165409333595697	0.0103626729746784	0.0161207680703136	-0.00109653515676233	0.00563822182867646	-0.00799629012401726
0.0992022722202195	0.0639084169432158	-0.0158669123343499	0.0383856999458827	0.00944955104368303	0.00137249352296206	0.0203081039685014	0.0128619451345408	0.00514674480255507	0.00541102228332255	-0.00192303147950033	-0.0106567404589216	-0.0096797531218244
0.204146832515298	0.0259314093042723	-0.0200636889950989	0.163493956615439	-0.00471784403314926	-0.00243515196555147	0.0483646203182743	0.0281311196246057	0.0100008129587873	-0.00357649799935036	-0.0153630935366118	-0.0242264323312555	-0.0348670480073099
0.0718417524018305	0.00114851454172653	-0.00934438684386866	0.0371682145789225	-0.00585104113832693	-0.00428832819580542	0.0124940709567809	0.00619365371682888	-0.000930380715777598	-0.00506968466706617	-0.00713449777822259	-0.00963494748687399	-0.0124844986175043
0.0637517420017248	0.020393137023271	-0.00367389266467103	0.0491212077257935	0.00736773486141676	-0.000437730526794078	0.022805044038749	0.0117955033576231	0.00894263323636528	0.00346500216731134	-0.00355511074956642	-0.00831693113422627	-0.0106591556824803
0.560572058153606	0.187299186952473	-0.103438043802181	0.216971165862344	0.0141456281092968	-0.0387397586172693	0.0547968981041788	0.0386774414109466	0.0127419578079301	-0.0122970652539863	-0.0178631678315021	-0.0321054230050969	-0.0522780454688733
0.145172085580928	0.0969847459142605	-0.0170832496548281	0.0904184401205631	0.00942177622456286	0.00765870215947465	0.0295394656843685	0.0242327358832249	0.0137902699320932	0.00854023919201877	-0.00161743062465666	-0.010199787948249	-0.0142560306541335
0.067967502542761	0.0059187241175183	-0.00925841941585584	0.0338252297369359	0.000783577637466615	0.0016356108630757	0.0159147144964799	0.0101936593221025	0.00479562506585242	0.00120959425027116	-0.000806774867512627	-0.00461971810302797	-0.0085635073213637
0.39399738003344	0.0745836920950618	-0.0572284927596919	0.248134369856598	-0.00635746524575437	-0.0119246614115397	0.0625373151809677	0.0346317374244514	0.0117163896685873	-0.009141063328647	-0.0304977138428407	-0.0410406056744307	-0.055337912490046
0.6555289527907	0.274850992774746	-0.127332199014874	0.21624051783134	0.0227656607749658	0.0185006135260566	0.0829544454398561	0.0514237391862705	0.0269885906376379	0.0206331371505112	-0.00539975065939591	-0.0185978178108404	-0.0269793807132124
0.0277882628976119	0.00732610573897101	-0.00534599675634272	0.00813336794035713	0.000492425060552071	-0.000905105622438479	0.000919539956192747	0.00141126661132491	-0.000358824111396115	-0.000206340280943202	-0.00075791334338195	-0.00302018815228984	-0.0037820928976194
0.0697887697762122	0.0111471762939998	-0.00975052316586175	0.0356934497626844	0.00277715045824461	-0.00375588830198426	0.0152054704979761	0.006836997816089	0.00352750053369982	-0.000489368921869821	-0.00143450571566481	-0.00510839711335472	-0.00751578439360309
0.932528037518038	0.0674719624819624	-0.235744941617846	0.0614004473304472	0.0103026984126983	-0.008953026367572	0.0227459884559884	0.0231665079365079	0.00593085858585851	0.00067483602256313	0.00214341269841256	-0.00522884395907131	-0.00752353338580625
0.0675011724412861	0.0288261182423937	-0.00347668027335067	0.0456514197982674	0.0188660180683763	0.00541151338603478	0.0328977230689375	0.0244991869098251	0.0178558046844022	0.0121387657272055	0.0109338592356137	0.00262287699792939	0.00267454132105946
0.93213924963925	0.0678607503607505	-0.235029775751999	0.0609789321789322	0.012040230880231	0.00620927849927866	0.0245472438672439	0.0253976767676769	0.0152511511216058	0.00912475468975482	0.0067244660894662	-0.000692373737373631	-0.00404002886002874
0.547817853678107	0.219496648881631	-0.0932297984138876	0.254420129274554	0.00239957485829501	-0.00134807825095673	0.0664010049248268	0.052137720804593	0.0215463143212522	0.000525748303669138	-0.0217669272934771	-0.0397250286950814	-0.0579195690196201
0.00854316209071405	0.0015607946376727	-0.000537722965193888	0.00748266247980251	0.000101997794040732	-0.00050346988524607	0.0012600314893381	0.000900126770205902	-2.88820130871763e-05	-0.000200736045602669	-0.00114255844671394	-0.0019610239750632	-0.00225427193572067
0.932507518037518	0.067492481962482	-0.235427943672161	0.0608391486291486	0.00909678210678211	0.00136575757575763	0.0233438744588745	0.0189820274170275	0.0100293650793652	0.00523126984126987	0.00340850846123586	-0.00590757560621191	-0.00400394660894654
0.547731893195015	0.316081875043507	-0.0922363426953611	0.255664384899157	0.00338671511281574	0.0101376663024667	0.0995979667012883	0.0513906543172861	0.0274429775251449	0.00676219070764128	-0.0113521369098611	-0.0296341212246385	-0.0467588141603127
0.41898929632582	0.118655810129768	-0.0639695931415141	0.247301799352121	0.0236497062855902	-0.0196958519187316	0.063216202795255	0.0520694838624693	0.0278838010894304	0.00197692718342929	-0.0139570061021603	-0.0323141521087307	-0.0375085919320978
0.662186368356032	0.319214942692875	-0.129988819450963	0.212682706266089	0.0263982064598068	0.0295620485429359	0.0824499165548974	0.0560063645581874	0.0336077781850564	0.0279801275013714	0.00587468865001151	-0.00617349740622186	-0.0222889805853174
0.0220122347433519	0.00969547769180086	-0.00198170998405639	0.0100046418007726	0.00699138060344478	3.23439009891346e-05	0.00710204404070577	0.00635998274747777	0.00453470514515728	0.00351186225221696	0.00157881152578435	0.00150299875373661	-0.00273220615630413
0.304370955476287	0.104832417209667	-0.0413963438061187	0.192137833388943	0.00931546287228435	-0.010227555170724	0.0684521907937948	0.0436382768779122	0.0217066626547343	-0.000456046149219791	-0.00817016586102165	0.0131517466049584	-0.0317867332338175
0.0503654726092992	0.00715960025359678	-0.000182366684491043	0.0484300208707743	-0.000551447281866999	-0.000262862626415235	0.0193113423296632	0.0111989556560942	0.00533851502352878	-0.00040715495414112	-0.00426141030690122	-0.00830185615765604	-0.0111552327054516
0.541734697475354	0.222365029775346	-0.092045081265291	0.25228677680434	0.0120899189663493	0.00712713690876121	0.0770826636605014	0.0435005350412682	0.0224079956394323	0.00960852793755518	-0.0128167859278615	-0.0305476830044867	-0.0533087749766132
0.115954129173315	0.0731978866114689	-0.0176068449500473	0.0552102994427808	0.0131062037258743	-0.00571112027509167	0.0218283035963458	0.0236077406528546	0.00668348032603473	0.0036975417253913	0.00247440552882522	-0.00273468344405191	-0.00504029771172887
0.0316284579244177	-0.00447383410958345	-0.00367191028371859	0.0165307640814473	-0.00540625752840002	-0.00725104945348452	0.00149392157417629	-0.0022036889641508	-0.00456297362014979	-0.00632865349094227	-0.00858816881910397	-0.0104183801649792	-0.0111731769342918
0.0502581290420926	0.00709426137774231	-0.000206766523876585	0.0474788467756218	-0.000402484170292233	-0.00017557577782594	0.0188185339327616	0.0108755216155451	0.00514960665174307	-0.000289029974059087	-0.0043433608322305	-0.00799976964221902	-0.0104157131058951
0.304348076978407	0.0523924343493447	-0.0374761660657386	0.221829955835869	-0.00430653855279384	-0.0158864868865294	0.0545524144265377	0.032433727115432	0.00993720913182694	-0.0100965127196616	-0.0224809592973858	-0.0426743027733345	-0.047778652988239
0.930639148629149	0.0693608513708514	-0.235070250000353	0.0622032756132757	0.0117028138528139	-0.00409752328479607	0.0228237937819756	0.00599673846355664	0.00889529187983729	0.00380264528400887	-0.000194584153220601	-0.00814729568411388	-0.00990035646172005
0.0871760668858534	0.0569109672287902	-0.0143142484547289	0.034411697323406	0.0142492158302953	-0.000390566114157956	0.0220205319242438	0.0167082866273886	0.0228179227942585	0.00692932485806864	0.00116559966771818	-0.00116168396791863	0.000201179109494284
0.300713011949873	0.0484291925561022	-0.0368176520917617	0.219544862942807	-0.00641355018575873	-0.00736141681458635	0.0573517662115086	0.0319036833127945	0.0110493363313374	-0.00688748350017254	-0.0196813650481275	-0.033142739173807	-0.0473493620297769
0.933168354978355	0.0668316450216451	-0.235209962007718	0.0602389177489179	0.0102975324675325	-0.00845415584415576	0.0210310678210679	0.0138546103896104	0.0151143722943723	0.000921688311688373	-0.00129832218286752	-0.0054421484071483	-0.00668784796012067
0.934283924963925	0.065716075036075	-0.23668140035259	0.0585857720057721	0.0115602072674799	0.0111226551226551	0.0247278932178933	0.0174774819624819	0.0159068975468976	0.0113414311950675	0.00492707070707066	-0.0111831124431125	-0.00654090187590195
0.478575904750471	0.173620125019155	-0.0806846087450854	0.225837108192109	0.00722464660674821	0.00503877385416074	0.0638890778164199	0.0517755019168967	0.0193443727211425	0.00613171023045445	-0.00800345477786713	-0.0227672315284922	-0.040366850184396
0.579179611069888	0.277610902660229	-0.100339046697774	0.246949303094702	0.0111304185562285	0.0130569546356428	0.0842135476679049	0.0574368783661017	0.0336166566173788	0.0120936865959357	-0.00822248452220298	-0.0241617430320047	-0.0462674503878194
0.56235312064049	0.185140048790872	-0.105400726952611	0.21695100661539	0.0113001954089351	-0.0220574002024276	0.0486870651962922	0.0118911550742503	0.0121123675730103	-0.00537860239674626	-0.0131330699730626	-0.0303313342887046	-0.0488604288100641
0.326395281351783	0.0969126637935801	-0.0442206941140081	0.219090203909035	0.00665846555485272	-0.0267035567612375	0.0666416878306438	0.0490389693373411	0.00455962481358574	-0.0100225456031924	-0.00447029101781615	-0.0318588764412522	-0.0129268452823087
0.304409577306497	0.0534606653980926	-0.0385664711930904	0.22071810977508	-0.00382122861622947	-0.0145466687388547	0.0513790600489428	0.0311576049347252	0.00321979342946932	-0.00918394867754208	-0.0274547888405587	-0.0361122503672921	-0.0422755322250442
0.0415038878248814	-6.54251398011715e-05	-0.00361521010175771	0.0241042164425067	-0.00510180112331224	-0.00521451241946515	0.00541778341984321	0.000821762760231319	-0.00299640318553547	-0.00515815677138869	-0.00882324444113749	-0.0100268972916712	-0.0129054003778198
0.032815436814758	0.00444346964559768	-0.00558288335213332	0.0124226062738941	-0.00227824056263174	-0.00235528887067663	0.00428474055910666	0.00320048625767162	0.00122001564909915	-0.00231676471665418	-0.00220957909062029	-0.00229972325642398	-0.00400465990853739
0.0656762267767439	0.0303645307610338	-0.00408748840245773	0.0500291173302333	0.0130779615077586	0.00371401659947833	0.0281534644199855	0.0187221799048728	0.01700276213721	0.00839598905361845	0.00426274676672801	0.00171891550243898	-0.000487590570810895
0.4525199496379	0.243884646975629	-0.0786036872204655	0.212920548257336	0.00724050581525254	0.0027797196917797	0.063374635801412	0.0407938292855213	0.0194252121619855	0.00501011275351615	-0.00917469869446064	-0.0252118589817948	-0.040584237879783
0.890237167579895	0.109762832420105	-0.216842515115416	0.0903219508774055	0.00635048295139196	0.00127320760048033	0.0265949595354141	0.0162793561489015	0.012863614920433	0.00381184527593614	-0.00481520388702206	-0.0100573558273199	-0.0195976201887833
0.137668746275039	0.0163491844807719	-0.0108507787581691	0.103851474800848	-0.00179343433190338	-0.00146485507152988	0.0329244857257219	0.0183754183073989	0.00638103700416592	-0.00162914470171663	-0.0127556447157674	-0.0180272102914947	-0.0243134659096444
0.194983644375252	0.077367804828455	-0.0240203459644747	0.125947674588112	0.0219552583590694	0.00542710410035269	0.0478036209591564	0.0373238669609099	0.0226389489202203	0.0136911812297111	0.0026614046625425	-0.00417570153181096	-0.0172097388510397
0.6614656375417	0.317966624185851	-0.129759542438591	0.214727816229393	0.0167709452019493	0.015872963618622	0.0782090870447031	0.0620479906093558	0.0424175874709395	0.0163219544102856	-0.00345113969773891	-0.0107268745863202	-0.026959357258821
0.300716549215167	0.0472491951555624	-0.0398420612490365	0.195894010174034	-0.00708041026675688	-0.00831511799863527	0.0455479229310649	0.0269405756691014	0.00918882282737149	-0.00769776413269607	-0.0207728946687266	-0.0339572220934605	-0.0402947869266739
0.932837763347763	0.0671622366522366	-0.235203241705281	0.0597573881673881	0.0143459595959595	-0.00583910554092382	0.0264540548340548	0.0138764703500276	0.00818050505050505	0.00425342702751785	-0.00116690082644622	0.00209426633972087	-0.0134602815366451
0.417113018576293	0.0763079630490761	-0.063227540940504	0.249101010638699	-0.00434875954100383	-0.0176139241786425	0.0543818983457631	0.0281539241826417	0.0116482220430252	-0.0109813418598232	-0.0325371839851051	-0.0504508301125296	-0.0542848727632564
0.00743577223045315	0.00838123163727592	-0.000623491554485571	0.00488297433273435	0.00388549363128424	0.0041651961875943	0.00539747146521942	0.00365906633516487	0.00302431203810456	0.00402534490943927	0.00171028877896981	0.00132925225448217	0.00158833078328461
0.0615606107382117	0.00193139085871669	-0.00501386994949552	0.0394866777361906	-0.00511273975985562	-0.00397867308202875	0.012494075145888	0.00506908638991929	-1.57251563771693e-05	-0.00454570642094218	-0.00924069993528869	-0.0131911372537407	-0.0145962133271358
0.194128440818794	0.0692188300686021	-0.0249428066172822	0.127333766844896	0.00535299539399892	5.9806986073524e-05	0.038421418808224	0.0271187147941401	0.017374594461586	0.00270640119003623	-0.00820955545572638	-0.0139403261843856	-0.0185524882029415
0.853995085924177	0.146004914075823	-0.203201673924817	0.111594335563426	0.0135700032155042	0.00853231919595554	0.0416882110566202	0.0281521730289912	0.0210887413596504	0.0110511612057299	0.000553404089421505	-0.00932205029670274	-0.0105204200389628
0.453921391409296	0.317323191159851	-0.0652269430644338	0.276534717667572	-0.00112409256356188	0.0166431287419121	0.0775490234430146	0.0512719343859619	0.0274594281965469	0.00775951808917513	-0.0181749719929978	-0.0328787692687428	-0.0487880987012827
0.894802862390135	0.105197137609865	-0.218706753476199	0.0853168621277711	0.011198248720976	0.000121495474222688	0.0281140640167912	0.0213193454020726	0.0141713307904217	0.00565987209759933	0.00094794175521451	-0.00456394605394617	-0.0158861363771483
0.662731755119465	0.266381829692443	-0.128043137881383	0.211927313897118	0.00998156595883948	0.0182075848480453	0.0664638135531608	0.04442689149484	0.0240023826539646	0.0140945754034424	-0.00496288819589841	-0.0209665907149759	-0.0357656668725774
0.0136237620204816	0.00177399901513813	-0.00286267675679825	0.00260089876907392	-0.00110533604397486	-0.000892731851228895	0.000710832844783935	-0.000445246483904141	-0.000746730982496812	-0.000999033947601875	-0.00115921566947373	-0.00148533054556021	-0.00159054764260436
0.905702712842713	0.0942972871572872	-0.221917139275209	0.0830833477633478	0.00337116489571043	0.0109608513708513	0.0267042712842714	0.0192571356421357	0.0186432539682541	0.00716600813328083	0.00144848822894283	-0.00563832611832604	-0.00659097740643189
0.097312578716631	0.0400485567224434	-0.010627256328699	0.0662530170143436	-0.00122473317318297	0.00941200096136288	0.027781257379089	0.0159120947694297	0.0128162320811607	0.00409363389408995	-0.0027699134402753	-0.00439101638940115	-0.00908664510539553
0.0485187724519129	0.0323695521539098	-0.00464407260843342	0.0194355304875208	0.00638604072375062	0.00873159723183407	0.0139221137322734	0.00952400570895128	0.00495168721238994	0.00755881897779235	0.00320733963050275	-0.00214369247875599	-0.00246698668447392
0.889358268902814	0.110641731097186	-0.218018100859206	0.0886817310971856	0.00934181979636528	0.0101251726051726	0.0338284915589462	0.0245230698089789	0.00409222626749373	0.00973349620076891	0.00163370932098206	-0.00707531973077424	-0.0220407341395977
0.0330580090066861	0.00278597831403948	-0.00579583675067095	0.0109740913838032	-0.00152221976709688	-0.00148068313680456	0.0038310578457573	0.00152665257828222	0.000350470939292941	-0.00150145145195072	-0.00239448601986387	-0.00218468721640504	-0.00363662201859572
0.0100273769496573	0.0317468157275112	-0.000419902358694043	0.00825721299842016	0.00983478650325117	0.0136217865601608	0.0131448462842158	0.011756501758617	0.0134081777990284	0.011728286531706	0.0103412264284827	0.00933478940804031	0.0108889168260866
0.309300298093234	0.0495931278404038	-0.0360214311861451	0.239174929816112	-0.002462678804868	-0.00461791514914278	0.0603891498414197	0.0382770516613506	0.0159504409708286	-0.00354029697700542	-0.0197019821183345	-0.0345091800564659	-0.045515616040116
0.901363174603175	0.0986368253968254	-0.222033834200782	0.0833980375180375	0.0133493008002099	0.00424020923520929	0.0248823691460055	0.0234408585858586	0.0174334245047881	0.00879475501770954	0.0023037527119345	-0.00274379216742859	-0.0146484053846899
0.00819420466499914	0.000620413367678978	-0.00084295073982272	0.00481585087459669	-0.0018725949853079	-0.00156253101121777	-0.000387649699089595	-0.00141259882376422	-0.00148897655717748	-0.00171756299826284	-0.0024209934567761	-0.00236813365167017	-0.00315119635797692
0.857836161414343	0.142163838585657	-0.20332096427649	0.110683838585657	0.0109138217338217	0.0187063966336692	0.0414345069576887	0.033628418652055	0.0237236713286713	0.0148101091837455	0.00967133174905899	-0.00337064859383052	-0.00992304667171973
0.0106085217834647	0.000860666686187226	-0.00194639895227715	0.00407296480395026	-0.00183274116513192	-0.00308305751939284	-0.00117659038552626	-0.00123176554140103	-0.00163156170345635	-0.00245789934226238	-0.00238350398661003	-0.00291704104103869	-0.00384412219081186
0.925103766233766	0.0606941260003723	-0.232527316066094	0.0658713852813853	-0.00449351042896506	-0.0129459982200496	0.00935035156762432	0.000595415075120953	-0.0129798514112149	-0.00871975432450733	-0.0185784725212399	-0.0200561790229972	-0.0426320212070066
0.85570133472588	0.14429866527412	-0.202860126835524	0.112574147367784	0.00279967668694947	0.00695562596642807	0.0361889538744085	0.0266991709760827	0.0140256471306471	0.00487765132668883	0.0011187778294196	-0.0119842613180046	-0.0186587272353315
0.924197691197691	0.0605423209482235	-0.231483676867647	0.0662792784992784	-0.00648847152847154	-0.0135447238619966	0.0106431286894922	0.00438686475141015	-0.00284512033421125	-0.010016597695234	-0.0154073687722721	-0.0203251071907891	-0.0266901854369636
0.933573867243867	0.0664261327561327	-0.23577575369134	0.0594649206349206	0.00323470418470417	0.00625414141414149	0.0163684704184704	0.0103766305916305	0.00952879509379512	0.00474442279942278	-0.00170562770562777	-0.00446399711399714	-0.0118672418995146
0.925237532467532	0.0596858020797543	-0.231946981127377	0.0660879220779221	-0.004318759018759	-0.00800613878436018	0.00630076701076698	-0.00433246049553537	-0.0115271646149454	-0.00616244890155959	-0.0293370307643436	-0.0233305280952257	-0.0328078015878172
0.0644432686931954	0.019580667061213	-0.0037545973793313	0.0484708847222098	0.00833194907079682	-0.00180832746416561	0.0221659460920977	0.0153535027386048	0.0101733156627283	0.00326181080331561	-0.00209842108684587	-0.00747703819407887	-0.00996901275217848
0.884005108931473	0.0717930180114713	-0.215169429031804	0.0937676183412547	-0.00293557634284902	-0.00868110303837577	0.0140351109199772	0.0101433108053562	0.00210533842568605	-0.00580833969061245	-0.0117030040415694	-0.0233844580194201	-0.0280615972903836
0.925885266955267	0.0599274875139819	-0.231609718899035	0.0653420057720058	-0.001728857405221	-0.0192345152826972	-0.00579993601260387	-0.00465715193897009	-0.0146864091225096	-0.0104816863439591	-0.0114546651580743	-0.0155017427521973	-0.0227510067205522
0.576928643450922	0.370268305776302	-0.100268235331055	0.244729539009104	0.0237417364023593	0.0237291225641081	0.0903371738944034	0.092459471516587	0.0472925787116376	0.0237354294832337	0.00276936460587729	0.0288673554228194	-0.0247821359004696
0.659415374316703	0.269936130712654	-0.127313903584263	0.215096466660972	0.00678412079300184	0.00785347968085937	0.0684097551595171	0.0438355717797947	0.0310898684957938	0.00731880023693054	-0.00491532766914993	-0.0234613041918511	-0.0399639858363287
0.375500728588953	0.224226370046197	-0.0587858553298069	0.201852170646762	0.0980785626354014	0.00161503640786581	0.0673811715911523	0.0442324906605019	0.0203633505306495	0.0498467995216336	-0.0130604584367927	0.00713857407778407	-0.0324840124074103
0.304052346326472	0.0533897900751362	-0.0370991475701065	0.21947937582412	-0.0057382059594121	-0.00524662228656719	0.0578815540623314	0.0310194043017729	0.0121345867999144	-0.00549241412298962	-0.0229627770470141	-0.0328728416495669	-0.0417184027325718
0.657629410565145	0.271419802588452	-0.126415021229893	0.216967889326571	0.0121736847886381	0.0146818613781911	0.0738840106433614	0.0509334371594363	0.0283178105475084	0.0134277730834146	-0.0052837228397733	-0.0204968178473799	-0.0431454264654885
0.397443212179264	0.0744978236505356	-0.058868391064275	0.24508408601274	-0.00995807519338254	-0.0150620238359722	0.0587809766183174	0.0301407397121276	0.00995984683713252	-0.0125100495146774	-0.0280289547510418	-0.0434897845195276	-0.056896020501875
0.893505478158205	0.106494521841795	-0.218984402881547	0.087470279417552	0.00390530106257381	0.00420879443788524	0.0259986252131705	0.0210202026761117	0.00704100979828248	0.00405704775022953	-0.00878488757825657	-0.0150791796171743	-0.016027597662837
0.662258204386109	0.267728208383927	-0.128613236528204	0.213560506840476	-0.00253405885804014	0.00724102815270455	0.0641407124581465	0.0478901152664805	0.0209086167894599	0.0023534846473322	-0.0134231265292883	-0.0263187868461516	-0.0479180142107448
0.071916770243803	0.00126276649398345	-0.0116412487105908	0.0265588579850681	-0.00340280179365465	-0.00452598790357721	0.00805544065731129	0.00237788653579761	-0.00070449162866866	-0.00396439484861594	-0.00837216204597004	-0.00767698633864897	-0.0108292960088336
0.0712961243987226	0.0014843547045976	-0.00936059835914489	0.0365680579380586	-0.00747576634505931	-0.00357371529181041	0.0112204684568882	0.00476942331627049	0.00127412848203361	-0.00552474081843486	-0.0070141927277524	-0.0107392358222075	-0.0114729112013475
0.924511471861472	0.0607013391182929	-0.231847803582994	0.0663648917748917	-0.00767074156384318	-0.00992718614718613	0.0108599055489964	0.00545654335563428	-0.000471154401154306	-0.00879896385551471	-0.0116192185280554	-0.0183174159747702	-0.0284153791418577
0.457892994567542	0.24052214866464	-0.0789034546555624	0.211813675320936	0.0152134346027751	0.00490442887442233	0.0626528599939193	0.0479144473144189	0.0259082694349737	0.0100589317385987	-0.00850249662943098	-0.0190116118269671	-0.0225353228723352
0.665217921566381	0.316225562187784	-0.130713216870553	0.212039041574846	0.0967122278326111	0.0216619343403881	0.123492297955786	0.0574741991724942	0.0397716685543624	0.0591870810864996	-0.000630320388522732	-0.00729663225604993	-0.0268349452490619
0.0101748543927352	-0.000489229617771595	-0.00129444510267692	0.0051006760171837	-0.00184423296392604	-0.00236117898864028	0.00043703999389481	-0.000784370219717057	-0.00119483122315542	-0.00210270597628316	-0.00260853261196016	-0.00274369275153958	-0.00331276773987466
0.0370883479029172	0.014001827628095	-0.00838043133953861	0.00574984432345414	-0.000378311621094411	-0.00245533970927578	0.000645261263479968	-0.00164617096916565	-0.00214468924590436	-0.0014168256651851	-0.00521258508916993	-0.00462826321110373	-0.00561065402279148
0.139699942212926	0.0164019023934888	-0.0114696614028383	0.106073695170116	-0.002893275486895	-0.00216254931044271	0.032501036680488	0.0187806992583837	0.00559950820810384	-0.00252791239866884	-0.012709407608634	-0.0208631342788201	-0.0247729730410095
0.581410402876483	0.37023615178312	-0.101828378476867	0.244218567230685	0.0365872077753334	0.0261433805418507	0.0949462167916786	0.0690074496216032	0.0428471530376843	0.031365294158592	0.0129104150858943	-0.0118741235566873	-0.029547777237771
0.545043247750225	0.109248155805118	-0.0990622806193834	0.21671716937187	-0.00115563638913274	-0.0981628741077303	0.0518414207681057	0.0348785330653869	-0.0368297821765796	-0.0496592552484315	-0.0278334228394099	-0.082451573871175	-0.0609827355126634
0.925591904761905	0.0597039723693833	-0.23209766160018	0.0654723376623376	-0.00616135531135542	-0.00989872529728142	0.0105852834034652	0.00429780401416768	-0.00331862422930618	-0.00803004030431842	-0.0122724319367501	-0.0223540353066423	-0.0257460065544372
0.180307672100955	0.0339464068341221	-0.0213633820183879	0.125455518434368	-0.00159574737130289	0.00396380900376983	0.0397132685410891	0.0245635402616916	0.00624019163080286	0.00118403081623347	-0.0101038547336048	-0.0179400637795281	-0.0246866413087758
0.227854870363591	0.106067424624922	-0.0285708598316858	0.146837195760359	0.0190656008848745	0.00294418470321656	0.0468698344937117	0.0455897674042831	0.0249382910825395	0.0110048927940455	0.00566807227379335	-0.00482018463085085	-0.0160389561313004
0.199539063797426	0.0777822093612293	-0.0260888958129304	0.127673613914874	0.0229462155216321	0.00740250255542957	0.0463879534849657	0.0406046481722608	0.0253869729353219	0.0151743590385308	-0.00322442103029805	-0.00942559999223599	-0.0125409687773951
0.45142233896571	0.157038540119305	-0.0761609976808678	0.216218387296381	-0.000890260279377997	-0.0132385945257028	0.0557749102672778	0.0359798418318201	0.0139779216233828	-0.00706442740254037	-0.0198331927407821	-0.0393618331372121	-0.0469945893209094
0.149768914644671	0.0479522661205047	-0.0180697303080957	0.0996268282107367	-0.00225861667837773	-0.000694097965673324	0.0342452787564694	0.0182068508719636	0.00655195579581691	-0.00147635732202553	-0.00584566623615596	-0.0111302325549698	-0.0165038546716117
0.557457959291133	0.190714142626377	-0.103898219264154	0.215430291856218	0.0106652945249607	-0.0100592297240881	0.0549066533314783	0.0410045809556998	0.0175535513832963	0.000303032400436276	-0.019788626222407	-0.0217006403272105	-0.0271427745116244
0.468205989194018	0.175440743434343	-0.0795997535496108	0.223692363221917	0.00916141760678835	-0.000344397799315999	0.0770569868862458	0.0501840105967035	0.0300256591364407	0.0044085099037362	-0.00863436091281089	-0.0211895811411799	-0.039146999987647
0.449525473912898	0.189899988107824	-0.0658570248279837	0.276049772435965	-0.0021359141579041	0.00719898184754236	0.0844683273221851	0.0538711507977934	0.0270255663624728	0.00253153384481913	-0.0146734454155147	-0.0363871970942288	-0.0493609833130697
0.039878364069668	0.00772911988869687	-0.00447991235662823	0.0218364345711199	-0.00217679871450038	-0.00244250844533912	0.00925421450766654	0.00386695262151402	0.000797365578020584	-0.00230965357991975	-0.00403696370324403	-0.00551817490317255	-0.00656155851321913
0.933607546897547	0.0663924531024531	-0.235409405698623	0.0598403318903319	-0.00109222222222216	-0.00520183654729112	0.0127576911976912	0.00532779942279937	0.00588619769119769	-0.00314702938475664	-0.00520944444444438	-0.0121332584082584	-0.0188078905942543
0.546403909551576	0.218119905728547	-0.0925107107628702	0.253776461908167	-0.0102816874744227	0.00327461384550554	0.0719343218831828	0.0424912330360817	0.0195431899124542	-0.00350353681445859	-0.019175888857374	-0.031796774467907	-0.0541804250651249
0.929277402597403	0.0707225974025973	-0.233991870428684	0.0624722943722943	0.00591099829463471	0.00538017316017303	0.020306341991342	0.0157285832349467	0.00519432178932178	0.00564558572740381	-0.000255670650455508	-0.00615051216460316	-0.011184595959596
0.296949947658074	0.044947540517569	-0.038984556554395	0.194813401410641	-0.00356369168299053	-0.00150198554950992	0.0549431352523049	0.0299810322395513	0.0124284557837578	-0.0025328386162502	-0.0161903852690378	-0.0284452297824034	-0.0395209056377303
0.0210412006139528	0.00442771930683288	-0.00375554246886779	0.00834439536110096	-0.00120660474536281	-0.000376504637362537	0.00214339764186446	0.000576420542486838	-0.00043638160960183	-0.000791554691362672	-0.00183482030129987	-0.00134189092818083	-0.00224908813752777
0.0307624292664796	0.00173330819498352	-0.00555523740696195	0.00897026566481473	-0.000758352221104475	0.000258632476951428	0.00476621917771259	0.00230198272573321	0.00157268309865096	-0.000249859872076524	-0.00150618109463463	-0.00203709379895374	-0.00365304291074392
