# Supplementary material for: Measuring re-identification risk using a synthetic estimator to enable data sharing
Source: PLoS One. 2022 Jun 17;17(6):e0269097. doi: 10.1371/journal.pone.0269097 (PMC9205507; doi:10.1371/journal.pone.0269097)
Supplement: S3 File — (ZIP) [file pone.0269097.s003.zip › wa/wa.vineCopula.1.12.csv]

risk_act	entropy_est	ital_est	hypo_est	g_err	g_vine_err	ave1	ave2	ave3	ave4	ave5	ave6	ave7
0.417561499977179	0.116923301689634	-0.0565308701648755	0.300556226446724	0.0108822629121588	-0.00595182404945055	0.0614281705449619	0.0435413548001239	0.0233157576102194	0.00246521943135414	-0.0113505253963632	-0.0195527333336605	-0.0404927941696603
0.00705661987729263	0.00124244379305125	-6.99444689056163e-05	0.00459857362084528	-0.000915142608911097	-0.000492294115193287	0.00238869734512844	0.00119108188253724	0.000480266680787552	-0.000703718362052192	-0.00136421182231127	-0.00153839841831321	-0.00210540175886424
0.00998338358262214	0.000781396939139371	-0.00169911765527373	0.00431162573391248	-0.00214541414074431	-0.00288882653163704	-0.00137239415235821	-0.000816915210183723	-0.00191842294606175	-0.00251712033619068	-0.00308764382453083	-0.00295687722041585	-0.00319668251411098
0.475978233566033	0.263849150830319	-0.0733614686725044	0.275138525323556	0.0197103095311897	0.00625277154707837	0.0769835622789522	0.0549923217224778	0.0327248710948215	0.012981540539134	-0.00429977433918349	-0.0198223746443638	-0.0322500200824608
0.476011312502936	0.16974742174621	-0.0720558739227583	0.278111442044641	-0.00120349713055801	-0.0203397477071614	0.0617478657435133	0.0213900389724792	0.0114516637748673	-0.0107716224188597	-0.0117876199953221	-0.0357848974535543	-0.0503743802255304
0.577852328617407	0.281558633251024	-0.0888996124278106	0.295978980927793	0.00365786791720846	0.0168606740441645	0.0836439719794312	0.0508581103971796	0.0279923906660172	0.0102592709806865	-0.00196754122487663	-0.0174062232530613	-0.0479322791372135
0.923052804232804	0.0616123611874185	-0.201302847555499	0.0739588624338624	-0.00316677757427752	-0.0128275197025197	0.0139797751322751	0.00251974687349688	-0.00353095017312122	-0.00799714863839862	-0.0111190838790839	-0.0170016267163636	-0.0264183520049638
0.307034022818072	0.0523684324947839	-0.0357967602111818	0.279048022604456	-0.0114722330784006	-0.0056108584243843	0.056772038558172	0.0262236287838418	0.001785736180273	-0.00854154575139249	-0.0258395813410846	-0.0374241913643446	-0.0442925963438421
0.460155014949332	0.319173805260442	-0.0625705498881977	0.344126463674059	0.0038623284075468	0.0142167585546917	0.0783867712030846	0.050304921516371	0.0300815162606096	0.00903954348111924	-0.0143505899075803	-0.0276894890114866	-0.0505825205615898
0.856491393791394	0.143508606208606	-0.175982393312722	0.124967257002257	0.0158290345765345	0.0129353872053871	0.0410321505809005	0.0304133759296259	0.0243668181818182	0.0143822108909608	0.00537735912235915	-0.00116788889351394	-0.0130820838175986
0.856464907129907	0.143535092870093	-0.176451266145402	0.125914854774855	0.00611820549820552	0.0106677921152922	0.0375181544381544	0.0266859334184335	0.0160193334198482	0.00839299880674882	-0.00254953171828165	-0.0173594333253891	-0.0242494643782143
0.545351519303149	0.222100266235518	-0.085050002146848	0.308194595117792	0.00248267598637542	0.00745316176086075	0.0773076121867239	0.0466961971374354	0.0294425207392206	0.00496791887361814	-0.0157939007774464	-0.0365458321996263	-0.0457421259976531
0.228870955261883	0.10401495111863	-0.0254931441860247	0.178524550236787	0.0263553304204673	0.00272047269178002	0.0510212528965127	0.0434902823646109	0.0181634671376266	0.0145379015561237	-0.00510090694675347	0.00663043408680111	-0.0104211847079561
0.894730343915344	0.0742869964420051	-0.189193026174392	0.097094656084656	-0.000690236337736461	0.000655379230905417	0.0213840518278017	0.0128867384929885	0.00664454248638058	-1.74285534155771e-05	-0.00962476762630793	-0.0155093824476178	-0.0249534772279612
0.893747394179894	0.0746706057087118	-0.18913214417727	0.0986718121693122	0.000980499037999127	0.00121039858289873	0.0243544689107189	0.0141600321900321	0.00655983248233249	0.00109544881044887	-0.00504432816502665	-0.0158688736032486	-0.016498809634934
0.400059296934003	0.0764589426352727	-0.0526102147628226	0.310909797011268	-0.00721812086713053	-0.00701868189316796	0.0623911546339082	0.0338501410546754	0.0141425632436247	-0.00711840138014924	-0.0187036512884823	-0.0407652147796298	-0.0540354182259493
0.349412946546839	0.0673881849607171	-0.0467266274779403	0.253069578936741	-0.00537395933850471	-0.00618550937576751	0.0551973222656045	0.0345932147375842	0.0134985286942563	-0.00577973435713608	-0.018391575264495	-0.0326676387190135	-0.0453576280358809
0.108311738339947	0.0303872695224881	-0.00700680005937007	0.121771032469214	0.00933042552241213	-0.00353515994880446	0.0344087891068739	0.0202877092444213	0.0135693170516164	0.00289763278680383	-0.00685198228961434	-0.0121267988162011	-0.0179716995081752
0.22792516177177	0.104634673003906	-0.0264250656336481	0.179892440202712	0.0207268168772437	-0.000650488131402643	0.0528564320830597	0.0461762883733003	0.019589693859995	0.0100381643729205	0.0011050494082806	-0.00728633611658991	-0.00403602887820542
0.931893187830688	0.0681068121693121	-0.204416359206444	0.0652690343915343	0.00998466931216924	0.00342697089947086	0.0209430820105819	0.018748783068783	0.0089620899470898	0.00670582010581999	0.00607929894179893	-0.00181007936507938	-0.00703627911440419
0.452129776369364	0.31752595293708	-0.0605234410912877	0.348008560301237	-0.00557330321638	0.0138324797416003	0.0764172137783178	0.0451891292987949	0.0254854959698033	0.00412958826261017	-0.0193014209825908	-0.0366907163486986	-0.0490619929057108
0.582444522083781	0.362488443133436	-0.0899453094375978	0.291656548037812	0.00958433197050823	0.0171360988414259	0.0912157940640547	0.0712441969456531	0.0404591848509429	0.013360215405967	-0.00391397756134026	-0.00884615466332905	-0.0248578639799436
0.0363388315448793	0.00459579570997647	-0.00549383837655566	0.0171098155619954	-0.00172365338171478	-0.0017212388212454	0.0036770408351529	0.00147350008652081	0.000746322026898054	-0.00172244610148009	-0.00236368605333221	-0.00400679405512887	-0.00485546781643048
0.548316533372238	0.319563929477604	-0.0850147431838663	0.308939624383572	0.00713605602082845	0.010299414775201	0.0793334496632767	0.0529720017268296	0.0268729436981801	0.00871773539801479	-0.0130054645137456	-0.0291992432543813	-0.0511140199226021
0.449497689744397	0.188407779137726	-0.0608283450043672	0.347377182028075	0.00196772307551324	0.0118271643783833	0.0821848751840283	0.0582511352467599	0.0262835325950956	0.00689744372694828	-0.00814698072030712	-0.0271372061609559	-0.0470692227104955
0.661256645570271	0.266207653427342	-0.112147951367878	0.24894102887837	0.0106145311057962	0.0110767518590021	0.0636128531576985	0.0511922085292308	0.0222711434240929	0.0108456414823992	-0.0127455749730555	-0.0199780925590866	-0.0420369114263824
0.0448048770417036	-0.000593289688069508	-0.0040235878023822	0.0295734024862876	-0.00622819033674373	-0.00625777087073233	0.00569839105415408	0.000936105008961623	-0.00234083876923935	-0.00624298060373803	-0.00813324262613742	-0.0109480367774451	-0.0122372421502426
0.906042513227513	0.0939574867724868	-0.193614831670806	0.0890178042328043	0.0212872751322752	0.0141164153439155	0.0274302645502646	0.0207303360065861	0.0207858688071189	0.0177018452380954	0.00521501193251206	0.011272824074074	-0.00897158539989418
0.0340537830459332	0.00249470477225883	-0.00517100854086611	0.0128358584570045	-0.000822890823250232	-0.00115668830200642	0.00462127580349427	0.00236631404341656	-5.56631196724153e-05	-0.000989789562628324	-0.00105369879965055	-0.00326452046131006	-0.00404949325724929
0.0850543058749097	0.0529962861587316	-0.011814521822021	0.0403145385329045	0.00135441943095507	0.00178146935190057	0.021268033119795	0.0109349126391265	0.00932301206203869	0.00156794439142782	0.0011100398281194	-0.000244863081514737	-0.00410047297129316
0.026348414474144	0.00159792458160761	-0.00455464213137766	0.0099810189656757	-0.00112063834603867	-0.000988421594637759	0.000369909800358535	0.000900315276578124	-0.000204140259131163	-0.00105452997033821	-0.00335128613579424	-0.00336076623740391	-0.0031733401854108
0.228571121275068	0.104142905179951	-0.0266258144825793	0.179003702868611	0.0234561755297934	-0.00275066432955023	0.0574018387568648	0.0274504567406343	0.0382272682982014	0.0103527556001216	0.00642817584209412	-0.0100277024025199	-0.0153663570299173
0.894833487253487	0.105166512746513	-0.189974326302398	0.0969704016354016	0.00962255772005771	0.00754414502164513	0.0250317772967773	0.0201345652958154	0.00897312289562291	0.00858335137085142	0.00151380647130661	-0.0105877161672749	-0.0176134518028267
0.562356777651875	0.181488712765694	-0.0844641073629998	0.294469843432112	-0.00135845671772983	0.0183025440526627	0.0665793958616999	0.0401547733286437	0.0262792907731061	0.00847204366746646	-0.016754969810626	-0.0312401586328136	-0.0465010961751734
0.557665168674864	0.1936889661238	-0.0939534643762988	0.263057188949185	0.010198637944394	0.0102483261745772	0.0657512263198001	0.0455480715176219	0.0209926995376644	0.0102234820594856	-0.00695683450868267	-0.0221527109315384	-0.040523290379696
0.319284031873337	0.0489453490567081	-0.0400650188696829	0.278733326316002	-0.00800694150300135	-0.00666836522911446	0.0583079493303129	0.0312750020405517	0.0139393026405834	-0.00733765336605791	-0.0231552175412844	-0.0343677952357089	-0.0481376998396307
0.905615026455026	0.0943849735449735	-0.193842350344681	0.088600291005291	0.015799470899471	0.000200468621792127	0.0326356613756613	0.0172818128168127	0.0134107275132276	0.00799996976063155	0.000283956598956525	-0.002695653050653	-0.0107836614393232
0.0730885034310184	0.0520381239155203	-0.00569913093201747	0.0534037164463379	0.00386942816974506	0.00303992646540135	0.0236260645388454	0.0147848492459789	0.00958380086264995	0.00345467731757321	-0.000909573795109198	-0.00313040538119182	-0.00515617986913022
0.932949576719577	0.0670504232804233	-0.204228458872553	0.0657309788359789	0.011511335978836	-0.00140887566137571	0.0215332010582011	0.0131697288359789	0.0121653637566138	0.0050512301587301	0.000974550264550289	-0.00532190703903934	-0.014218103054353
0.0167971665584334	0.00491540063898438	-0.00192717286396178	0.0110151852968001	-0.000185926706538154	-0.000190183194919601	0.00255915496255332	0.00167018929156595	0.000660578716426944	-0.000188054950728878	-0.00097530715961135	-0.0019724954068697	-0.00182104419184741
0.553864064225188	0.190355433408135	-0.0905101104543445	0.264093048062936	0.0072522406189115	0.00299356473432888	0.0706279964641268	0.0383917060287091	0.0246541710376968	0.00512290267662019	-0.00971425681144822	-0.0257359799552053	-0.0418601919303082
0.544366957062737	0.110762910816711	-0.0885873282294668	0.263086317952337	-0.00552785020536783	-0.0213317523236766	0.044517165380577	-0.00157702918268543	-0.035557098974312	-0.0134298012645222	-0.0280345569510808	-0.0743083948011105	-0.0703293106270124
0.393753843508921	0.0748300349798193	-0.0532479209205277	0.31427702328224	-0.00373602189992289	-0.0117886455592534	0.0606881191569519	0.033400948254426	0.0092518898803936	-0.00776233372958812	-0.0257631274215778	-0.0362596815856394	-0.0549452055221932
0.841562186239686	0.0854719723847989	-0.171943887554511	0.132681782014282	-0.00339241731336548	-0.00132214965833388	0.028429081091194	0.0191426933044931	0.0125556858737549	-0.00235728348584963	-0.00712772670834538	-0.018935519586079	-0.0281053059505549
0.656138220306732	0.271158439458001	-0.11071098542251	0.251417484821491	0.00943795025022764	0.0144080901487741	0.0692070105474721	0.0455597564525274	0.0296186624668703	0.0119230201995009	-0.0100671069172972	-0.0293267098654643	-0.0330567381404918
0.217731791008506	0.0249694462680768	-0.0192249673486501	0.236796466182225	-0.0023456823980342	-0.00342410718083319	0.0511324358058265	0.0290126492941061	0.0119809190290968	-0.00288489478943368	-0.0149292424177679	-0.0292174062371202	-0.0385591466301083
0.457632418623459	0.244780738697876	-0.0690768098672728	0.259875928742319	0.0134758852926505	0.00243238922128541	0.0698640080930382	0.0416639002341098	0.0264590993641726	0.00795413725696797	-0.00173131104864632	-0.0217478014591093	-0.0367689177201096
0.0363285145773039	0.00526441114395047	-0.00511316734740355	0.0167544584810556	-0.000149522314375941	-0.00126413789401442	0.00386147193747846	0.00332754363562734	0.000567051903459272	-0.000706830104195179	-0.00295995956466521	-0.00320008021177689	-0.00428948932602866
0.0790592956290087	0.00342851182526871	-0.00947691028711135	0.0474466157303926	-0.00453920258573602	-0.00361897401769039	0.0107162946839735	0.005372231281286	0.000505710415705643	-0.0040790883017132	-0.00846508980778692	-0.0103372995407837	-0.0137915903078575
0.572568038131655	0.279145451296567	-0.0863271407441884	0.29661301708048	-0.00551512036085822	0.0104388945479532	0.0834331350432375	0.0471262209626154	0.0299538027606687	0.00246188709354744	-0.0131172195204763	-0.0213158718713465	-0.042690092712187
0.475132852519648	0.170074310026043	-0.0726192215794988	0.281362055578879	0.010721399632361	0.00559871512493937	0.070256972834683	0.0357634186571714	0.0208706220304148	0.00816005737865022	-0.0228893124212008	-0.0331632402271735	-0.0511768384607066
0.150210009698515	0.047666550620587	-0.0170788937713628	0.1226289805173	0.00922799218785875	0.0023874748212615	0.032007769870713	0.0229910893947871	0.00896729276239425	0.00580773350456013	-0.00904968313126936	-0.0123585661854332	-0.0182131500158321
0.00897686689572472	0.00113908137936813	-0.000970692522281026	0.0102237038538884	-0.0014234752296957	-0.00069554194703101	0.00147602587182825	0.000483649383160081	-4.860408476361e-06	-0.00105950858836336	-0.00160583428402237	-0.0015186835482615	-0.0020426815592078
0.89622316979317	0.10377683020683	-0.189926662358191	0.0960593698893699	0.009270481000481	-0.000395751563251556	0.0228221675084175	0.0248214201539202	0.0106782223794724	0.00443736471861467	-0.00629417686480183	-0.00827072566322562	-0.0174901122582067
0.904095330687831	0.0959046693121693	-0.192826170791622	0.090306335978836	0.0131708597883599	0.0074278835978836	0.0335293320105821	0.0342799933862434	0.0227477513227513	0.0102993716931218	0.00971432780182779	-0.00369127435064931	-0.00850611379361377
0.56404829397392	0.267789303861701	-0.0944019749317211	0.258820044678848	0.0244208736864499	-0.00478766365306094	0.106028919947234	0.0423405029215884	0.0250793580600961	0.00981660501669446	-0.0124595988646451	-0.0248236986157997	-0.00131773378114919
0.0935744849290946	0.00482322165238039	-0.0131678224041016	0.0473526071723464	-0.00345217541040158	-0.00337994933524362	0.0126704738115351	0.00629754890371297	0.00187845483344579	-0.00341606237282259	-0.00717078181142743	-0.0109504245445183	-0.0145971089059613
0.0433369809560623	0.0158819875516259	-0.00739313575970819	0.0155347008686033	0.00189304928050851	-0.00261794094375144	0.00100327641491108	0.00105402195305592	0.00170214718455348	-0.000362445831621462	-0.00208603039380972	-0.00417138312495519	-0.00535372462423388
0.152795885183537	0.0980755034110476	-0.0180915272836218	0.1103662421093	0.00771082475497425	0.00148105094262158	0.0327432248056163	0.0257609196336472	0.0157262852662633	0.00459593784879792	0.00191226407073666	0.003278707479381	-0.010302615526693
0.100638044774767	0.0753112883154596	-0.0143026089540819	0.0493068186337071	0.0115572557375475	-0.00152576593619862	0.0249014141618929	0.00982008431160362	0.0109937436814462	0.00501574490067445	-0.00696854104379319	-0.00521661624841033	-0.00404990312764227
0.206534161069514	0.030223336996326	-0.0213590764213769	0.180563800944086	-0.00389455330963703	-0.00133526287325414	0.0434528040054732	0.0257209745217278	0.00916359985772472	-0.00261490809144557	-0.0107771943663293	-0.0205262909767626	-0.0310159296680475
0.457802780811827	0.316735783214328	-0.0629790458044653	0.343250618364315	-0.00182888153682104	0.0184111126295594	0.077106522609535	0.0543477475768938	0.0335097068085268	0.00829111554636919	-0.00564633818720833	-0.029398386273861	-0.0502286728615433
0.905133055555555	0.0948669444444445	-0.19301955033626	0.0894367063492064	-0.000562843915343891	0.00398324074074086	0.0296144047619049	0.0243062301587302	0.0124651587301587	0.00171019841269848	0.00316668169793188	-0.00676195767195753	-0.00901960424565673
0.851032361712362	0.148967638287638	-0.174296905072907	0.128249384319384	0.00327776152940629	0.00883695267423212	0.0403494016169017	0.0280591181734933	0.0163936808549638	0.00605735710181921	-0.00457006499219714	-0.00815002154994415	-0.0225448533594315
0.842760094720095	0.0839436093013728	-0.172634407316799	0.132279880859881	-0.0041243481400921	0.00332839193457612	0.0316472191697191	0.02178429586209	0.00990010626628279	-0.00039797810275799	-0.012604560668786	-0.018003972618537	-0.0277144961431853
0.660142893430347	0.321636813502933	-0.111808017015884	0.250246095592631	0.0239834484131134	0.0203033133462767	0.0817297095008583	0.0550874877995772	0.0415350234188595	0.022143380879695	0.00106278232680024	-0.00709029089745716	-0.0296561242141739
0.0351833065397137	0.00335739754686716	-0.00288489657660258	0.024559426463534	-0.00124645849608832	-3.99376992802486e-06	0.00829452411776874	0.00499578946355957	0.00244090255255928	-0.000625226133008167	-0.00388987209948008	-0.00399165670883516	-0.00586005335928209
0.0089259654038021	-0.000793428363276071	-0.00103507632829218	0.00430282800103667	-0.00186863260679647	-0.00167207356880557	0.000234786495203977	-0.000949437859767359	-0.00133694462431053	-0.00177035308780102	-0.00210640239705186	-0.00237296278828907	-0.00313079003602226
0.0014337997171618	0.000926820023020764	-9.76772666004488e-05	0.00032002819983197	-5.48538519666024e-05	-2.59758438094938e-05	0.000474947590261955	0.000146817828876151	-2.6617634934093e-05	-4.04148478880481e-05	-0.00030215756350863	-0.000322952259296244	-0.000365887237567221
0.893817696007696	0.106182303992304	-0.190010443352259	0.0974348436748437	0.00795136964886956	0.0115466552429052	0.0222440476190476	0.0210685827135827	0.0102305883468383	0.00974901244588744	-0.00537562742812736	-0.0179263156793243	-0.0170538149840356
0.0152574256298252	0.0223870500536028	-0.000316033567761487	0.0117062253981523	0.015456513029073	0.00554972138702616	0.0148085791828777	0.0129710106174942	0.0108257954217705	0.0105031172080496	0.00722481401271389	0.00499794750292064	0.0018218024256005
0.317028866663611	0.0500385891972848	-0.0387517441220335	0.278125434067191	-0.00214431179911984	-0.0048450003348478	0.0562810218629011	0.0333756706059277	0.0126173474493511	-0.00349465606698385	-0.0215907527866543	-0.0346727026949982	-0.0460915078838829
0.0272472224246232	0.00970322121804159	-0.00420948335692865	0.0104762098981774	-0.00378686861951124	-0.00183162803485899	-0.00209625318658487	-0.0019476883227083	-0.00169741786455889	-0.00280924832718512	-0.00525770559703233	-0.00339157939083369	-0.00465118989413863
0.932998187830688	0.0670018121693122	-0.203802617736804	0.0652373677248678	0.00124141534391542	0.00341959716209728	0.0161495033670035	0.0158646230158731	0.00679877645502647	0.00233050625300635	0.00528705026455023	0.00218913003663002	-0.00421055254930247
0.0229246135630326	0.00616885554668333	-0.00333193843716762	0.0105645196695505	-0.000906977119060556	-0.000669684264931008	0.00150341021671409	0.000943695830002155	1.67706250692526e-05	-0.00078833069199578	-0.00159131991127638	-0.0026988228627817	-0.00280533353962171
0.208030551524277	0.138115703258803	-0.0257237799770482	0.152350501928584	0.019420486214867	0.014048087090381	0.0569380516278893	0.0360138363784927	0.0235452960226139	0.016734286652624	0.00632471813685262	-0.00211014075872692	-0.0109706208946001
0.895470456950457	0.104529543049543	-0.189861149262352	0.0955390668590668	0.017904543049543	0.00380500120250116	0.0280264544252044	0.0226229016354016	0.0132404912217412	0.0108547721260221	-0.00155009976134979	-0.00875983798608804	-0.0168935193328343
0.201216334511255	0.0770953599211862	-0.0243257329430338	0.156859181609263	0.00979406920919487	0.000921723049071788	0.0436782990209958	0.0317746747728869	0.0193203218385257	0.00535789612913334	-0.00376589273368028	-0.00594349845834541	-0.0140510636834048
0.474547213080752	0.173427751514504	-0.0725581365886083	0.275360115248012	0.0105763938247194	0.00522595012535132	0.058216413501288	0.0553824811571791	0.0305108528528277	0.00790117197503531	-0.00973471849176083	-0.0296551478119531	-0.0303339132640276
0.0501777874365219	0.00716094970836046	-0.000664531680682187	0.0573455685654962	0.000609906182420364	0.0014175482957257	0.019729720370618	0.0115014770992037	0.00446833718028555	0.00101372723907303	-0.00387529116588981	-0.00800119403157819	-0.0106033752617972
0.0766389082504661	0.0566437262403448	-0.00639187154503604	0.0579392602724313	0.0063348707560546	0.00222946780243644	0.024718537606276	0.0271996960771899	0.0123356461362467	0.00428216927924552	0.00110850305048502	-0.001437166761944	-0.00666481765340858
0.90498619047619	0.0950138095238096	-0.192877249046357	0.0900471428571429	-0.000749485329485378	0.00717834896584901	0.0276847883597884	0.0249639748677248	0.0110824254449255	0.00321443181818182	0.000504609788359867	-0.00565666967291967	-0.0122081544490368
0.133170005891209	0.0876736082346694	-0.0170022067080579	0.074896159886009	0.0149729187676512	-0.00601220643775716	0.0322301404943094	0.0215430632159791	0.0101981960322345	0.00448035616494705	0.00470032349687821	0.00952774164078532	-0.0069365636478988
0.933346587301587	0.0666534126984126	-0.204505821619287	0.0641756349206349	0.00119951058201051	0.00116328042328029	0.0139492646705146	0.0117193452380951	-0.00234353475228488	0.0011813955026454	-0.00238846560846562	-0.0181905903587154	-0.00964133597883599
0.0153619235984471	0.000915082907784961	-0.0017366629660408	0.00857910121209664	-0.00228995944471867	-0.00132505652134817	0.00140316616415535	7.86211367993332e-05	-0.00152585429296413	-0.00180750798303342	-0.00257004093596145	-0.00312338411529029	-0.00403291133608383
0.150368306679714	0.0567104269909425	-0.0159444495982923	0.121365199747723	0.0169916433360046	0.0104348306767669	0.0385478308374598	0.0297636452440503	0.0185213762640132	0.0137132370063857	-0.00200336971689147	0.000522365109858369	-0.00134615844452657
0.108854544214949	0.010221604686434	-0.0114756403871748	0.077182792843584	-0.00129947698184169	-0.0064090844381514	0.0213383955173227	0.0103300941817526	0.0028538740091914	-0.00385428070999654	-0.0119674401546721	-0.0140198677368164	-0.0170720345968763
0.551180297913854	0.324185105661814	-0.0844547684278005	0.306983163484289	0.0134804037715166	0.0169276972919038	0.0835136290741629	0.0518738965022782	0.0335421985235759	0.0152040505317101	-0.0109082952290673	-0.0261019222923258	-0.0444382807868794
0.85606841010841	0.14393158989159	-0.176427209847088	0.126625081955082	0.00242684855220465	0.00984744275217964	0.039722713027713	0.0230488367650868	0.0139329260091762	0.00613714565219214	-0.0039186482961483	-0.0133040300100226	-0.0194627362914862
0.44793883527677	0.156279535556965	-0.0662733834006181	0.263811735667034	-0.00542539503854739	-0.00505505343637974	0.0522929052923641	0.0358943146960214	0.0117256031489948	-0.00524022423746356	-0.0230339198137936	-0.0330758716350729	-0.047060118753058
0.0353159231199114	0.00521139828524562	-0.00507060850141113	0.0162485161327776	-0.000421847448116915	-0.000814565247804072	0.00318649063876434	0.00284265489350856	0.000561678532210674	-0.000618206347960497	-0.00288796529300606	-0.00370627462982865	-0.00461777175901068
0.0760367515759121	0.00358083565827502	-0.00955549013308341	0.0473667573016431	-0.00308561934768009	-0.00501093448513765	0.0130364866014276	0.00615055075276093	0.000842198068879974	-0.00404827691640887	-0.00751354752139707	-0.0107263302349642	-0.0132868277162894
0.317681811659743	0.0484827961215589	-0.0396367387182651	0.277780760872644	-0.00759392113638779	-0.00157446670586664	0.0540453838913371	0.0336533171558187	0.0113062562782638	-0.00458419392112719	-0.0234890571828683	-0.0366974259906936	-0.0466133896839529
0.655941946351374	0.27289901812513	-0.112258350658383	0.254871158088284	0.0152854943941406	0.0167963919807055	0.0719973177239568	0.0532499813745964	0.0283382864974915	0.0160409431874231	-0.00513011164051669	-0.0203362265576166	-0.0401404660289881
0.930450873015873	0.069549126984127	-0.202979963549833	0.0673524603174602	0.00862472120472113	0.00920865079365074	0.0192276587301586	0.0209377116402116	0.0131318572631073	0.00891668599918594	-0.00273129629629631	-0.00340445799434774	-0.0105757437469938
0.13204610474289	0.012869922464062	-0.0095170133359343	0.119470453822501	-0.00263002135818624	-0.00328331213713248	0.0329619352384626	0.0189621813823603	0.00760892367661825	-0.00295666674765938	-0.010680574251	-0.0168970711165328	-0.0229830903429578
0.856070178155178	0.143929821844822	-0.175659640976681	0.125605377400377	0.00984977670477671	0.0100243634606134	0.0473866664816666	0.0349446453083954	0.0212089269717212	0.00993707008269507	-0.00149806293122079	-0.00733854619867003	-0.0119386890941303
0.453417557088927	0.156288245031572	-0.0692391864059527	0.265675561200998	-0.00382874359447449	-0.00392373039896471	0.0592551732357073	0.0254919959059091	0.0108275247917207	-0.00387623699671957	-0.0155928002332314	-0.0337058516025981	-0.0472654143741132
0.857318080623081	0.142681919376919	-0.176379542613958	0.125242554297554	0.0177537000037001	0.016989120492797	0.059985093980094	0.0381539317626818	0.0250510921023421	0.0173714102482486	0.00341406611906614	-0.00589914312539308	-0.0119339397448955
0.0309352799518489	0.00181483505247955	-0.00457004307619741	0.0106993724856458	0.000102370822846899	-0.00120594660652012	0.00394027756270305	0.00317067263098482	0.000570451470373511	-0.00055178789183661	-0.00059823760978002	-0.0029866815467905	-0.00368196652862177
0.00555841327347551	0.000549028691624115	-0.000463152101189174	0.00911813814082643	-0.000167857592161153	-0.00017059051090507	0.001521530713149	0.00029016641254568	0.000331842336204904	-0.000169224051533112	-0.000706354383708963	-0.000818175987663184	-0.00113645838351134
0.215462585978407	0.0245458127855285	-0.0195748538427739	0.236348587715231	-0.000713519480383396	-0.00459089324446482	0.0528360322725695	0.0309787227928468	0.0124911760284334	-0.00265220636242411	-0.0178200208703566	-0.0267540836500253	-0.037295958351543
0.891143412790913	0.108856587209087	-0.188393533725758	0.0988249205424205	0.00906293835793837	0.0032427052577052	0.0255776917064416	0.0182228901191401	0.00921948995448996	0.00615282180782173	-0.00767679376723507	-0.0111364412208161	-0.0184572291545027
0.103920510107426	0.0261829396805194	-0.00592507698733243	0.118105385183199	0.000624915478781976	-0.00387688162065863	0.0310142732209255	0.0170111590359248	0.0124882968016972	-0.00162598307093834	-0.00938513729331766	-0.0107920513245363	-0.0202371154336204
0.0853136952536706	0.0122934461835649	-0.0120775046227249	0.0456092886366354	-0.00125557304848392	-0.00184753548858159	0.0155459417120234	0.0068999325289712	0.00223680219639319	-0.00155155426853276	-0.00198065051928573	-0.00575872938468081	-0.0076386826045578
0.89534294973545	0.073710163124462	-0.190478814670385	0.0965757010582009	-0.00551405529655535	-0.0297087279924236	0.0219462932900433	0.016514967815409	-0.0035144388752516	-0.0176113916444894	-0.00563008443626101	-0.0155776839327827	-0.0329736519018888
0.301526716264588	0.104194999690311	-0.036832760443117	0.237008957153347	0.02717502484571	-0.00724140724981165	0.0632445418545172	0.0499338236677685	0.0182922146699702	0.0099668087979492	-0.0102642110072382	-0.0182630598565679	-0.03707257551217
0.0965634274815019	0.00658497815784295	-0.0133562411411944	0.0485190174909131	-0.00119184757179058	-0.00479631777402131	0.0143566863662121	0.00636844267891859	0.00202084206008563	-0.00299408267290595	-0.00485546097915882	-0.009327106610953	-0.0135585418289091
0.147974535193344	0.0991027101972919	-0.0178584657217258	0.110103489625841	0.00539700216042832	0.0359084727475226	0.0360210248444436	0.0231011987625182	0.0103763819711809	0.0206527374539754	0.000990251838410922	-0.00800774512141408	-0.0143419581432423
0.282278912595971	0.046430225910047	-0.0317790050919233	0.236019008282641	-0.0047167735153143	-0.0125126879568319	0.0506903568618509	0.025260535111613	0.0116088846899855	-0.00861473073607311	-0.0193395394169731	-0.0337117216696063	-0.0414116849645905
0.201269776871024	0.0268119899935066	-0.0196799308937753	0.173026898017565	-0.000993635724688247	-0.00263357329010347	0.0431363953917263	0.0252493026148816	0.0107991960709771	-0.00181360450739584	-0.0136466283917542	-0.0209682545516199	-0.0305198497953504
0.573651673577844	0.279145251887156	-0.0872260505211258	0.298803522945965	0.00820959795979326	0.00927021315346066	0.0820788512243924	0.0629898672524228	0.0305594487547615	0.00873990555662696	-0.0170542548602325	-0.0316325367473367	-0.0398524355328538
0.93227705026455	0.0677229497354497	-0.204312476833558	0.0658546164021163	0.0107357275132275	0.0100318386243385	0.0234504100529099	0.019806488095238	0.0121789616402115	0.010383783068783	-0.0013328637566139	0.000910260341510316	-0.00826540764790762
0.0174917606201024	0.00825237895597486	-0.00206067938720301	0.0125929947784646	0.00196271453954962	0.00206781386023351	0.00161542396535959	0.00234289511076373	0.00323732316579701	0.00201526419989156	0.00106635300920807	0.00193435318286608	0.00074032312323383
0.0645227693783435	0.00652491738766994	-0.00759864715758712	0.0386100749423907	0.00214721174683917	0.00340459967657704	0.0153332331122291	0.00770625788407531	0.00536985069891124	0.0027759057117081	-0.000857131023556376	-0.00359413525825543	-0.00627954568261526
0.202957297786774	0.138234351306649	-0.0252163364424818	0.154035969197048	0.0097127325773203	0.00644766372387237	0.0510653143357123	0.0372188416295506	0.0207891944591929	0.00808019815059635	-0.00207119803478428	-0.00663982453909448	-0.0144176951944082
0.305355960095097	0.0525272763092473	-0.0364791570272069	0.279851019158307	-0.00657909878271773	-0.00786653892534589	0.0551667697411712	0.0244545346576354	0.0122215598855913	-0.00722281885403181	-0.0283308243657172	-0.0317092331936927	-0.0495121670057591
0.0720035965406672	0.0444421828198214	-0.0113780312068878	0.0270314194443114	0.00486957098231551	-0.0016114075704125	0.0132025314748198	0.00979856369890267	0.00511951089746067	0.00162908170595151	-0.00161385955936065	0.00133295932235235	-0.0025861443781407
0.905135224867725	0.0948647751322751	-0.194147972855706	0.0898414417989417	0.0153768999518998	0.00327061808561802	0.0283813936988937	0.0248957395382395	0.0149249019961519	0.00932375901875893	0.00217234570010882	-0.00825471281792689	-0.00485345835809081
0.224480519750111	0.0319909504697062	-0.0260433848110109	0.183256737777782	-0.00040879593763582	-0.00281591231166581	0.0411643440381638	0.0242578803721277	0.0130546446669333	-0.00161235412465083	-0.0115368772092653	-0.0210966204246393	-0.0287367089663012
0.0883504265708793	0.0576436176178622	-0.0128095663302356	0.0420535306993161	0.0110518918229608	-0.00028570091222839	0.0208003018454067	0.0158886476978822	0.00432250386620479	0.00538309545536622	0.0012243016414772	-0.00127247496445301	-0.00360527139763404
0.654159404680585	0.276875115920415	-0.110508726796874	0.251600801675099	0.0212160722173664	0.0119904276674528	0.0727309140329027	0.0562038526764809	0.0362339029397605	0.0166032499424096	-0.00320525490939483	-0.00944638240847029	-0.0303076559234802
0.896183435545936	0.103816564454064	-0.190309631809474	0.0943610882635881	0.014458112073112	0.0075481385281384	0.027503403078403	0.0196068649406148	0.0189226581751581	0.0110031253006252	0.0111225390812889	-0.00517212033337044	-0.0104257085507086
NA	NA	NA	NA	NA	NA	NA	NA	NA	NA	NA	NA	NA
0.903086865079365	0.0969131349206349	-0.191775015912893	0.0909667857142856	0.0151266137566137	0.0103906084656085	0.0260676256613757	0.0185387235449737	0.00419578933865705	0.0127586111111111	-0.00223460241011719	-0.00147981421356425	-0.0150501239963741
0.206828213166579	0.031279489967618	-0.0209072827540076	0.179486966982536	0.000794585951437166	1.77744607559593e-05	0.043717016254538	0.0260310003371906	0.0102619881656688	0.000406180206096562	-0.0119292590464461	-0.0202330528438313	-0.0294079817390371
0.0883122615773937	0.0572110260697113	-0.01245911149816	0.041630646357505	0.00994860569712988	0.00299773244376685	0.0242971673430563	0.0147039844619739	0.00489853945037572	0.00647316907044837	-0.00156212842225656	-0.00261117908598731	-0.00407186328180437
0.0900647346204128	0.061142728276112	-0.0130768825502227	0.0424219604635605	0.0141854346775825	-0.000418610844890713	0.0241374302578713	0.0162696116678268	0.010863827560519	0.00688341191634591	0.00440583930300371	-0.00197370052780832	0.00698714079972985
0.577257966858047	0.280495710652754	-0.0892085344783127	0.293134909001262	0.0122657580205965	0.0160849646852804	0.0880608791429486	0.0485018286975826	0.0343450940043989	0.0141753613529384	-0.00349137173375202	-0.0291869221086504	-0.036031742390939
0.103465361490296	0.0268321906598668	-0.00586428207636412	0.117465949448914	0.000661436478216218	-0.00221433659706276	0.0349366239895076	0.0221129168837594	0.010205235110497	-0.00077645005942327	-0.00394462758595761	-0.00867616144622903	-0.0158706656937332
0.654090162435418	0.273497972426854	-0.11000899749497	0.250139352841882	0.0227898274078754	0.0145796139893858	0.0736911985552989	0.0537053070594742	0.0303454731603996	0.0186847206986306	-0.00122335456026912	-0.0106988288088821	-0.03182758961923
0.578501936257872	0.368083938121688	-0.0896435514422889	0.292119475336616	0.0331752780979606	0.0220089822114355	0.0814560816872899	0.103181344221989	0.0457835257041668	0.0275921301546981	0.0509935689465549	-0.0151663479990699	-0.0295340904221906
0.115645612783437	0.0733004094079207	-0.0164145080985365	0.0657904644610466	0.00547408355746558	0.00682119624139826	0.0307840070717592	0.015402236299063	0.0133357657816399	0.00614763989943193	0.00228657433900162	0.000827420824214456	-0.00369663070957893
0.0503559354899647	0.0218298173623654	-0.00903062411464866	0.0151807892131045	0.00264119047137141	-0.00306651459674263	0.00546885128091641	0.00202234380594082	0.000706724485766114	-0.000212662062685609	-0.000656439202531355	-0.00451577510228986	-0.00545240710168743
0.144891731572152	0.0983486743649459	-0.016687575867466	0.110696050354117	0.00593405886168485	0.00215470838686627	0.0363256905114127	0.0236335961419971	0.0128331701603386	0.00404438362427556	-0.000404408451862598	-0.00973466294608921	-0.0100663210969535
0.931657685185185	0.0683423148148149	-0.203188629480934	0.0662673148148148	0.00727223544973554	-0.000964642857142817	0.0218451719576721	0.0140833862433863	0.00282908128908133	0.00315379629629631	-0.00186058201058203	-0.00999302549302539	-0.0178218848924981
0.557721995666018	0.192117239277445	-0.0928344295907382	0.260771733387594	0.0106138326810414	0.0100808399418326	0.0695554616648295	0.0416377472490166	0.0214154892874752	0.010347336311437	-0.00901033424468811	-0.0337008346488402	-0.0454678168551135
0.0415568526744075	0.00520583454838867	-0.00647261755046102	0.0172554113635605	0.000105300861937982	-0.00122775866338873	0.00570177514037646	0.00414726013631347	0.000758592363054471	-0.000561228900725373	-0.0029729876186388	-0.00396456406275488	-0.00435081378636046
0.544225553955032	0.324185706132109	-0.0825913403210192	0.309330514327323	0.00787734986376032	0.0107003480852934	0.0725658426474811	0.0614622282272665	0.0292590129679686	0.00928884897452686	-0.00636004010600899	-0.028430681552383	-0.0433952045293334
0.107826809902944	0.0306844848476566	-0.00719096186834581	0.12182756528505	0.00334839104544356	-0.0040771640423161	0.04001841592811	0.0213503839247529	0.0105616933835549	-0.000364386498436273	-0.00748514710380689	-0.0138095472735113	-0.0156808199347522
0.0925240727392148	0.0124711978362523	-0.00900253696043185	0.0774702859483771	-0.00497737507894187	-0.00557794355793284	0.0201339593998446	0.0137967518885436	0.00305661157207389	-0.00527765931843736	-0.00960871017346197	-0.0119279142149577	-0.0166038272073574
0.932973399470899	0.0670266005291006	-0.204433285323781	0.0647054894179894	0.00814818783068794	-0.00174117724867717	0.0172257671957673	0.0113863029100529	0.0111825793650794	0.00320350529100544	-0.00122317941317929	-0.00304776094276094	-0.00600621693121683
0.580895812642277	0.367628369503133	-0.0886299737553846	0.290112307072357	0.0245393900884409	0.0230242465183557	0.0891942407756655	0.0646607067730952	0.0413983674874993	0.0237818183033983	0.00802943768973463	-0.00693805946588999	-0.0314223976031788
0.399045142943777	0.0750003183918618	-0.0523467444778698	0.309395257523202	-0.00478118195263527	-0.0135871184453736	0.0598618258771622	0.0330689785986953	0.0145309891802238	-0.00918415019900448	-0.0266843007032135	-0.0427620748415866	-0.0606356106015155
0.478368300685127	0.169635594138414	-0.0722176936000741	0.278063342783101	0.00882727315755644	0.00125331983157162	0.0631309666260869	0.0374767068793001	0.00513816085199031	0.005040296494564	-0.0101468169380496	-0.0492844120076678	-0.0524912672296642
0.00891811850761691	-0.000884981482823056	-0.00112388376280237	0.00447060734535321	-0.0015668204671604	-0.00205614470621008	5.46320384067558e-05	-0.000857369694402269	-0.0011648159152891	-0.00181148258668524	-0.00199523946648537	-0.00275156083068248	-0.00305639977552603
0.0850657504400709	0.00328707566269348	-0.0112322627901627	0.0443796589002353	-0.000162383849822173	-0.00285952921619556	0.0113412080041891	0.00541480670231001	0.00220788604196757	-0.00151095653300887	-0.00668353330421517	-0.00985569317268843	-0.0129883776771183
0.906631468253968	0.0933685317460318	-0.193324383115708	0.0885157539682541	-0.00122236411736409	0.00244026196026192	0.0245598611111111	0.0181209902597403	0.0165344534632035	0.000608948921448915	-9.20778295778746e-05	-0.0115548806748806	-0.0156616126139655
0.532854675043965	0.128017670852531	-0.0800723259837449	0.309550447584397	-0.0053653601526864	-0.0133214926962405	0.0631581565772048	0.0380189659785067	0.011864487923655	-0.00934342642446351	-0.0235376319966958	-0.0415621677815166	-0.0514282737548875
0.905418624338624	0.0945813756613757	-0.193766900160003	0.0893002645502645	0.019291455026455	0.00462461640211653	0.0308875661375662	0.0219098082010583	0.0215019510582011	0.0119580357142858	-0.00445726266545343	-0.0101384400819481	-0.0118262190124691
0.0771479182305818	0.0563439592873392	-0.00580645844403838	0.0494115405515353	0.019683841649398	0.00270665303565065	0.0330123319233033	0.0202987517753572	0.0134531905471219	0.0111952473425243	0.00450601460792455	-0.000651309821187607	0.000373884279412665
0.409311046132996	0.0743127952736742	-0.0556438909799545	0.309924482179994	-0.00638095079552331	-0.0103817197431529	0.0603270988864725	0.0352268574298789	0.0108805459908091	-0.0083813352693381	-0.0227267368867402	-0.0400496930255032	-0.0556437716575394
0.202746582589592	0.0251102186890101	-0.0195150943742003	0.202415185452276	-0.00191163483111051	-0.00308208173386088	0.0443033219647405	0.0268720884448971	0.0127598650674609	-0.00249685828248569	-0.0145150985674758	-0.0242728650250445	-0.0352632580790116
0.85440038988789	0.14559961011211	-0.175565429657284	0.128176331723832	0.00481899262774266	0.00753645990038454	0.0397018455618456	0.0267428502516003	0.0173924636705888	0.00617772626406365	-0.00284352694540568	-0.0142170014639499	-0.0209112208434266
0.0179923179050514	0.00929477372695472	-0.00252018653180846	0.0134184805648835	0.00284729045246901	-5.22457265554818e-05	0.00277112896465771	0.00219592776621151	0.00245388769960101	0.00139752236295676	0.00048493906488686	0.0012514332089728	-9.63468567101097e-06
0.0752799407316044	0.0576010888934607	-0.00580334139018805	0.0575230457061478	0.015457350786264	0.0081753935306145	0.0377035668739613	0.0196729663550009	0.00890599975601991	0.0118163721584392	-0.000365933026878013	-0.00190355632024437	-0.00421483228016217
0.452628803244287	0.158774919151305	-0.0687409993929017	0.259180757003134	0.00918936400812376	0.00308320574589221	0.062496401408123	0.0456914965428736	0.0212949127126546	0.00613628487700801	-0.00867714495975669	-0.0288760026244374	-0.0323472583813441
0.547551674142286	0.319025263782282	-0.0836502828435899	0.309416043164891	0.00666345169495486	0.00767773888838852	0.0765070176343738	0.0499781869290531	0.0247487108273635	0.00717059529167174	0.0111405757921786	-0.0300728883883169	-0.0448699237281479
0.294484411837764	0.0445464261214373	-0.0363537214285611	0.239274390010848	-0.000699886037594244	-0.00511511935354836	0.0530570947560725	0.0285244177195732	0.0116388285662894	-0.00290750269557133	-0.01605563826262	-0.033021134966996	-0.0429739710412482
0.417012357520037	0.117515817241334	-0.0592990582559263	0.306897851417339	0.0336202780908014	-0.021512558144252	0.0736107477534879	0.0486088774066279	0.0209335040935593	0.00605385997327473	-0.0108314906617445	-0.0294625028306135	-0.0374021456642998
0.557750665982481	0.193798257801062	-0.0930845050590389	0.26201552258462	0.0196550755732512	-0.00789721641209629	0.0582813525315393	0.0256958834627831	0.00775599485126399	0.00587892958057745	-0.0135182166948342	-0.0256203103979864	-0.0333900999662695
0.0370413924604621	0.0142748024192081	-0.0072452427814891	0.00622704451692933	-0.00343145993474318	-0.00477617163287395	0.000461709191376461	-0.00116133536467285	0.00189312321870683	-0.00410381578380857	-0.00399384753852374	-0.00309528925472362	-0.00477660109920237
0.194142349938578	0.0688870418325964	-0.0224535588212482	0.156431535654724	0.00193947656494498	-0.00177968907139561	0.0396274765875457	0.0259548104314556	0.00826932426539914	7.98937467746952e-05	-0.0061333501819778	-0.0156816001801584	-0.0228545905768615
0.0796542561186111	0.0444168696863217	-0.0123871216983995	0.0298771468401519	0.00269427768159429	-0.00304751692340559	0.0131931136981688	0.0063477877823612	0.0023736885511989	-0.000176619620905649	-0.00256328450087004	0.00152388470109169	-0.0122058178010499
0.924170158730159	0.0613318184249746	-0.200642548192095	0.0728737301587301	-0.00568719831094833	-0.0109452315277315	0.00871175264550272	0.00749165191290202	0.000260317830317769	-0.00831621491933987	-0.00960577029452025	-0.0147581751064839	-0.0231453245120892
0.0356543670994626	0.0119050402961175	-0.00680087856193423	0.00584139508280757	-0.0044413363040347	-0.00446520647021901	-0.00183279465376964	-0.00115738070952419	-0.0016285379739369	-0.00445327138712685	-0.00454313851170512	-0.00466530664431723	-0.00664972820379622
0.44991332269595	0.185378863034694	-0.0601617128302754	0.347426063514053	-0.0115444482311768	0.00388995577636808	0.0716303390227139	0.0522344533016258	0.0234147970936379	-0.00382724622740438	-0.0146065087434835	-0.0385470143539214	-0.0514553842198149
0.481427570262781	0.262686598341108	-0.074661290588575	0.274264697035545	0.0210395865388291	-0.00784640246773816	0.10878008206175	0.0529757619163166	0.0285802412918427	0.00659659203554547	-0.00677543215827853	-0.0223827348852718	-0.0279504331948499
0.552930431835218	0.321201071557811	-0.0846680963125385	0.306740855288399	0.00543624246549257	0.0120965568830184	0.0772658138714122	0.0562929127131346	0.0317890477814057	0.00876639967425552	-0.0141255411462394	-0.0252757909987308	-0.0464604258073387
0.882300965885966	0.0719407216150727	-0.186406942676412	0.105841891256891	0.007221302031302	-0.00268328301328291	0.0263097387797387	0.0171177367879941	0.00792147301772295	0.00226900950900955	-0.0101620231367067	-0.0171781101999852	-0.025066913620187
0.573711867975158	0.280421787026514	-0.0871546020250115	0.294990947032565	0.00923714590055058	0.0157952546406791	0.0817397272093408	0.0520438478547692	0.0256543124187554	0.0125162002706148	-0.00319753417629276	-0.0326108888805474	-0.0429762380305259
0.418738168831232	0.11850801652028	-0.059723773838504	0.310675982572919	0.0329331522875067	-0.00999477288049372	0.0718180893727096	0.0480467062370675	0.0244442563618043	0.0114691897035065	-0.0221168849312012	-0.0257797605752804	-0.0485609653018669
0.905521957671958	0.0944780423280422	-0.193151641782147	0.0906302645502645	0.0158953114478113	0.00913306277056269	0.0358982407407407	0.0213397486772486	0.0208035816498315	0.0125141871091869	0.00573094622969617	0.00189872354497345	-0.00490286375661386
0.0751047984306597	0.0423401838565067	-0.0117621089769813	0.0274749966233065	-0.00470360492737742	-0.00358055109286977	0.00609843561679906	0.00617389297922925	0.00240907757817607	-0.0041420780101236	-0.0035832200243601	-0.00999596598860002	-0.0111857399854227
0.0569386891597713	-0.000378113115725692	-0.00727152850184969	0.0300427266297762	-0.00170713588515731	-0.00209628922105638	0.00648638222191421	0.00243879806251504	0.000609096151563786	-0.00190171255310684	-0.00724193201716644	-0.00907853420091639	-0.00996325939149229
0.0658087077462043	0.0113704740384669	-0.00792882528599802	0.0411765447400106	0.00181087803577264	0.000881604949208262	0.0133251053157456	0.0100214805288674	0.00642154978917017	0.00134624149249045	0.000483856181677428	-0.00326696803278496	-0.00523055546003329
0.00585958800252347	0.000154279284373891	-0.000579549163617282	0.00856906747018239	-0.000626803358096902	-0.000824799302319406	0.000940739295048405	0.000599046063602268	-7.95648177293242e-05	-0.000725801330208154	-0.00103973415752167	-0.00117992734647898	-0.0015997799162675
0.2082350931727	0.139059397805691	-0.0255336685210742	0.154843836216558	0.0231001761513726	0.00528965401556827	0.0504383848923884	0.0347496707655228	0.0265198440971569	0.0141949150834705	0.00325958620228459	-0.00924901579190418	-0.0153341910778392
0.543363530217867	0.219001823229771	-0.0829629972843915	0.311534872553275	-0.00674144021658363	0.0031980043800206	0.0658787899516239	0.0448191152969984	0.0229317929769247	-0.00177171791828157	-0.0221979699188964	-0.0383214179565986	-0.0557187306391252
0.0721949511899258	0.00132513002169726	-0.0106149258175394	0.0326440917846515	-0.00258460117516127	-0.00357248807089404	0.00775775531339004	0.00271780507825962	-0.000420060577701248	-0.00307854462302765	-0.00775297576774833	-0.00919632152568406	-0.011077027456508
0.0486350054077725	0.0327790881775227	-0.00430764879392263	0.0216189924721097	-0.00249983926364277	0.0101132320801146	0.0173590610060697	0.00873267430732365	0.00443947127071685	0.00380669640823591	0.00519910868935521	-0.00229926806699155	-0.000396370365125853
0.320820438626338	0.0961018210103152	-0.0398089170620251	0.272246225539447	0.0249638451220252	-0.00718731346113921	0.0970266512846393	0.0642622236293476	0.0263143721392574	0.008888265830443	0.00316413444014935	-0.0186829793290808	-0.0336407432266858
0.197774055603081	0.0237356038283702	-0.0186270032473996	0.202699809278198	-0.0026745829079044	-0.00147908276177378	0.0494598373741147	0.0297217489370631	0.012442612183541	-0.00207683283483909	-0.0131408839133956	-0.02388599764359	-0.0315125078940022
0.902389761904762	0.0976102380952381	-0.192289709798864	0.0915207936507936	0.00618672216672211	-0.00955382432382434	0.0289278439153439	0.020564421041921	0.00992178903735141	-0.00168355107855112	-0.00796691109329262	-0.00533423848074588	-0.021261645831021
0.0907260079420924	0.0613080599335604	-0.0129110988748413	0.0427372896100754	0.0126177808529171	-0.00181966383025821	0.0175942738489451	0.0127411203564412	0.00984799264337352	0.00539905851132944	0.0127285966194854	0.000221843796881727	-0.00492833664294032
0.0960879052566248	0.072940298612207	-0.0135277816442426	0.0458247469714455	0.0135464833357267	0.00191585394505744	0.0160709836471426	0.00822415713372084	0.000636434893026547	0.00773116864039204	0.000389412722724733	-0.00589091133674996	-0.00706771642159078
0.0673916741227988	0.000456147779755708	-0.00944185090516541	0.0288905209364866	-0.00499601204591415	-0.00214023857755093	0.0080509224142519	0.00410333719024836	0.00116347444970111	-0.00356812531173253	-0.00515322434178886	-0.00740310399961869	-0.010188033707777
0.326774293772711	0.0989101552710444	-0.040030251996265	0.276524800850473	0.0041985237573513	-0.0119717445027874	0.0649546741099555	0.044381932120152	0.0281750434409729	-0.00388661037271804	-0.0101566689007525	-0.0153285601671509	-0.032962179459926
0.924507645502646	0.0599271884495188	-0.201343746032972	0.0726517989417989	-0.00946882996905052	-0.011309727032227	0.00815042230917229	0.0036225646113146	-0.00348348512111674	-0.0103892785006388	-0.0153231416839386	-0.0237544358099397	-0.0227929556160071
0.903807116402116	0.0961928835978836	-0.193203312529214	0.0908935185185185	0.0100081204906204	0.00667391534391537	0.0300365638990638	0.0155937614237613	0.016390731120731	0.00834101791726782	0.00263531593406596	-0.00546124338624343	-0.0062271061808562
0.0650185164544911	0.0238456444022515	-0.00397573837122047	0.0481617108817615	0.0187912392623363	0.00301537929759164	0.0301655188935319	0.0272747056198432	0.0191363262433091	0.010903309279964	0.00905368557518324	-0.00157780697247714	0.00426798791302445
0.094228363558993	0.063644164696682	-0.0133238809902913	0.0439275815581483	0.00679225605482126	-0.00730380469894304	0.0147496001947703	0.00411967418148043	0.00748514414862164	-0.000255774322060892	-0.000679320419020968	-0.0034766185273075	-0.00723699165906598
0.4385534563333	0.0863214146368654	-0.0637949448911979	0.261387775688286	0.00357220173946537	-0.0023402574193051	0.0569314660490565	0.0311315205440651	0.0164074008633123	0.000615972160080136	-0.0198111647994267	-0.0412974738728918	-0.0521745659217334
0.932051574074074	0.0679484259259259	-0.202951178347757	0.0654006481481481	0.00321429894179892	-0.00612071632071642	0.0187335052910053	0.0165608068783069	0.0106559073334073	-0.00145320868945875	-0.00505330454403985	-0.0137440766178266	-0.0135952567748158
0.00140069137371906	0.000908217334092968	-9.01182072460809e-05	0.000320053277492705	-0.000248403551401269	-0.000323377269364743	0.000302574697173341	0.00010126575468905	8.61014089039661e-06	-0.000285890410383006	-0.00022343905099485	-0.000385564454968554	-0.000479701572515898
0.44764797556565	0.160711239057426	-0.0674637391772543	0.262404851393659	0.00331731961692661	0.00484811932713286	0.0644602467047528	0.0413348672300271	0.0224245452832479	0.00408271947202971	-0.0115149403502423	-0.0264229084459748	-0.0390164241423694
0.56404327354189	0.26702971581509	-0.0947459033043528	0.260757501339996	0.0187884280101225	-0.00535463928462299	0.0952431984928809	0.0469770998024118	0.023989787281753	0.00671689436274969	-0.00881532196016277	-0.0333113653363507	-0.0319897281113781
0.299062834486912	0.0499323312049129	-0.0344001599432009	0.277666303197442	-0.00649888336115662	-0.00665909803859749	0.0529812872548644	0.0327492546394292	0.0151538133739434	-0.00657899069987705	-0.0225784349811439	-0.0307223023470687	-0.0443872769926259
0.0422209055323757	0.0154024102958649	-0.00714083998739371	0.0122762273632982	0.00103714217141218	-0.00518929413391585	0.00582749014632895	-0.000123324420189704	-0.00145830639643831	-0.00207607598125183	-0.00214865920489125	-0.00506354301417391	-0.00472260079154559
0.095755084348268	0.0726791121088889	-0.0135130084766704	0.0476678175510115	0.0105955804736857	-0.0044683285289295	0.0225282560879523	0.0144100371392896	0.0104487715810656	0.0030636259723781	0.00352062246682092	-0.00411596179773477	-0.00864467361928566
0.854345146612647	0.145654853387353	-0.175158513262395	0.128716440688941	0.00260245328745323	0.00787073483705836	0.03890220006845	0.0263554464516964	0.0182344631757132	0.00523659406225585	-0.000720928284678291	-0.0121428175283322	-0.0226860723228459
0.027860894922044	0.00285109951067824	-0.00399540430328059	0.0154995866404519	-0.00128578087646614	3.61257991569608e-05	0.00215499443502433	0.00135551584901696	-0.000107081457254458	-0.000624827538654588	-0.0018891322705172	-0.00284666381538554	-0.00379269200778638
0.20218771121936	0.0268125909410257	-0.0194249554927243	0.202007064506879	-0.00246706518352957	-0.00511153760715241	0.0462527225515422	0.0273226132398296	0.0118242025360684	-0.003789301395341	-0.0144726318221514	-0.0257013838257196	-0.033867055660968
0.29762124768489	0.0512145373249207	-0.0335326795984985	0.273336814120293	-0.0054974849597933	-0.00511810502971632	0.0514061196941588	0.0318979038589364	0.0127532675465383	-0.00530779499475481	-0.018946050276458	-0.0337550667151433	-0.0459710193734094
0.015428088811969	0.00223090275879267	-0.00302706186033126	0.00238111559460774	-0.000219571472249599	0.000660692818134264	0.000745099973940027	-0.000625449857106926	-9.79313261410385e-05	0.000220560672942334	-0.00114490438383564	-0.0011756502714596	-0.00190815243268267
0.0927184050805054	0.0632789487104825	-0.0136850046241686	0.0441758110967768	-0.00222624849473058	-0.00419230317418809	0.0134117783237527	0.00663169901469043	0.00414653703125097	-0.00320927583445933	0.00699885325792267	-0.00854837432652385	-0.0101756183452056
0.89252246993747	0.10747753006253	-0.189901552469922	0.0976603872053872	0.00989263690013686	0.00105215969215966	0.0326199374699375	0.0184788723368136	0.01683166005291	0.00547239829614832	-0.00497087939837948	-0.00878340904193842	-0.0132555807387057
0.547289968620973	0.225297970535836	-0.0843152161280668	0.304266987348157	0.00427073295735925	0.0108038431844764	0.0761190417079003	0.0487694018771332	0.0250935154155865	0.0075372880709178	-0.0136011310164551	-0.0296841913895505	-0.0440349710244116
0.907812830687831	0.0921871693121693	-0.193554028912223	0.0872055820105819	0.00911174603174603	0.00342802910052908	0.0251589207551707	0.0152530702168202	0.00608803659303658	0.00626988756613756	0.00243699074074077	-0.00412349919144039	-0.016753963680655
0.45064381362029	0.315339831884114	-0.0600873272082255	0.346103489381078	-0.000407103662219521	0.0133452750173573	0.0826516434534879	0.0502961528573617	0.0273172597336694	0.00646908567756888	-0.0164421809009462	-0.0315550813286041	-0.0469296463832389
0.22518974827317	0.101091115665124	-0.0261402567352952	0.176631791782577	0.00818928456507231	0.00207771435670587	0.0521366301306809	0.0290995542924993	0.0265916633805864	0.00513349946088909	-0.00418795826906504	-0.00731534045522361	-0.00540706977428451
0.553893395756721	0.194253010194073	-0.0912998315244522	0.261342070981109	0.00434000575389959	0.00297050241080898	0.0715652880214297	0.0463922351527486	0.028778922968374	0.00365525408235423	-0.0118123199456099	-0.0171047726192469	-0.0342658351115418
0.0112495177340921	0.0248520995177892	-0.000262493425094538	0.0108342675635503	0.0069261611561948	0.00251301068371428	0.0130674137929564	0.00728969719288527	0.00842469551218033	0.00471958591995454	0.00360959175751694	0.00406643202022983	0.00338191256924092
0.301283928324045	0.0484724754714322	-0.0325676397414105	0.302652456806705	-0.000555610840787091	-0.00528458516835317	0.0635903169382317	0.0382848021634109	0.0170783104629182	-0.00292009800457016	-0.0200768730748991	-0.034702849415692	-0.0463627144348495
0.931425026455026	0.0685749735449735	-0.203853580071807	0.0659899735449736	0.00300767917267908	0.000504841269841294	0.0173718716931217	0.00975963383838396	0.00157891922891917	0.00175626022126019	-0.00226381914381912	-0.00949319624819622	-0.00857953583453586
0.0942229160326379	0.00510285309378994	-0.0133394550309974	0.0480058296371229	-0.00392231722459851	-0.0025937989564708	0.0127499363049413	0.00494952111564713	0.000252561828579759	-0.00325805809053466	-0.00859999648966488	-0.00968989710443201	-0.0137859211035184
0.0332192124483814	0.0110122061085898	-0.00611980859956304	0.0077002605182087	-0.002540253124899	-0.00560137233858324	-0.00178307230964065	-0.00177229303154948	-0.00256507470691422	-0.00407081273174112	-0.00439465293992808	-0.00506300133036683	-0.00576129882268561
0.924508373015873	0.0608822116856105	-0.201273522083074	0.0721938492063491	-0.00475297859547863	-0.0153748339153603	0.00968515253265256	-0.00266860870610885	-0.0107030152717653	-0.0100639062554194	-0.0117917553754726	-0.0243880691993192	-0.0240685612118933
0.557736756514297	0.181845523371381	-0.0825069239246595	0.299036256668762	0.00739748519810746	0.00456718086152785	0.0675278934689565	0.0528645709102759	0.0196171965475567	0.00598233302981765	-0.0170279759147715	-0.0374097125677221	-0.0479093769185943
0.854747817552817	0.145252182447183	-0.176229563127881	0.127594007844008	0.0148230783813138	0.00958610796610804	0.0390582257751996	0.0359651387963889	0.0216636036648538	0.0122045931737109	0.00304270733408896	-0.00917905044166067	-0.0123320046728869
0.457461139100212	0.242219988135914	-0.0700901153001475	0.26081541171881	0.0058703154023006	0.00507065352328517	0.0658570117367102	0.0409037277656487	0.0253621142660391	0.00547048446279291	-0.00784142603108184	-0.0265401541808311	0.00753022954425836
0.283128514609945	0.046410832868753	-0.0325560052785186	0.241333857329815	-0.00487987334921652	-0.0125183598429857	0.0487950276163089	0.0333571788783322	0.0114401854124644	-0.00869911659610112	-0.0223708766772572	-0.0318771807607263	-0.039058210456241
0.305986950132666	0.107815236747302	-0.0389360712559598	0.239932621404958	0.0141842454311873	-0.00522590737140766	0.0539055247057678	0.0404203399536872	0.0259146653958742	0.00447916902988982	-0.00334574389914027	-0.0169095811211037	-0.0294337191830898
0.577172213952282	0.277973577739212	-0.0887067393180252	0.293603674893328	0.0184915520918494	0.0154684367630178	0.0804604791558925	0.0530165433938328	0.0281345391827481	0.0169799944274336	-0.00164545670285854	-0.0334427479440824	-0.0347902039171109
0.0656335802068739	0.023825173262754	-0.00331681149092677	0.0485468612783655	0.0173421740921186	0.0025385541173277	0.0271749542152207	0.0198008114424728	0.0166783405374256	0.00994036410472314	0.00395417370609188	0.00194924743577807	-0.0025958852396834
0.0308617069682031	-0.00337502304263634	-0.00334679704170047	0.0216503281608572	-0.00542856923144397	-0.00617629392334253	0.0022488260585375	-0.000533076903509972	-0.00333626641881063	-0.00580243157739325	-0.00735431964370501	-0.00885544704728856	-0.0103573135204019
0.652739244597573	0.275445370896663	-0.109092924502695	0.248338554294854	0.0160218768122393	0.0159597268161854	0.075819211922606	0.0535398758056642	0.0341118963939523	0.0159908018142123	-0.0112404662065267	-0.0158276257865595	-0.0249912787907722
0.307699170081591	0.0503544696362063	-0.0340291376893919	0.301684125235636	-0.00059124505924274	-0.00299223152086403	0.0645126662975032	0.0376131237588264	0.0121370122809271	-0.00179173829005341	-0.0182139683096901	-0.0330602833897016	-0.0446679690373925
0.549873794855865	0.320299510568182	-0.085008383360838	0.304737330014371	0.00498221490915951	0.0143691486067988	0.081704618816372	0.0503792174684584	0.0368119160120756	0.00967568175797917	-0.00917058466535969	-0.0306793382741001	-0.0447915635528994
0.658074654038582	0.272827206504035	-0.112176334234671	0.24711711488903	0.0176499668338831	0.0138027605483706	0.0655393178572586	0.0568536181633391	0.0383363879958618	0.0157263636911268	0.0014797964724792	-0.0131208967212325	-0.0344192546758154
0.412695303333777	0.117967634169804	-0.0568933801621617	0.307718674547074	0.00634062611230451	-0.00856279858955594	0.0638408364743708	0.0499268062965742	0.0298581537757777	-0.00111108623862571	-0.00378504607272001	-0.0235433334316768	-0.0372391345727572
0.223963788353064	0.103840836011332	-0.0258284851961244	0.17876930322329	0.0282293587331922	0.00190668096790081	0.0580915753964483	0.0403787019898289	0.0237466296134439	0.0150680198505465	0.00215720062643704	-0.0190563760780084	-0.0154449194227372
0.321416057587847	0.0518266661430917	-0.0403291462716448	0.277975794607085	-0.0021035907909624	-0.0163815324130223	0.0456404103905103	0.0249735253131855	0.00476232829638518	-0.00924256160199233	-0.0210580988974842	-0.0350337590260094	-0.0553805700169976
0.906468465608466	0.0935315343915344	-0.19324438266128	0.0881646296296297	0.0163578571428571	0.00113095612992664	0.0225553565416066	0.020743664021164	0.0194860966810967	0.00874440663639187	0.00659867752617749	0.00209130656380652	-0.00387865620490624
0.0151661958140494	0.00162290982249548	-0.00289408440774178	0.00210118556718254	7.4165541329883e-05	-0.00155703464820119	-0.000292935953128895	-4.99044981263162e-05	-0.00059887073913165	-0.000741434553435651	-0.000962731184698461	-0.000597914259236752	-0.00147135442196552
0.224892564219072	0.102666983628584	-0.0256332899038256	0.176793514845765	0.00198229184926413	-0.00302927173325235	0.0489412830326064	0.0400741257188983	0.0173572133996334	-0.00052348994199411	0.000382183160431426	-0.00858280256102911	-0.0285301654847004
0.0264445134474206	0.00703279271132451	-0.00452916287814216	0.00927695670208567	-0.000846225718292216	-0.00324536716001358	0.00170083620673221	0.000443622921606705	0.00053809788388106	-0.0020457964391529	-0.000859337029145989	-0.00247935177663043	-0.00247047829999164
0.664469251502415	0.268390778284081	-0.112884084150733	0.248120997008733	0.0100346321965492	0.0106154956749214	0.0673127413782804	0.0461601745990541	0.0279195843442239	0.0103250639357353	-0.0082650486594561	-0.0291485265400802	-0.0359366001883086
0.280009768338932	0.0420043048478849	-0.0320565862435604	0.237074003676966	-0.00380315354780314	-0.0078124744316857	0.048355059556955	0.025984425047738	0.0131166763143952	-0.00580781398974445	-0.0191554088049668	-0.0321093001731442	-0.041504014098948
0.907844656084656	0.092155343915344	-0.192649067887122	0.0865553439153439	0.016796317941318	0.00530527777777778	0.0322867183742185	0.021535364959115	0.0178455820105821	0.0110507978595479	0.00112104513420308	-0.00607943222804463	-0.0048512871521752
0.929857738095238	0.0701422619047619	-0.203390777533223	0.0670989285714286	0.00831171957671961	-0.0145588011063011	0.0211019444444444	0.018516335978836	0.013403373015873	-0.00312354076479082	-0.00312417748917737	-0.0150998900636401	-0.016757189792778
0.893239635642136	0.106760364357864	-0.189135517413334	0.0972056818181817	-0.00617327829577841	0.00148612433862427	0.0205834000721501	0.0156944257131756	0.00305163910027884	-0.00234357697857712	-0.00824998258685761	-0.0199141613941615	-0.0206865784433432
0.137447739153778	0.0178475423895634	-0.0109569365693164	0.12385298077642	-0.00255844711939462	-0.00185695074117251	0.0365780258782172	0.0198319978134421	0.00816218018056478	-0.00220769893028358	-0.0100117347627613	-0.017167191535441	-0.0246623586665191
0.0544151747103265	0.00516095636540716	-0.00453463246074617	0.0420958690805324	0.00109551896093904	-0.00085771068226409	0.0133311070496879	0.00775228978590625	0.00248525265779516	0.000118904139337475	-0.00337939863211678	-0.00612660066358407	-0.0093197941149069
0.133809292824459	0.0124959096298501	-0.009646811491148	0.120444983637965	-0.000823484504101885	-0.00169039387292017	0.0327469447310024	0.0196758007193248	0.00681186225467861	-0.00125693918851102	-0.0107622236085787	-0.0172797979326658	-0.0251451844485049
0.0701794525254059	0.00227375306159322	-0.00778496289049669	0.0440889373809262	-0.00104447456708597	-0.00375500375671102	0.0118937958946452	0.00709932649940792	0.00207128964998683	-0.00239973916189849	-0.00496043778825009	-0.0100540077107636	-0.0128223465496526
0.202951774122481	0.0264673218140179	-0.0216746499183563	0.178744610351327	-0.0032718838485446	-0.0015674093059638	0.0445504291887465	0.0253714220312392	0.0113143944672801	-0.00241964657725419	-0.0149843795262359	-0.0204339059712839	-0.0316319948119063
0.931225648148148	0.0687743518518518	-0.202840878343793	0.0660343518518517	0.00829931216931201	-0.00357839947089955	0.0176410185185185	0.00986761123136115	0.0073387433862433	0.00236045634920623	-0.00430157227032235	-0.0140283074795575	-0.0104245257520259
0.458188962942374	0.242615894135415	-0.0697437165112024	0.260398977108674	0.00746704098288176	0.000416748361371566	0.064622730949761	0.0411619506363007	0.022394918769557	0.00394189467212663	-0.0105270546030904	-0.0205552457191678	-0.0358130223416722
0.0676377631952696	0.00357953998106052	-0.00593683537581137	0.0485173236002001	-0.00495239113650262	-0.00552419814029485	0.0121362687233937	0.00434340769362764	-0.00113718641872117	-0.00523829463839873	-0.00929927923845984	-0.012401893742544	-0.0156211459055164
0.430245697111119	0.0976357047491646	-0.0553198049148227	0.352732667300046	-0.00193274288287815	-0.0100962102178291	0.0672251288550396	0.0423499917074379	0.0199016814513466	-0.00601447655035364	-0.0258616449057049	-0.045957341336346	-0.0628769303225244
0.037015877973428	0.0139124564944499	-0.00720647537386113	0.00622380660305139	-0.00109068072922201	-0.00436200856095008	-0.00098437050564102	-0.00119493463363202	-0.00188432634293093	-0.00272634464508604	-0.0039123324989024	-0.00335705756721258	-0.00473035945321818
0.572513314924084	0.284661787696439	-0.0880145939394965	0.294240490127176	0.0173195224382265	0.030007551571981	0.0937996235959251	0.0602962846091923	0.0406926423298077	0.0236635370051037	0.00786045555424275	-0.0235460666232159	-0.0312743404753593
0.451420250850046	0.155757981169005	-0.0683645536452694	0.262775239131684	0.00867052721510697	-0.00625435805874691	0.0561404296570137	0.0324735472153507	0.0177418743973129	0.00120808457818	-0.0209195661085736	-0.0364055976792583	-0.0434501543525316
0.142774371455953	0.0461111685836213	-0.0153131950630941	0.12175752280869	-0.000607777060286391	0.00165242985760364	0.0359536052565785	0.0205307801056104	0.00664706243075988	0.000522326398658624	-0.00464028114037199	-0.0112051937395635	-0.0198235672382852
0.0635157243169032	0.00690863776108988	-0.00718366741610562	0.0389246781294549	0.00352722292012531	0.00489297617909233	0.0172855095544044	0.0109165619412939	0.0076673799117782	0.00421009954960883	-0.00100296068171367	-0.00241667108243408	-0.00491878974301328
0.0368696228761052	0.00688986967032862	-0.00338676981053627	0.0256793354885743	6.90654934211443e-05	8.59992246173211e-05	0.00764474473978943	0.00485373219416565	0.00181953946714456	7.75323590192292e-05	-0.00298365074452995	-0.00404171154060794	-0.00441129581427554
0.220145227611789	0.0262579215409813	-0.023797738230314	0.177153196563975	-0.00250071736920607	0.000557511446044601	0.0428421265489245	0.0256767417839344	0.00903955418824073	-0.00097160296158072	-0.011686676132861	-0.0217133897507223	-0.0296153013413245
0.151128536199179	0.0985517008731433	-0.0175501811081003	0.109367981265497	0.0133461420107715	0.00277137577819453	0.0382902098727208	0.0223372400993645	0.0114035753110027	0.00805875889448301	-0.0015539810378897	-0.00595699541431488	-0.00455246336393939
0.087128284691155	0.00407323008853681	-0.0117372494108484	0.0453394939420193	-0.00414977435110749	-0.0025989487244346	0.0112565853986506	0.00739377648049065	0.000377325504150886	-0.00337436153777104	-0.00639371271708054	-0.00878519858879538	-0.0122832737226258
0.413790458499351	0.0776393191634195	-0.0569234633109323	0.310247495964486	-0.00657072492276922	-0.00776442106423986	0.0608437479548128	0.0389986169637129	0.0134972725093048	-0.00716757299350457	-0.0223470396805187	-0.0438222375434364	-0.0562241715755499
0.115764074004447	0.0729527060634069	-0.0156245861102995	0.06692130423897	0.0170035784427518	0.000879065025047823	0.0292337691255487	0.0229155038293924	0.0139238980259448	0.0089413217338998	0.00297900921645723	-0.000199005122515319	-0.00682003321445529
0.397020012308072	0.074975941116963	-0.0520155837022516	0.309920858553093	-0.0078553552205573	-0.00881561130897129	0.0595488970237671	0.0324544202260457	0.00567899656522214	-0.0083354832647643	-0.0309592753078146	-0.0413960255444157	-0.0533282912813819
0.119703732562565	0.00893650789781673	-0.0149298716887777	0.0768397911703893	-0.00417654064840217	-0.00307883825798734	0.0203598953938395	0.0117948332784361	0.00260961339663235	-0.00362768945319476	-0.00840678066257181	-0.0137011651012894	-0.0169957591690969
0.304409246583677	0.105156365071597	-0.0384926998204854	0.240107073379629	0.00496335160806882	-0.011168821420585	0.0597123656353963	0.0420289820975855	0.058579736605911	-0.00310273490625806	-0.00467949170826182	-0.0192523055288307	-0.032721248481469
0.0958537510413801	0.00691608199654681	-0.0121728206068511	0.0484800217841065	-0.00309954159645155	-0.00188338777935294	0.0129308327726725	0.00720712828299291	0.00336111787595825	-0.00249146468790225	-0.00448648890274769	-0.00936176037846304	-0.011486093655471
0.11086867760512	0.0096933349965464	-0.0122243777924066	0.0772750233047022	-0.00338364286220173	-0.00433253139556571	0.0196443399551331	0.0106318688789737	0.000978698768913169	-0.00385808712888372	-0.0104688814158896	-0.0139260030841589	-0.0171094656259548
0.905833981481482	0.0941660185185185	-0.193869193124276	0.0893921296296296	0.00836308136308128	0.00316441438191428	0.0178962105487105	0.0206664153439153	0.00924518596327417	0.00576374787249778	-0.00188791845545533	-0.0036272064509566	-0.0111961433011434
0.370377876167108	0.223552483461996	-0.0524458020726106	0.254640030140751	0.00486760542253173	0.0518662337199903	0.0605953927761804	0.0347518685767954	0.0179915565191613	0.028366919571261	-0.0107976030513542	0.0256812788683244	-0.0376405654780897
0.891296037481037	0.108703962518963	-0.18881812752686	0.0983059466459466	0.00800065619565615	-0.00756320799570798	0.0265867998205499	0.0188076941332089	0.00788786704036704	0.000218724099974033	-0.00810925447237953	-0.0111335665410297	-0.0157892015800103
0.929735132275132	0.0702648677248677	-0.203120520264141	0.0679409788359788	0.00683914021164012	0.00174408730158726	0.0221171693121693	0.0191517923280423	0.0121354034391534	0.00429161375661369	-0.00130029553779554	-0.000529154040404101	-0.00924861111111119
0.0446069130555269	-0.000346875540520535	-0.00413762133416683	0.0301461911631624	-0.00418257548074049	-0.00589531759090233	0.00569044481986679	0.00110095258608928	-0.00297300614425976	-0.00503894653582141	-0.00833762415614225	-0.00955840919077885	-0.0136599901907205
0.0267922967716586	0.00143005756727199	-0.00420084982726152	0.00955237060537687	-0.00124152614723021	-0.00118957343082143	0.00210388226761557	0.000357741878639045	-0.00113635060319279	-0.00121554978902582	-0.0032860976034826	-0.00277407677459094	-0.00427921669203017
0.102224957998365	0.0750752747532663	-0.0144868086855826	0.0488251850552651	0.00775151148744727	0.00404431764042648	0.0202835148802938	0.0209824667881374	0.00645514078201372	0.00589791456393687	-0.00260693989034141	-0.00517269957127668	-0.0115003690854547
0.905412248677249	0.0945877513227514	-0.193774858681744	0.090288306878307	0.00868937830687844	0.00503716931216946	0.0278452314814815	0.0142525925925926	0.0108041047378548	0.0068632738095239	-0.00343037397787394	-0.00454452741702738	-0.010132717976468
0.0885936536755418	0.0561200290949406	-0.0125802035075159	0.0417271510481572	0.00416845869672525	0.00435799276496961	0.0229377573538234	0.0162235260381945	0.0116150093710346	0.00426322573084742	0.00308725384755887	-0.000665316870688326	-0.00498986108764939
0.017903514896746	0.00908030712983572	-0.00226501369912009	0.0132769534500616	0.000783026685750667	0.00264251382625353	0.00199917552727807	0.00319232375091878	0.0020004117094787	0.0017127702560021	0.000902064353675045	0.000663033298504891	0.000420951255324636
0.30890636752268	0.0505460388532713	-0.0344083766934267	0.304730493161642	-0.000987283247818938	-0.0062632678448033	0.0625303709181104	0.0397281422581197	0.0186858684229892	-0.00362527554631115	-0.0177535568045176	-0.0313915278510385	-0.0446531030831964
0.65387211348175	0.27398694503685	-0.11009106052272	0.249502547590275	0.0203928707234001	0.011767172195259	0.0768631876941214	0.0488037291249609	0.0287571934637211	0.0160800214593296	-0.000404663393546723	-0.00943038218055114	-0.0313739754065269
0.578501413432546	0.279106752066657	-0.0885296298956953	0.293998990945275	0.00113577090316253	0.0157975742711302	0.082752432212333	0.0620359620213589	0.033287731452071	0.00846667258714628	-0.00508681041256986	-0.0336534851834651	-0.0440240561348531
0.55847774128673	0.194408763970326	-0.0922800095520582	0.262723971590765	0.0173212555512775	-0.0171382362525857	0.067055432006934	0.0482825832031197	0.0132911957828057	9.15096493459e-05	0.000162784822757445	-0.0200455910061705	-0.0564701293775853
0.885394161209161	0.0704165075048168	-0.18688658200852	0.10232068006068	-0.00118969087557319	-0.00529452579999401	0.0216439949864951	0.0104096355782017	-0.00139117362011865	-0.0032421083377836	-0.0149969150755218	-0.024804844874841	-0.0272331440574103
0.47136246110943	0.169509777646315	-0.0718225841514601	0.281598420999548	-0.00429979744768572	-0.00150076682644523	0.0637458315385954	0.0391140747570005	0.0230333255862237	-0.00290028213706545	-0.0200358543774918	-0.0313665902507312	-0.0404854687953843
0.0507830563011826	0.00638766037329284	-0.00120094637799092	0.0556144117428223	-0.000452531788559619	-0.000870938720658666	0.0178721498483449	0.0107956028917356	0.00416212389852175	-0.000661735254609143	-0.00497887795393502	-0.00833936025014772	-0.011778606111345
0.303610662360771	0.105619026789099	-0.038134890996289	0.238657824855449	0.0245647815147905	0.000867474262422285	0.0671988704885144	0.049419400658447	0.0274483329397072	0.0127161278886064	0.00221827121020357	-0.0160994326455338	-0.0171899552689178
0.114283819797722	0.0730134492533626	-0.015473051649707	0.0667043676225496	0.0101921367021535	-0.00233562896481643	0.0296733598371564	0.0253244755931185	0.0126150473264395	0.00392825386866852	-0.000941617031435527	-0.00322814431913851	-0.00696526363141375
0.547846363728556	0.220622818998923	-0.0837408674497672	0.308069637056038	0.000352042230788885	0.00361968597123397	0.0722689840098434	0.0447926385756181	0.0199178859556537	0.00198586410101143	-0.0209492143899486	-0.0375974216735547	-0.0520985857063351
0.907349563492063	0.0926504365079366	-0.193486026516669	0.0878959920634921	0.0153196229696231	0.00548919312169327	0.0350623941798942	0.0221320278795279	0.0179520238095239	0.0104044080456582	-0.00591631578388929	-0.00509909465534464	-0.00218763888888884
0.298822171793979	0.0438759610165618	-0.0361963654548066	0.240792488284275	-0.00527497082061867	-0.011103093269535	0.0518339828082363	0.0268917569203929	0.0104490224470715	-0.00818903204507682	-0.0219418917113834	-0.0357671897793119	-0.0407367528817333
0.30617361018828	0.0495015037778659	-0.0340790043379953	0.305639095789762	-0.000509232532633686	-0.00741426774472659	0.0653846167237512	0.0382250552005914	0.014654798332818	-0.00396175013868016	-0.0182313412902281	-0.0337950588106714	-0.0458488689658235
0.659772502303116	0.270191355381108	-0.111748629653579	0.252404873396446	0.00558305375093371	0.0074616491427375	0.0632570761413164	0.0514458826324616	0.0230860973998209	0.00652235144683566	-0.00894621507530735	-0.0216727015900678	-0.0459655256346396
0.414126250075187	0.0766687775059292	-0.0571024712704816	0.307287937291168	-0.00538061620808783	-0.0132757469589003	0.0536242241827392	0.0303639772251418	0.00929883036923784	-0.00932818158349408	-0.0265266155172611	-0.043853574170515	-0.0598966087623033
0.66113031264905	0.270537641460535	-0.111542004670302	0.247878209085858	0.0128238446227301	0.00411463622166641	0.0686486844416481	0.0467822110491902	0.0258030560697611	0.00846924042219821	-0.0130366731280317	-0.0184922189457668	-0.0398297815445091
0.0375925219001067	0.00887480791764939	-0.00238123571932841	0.0186416274306625	-0.00157431360198333	0.00249243772395196	0.0128287571157525	0.0102381453622021	0.00461696644208384	0.000459062060984318	-0.000585162779660912	-0.00330462347758029	-0.00499915101466326
0.0784050544548132	0.055774571541991	-0.00694889062900687	0.0508368726203641	0.0232961958116243	0.00603801822159478	0.0306105568095218	0.0254010241936121	0.0190022032990594	0.0146671070166095	0.0047216873085112	0.00165392652089573	-5.9765285897781e-05
0.108363049937673	0.0714314753098794	-0.011551709624525	0.0807889775154044	-6.87088970005439e-05	0.00866043913180629	0.0243194702113268	0.0210193100295009	0.00955244838015917	0.00429586511740288	0.00212002756359204	-0.0084688157155029	-0.00718412161407919
0.562867946847008	0.267162262626119	-0.0928491891031903	0.259575436148069	0.011037489633257	0.0093450268109988	0.0664293862390738	0.0483260559951004	0.0341028403282048	0.0101912582221279	-0.010561546042036	-0.0118766643020091	-0.0272325893723786
0.655167896705565	0.274874658070489	-0.111578083752026	0.252540902214124	0.0217970167075531	0.01195677293126	0.0788796252081169	0.0534122526697323	0.0297073263373709	0.0168768948194066	-0.00673862519827872	-0.0154411733563025	-0.0307458711179259
0.109522684896186	0.0374690455018962	-0.00720489134863561	0.11738275970598	0.0168938669437813	0.00300725067016659	0.0414421366902189	0.0244519177276312	0.0259172252185251	0.00995055880697396	0.000186541665427892	-0.00435494995493606	-0.0110955085156374
0.933042817460317	0.0669571825396825	-0.204058746483706	0.0652038492063493	0.00567440476190473	0.00318496031746029	0.0116624007936507	0.0112964942002441	0.00659957010582002	0.00442968253968246	-0.000527943121693131	-0.0126752462352463	-0.0166089428154405
0.563215208884616	0.267510595959729	-0.094904806371189	0.261440272373747	0.0287419323294025	0.0390603146163904	0.0687011321538177	0.0488712261493432	0.0174423837160195	0.0339011234728964	-0.00708775739970313	-0.0202899705697813	-0.0438542318690166
0.557915166153521	0.193635707179325	-0.0932276591436654	0.261982433509306	0.0103796039084186	0.00137118534001324	0.0644478865352227	0.0445830631867831	0.0158500595518313	0.00587539462421593	-0.0233852302518075	-0.0177427962725268	-0.039663017642168
0.558645905785712	0.191367944480226	-0.0920975090809302	0.260917210742141	0.0172117425644918	0.00388988059021456	0.0648596020615961	0.0444756622377727	0.0279051353612918	0.0105508115773532	-0.0102741641579657	-0.0217912084537295	-0.0377902916276525
0.129571952049366	0.0195382272450872	-0.0131369748445923	0.108345539367797	-0.000345261960466581	-0.00712955313100515	0.0256568686742496	0.0160418228472672	0.00473410181347975	-0.00373740754573587	-0.00818083385544166	-0.0147108862185781	-0.0179830037793131
0.85584227004477	0.14415772995523	-0.176022540290493	0.125591380748881	0.00107772977022969	0.0033179022829023	0.034721433057683	0.02578866008991	0.0132557501226986	0.00219781602656599	-0.0062976371558725	-0.0155095047545049	-0.0219244231830262
0.000210815028459625	1.15510987664275e-05	-2.90052579471207e-06	6.60430902563849e-05	1.88209931694461e-05	1.79575913359287e-06	4.80118373277462e-05	3.070180594096e-05	2.38892253934237e-07	1.03083761515195e-05	-4.64310113162223e-05	-3.00325341006599e-05	-6.68155568935193e-05
0.905390727513227	0.0946092724867725	-0.193332105666073	0.0891057804232805	0.00487164742664747	0.00763427248677251	0.0321125859788359	0.0212081679894179	0.0158346849909351	0.00625295995670994	-0.00639884079809072	-0.0145400396825396	-0.0119288197450697
0.455747736323797	0.242161170891337	-0.0691479238832897	0.258732769666694	0.019700150628769	-0.000275749272660386	0.0656922612399296	0.0437314245307759	0.0183701768665414	0.00971220067805428	-0.00555744853768952	-0.0183951681470197	-0.0317736250605061
0.0144462931002888	0.00981494025789104	-0.00113332903357736	0.0104833699178939	0.00209504450556088	0.00180285369831371	0.00454904201682325	0.00470307953322593	0.00359376779605544	0.0019489491019373	0.00108589884724108	0.000846974276641104	0.000977155499981527
0.930828716931217	0.0691712830687831	-0.203364701034907	0.0667918386243386	0.0103614814814814	-0.00453352453102451	0.0144535681216932	0.0120818486605986	0.00148002645502643	0.00291397847522845	-0.00601947348131182	-0.00746731240981247	-0.0182371802734304
0.00405280778852554	0.000223296382770668	-0.000202512202701669	0.0033166260861774	3.83358934492274e-05	-0.000146276861246502	0.00154622430850337	0.000897268400213176	0.000324659188304818	-5.39704838986377e-05	-0.000355508652029757	-0.000679377373389322	-0.000910967271377105
0.654796164305915	0.276649198427413	-0.111683339640785	0.253043031690815	0.0111159146032734	0.0189644621166566	0.0773133223135262	0.0545886005493871	0.0306174396666282	0.015040188359965	0.00897524975374464	-0.0138741244543724	-0.0358510753346813
0.900595304232804	0.0994046957671958	-0.19113070905119	0.0929885846560847	0.0141265897065898	0.0114723514448515	0.0288801917989417	0.0193327945202945	0.0168774771524772	0.0127994705757206	0.00448566558441554	-0.00699486083361089	-0.0139720137270137
0.0656759116480713	0.0108934860653091	-0.00768524979124947	0.0402217820897914	0.00229736585982818	0.00339911764963503	0.0160036573853853	0.00853076190780201	0.00468568778476253	0.0028482417547316	-0.00131106695406223	-0.00212636412510246	-0.00455616503643858
0.933541759259259	0.0664582407407407	-0.203865035834517	0.0647954629629629	0.00128624939874933	-0.00788820531320533	0.0154663492063493	0.0134315343915344	-0.000352097902098003	-0.00330097795722806	-0.00824980519480523	-0.00807754689754703	-0.0168561747049247
0.574795341582919	0.285435148778294	-0.0879715068365249	0.293230391643151	0.0312158064997546	0.0186336943577271	0.0918446196422016	0.0544844065889059	0.0390195854095565	0.0249247504287409	0.00640283324385438	-0.0138501776695505	-0.0427513956380059
0.662363519213095	0.270860380515528	-0.113107995301936	0.25165780684342	0.0133269656660441	0.00985435386130884	0.0710450698887892	0.0510342135361155	0.0333326716065603	0.0115906597636765	-0.0102196973215645	-0.0162174924147591	-0.0377676919342169
0.565901533931261	0.178515766908949	-0.0843538139462046	0.293919210021317	-0.00060183682779813	0.0142569902146958	0.0791444628680568	0.0459174063555542	0.0278960971828739	0.0068275766934488	-0.0205596136505964	-0.0354109572105215	-0.0469100413771392
0.320720178341548	0.0990798413616238	-0.0400814563552308	0.274399643918904	0.0259105786231881	-0.009339032198935	0.0701014745590314	0.0458670087444205	0.0256533450680813	0.00828577321212653	-0.00528792568530728	-0.0158951864484754	-0.0178743803441924
0.218195418638597	0.0246654173130418	-0.0206353434255783	0.240884607006707	-0.00528693069122904	-0.00222631128567066	0.0507540083844731	0.0286712231103723	0.0137508149728016	-0.00375662098844987	-0.015308811607158	-0.0267010739395362	-0.0366779219142865
0.0504839277396727	0.00681997486572052	-0.000875780169820088	0.0575178908833173	-0.00102107868082291	8.12610348077045e-05	0.0189941139986992	0.0107447200826671	0.00448905642858677	-0.000469908823007605	-0.00481059786358892	-0.00919619094258246	-0.0117779303567614
0.216837560192133	0.025726873169059	-0.0194080428339392	0.238990054968878	-0.00272232884833795	-0.000272799166853605	0.0552337890866254	0.0317257742122519	0.0141532196384461	-0.00149756400759576	-0.0155142863389927	-0.0262733378326116	-0.0356008816863128
0.457968885288123	0.24156017686509	-0.0702539913994524	0.260945335742108	0.00973191245415522	-0.00359653583988917	0.0687623539552888	0.0401840777778495	0.0211936376345609	0.00306768830713305	-0.00624051743564463	-0.0265455272723301	-0.0384608846144018
0.415796419834708	0.0754595956043553	-0.0568334142253497	0.307339125426131	-0.00740917674640018	-0.00991387706334423	0.0599187361178017	0.0317886582006465	0.0146492571934737	-0.00866152690487221	-0.0359785217320824	-0.0459634484200474	-0.0489894802106879
0.644617558751744	0.179601068238093	-0.109025423247895	0.25279035371268	-0.00478029658050638	0.00766621477273033	0.0684548958056261	0.0440188887559643	0.0223706630085871	0.00144295909611203	-0.0107900866877928	-0.0251270573762683	-0.0411491769793396
0.304519928441082	0.0515336312361462	-0.0347706767601825	0.277074547550571	-0.00751287625744307	-0.00922188960352133	0.0545247192702379	0.0223575332257052	0.0115770327345582	-0.00836738293048217	-0.0273572700846913	-0.0340171193301848	-0.0441031326368011
0.555823328431643	0.191975768887338	-0.0910264633199922	0.263324799091816	0.0100516290389669	0.00688555004026414	0.0690207914497223	0.0461034011374477	0.0366242860270587	0.00846858953961549	-0.00302992990990614	-0.0185724255316595	-0.0338285808934757
0.200114749344904	0.0692690746415635	-0.0247624428390852	0.158437893440616	0.00869334398391838	0.00261803875200789	0.0378271850976062	0.0269547147712265	0.00929148088386658	0.00565569136796315	-0.0120637725838091	-0.016439529167088	-0.0265728449978221
0.324245811340406	0.0527787548766943	-0.0402565389626223	0.278648341332973	-0.00850726563032117	-0.00794582868600202	0.0501826939835067	0.0310267446814795	0.00743806776543354	-0.00822654715816162	-0.0225281083921867	-0.0368798350444354	-0.0444960282382203
0.410304445472834	0.0768488920250385	-0.056612272837832	0.311741994760479	-0.005961814024666	-0.00992249155563935	0.0576268791638582	0.0331338883610616	0.0126724169494694	-0.00794215279015265	-0.0232191908949643	-0.0409879015298292	-0.0514508500464139
0.577151996930383	0.279026183162816	-0.0879291256262844	0.294190359983442	0.0069660612958361	0.0141466862910028	0.0870044735967116	0.056708758596085	0.026881719517997	0.0105563737934194	-0.00420120402131119	-0.0198965718670033	-0.0381878237477795
0.119906033778531	0.00962969632623989	-0.0146446105982087	0.0782204331598361	-0.00276132478306428	-0.0036021129141809	0.0197424652507575	0.00971499681829316	0.00320980975914439	-0.00318171884862259	-0.00906935502607706	-0.0133882941047025	-0.0172869726929694
0.200469503443723	0.0764656866388306	-0.0239046528153737	0.156993927160536	0.0147878320218051	0.0118678001159258	0.0486941754197652	0.0285862978101754	0.026583625963761	0.0133278160688654	-0.0028281434464146	-0.00950281854161245	-0.0165890998602913
0.902993201058201	0.097006798941799	-0.193236110015152	0.0920785449735451	0.00265587662337663	0.00512290644540647	0.0295919576719578	0.0225750198412699	0.0139890277777778	0.0038893915343915	0.000688835978836067	-0.00723936336811326	-0.0108222791097791
0.45883240264137	0.241097396307219	-0.0705373309184894	0.26017469105137	0.0141473046387971	0.00712695633307892	0.0689213059599505	0.0385094234649857	0.0274244563135144	0.010637130485938	-0.00592597237982062	-0.0236356868681553	-0.0310375713365729
0.890812995985496	0.109187004014504	-0.188115156414859	0.099743273855774	0.00551700401450417	0.00127252155252167	0.0322477507677509	0.0206088276538278	0.0111939535464537	0.00339476278351292	-0.00662686383061384	-0.014019072085322	-0.018674611929608
0.895553211880712	0.104446788119288	-0.190241972787825	0.0962459944684945	0.011060796055796	0.00158434223184212	0.027922952140452	0.0161237457912458	0.0112693398268398	0.00632256914381912	0.000894878686128697	0.0101493344155844	-0.0161043546268547
0.0681942929206271	0.00411989214514756	-0.00621105210593727	0.0491375045241971	-0.00602833894511455	-0.00640574098186617	0.0119201189313912	0.00538696563034832	-0.00110148362957671	-0.00621703996349036	-0.00907653320861743	-0.0126378425049441	-0.0169613574797366
0.0672724693822307	0.000415836330742853	-0.00959669071297828	0.0277768989842228	-0.00404896455057135	-0.00495000764035815	0.00708099742649548	0.00173038502950282	0.00130374073735556	-0.00449948609546476	-0.00579882133625641	-0.00715672705082269	-0.0095170551798332
0.654922596945135	0.273232825769452	-0.110580880514024	0.249954728710238	0.0189963647858973	0.018472111811627	0.0756712524351584	0.0544822810509963	0.0317068530514558	0.0187342382987622	-0.00144338888373052	-0.0103103472887957	-0.034310377627422
0.890343697876198	0.109656302123802	-0.189635446042589	0.0995097148222148	0.00919790505790508	-0.00745121406371396	0.0264883894808895	0.0198631470454498	0.00705115662115663	0.000873345497095501	-0.00455472134347135	-0.0153348791023791	-0.0146735508459406
0.224800291371846	0.0305755282029648	-0.024448651932393	0.182075658288798	0.000712371718611243	-0.000107361941806577	0.0429571573932367	0.0283788483123754	0.010691338679072	0.000302504888402333	-0.0116301911244084	-0.020734138054093	-0.0301449794617873
0.893463370610871	0.106536629389129	-0.190007706403103	0.0973077405002406	0.0123926611351612	0.003597641895142	0.0333376611351612	0.0241415897065898	0.0186442550505052	0.00799515151515162	-0.0013897048784548	-0.00904910506160506	0.00352526367967543
0.0130155922711837	0.00855499650503027	-0.0010108471307942	0.0126797830306292	0.00490776459169693	0.00164429653540932	0.00595101755180759	0.00453293806025092	0.00253293981671248	0.00327603056355313	0.00302515379098079	0.00308020013052522	0.00159579793198135
0.225220216420523	0.100911901920756	-0.0257535643299794	0.175873631851827	0.0246419635183849	4.57640117901281e-05	0.050244692929878	0.0363865105483476	0.0235506847977868	0.0123438637650875	0.00917264309947008	-0.0192092793397985	-0.0182571780923477
0.127097011987979	0.0860965888159468	-0.0171397468945415	0.0763808227376797	0.0150466991411796	-0.00258234947304026	0.0387180056072305	0.0248946168359074	0.0136242856484427	0.00623217483406965	-0.00971788172234697	-0.00218866370682878	-0.0155401766622836
0.0790740863694888	0.00786388412061115	-0.0107228579578382	0.0407905798814711	0.00248055861030437	0.00089059771462581	0.0147956230393067	0.0106385743790707	0.00682999756851088	0.00168557816246509	-0.0037381903271263	-0.00342139271625146	-0.00625800850132074
0.853522960557961	0.146477039442039	-0.175411702650801	0.127851642616643	0.0022778404003404	0.0115695436507935	0.0364198869648868	0.0340572152847153	0.0217695598845598	0.00692369202556697	0.00500360795250498	-0.00688559535916156	-0.0171944528238646
0.306640379670786	0.0506732859759751	-0.0350568765093743	0.277623130061656	-0.00637451152057672	-0.0197470260364355	0.051129892365614	0.0318801135944165	0.0104891056775102	-0.0130607687785061	-0.024338548384663	-0.0409148101496162	-0.0449355739793974
0.418174711018424	0.118062735213722	-0.0577762224313247	0.306058607710777	0.0234973413596929	-0.00822781242390558	0.0660939412565886	0.0429640680857883	0.0181218404553106	0.00763476446789368	-0.0133628411185027	-0.0339714536313174	-0.031366433283651
0.110845294033379	0.0102341490115367	-0.0131997134231986	0.078125976829218	-0.00396376345323177	-0.00367068470928213	0.0216222428855513	0.00945525815942229	0.00221921303912447	-0.00381722408125694	-0.00992861388209144	-0.0166569566366091	-0.0185858948549323
0.894068042328042	0.0746551214401938	-0.188650956019778	0.0986697354497356	-0.00321911486661475	0.00207545695045708	0.0241356321565862	0.0153613111656863	0.00374389115514118	-0.000571828958078835	-0.00990993022228315	-0.0142786096579015	-0.0182363467633014
0.119580398454789	0.092845009504864	-0.0101344650039278	0.115560168616407	0.0175300606553609	2.14098258185247e-05	0.0426647841328422	0.0300141076219665	0.0179717607674966	0.00877573524058969	-0.0019906867313141	-0.00186093198413695	-0.00976836069210898
0.903604907407407	0.0963950925925926	-0.192635665731305	0.0907100925925927	0.00315252645502651	0.00853790043290037	0.0257957804232803	0.0172293849206349	0.0161686970899472	0.00584521344396338	-0.000567358104858084	-0.00592888768638766	-0.0121085116966367
0.0945911253275746	0.0156074464345895	-0.0110445417274664	0.066750896919034	0.000680615779187183	0.00094430851198439	0.0172196185938517	0.0127965335220472	0.0089793780426882	0.000812462145585779	-0.00377515851455401	-0.00620738284489376	-0.0113182431040441
0.0964036319491725	0.0728130650070549	-0.0134568131434799	0.0471080663493709	0.00999902925664596	0.00108637991778529	0.0257420086809622	0.0153994737757651	0.00983114894229946	0.00554270458721562	0.0104336997243129	-0.0044376917485224	-0.0108221303857287
0.119847487853807	0.0930266870685765	-0.00949362000850691	0.113809989474164	0.016663591115371	0.00188007527758191	0.041131421448633	0.0330550336699371	0.0145316163274755	0.00927183319647645	0.00194501725828181	0.0290514862632465	-0.011670088245927
0.447203483216737	0.15513647444447	-0.0670934205667406	0.265693466851343	-0.00772548213641494	-0.00593910893625549	0.0511383525504939	0.0312189119496509	0.0153846054479319	-0.00683229553633519	-0.0250118948246193	-0.03224962637386	-0.0464949961454019
0.904860224867725	0.0951397751322751	-0.194024809124049	0.0904328703703703	0.0187089021164021	-0.00811757474007468	0.0369504232804232	0.0203058994708994	0.0254148544973545	0.0052956636881637	0.00808693903318902	-0.00641322219447216	0.00155687830687823
0.319285049936439	0.09744538248424	-0.0394618973846502	0.274518557835562	0.0298935124260395	-0.003935287219407	0.0701506806984805	0.0484420192718082	0.0311639764734303	0.0129791126033162	-0.0128014725377348	-0.0209436116310046	-0.0317613371859136
0.039708287769051	0.029051187789532	-0.00208859318630519	0.0253321468466193	0.0132683286408568	0.00697451792707801	0.0185271743609501	0.0211584409630181	0.00962540401680278	0.0101214232839674	0.00787349982836243	0.00266896357667604	0.00171499922033801
0.455635933493731	0.1830870403831	-0.0600400212965751	0.348417203727843	0.00096958415879117	0.0058360680479066	0.0701995964278992	0.0457935840093135	0.0242562701269874	0.00340282610334891	-0.0236040946366685	-0.0410199511478441	-0.052289720515497
0.663202780405674	0.2677964544101	-0.112666393960134	0.247827878695917	0.0088150852255251	0.00858903812784262	0.0655366118989577	0.0373595343918204	0.0207818645811243	0.00870206167668386	-0.0110474544063334	-0.0245554714755736	-0.0415904124193632
0.648111934873516	0.177193626855834	-0.10837494691066	0.251341540704761	-0.00387240257503119	-0.00420712130565537	0.0619192948364394	0.0469417226497394	0.0188758811287036	-0.00403976194034328	-0.00721746266736245	-0.0311938983360628	-0.0449799806390888
0.453145820279828	0.182317537331418	-0.0602263080204057	0.344635246736925	0.00657062635384154	0.000484843348434738	0.0733627521460021	0.0430089488955496	0.020917823160405	0.00352773485113811	-0.0220768761835234	-0.0413590526742617	-0.0522053448885334
0.0609264537136119	0.00252867260824347	-0.00505542354090317	0.0476703191566199	-0.00331220090794863	-0.00390580162334177	0.0122504673990556	0.00604964870607769	0.000205304980337738	-0.0036090012656452	-0.00879336962872131	-0.0109304806808693	-0.0148239384236662
0.533187065879644	0.125982751686995	-0.080509101105714	0.307089612019272	-0.00711459216060006	-0.0069313621392747	0.05999246077684	0.0435501291878323	0.0116399929202192	-0.00702297714993738	-0.0298760636499423	-0.0441012495631822	-0.0560024647912589
0.0433510255293795	0.016031017424171	-0.00740050251455588	0.0128447732321299	-0.00304606333864518	-0.00413750141722446	0.00334675207486544	0.00140087373324906	-0.000506255890772959	-0.00359178237793482	-0.00175378115182902	-0.00362736135705229	-0.00306169792001254
0.32178861413741	0.0983167595112641	-0.0409440568119396	0.276746503927073	0.034462948200566	0.00246401750441216	0.0744801931181353	0.0493140195031517	0.0330521148170286	0.0184634828524891	-0.008576565114638	-0.0218542808773348	-0.0270557443318593
0.654303366119952	0.274355759333174	-0.1115099048555	0.252983785482818	0.0108293395176002	0.0168616175425147	0.0715046782216306	0.0454115004126305	0.0316941428310034	0.0138454785300575	-0.00118218459386488	-0.011651515008315	-0.0344711205040606
0.884874044566545	0.0692291457420524	-0.186514412094537	0.103881907814408	-0.00855316637610748	-0.00941743552500129	0.0110129321533942	0.0101471088502884	0.000231107423350196	-0.00898530095055439	-0.0162639418677472	-0.0215068186386999	-0.0304026809998517
0.906775476190476	0.0932245238095238	-0.193710488981582	0.0886484126984127	0.00462735449735452	0.00600433862433869	0.0294252050264551	0.0193945634920635	0.0144877182539683	0.0053158465608466	-0.00407968915343915	-0.00793748963998964	-0.0166257755670255
0.0292062904895875	0.0323716310270928	-0.00304565923691203	0.0200254151474184	0.0145700444990763	0.00656465743991916	0.0149336210920269	0.0290405130891107	0.0149483125049765	0.0105673509694977	0.00886229171819258	0.0085149410554669	0.00776848726508932
0.0577391603223237	0.0103653235610461	-0.00511774651404173	0.0446146705647287	2.1943925599538e-05	0.000151015636272553	0.0141804798808712	0.00954341180947658	0.00408214199818058	8.64797809360454e-05	-0.0049729022039989	-0.00726487127765056	-0.00915006644262032
0.32647871297931	0.0992054308390074	-0.041502265472786	0.277400995776331	0.0110374307005338	-0.0107839166567438	0.0702007047815383	0.0358965715026583	0.0252172174009124	0.000126757021894963	0.00275145091393075	-0.021372621747152	-0.0350048184277464
0.895307376142376	0.104692623857624	-0.189948238097304	0.0952559571909573	0.0133231000481001	0.00262738576238575	0.027367484968735	0.0241446476671477	0.0169942605080106	0.00797524290524299	0.00274944264069277	-0.00954593984718988	-0.00795580132830132
0.000113477417399896	-8.66340101316287e-06	-1.16204791648507e-05	3.4654009635269e-05	8.57680135582051e-06	-2.37329794856846e-05	4.73734141750478e-05	2.39683723520181e-05	1.404924346221e-05	-7.57808906493205e-06	1.03386885134739e-05	-1.73201168720835e-05	-3.37990401023397e-05
0.132313683324235	0.0873442246246947	-0.0174964624985975	0.0761252129053603	0.000325667291067283	-0.00536440767816967	0.0357619647967961	0.0218411017233296	0.00480282156522852	-0.0025193701935512	-0.00416275928708118	-0.00685201385868581	-0.00430597918586126
0.654267270803955	0.276974415490553	-0.11204383819232	0.251226323056106	0.0117688824747106	0.0163624746436389	0.0800109805522586	0.0595483758309829	0.0393848740225721	0.0140656785591748	0.00455736828565101	-0.0100412826952824	-0.0261409371439847
0.563330109337301	0.266981443685576	-0.0942000009893846	0.261128095526263	0.0221137783885083	-0.00904277257409247	0.0709874120950759	0.0424615659081554	0.0307589194725427	0.00653550290720795	-0.00119781459102153	-0.0305502689759586	-0.042434648149707
0.905584867724868	0.0944151322751323	-0.193838015190577	0.0885812433862434	0.0205999735449736	0.010526924001924	0.027830802970178	0.0226940193602694	0.0207195081770082	0.0155634487734488	0.00919432539682541	0.00558128547378556	-0.009348057721146
0.89521234006734	0.10478765993266	-0.191022860745842	0.095769405964406	0.0148945117845118	-0.00490935064935072	0.0334171837421837	0.0262615157527658	0.015225455007955	0.00499258056758056	-0.00176410052910048	-0.00704130131442626	-0.015083896982647
0.459447784801255	0.0939377173092083	-0.0681195111077806	0.27920090986705	-0.00418677690196484	-0.0752797402918534	0.0264472363243013	0.0222637987581302	0.0135300292321736	-0.0397332585969091	-0.0728188237456269	-0.0806595622278517	-0.0565735216986314
0.856076890979391	0.143923109020609	-0.175011024677472	0.125396918544419	0.0561206487031487	0.0162760897435897	0.0403341113053614	0.0266285425222925	0.0226826707089207	0.0361983692233692	0.00386925713175712	-0.00536159631304378	-0.0192677723438643
0.574421485791331	0.284989051131435	-0.0892452977474025	0.293534626444389	0.0136979230972633	0.0236723270939251	0.0898497053500865	0.0698013066476519	0.0371651925567298	0.0186851250955942	-0.00578735737731517	-0.0243633572545505	-0.0300641308321352
0.098690809666372	0.0648067020779034	-0.0141381530555808	0.0462017813404222	0.00786501375629527	-0.00368085912156639	0.0196948648547887	0.00781138412243652	0.00999470717971726	0.00209207731736444	-0.00558021921913476	-0.00585079025721788	-0.00695649386114358
0.00571782724868138	-0.001117285390263	-0.000659588233875965	0.00583933470063474	-0.00147724514120981	-0.00157315769656419	-0.000398733748563349	-0.000747883130054232	-0.00156489532033308	-0.001525201418887	-0.0018578436093921	-0.00220538416831685	-0.00255564772075398
0.132574205590314	0.0883886624124096	-0.0179279328060273	0.0784569780478076	0.0195867614457585	-0.002005712660409	0.0287587617841283	0.0267580806399148	0.0125512433040146	0.00879052439267478	-0.00621162052151955	-0.00804569261973204	-0.0149094594094161
0.05300808363919	0.0219472394301225	-0.0088451374827334	0.0161240432745958	0.00227716256822639	-0.00477879425112439	0.00545675843146726	0.00130590364927462	-0.00108848138999768	-0.001250815841449	-0.00097615773069161	-0.00464503077409768	-0.00558734506075718
0.906312923280423	0.0936870767195768	-0.193133422534585	0.0883954100529101	0.0202064814814815	-0.0165407677481219	0.0329263624338625	0.0252618386243387	0.010845333994709	0.00183285686667989	0.00855095358345359	-0.00306115427056608	-0.00571619528619527
0.0437055345946851	0.0157467121177	-0.00754190613621136	0.0129614759693574	0.000359711518466317	-0.0040497487815328	0.00495035390273123	0.00125219450775414	0.00333710207614164	-0.00184501863153324	-0.00298011198888367	-0.00486919344680205	-0.00625895121844348
0.855280035797536	0.144719964202464	-0.175991207999082	0.126565678488178	0.00805488122988129	0.00745927984052996	0.0365077816627817	0.0294206726375477	0.0201195138657639	0.00775708053520563	-0.000588677965552953	-0.0114626704926336	-0.0165533652064166
0.93104335978836	0.0689566402116403	-0.203999075005462	0.067248306878307	0.00455025428275435	0.00403993386243384	0.01935167989418	0.0118812021774523	0.00317098845598851	0.0042950940725941	-0.00343765040515021	-0.00562321377696373	-0.0148106120731121
0.0811293856991213	0.00582845931524252	-0.00942408834324106	0.0490030363970178	-0.00173368151703891	-0.00318797382766564	0.0151775861073829	0.00725758502115854	0.00252093742069047	-0.00246082767235227	-0.00788598229036423	-0.0101773704023782	-0.0155404014435246
0.932459867724868	0.0675401322751323	-0.203635398084329	0.0652598941798942	-0.00217867724867715	-0.00914407407407403	0.0209140211640213	0.0146095701058202	0.00799133597883606	-0.00566137566137559	-0.00801939153439157	-0.0073578727753727	-0.0179145719558218
0.0163614767674398	0.0300236071322731	-0.0016070599760846	0.0143000107963333	0.00952493663752595	0.00876659701456508	0.0155399372795324	0.0146496555092214	0.0117140874898143	0.00914576682604551	0.0118291852728093	0.00884058759378468	0.0103365712536117
0.444210295497969	0.156639338008513	-0.0659635769323786	0.265259531500592	-0.0120283032406235	-0.00695442992445178	0.0572179758595812	0.0327178450541789	0.0153845668515889	-0.00949136658253763	-0.0191731149664052	-0.0309536674307045	-0.0488431146896545
0.108137866501397	0.0716907332253932	-0.0119646303163921	0.0812720573237446	0.00591953848982635	0.00602341688991562	0.0387422238522566	0.0146127072831556	0.0120178098168743	0.00597147768987098	-0.00109744385077523	-0.00669787329195819	-0.0103040647745155
0.580639049773651	0.363936125099952	-0.0893858478262943	0.292629240940508	0.0220898300888688	0.0231245011930654	0.0817974650150236	0.0620784303749613	0.0450716072440955	0.0226071656409671	0.00843707028641361	-0.0169779625610287	-0.0311555370693382
0.0271201554516783	0.00704448343240342	-0.00438628907653089	0.00870669591777532	-0.000529473869103111	-0.00189500678605127	0.00181288437851937	-2.89894675052846e-05	-0.00108099310357256	-0.00121224032757719	-0.0021081111117779	-0.00339942265850685	-0.00285741274641006
0.904175502645503	0.0958244973544974	-0.193241225244031	0.0904483862433862	0.0185250529100529	0.0105054581529582	0.0313943783068783	0.0274989021164022	0.0207695171957673	0.0145152555315056	0.0118765007215007	-0.00121532768157762	-0.0093285963330042
0.324944760210717	0.099790243066417	-0.0420761728399593	0.278253912401271	0.0593146242886479	-0.000459576946345353	0.0758062428078379	0.0470412345159643	0.0288936233735558	0.0294275236711513	-0.00428726351675685	0.00175205192494865	-0.0420866835121952
0.100279027606559	0.0648822141134304	-0.0146396298520913	0.0476229849501238	0.00889760870390464	0.0017232390167756	0.0202544156816931	0.0141448703488535	0.00488258198699913	0.00531042386034011	-0.00275148371990525	-0.00529409880518594	-0.00803309424400458
0.572681964043968	0.282076694009992	-0.0882933436931487	0.298641100685335	-0.00158518776121874	0.0120692346932232	0.0798298641204287	0.0638621101285315	0.0256834556437294	0.00524202346600222	-0.00209794931723772	-0.030095487896702	-0.0342817644448832
0.411494331767235	0.118691682299419	-0.0574205735493697	0.307796964289649	0.0226856004235528	-0.00829625805571077	0.0741712914142404	0.0540650787076333	0.0343641245953698	0.00719467118392098	-0.00955668964418149	-0.0146226762012118	-0.0294142912776343
0.905361124338624	0.0946388756613756	-0.193224981066348	0.0899044312169313	0.0231072486772487	0.0145581685906686	0.0313655158730158	0.0245546116383617	0.0213966137566137	0.0188327086339586	0.00359454684748806	0.0047390692640692	-0.0048555146705147
0.890843181170681	0.109156818829319	-0.188425200272394	0.099439675972176	0.00204132498220733	0.00113867909867915	0.0262560293872794	0.0196089036426537	0.00789916430791437	0.00159000204044324	-0.00781076818621784	-0.0132484393287025	-0.018799215422987
0.0365172761704873	0.0136722094905889	-0.00695662199340505	0.00610412476389575	-0.00278588838192127	-0.00523402590246024	0.00363100516467702	0.00390484200613959	-0.00279100597575233	-0.00400995714219075	-0.00225901185072569	-0.00509032618309384	-0.00528686947022015
0.904419034391534	0.0955809656084656	-0.192943652841636	0.0895996164021164	0.00800981481481489	0.0100490608465609	0.023675171957672	0.0211161177248678	0.00677194985569995	0.00902943783068788	0.00159863363488366	-0.0129914216652084	-0.011371731355876
0.326787105458766	0.0991452043746513	-0.0415106187376333	0.2757846668894	-0.00655454216749402	-0.015447418238099	0.0682206431197353	0.0414730543704601	0.0294657071708695	-0.0110009802027965	-0.00415505201787725	-0.0210713859509659	-0.0324740259644746
0.663364914041322	0.268874005284246	-0.112515937002875	0.25075503997676	0.0114007253950652	0.00484279323171821	0.0684712334245933	0.0447415794826517	0.0234192532331832	0.00812175931339165	0.000109983495126253	-0.0236229405816261	-0.0340157480779955
0.932598902116402	0.0674010978835979	-0.203703687512588	0.0653899867724869	0.00675689153439163	-0.00287675444925439	0.0244220502645504	0.00974814153439163	0.0095396404521404	0.00194006854256856	-0.0114817923280423	-0.00289083994708994	-0.0149620375920375
0.557493995522393	0.268994733021605	-0.0918320939822979	0.258034429124443	0.00131176867477412	0.0116105858777762	0.073035364784558	0.0496204641620331	0.0327954059247424	0.00646117727627515	-0.00332289735707136	-0.0168061841774572	-0.039927627474028
0.85452960974211	0.14547039025789	-0.175816396141732	0.12664173946424	0.00696030367780376	0.00769986346986351	0.042066229002479	0.0370995617345619	0.0186786340048841	0.00733008357383358	-0.00364573137510626	-0.00442358141858135	-0.0170105009805009
0.0974779649142467	0.00707371025252169	-0.0126092538251933	0.048685631188172	-0.00353249768078814	-0.00132771266564356	0.0144508314638412	0.00745970779977911	9.86856162040889e-05	-0.00243010517321585	-0.00589414051385964	-0.00947327748695737	-0.0125265529812435
0.0456863089324065	0.0161952376525524	-0.00785330370849259	0.0143455850655072	-0.00219713984760233	-0.00065383944871588	0.00490828259616637	0.00281866717397432	-0.000687710402223221	-0.0014254896481591	-0.00363561781241777	-0.0028013064464902	-0.00514865151057792
0.0122988040113223	0.000357400660358593	-0.00133885053922636	0.00710525712945968	-0.000965777669219986	-0.00158447164602386	0.00208422464181312	0.000587238449266243	-0.000414173652631314	-0.00127512465762192	-0.00184833021978669	-0.00250744787649895	-0.0030984830596573
0.0178509160976575	0.00864803515178194	-0.0021488949533987	0.0128925904360651	-0.000263572457712538	0.00101333605850658	0.00357206812022836	0.00231869826063939	0.00216130608733284	0.00037488180039702	0.000955662604836621	0.000351992901860252	0.000345681002654204
0.0473888852355859	0.0013224856379526	0.000567775637590855	0.0463092774267275	0.000698432330840902	-2.12124222764634e-05	0.019121455394381	0.0114467547010302	0.00554215743589917	0.000338609954282219	-0.00356468308988366	-0.00728019221681289	-0.00997794914554653
0.545361704193287	0.218905000871773	-0.0839476784373501	0.30965965416148	-0.00182104165373498	0.00886574490684289	0.0669843854283503	0.0470699294264721	0.0201634122368205	0.0035223516265539	-0.0177603453633356	-0.0294516373962774	-0.0500324234584897
0.00889124324343049	0.021749496184352	5.88575435581107e-06	0.00915352762991874	0.0153709467660678	0.00530241877518036	0.00865710654922762	0.00821354657754214	0.00953721766232356	0.0103366827706241	0.00489443099379828	0.00800946086144075	0.0047004932296327
0.47008574188499	0.169794331740115	-0.0710114302231446	0.278960162830691	0.00801334822974781	0.000439675122247796	0.0668846992592505	0.0453898751187931	0.0241978094349018	0.0042265116759978	-0.0142576435228003	-0.0265086291978544	-0.0447771638104699
0.932325608465608	0.0676743915343916	-0.204337659088261	0.0653755026455027	0.0128762566137567	0.00216845238095242	0.0206244366281867	0.0213208333333335	0.00602784641284648	0.00752235449735461	-0.0040683061075204	-0.000172698412698402	-0.000397876984126966
0.396954828838422	0.0758949443973518	-0.052363146466769	0.306483907185903	-0.00808449832593305	-0.0121942855385069	0.0584258870500632	0.031858513494773	0.0144748030261113	-0.01013939193222	-0.028546582179729	-0.0417930730726508	-0.0574641375133061
0.0405169768720704	0.0150233147937499	-0.0068438152900805	0.0135808541266504	-0.00211041877660638	-0.000497447017016484	0.00315412383381806	-0.000255617379108286	0.00183759851096451	-0.00130393289681143	-0.00177810391710981	-0.00503241940038023	-0.00436396634289199
0.889656628279128	0.110343371720872	-0.189053838245132	0.1007898002923	0.00327092305842314	0.00109209753209749	0.0265214603452103	0.0166359396621896	0.00891206649831644	0.00218151029526026	-0.00695740171865178	-0.00907331772530307	-0.0188529844972278
0.0147662293384183	0.00905843157008189	-0.00106546538279655	0.0101139884324773	0.00464671670978586	0.00274035820667129	0.00808242244223913	0.00614161434764248	0.00575266360812605	0.00369353745822857	0.00260572656914916	0.00389338707481322	0.000610690102500205
0.542802523802748	0.219428828176944	-0.0824456148962464	0.313892650125212	-0.0110417366614086	0.00346238798809839	0.069569783125748	0.0412564270361219	0.0200567359701337	-0.00378967433665511	-0.0236569325503723	-0.0412613086136742	-0.0548915222130654
0.481211377363642	0.262977478738877	-0.0749853685258237	0.276767824901694	0.0288926926240588	0.00802399378463908	0.0768473787529173	0.0514654996636935	0.0212675448340435	0.0184583432043489	-0.00743168382624587	-0.0253288516616148	-0.0353778593894378
0.557173464963173	0.188947781999567	-0.0911695386180261	0.265217531092591	-0.00175712189701449	-0.00357174446934649	0.0611116962498203	0.0355647969500916	0.023663063322147	-0.00266443318318055	-0.017278951775957	-0.0316734404392544	-0.0466402776287893
0.413675650027124	0.11714495386316	-0.0567723525854834	0.307876250116649	0.0248977121000602	-0.0027112087570364	0.0789308141000658	0.0481750098197147	0.0356022141294274	0.0110932516715119	-0.00858886880796778	-0.0360964044393616	-0.0378439386850397
0.201465189796178	0.0684104115760454	-0.024724929810537	0.155271376312388	0.00968504808956358	-0.0038262055589649	0.0442702264790001	0.0271431847320338	0.00929625691757552	0.00292942126529933	-0.00785180983217765	-0.0137752004322464	-0.0217693892822201
0.663276688382507	0.317634802085797	-0.113553193278343	0.246393348265629	0.0241467232823204	0.0272568938488413	0.0807618088388616	0.0585851802793983	0.0434824639719856	0.0257018085655808	0.00341905035503032	-0.00548751162981165	-0.0233353357909266
0.448366733339183	0.322438939403143	-0.0598614098138984	0.347257530487743	0.109757266086786	0.0191842164427299	0.0972554813211776	0.0530895475676867	0.029218255533257	0.0644707412647579	-0.0164738384958315	-0.03292976312217	-0.04489400457329
0.546685680679825	0.32211563573212	-0.0821743205672457	0.306358918526659	-0.00598932480898906	0.00739510423212653	0.0809026174324237	0.0555916176702081	0.0285559977728512	0.000702889711568733	-0.0119354831049486	-0.0280715072800551	-0.0455290155790732
0.433457838970924	0.0856616895536839	-0.0647510809977154	0.26556637855153	-0.00475567887128336	-0.00557418616162653	0.0584741827600775	0.0295061330989375	0.0150682687627248	-0.00516493251645495	-0.0228331826968913	-0.0329808945231583	-0.0505187552882805
0.0781568879934879	0.0550012280825245	-0.00603127465880261	0.0491581064968277	0.0121856406057285	0.00287233761232052	0.0344483515222364	0.023142963276284	0.0160155260657267	0.00752898910902448	0.0070605438624434	0.00223194175880199	-0.00186952396100377
0.304899237148254	0.106516715534952	-0.0384400451317882	0.238799387678053	0.0280271163305345	-0.00728246230551094	0.063704730545621	0.0420000069440175	0.0244923932011219	0.0103723270125118	-0.00826491261833151	-0.0139616711965556	-0.0300311104473471
0.0933136026349158	0.00840758921494501	-0.00414744732217545	0.119862892429679	-0.000399431803190423	-0.00138570413492131	0.0297714105395655	0.0179742062893846	0.00740672080459552	-0.000892567969055874	-0.0100124849291109	-0.0156123684050055	-0.0212408978431686
0.0647844159105796	0.0198097229987308	-0.00295920831632011	0.0522957326581129	0.00595060645924599	0.000296147815595033	0.024400040551626	0.0159364176906588	0.0095733789488489	0.0031233771374205	-0.000656536711796149	-0.00586691353279751	-0.00856415008908692
0.902818478835979	0.0971815211640211	-0.193677683617459	0.091291283068783	0.0155337518037517	0.000216017686017644	0.020899437044437	0.0194652024827024	0.00104495073989186	0.00787488474488474	-0.00722644420394425	-0.0071780180086799	-0.0137241523486261
0.298817821211985	0.0478235434496763	-0.0336139883123577	0.304756826136997	-0.00374506755883086	-0.00298209533356203	0.06575442432185	0.038194263560731	0.0142936647114845	-0.00336358144619642	-0.018878695425231	-0.0334860861535907	-0.0453906249861988
0.571775747764853	0.279976091322545	-0.08682632910844	0.298482343257768	0.00979262536246206	0.0128980083104865	0.0846097364064546	0.0505666794283043	0.0414310276338788	0.0113453168364742	-0.0162293450681629	-0.0195414972744411	-0.0459988232410574
0.455832001375275	0.315415068612904	-0.0631738617565625	0.344911031321818	-0.0022922552704232	0.0123507675259553	0.083967414654381	0.0515042215821154	0.0278667084525668	0.00502925612776606	-0.0111085101844849	-0.0283358433476694	-0.0408001758196533
0.933890965608466	0.0661090343915345	-0.2041060468777	0.0643712566137566	0.0161784788359789	-0.00381088864838852	0.0197506415343917	0.0163360780423282	0.0187059788359789	0.00618379509379519	-0.00136926587301578	-0.00416075396825388	-0.0117091609547859
0.052467884472582	0.0228867491759777	-0.00892044286437354	0.0162753856835775	-0.000619240128812183	-0.00528068770580362	0.00689122483054461	0.0033549407494178	0.00194706122245381	-0.0029499639173079	0.000496996589957777	-0.00425331421973834	-0.00664424257097609
0.0013507216561574	0.000966660838730698	-3.68674319896967e-05	0.000269854651439998	-3.18522246347663e-05	-7.7952655826462e-05	0.000374377060227032	0.000173892705759261	-8.24196074948832e-05	-5.49024402306142e-05	-0.000239684170309766	-0.000206931771788178	-0.000409442682206811
0.43867653155139	0.0973565460361878	-0.0571796495006258	0.350197373871915	-0.00406456687156392	-0.00164399562944195	0.0679339735798342	0.0408608901650441	0.0149158584487986	-0.00285428125050291	-0.0306264124916196	-0.0437046126653798	-0.060591902647962
0.0174408533193512	0.00484384870533596	-0.00208649648342066	0.0114792810200631	-0.000555976029844234	-0.00134664297703867	0.00264877075371491	0.00160489667157608	0.000495932866001848	-0.000951309503441453	-0.00153401693872496	-0.000395208206085858	-0.00240874932291625
0.323311049071389	0.0530671513022276	-0.0393402011580843	0.278671887167734	-0.00305722977103329	-0.0147396607888171	0.0547363453892334	0.0267221680050287	0.00377451717590782	-0.00889844527992517	-0.0236795658596708	-0.0386335022750725	-0.050867406423864
0.0152242525981403	0.00232875480343042	-0.00291129952485101	0.0023136157383834	-0.0014383144525796	-0.00104180407315527	0.000906944331696325	-0.000502217116063944	-0.000674645792750833	-0.00124005926286744	-0.00167135331288804	-0.00132883741778082	-0.00103660725455931
0.000734085460934501	0.000284066720962731	-4.84934376709656e-05	0.000275931784921751	-2.44967239085508e-05	-4.72090308270786e-05	0.000179960236088278	6.17717724214381e-05	2.38736371016348e-05	-3.58528773678146e-05	-4.64623618867298e-05	-0.000155684111174024	-0.000267773368628688
0.563328610328123	0.270005689707637	-0.0951036359184978	0.262972571748608	0.0222507177129276	-0.011334789621143	0.0656061918196862	0.0479760740918752	0.0266716868218488	0.00545796404589227	-0.00728315986738259	-0.0205047492689596	-0.0334186030261574
0.0161095760347626	0.00222740226412739	-0.00311884710858154	0.00248039653760366	-0.0023360979820704	-0.00094390496453935	0.000269901929179205	0.000497509192468302	-0.000317478353887599	-0.00164000147330487	-0.00105443967534772	-0.00217843323625981	-0.00290254995145161
0.53286439548557	0.126023153865716	-0.0802138188294007	0.308319362678691	0.00026700642001054	-0.00966145215215164	0.0625996378825453	0.0382463766444447	0.0136038552076918	-0.00469722286607055	-0.0233521578738196	-0.0448421002549318	-0.0587018809651726
0.895046315536316	0.104953684463684	-0.189777536259959	0.0970890019240019	0.00536069745069745	0.0071396200096201	0.0282285834535835	0.0219055958393458	0.00991272546897548	0.00625015873015877	-0.000335295769045896	-0.0134041988104487	-0.0107656075868575
0.0906941832475485	0.0104923745733004	-0.0100424422845115	0.0638930257166735	0.00354934651372681	0.0022219191979537	0.0210703201253332	0.0127795233132697	0.00740841475223179	0.00288563285584024	-0.000942459721858371	-0.00499059754047765	-0.00939665144088643
0.0132921196638254	0.00849887832875033	-0.00136356587305025	0.0129013493624996	0.00430962598989437	0.00414214907313874	0.00528382799685177	0.00454987206327982	0.00514206041719694	0.00422588753151655	0.00416858064854829	0.00220059064446769	0.00359449143206897
0.105733894796636	0.0338836390452813	-0.00772992957466377	0.115919564304518	0.00915325074938834	0.00294001825366809	0.0421718699299021	0.0328464811755174	0.0162250098363549	0.00604663450152822	0.000893687683568942	-0.00270603657582601	-0.00753859451003179
0.903881283068783	0.096118716931217	-0.191611775072544	0.0908082407407408	0.00893686507936509	-0.00218685185185175	0.0192582864357864	0.0208710485810486	0.0138814592352092	0.00337500661375667	-0.000993282967032938	-0.0070356618016485	-0.0219919462292606
0.575856553153196	0.367482720401899	-0.088295469143842	0.295816274373246	0.0314265634557557	0.0270178576432648	0.0864377795086253	0.0689004703201055	0.0517844756246226	0.0292222105495102	0.00704618189671835	-0.0168626683876971	-0.0374065529544514
0.54360654140784	0.110162135256953	-0.0889823289016671	0.263605266686108	-0.00869213880999631	-0.0331468825125765	0.0106969819427104	0.0249934626913667	-0.0173592807662385	-0.0209195106612864	-0.0640743724009309	-0.044607860859467	-0.091811790106002
0.895668263588264	0.104331736411736	-0.189827940541804	0.0958084824434824	0.000144164261664192	0.0020618217893219	0.0234786337736338	0.01423318001443	0.0057231854256854	0.0011029930254931	-0.00745114718614714	-0.0129229758898509	-0.0209156261331261
0.283521732362203	0.0456414219032035	-0.0326598689813845	0.238346712933433	-0.00532939763672263	-0.0128741492261338	0.0480646538167093	0.0353564722485361	0.00812495630499627	-0.00910177343142826	-0.0227685581890519	-0.0332396786210559	-0.0452786943584781
0.137630204311103	0.0218333760593984	-0.0149192720822727	0.12265884284103	-0.00322207691020934	-0.00903165367857608	0.0324353916940638	0.0163450313965996	0.0022538939152226	-0.00612686529439271	-0.00685158807117472	-0.0187507828056762	-0.0268622467448122
0.544806204337754	0.225155223008323	-0.0836311412279934	0.306239866712763	-0.0107689573728857	0.0139452395320211	0.08078557681294	0.0543684502060477	0.0348661788751378	0.00158814107956773	-0.00940056611699447	-0.0261966346417277	-0.0409048482336911
0.459398862345766	0.244011185135186	-0.0705680555520188	0.260952309028616	0.0950231317396082	0.0027687727111213	0.0648198000395041	0.0451560734135965	0.027087705952694	0.0488959522253647	-0.00893954276718467	-0.00284621719250083	-0.0364908122714734
0.441327512609377	0.190914114789366	-0.0581917881432672	0.348990235477863	-0.000538386011829317	0.0159518930575501	0.0841901123402819	0.0522110192314169	0.0257886775625239	0.00770675352286038	-0.0117317454153805	-0.0306198777743074	-0.0477510717677911
0.0774586007011153	0.00330996236460027	-0.00975933685932494	0.0478984260176024	-0.0015673663420353	-0.00443738586052742	0.0137117461068432	0.00675040114919863	0.00144998229070294	-0.00300237610128136	-0.00724126767108556	-0.0117246139748405	-0.0127093460024898
0.641109956331556	0.179221828765284	-0.107047297475151	0.251089691140693	-0.0102163812401762	-0.00640560559322711	0.0561776580953285	0.046195981921017	0.016970674107185	-0.00831099341670172	-0.0222714366367828	-0.0282029938362954	-0.0486653914634052
0.282952060883042	0.0456931842371382	-0.0324030709957298	0.239352896696394	-0.00979445902840942	-0.0103952930758551	0.0509438824184926	0.0290530569457547	0.00647523621050111	-0.0100948760521323	-0.0222597703731059	-0.0325100152696753	-0.0460629184812645
0.891356685259185	0.108643314740815	-0.189272003902735	0.0994645052170052	0.00879889915639909	-0.00868880526880533	0.0253090443584193	0.0131373230010728	0.00769493853368841	5.5046943796877e-05	-0.00145921532171533	-0.00776926055426064	-0.01794103339471
0.550812885949772	0.324833126292473	-0.0839677902749685	0.305320892437786	0.0101486305741961	0.0161050189978714	0.0809345687097163	0.058546742486396	0.0319486222596461	0.0131268247860338	0.0368597343063015	-0.0239847272884812	-0.0337591695824877
0.0411377972551217	0.0149731173678696	-0.00708001896847582	0.0131552476771736	0.00114036117271266	-0.000637283854135078	0.00383691297584443	0.000542521639576903	-0.000259199272833147	0.000251538659288793	-0.00217553873959268	-0.00215433067876052	-0.00543646281241655
0.660278954686467	0.318994823047263	-0.112895004044769	0.250350228550392	0.0221957384146908	0.014175309083196	0.0776837312365627	0.0597745338572548	0.0391263352541614	0.0181855237489433	0.00418845500539533	-0.0102773459067446	-0.0265419067180234
0.00572530770617193	0.000373777587402945	-0.000366807511097103	0.00865006695215372	-0.000542011740540836	-0.000485333061141603	0.00122831068361006	0.000462159659659034	0.000111946091876244	-0.000513672400841219	-0.000967375753959366	-0.00139839846713446	-0.00141943090164098
0.894538721741222	0.105461278258778	-0.189847607843119	0.0967682623857624	0.00593398629148634	-0.00353763107263105	0.0227993668831168	0.0178467544492544	0.0100636483886484	0.00119817760942764	-0.00157080618455618	-0.0154109136696636	-0.0242552602027601
0.136305334457216	0.0220255102325183	-0.0140988658559881	0.121646931646523	-0.00571396780378036	-0.00199583601736542	0.0274652238795579	0.0193128875546391	0.00552255708283597	-0.00385490191057289	-0.00931248203586993	-0.0140311525325113	-0.0224469185099451
0.475046850325888	0.173677083222439	-0.0719098790629347	0.275305504013469	0.0249724390632915	0.000666622457533628	0.0731116755332331	0.0488834446553752	0.0188415653565656	0.0128195307604125	-0.0122142345030522	-0.0263938390990087	-0.0375049997341022
0.0940596500126135	0.0637173765929174	-0.0135601372998454	0.0443077991966662	-0.000926734706463886	-0.00355220458309634	0.0178452236351604	0.012646323218118	0.00376999947947557	-0.00223946964478011	-0.00679756749467929	-0.0019149143652344	-0.0137066361394895
0.545539328318158	0.223484723526798	-0.0835703700707124	0.307398819148169	0.00709730463030001	0.000150889413952693	0.0753160573517571	0.0499638011484344	0.024214714894778	0.0036240970221264	-0.0126776194965917	-0.0368163681170923	-0.044488680612019
0.0483716346912494	0.00250973310923947	-0.00435767679886601	0.0318898040670163	-0.006088956538753	-0.00468236245950227	0.00611456159238376	0.00192802256281142	-0.00249095017087998	-0.00538565949912763	-0.00846347017358258	-0.0111182231903753	-0.013191198422284
0.00719805930203452	0.000681562841981933	-0.000245165273239151	0.00530317796337521	-7.99102846615286e-05	0.000224315273799512	0.0028257815613312	0.00171109890396196	0.000684640325763435	7.22024945689912e-05	-0.00070068263175324	-0.00109413911178901	-0.00169817602939613
0.418610788743333	0.117348833849485	-0.0593135594343379	0.3083121616505	0.0363593606039369	-0.0127396612577322	0.0729061149236582	0.0625681940833528	0.0318415466904806	0.0118098496731023	-0.0104296000133469	-0.0222735949003065	-0.0354018316781351
0.474789955326406	0.171569908706034	-0.0716035407330367	0.278564508751967	0.000581913334261608	0.0071320298291484	0.0605272314083717	0.0476534669054494	0.0190245037658625	0.003856971581705	-0.0159439368133427	-0.0305164092318471	-0.0415908230104109
0.320951040937179	0.0525063014091994	-0.0390777164534411	0.274564506986174	-0.00753518443963808	-0.00593954728088902	0.0489012062321599	0.0279904296112063	0.0142686612082712	-0.00673736586026352	-0.0218534369129866	-0.0349603808846995	-0.0446949192323443
0.413008116450064	0.117902367470901	-0.0578870129974299	0.311607944554635	0.024460281002796	-0.00712104697809957	0.0731080140344536	0.0514047897063159	0.0292464143442912	0.00866961701234825	-0.00547718591415869	-0.0302924882975852	-0.0319120006227257
0.10823835047867	0.0302788723134087	-0.00766123984081314	0.121690881533773	0.0108384486716304	-0.00321638401370845	0.0293973627630582	0.019776647023585	0.0135588492958599	0.00381103232896099	-0.00538554084254578	-0.00995287697571073	-0.0164267282355963
0.0532631447735885	0.0219284903936251	-0.00920062079890351	0.0166325583434461	-0.000589043317980882	0.000852840926535932	0.00596214845161423	0.000954871726345737	0.00127107321403612	0.000131898804277525	-0.00289378129895385	-0.00475626927233796	-0.00714046090736315
0.896312839105339	0.103687160894661	-0.190002909985085	0.095678033910534	0.0113960185185185	6.86014911015498e-05	0.0309448857623859	0.0187191275853776	0.0132991750841751	0.00573231000481	-0.00274191889129394	-0.00564883477633471	-0.00742403920153911
0.456053839043307	0.242317529118026	-0.0701783450769899	0.25926778670498	0.00759218542866008	0.00472154097475813	0.0690614751068533	0.0450311154422665	0.0433261655804766	0.00615686320170911	-0.0054549637264184	-0.0256754515463612	-0.0382276707633891
0.393346004744895	0.0750441084849209	-0.0522386885878994	0.312407828959527	-0.00656033515475585	-0.00622576627963156	0.0618688032337005	0.0386338339390683	0.00832896146902551	-0.0063930507171937	-0.0258543030635299	-0.0383625505456813	-0.0520418068758308
0.899708968253968	0.100291031746032	-0.191155275657804	0.0946002380952381	0.0139569481934188	0.00731558460058457	0.0333266203703704	0.0148399074074074	0.0189351671476672	0.0106362663970017	0.00137957796832788	-0.00265270757020752	-0.00688222507268565
0.93246962962963	0.0675303703703705	-0.204102680577841	0.0653934656084657	0.00605399470899481	0.00583386243386252	0.0109149933862436	0.0160905224867726	0.00496671957671968	0.00594392857142867	0.000107980399230545	-0.00890225529100519	-0.00837363622488607
0.088809124991723	0.00396698123479249	-0.00262238567010548	0.115720752968033	0.000393826512454384	-0.000239084196579128	0.0323072368180538	0.0186508631824203	0.00959900609128256	7.73711579376279e-05	-0.00771442327056954	-0.0132600831523284	-0.0191201077950888
0.0212909875341149	0.00475454276312725	-0.0031344314832632	0.0101093941872361	-0.00149899686864933	-0.000198929909365524	0.00190070582154514	0.000830526130694058	5.73189416195226e-05	-0.000848963389007428	-0.00201504923682438	-0.00290120602884788	-0.00304035766454589
0.110598423486973	0.0377802930571699	-0.00781775290539312	0.118441372408231	0.0166347452927344	0.00793488527655659	0.0425211251160754	0.027635736200835	0.0176094899443196	0.0122848152846455	0.00178476961733402	-0.00414346654945327	-0.00684449748528786
0.0791826146665201	0.0451462320941428	-0.0121134646217831	0.030511262002628	0.00060051954465104	-0.00177134689307758	0.00777053488336751	0.00536592897215728	0.00316053243452318	-0.000585413674213262	-0.00316373322724416	-0.00490822225314326	-0.0116302815069012
0.482202095803591	0.262694338080549	-0.0746267703295578	0.275959789307448	0.0219524730050478	-0.00171605326429941	0.0760889756550143	0.0488427708250023	0.0278027765042077	0.0101182098703742	-0.00579804563384601	-0.0384203876049176	-0.0403129323493386
0.855329631757132	0.144670368242868	-0.175541822403516	0.127291955544455	0.0181546142746143	0.00641153693864871	0.047848558108558	0.0304731105931105	0.0167266366041364	0.0122830756066316	0.00447114251489233	-0.00808094461094477	-0.0141876743381891
0.416091128650437	0.115174101084116	-0.0584148662793729	0.303474652002805	0.0289230309099026	-0.0116711611123854	0.0807986256492705	0.0481472355875791	0.0300314186802756	0.00862593489875862	-0.0149655629632464	-0.0237563334917732	-0.0375633431492141
0.0130486726713973	0.0014110587645164	-0.002333285048075	0.00285653945860025	-0.000903858269423017	-0.000474245987527216	0.000308101254779189	0.000457671165420184	-1.50615420263026e-05	-0.000689052128475117	-0.000793863629619794	-0.00128344453548498	-0.00220367106138135
0.104110461639809	0.0268483564635804	-0.00630440023143641	0.116778518322666	0.0100017561957435	-0.00328562247699395	0.0372212608981665	0.0236323258612112	0.0108355464400125	0.00335806685937477	-0.00733658157247051	-0.0140406285077984	-0.0153719891217258
0.0579546194171479	-0.000682614671318714	-0.00778098800312015	0.0298966998554668	-0.00408253267620724	-0.00494886192324116	0.0064697496018661	0.00239743588965544	-0.000572294095303814	-0.0045156972997242	-0.0059310139253998	-0.00935425664120224	-0.00985234070217726
0.93263171957672	0.0673682804232804	-0.203155865120193	0.0650527248677247	0.00271619047619043	0.00345955026455025	0.0188235119047618	0.0137246031746031	0.0118061970899471	0.00308787037037039	-0.00181823412698423	-0.00642908239908246	-0.00986510829448328
0.895378949013949	0.104621050986051	-0.189943023059867	0.0951713684463684	0.00913389490139493	-0.00297319301069299	0.0266475126262626	0.022064648869649	0.0172457864357864	0.00308035094535097	-0.00244424943112442	-0.00607460784585789	-0.014872268056018
0.660467497452477	0.26914044826688	-0.11280248149611	0.248403983442462	0.00786811741947169	0.0140484948664396	0.0688795202248621	0.0478663392536469	0.0307415435023978	0.0109583061429557	-0.0130323820317511	-0.0269712757168897	-0.0324347175724682
0.416337624548704	0.116019520992953	-0.058368045124466	0.306538866628964	0.0194996602823785	-0.0162141887801491	0.0669782656730985	0.0371962906589243	0.0259521738892286	0.00164273575111468	-0.00856714987370005	-0.0284367446975546	-0.0367855422193127
0.0125835617872267	0.00139330692146679	-0.000509270055875448	0.00694529165088412	-0.000669831201668062	-0.000689622674499525	0.00350899855767446	0.00174374636945458	0.000490001117007458	-0.000679726938083793	-0.00127255533804297	-0.00220944801062175	-0.00297021861911435
0.104130011947168	0.0424759581500562	-0.0112744520154358	0.0830174495849054	0.00929196136209587	0.0033287188546003	0.0276306594068164	0.018260264349751	0.0125989675546648	0.00631034010834808	-0.00100391084722581	-0.00439065326575641	-0.00551959572531521
0.476475894032943	0.17351297971163	-0.0737078613837853	0.27803354699616	0.0245612974072568	0.000525995096522458	0.0713526521400304	0.0491533394425716	0.0228197046006746	0.0125436462518896	-0.0155474469143693	-0.0313847473388587	-0.0316034896290805
0.655353039108178	0.273140334692976	-0.110749545373713	0.249302535308546	0.0224132930290988	0.0154978714353956	0.0755905467278539	0.0537587149039607	0.0371014375229584	0.0189555822322471	0.0031469634512562	-0.00831993013367294	-0.0344124374747059
0.924147791005291	0.0609567857383161	-0.201408260650563	0.0727960978835979	-0.00332005078255071	-0.00847456978206973	0.0115693783068783	0.0055912566137567	0.000923577533577524	-0.00589731028231022	-0.018213313790875	-0.0313375679707432	-0.0269521193331236
0.933928835978836	0.0660711640211641	-0.204436429987486	0.0638711640211641	0.0154157671957672	-0.00396151302401293	0.0234387830687831	0.0157731679894181	0.00426234691234695	0.00572712708587708	0.00311908730158728	-0.0105574447543196	-0.0069803769841269
0.305259198086654	0.052983914956742	-0.0356353842805265	0.280070716755183	-0.00509282546209222	-0.0079632838953998	0.0568261448056395	0.0349166021648077	0.0100347716769277	-0.00652805467874601	-0.0215428225054263	-0.0369318415389143	-0.0489747682824591
0.420730037727692	0.117225162125849	-0.0584235720880961	0.305610373103307	0.00144714331437645	-0.0119620712015568	0.0714344403223507	0.0517656292263976	0.0214447371880081	-0.00525746394359017	-0.0137192329391624	-0.024163464169042	-0.0422022577535851
0.323147580952032	0.0978601913308286	-0.0401881998425465	0.275598052534995	0.0208616249707351	-0.00394516701187897	0.0705863817283962	0.0491118655817887	0.0336235602443949	0.00845822897942805	-0.0119090579878814	-0.0129012687748941	-0.0241996307949461
0.555355336599608	0.189287301425374	-0.0919036033063437	0.266303767742647	0.0113280629642704	-0.00330192770618298	0.0634378905223489	0.0446760561153261	0.0178740137316673	0.00401306762904374	-0.011236139143703	-0.0260107749057541	-0.0404762584113538
0.36955845851138	0.134694021328256	-0.0521936781042904	0.251674430419508	0.0115889359436402	-0.00265206666250012	0.0651242779584665	0.0371440896210142	0.0193755966102903	0.00446843464057006	-0.0128332149446105	-0.0238130901706971	-0.0369671822233084
0.0363520001559233	0.00533269523334649	-0.00542090731838197	0.0171800388135099	-0.00103485965251752	-0.00170179505724703	0.0036267041763055	0.00130528639948597	0.0011443915751271	-0.00136832735488227	-0.00294423570894284	-0.00213660808881298	-0.00489775593161709
0.445924293988018	0.184299006070914	-0.0572224754726466	0.350358293575507	-0.0140205652767788	0.0012983589533952	0.0722878423819888	0.0460126512041171	0.0179257060637953	-0.00636110316169181	-0.0238489465366212	-0.0413740979183562	-0.056190305532256
0.120537243354389	0.0933608357879177	-0.0102705328358223	0.115084939235447	0.00966462604436297	0.00265841397742311	0.0408524133063369	0.0307314111141489	0.0168481469945234	0.00616152001089304	0.000200125386666972	-0.000300541155057482	-0.0137188590212184
0.229673086328564	0.104904550621451	-0.0269788742928254	0.181198187902515	0.0114351995254804	0.00261627794496747	0.0608702360129332	0.0391467740669378	0.0298502496265887	0.00702573873522394	0.00369446196104753	-0.0155867140397794	-0.0289981623078119
0.663419300186691	0.316758444429899	-0.114413078168629	0.249429102647871	0.0282931980268353	0.0209113091207583	0.0813313237386788	0.0622148305500139	0.0431718008609774	0.0246022535737969	0.00644285097239583	-0.00761047515685664	-0.0222154653447448
0.413531512925406	0.0776937016865008	-0.0577431905187235	0.30868057474727	-0.00528990489528791	-0.0101841873944196	0.054835055856847	0.0288381794132074	0.012144774657093	-0.00773704614485377	-0.0240757441682957	-0.0394310245071124	-0.0571784687297817
0.563625580377959	0.267673579716999	-0.0948782299362755	0.259722391528613	0.0244887481415295	-0.0216935986514424	0.0690633616814871	0.0556817387061534	0.0238866932515813	0.00139757474504354	0.00177105077716655	-0.0182095728024558	-0.031719344866499
0.924715727513228	0.0604952895139089	-0.201334498764564	0.0725214947089947	-0.0104521164021164	-0.00234038359788358	0.00925031625781625	0.00837812169312169	-0.00319161736411744	-0.00639624999999999	-0.0119813023088023	-0.0169668311014035	-0.025324066997817
0.534670081297949	0.125619569211016	-0.0802266268990931	0.309422303821007	-0.00403472462186227	-0.00530586208990846	0.0611260752284853	0.0377381020819697	0.0168244615798941	-0.00467029335588542	-0.0262715390563234	-0.0500676716659185	-0.0538427678174742
0.103606139096356	0.0258272781379241	-0.00688030972543874	0.11852620651964	-0.000711542412825034	-0.000639821488495895	0.0354869620025104	0.0188187206512375	0.0103403898354911	-0.000675681950660464	-0.0043901731790761	-0.0106105823939057	-0.0175123818839338
0.368279818715814	0.223397061448463	-0.0505113141660211	0.247993181873854	0.00205573668832087	-0.00323592327888939	0.060518533796024	0.0373678640097242	0.0190846090127667	-0.000590093295284255	-0.0112428227121822	-0.0281868458018291	-0.0375680090922854
0.11326011049766	0.0689377775562088	-0.0162061246078955	0.0658060754311572	0.00282147284469192	0.00296716960849841	0.0239415551255664	0.0199175078677283	0.00927971765769539	0.00289432122659516	-0.0019972503396429	-0.00395058544901419	0.000598685311380021
0.327434984256638	0.100050626692429	-0.0417801153085099	0.277908235458898	0.026428586335938	-0.00233924998089891	0.0731616583807482	0.0431594073638619	0.0213385830365657	0.0120446681775195	-0.00675689872659047	-0.0195244814700462	-0.0378284836838182
0.103501992298096	0.0265488203308195	-0.00599801762714373	0.118942955223148	0.0075652386821487	-0.000583117851936502	0.0314602122906636	0.0229521803619489	0.0147047254241495	0.00349106041510611	-0.00227135737662973	-0.010955289881765	-0.014109652446682
0.933050621693122	0.0669493783068783	-0.203959214903556	0.0646766005291005	0.0150768386243386	-0.00353009259259263	0.0222383465608466	0.0185093783068783	0.0124050727513227	0.005773373015873	0.00347890211640201	-0.000932988909238985	0.0065354322991823
0.0386967106716871	0.0083800398097866	-0.00397292085407482	0.0260000068209062	0.000479642168512151	0.000712968336159032	0.00898182858983816	0.00475609700694189	0.00191551563315635	0.000596305252335588	-0.00250712194628602	-0.00470701528835062	-0.00599200191328632
0.0659453456784673	0.0062897163400327	-0.00770589057140194	0.0409028599381764	0.00373895103723144	0.00272197193131792	0.0159848196161415	0.00987603707319284	0.00474922932067764	0.00323046148427468	-0.00146470667212445	-0.00441503109766399	-0.00562738259016232
0.071189911821666	0.0451022009644327	-0.01089420687418	0.0269436375355017	0.00366025318427589	0.000789758834009599	0.012823163640888	0.00924362179885893	0.00264628114944018	0.00222500600914274	6.22150352431183e-05	-0.00111735514410119	-0.00395916516023873
0.0736648011444584	0.0422167506624207	-0.0115255465447791	0.0280260741046346	-0.0080693668734796	-0.00356802604068394	0.0125922657623754	0.00459985570330888	0.00201721364263938	-0.00581869645708177	-0.00671659249302996	-0.00255335661757479	-0.00674145557102947
0.0528313484005176	0.022388801884143	-0.00900662345799386	0.0172250533923657	0.00326843433803212	-0.000673716587666323	0.00326795512151729	0.00365753914289545	0.001261644626309	0.0012973588751829	-0.00449607777510302	-0.00353319302840878	-0.00457032009345452
0.229597723788259	0.108483446753884	-0.0272922055246579	0.180836199357693	0.0228359385476655	-6.3495549951248e-05	0.062186989190721	0.0450530311588602	0.0290264046473549	0.0113862214988571	0.00741354817605011	-0.00994342386675715	-0.0153255780310141
0.857881346986347	0.142118653013653	-0.176579172372861	0.12618973970474	0.015557286972287	0.0164790143190143	0.0438143865393865	0.0318406305268805	0.022788754239764	0.0160181506456506	0.00771761895511902	-0.00749916899499137	-0.013854108330395
0.0960049209000907	0.0729657717088846	-0.0134864338392953	0.0468656900460332	0.00881901812493814	-0.00147778540696257	0.0222176520804388	0.015909544368569	0.011736285393281	0.00367061635898779	-0.00165115392247603	-0.00260608290762815	-0.00832645741034051
0.0121404368840039	0.0236322267911907	-0.000317768250972451	0.0128920010383471	0.00902309780751709	0.00677099332131416	0.0192630311604163	0.0139401212490818	0.009143994333311	0.00789704556441562	0.00609182475772888	0.00659406920602942	0.00645663851716786
0.854471943426943	0.145528056573057	-0.176005892420761	0.126486945461945	0.0092089295889296	0.0168694045769047	0.0438461584249084	0.0291365218577719	0.0210612732175233	0.0130391670829171	0.00280387617012612	-0.00544811624105745	-0.0141401268249295
0.0220938766753103	0.00471729945520449	-0.00353547668554594	0.0105636859550351	5.37329584246182e-05	-0.00041211643953231	0.00210110382473225	0.00173806872141785	-6.50388014560091e-05	-0.000179191740553846	-0.00264123477244841	-0.0018572838964288	-0.00369685935883989
0.130671685499306	0.0195531329793735	-0.0139257045655517	0.110307838022454	0.000336203739074753	-0.00713647181470486	0.0288656106419982	0.0185806758156614	0.0107754201856533	-0.00340013403781506	-0.0119220086984502	-0.0179018323839241	-0.0215173820333424
0.934426283068783	0.0655737169312169	-0.204516144367141	0.0632903835978836	0.0144431613756614	0.00323623015873009	0.0236964947089948	0.0125440145502645	0.005760548941799	0.00883969576719568	-0.00608373198560708	0.000542573306323346	-0.0128193495393496
0.107028188637664	0.0295291903571314	-0.0124325199723071	0.0794852430584253	-0.00126977452756009	-0.00218670378581137	0.0210445790881999	0.0107805808041578	0.00218672821482126	-0.00172823915668573	-0.00293655245244194	-0.0137696129212511	-0.0150182522683661
0.300779920297752	0.0479052800492777	-0.0366534462266742	0.242524185174731	-0.0055621555792893	-0.0028338894641512	0.0542923480001313	0.0237051875118627	0.00922363509815205	-0.00419802252172025	-0.0163189461123053	-0.0332652212844576	-0.044377496926871
0.199348524010005	0.0687676688671888	-0.0235543194911754	0.155469954701753	0.00984869364862387	0.000182050147647161	0.0407017017907236	0.0248117086647643	0.0150853550287806	0.0050153718981355	-0.00568636866195632	-0.0149742809103299	-0.0200387869522291
0.0683386726038658	0.00458857110471718	-0.00595513295933058	0.04859981954653	-0.00464018712714001	-0.00458156669825829	0.0116724529867838	0.0059308078321218	-0.000339117168210876	-0.00461087691269915	-0.0103017493876413	-0.0132103287283743	-0.0148194667176098
0.096642712971542	0.0731173316715769	-0.0136157066466056	0.0472820388729658	-0.00493388787992356	0.00221042186073792	0.0223299865497644	0.0156377200692375	0.00779694263111815	-0.00136173300959283	0.000147371078769734	-0.00512091329322292	-0.00994428946744999
0.209444778067211	0.13848496017448	-0.0259421656595964	0.153964409300792	0.0263697805564941	0.00565593550536486	0.0509119592154911	0.0409772974336371	0.0244077566958888	0.0160128580309295	-0.00205332142807657	-0.00554933226561244	-0.011590358707925
0.30383390988631	0.0521450658524151	-0.0357236813227498	0.277385693276952	-0.00744744138329262	-0.0135608268533925	0.0468516221845082	0.0278794358209496	0.00937682087146474	-0.0105041341183426	-0.0194378874591857	-0.034799382982066	-0.0476125691457042
0.0260128064688039	0.00585934952865241	-0.00289599027817311	0.0158554909260336	0.000154427253620738	-0.00148583041169727	0.0058880108906342	0.00353846977377072	0.0010808779851614	-0.00066570157903827	-0.00212019108211326	-0.00357437244804739	-0.00450079574674161
0.891189195619196	0.108810804380804	-0.189543239744127	0.100017232952233	0.000675717985717972	-0.00320768708143704	0.0302658837458837	0.0175071800421801	0.00882566609316615	-0.00126598454785953	-0.00653381815080356	-0.0130273192548193	-0.0172050031547401
0.557118585634787	0.268355516329493	-0.0940728683466589	0.262114394745629	0.0124249432058395	0.00804071226606995	0.111427601643757	0.0511683354724913	0.0391663497378582	0.0102328277359548	-0.0112189809737048	-0.0244346782966109	-0.03222388516529
0.223862017262481	0.102337906979978	-0.025299719321287	0.176194031147613	-0.000955380766586633	-0.00100757357002437	0.057113891132429	0.0403253022763341	0.0088155798215438	-0.000981477168305489	-0.00814015304634286	-0.0185282472142085	-0.0209087339544404
0.1986858654574	0.0222455279172657	-0.0182630789939963	0.200324947309135	-0.00113024861735303	-0.00222295136206124	0.0484989009770542	0.0286724126081989	0.00977883199055005	-0.00167659998970715	-0.0163658111317483	-0.0259031333578094	-0.0332712413791732
0.0961088443480233	0.0071108892086776	-0.0121233307985718	0.0491046436652756	-0.00264209952984672	-0.00387148418020501	0.0146837886935895	0.00653457677826177	0.00145510184465458	-0.00325679185502586	-0.00816006815437301	-0.0112906423493033	-0.0125928887305116
0.857884122359122	0.142115877640878	-0.176533693944822	0.124287043697044	0.0143344947644948	0.0040987320585617	0.0425523038073038	0.0306909702334702	0.02645853997854	0.00921661341152824	0.00710694647944643	-0.00536396875401535	-0.0109051105593753
0.896228828763829	0.103771171236171	-0.190075372740254	0.0958287109187109	0.000816991341991202	-0.0104509307359308	0.0184439324101823	0.0167777831890331	0.0120560185185185	-0.00481696969696987	-0.0103985163447664	-0.0155177821021572	-0.0216580371942873
0.473367911821101	0.173928004478865	-0.072274791904897	0.276617649393488	0.015650492800961	0.00120439684670065	0.0705279563659385	0.049454990287143	0.0261736687499162	0.00842744482383084	-0.009500999703354	-0.0176660802706552	-0.0360390548822224
0.0925597046656773	0.0634473664224608	-0.0129748752690049	0.0458423406217777	0.00862301389810836	0.000926085478616501	0.0175345929052125	0.0100847035439646	0.00754934923662261	0.00477454968836243	-0.0020616621371919	-0.00704491338484232	-0.00627198230142535
0.0608079057144163	0.00284240283111284	-0.00491751974862869	0.0469845181305426	-0.00286386273381391	-0.00481790009859381	0.0128038837627204	0.00563000812078764	0.00073215356285046	-0.00384088141620387	-0.0086337487875555	-0.010781993159379	-0.0143129932783673
0.0301420665658362	0.010369105861251	-0.00536178694088267	0.00827782436808376	-0.00160943739754273	-0.00275115631719119	-0.000594989231291473	0.00151335720393024	-0.00109741247869595	-0.00218029685736696	-0.00214037824316546	-0.00340919450094306	-0.00466617110366075
0.662989782649116	0.318937410148873	-0.114202399878548	0.245648138437041	0.0254691805485018	0.0150006124577103	0.081348292163694	0.057312409061777	0.0386984564664226	0.0202348965031061	0.00499511886553505	-0.00673432108742511	-0.017711048973472
0.904507513227513	0.0954924867724868	-0.193280725834651	0.0906424867724868	-0.00335834656084655	0.0109375132275132	0.0269840374440374	0.0228146097883598	0.0161015458152959	0.00378958333333335	0.00262111712361712	-0.00812064301439308	-0.0119423620878033
0.555254735212633	0.180304241311105	-0.0832571551433772	0.299042850386588	-0.000478173212813182	0.0096375516289382	0.0766390600157111	0.052398953328228	0.0202392064632121	0.00457968920806251	-0.0125848103324776	-0.0353290463949264	-0.0532302629411819
0.458037924730279	0.241258200185709	-0.0706936286577403	0.259304447841628	0.00692333732777844	0.000561729566403657	0.0718521328554762	0.0837513885404053	0.0323182522026562	0.00374253344709108	-0.0104460241095982	-0.0225711883590005	-0.0363284337195425
0.883919053354053	0.0696559001435793	-0.186975811710344	0.103057930772931	-0.00962781936461277	-0.0115137356516032	0.0204538493450994	0.0139248030700236	0.000419225820475821	-0.010570777508108	-0.0134422449365885	-0.0209275554289964	-0.0282844043134367
0.48088460088495	0.262902173611082	-0.0741943034900954	0.275402149492495	0.0219466801860984	-0.0319177986616226	0.1134533547023	0.0466499710245499	0.0149073024873356	-0.00498555923776206	-0.0160184525633795	-0.0196165249778464	-0.028062213871605
0.904933134920635	0.0950668650793651	-0.192938083262189	0.0899088492063492	0.0148176851851852	0.00699547378547383	0.030552876984127	0.0246795560567601	0.0212596272246273	0.0109065794853296	0.00284805305805313	0.00183415399415399	-0.00907546055796049
0.0117093138900547	0.00805338384255621	-0.00112434591412066	0.00615996849545609	0.00214068346090468	0.00115333913425881	0.00549881475488933	0.00534903564160718	0.00239262879137858	0.00164701129758174	0.00201354816686499	0.00325496591813457	-0.00055218706049134
0.300485963277094	0.106122748861062	-0.0364330650611359	0.238189747462268	0.00843865458388954	-0.00409154803097778	0.0622200304294804	0.0459764588201367	0.027952838102704	0.00217355327645591	-0.00816001061140398	-0.0273747803778909	-0.0255181587365897
0.0273539210811123	0.0102305377828413	-0.00467610198925101	0.0105666039624853	-0.00389984823643251	-0.00102543921038322	-0.0014081900149783	-0.00191936890190902	-0.00152776530074823	-0.00246264372340787	-0.00440326137236067	-0.00463050715830427	-0.00464084856301819
0.904483452380952	0.0955165476190476	-0.193260980312064	0.0910232142857142	0.00915757575757581	0.00876567460317457	0.0282997619047618	0.0242921825396825	0.0135205621693121	0.00896162518037524	0.0046063792688793	-0.00325648508898513	-0.00995012385762384
0.105512357221849	0.0334079040871816	-0.00671195699442829	0.115733184892092	0.0108058294238511	0.0071383998185755	0.0485533595121652	0.0271497025403005	0.0198348746161448	0.00897211462121328	0.00431418643248049	-0.00453390094120264	-0.00566931290330773
0.894187918470418	0.105812081529582	-0.190163824705365	0.0976518190143191	0.00322462537462531	5.55448255448177e-05	0.0210113672438672	0.0161572763579014	0.00774289007288997	0.00164008510008506	-0.00890458349520851	-0.0151862873469124	-0.0182713685851186
0.646557548447962	0.178417399045075	-0.108769511691802	0.250482634639075	-0.00128054037986747	0.00210662177523679	0.0559884272277719	0.0391950401291083	0.0256115957041785	0.000413040697684663	-0.011263134214628	-0.0251681310968953	-0.0441516601625511
0.209304793234272	0.136413511926089	-0.0262937643405069	0.154339640973864	0.0180244232040675	0.00014400829632058	0.0447772493804237	0.070459844197946	0.0201125575664017	0.00908421575019402	-0.0023356465786819	-0.00929810299335732	-0.0140577577425485
0.113676149648986	0.0739059482264547	-0.0148929592026077	0.066313369487094	0.0211113334919764	-0.00234486366919542	0.0280682604857102	0.020043445184406	0.0142788951646241	0.00938323491139051	0.00331961401241769	-0.000674116702444938	-0.00538977513675834
0.417667982110675	0.0766149678929376	-0.0570835499513382	0.309508355386251	-0.00333288821723782	-0.014582222525814	0.0539216085136272	0.0328024645571851	0.0109937963573913	-0.00895755537152593	-0.0265483836147652	-0.0409939164645586	-0.0577772164892973
0.0122283819640057	0.0356434428227109	-0.00119539646034906	0.0137714641758389	0.011390435452689	0.0112233186356083	0.0158780243631372	0.0139167098725478	0.0126381081134218	0.0113068770441486	0.0124192201297838	0.0116397359499166	0.0096449634399299
0.543588523584871	0.324862585747047	-0.0820026567116313	0.308797478460954	0.00859743097939825	0.0115430431049512	0.0801037647394385	0.0522482289127146	0.0265196377350938	0.0100702370421748	-0.0119902372938311	-0.0334483178124617	-0.0432233807366046
0.57590238589019	0.285698740448321	-0.0893811386349732	0.294044999600357	0.0149263459219116	0.0251271853279798	0.0932742547015404	0.0673782521163845	0.040810867674439	0.0200267656249457	0.00552508552927611	-0.0147187276282718	-0.0371804009055982
0.004572226853302	0.0227430781330437	-0.000149614287290659	0.00520180407387791	0.0043406978627336	0.00444407066595662	0.00686129247087174	0.00474529763523416	0.00446331499070516	0.00439238426434511	0.00509740336447403	0.00244324213007624	0.000854899796860174
0.933136560846561	0.0668634391534392	-0.204123159897381	0.0647506613756613	0.0122772486772488	-0.00939385161135153	0.0207319113756613	0.00678873677248681	0.0120012367724868	0.00144169853294862	0.00395927248677252	-0.00391109668109657	-0.00957421162171157
0.0150631884479251	0.00968764859874681	-0.00113685482552271	0.0102477926711861	0.00540469678086101	0.00215689722865233	0.00568449959324296	0.00344565126878497	0.00313825984543024	0.00378079700475667	0.00154638759756188	0.00218317441093785	0.00116616190346027
0.653716126282659	0.273541034880089	-0.111100072874707	0.251124933658749	0.0203719920026414	0.0205951038041805	0.0764553928707081	0.0588159242201451	0.0355277484092985	0.020483547903411	0.00524560584319533	-0.0207623235769919	-0.0303376277774675
0.0628348643971658	0.0247811886956959	-0.0036148072696683	0.0560651536381589	0.00668621809622116	0.00819104833954065	0.0289541476810246	0.0181228153878506	0.00982180861591023	0.00743863321788091	0.00337450965216832	-0.00141328156228789	0.00139646173147491
0.0871496696641411	0.0574830494580914	-0.012438644880239	0.04179969355817	0.00901098175450174	-0.000136666482497036	0.0232404199451815	0.0112811495006828	0.0166546111012457	0.00443715763600235	0.0118559478087862	0.000402839453706547	-0.00301353554922017
0.126124615201114	0.0859973264558404	-0.0164016200597577	0.0756161772221251	0.016034059084535	0.000641808531555016	0.0274673250292428	0.0201283157567064	0.0284731986649647	0.00833793380804501	9.66469458200947e-05	-0.00732225475625546	-0.0121552270422089
0.450926658153812	0.314503233780322	-0.0626883448357605	0.350395977113147	-0.000656160508658521	0.0123594240129947	0.0753329996272608	0.0517111663858086	0.0246803176373939	0.00585163175216807	-0.0165841731997171	-0.0335694482954617	-0.0462148852669547
0.479283191746962	0.262911646927377	-0.0736634652388349	0.274927059346864	0.0157208878902417	-0.0136774633959208	0.0763465205992505	0.0555649981545001	0.00532348879379152	0.00102171224716041	0.00163533017205686	-0.0237911682228539	-0.0299550762985082
0.447638654015252	0.157296729277263	-0.0667909557943446	0.260354433544691	0.00596617459009074	0.000991651876781519	0.0600035810677769	0.0394380940909028	0.0170708967039892	0.00347891323343613	-0.0170624692195539	-0.03100970310583	-0.0394967485360357
0.362981956294513	0.132508887088234	-0.0507049110298268	0.250783306014332	0.00995401139260033	-0.00160894159227487	0.0621063631961837	0.0397943064572145	0.0207325599732891	0.00417253490016273	-0.0144970168174728	-0.0229640629809599	-0.037143205645889
0.193387433618498	0.0760017735294099	-0.0222171198383962	0.15400318854636	0.0195363556267271	0.00913337087560931	0.0485144510956756	0.0385004856883036	0.0258256189416064	0.0143348632511682	0.00356136406316093	-0.00183767563877854	-0.0129721211561293
0.412890064413353	0.118064902435854	-0.0560419159818764	0.305430775803076	0.0116821925274763	-0.00621974230985806	0.0677218117819174	0.0442260506072393	0.0229478974804896	0.00273122510880913	-0.00738877028637519	-0.0202310648878958	-0.0402124297778721
0.853183874458874	0.146816125541126	-0.174994724788538	0.125917950937951	0.00483411002124245	0.00790144119769121	0.0442895244107744	0.0270603349051046	0.0198530456349206	0.00636777560946689	0.0029038162300663	-0.00858844661329961	-0.015177901416394
0.000672197524839478	0.000427009213839016	-8.75022976267923e-06	0.000208485365976755	1.24500666805089e-05	-8.19828131463198e-05	0.000145113237495391	3.83012480523953e-05	-7.23868117026972e-05	-3.47663732329055e-05	-9.3397011851781e-05	-0.000170849788623894	-0.000221008559527215
0.0917754088876964	0.0106250616400452	-0.0106563706753723	0.0650478423656801	0.00276465160395052	0.00248067992636462	0.0197993468111916	0.0101302265423842	0.00755608463746625	0.00262266576515757	-0.0020775199359027	-0.00610665789719561	-0.00870608022816792
0.546649594565638	0.226618860741941	-0.0838730387046778	0.306490029789102	0.00084473728803891	0.0102569165655959	0.0743630620298439	0.0477126474998848	0.0306322300685423	0.00555082692681741	-0.00654941678591658	-0.0322580080780321	-0.0397241394109842
0.454656103286296	0.15718787032281	-0.0679512787455204	0.263245018039272	-0.0010569713182973	-0.0136341644545659	0.0576339232523131	0.0300228541164692	0.0159912805481063	-0.00734556788643159	-0.0182342107223257	-0.0389476139738776	-0.0438612358396064
0.924721507936508	0.0597104206461241	-0.200897728399092	0.0718540476190476	-0.0083279369704371	-0.00549223905723906	0.00934436854811849	0.00468796643171643	-0.00216764610389608	-0.00691008801383808	-0.0120749642815762	-0.0207184187832218	-0.0232520915760795
0.849075976430976	0.150924023569024	-0.175070797081123	0.129533944203944	0.00391734784823017	0.0102340671855378	0.0346448723961225	0.023579194465665	0.0188217241173859	0.00707570751688402	-0.00572260142635139	-0.00472489863507664	-0.0221197128545474
0.414327745154748	0.076370697750622	-0.0562626944202522	0.307160385617129	-0.00527237197179115	-0.00991510360944575	0.0529675012776288	0.0282093672982567	0.0137916122937233	-0.00759373779061845	-0.0312526145881658	-0.0434874923753308	-0.0596698806971445
0.322545346519125	0.0529996986161411	-0.0396043731670738	0.278804438853741	-0.0101614399337852	-0.0100959107723737	0.0491849241610606	0.0312307583892928	0.00996244003933411	-0.0101286753530794	-0.0268570175023363	-0.0378299361450486	-0.0458510012113446
0.933190502645503	0.0668094973544974	-0.204711353810934	0.0650078306878308	0.0114385449735449	-0.00845091269841269	0.0269115608465608	0.0190760383597884	0.00788910714285718	0.00149381613756605	0.00287099867724872	-0.00344053159803159	-0.00758631253006248
0.0310583863878996	0.00966651380148282	-0.00550636055862444	0.00785473808521108	-0.00266716849892351	-0.00465930496945213	-0.00213989203712504	-0.0025835038910363	-0.00231802221627915	-0.00366323673418782	-0.00366717646044281	-0.00323581841240966	-0.00458564486071051
0.0725681447892773	0.00418097412101841	-0.00768793143295092	0.044936462618276	-0.00250126855332587	-0.0022612559395196	0.0119481984304016	0.00727392157688081	0.00152434162964804	-0.00238126224642274	-0.00664234913428011	-0.00883739913442692	-0.0140656047517359
0.93332369047619	0.0666763095238095	-0.203301218170425	0.0646563095238096	0.00987813492063494	0.00213571428571435	0.0247907539682539	0.0205356746031747	0.019817352092352	0.00600692460317465	0.00294302910052913	-0.00575148809523807	-0.00764105158730166
0.648588202430261	0.176251414572671	-0.108732756161334	0.249111271278342	-0.00738100418243903	-0.00224864256385038	0.059065858625549	0.0462047638896538	0.0175352454135054	-0.00481482337314476	-0.0115849753780425	-0.0349464408869999	-0.0473989723895155
0.904571851851852	0.0954281481481482	-0.192853622663941	0.0899181481481481	0.00686171957671955	0.00996949134199132	0.026821216931217	0.0183574007936508	0.0122814616402117	0.00841560545935549	-0.00165457671957669	-0.00763199323824326	-0.0147872005772006
0.00865251115953014	0.0226438224133823	-0.000334387884513156	0.00763506087985641	0.00601289159974161	0.00312538787750419	0.00843326851855523	0.00426091391566188	0.0064018043110377	0.0045691397386229	0.00646393932263391	0.00389033658973429	0.00452542800910025
0.933491666666667	0.0665083333333333	-0.20414164400122	0.0637449999999999	0.0114938888888888	-0.014640456950457	0.0229052573352574	0.0121437235449735	0.0077697408609908	-0.00157328403078416	0.000336897130647107	-0.00821582912457919	-0.0106439706589707
0.551150359347903	0.320956459881595	-0.0867270737690418	0.307443731982408	0.00891956368141222	0.00759698195365377	0.077436529668553	0.0573789892795549	0.0331167037555903	0.008258272817533	-0.00635293107835444	-0.0248468742612834	-0.0382496730754956
0.000716717684647041	0.00036779964506535	-2.99012787811118e-05	0.000230710922767032	-0.000133849498801953	-0.000138845067564636	9.54752206033055e-05	4.94198046417437e-05	-2.30389638100071e-05	-0.000136347283183295	-0.000102075154086336	-0.000237612649380335	-0.000289164216368668
0.929474470899471	0.0705255291005291	-0.202758357842623	0.0676055291005292	-0.00116235449735458	0.00164134920634929	0.0170281788119289	0.0121265067340068	0.00578737433862431	0.000239497354497353	0.00282779100529107	-0.0135413104433693	-0.00600827861952857
0.0566357574444855	-0.000324628812423747	-0.00695903071969086	0.0309609313037308	-0.00356966915318204	-0.00417227350921968	0.0071718803084309	0.00365308504686664	-0.000846261709006473	-0.00387097133120087	-0.0048219610197321	-0.00784307183963606	-0.00993466971486417
0.558730125064029	0.192393890106131	-0.093240819956894	0.261647166063518	0.0086241559370358	0.00438074500558916	0.0646078763652203	0.0433916568498616	0.0313548152496821	0.00650245047131248	-0.0134471420518101	-0.027666469446471	-0.0344535701749882
0.30541164920265	0.0508955493383162	-0.0353634361264408	0.276656403691366	-0.00835815913723631	-0.00443368535731725	0.0547405166811739	0.0293356194553933	0.00621241649291066	-0.00639592224727675	-0.0245369161412793	-0.0348829218786343	-0.0503305869815274
0.459044683194928	0.316212962268991	-0.0630112726246105	0.344414326238985	0.00680319944657554	0.0163191169211027	0.083187689322809	0.0507161545146846	0.0274349643514473	0.0115611581838391	-0.0102184126931428	-0.0310736801227967	-0.0444854775911862
0.656099059480477	0.275715150074783	-0.110641191982297	0.249452099795212	0.00698750835032969	0.0108962133072199	0.0765305890667275	0.0577055915029049	0.0272990556075062	0.00894186082877479	0.00550435343408584	-0.0228529406669372	-0.0282799611915482
0.658811828883626	0.322036510851196	-0.112843993566199	0.250375917932148	0.0248177945287356	0.0166811584060919	0.084750568463319	0.0647890174999649	0.0446115511527975	0.0207494764674138	0.00352052400484693	-0.00892745212395851	-0.027323492863139
0.125336445997928	0.0854532079822249	-0.0159718235990541	0.0751448202444419	0.0183821930660884	-0.00784727768931409	0.0241641318825229	0.0181376403807658	0.013380959719734	0.00526745768838718	0.00284779193989815	-0.00471794449695939	-0.00853384631900427
0.659052035171439	0.319922654794454	-0.111570792460831	0.252119097503781	0.0281627648460615	0.0147832012943232	0.0784169190158082	0.0519600810682082	0.0445784911926256	0.0214729830701924	0.00665177861561628	-0.0115964260269917	-0.0303140221749705
0.930190198412698	0.0698098015873017	-0.20314424017701	0.067638134920635	0.0114359126984127	0.00475103174603175	0.016517671957672	0.0173070171957672	0.00599544973544974	0.00809347222222223	0.00329470899470907	-0.0065462012987012	-0.00857099954783769
0.923960026455026	0.0616285098865409	-0.201709273067642	0.0735966402116403	-0.00141350529100526	-0.00860239177489175	0.00614210719835728	0.0124021362433863	-0.00281262173012176	-0.0050079485329485	-0.0185793980979604	-0.0225640679459428	-0.0257502960261415
0.546069992902497	0.322867568493263	-0.082832538071181	0.310350927454501	0.0101937005766614	0.0134757528499545	0.0779423775156769	0.0482763888971262	0.0290862090850016	0.011834726713308	-0.0151671127834464	-0.0294589378783235	-0.0432241484300253
0.399142916603197	0.076272600428423	-0.0533197871305737	0.313175411992299	0.00168510465733029	-0.00222248192853369	0.0605026179533345	0.0359875594111136	0.0101517944126905	-0.000268688635601699	-0.0213619271973026	-0.0403478751025937	-0.0544645602662868
0.0121313674830005	0.00820045435258074	-0.00107899685496407	0.00632570591079109	0.0036350838190789	0.00281267581458253	0.00698476868896795	0.00614001076732197	0.00333634171227396	0.00322387981683071	0.00163457263321042	0.00384189791078401	0.00300598698935763
0.562797890454236	0.267849919574012	-0.093743558162468	0.260451435317451	0.0204895379207889	-0.0262343927297728	0.0650723830807439	0.0485622347196691	0.0273260043489844	-0.00287242740449201	-0.00934050931931629	-0.0397587308511054	-0.0530731158469941
0.194134295000979	0.0760598878791747	-0.0228762501645191	0.156583995543163	0.0134651914568006	0.00443603621095182	0.0546206743468967	0.029146531628688	0.0234308768791269	0.00895061383387624	0.000604498090828604	-0.00760416907328043	-0.0143361458113213
0.115209166310154	0.0898353155632215	-0.00893032319365979	0.112001458772456	0.0115290038752135	0.00241876395742807	0.0405695612821753	0.0252789291083626	0.0135088918067927	0.0069738839163208	0.00124893840963601	-0.00616733503668911	-0.0132223255392937
0.102380138252134	0.0748159463252318	-0.0144908695547232	0.0475813495753794	-0.00230911092577776	-0.00201194489584404	0.0223004640757195	0.0112794153628428	0.00981446664823274	-0.00216052791081089	0.000178228406101238	-0.000534855151486435	-0.00599916920582773
0.450655516424974	0.323097847074916	-0.0598880578780774	0.346901825599804	0.000777705746197899	0.0185540376706476	0.0762319889899195	0.046000506592191	0.0217909004884166	0.00966587170842276	-0.0170070980172407	-0.0263441046275159	-0.0549304991419014
0.0503261363907596	0.0398420168783862	-0.00422356206748004	0.0243035393990851	0.00498064085743093	0.000483465682279666	0.0170422126315883	0.0172571736826403	0.0103104429917646	0.0027320532698553	0.0263891676250911	0.00175642224662857	0.00183133739872374
0.0117220001876335	0.0241163773722379	-0.000651732244891174	0.0115253480500029	0.00855317520642986	0.00227517635507867	0.0111362417912653	0.00970076833905161	0.00648474886263808	0.00541417578075427	0.0043591207206794	0.00494112355518143	0.00161655603711534
0.0977781659991558	0.00628696850265575	-0.0129864243823371	0.0490239987130558	-0.00503604437927622	-0.00508632664360903	0.0120224676439488	0.00613617326520224	0.0012767851148197	-0.00506118551144262	-0.00515524933883212	-0.0119967986210519	-0.0141906641127262
0.924952923280423	0.0611155198095992	-0.201091714339681	0.0720387433862434	-0.00645402116402127	-0.0250159994659337	0.0100801815776815	0.0012341474266474	-0.00188838443963446	-0.0157350103149775	-0.0226998513728149	-0.0253272538608337	-0.0175725764744515
0.659866996952337	0.320598944322906	-0.111105721351577	0.247902865767304	0.0199601701219997	0.018285190334282	0.0801691289005988	0.0549818109123883	0.0384259778442859	0.0191226802281408	0.000864508443441658	0.00922710571759811	-0.0256642730890492
0.079351855910092	0.00831160085316295	-0.0106737310035851	0.0412347765882282	0.00361902280019696	0.00204967177115219	0.0152386006141772	0.0113176939069338	0.00608036260357957	0.00283434728567457	-0.00267343094092322	-0.0031152518733939	-0.00530221586034062
0.471019701501626	0.172024525234657	-0.0715682465914578	0.280112582712669	-0.00334821222833487	-0.00428594195978482	0.062027767098227	0.0436143858977094	0.0170422331321569	-0.00381707709405982	-0.00895026716520125	-0.0309131590525993	-0.046082121677204
0.0314231412789664	0.00989668517267721	-0.00558873033960168	0.00799993586742169	-0.00450045578510415	-0.00508522849416799	-0.00158067846665178	-0.00247834459502022	-0.00314626432466717	-0.00479284213963607	-0.00422505226088926	-0.00321368129540615	-0.00418108979679808
0.0337962552311535	0.00965953595974005	-0.00621595451355561	0.0075216562767852	-0.00248724181770112	-0.00469909424116861	-0.00287493642952778	-0.0014955372681061	-0.00209033602120584	-0.00359316802943487	-0.00342795706133039	-0.00204203530295455	-0.0046229683701955
0.320412416943721	0.0974221489353083	-0.0401068049034394	0.273860169146946	0.0335558442707255	-0.0069601779888992	0.0661287784955437	0.0371083743922912	0.0264653639668223	0.0132978331409132	-0.00735050453740071	-0.014648967184972	-0.0336911234490147
0.0281419160919955	0.00170496142253067	-0.00458967972791459	0.0100052081689076	-0.00108289435293924	-0.00138716583952038	0.00372260514446044	0.000773930729555301	-0.00027455852930577	-0.00123503009622981	-0.00274800206414021	-0.0032074988243773	-0.0039973984085537
0.907170515873016	0.0928294841269841	-0.193173555171046	0.0878894841269841	0.00635943963443952	0.00334527777777782	0.027823955026455	0.0125864682539683	0.00180495474067843	0.00485235870610867	-0.00254285594035597	-0.0118255463599581	-0.0147054075322826
0.022504685950199	0.0100282818626227	-0.00173518425390137	0.0114246289383877	0.00072527436969106	-0.00146659825032925	0.00825591138772453	0.00606687742342851	0.00556164770889797	-0.000370661940319095	-0.000253304558611982	-0.00119885466406747	-0.00077440114679167
0.92989623015873	0.0701037698412699	-0.203434469202146	0.0674304365079366	0.0114435714285714	-0.000812949735449653	0.0127169901394901	0.0139726455026454	0.00421281445406452	0.00531531084656089	0.00278043650793647	-0.0140580878380878	-0.0116048329448328
0.545349351742472	0.110100222988455	-0.087982279806205	0.265494277335811	-0.00102890358603713	-0.0891561791675299	0.0554675698809273	-0.0278016515422121	0.00359164789773425	-0.0450925413767835	-0.0415411744320496	-0.0330854971051038	-0.0486677211297764
0.35023765502921	0.0689959388245802	-0.0464816969622261	0.255824957712328	0.00109712696738273	-0.00867253129435486	0.0549055296019561	0.0321255997246732	0.0141417017310455	-0.00378770216348606	-0.0208254791811405	-0.0343214493548868	-0.0449757967553105
0.923185806878307	0.0612277274197492	-0.200797817302593	0.0733147486772486	-0.00504696377696379	-0.0134379307294014	0.0103431018518518	0.00173382696007696	-0.00131490481740482	-0.00924244725318257	-0.0133067465576792	-0.0167490713480419	-0.0235465831635685
0.933844722222222	0.0661552777777777	-0.204227742476929	0.0640980555555555	0.00173126984126981	0.000849298941798859	0.0152519047619047	0.013062857142857	0.00770166005290995	0.00129028439153434	-0.00314089216339231	-0.00624562863062861	-0.0135852663540165
0.103413966365755	0.0420666053208631	-0.0102426138174206	0.0820274325430831	0.00550126074867222	0.00195305462410635	0.032870559463278	0.0199933906710255	0.0101047652005725	0.00372715768638929	0.00190589344851394	-0.00273026468428861	-0.00492019176207073
0.0336102478878168	0.0045647759108734	-0.00543829150267424	0.0165236973096836	0.000616150245200488	0.000514165198446506	0.00413230238831206	0.00255830956674465	0.00131128721814439	0.0005651577218235	-0.00198760328137876	-0.00389232764693505	-0.00351657462639533
0.109996303986743	0.03890627437916	-0.00747711441839208	0.117766883916439	0.0226408830511446	0.00214812875078969	0.0476959626369075	0.0311133629007612	0.0204907521181838	0.0123945059009671	0.00659708849364211	-0.00246123742364611	-0.00425641311781259
0.0366744632069049	0.00769812867860659	-0.00319241167927243	0.0250620764797644	-0.000239036888867568	-0.00151157905180638	0.00893575629543963	0.00518985361243506	0.00247147097701802	-0.000875307970336976	-0.00207430164742215	-0.00326452319031421	-0.00577877868936802
0.0799719926214872	0.0444122529370039	-0.0123141285530848	0.0305222380868081	0.00483084817559319	0.00121457632829115	0.00714677036016977	0.00643388302099056	-0.00260029509177218	0.00302271225194217	0.00658543402640639	-0.00834278092106942	-0.00811833024660233
0.0175077862110968	0.00308348846250126	-0.00344669716747672	0.00191036845331241	-0.00104925457229018	-0.000529740612697411	0.000891232910587771	-0.000447348458581055	-0.00077403195908228	-0.000789497592493797	-0.000829499047678928	-0.00162187267215774	-0.0010611315855516
0.89092642949643	0.10907357050357	-0.188777637127135	0.0982930149480149	0.0106146419321419	-2.40072781249046e-05	0.0212148595848595	0.0155096635771635	0.0119599990749989	0.0052953173270085	-0.00266980033855035	-0.0108116390369176	-0.0184926378006526
0.30452088997138	0.0533414075433054	-0.0351199748475269	0.278205466996959	-0.0080887012046148	-0.000772915135315244	0.0560404369828578	0.0286914810329625	0.0132925621104465	-0.00443080816996499	-0.0207771118937342	-0.0325803042193228	-0.0462654692330033
0.0802522044285232	0.045054230601736	-0.0127324355360204	0.0310098922507344	0.00541375232777419	-0.00309974793185246	0.0129464043381068	0.00561687282625814	0.00101167313403269	0.00115700219796086	-0.00384853539319635	-0.00523327528756448	-0.00585178880574472
0.0243405693816995	0.030440529657711	-0.00223540152039748	0.0157594901504804	0.0105686183563081	0.00778494228587139	0.0153864734488678	0.0128442345694939	0.0130210696193576	0.00917678032108975	0.00971445146317953	0.00810857437712275	0.00478595428140375
0.126798302934188	0.0101711396519404	-0.0155829523350387	0.0780488609961971	-0.00533705395083836	-0.00987685532053745	0.0171169392791595	0.00888516502353975	0.00317664373682633	-0.0076069546356879	-0.00970284845809055	-0.0126786472444385	-0.018719827359843
0.0218848254624232	0.00652581243255396	-0.00318898007301046	0.0102865279175012	-0.00199734875240802	-0.000668898144474774	0.00239193657267455	0.00137681614571197	0.00107422743437622	-0.00133312344844139	-0.00203890941883045	-0.00233878832120514	-0.00267330514614119
0.304015648943007	0.105506574129262	-0.0378474746432356	0.239487985726646	0.0327306704934089	0.0570689353985455	0.0635353538287962	0.0486297878190126	0.0141195704906599	0.0448998029459772	-0.00298563755108755	-0.014622217465449	-0.0264428816585545
0.933397526455026	0.0666024735449736	-0.203479886950515	0.0639463624338624	0.00496043650793654	0.00412302910052909	0.0226476917989419	0.0213266005291005	0.0143329365079365	0.00454173280423287	-0.00252675264550251	-0.00156923701298695	-0.0104471476671476
0.0241603354513061	0.0296924814550402	-0.0021829460986387	0.0157603607738807	0.0140224306162161	0.00843849631156351	0.0167901636404825	0.0133717629003708	0.0121788310430168	0.0112304634638898	0.0100368168051645	0.00579218120496256	0.00593139821673417
0.106847001413202	0.0116333125678619	-0.0142523445185456	0.0656689290354668	0.00126644541483653	-0.00010028764880389	0.0198078191724568	0.0110491205473265	0.00550106525571219	0.000583078883016327	-0.00146719677953197	-0.00638708460671449	-0.00904874365432214
0.0795050920049206	0.00567384317503945	-0.00870503953838299	0.0482727393783191	-0.00253558171024632	-0.00335847431408325	0.0129194271812836	0.00590988875437609	0.00221613676273116	-0.00294702801216479	-0.00656808664440248	-0.00964364893270779	-0.0135088617662328
0.857090802623303	0.142909197376697	-0.177842344744177	0.126284991027491	0.0166719571169571	0.0106452303252303	0.0415196922059422	0.0318722829947831	0.0220096338846338	0.0136585937210938	0.00566502104377098	-0.00432308809368021	-0.0119329583923702
0.555800274070807	0.192922785844452	-0.0922586656589574	0.263377263592734	0.00779418704491464	0.00761739673685946	0.0709759777177181	0.0412650240637136	0.0263444330553068	0.00770579189088705	-0.00657589001966974	-0.0208117346883692	-0.0357742628662076
0.475759346707201	0.170732959871064	-0.0721952628910703	0.280042034204485	0.00759578749981243	-0.00472013293367479	0.0665492737842199	0.0425003472058512	0.0203996298009165	0.00143782728306885	-0.0244010520842208	-0.0344097933570573	-0.0444552770389161
0.647727400467903	0.1755892470176	-0.109186258706047	0.251433369640366	0.00656538493686432	0.00212725778028744	0.0621319721240686	0.0379484122466568	0.0200159220658905	0.00434632135857582	-0.0149748466135061	-0.0272902455577465	-0.0524094993999819
0.0356325739530962	0.0134213500250545	-0.00680007719979801	0.00590580564608526	-0.000131712177414249	-0.00350378327302441	-0.000504404720984973	-0.000829403318885653	-0.00288750070937235	-0.00181774772521933	-0.00441150762888048	-0.0058191879265302	-0.00515383014071133
0.0668943536661631	0.0311609939144777	-0.00456691290014062	0.0622634795001457	0.0152437071493492	0.00360091343996971	0.0288427574043364	0.022298603659031	0.0136974977719679	0.00942231029465944	-0.00147794411835943	0.00123086570917701	-0.00290520012346393
0.89073354950605	0.10926645049395	-0.189257936620525	0.0987667679542679	0.0110390532615533	2.69338994338675e-05	0.023303458069708	0.0151185896048396	0.0106925666925666	0.00553299358049353	-0.00472975057350067	-0.00733603461353471	-0.0151131575137826
0.581109437562072	0.365895001110476	-0.0899123395889208	0.292103743651729	0.0285492342854706	0.0206016994375501	0.0938401538792306	0.0691584230333773	0.0432684489888782	0.0245754668615104	-0.00173736887407849	0.0121025106301974	-0.0288515404790473
0.0376304242387883	0.00363334812379339	-0.00330651725629415	0.0236000680982838	-0.00144554758123064	-0.00081380140825861	0.00884155443870661	0.00491460833692042	0.00162447554061357	-0.00112967449474462	-0.00328120552312598	-0.00486691906441894	-0.00615294276437663
0.415065878165921	0.0765461838438619	-0.0578194452985428	0.30715239567353	-0.00351284474775837	-0.0227653050927097	0.0584195767400839	0.0326139176817217	0.00871462144314006	-0.013139074920234	-0.0230790070320763	-0.0429488504228287	-0.0512662046814578
0.131959645895944	0.08743949831232	-0.017278655219355	0.0774344788252877	0.00327209087225994	0.00459199513041975	0.027778655313799	0.021286856049156	0.0132317530415406	0.00393204300133984	0.000360009839380726	-0.00719452418509695	-0.00968816198308414
0.0929585723373603	0.0157204478594773	-0.0110992905015896	0.0681030963088887	0.00433740985804465	0.00179133464117727	0.0191678213016402	0.0126357153830599	0.00631176279456096	0.00306437224961097	-0.000709649654387703	-0.00552623230274456	-0.00940548548399213
0.110770130594674	0.0097732362313758	-0.012610285024298	0.0786585217267802	-0.00731309898120833	-0.00520319925575362	0.0181800772972568	0.0071985042674273	0.00170714020943817	-0.00625814911848098	-0.00992079800130456	-0.0151562013775554	-0.0197265270850839
0.563762603303191	0.179069743456713	-0.0855822939664445	0.295690143927959	-0.00771296516010944	0.00738423244441022	0.0636258086789335	0.0529488774696224	0.0270796363186511	-0.000164366357849555	-0.0186167564297518	-0.0438608071332054	-0.0480099056349625
0.0435319597885367	0.0157433276842532	-0.00738306604718395	0.0152492993537662	-0.00269402151507871	-0.00200280398968072	0.00301332659385186	0.000256897086680363	0.000308751641602822	-0.00234841275237972	-0.00317508232729564	-0.00448980051258557	-0.00482081779560422
0.90174914021164	0.0982508597883598	-0.192593262573034	0.09172458994709	0.0198271897546898	0.00370103174603176	0.0337388955026454	0.0220233333333333	0.0169165782828282	0.0117641107503608	0.00745757497948674	0.000801355820105876	-0.0150176723520146
0.0685129539945385	0.0303095386736575	-0.00427953004009961	0.0530922695675696	0.0175807152096323	0.00975130735226165	0.0290543750139081	0.0242880882991695	0.0181594163193762	0.013666011280947	0.0137849775529735	0.00103999062926532	0.00214160393088686
0.0422052021246222	0.0159157927256499	-0.00727856114440983	0.0127832017141843	0.00824461633813974	-0.00265295652321714	0.00145878562481788	0.00206088028673508	0.000492184877405995	0.0027958299074613	-0.00417658725673793	-0.00441414673604549	-0.00607310219201251
0.894342655122655	0.105657344877345	-0.189920544066431	0.0970221067821069	0.0133657575757576	7.01996151997175e-05	0.0514854004329005	0.021157012062012	0.00971524410774405	0.00671797859547862	0.00369637145262147	-0.0068130051430052	-0.0129256037943538
0.100639027443172	0.0648622317984456	-0.0143734464901475	0.0466403252065123	0.000346623458076678	-0.00157103892272409	0.0187238300664618	0.0121141446092549	0.00827450345830504	-0.000612207732323705	-0.00447405062006027	-0.00647523696568118	-0.010324704304394
0.159633708206011	0.10669501784437	-0.0190039741052988	0.121787167668177	0.0151301105243414	0.00525509643395194	0.0373780398932657	0.0227096615010746	0.0197592490856886	0.0101926034791466	0.00168490357560575	-0.00990028444295127	-0.0121749034391119
0.297763598414813	0.0430406848486656	-0.0363457869086685	0.240360985878813	-0.00202173216568952	-0.00639301395827813	0.0530590540910729	0.0314219033823481	0.0113229536013087	-0.00420737306198382	-0.017787039425479	-0.0324446287660188	-0.0411812235236346
0.015682316772067	0.00164435097866594	-0.00314442441957789	0.00218457301560774	-0.000530959515833148	-0.000910943239282041	-0.00086210347261384	-0.000283822271143404	-0.000850118947747894	-0.000720951377557594	-0.000730970857049169	-0.00150834931213267	-0.00157750947295651
0.151710230064438	0.0583953656183459	-0.0174241667977882	0.125191915327833	0.00985424511570634	0.00699119493606909	0.0376302951831261	0.0273789581082527	0.0193168136375789	0.0084227200258877	0.00731299197753588	-0.00407346386356519	-0.0104097939972034
0.108621547876612	0.0312368543803877	-0.00725094450347626	0.123341883794399	0.00233421206978199	-0.00265087599513039	0.0362269820915983	0.023695422816015	0.0129324027269727	-0.000158331962674202	-0.00499439744754505	-0.0100858831292597	-0.0175573536080964
0.102447888932496	0.074641804823692	-0.0146510015092464	0.0485810179832913	0.0100437123804488	-0.0064767272599156	0.0223905806263514	0.0143285821862254	0.00982041197695112	0.00178349256026658	0.00192023705984989	-0.00525991027736264	-0.00881678805278513
0.0880584957418149	0.0561503939220725	-0.0131177301466619	0.041737964387514	0.0232936990386643	0.00180358365630691	0.0181607910497192	0.0129928389460203	0.00396046186989894	0.0125486413474856	-0.00246250149417031	-0.00528509602001256	-0.00708840783187002
0.144484542750043	0.0574056259767299	-0.0158687724468204	0.122017823248157	0.0193388724428722	0.00580465460480808	0.0425556058418763	0.0341533246926204	0.0172867298521109	0.0125717635238401	0.00144247796545921	-0.00282601336468513	-0.00743158882412326
0.0751886658419	0.0572888209387996	-0.00661539997152204	0.058991738069191	0.0105699923867059	-0.000904380608761718	0.0266413516177277	0.0199675376441014	0.0101296122996267	0.00483280588897207	0.00402531234560891	-0.00310212003371575	-0.00246971360743599
0.930613425925926	0.0693865740740741	-0.203432344077927	0.0673015740740741	0.00766873977873983	0.00450953222703221	0.0204926905964408	0.0157095899470899	0.0135317526455027	0.00608913600288596	-0.0071787458837459	-0.0152079462827477	-0.0121609193352943
0.30151415198319	0.0476336092869489	-0.0372072409766899	0.240112750927188	-0.00539403359834684	-0.00528721639157809	0.0494045631551608	0.0317431322069774	0.0127387033390415	-0.00534062499496246	-0.0167523638720739	-0.0302151641048484	-0.0391477092567287
0.354097982103188	0.0703009077084947	-0.0472100057338198	0.254201212858508	-0.00487077244294115	-0.00408988205378769	0.0486621278507314	0.0300821756539311	0.0108323490153868	-0.00448032724836445	-0.0226213733759651	-0.0441519601504305	-0.0453463762744057
0.198250883348707	0.0250698475512172	-0.0175524589980121	0.198767071775827	-0.00415074722730632	0.00114299286713071	0.0476903537514558	0.0283984278571128	0.0120718962671007	-0.00150387718008779	-0.0146060246338146	-0.0244621490958836	-0.032770823961426
0.134208268725529	0.0870381469737897	-0.0183538887715127	0.0779085360206123	0.0120633287508104	-0.00616982647640679	0.0312739641780531	0.0180118107541545	0.0147889607257644	0.00294675113720178	-0.00823662582169737	-0.00261252099420164	-0.0107237666214979
0.552056305111911	0.321365798520835	-0.0842668771029166	0.305076240285023	0.000322943840762369	0.0126014707472016	0.0800528990919473	0.0562858540994773	0.0260566201944505	0.00646220729398195	0.036922853125148	-0.0260784809165593	-0.0197380805829681
0.0971079646305353	0.00666914455919268	-0.0127524914015633	0.0489460706983246	-0.00329616638290255	-0.00299489600478421	0.0159366556543493	0.00753076391814653	0.0012987670019324	-0.00314553119384338	-0.00482375612675688	-0.0107596539305432	-0.0115819696280752
0.543814988588669	0.219274210345312	-0.0829552543455528	0.311951983912541	-0.00529248805015758	0.000599414378563257	0.066045132552275	0.0501375516250975	0.0148950770942339	-0.00234653683579722	-0.0207997143924638	-0.0394624855698945	-0.0539341109992567
0.882738188848189	0.071093011326269	-0.185056178097328	0.104207366707367	0.000456756021755877	0.00315771783771779	0.021269012471733	0.0142486394256616	0.00807320032514491	0.00180723692973683	-0.00825522553862257	-0.020798677551964	-0.0278621734844604
0.2009256451462	0.0770689030727	-0.0233491052692774	0.156222812515563	0.0129874807497652	0.00636601299002787	0.0494093268200126	0.0334789881343921	0.0158017073858706	0.00967674686989656	0.00222695063578743	-0.0044927946449301	-0.0155429612167522
0.137309462628467	0.0173072619416773	-0.0106481898152617	0.124478355417036	-0.00310006451036973	-0.0025711622377079	0.0339617983976347	0.0190965700843764	0.00794889319376407	-0.00283561337403881	-0.0110664120299953	-0.0178502009907713	-0.0248103079957161
0.305528890282124	0.0517724284252267	-0.0360200549036104	0.278856423469408	-0.00348044522135965	-0.00556716547526709	0.0566113968927067	0.0326767229973269	0.0120666918448526	-0.00452380534831337	-0.0238254857213039	-0.0376297685719619	-0.0475989507230685
0.857215910940911	0.142784089059089	-0.176830828026092	0.125134168424168	0.0221865626040627	0.0113046723157018	0.0422506277750029	0.0304486707627885	0.0252319420843319	0.0167456174598822	0.00302199784692436	-0.00332261433011427	-0.0135678433872628
0.151750113742032	0.0989556385574965	-0.0180876581683553	0.111904532677169	0.0054077469930941	0.00667200736922244	0.0375904150304792	0.0255697364503833	0.0142166404616578	0.00603987718115825	0.000510948246449511	-0.00658797078470882	-0.00946460107294361
0.0119069032870352	0.00812942367442102	-0.00111171516920378	0.00632315628188491	0.00307431300015573	0.00242151797685272	0.00504226688733102	0.00322704514010458	0.00460089528358656	0.00274791548850422	0.00183193797756758	0.000491474796032261	0.000226080829315281
0.0127171833255149	0.00131626034534473	-0.000375449859921894	0.00697745423158363	-0.000945384843131919	-0.00118067688895031	0.00387876187238181	0.00148655269048812	0.000126248347616185	-0.00106303086604112	-0.00188186906515288	-0.00302326916139662	-0.00349620822207126
0.857626188626189	0.142373811373811	-0.177064340863442	0.125412517112517	0.00583084582084581	0.00831521765271759	0.039799605024605	0.0270651557701557	0.0178328162578162	0.00707303173678175	-0.00633323914647443	-0.00892151820537856	-0.0210432307002615
0.152876323149195	0.100276490833157	-0.0188322804503038	0.110635302013433	0.00738910896081652	0.00721073186901541	0.0358903172657408	0.0236016257143134	0.0136668543442007	0.00729992041491598	0.00045130985896033	-0.00576769626778875	-0.0101300459731971
0.132817089641144	0.0126792759257794	-0.0100321445851548	0.120776681972398	-0.00516332763436225	-0.00100917865603439	0.0335774168776935	0.0186445436464385	0.00706473486243681	-0.00308625314519834	-0.0113238304982983	-0.0174562801318775	-0.024310246924708
0.475750497255488	0.169099458154488	-0.0717703200675223	0.27746104203858	0.00138797919328648	-0.00113400446561635	0.0659921040077645	0.0446257820534325	0.0242381177989949	0.000126987363835041	-0.0213263495231205	-0.0306111409387993	-0.0453094205505782
0.892313416860917	0.107686583139083	-0.18908197022397	0.0980291228216228	0.0103792268842269	0.000858948458948405	0.0222845064195064	0.019228349012099	0.0068318293049543	0.0056190876715877	-0.000860715441965532	-0.0156205684982659	-0.0205276457338958
0.661491710274827	0.317795297539501	-0.111567969213092	0.250118056581871	0.0268352817879877	0.0178052868838725	0.0800655141140416	0.0571862345762268	0.0379325426275142	0.02232028433593	-0.00415350479709531	-0.0110193287982014	-0.0231645273609331
0.12005675182918	0.00905076497161537	-0.0152486865764483	0.0774230472888351	-0.00213463355357026	-0.00991701443398516	0.019709617743936	0.0103635491088335	0.00094545006682685	-0.0060258239937777	-0.00833530839662973	-0.013372539877829	-0.0171462322346386
0.417765452689501	0.0774877057358007	-0.0580921268155562	0.309218729119975	-0.00910936542316187	-0.00703417665015221	0.0602315894453507	0.031101113358894	0.0135483098461945	-0.00807177103665702	-0.0306382063277823	-0.0470441845930792	-0.0610616747742379
0.08656108068046	0.0574025526285977	-0.0129367202086298	0.0437793442318646	0.00868516772680782	0.00351773204315892	0.0249391323662921	0.0153022194726596	0.00883617911534386	0.00610144988498337	0.00103481991083562	0.00616075758260176	-0.00383973637987642
0.112760375238748	0.0688333864772166	-0.0152018946655426	0.0645700513703612	0.00894927945008635	0.0266522180480832	0.0317139595306191	0.0165600878686133	0.0131401934266023	0.0178007487490848	0.00152574662014869	-0.00534609681411895	-0.00301631147382041
0.563130322998916	0.268329300010724	-0.0940125088546699	0.259714618209607	0.0186174687021994	-0.000518178883699316	0.0730927541819399	0.0479792206510655	0.029310870025206	0.00904964490925009	-0.00263454848162403	-0.019532386985686	-0.0323461980840013
0.284973484645424	0.0467549073088627	-0.033245496715857	0.239941436229023	-0.00236297900530347	-0.00762354179982416	0.0508848429678258	0.0257199233212939	0.00932879545980192	-0.00499326040256381	-0.022655528093507	-0.0305797453849673	-0.0455643982574987
0.553723688208512	0.193942601903434	-0.0901718335365796	0.261275861758762	0.0119837127923978	0.0108208556861032	0.0654323333748421	0.0451527313212691	0.0233192706800143	0.0114022842392505	-0.00544757350560809	-0.0228772584883217	-0.0293586562963661
0.224454147741249	0.104948506601897	-0.0253534778120789	0.177173877170941	0.0253194862768455	0.000342180051894792	0.0485688127080324	0.037953369862912	0.0212778095333438	0.0128308331643701	-0.00988609701739915	-0.00550312569888498	-0.0155195900120523
0.144021718859803	0.0971849651388955	-0.0163811179736152	0.107757596487472	0.00643693852700339	0.00323492493343522	0.0342998199524392	0.034320295394645	0.0141961579978563	0.00483593173021932	-0.00191792890524886	-0.00747983587093423	-0.0123487118899637
0.0188782322677005	0.0331597076854139	-0.00141342344427857	0.0155465668500054	0.0096882828748052	0.00960790612548481	0.014784871569074	0.0105490679886201	0.00915668992141159	0.00964809450014501	0.00964135799462348	0.00925509781775723	0.00674944065497425
0.657877348540088	0.32138999935853	-0.111762265942157	0.251268895255074	0.0310684634762509	0.0116960458610401	0.0812945140478741	0.0526334079657578	0.0422994583119825	0.0213822546686455	0.00873550391627198	-0.0109381805952957	-0.0240466324820052
0.932193637566138	0.0678063624338624	-0.204098049667456	0.0662880291005291	0.003016164021164	-0.000730188792688824	0.0136814021164021	0.00983144179894169	0.00387671957671953	0.00114298761423759	-0.00498470899470904	-0.00445895655270656	-0.0128731397306397
0.0140399779416413	0.00147562515579777	-0.00266567686426584	0.00240855504094502	-0.00197745463921633	-0.000634402103516269	0.000267045957243155	4.89586306168764e-06	-0.000307735531296772	-0.0013059283713663	-0.000890978702468761	-0.00149664615185735	-0.00192227612675555
0.103421223421106	0.00765571454919906	-0.0109406184910102	0.0757930582061083	-0.0053749635434088	-0.0022486828060473	0.01791493960836	0.00934023220163105	0.00233084937162586	-0.00381182317472806	-0.00878097653467425	-0.0142534461791193	-0.0179595436197933
0.474846433424575	0.171264850374685	-0.0714965610288556	0.277071394984715	0.00373281941378523	0.00397852312322511	0.0584351334829804	0.0457760790256145	0.0171272522996807	0.00385567126850517	-0.013902746430244	-0.0278174663646539	-0.0446819300389492
0.0471698211368484	0.00122135243021328	-0.00054154153637246	0.0524570716784488	-2.58756985060254e-06	-0.000474910740822447	0.0185964016327099	0.0110360757121857	0.00449449390368984	-0.000238749155336525	-0.00417068648906251	-0.00723710079441377	-0.0104192444934475
0.133619042684755	0.0873611344019035	-0.0178793741165783	0.0783426186821867	0.0181225849652015	-0.0047342739192115	0.0292050397153034	0.0172589995258069	0.0157749576724571	0.00669415552299499	0.00434148126237086	-0.00768287395138095	-0.0109113059080406
0.547050967663321	0.322922564240034	-0.0824745124819847	0.309146383384231	0.0113393836202397	0.0126392990810257	0.0790568158324582	0.0502413795333755	0.0264674209450587	0.0119893413506327	-0.0117506823774587	-0.0238852097759837	-0.0459143962777772
0.892612585377585	0.107387414622415	-0.189590739983155	0.0990557479557479	-0.00376163239538241	-0.00488620971620968	0.0248268362193361	0.0124560390072891	0.00710558714433718	-0.00432392105579604	-0.00855954353652877	-0.0126475850062248	-0.0218696168467182
0.00829287797823072	0.00853837587927695	-0.000628191475080558	0.0101430195732619	0.00392912400100716	0.00707726310353027	0.00686537374006349	0.00738753636276877	0.00648396425189996	0.00550319355226872	0.00507861792550807	0.00397803481791478	0.00571665378769193
0.0963850527342992	0.00672322031898133	-0.0125749143673895	0.0485917088229482	-0.00111888637875497	-0.00152658229961433	0.0140701525834386	0.00721089466814637	0.00167485136564668	-0.00132273433918464	-0.00762232688065376	-0.00738446963189518	-0.0119781045777767
0.101538520881064	0.00827628905690311	-0.011026721220426	0.0765264063075528	-0.00366440546439863	-0.00412467948269392	0.0184016338279428	0.00966754308038428	0.00265496668510484	-0.00389454247354627	-0.00846879977211043	-0.0132648189963324	-0.018092331239681
0.0338859674056821	0.00269395628880671	-0.00522972792884187	0.0132992658904563	-0.00111738817623996	-0.00197035328898496	0.00323109377786642	0.000783617416963103	-0.000444630173523974	-0.00154387073261246	-0.00304052484928027	-0.00314375131743857	-0.00471748754528508
0.416358181479727	0.0758513486527658	-0.0578323603644753	0.307460431896348	-0.0094221915457362	-0.0183259967987232	0.0605682730931057	0.0340783183412585	0.0142037250869323	-0.0138740941722297	-0.0286191488246199	-0.0391570212263538	-0.0585753752036403
0.579198627126739	0.278232391703021	-0.0878834939017634	0.294758057815513	-0.000534895544737068	0.0198637325673998	0.0843615112553483	0.0524012165301088	0.0399351251616524	0.00966441851133137	-0.00931386272574031	-0.0269580289548268	-0.0417937063664274
0.011399231611949	0.000487573532604861	-0.00125154754856988	0.00654269160605592	-0.00217779704638041	-0.00252066085951174	0.000166200517204281	-0.000382864559347679	-0.00119863027249417	-0.00234922895294608	-0.00260532650586967	-0.00268704494134558	-0.00370383490857043
0.217681935348533	0.0245265301121166	-0.0195542375174151	0.238803171765352	-0.00243082889071988	-0.00152682707931642	0.0516376850097482	0.0320200875115051	0.0119961845626874	-0.00197882798501817	-0.0160971311116291	-0.027510083247913	-0.0380049987796546
0.41938666679667	0.117979504988247	-0.057724949356259	0.303986290061287	0.0250225722375419	-0.00391108440090571	0.0743697732239935	0.0556783366238414	0.0331602219528762	0.0105557439183181	-0.00960832621710345	-0.0273645385406627	-0.0360539253240109
0.31879893319893	0.0495881766329431	-0.0386517005100873	0.277271211507069	-0.00456250779464384	-0.00268986423965317	0.0540894098324367	0.032192738990031	0.0116272074728222	-0.00362618601714854	-0.0172074166945774	-0.0362579823610329	-0.0456848151336366
0.900643968253968	0.0993560317460318	-0.191833706105849	0.0934243650793651	0.0124273148148148	0.00620992905242912	0.0341128108465609	0.0222045292207793	0.0176548677248678	0.00931862193362198	0.00492036075036084	-6.62786519036729e-05	-0.0102334166541519
0.185789307833948	0.0327721286498404	-0.0209848649544962	0.156714059392647	-0.00264312265023336	-0.00415833413713868	0.0299624297888017	0.017725232428517	0.00926128581416907	-0.00340072839368602	-0.0131960366858779	-0.0145255423108182	-0.0289108583254964
0.659600716332635	0.271091949682426	-0.11151049485485	0.246607101984543	0.0168028876955397	0.00987926651483972	0.0706276409849194	0.0519554495801879	0.0361816370725039	0.0133410771051897	0.000491808772630886	-0.0161150982965099	-0.033911992163575
0.084476266996788	0.052134344228021	-0.0119301681737599	0.0397970660883116	0.000385114833902911	0.00353200152614651	0.0188055414424303	0.0136265174867826	0.00719715760834637	0.00195855818002472	-0.00111484709030216	-0.0028530102081869	-0.00350626434349245
0.133462767177593	0.0871132448503954	-0.0181174942167058	0.0773293686866916	0.011811199182315	-0.00317912291078079	0.0230885405219014	0.021370638637819	0.0169617424911617	0.00431603813576709	-0.00213700972564262	-0.00946264666273731	-0.0106556568966152
0.227716202242877	0.103840069811498	-0.0259371402839468	0.179631102099428	0.0247424306838276	0.00168066289831478	0.056242324484521	0.038400265490961	0.0255235161719545	0.0132115467910712	0.00264244464935937	-0.011093523425934	-0.0293260757410676
0.64840943958784	0.177190080169594	-0.110149039725437	0.250671928747912	-0.00411833199302314	-0.00332276169507106	0.0662821994682897	0.0451693361615992	0.0218157325919576	-0.0037205468440471	-0.0141386913550196	-0.0320071482068119	-0.0480001212087254
0.145549381742802	0.096759719359789	-0.0174190532350334	0.110302310432944	0.00441573289767305	0.00117416951632662	0.0368303676302683	0.0210989238541162	0.0110408589722157	0.00279495120699985	-0.00133690990012486	-0.00849697663711912	-0.0124694356667269
0.933827420634921	0.0661725793650794	-0.204457565117748	0.0645209126984128	0.00726452380952392	0.0040019360269361	0.0200690277777777	0.0183113095238094	0.00423215969215973	0.00563322991823001	-0.00697899591149587	-0.00326536343286343	-0.00627135582010574
0.93242380952381	0.0675761904761905	-0.204655231372666	0.0655967460317459	0.0138195238095238	0.00254141534391528	0.022232380952381	0.0151827380952381	0.00969824134199126	0.00818046957671958	-0.00501801595735418	-0.00314709686147185	-0.00678611060236056
0.4787970133786	0.262092133662252	-0.073925505397469	0.273602125368804	0.0237037165741498	0.00973182253022509	0.0760722755003389	0.0537838751427362	0.0293814845252162	0.0167177695521875	-0.00176685954817274	-0.0155552651556881	-0.0388602771225669
0.0062540223957492	0.023501371639661	-0.000248067348570148	0.00758190550742694	0.00611873702522692	0.00542448000378722	0.0107470225957519	0.00616649108076269	0.00371656806808829	0.00577160851450707	0.00720039372741417	0.00359239765331784	0.00206903510041173
0.207559521179143	0.138053222294966	-0.0258968620671427	0.153769207577608	0.0189848853833268	0.00367698389979321	0.0544303880023845	0.0287598323336009	0.0258003286815793	0.01133093464156	-0.000482826229412148	-0.00545084377971977	-0.0104984241816635
0.323305719858188	0.0536323312868148	-0.0403010948734779	0.28103271884392	-0.00793716661535382	-0.00798957739071204	0.0477688884773051	0.0287313579129669	0.00501676623898145	-0.00796337200303293	-0.020552278903928	-0.0384450737986247	-0.0554977295260244
0.092759735319069	0.0634917424447153	-0.0130919956851037	0.0442361411522049	0.0206159656593953	-0.00577475830241658	0.0180509487037714	0.00757422357954914	0.00485130486632514	0.00742060367848935	-0.00283938736898506	-0.00284576476130013	-0.00577033943904404
0.0904656177561214	0.0603415094107112	-0.0132906240347681	0.0440071079814519	0.0111697229037691	-0.00516661699437837	0.0239494765225763	0.0163757785404269	0.00420498070494355	0.00300155295469534	0.00379402566706966	0.000921937342141146	-0.00456907598888766
0.438108596710539	0.097700057689375	-0.0575552041266018	0.345997234799856	-0.00297707046212908	-0.00588476597734849	0.0571999401540766	0.0411745203180497	0.0136790271409912	-0.00443091821973879	-0.0255980893650168	-0.0423391074731414	-0.0613153551608637
0.0491242053679478	0.0212424168186017	-0.00817543999719705	0.0148296309379023	-0.00251380948612872	-0.00385722868623485	0.00961716042602792	0.0017510992698349	-0.00043411160293063	-0.00318551908618178	-0.00325664339222103	-0.0033517920570167	-0.00442141535144211
0.557039957029708	0.191599441004143	-0.0922975429794643	0.261325560172822	0.00966170134061239	0.00152989358480249	0.0556831638501415	0.0413857872134117	0.0304502757888725	0.00559579746270744	-0.0196969997355553	-0.0308532096215488	-0.0355287079909778
0.85390553030303	0.14609446969697	-0.174533541712743	0.125838413530914	0.00986963992162526	0.00997628667628669	0.0400765352240353	0.0277514873089872	0.0189376924926925	0.00992296329895592	-0.00401538533226031	-0.00548303362365476	-0.0157539304622393
0.0157077794354203	0.0225321261845267	-0.000632071962840701	0.0123688979875225	0.0087619972767981	0.00128024697911531	0.0161478054289232	0.0102310328469314	0.0128733083327018	0.00502112212795671	0.00459856122466474	0.00899018519147154	0.00687839765986593
0.0363007362696803	0.0136406400730467	-0.00693477390170286	0.0059149219721988	-0.00200783212123688	-0.0050529232879125	-0.00199092391215681	-0.00148363170848562	-0.00280551914692006	-0.00353037770457468	-0.00460164905379974	-0.00398364375239871	-0.00451850176361861
0.0476979737379033	0.00115083390486682	0.000221596621609768	0.0459187634130663	0.000288367492752468	-0.000157244575192748	0.019212193007542	0.0117644999113056	0.00476383430940425	6.556145877986e-05	-0.00422225901404955	-0.00759891068291654	-0.0107375496582874
0.0978597000383391	0.041161008771161	-0.00880727005759947	0.0810593098081365	0.004803948314007	0.00675860420329456	0.0288618022418301	0.0195013198410667	0.00763774988352059	0.00578127625865078	0.000783260772138972	-0.00567612778167843	-0.00917400401350248
0.221594017898811	0.0274702496639343	-0.024156045740964	0.177860815161507	-0.00528700207335306	-0.00263935320197334	0.0430655621282111	0.0253495050934925	0.0107167318119301	-0.00396317763766321	-0.0130383676862078	-0.0229118476451559	-0.033137018778927
0.0931295284865726	0.0152933757051306	-0.0105547952357332	0.066995056941689	0.00194445123160662	0.00368501013956812	0.0209101913701124	0.011123236858462	0.00614074483188945	0.00281473068558738	-0.00156834295384339	-0.00722672997448565	-0.00959324491522207
0.0136858720847769	0.00146786083027535	-0.00259302163709054	0.00308398865034591	-0.00145205058832246	0.000364020783630344	2.04808103594582e-05	-0.000326742136487418	0.000238716967124785	-0.000544014902346056	-0.00138012894320175	-0.00162080344261972	-0.00165123733789145
0.143611747841262	0.0443568771203423	-0.0166582155180423	0.110704130470809	0.00959900089299412	-0.00318677997211342	0.0269291149124312	0.0177621302524332	0.00854425653307656	0.00320611046044036	-0.00754376060151474	-0.0106695708661151	-0.0180352475141907
0.0934223744048572	0.00489383861722996	-0.0130840665820435	0.0475949171213264	-0.00324800081261842	-0.00494795439424389	0.0125509102671953	0.00566570905961677	0.00221877138877548	-0.00409797760343115	-0.00790656436317441	-0.00953451804783431	-0.0133215325784198
0.393476604012565	0.0745427885486852	-0.0526721841369949	0.313911350570978	-0.00696426022522512	-0.0115296533266698	0.0582872505506993	0.0305771611866177	0.0110672746401221	-0.00924695677594745	-0.0249880730639601	-0.0379693449252369	-0.0532837936899693
0.932897724867725	0.0671022751322751	-0.203775709133834	0.0649267989417989	0.0125510846560846	0.00481338624338612	0.0252297751322751	0.0168488365800866	0.0122271164021163	0.00868223544973534	0.00246310606060607	-0.00330976851851861	-0.00723169672919688
0.843466646409146	0.0859291164331651	-0.172909018869329	0.132437956765457	-0.00189773569295615	-0.0041437464284082	0.0305938549895629	0.0225780317039199	0.00966217261149072	-0.00302074106068217	-0.0072311333520666	-0.0167105976138746	-0.0240303599363313
0.581565777032247	0.364216317937156	-0.0900438681863575	0.293734281561884	0.0285419554629437	0.0157213518405672	0.0930301910940156	0.0658918738684739	0.0467470236606586	0.0221316536517555	0.00299931230188555	-0.0202951161214602	-0.0246391071958521
0.302509717435999	0.0477212282904125	-0.0375327767892079	0.243718064661466	-0.00382901022314908	-0.0168707096693742	0.0460811775826129	0.0269937408131517	0.00863417835724134	-0.0103498599462616	-0.0229187442279068	-0.0337788505818885	-0.044606313509136
0.553514315615287	0.319725611468005	-0.0850509971395229	0.306795443160137	0.0112371907240777	0.0137488556382968	0.0787594046090326	0.0542494016049722	0.0384914810148802	0.0124930231811873	-0.0118149207182678	-0.0246133871750215	-0.0454366031238815
0.663432599242119	0.269265227332938	-0.112858760406131	0.251253730929944	-0.00624926698960548	0.00392977884603496	0.0697729510508395	0.0496211322968866	0.0222702914014695	-0.00115974407178532	-0.00575959551902694	-0.0256013912804361	-0.0371493664654216
0.850099613997114	0.149900386002886	-0.1747464871783	0.129612608225108	0.0146356113711995	0.00693659729159724	0.0385674723424724	0.026379148027898	0.0187380964814051	0.0107861043313984	-0.00185581079051678	-0.0111909531236739	-0.0184416191991561
0.076745220029366	0.0550627725824433	-0.00560737816217946	0.0489566987550085	0.0226943904796437	0.00897713654893323	0.0291527521728745	0.0226088902013775	0.0133382827700886	0.0158357635142885	0.0026521799378434	-0.000192902080626778	-0.00099692828803756
0.0798909463682323	0.0451020603227335	-0.0127591962719163	0.0318105501623171	0.00234450309408675	-0.00594815181723103	0.0142352486526208	0.00610675198620046	0.0122151816659907	-0.00180182436157214	-0.00573263568666234	-0.0102003852873299	-0.00717711286045132
0.322456169941018	0.0526566183586605	-0.0398540432619813	0.278518914502459	-0.00810767222905873	-0.0154232275485008	0.0536862386210185	0.0235131152647549	0.0131532044870146	-0.0117654498887798	-0.0165699831995043	-0.0363975548076413	-0.0536628437563427
0.546720945751823	0.224441245355195	-0.082630339782674	0.306912753264085	0.0117137695008728	0.00511213405739919	0.082828275469639	0.0511613105028788	0.0254423203481311	0.00841295177913604	-0.0127570794704479	-0.0260800760930342	-0.0450463105671138
0.448150955271964	0.160429603441698	-0.0669368695570573	0.260775656175079	0.00586826908955784	0.0059781365715415	0.0643611403739852	0.0377293071419695	0.0178977212099766	0.0059232028305497	-0.0132728288610752	-0.0278376382208074	-0.0411089804411934
0.200797608334854	0.0770700373990901	-0.0243328529301902	0.155412824546794	0.0220603691616526	0.00877682948228198	0.054548306212401	0.0363580779354672	0.0250474655333391	0.0154185993219673	-0.00189588442726363	-0.00736994528286722	-0.0167478479115274
0.562690853156167	0.178488373349367	-0.0853320496748514	0.295062922677236	0.0134038084204213	0.00970832578930658	0.0756050762617109	0.0400613096196326	0.0238396285923265	0.0115560671048639	-0.0167231360213851	-0.0359834115462726	-0.052155144836817
0.417726104486908	0.118618272060137	-0.0582396464405118	0.305613784835443	0.0100626065622731	-0.0204521264709301	0.0766907209808547	0.0471501663827552	0.0210611727976691	-0.0051947599543285	-0.00971736148073721	-0.0297470668136252	-0.0318771004305384
0.0160452404378403	0.00133061499980883	-0.0028876789787488	0.0016071637209486	-0.00123195025779056	-0.000756171436471748	0.000388928073236663	-0.000130759178493423	-0.000113200778513654	-0.000994060847131153	-0.00119042710529681	-0.000799157553605191	-0.00170111351125935
0.890341593499093	0.109658406500907	-0.189557968043341	0.0990268191993192	0.00254749380249375	-0.00191482896732897	0.0300341863229363	0.0154840396177897	0.0169657646057646	0.000316332417582332	-0.0050561396473896	-0.0134690201002701	-0.0180257616920116
0.882776302031302	0.0699329739947562	-0.186500521712275	0.104048142413143	0.00430918257668267	-0.0169271867728511	0.0162678168444617	0.012250087875088	0.00491657029381298	-0.00630900209808427	-0.0130763663800795	-0.0165488693319207	-0.0271727065693546
0.000734286143810134	0.000371256865000488	-4.86957989964301e-05	0.000275691805812575	2.48697241148532e-06	-6.7152190241865e-05	0.000223819797156852	0.000108372875566472	-1.79342862907249e-06	-3.23326089151899e-05	-5.39236100034076e-05	-9.80540213709422e-05	-0.000217260227549286
0.370020125044212	0.221699422277871	-0.0514511053482741	0.250919364467598	-0.00243990452066684	0.00174477465174455	0.0588274722563337	0.0349122906024754	0.0168186699867461	-0.000347564934461142	-0.0142441564933904	-0.0294689276224304	-0.0374564102822214
0.103444944955831	0.00812919277023369	-0.0111861373690292	0.0751380919291945	-0.00418691038174285	-0.00583497271761803	0.0195400011710746	0.0115601642261365	0.00235588723158343	-0.00501094154968043	-0.00903434195274304	-0.0134215421305924	-0.02017338017117
0.561951924869738	0.269461832598326	-0.09384276667069	0.2624305891107	0.0236020834968206	0.00393474891803935	0.0742761608904542	0.0507562858391145	0.0171722649914353	0.01376841620743	-0.0158691391925826	-0.0194065070044881	-0.0304300835547139
0.931376362433862	0.0686236375661375	-0.202910213095383	0.0653008597883598	0.00826666666666664	0.00564379629629619	0.0186322486772487	0.0185051653439152	0.00932216931216923	0.00695523148148136	0.000783802910052867	-0.00829561808561818	-0.0149910835137086
0.934087817460317	0.0659121825396826	-0.205050162066687	0.0636955158730159	0.00475944444444443	-0.00679056842939196	0.017534126984127	0.00810031084656082	0.0107505158730159	-0.00101556199247377	-0.00340876068376061	-0.00602309269434265	-0.0193954452672931
0.556355706774896	0.180205872330679	-0.0840731985947771	0.298617900055257	-0.0107726594297096	0.00597345246945835	0.0720374226343118	0.043180476621828	0.0216505211611994	-0.00239960348012558	-0.0140134895780536	-0.033760800995111	-0.0502921293342316
0.930282142857143	0.0697178571428572	-0.203353741847459	0.0672850793650793	0.00799664021164015	0.00305488816738819	0.0202588095238095	0.0135269431629901	0.00900095238095244	0.00552576418951412	0.0029710912698413	-0.00913910122285122	-0.0141135935360935
0.882651665556666	0.070927055898196	-0.186153437624098	0.10425508047508	0.00684705525955509	-0.00655968212343216	0.022181118035015	0.0152084200886833	0.00368319876202217	0.000143686568061518	-0.0087123669438558	-0.0185446790848091	-0.0296257251881962
0.929399298941799	0.0706007010582012	-0.20340480140787	0.0675529232804234	0.0063187301587303	-0.00448904761904745	0.0226376455026456	0.0176438888888889	0.00857161375661386	0.000914841269841427	-0.00138730399230391	-0.00710317700817698	-0.0129004534177696
0.102450478457729	0.00868661241289459	-0.0108021104937155	0.077007713187369	-0.00136664293299282	-0.0030084069742702	0.0200048114364833	0.0132939838735632	0.00345780832727162	-0.0021875249536315	-0.00753297212258239	-0.0123044697443377	-0.0181541805477701
0.219031552838321	0.0268371467083677	-0.0239543349247102	0.179226913620518	0.000424773001815454	-0.00251215807906086	0.0435602617324789	0.0240714085502245	0.00816817598103339	-0.00104369253862271	-0.0148184363647826	-0.0225891457850664	-0.0318581103859426
0.179548646081916	0.0342628106511264	-0.0202612490259702	0.156037896368607	0.00244657988723546	0.00281280497969463	0.0402151266300259	0.0229067517616153	0.00882299409419146	0.00262969243346506	-0.00805804914234365	-0.0142458851362832	-0.022241528964113
0.283905643449307	0.0467600095861102	-0.0326021818963421	0.238079598276901	-0.00745551759161128	-0.00738859887529048	0.0461228059656855	0.0317274733145705	0.0128803225391086	-0.00742205823345088	-0.0182802432981943	-0.0310736575224997	-0.040926729258157
0.854648396048396	0.145351603951604	-0.176419388981948	0.125715785880786	0.0103267486326311	0.0113516299903801	0.0422825863950864	0.0287581552244053	0.0132303082334332	0.0108391893115055	-0.00482043071443805	-0.0106396022033522	-0.0159225252829529
0.454222486992525	0.182517937397256	-0.0596307117294286	0.348424683656692	-0.00610991366576491	0.00331552326885665	0.0758909460333801	0.0468660603124038	0.018069093710375	-0.00139719519845416	-0.0196991759791242	-0.0411363262618952	-0.0545546949085386
0.0422485799220004	0.0157542881716452	-0.00725631316436673	0.0129293485660804	-0.00460934368679901	-0.000968302100692542	0.00461472832699284	0.00400247752801287	-0.00327759193681233	-0.00278882289374578	-0.00234134604121757	-0.00351080913862994	-0.00532491965130405
0.146756093930285	0.0981767010579853	-0.0167474375392779	0.108525462275212	0.00345803944037112	0.00408917041221765	0.0350602328486971	0.0213422755230629	0.0125104987472238	0.00377360492629439	-0.0016112448937344	-0.0132982096322169	-0.012104000152548
0.0574726190123078	0.00981276654558021	-0.00527584505096226	0.0457936978016436	0.00033419649062922	-0.0016956854227696	0.012708018750212	0.0077141699866918	0.00259131559087492	-0.000680744466070186	-0.00418763570625604	-0.00813200920352262	-0.009500416957167
0.0166939368935043	0.0310715667737721	-0.00155786136631244	0.014631029360247	0.0146277774032645	0.00914495364984501	0.0134922478293296	0.0136012654672066	0.012214108399907	0.0118863655265547	0.0134355308335812	0.00839915538707157	0.0100381456690569
0.101675407740434	0.0649327492155584	-0.0153668255288422	0.0475418158278587	0.00620089966551192	-0.00129128861467399	0.0144451529529543	0.0126630719741201	0.00332340442936854	0.00245480552541896	-0.00244585846507912	-0.00555974570409887	-0.0137723962686043
0.545663443082904	0.222752248630436	-0.0819679975228705	0.305068929669282	0.00317388327222512	0.0030637786336567	0.0811405623996457	0.0580502605367992	0.027189564376515	0.00311883095294085	-0.00450960025588643	-0.0249585665957806	-0.0423655692489788
0.099583692994998	0.0645809456876816	-0.0149186956978563	0.0474271915066427	0.00838389375630684	-0.00330471427739745	0.0207790663030192	0.0170879252679589	0.00388809161012607	0.0025395897394547	-0.00336038245083495	-0.00763051697334033	-0.00942362861095226
0.924896455026455	0.0601675138689692	-0.201187371570532	0.0719285449735448	-0.00381868205868208	-0.00482981601731602	0.00997673483923478	-0.00466001702001706	0.00122712782587775	-0.00432424903799911	-0.0109717496392499	-0.0188220292366017	-0.0332660087869647
0.57849645086123	0.277531632918381	-0.089025054619836	0.293641376304656	0.00136549880887349	0.00683565531106101	0.0793474522831867	0.0539134928636679	0.0389696350991545	0.00410057705996725	-0.013044348235732	-0.0306588973933087	-0.0478613841040036
0.0936895436388744	0.00457947649659746	-0.0132508340765426	0.0477772697697009	-0.00484321592072978	-0.0038083706554468	0.0118217111081151	0.00637470695053152	0.000268295436923333	-0.0043257932880883	-0.00673149120716154	-0.00986143794025862	-0.0154309626441673
0.479719504299009	0.263323151979595	-0.0735277975011938	0.275032636365534	0.0292350424874082	-0.00743620074398937	0.0766122688201096	0.0431116857190654	0.0290486541680099	0.0108994208717094	-0.00930799717018294	-0.028324385746687	-0.0278218781631758
0.855921322103822	0.144078677896178	-0.176066165245302	0.127599312816813	0.0124982486032486	0.00901938616938625	0.041029127030377	0.0264938154438153	0.0179800774225775	0.0107588173863175	0.00308671874693933	-0.00504240669932832	-0.0192986740562785
0.12747112659375	0.0107209912055679	-0.0167052097933781	0.0783277270878109	-0.00240423158857569	-0.00338895181748219	0.0172603325946723	0.00739403786450984	0.00231612628511477	-0.00289659170302894	-0.0107765431602636	-0.0157228466512972	-0.0200640376515295
0.305383017988196	0.0495194079234471	-0.0341284939141989	0.303677700319983	-0.00147292173774483	-0.00490362295665969	0.0643678615144552	0.0395973217455632	0.0172841992152413	-0.00318827234720226	-0.0168517053905727	-0.0330185842876586	-0.0459537120166291
0.125547768534991	0.0105465492635992	-0.0152274184157293	0.0773457547388441	-0.00198533223822529	-0.00487578368379957	0.0179586767236612	0.00899055244199087	0.00126502909213067	-0.00343055796101244	-0.00768028544082458	-0.0125137209223313	-0.0191209212402992
0.0452961916066571	0.0167948859684173	-0.00787481250582108	0.0154281312473167	-0.000774154194626564	-0.00387905497215933	0.00251340369273656	0.000792713419626313	-0.000609476635324319	-0.00232660458339295	-0.00452711591846008	-0.00321038847027185	-0.00389818946110254
0.0299039011741559	-0.0030102769390847	-0.00288758291562405	0.0208478504732331	-0.00453078534196599	-0.00556156290164684	0.00230283779219172	-0.000831646189898099	-0.0034776447904767	-0.00504617412180642	-0.00662315637065558	-0.00845405541443924	-0.0102843227262347
0.00851998148630419	0.0229647753286085	-0.000352953523294437	0.00806987883796548	0.00584057393760958	0.0036583150852663	0.00723414833895037	0.0076140097957711	0.00672559669445753	0.00474944451143794	0.00600051333576871	0.00172577139397448	0.000336552789999894
0.0645907244951484	0.0103347852900427	-0.00781233982439766	0.0402292490890836	0.00237839252315963	0.000440828592361053	0.0145677045193834	0.0108739332124078	0.00698499241829205	0.00140961055776034	-0.00172114030718976	-0.00217148391903803	-0.00406374838587519
0.548799652132446	0.219363650551967	-0.0833416408333471	0.306092044159347	0.00283794140827298	-0.00408200582490181	0.0668147746619363	0.0432144336401958	0.0235120317278555	-0.00062203220831436	-0.0177279610778043	-0.0350223528754989	-0.0484999591066142
0.0447000497780831	-0.00010726018053369	-0.00375679141136585	0.0301621369873624	-0.00659115276901084	-0.00713059431281132	0.0055178865594956	0.000729122152398183	-0.00215299467382742	-0.00686087354091108	-0.00821584545114441	-0.0109893001649118	-0.0123532180731553
0.476526824067613	0.168978846058124	-0.0734235909432384	0.281953021425153	-0.000909519983190055	0.000162689131019078	0.0573590882907861	0.0411462020695567	0.0190038637680715	-0.000373415426085488	-0.013349565793897	-0.0391670085232576	-0.0585507476028971
0.0079984213270132	-0.000357211033845675	-0.00125443078033922	0.0054450748852089	-0.00255132253387265	-0.00161628752607332	-0.00061289335032713	-0.000578268928375718	-0.00171613187051001	-0.00208380502997298	-0.00217344113842149	-0.00295486264136087	-0.00259304184957163
0.883445527343027	0.0694075772662773	-0.187419190177932	0.104204552022052	-0.00325476040843686	-0.0126993068505569	0.0197348156704408	0.0112838361638361	0.00346397157895995	-0.00797703362949687	-0.0153234870116099	-0.0168313746924156	-0.0291433650661582
0.0719679790486951	0.0417924762523661	-0.0115272302423258	0.0261730305471261	0.00049104341008406	-0.0019614328539506	0.0114538749248273	0.00690605125734579	0.00311239785520782	-0.000735194721933272	-0.00381728844829603	-0.00484997164970578	-0.00389833499074999
0.0869785054085487	0.00431496337852447	-0.0114057328724382	0.0453978248295114	-0.00316790259549297	-0.0022398683886434	0.012476370253209	0.00886409508185093	0.00266828730583812	-0.00270388549206819	-0.00682935188640225	-0.008659773548459	-0.0125703077876758
0.452812390737874	0.315144623093913	-0.0604897328323631	0.345244222815492	-0.0040153342445825	0.00911711212490401	0.0833390437644687	0.0498468832147314	0.024030668314171	0.00255088894016076	-0.0168264278595689	-0.03436106404562	-0.0539275575434726
0.0477658085200652	0.000826949160651812	-0.000193854680010166	0.0463846714646862	-0.000129252513573277	-0.000643643531363758	0.0189137045200014	0.0108800164639587	0.00485047731634966	-0.000386448022468518	-0.0041788607115017	-0.00793460438497051	-0.0110464028738021
0.303457114061667	0.0473151470278536	-0.0363588342029974	0.239625806856615	-0.00411298053526826	-0.0049456156794776	0.0538997433748244	0.0294948895822638	0.00912453196506263	-0.00452929810737296	-0.0211863813848855	-0.0286507682562887	-0.047687590621553
0.43302008166274	0.0976142732352873	-0.0555286711265142	0.350529226454363	-0.00534870825777672	-0.0042864825860699	0.0672281602867484	0.0415357642330022	0.0210512769632798	-0.00481759542192328	-0.0293910473999904	-0.0437801355563225	-0.0587270843283322
0.542472122435694	0.217956043384379	-0.0807347852370641	0.31133123919689	-0.00440027626409256	0.00225775675834672	0.0696194466610459	0.0390081604937055	0.0187938868859868	-0.00107125975287292	-0.0209509248342458	-0.0379441932290249	-0.0591994763480576
0.0499395248281767	0.0395962020621965	-0.00429287225524014	0.0241780761152441	0.00686918498383875	0.00433029778650482	0.0191352179290069	0.012249842290817	0.00765177866996315	0.00559974138517178	0.0058338691818611	-5.26890270296787e-05	0.00382108417067938
0.0127817673965562	0.00817949352678046	-0.00142001334088977	0.0128647699529079	0.00492713114890025	0.00575564352731326	0.00475153137224803	0.00457095104347621	0.00341044664461007	0.00534138733810675	0.00406789871825195	0.00281382976029892	-0.00061580067547058
0.855958516298516	0.144041483701484	-0.176159131702797	0.126127912272912	0.00288152699152711	0.00834397426647426	0.0369853090455295	0.0277532688145188	0.016737724081474	0.00561275062900068	-0.000549347342472362	-0.00971052539916506	-0.0228725050655971
0.0803898764141955	0.0439737462584297	-0.0125628861825868	0.0307167872022366	-0.00165079595732884	-0.0017466090452813	0.0148971343900513	0.00975602099187406	0.00152527090111451	-0.00169870250130508	-0.00216100247195045	-0.00971798575605692	-0.00580566083921993
0.905085582010582	0.094914417989418	-0.193213725783704	0.0885889417989418	0.0194965608465609	0.00359378306878311	0.031333048941799	0.0255476406926407	0.0228625793650794	0.011545171957672	0.00633916005291013	-0.000979047619047546	-0.0117066522597772
0.00824756466203078	0.00132593426307552	-0.000627053860486797	0.00929439251244024	5.20125028377026e-05	-0.000889529227145683	0.00195401723623833	0.00126143282159819	-2.77408792227103e-05	-0.000418758362153991	-0.00100072366948101	-0.00148604982724878	-0.0018919024126303
0.0195203802945295	0.0334693113511087	-0.00154039441592213	0.017939694936564	0.0121523846747994	0.0100278538297148	0.0159127831901332	0.0150285408379102	0.0136622493880444	0.0110901192522571	0.00925698117323995	0.0138206126513722	0.0097600511825519
0.888442076164576	0.111557923835424	-0.188984409044354	0.102216019073519	0.00463410108410112	0.0017249897324898	0.0240255164280165	0.0224119155381655	0.0131276405770157	0.00317954540829546	-0.00237118580493578	-0.012004389129246	-0.0176441005984755
0.931158478835979	0.0688415211640211	-0.203210169555415	0.0662409656084656	0.0032712698412698	-0.0172506481481483	0.0170782275132274	0.0148891059403559	0.00610092592592582	-0.00698968915343923	-0.00394935064935076	-0.00937547225922242	-0.0108531077256078
0.0231996761888509	0.000339734397401984	-0.00396289219991862	0.00828243700387602	-0.00156110449419725	-0.00140451426880936	0.00120147721655188	-0.000674586241225805	-0.0011672084805371	-0.0014828093815033	-0.00279648343991218	-0.00383995898445982	-0.00383503762250904
0.661867820695611	0.269849580924436	-0.112254887061705	0.247487165866463	0.00465722225924547	0.0122183739965877	0.0694753467225554	0.0478867793622929	0.0316815181242028	0.00843779812791656	-0.00588549424177909	-0.0142258261041149	-0.0281023843903746
0.096415245696528	0.00698779091375112	-0.0127214424969232	0.0499098082984902	-0.00397423564129663	-0.00186271198492734	0.0147911284049036	0.00516378534930596	0.00259457754670964	-0.00291847381311199	-0.00689355253246422	-0.0106417703010287	-0.0136671691090118
0.075840710762545	0.0569249903244163	-0.00603256778603031	0.0566203311016034	0.0166683162402218	0.00182820834277557	0.0258843102938374	0.018351448793478	0.0128190455009194	0.00924826229149869	-0.000642875229852596	-0.00256849858575493	-0.00443852367781569
0.452911842884001	0.245651388036819	-0.0696807702477593	0.264732477168236	0.0107745366833474	0.00180411807095338	0.0647048044235911	0.04369357808957	0.023455572308929	0.00628932737715038	-0.0141174750619537	-0.0241334101214263	-0.0348562347182049
0.656700962328632	0.271723880079855	-0.111319092096136	0.252960639993863	-0.000999402652282377	0.0123308604758953	0.077032071923707	0.042278086594409	0.0323517943371536	0.0056657289118065	-0.00682552762542477	-0.0202703684196622	-0.0439093998413482
0.446690144790389	0.183287660717155	-0.0605544480017326	0.354056062811772	-0.00863042606808601	0.0041874088397037	0.0718424514290271	0.0437581583519343	0.0210366213233067	-0.00222150861419113	-0.0259677467374013	-0.0410162084875894	-0.0593442486557239
0.932245701058201	0.067754298941799	-0.204442703743173	0.0655026322751323	0.0138411772486772	0.000188465608465638	0.0176130179080179	0.0130987499999999	0.0122850038904451	0.00701482142857146	-0.00488486222111217	-0.00539551029988528	-0.0125522532219958
0.904099444444444	0.0959005555555555	-0.194412476800116	0.0906080952380952	0.00517677248677251	-0.00206657407407418	0.0264789141414141	0.0136317997742997	0.0193072354497356	0.00155509920634922	0.000132837301587307	-0.00962957536336206	-0.00759633466206988
0.0873568383934413	0.00386969419950813	-0.0115563906480458	0.046057798723733	-0.00459385014279538	-0.00233307644738291	0.0130942857724195	0.00523385210029403	0.000633057739602233	-0.00346346329508915	-0.00634329039791914	-0.0101946182811683	-0.0119955506262641
0.452055624561096	0.189826889740675	-0.0603761132529961	0.349609928422297	0.00916961027789009	0.0118593974070922	0.0796270756393388	0.0548767829752953	0.0306389662444587	0.0105145038424911	-0.0185905276420187	-0.0302654838047918	-0.047844703399343
0.856173821733822	0.143826178266178	-0.177024981492041	0.126906813186813	0.0185556617919118	0.00924250200779608	0.0388206004643504	0.0266590934065934	0.0180848197173197	0.0138990818998539	-0.000333107725607684	-0.00926815649764179	-0.0166970766733268
0.368062461785008	0.130324738983082	-0.0521956943665434	0.255348870667306	0.00125912978363973	0.00399043237606772	0.0543166748230902	0.0281659399430553	0.0155069086986041	0.0026247810798537	-0.0220238488030259	-0.0299374391542265	-0.0374771174513233
0.413612917659066	0.117961827232949	-0.0579685450317475	0.307246927252358	0.030650088433276	0.0499708657000421	0.060904682822596	0.0490933425999961	0.0257617003294496	0.0403104770666591	-0.00698799197282957	-0.0225493800044727	-0.042892244545917
0.645060785114336	0.17641806237228	-0.108556863414922	0.248867773889291	-0.000385688353379599	0.00499611697419755	0.0660231914553775	0.0400533394088693	0.0127295266868617	0.00230521431040898	-0.0195978250877062	-0.03319158396266	-0.0449961740013554
0.556738563517753	0.267954399563357	-0.0936392421826844	0.26213810624066	0.0918113098010145	0.0033352328049262	0.0747353334299881	0.0496963611081929	0.0275421639647028	0.0475732713029704	-0.00911345127224628	-0.0168179964378845	0.00865135960748198
0.126734357947162	0.0861080692517714	-0.0167272632953906	0.0760376772111208	0.00772414863915158	-0.00442728305913168	0.0256025342462078	0.0278433182843185	0.0112442303158484	0.00164843279000995	-0.00179516590841738	-0.00383313852222877	-0.018365842610551
0.13549350108558	0.0427044235773151	-0.0150116659935168	0.110237625555716	-0.00120260033193081	-0.00128245233492272	0.0278891538143244	0.0170357632483358	0.0122078257815135	-0.00124252633342675	-0.00915418485951403	-0.0149235258519212	-0.0208725081575608
0.00788162722721153	-0.000369550421893766	-0.00117701430866499	0.00539529117862649	-0.00166341302322576	-0.00143668889552584	-0.0012085308883654	-0.00198224598655352	-0.00192240042407564	-0.0015500509593758	-0.00187301013041088	-0.0028231199787091	-0.00306651324175358
0.0377300490491955	0.00370402154695337	-0.00387155998052303	0.0253139644037957	-0.000279402738481115	-0.000783264202158518	0.00850959952723022	0.00574429205106206	0.0014313903700614	-0.00053133347031982	-0.00250196474113996	-0.00449945373885634	-0.00576989242672807
0.159313750304738	0.104453988834982	-0.0188793909601722	0.119893161044815	0.015309410252115	-0.000536171598598201	0.0366713980194076	0.0253477744983198	0.01489974372215	0.00738661932675844	-0.000365838603557711	-0.00497400441026047	-0.0104093219278359
0.324524757712526	0.097783733518721	-0.0414265114242043	0.274216401551899	0.0271203972054642	-0.0126844891902153	0.0924142049596201	0.0432462178382302	0.0173776041096976	0.00721795400762443	-0.0053248976730762	-0.0300137956011363	-0.0272298873633346
0.0650014814064533	0.0193001597203695	-0.0030360726200777	0.0513049512205139	0.0103587352108238	-0.00121868796791794	0.0248223578620485	0.0180046700158146	0.00824646907762307	0.00457002362145295	-0.000251686703564138	-0.00719133917221572	-0.00943849878715167
0.582648449637976	0.365346624676324	-0.0904612166355375	0.292602985274011	0.0243856219521721	0.0200458566175594	0.0908914236629448	0.0680654179173265	0.0440634581771805	0.0222157392848658	0.00373504500770538	-0.0182485417334677	-0.0325595816331834
0.143019515772141	0.057033588849852	-0.0147931694288662	0.122660252692226	0.0099196568597632	0.00699651977239846	0.0389641343140185	0.0314193372103205	0.0172613179696067	0.00845808831608083	-0.000936882580512111	-0.00633893513396211	-0.00521045724379418
0.284949121061445	0.0464318877933286	-0.0337448004002242	0.242537879570961	-0.00128070557091686	-0.0142676085096838	0.0536496422591484	0.0215826439479025	0.00721681013876169	-0.00777415704030032	-0.0222136068142267	-0.0322098007397492	-0.0413900003656932
0.855922512672513	0.144077487327487	-0.17625668648214	0.126708867058867	0.0126310106560107	0.0096425713175714	0.0430794443981944	0.0332127885540386	0.0228737914862915	0.0111367909867911	0.00418404773331249	-0.00640620795870783	-0.00957725103600093
0.450497396289372	0.320163321738578	-0.0607138631693756	0.345168449369993	-0.000993933795807755	0.0127933873033169	0.0801645409730445	0.0579278545732169	0.0257273649764543	0.00589972675375461	-0.0153872458575783	-0.0333980693139176	-0.0454473022862771
0.526381828495091	0.124582771499236	-0.0784622326668594	0.310832621443439	-0.00269591748437559	-0.0103018723974417	0.0622989669401145	0.0353575460847907	0.0146047701866939	-0.00649889494090872	-0.0264733265168051	-0.0450346875661465	-0.065073902613099
0.414734224556129	0.0757585023631978	-0.0574260787542312	0.310282954811344	-0.0025351768032375	-0.0195195408167411	0.0591915717243301	0.0262444865984025	0.00411016319068774	-0.0110273588099893	-0.0269237771304925	-0.0443630357723017	-0.060837919142199
0.924531917989418	0.0613210272823077	-0.201640649716332	0.0718972883597885	-0.00409874033374036	-0.0347240772044719	0.00881677910052925	0.00618327741702751	-0.00173310032560015	-0.0194114087691061	-0.0140014947089947	-0.0219501332690607	-0.033623754890275
0.32596559067584	0.100856821691453	-0.0423201598697124	0.278204133476856	0.0148312610412255	-0.0108938504845401	0.0693310640008912	0.0482047081026982	0.0268433549936655	0.0019687052783427	-0.00251919001917322	-0.0220063024674797	-0.0316254206513953
0.459955802032116	0.317714599974352	-0.0635511207723811	0.343459038362077	0.00190985946064481	0.0139597036716041	0.0778324957045186	0.0550231100474176	0.0310596464224918	0.00793478156612448	-0.00878336999299467	-0.0283182546305091	-0.0455476031259283
0.563097258775757	0.268787073389633	-0.0934335758050855	0.261292503382673	0.024077230262824	-0.00586231904201751	0.0645441142724921	0.0386411888862929	0.0186560178657301	0.00910745561040327	0.000162026282441552	-0.0239745504132667	-0.0428164100784626
0.124771787116105	0.0859549540492635	-0.0161759700219745	0.0763290148353487	0.00333895107549174	-0.00152870642820127	0.0307134745217235	0.0145799463195801	0.0122836667001414	0.000905122323645244	-4.47977938384109e-05	-0.00894260123150524	-0.00869776246948588
0.658194317541249	0.272304714124882	-0.112067996506847	0.248849102375703	0.0110370696562887	0.0196131839861786	0.0749005307906967	0.0502144500526531	0.0336287533577969	0.0153251268212337	-0.00113884386763841	-0.0183938090570184	-0.0262676393175963
0.0244241825356204	0.028988701073703	-0.00212730563093547	0.0157450903917342	0.0110744706734283	0.0107765698397569	0.0162187902708176	0.0144172001016896	0.0126837158595177	0.0109255202565926	0.010108785845422	0.00502887000162827	0.00390847170612935
0.929314193121693	0.0706858068783069	-0.202656737468218	0.0679105687830689	0.0111734259259261	-0.0144466267066267	0.0182107275132275	0.0109512077737078	0.0093759042809044	-0.0016366003903503	-0.00125037578162579	-0.0116879070466569	-0.00816216269841263
0.0693696191586461	0.00406571296177606	-0.00641096940375935	0.0496727790865961	-0.00563517360077451	-0.00661982528659599	0.0106479135859635	0.0050941366803909	-0.00160772733654212	-0.00612749944368525	-0.0088636976756736	-0.0129465327577906	-0.0154586712226194
0.933503597883598	0.0664964021164022	-0.203378151320357	0.0641430687830689	0.00089302910052913	-0.000717552910052821	0.0169459060846561	0.0153788095238095	0.0124025925925927	8.77380952380991e-05	-0.00345696428571418	-0.00610677248677238	-0.00918703703703694
0.022329348634703	0.0098494151629937	-0.00197542123609864	0.0116478206681073	0.00552191410599232	-0.000461369603977052	0.00595229470621624	0.00498892080217545	0.00474637071654023	0.00253027225100763	0.00104859135773921	-0.000207970121258332	-0.000596857016262099
0.302778411189865	0.104977277073555	-0.0371277986989411	0.236836201547357	0.0196443256140555	0.0014880050532361	0.0620519471836595	0.0432973316564936	0.034827812390847	0.0105661653336458	-0.00208946484241801	-0.0288562562124771	-0.0211236211733642
0.202192386648753	0.0764828651594497	-0.0242810916717342	0.157252709646753	0.0174346272379816	0.00827036732859027	0.049802791285195	0.0351219129015791	0.0222697453311165	0.0128524972832859	-0.00334303283940302	-0.0076108318223265	-0.0127002488101837
0.455475830304203	0.242405156530928	-0.0707528243254761	0.257611102696345	0.0109765394332907	-0.00505495274414208	0.0669015174012548	0.0412222330399626	0.0224584296606595	0.00296079334457433	-0.00415566641012244	-0.0241744729308468	-0.0459650962699392
0.300836420915913	0.048565313996423	-0.0339673577929208	0.30406573449146	0.00200493332374652	-0.0032358606803069	0.0664805498650694	0.0363926757230207	0.016071965305387	-0.000615463678280193	-0.0211264717657496	-0.0341669622876202	-0.0446060459844
0.853158215488215	0.146841784511785	-0.175909574587131	0.127329721019721	0.00483350634931523	0.00973462213712217	0.0404256463443963	0.0299658199670699	0.0190137306651896	0.0072840642432187	0.000936922675635943	-0.00713860923676712	-0.0228583237949415
0.119328010520865	0.0930156984814799	-0.00990168496352613	0.115102039250662	0.00233111080526194	-0.000271987686886313	0.0424530853021041	0.0292712341345917	0.0193201192512726	0.00102956155918782	0.00158121301223431	0.0299194716490324	-0.00789789746467787
0.929065277777778	0.0709347222222223	-0.20319590501714	0.0683947222222223	0.0110363888888889	0.000865277777777895	0.0233482671957672	0.0178900396825398	0.0104702242664743	0.00595083333333335	-0.0023261195286195	-0.00447138227513211	-0.0089674850612349
0.0173180389070142	0.00470841999182585	-0.00229088546106199	0.0114627688475284	-0.00082178609592623	-0.000999382819149495	0.00199798713342661	0.00123163819852999	0.000984077581485776	-0.000910584457537861	-0.00143789191131306	-0.0020374282912805	-0.00269256806871322
0.932428664021164	0.067571335978836	-0.203802990742593	0.0650446693121693	0.0019367328042329	-0.000477711640211598	0.0187047486772487	0.0153355224867725	0.0085223803511304	0.000729510582010651	0.0011161772486773	-0.00820268518518519	-0.0133535185185184
0.0739424236297696	0.00387854046548951	-0.00741906596186322	0.0460036412964043	-0.00378499070136538	-0.00390676132757338	0.0133699152347332	0.00558733855929719	0.000784499983496001	-0.00384587601446938	-0.00673905306071679	-0.00884867520436607	-0.0138756367332774
0.448740218470252	0.182179819306962	-0.0598025701068868	0.350147096584201	-0.0153802806001758	-0.00102484337833131	0.0703651182128335	0.0445634789202289	0.0136620582406611	-0.00820256198925357	-0.0221248443479792	-0.0444801320938847	-0.0616100201097116
0.576034500896703	0.368363692708457	-0.0889031742953492	0.29465118301751	0.0310062017019673	0.0253566290269331	0.0882952456787115	0.0585148394491081	0.0379852919369604	0.0281814153644503	0.00777747529228379	-0.0167588017901422	-0.0324954128255015
0.315725911847137	0.0503292116553086	-0.0385402515388713	0.275453627527031	-0.00609331987420836	-0.00468847082195489	0.0534928847777113	0.0341633450019352	0.00767567001612313	-0.00539089534808163	-0.0212245729641267	-0.0336220563604181	-0.0461548602441592
0.125357272230707	0.0855960098804981	-0.0172456467105962	0.0772437027941221	0.0120514416289322	-0.000608236833607889	0.029031910919373	0.0157659329394146	0.0137947457428387	0.00572160239766215	0.00315748612964259	-0.00780190655423883	-0.00618510945119431
0.931650383597884	0.0683496164021163	-0.202639215790669	0.0657546164021164	0.00721096560846546	0.000788399470899481	0.00651071530321523	0.0166008597883597	0.0112657208994708	0.00399968253968253	0.00119937525437519	-0.0060430766918268	-0.0131420460557962
0.012903300793954	0.00841056733148707	-0.00145431807401663	0.0131092993448399	0.0042890707565867	0.00339774695864958	0.00462124064796269	0.0035493484180216	0.0035346459367707	0.00384340885761814	0.00471741796942516	0.00276833931821433	0.00218571565505683
0.459962139836431	0.0993388507579379	-0.0696348206932741	0.283596104783941	0.00786644161573347	-0.0799625275977827	0.0351721832594855	0.029771367870563	-0.0250588833126786	-0.0360480429910246	-0.0552900383510557	-0.0385457998191302	-0.048570814649493
0.906060952380952	0.0939390476190477	-0.193683805006956	0.0896296031746032	0.0177069047619048	-0.0107933521108521	0.0393112698412699	0.0243179414104414	0.0144781481481483	0.00345677632552632	0.00706444486069502	-0.00967105420203285	-0.0164099901256151
0.0734378122228011	0.049194964775605	-0.00544011794030201	0.0448288922401604	0.0109146628759282	0.00562128618435712	0.0302568754219317	0.0218683646198121	0.0131234852939831	0.00826797453014264	0.00502482904570678	-0.000454374527996293	-0.00734051959675491
0.398627782104856	0.0764949514460193	-0.053632103946015	0.310062923562026	-0.00829442322894497	-0.0105241363228636	0.0553676693951119	0.0336156998109097	0.011083009029906	-0.00940927977590428	-0.0269543134894958	-0.0372032955439688	-0.0541608029087077
0.900534510582011	0.0994654894179894	-0.191795457372562	0.0933130291005291	0.017191853054353	0.0126331311281311	0.028094828042328	0.0201229262866762	0.016024525012025	0.014912492091242	0.00119131562881558	-0.00456415852665859	-0.0114327967402967
9.61785294029753e-05	5.01965403893603e-06	-7.10150560415301e-06	8.91854890329258e-05	8.0105699136113e-06	1.59290438473898e-05	4.75026530137433e-05	2.36617748991593e-05	2.32247063768303e-05	1.19698068805005e-05	-1.45775002501844e-05	-1.62896959338525e-05	-2.60166739707596e-05
0.016998195691775	0.0306963172752069	-0.00136854840444238	0.0141941676568071	0.0121015148598829	0.00990222570669021	0.0163094223459437	0.0266467384164096	0.0132378491990992	0.0110018702832866	0.00997200857323405	0.00775942920076195	0.0202638345253044
0.132700699091008	0.0874854916198371	-0.0174814032771929	0.0773070776682549	0.0130423890295817	-0.00969568416447975	0.0347735042039843	0.0212839945750668	0.00524155128335052	0.00167335243255098	-0.00228885335113846	-0.00135054088733305	-0.0103033616745425
0.933351216931217	0.0666487830687831	-0.204054597137422	0.064733544973545	0.00693798941798951	0.00490037037037039	0.0194083730158731	0.0182816798941799	0.013983253968254	0.00591917989417989	0.00301223725348732	-0.00605376322751316	-0.00756810185185186
0.11970133219927	0.00952305402154908	-0.0148659890225192	0.0771396505762525	-0.00270286878654975	-0.00804903893176616	0.022468586817959	0.00751823502067918	0.00118540823762835	-0.00537595385915796	-0.0112307437749779	-0.0110860408743887	-0.0177043967073568
0.483372128830072	0.262324348575929	-0.072854157044546	0.272669791453689	0.0209568515815954	0.0125349057752925	0.0742911641543876	0.0528500047913602	0.0257251547127693	0.016745878678444	-0.00337351347006698	-0.0284642648926206	-0.0361400912385158
0.543685841068474	0.223940342444609	-0.0826878593022302	0.306544902134334	0.00186173001003309	0.00443241319802989	0.0796073886528453	0.0514380679537312	0.0289856092061279	0.00314707160403149	-0.0106191436193465	-0.0271368547972536	-0.0480736440213944
0.419044594296288	0.116751208468192	-0.058690278138865	0.30748640046059	0.0125126321444789	0.00471730396254555	0.0745132952788058	0.0382114230580088	0.0114537438857589	0.00861496805351225	-0.00981211975777574	-0.0233862864327	-0.028327600266409
0.00524337194897045	0.000447817915398266	-0.00029200596639171	0.0069984136077894	-0.000536125378118522	-0.000205108489130077	0.0012953479795232	0.000804305455935498	1.187226207763e-05	-0.000370616933624299	-0.000497265327033476	-0.000985880495826921	-0.00115405194029228
0.11961178607944	0.00965260980866983	-0.0144906082815944	0.0779855113848968	-0.00352866892902558	-0.00208144114746391	0.0181728144526419	0.00909763636103536	0.00271399561966368	-0.00280505503824474	-0.00788092655446249	-0.0152673527116519	-0.0172089525600833
0.0362836859308171	0.0120061385616765	-0.00692223565804953	0.00594545950202051	0.00711928959740699	-0.0033729263468617	-0.00338848829612026	-0.00217317366821882	-0.00443024988248949	0.00187318162527265	-0.00251102898516448	-0.00618107441362443	-0.00581315535262297
0.0393617398975234	0.0165417105502072	-0.00257425244588051	0.0211203811102768	0.0013306050369136	0.00311200011327253	0.0155205002007431	0.00645290478417639	0.0047569703032302	0.00222130257509306	0.00240017131374248	-0.000692653979670291	-0.00165497125730749
0.0817254737332724	0.0128698911093133	-0.0110898118272124	0.0434027190028919	0.00078201773434175	0.00321472915963748	0.015519420826362	0.0114172703233568	0.00496634027165577	0.00199837344698961	-0.00353542383871164	-0.00453132590941033	-0.00732866029726617
0.193738976201299	0.0677728761502515	-0.0220450721241252	0.154995951935139	0.0113669937663031	-0.0017216504795603	0.0449529045545622	0.0266721408981886	0.0129955852318126	0.00482267164337141	-0.0129256285980654	-0.0195130778790783	-0.0219683652006009
0.928868201058201	0.071131798941799	-0.203556308351536	0.0685182275132276	0.0068706481481482	-0.00429383597883592	0.024436917989418	0.0134278902116403	0.00762139550264562	0.00128840608465608	-0.00147698209198199	-0.00644699166574159	-0.0127418452380952
0.845479460631961	0.0836036278527417	-0.172084765117207	0.131238158415658	0.00164967262613547	0.00185475101509536	0.0271873836974572	0.0165037053008338	0.0082713587107337	0.00175221182061547	-0.00981090750652291	-0.0207868985286013	-0.0240603986635645
0.935111071428571	0.0648889285714286	-0.204515561755957	0.0626011507936507	0.0148884126984127	-0.00924050980822722	0.0162292658730159	0.0127864484126984	0.00443820767195768	0.00282395144509273	0.00168720899470898	-0.00114415343915353	-0.0147529095441595
0.110166172525727	0.00919524654499543	-0.0125965712024855	0.0776550691868425	-0.00254187946897304	-0.00197710201179839	0.0186308634338109	0.0100346182280963	0.00256360670508796	-0.00225949074038571	-0.00730431151155018	-0.0127333048190133	-0.0192115222152091
0.92573417989418	0.0595493766258616	-0.200410332003672	0.0713347089947091	-0.00443793151293148	-0.0147965265752765	0.0104776984126984	0.00306695646945654	-0.00553899184557261	-0.009617229044104	-0.0144935077461612	-0.016979331062456	-0.0240932382561252
0.0988773247919038	0.0285462191979751	-0.0107519707252952	0.0788576791316774	-0.000937861038791163	0.00202610094581053	0.0228599552416926	0.0132270481311603	0.00733031395164402	0.000544119953509684	-0.00966306788721055	-0.0119726055144018	-0.0170716275105227
0.881327539405039	0.0712771155512026	-0.185757445000335	0.105804444721945	-0.002009361009361	-0.00471435120435115	0.025428890970141	0.0144834096744758	0.00625950285825283	-0.00336185610685613	-0.0101295790279982	-0.0177779460728852	-0.0244242814653669
0.933590251322751	0.0664097486772487	-0.204312542172376	0.064318082010582	0.00851297517297522	0.00357741582491578	0.0193874795574797	0.00858195105820092	0.0148933201058201	0.00604519549894544	0.00158260942760946	-0.00704980579605574	-0.00492257936507934
0.0368219162548138	0.0140990191071768	-0.00733616396331653	0.00630316174503612	-0.0006205525234785	-0.00403398824283333	-0.00069494068009409	-0.000770872794348197	-0.00346600206931322	-0.00232727038315591	-0.00411825065153787	-0.00427103590929129	-0.00401954401593021
0.069549027789368	-5.87614488282429e-05	-0.01045149564638	0.0288011462971805	-0.0038273484091207	-0.00560701870634378	0.00675022111643933	0.00339378785790785	-0.000874439835568078	-0.00471718355773224	-0.0078514281630301	-0.00854619238575398	-0.0116764224182088
0.0685933328400246	0.0107173723506408	-0.00835083366030778	0.0428245252500985	0.00303390403584881	0.000264527338626433	0.0158143735951431	0.0102133651485687	0.00340521783232729	0.00164921568723762	-0.0027523166585554	-0.00715742669900075	-0.00596574142744911
0.211085039073918	0.021739392320094	-0.0197662449448666	0.237887685456721	-0.00315813774155033	-0.00403244154967636	0.0541353035708466	0.0315037803101783	0.0103787975379871	-0.00359528964561334	-0.0172950452751991	-0.0259373267187195	-0.0380603240480099
0.0152898370669784	0.00952428506486618	-0.00121837006813762	0.00987901326779556	0.00619463859274568	0.00214860730300689	0.00680510683710073	0.00660549520841856	0.00399536204739768	0.00417162294787629	0.00238913756821802	0.0021479415967023	0.000621543890288848
0.200053124028287	0.0281919563019856	-0.0206052210489628	0.17770977899218	-0.000349575951165887	-0.00164319472448171	0.0431297688718631	0.027727210496896	0.0106662832683511	-0.000996385337823813	-0.0104866659237415	-0.0216687411193116	-0.0319138558193218
0.31899631587911	0.0972833503309404	-0.0395111386560023	0.273860453337799	0.0220276137982389	-0.00269889963778336	0.0708341029040901	0.053648455054377	0.0321455754935995	0.00966435708022778	0.0002302397121553	-0.016024332647527	-0.0378141527233592
0.906972341269841	0.0930276587301587	-0.193949669768707	0.0889004365079366	0.0186469252044252	0.00767014430014434	0.0357589153439154	0.021884332010582	0.0239291468253968	0.0131585347522848	0.0056297369759869	0.00244130591630587	-0.0127838882876383
0.0913519103785137	0.0105977381275006	-0.0107246240829684	0.0650316204476192	0.000957512220250173	0.00219253850524405	0.0193447961349914	0.0133056696215933	0.00590354968233779	0.00157502536274712	-0.00251246837270297	-0.00748718762926656	-0.00924625430318948
0.284937202585	0.0459242201056019	-0.0333881238375104	0.241522743491357	-0.0059199509324544	-0.0157336113686845	0.0497171804046498	0.0287365936590936	0.0128498205869532	-0.0108267811505695	-0.0206527144030828	-0.0336976833203086	-0.0393791327239099
0.0912382653142029	0.0100958817471171	-0.0104928738218065	0.0635942058721788	0.00280669588494331	0.00406370180988044	0.019534771658061	0.0149289954319353	0.00822695575449585	0.00343519884741188	-0.0033172342883991	-0.00581711487675478	-0.0100290948849553
0.575486495241218	0.283942639603757	-0.0883213829058608	0.28974259946885	0.0222087913056744	0.0240223369867953	0.0870963007585716	0.0587072369891977	0.0422291755145872	0.0231155641462348	0.00252542556953217	-0.0146437335117837	-0.0295100121875524
0.904747791005291	0.095252208994709	-0.192720972225745	0.0903999867724868	0.0128564072039072	0.00910373015873023	0.0316305026455026	0.022221130952381	0.0200162103174604	0.0109800686813187	0.00581551406926406	0.00308288008288016	-0.00435109496984487
0.11053544986671	0.0161286703968798	-0.0143210262626629	0.068724466244962	0.00143570110845545	0.000432922886771422	0.0191066924779972	0.0111557272919388	0.00447555042555722	0.00093431199761343	-0.00358624786422677	-0.0101953522514002	-0.0130656222249395
0.282681214658809	0.045578530053181	-0.0322196618240143	0.238060842173363	4.1519095648701e-05	-0.0152059308526706	0.0489838104646083	0.0252378740201249	-0.000398259354894792	-0.00758220587851099	-0.0210969619166695	-0.0285886969808924	-0.0455713163886241
0.0932048590465394	0.00531005030235512	-0.0130320650522248	0.0483870432308309	-0.00536916190721058	-0.00538877311127896	0.0133342290415798	0.00666671153469343	0.0012402804577525	-0.00537896750924477	-0.00685324164163405	-0.0111944227754859	-0.0146684502543654
0.0222827993969513	0.00462591055438349	-0.00365694602908167	0.010577574354656	-0.000916422986823758	-0.00127141003985758	0.00171348191558969	9.04950424899763e-05	-6.89058780968393e-05	-0.00109391651334067	-0.00143922472109794	-0.00273717849642812	-0.00317576699278489
0.00872091670825128	0.0227249332089582	-0.000470491642028949	0.00825356917850594	0.0108139698590115	0.00634258641934888	0.00805398644893452	0.00646505679195902	0.0060941412972554	0.00857827813918021	0.00286448942325862	0.00205150286087343	0.00184498204839667
0.581905435461036	0.362741513591753	-0.0886250284261411	0.292741823104306	0.0219442766211618	0.0163262603244398	0.104186182217559	0.0673409004332127	0.0439685125735367	0.0191352684728008	0.0489213331065732	-0.0268772441590013	-0.0344877495062471
0.0042908592454229	3.12807207394341e-05	-3.70603380107307e-06	0.00113429149812641	-9.52945102504141e-05	8.79139491078733e-05	0.00173502976949545	0.000957734287882298	0.000345026954452989	-3.69028057126998e-06	-0.000433301328240457	-0.000721343709319603	-0.000983216769661511
0.0264803267946265	0.00685089189660567	-0.00421068658453099	0.00903991086896347	-0.000201137822789677	-0.00168886157576636	0.00229572221564655	-2.95799648617583e-05	-0.000868553887235345	-0.000944999699278019	-0.000645873752851644	-0.00310473923655831	-0.00349926719246749
0.891117313057313	0.108882686942687	-0.188825559166557	0.09848355995856	0.00026610788449033	-0.00600476014726015	0.0260721181596182	0.0179149338161838	0.0120779184241685	-0.00286932613138491	-0.00868816287878782	-0.0101575209050209	-0.0228196399652979
0.0338861082755832	0.00414862146336157	-0.00506381651016626	0.0168195527190663	0.00021022368342815	-0.00206957824368963	0.00478458727412789	0.00151493937181385	0.000693950674555598	-0.000929677280130735	-0.00302503111846813	-0.00274348926594753	-0.00453238687511244
0.930621878306878	0.0693781216931216	-0.202778501007634	0.066551455026455	0.00598363756613751	-0.00802478835978837	0.0149155621693121	0.012934878038628	0.00702935185185183	-0.00102057539682543	-0.00535454304954308	-0.0077881250231252	-0.0112460113035114
0.319984076635829	0.0964597373305329	-0.0400486065086271	0.276648370335042	0.0217503419350601	-0.00301005699882345	0.0695853598214462	0.0460421047421834	0.0293001033499861	0.00937014246811835	-0.00458180788435997	-0.0163182920349924	-0.0145197308782047
0.202642647119617	0.138916938339517	-0.0241678647795018	0.15349013732385	0.0266711426268849	0.0328322051280089	0.0534682687292202	0.0376386469766461	0.0222304145598454	0.0297516738774469	0.00455428398265176	-0.00925150184460408	-0.009959399881634
0.372182815126693	0.13161109328878	-0.0516357465236923	0.25587149424938	-0.0010656997151885	-0.00374616600453703	0.051952865775819	0.0309528249296236	0.013107251017986	-0.00240593285986274	-0.0162205670291271	-0.032453702888906	-0.0455961888458385
0.563428990442259	0.267983694091432	-0.0930927392673043	0.260893860201739	0.0192456032350283	0.00326951852724355	0.0626704987591513	0.0502536044490695	0.0229559955007624	0.0112575608811359	-0.0066582337292922	-0.0322982517535998	-0.0358923797126881
9.32683451960514e-05	8.16295832812863e-06	1.02162352273586e-05	5.85222796266868e-05	1.28131408828167e-05	-1.41389911452706e-05	4.56872711392994e-05	3.34416801053144e-05	2.66131410440916e-05	-6.62925131226944e-07	7.57725027366682e-07	-1.25324095258561e-05	-2.5837635502648e-05
0.853145624098124	0.146854375901876	-0.175288285643021	0.127182867965368	0.0042962678062678	0.00992579605579613	0.0401697528860029	0.0272892600686351	0.0135919092536003	0.00711103193103191	-0.00214749923809132	-0.00874655423280424	-0.0170683747453908
0.901019060846561	0.0989809391534391	-0.19291847320706	0.0932095899470898	0.0103015909090908	-0.00354789961309576	0.0257849404761903	0.0143805898268397	0.00833380536130535	0.00337684564799745	-0.00170914414289425	-0.00360921587671603	-0.011892820689659
0.0759775807690722	0.0561786986461295	-0.00618011323164179	0.0579733079561069	0.0118428626575326	0.00806600462567067	0.026206948204353	0.0202887182668901	0.0099437444192621	0.00995443364160166	0.0062464545516257	0.00299592934164913	-0.00412798294417996
0.474427241633446	0.173803473809056	-0.0722831347902079	0.276796333320651	0.0197186113036968	0.00232891801720669	0.0736420752203825	0.0379313027178172	0.0302221812377564	0.0110237646604517	-0.0159701809083614	-0.0197121473735993	-0.0334301320216935
0.0271590310624828	0.00736624873845084	-0.00430695939629221	0.00900500248036527	-0.00166354840410715	-0.000640211330097094	0.00159991691524976	0.000863145430010752	-0.00130689686245365	-0.00115187986710212	-0.00170089804086487	-0.00309421172128672	-0.00315833800229302
0.905432579365079	0.0945674206349206	-0.193477619341125	0.0901632936507937	0.00886997354497354	0.00322695767195769	0.0345042923280423	0.0356536014911014	0.0177882738095237	0.00604846560846561	-0.00426369708994712	-0.0107714859908611	-0.00403434042809048
0.0921749212703193	0.0126933560405782	-0.00919765422812276	0.0785122978566523	-0.00466257024036149	-0.00354184210449456	0.0212223403405787	0.0128181073494486	0.00544850208462859	-0.00410220617242803	-0.00875269131994381	-0.0107109047393627	-0.0162141511330555
0.482354892418395	0.261650097202594	-0.074279945257493	0.274414799186555	0.0138249714008967	-0.0147806149507799	0.07557198735715	0.0396290325732205	0.0250342637463443	-0.000477821774941545	-0.00767926201606356	-0.0137722130999843	-0.0313193234099057
0.646883817867254	0.177357319440231	-0.108561993008573	0.249961067135892	0.00406451276938613	0.0074896336696102	0.0601615692528074	0.0406910503462379	0.0129696862299468	0.00577707321949816	-0.00559733775488847	-0.0364573222624208	-0.0486396566364364
0.447661201034736	0.154259957272931	-0.0677670512076322	0.264590383625785	-0.00281246831299314	-0.00849942028418671	0.0566796044519684	0.032759201711551	0.0126373129025817	-0.00565594429858995	-0.0195499582147075	-0.0354146989290528	-0.0481753308467376
0.648199860820443	0.177615662075723	-0.109750115497063	0.253212721600623	0.00396317908142807	0.00610190644545505	0.0591954171630545	0.0403699503354334	0.0222448499350769	0.00503254276344156	-0.00835996923624227	-0.0320440217974212	-0.050091222016149
0.895224295334295	0.104775704665705	-0.190564195047577	0.0958677681577682	-0.000193688071188025	0.00411135281385289	0.0228503144540646	0.0152417667517668	0.00146486818736835	0.00195883237133243	-0.00649437990250479	-0.0114541329966329	-0.0228264941689573
0.0152420437561349	0.00929890898519849	-0.00134856536978384	0.010558139868026	0.00697527496233647	0.00208773582735179	0.00774337079963846	0.00407934699938344	0.00328864768276871	0.00453150539484413	0.00149610438319681	0.0025137635285928	0.00267186666292515
0.926320687830688	0.0594571992665853	-0.201386901182942	0.0711259788359789	-0.00792167378917374	-0.00705887852615794	-0.00133050523550526	0.00415257034632044	-0.0105458079420579	-0.00749027615766584	-0.0126792064303944	-0.0176593838106338	-0.0263979724040952
0.0152270441549941	0.00919189212697964	-0.00142900066533006	0.0107942986869425	0.00754038629940947	0.00481899702870819	0.005510643333768	0.00671653740918207	0.00544876837727101	0.00617969166405883	0.00354521872547988	0.00233608306599235	0.00151497862744136
0.0608131712906044	0.00295287964752518	-0.00470950832234614	0.0466779906776078	-0.00464886419225755	-0.00422168195472285	0.0127755497926416	0.00574197779819086	0.000429579878499065	-0.0044352730734902	-0.0082794590426223	-0.0116062322236645	-0.0135953299821792
0.207320485949896	0.0313528512539598	-0.0220597204962426	0.182064782327615	-0.00202085855422818	-0.00267615210931427	0.0437472606380986	0.0280534085929714	0.011567830809845	-0.00234850533177122	-0.0123392686777812	-0.0217355583593441	-0.0304312679111315
0.449618584974265	0.157396737096692	-0.0684791724270757	0.259315583342719	0.00904494622171015	-0.00523544637760398	0.0608962011531822	0.0440913894063509	0.0190522458881437	0.00190474992205308	-0.00944497778267206	-0.0308347307582872	-0.0374497077785154
0.88201295981796	0.0703165347083587	-0.186570160648946	0.104725690975691	-0.00319081887067174	0.00116392329892334	0.0222284082584083	0.017363864006364	-0.00104710717387191	-0.0010134477858742	-0.0099425917722753	-0.0177767631134632	-0.0224443297212047
0.0931206120845705	0.00529372351032407	-0.0127677667102474	0.0480062973331528	-0.00314298707536453	-0.000365857317557797	0.0149338676075258	0.00701415473886775	0.000199802641073513	-0.00175442219646117	-0.00708996242665269	-0.0113480660312274	-0.011003749021415
0.0312764163578369	0.00994716754497808	-0.00536613091554419	0.00816948300126444	-0.00378974516238986	-0.00205594096479496	-0.0013029599104191	-0.00335122087770175	-0.00268691549093002	-0.00292284306359241	-0.00289722468000681	-0.00349449589660731	-0.00337743505277667
0.546664348791226	0.223252775377766	-0.0834768290650921	0.305274620431624	0.0124131408244438	0.0105121728013462	0.0792982631708321	0.0551188372699563	0.0313437310040241	0.0114626568128949	-0.0139410391826585	-0.02689996344936	-0.0458970394231103
0.905480687830688	0.0945193121693121	-0.193542713996663	0.0899565343915343	0.00680874338624327	0.00476209836459829	0.0262771362433861	0.0164488913401413	0.0115840013227512	0.00578542087542078	-0.00462471320346325	-0.00992737341362349	-0.010469124024124
0.394272321265255	0.0752596965621547	-0.0528977429049782	0.313649884437539	-0.0053725502393468	-0.0102118696357735	0.0587525858698785	0.0381356041807586	0.0108393758910744	-0.00779220993756014	-0.0232545013340605	-0.0412897731072694	-0.0562534908537829
0.664243299590281	0.318630907567112	-0.114641698254327	0.248062722841046	0.0130041430516528	0.0230676599014185	0.0750010239116052	0.0593224814727147	0.0382149356737458	0.0180359014765357	0.00858254851633333	-0.0165481100124422	-0.0255284135396583
0.0174894889680776	0.00783015433490142	-0.00150768099829564	0.00797378586201946	0.00597980469117991	0.00229229372926629	0.00591456291934438	0.00709111752204711	0.00411856784518631	0.0041360492102231	0.00257533975686163	0.00159347385358016	0.00124609454556514
0.11312037160891	0.0694971557261546	-0.0151192172279586	0.0658987650809916	0.0186287919137476	-0.00200291847761684	0.0283768302526567	0.0205311369948111	0.0152898348133134	0.00831293671806538	-0.000974737837294098	-0.00604836554182306	-0.00417482447116492
0.895189814814815	0.0737243222121491	-0.190528080964829	0.0985507407407408	0.000464306156806038	-0.00782924540772834	0.0101532672420173	0.0152614308839308	-0.00909997944185448	-0.00368246962546115	-0.0101330919068748	-0.0182767140988097	-0.0286729125735375
0.477197120869801	0.263218617326802	-0.0739250747758686	0.275127263761113	0.0193669438585425	0.00342997934911166	0.0704503718454703	0.0528227675413522	0.0348438564981397	0.0113984616038271	-0.0111117677321435	-0.0184415390312117	-0.0263132214775704
0.0906552979507327	0.0106189933342454	-0.0101625328330496	0.0637087531444536	0.00532252026871992	-0.000644441407231855	0.0227350105003802	0.0140064404401717	0.00744670589477464	0.00233903943074404	-0.00183610057641487	-0.00512013730514087	-0.00765405091856711
0.151866921715892	0.0986576135420472	-0.0181780451734244	0.110847910222225	0.0109157540469265	0.00152606133701511	0.03575878195929	0.0260569646507313	0.0106446816594182	0.00622090769197081	-0.001771162803231	-0.00749068626617022	-0.0114828792179955
