# Supplementary material for: Measuring re-identification risk using a synthetic estimator to enable data sharing
Source: PLoS One. 2022 Jun 17;17(6):e0269097. doi: 10.1371/journal.pone.0269097 (PMC9205507; doi:10.1371/journal.pone.0269097)
Supplement: S3 File — (ZIP) [file pone.0269097.s003.zip › wa/wa.vineCopula.1.13.csv]

risk_act	entropy_est	ital_est	hypo_est	g_err	g_vine_err	ave1	ave2	ave3	ave4	ave5	ave6	ave7
0.143119336326432	0.0568997582834499	-0.0134568409512663	0.116689225888914	0.0148873255107531	0.00669806286480118	0.0456651848756214	0.0294402081773932	0.0235221007091025	0.0107926941877771	0.00843553112419856	-0.00103797919241941	-0.00763754926594978
0.0486734925019738	0.00390514779754916	-0.00595444995458199	0.0234974313510732	0.00117107924347213	0.00245703068232616	0.0118059053876788	0.00755911307423388	0.00431722871192344	0.00181405496289914	-0.000340988649542358	-0.000739477254684651	-0.0050878781176364
0.660670980166718	0.267501794344072	-0.0984575526724139	0.245584287187635	0.0123606783208746	0.0126100495146562	0.0659349971639921	0.04776761470117	0.0305595707889798	0.0124853639177654	-0.00306669192007936	-0.0226603416059927	-0.0348528189981915
0.0396888859319438	0.0165176897670774	-0.00214998379853436	0.0201776845917226	0.000193780907073268	0.00201986423985077	0.0166560683211533	0.0101753855443968	0.00370026568025639	0.00110682257346202	0.00148830559270833	-0.00355060879670354	-0.0037064091430472
0.210584296334756	0.137697001898666	-0.0253583433538789	0.150651157831839	0.0215613067861138	0.000612198361824329	0.049688048286015	0.0352584464460211	0.023078503692703	0.0110867525739691	0.00507159758410131	-0.00415579427145552	-0.0141648173507303
0.905803174603175	0.0941968253968254	-0.165599745400726	0.0881163858363859	0.017287496947497	-0.000288817848817846	0.0313855555555556	0.0287482356532357	0.00675246488554182	0.00849933954933957	0.00452265567765575	-0.00447359529359537	-0.00845584340872796
0.0153564274894035	0.00224608830932731	-0.00266384473989101	0.00239796532193817	-0.000551436413736778	-0.000287025755293631	2.4397677186783e-05	0.00037612172119888	-0.000446605075681802	-0.000419231084515205	-0.000895305414759953	-0.000704640581880767	-0.00115011754758658
0.0321473797778421	0.00965607553591936	-0.0050255760757871	0.00725360275277977	-0.00554288525128697	0.00420941141452227	-0.000558844501977102	-0.00119996578336929	-0.00339762241053561	-0.00066673691838235	-0.00397451153751093	-0.00604188209867873	-0.00573840728058012
0.149380494049636	0.0486363939975586	-0.015547957935837	0.116704276636134	0.0111263656388579	0.000767366796250973	0.0360626402679463	0.0227920824054372	0.0142041439850298	0.00594686621755441	-0.00486936896443163	-0.0129504016157334	-0.0150460732710737
0.132511627472679	0.0885118341877698	-0.0157807001216874	0.0740633988652722	0.00712529813597468	-0.0072100988300153	0.0343457555590788	0.0228451248068856	0.00542817628170686	-4.24003470203271e-05	-0.00402474358121346	-0.00781418858762835	-0.00836145270769947
0.893021754911755	0.106978245088245	-0.161618464336506	0.0976352780552781	-0.0057949050949051	-0.00116969918969922	0.0278022311022311	0.0165852811077811	0.00534450937950925	-0.00348230214230216	-0.00837643545494227	-0.0139355789509636	-0.0206879180128678
0.0657619537320828	0.0305092070259681	-0.00387434525094088	0.0583625545260152	0.0103533552222106	0.00608228421963564	0.0278973412888437	0.0234740987118703	0.0145476543128567	0.00821781972092313	0.00290056641101152	-0.000918794795906452	-0.00458429561052155
0.093458661525628	0.00805063407339797	-0.00532014809765324	0.114204644623652	-0.00205246068822648	-0.00393575247808144	0.0295239013207403	0.0166830372967898	0.00701777696911031	-0.00299410658315395	-0.0108571721470249	-0.0155908928986516	-0.0212545196289494
0.212370252761157	0.0201081343643274	-0.0187264247103656	0.226423156444833	-0.00288995440056247	-0.00220656752377252	0.0537328174343158	0.0294572081055254	0.0127570675889595	-0.00254826096216748	-0.0156027017434911	-0.02650689632499	-0.0377396494549121
0.92456735042735	0.0609042188393522	-0.171995119137479	0.0721095726495726	-0.004283571727418	-0.0122363636363637	0.0097874847374847	0.00213163392163385	-0.00274291072175703	-0.00825996768189086	-0.0188504562104562	-0.020229779352121	-0.0256254881732144
0.024418304098927	0.00224389857459631	-0.00179266207577821	0.0136365876815715	-3.90560841177952e-05	-0.000712945504674444	0.0052024216386642	0.00280042471219639	0.000639996178089519	-0.00037600079439612	-0.0017783554128278	-0.0032270284793615	-0.00326003205905321
0.857867932153317	0.142132067846683	-0.150637428864803	0.123938795563411	0.00816958537189294	0.00825194480732938	0.0383766466012619	0.0274571194617349	0.01687788988789	0.00821076508961116	-0.00138970164906937	-0.0143529170904511	-0.0212681622099685
0.0738496482061794	0.0492347318095036	-0.00494944365864951	0.0421523266862348	0.0110509706055052	0.00400447176241547	0.0220186992895123	0.031720944516498	0.0164395968913476	0.00752772118396035	0.00172840613206458	-0.00470894059175232	-0.0070095040449618
0.852662885746732	0.147337114253268	-0.150397561885798	0.126170301066455	0.00481358222973605	0.0120925684069576	0.0362543430074199	0.0283830463980465	0.0189509631821171	0.00845307531834683	-0.00381221668682197	-0.00370252256290715	-0.0172993565622411
0.225214063828858	0.101950909047242	-0.0244166783091673	0.171906625031852	0.0205627699324491	0.00332607498454443	0.0447395517229912	0.0267951286346278	0.0188160338076034	0.0119444224584968	-0.0104114257605683	-0.0181626863429509	-0.023690353695317
0.648484406721779	0.177711657241984	-0.0953655062720291	0.245876744397181	-0.00434079123434505	0.00506823826526603	0.0625048925325294	0.0412681610815779	0.0232000985455324	0.000363723515460435	-0.0180547834895751	-0.0279168471478616	-0.0464247534776431
0.114767794451863	0.0732937293928267	-0.0122210472581829	0.0794149015070223	0.00581849260562105	0.0119266683416233	0.0255850315991231	0.0205085291769193	0.00582698987759561	0.00887258047362219	-0.00178627059635145	-0.00422717463029859	-0.00818467597168615
0.580947038430805	0.367614621528322	-0.0802570852164091	0.286921053413575	0.104300546426288	0.0162271064479677	0.0938115239075289	0.0683315072700484	0.0519920608550588	0.0602638264371277	-0.00159580580700491	-0.0155707334613288	-0.0392251185638429
0.47476019844916	0.175535250570713	-0.0661611868983448	0.270558598865136	0.010983478449117	0.00828307653090632	0.0627702806381988	0.052283815147004	0.0217985872264309	0.00963327749001164	-0.0166290974825931	-0.0212721273803634	-0.0355094484369065
0.890885413987722	0.109114586012278	-0.161517834252221	0.0987705933382856	-0.000346246488554192	-0.00241556716787494	0.0304632961909884	0.0171066639343562	0.0118208131185055	-0.00138090682821457	-0.00277646758324901	-0.0136242922411928	-0.0178859335390206
0.0956249655320247	0.00708191402513833	-0.0115109297898194	0.0476683881137097	-0.00196732409874847	-0.00383201012452686	0.0139505038814439	0.00852833355070524	0.00116565543055458	-0.00289966711163767	-0.00496088248396265	-0.00891313558703152	-0.0100715756148419
0.203432047011077	0.0258487567068289	-0.0182927173146315	0.1959096481627	-0.00214380163550518	-0.00323750875861134	0.0476237506453911	0.0285678717394846	0.0128327710421758	-0.00269065519705827	-0.0143992343380376	-0.0236644682401378	-0.0352931474458882
0.0346935474310656	0.0025033301325947	-0.00478725495409472	0.0125634316030526	-0.00108413018347669	-0.000949439482512006	0.00426608413429204	0.00390757834143715	0.00183498476326076	-0.00101678483299435	-0.00220009369591832	-0.002043529338664	-0.00465035785366841
0.0313703532580722	0.0117123534896951	-0.00484652604179581	0.0080156160762223	-0.0026241588657855	-0.00293185630771397	-0.00108238281315108	-0.00155229483964676	-0.00367560148933622	-0.00277800758674973	-0.00254444407639771	-0.00435748028112578	-0.0045475685785565
0.642723084913979	0.180637748873145	-0.0951831930385215	0.249923406139502	0.0179289177406011	-0.0150363984697769	0.0542660895932798	0.0403901480812194	0.015451307132453	0.00144625963541212	-0.0214904798991356	-0.038525328339958	-0.0550242175195793
0.32623082490849	0.0966112561423718	-0.0387753749375936	0.266020798414867	0.0340658412182646	0.0511307537097038	0.0696781574090188	0.042694096765211	0.048725976527099	0.0425982974639841	-0.00391101757929668	-0.0214101923980571	-0.0341736663466891
0.193664725282198	0.0768960724669528	-0.0205073547003872	0.14971596030215	0.020110275085867	0.005490780577704	0.0498554003684722	0.0401128592637131	0.0254030355654503	0.0128005278317855	0.00280883390471295	-0.0105852052083348	-0.0108361403526281
0.0278588067265062	0.0032858606328494	-0.00379318029002888	0.0154156951554273	-0.000891669587318518	-0.000826971361025483	0.0031284260210447	0.00227209178739032	0.000111911174516303	-0.000859320474172	-0.0022157830738738	-0.00242977169825666	-0.00332292003952765
0.905740500610501	0.0942594993894994	-0.166148418418472	0.0885736385836386	0.0200283638583639	0.00145879009879002	0.0316610326852635	0.0187523199023198	0.0208185836385837	0.010743576978577	0.00772731601731602	-0.000209358974359031	-0.0108983977133976
0.089108092328799	0.00381203652241874	-0.00449287139783421	0.111704360611449	-0.000289522553122021	-8.27614716559927e-05	0.0325673942727872	0.0183575697589655	0.00889604901992044	-0.000186142012389007	-0.00883250440581922	-0.0138421231592807	-0.0198870631439292
0.103457196217904	0.0265669608134617	-0.00706730077237923	0.11181385638554	0.00259968345561688	-0.00245241645138289	0.034339779356793	0.0187557911487061	0.00764201378071624	7.36335021170043e-05	-0.00810817613081	-0.0138878400107182	-0.014903140389621
0.319849037481809	0.0525331238108043	-0.0376398438606937	0.270170763931089	-0.0103366347845521	-0.0146647164243724	0.0554363218902656	0.0298831117849257	0.0122916124693823	-0.0125006756044623	-0.028431341560699	-0.0345408242909857	-0.0514902384038664
0.93434358974359	0.0656564102564102	-0.174227369833768	0.0639558974358974	0.00325484737484738	0.00720835164835165	0.0190709890109889	0.0129412454212455	0.00985915750915745	0.00523159951159957	-0.00621224053724057	-0.0083010794760795	-0.0129168253968254
0.151976988097677	0.0991595378796064	-0.0164490688052642	0.107595135378386	0.0075838121335868	0.00280516951836116	0.0342842520549102	0.0256003861568401	0.0131021897900907	0.00519449082597398	-0.000814881998920075	-0.00511866958489612	-0.0108683653045792
0.0218695546004151	0.00571295679926887	-0.00304437301731052	0.0105858579044796	-0.00163663839133343	-0.00210120324588971	0.00237526498616644	0.000550220062504807	-0.000111013781917413	-0.00186892081861157	-0.0023832766921848	-0.00229020312499294	-0.00260076177168428
0.0123246365096792	0.0236172393182042	-0.000776288253986982	0.0131294383691415	0.00763327664177095	0.00409480374728887	0.0102853526298531	0.0147144955118385	0.0113934452059547	0.00586404019452991	0.00787358563493977	0.004239706710704	0.00566717146657341
0.663710932150144	0.316814607626497	-0.100104088267087	0.2433881655321	0.0325308197697536	0.0222152258144613	0.0788444294643077	0.0605575691459664	0.0290262124990145	0.0273730227921075	0.0113149705631868	-0.0218506563631282	-0.0283522708476721
0.54162201379093	0.218006310650733	-0.0752250429275391	0.305636832594335	-0.00233047151177523	0.0016527878411714	0.0685742554344155	0.0439891228073652	0.0179050083627035	-0.000338841835301862	-0.0180626181708881	-0.0402981052258208	-0.04834527414274
0.0757131928840161	0.0573905541506809	-0.00621381271370954	0.0563967084898368	0.011958877555296	0.00800895783799305	0.0249187773825894	0.0195475834914452	0.0150105224076152	0.00998391769664451	0.00086401956182304	-0.00217336750939599	-0.00163081843891076
0.906653015873016	0.0933469841269842	-0.165740207519117	0.0883028815628816	0.00475789987789987	0.00746578754578753	0.0290788766788768	0.0222850427350428	0.0129162343212345	0.0061118437118437	-0.00716441810326418	-0.01080446234384	-0.00972882122151353
0.284041634610175	0.0470355350332154	-0.0304595490944381	0.232766642209583	-0.00621622016010742	-0.00570470485616659	0.0513349949380465	0.0293181374431893	0.0133113137035711	-0.00596046250813703	-0.0217341787226912	-0.0300465313766755	-0.0396999532598121
0.036800951352029	0.0136223521025207	-0.00593956902211376	0.00568841538954065	-0.00269434289520479	-0.00620782410516892	0.00195073211113683	-0.00108596972098774	-0.000738169577817485	-0.00445108350018685	-0.00332732236239623	-0.0028884018104359	-0.00415001052251383
0.201920232343584	0.139095049235758	-0.0229513300114614	0.149358880454026	0.0124258456040934	0.00191292122800499	0.051625428957995	0.0361759024303571	0.0182059836392104	0.0071693834160492	-0.00294192906201288	-0.00894334278220035	-0.0101382529395178
0.0772088832665945	0.00425449286059586	-0.00848646384759053	0.045327461482778	-0.00323856347112768	-0.00564093572281894	0.0118458942458644	0.00704075915375667	0.0008472633302503	-0.00443974959697331	-0.00597571548953393	-0.0110078052058072	-0.0148166348204992
0.849781808191808	0.150218191808192	-0.149709891563364	0.12769585969586	0.00769955339532269	0.00641756896949208	0.0385581770517066	0.0284709313235785	0.0191734151318768	0.00705856118240733	0.0018439843557253	-0.00609881562881565	-0.0191340407642503
0.889593213538598	0.110406786461402	-0.161669786641619	0.0988305715651869	0.00657805297266834	0.00285195795657334	0.0322022682018834	0.017733538598154	0.00893711890673421	0.00471500546462078	-0.00769633266770398	-0.011618926422206	-0.0171479015755487
0.9305236996337	0.0694763003663004	-0.1742957820992	0.066134761904762	0.00713056917441535	-0.0103228205128205	0.0170824236874236	0.00524653568653566	0.00863776223776225	-0.00159612566920253	-0.00453101155254998	-0.00313177877677884	-0.00866862581862582
0.856883449627296	0.143116550372704	-0.15102736639777	0.121976123022277	0.0106913616725156	0.0130114780091705	0.0451283319244858	0.0326108785658787	0.0223565514827054	0.011851419840843	0.00674703147280087	-0.00360505307035841	-0.0145821830824224
0.0123205968757467	0.0347576253279952	-0.000768776390961517	0.0127241190882717	0.00888111663356082	0.0112689402467927	0.0147082913058639	0.0124664813158002	0.00976733435840979	0.0100750284401768	0.00846871404012356	0.0107234527785513	0.0102066975566366
0.131009638192813	0.0884857838105595	-0.0157291257467545	0.0748508710584147	0.0175348325300654	-0.0018529919456555	0.0281663284919994	0.0186781934283066	0.00862156516423992	0.00784092029220493	-0.0105552939373853	-0.00563456175184077	-0.00918421258828153
0.0908300659955882	0.0609919307600271	-0.0109410410052313	0.0410428552328484	0.0112103146802569	0.00248979519487172	0.0204996598991264	0.0120069055263181	0.0107021231833264	0.00685005493756431	-0.00255016365472381	0.00114476504206891	-0.00297888891131305
0.0740173523646128	0.00266128557697663	-0.00952672051582504	0.0309471252767672	-0.00342178816583776	-0.00313703829714607	0.00821697373202661	0.00435734481522125	0.000243785136403302	-0.0032794132314919	-0.00437055399850203	-0.00813678272754929	-0.0121434710733425
0.882695191902115	0.0702379607271492	-0.160781921654272	0.102697958281035	-0.00368695526695528	-0.00725099781489413	0.0178174284689669	0.00962452453529372	0.00355449197233126	-0.00546897654092471	-0.0180482474668567	-0.0234002329388966	-0.0259246802627274
0.144987349030987	0.0963692162641691	-0.0151937827819497	0.105429731055238	0.00645578185655163	0.00534936487109006	0.0330090426117043	0.0227633850609759	0.0237490384485751	0.00590257336382083	-0.00553117458629374	-0.00750096445791537	-0.0129936194705474
0.431536788246119	0.0989629895643885	-0.0534411112826604	0.342771719432598	-0.00846529806515178	-0.00965841908230802	0.0770291195849813	0.0400387598125863	0.0174955124361388	-0.00906185857372993	-0.0269088338839049	-0.0419529861502461	-0.060604520499273
0.192723955789562	0.0688981842951178	-0.0213564674911564	0.152413087082874	0.00936884177147737	0.000624414157704978	0.0446787635137207	0.0241494628840389	0.0114822204671665	0.00499662796459116	-0.00881164697231504	-0.0138009844679521	-0.019778687376483
0.0279360625190704	0.00715553417581195	-0.00420166631652925	0.00905124382237494	-0.00121974566382587	-0.00176227078785664	0.0019727495009259	9.24886784556128e-05	-0.000160513147997528	-0.00149100822584126	-0.0024349273581024	-0.00234326819390035	-0.00275886017960334
0.852413766233766	0.147586233766234	-0.150507531429975	0.125388651348651	0.0138515162615163	0.00794825866441251	0.0415169236319237	0.0316058180708182	0.0171904329431253	0.0108998874629643	-0.00137705743424366	-0.00576806651916262	-0.0134924814113144
0.0909187014873182	0.0101438669773192	-0.0098323240976385	0.0629238243990125	0.0019589679872883	-6.55636267996168e-05	0.0203639215259977	0.013710240671142	0.00690810357539018	0.000946702180244341	-0.00156919034354763	-0.00752515282289487	-0.00933317282858558
0.664537731206868	0.316548019307346	-0.0993591368111664	0.243285956333175	0.0295431285384581	0.0200008815433953	0.0764528701279511	0.05621233295279	0.0335936524426821	0.0247720050409267	0.00792466557474936	-0.00745534867366826	-0.0277571713251028
0.883839037031345	0.0694084826493253	-0.159400088348242	0.101809143676836	-0.00429901436064939	-0.0116218093966933	0.0191554237303672	0.010632690980468	-0.00209208828344487	-0.00796041187867136	-0.0122595711998171	-0.021372525329583	-0.0322094156878494
0.934132710622711	0.0658672893772894	-0.175172863324688	0.0637001098901099	0.0158519047619048	-0.00678812358581593	0.0155412087912088	0.0135339926739926	0.0153746398046397	0.00453189058804448	-0.0049446983358522	-0.00309646520146512	-0.0114010106560107
0.0163653011627516	0.00136996676790133	-0.00256240197270714	0.00156370086902453	-0.000899062037747514	0.00063305636189584	0.00165085097827459	-0.000357940209813199	-0.000121804806291526	-0.000133002837925836	-0.000979682060759299	-0.00127917221912185	-0.00147978614174021
0.298589844699771	0.0497224551065086	-0.0323839445518817	0.264972469893101	-0.00555297428666218	-0.00465296531078946	0.0559213363288635	0.0339031314593016	0.015099408238019	-0.00510296979872582	-0.018126283613766	-0.0329374355300613	-0.0467300909040317
0.110327982567406	0.015763618881251	-0.0130361905990601	0.0662491077712839	0.00377260489989173	0.000765489433357872	0.0175214309858515	0.0093789872660255	0.0046821665242097	0.00226904716662481	-0.00526656509844629	-0.00599832214802025	-0.0107291700911095
0.0326247690928729	0.0118535920705037	-0.00532426587856012	0.00856085105710896	-0.00267181195125732	-0.00284664721383083	-0.000185311370472903	-0.000827554884849077	-0.00168194825482343	-0.00275922958254408	-0.00495751727501466	-0.00420279800744537	-0.00325184386150935
0.0215062217362245	0.00472368442244868	-0.00301332735057496	0.0101686426513153	-0.000102467234152935	-0.000239817136047826	0.0016181390724998	0.000843734666538146	0.000642224792897435	-0.000171142185100382	-0.0013024148037658	-0.00150640554659758	-0.0032074163248954
0.12173322989493	0.00945200751485867	-0.0141245944367663	0.0745730832731263	-0.00397779274083435	-0.00644102796813383	0.0185711961681941	0.0106838566968366	0.00382852958252683	-0.00520941035448408	-0.00667357397590877	-0.015069975344967	-0.019348421974482
0.924837765567766	0.0604749077958393	-0.172157407827097	0.0720791575091575	-0.00737455783532703	-0.010093885003885	0.0128974847374848	0.00700955433455441	0.000328843848459215	-0.008734221419606	-0.013455409100571	-0.0186726193989387	-0.0233417341326081
0.551537568314467	0.193137699381427	-0.0825497555041609	0.258815227110495	0.0125308708063447	0.00314099275616175	0.0727881445968248	0.0490185450905228	0.0278492306514505	0.00783593178125319	-0.0017824491828653	-0.0227431643232519	-0.0302933731887217
0.895165506715507	0.0742803835349473	-0.163040441325871	0.0969253357753358	-0.00127261294261305	-0.0122130957762798	0.0189163702963703	0.000972674572192855	0.00406985203056054	-0.00674285435944644	-0.0141952301117686	-0.0212852447565005	-0.0359576646419206
0.19447308366799	0.0765665178536218	-0.0205585699169292	0.151040642093139	0.00765900091802599	0.00819586110283116	0.0511018869737272	0.0360650190993112	0.0187756252171133	0.00792743101042856	0.00134151647046288	-0.010107439125906	-0.0114872789759116
0.855479666401974	0.144520333598026	-0.151458205339996	0.125528172425865	0.0103199285330055	0.0134664710302266	0.0433384267228498	0.0298593185020108	0.0258957445872378	0.0118931997816161	0.00292098230452298	-0.0133797629155661	-0.0173398678721983
0.227833279157038	0.0294744317980667	-0.0248117757808692	0.177411500439034	-0.00164892438945544	0.00102285089569645	0.0447598607789184	0.0266072904025579	0.0106710462904495	-0.000313036746879491	-0.0126793459276431	-0.0242673725792466	-0.0324117507724452
0.65962259982582	0.320940483567722	-0.0974600499584112	0.244158840901358	0.00543066796612213	0.0149411819682429	0.0687145233505856	0.057427431011539	0.0375622824637014	0.0101859249671825	-0.0041871202759205	-0.011378752703586	-0.03132956664447
0.105416217140929	0.0299629387711655	-0.0109425462311935	0.0772616718883144	-0.00291331604027603	0.00156468705250004	0.0221053434728293	0.0126497465213784	0.0050824065441893	-0.000674314493887995	-0.0065228603435584	-0.0106615880878419	-0.0117142784606544
0.0795147155031158	0.00580485677411213	-0.00773958501790044	0.0467011379745683	-0.00130219819972699	-0.00188319982743976	0.0147320473599351	0.00713931781521147	0.00180599537834056	-0.00159269901358337	-0.00467164030404332	-0.00946674267748086	-0.0137955940016853
0.474136211736394	0.174399737082077	-0.0657153130815835	0.26939249969987	0.0197758523071906	-0.00674826147163438	0.0695924595467707	0.0375930506877899	0.0180689063852734	0.00651379541777813	-0.0135053536045065	-0.0312972554446849	-0.0361675086626427
0.103617528817786	0.0264877562309658	-0.00670861674559881	0.112303592797394	0.0075117987373557	-0.00250414692814202	0.0304858844040917	0.0176641284449528	0.010013621383468	0.00250382590460684	-0.00821609914938352	-0.0113174808001511	-0.0180950235465832
0.120356606736521	0.00879677762526651	-0.0136060228492839	0.0736818264563169	-0.00394610358052463	-0.00358830079143034	0.0228375682409529	0.00850183995787226	0.00229640427639871	-0.00376720218597748	-0.00837831935127309	-0.0160176402324062	-0.020419873829248
0.453122104935242	0.181737464603791	-0.0578941946925077	0.338716500764713	-0.0013095004695805	0.00111576627676579	0.0723144490104805	0.0444297592428128	0.0202848520349483	-9.68670964073826e-05	-0.0263248781927565	-0.0395865645611647	-0.0573359119917505
0.0094014834936386	0.00149113625247604	-0.00114776640537731	0.00442510777702099	-0.0014121230564712	-0.00121550164668612	-0.000517060964208241	-0.000842386817643691	-0.00118729030839394	-0.00131381235157866	-0.00166007893765152	-0.00286700492326077	-0.0024483381693164
0.160884297887223	0.105656833101821	-0.017904272200832	0.116550423998134	0.0173350324337302	0.028592552588224	0.0410573718976671	0.027751083206566	0.010821705939039	0.0229637925109771	-0.00307718556324846	0.00579679308359063	-0.0107366388662206
0.456615734263071	0.319847149917106	-0.0578891600072917	0.335204698441464	0.000771032426391982	0.0131714976787737	0.0830828415456034	0.0521118479756076	0.0288620011990471	0.00697126505258283	-0.0063657621702472	-0.0343731921306374	-0.0460428655018543
0.00860119010482384	0.00881517848857809	-0.000884005504573676	0.00963332577306706	0.0041747317985272	0.00567740943940692	0.00740640143522904	0.0058862904368313	0.0057423774805474	0.00492607061896706	0.0052375806252784	0.00578874093268047	0.00539173872662942
0.229637922514871	0.104349621204924	-0.0253349143824727	0.174183403593565	0.0105333796114364	0.00418401369639396	0.0645027891251185	0.0560791936092634	0.027863282790216	0.00735869665391517	-0.00960329242729607	-0.00680953717408428	-0.0228925597850833
0.319926045320116	0.0971210905708583	-0.0370429244739103	0.264631751118052	0.00336533389681626	0.0577307541525489	0.0698403826101479	0.0405191557654616	0.0151568813762076	0.0305480440246826	-0.00235173865959548	-0.0141183663002679	-0.0237219452617426
0.0642987602700841	0.0104898889441125	-0.00833054115427746	0.0280064577736661	-0.000386454752149684	0.00151476233640208	0.0134592870421636	0.00829741087218071	0.00395055150628031	0.000564153792126196	1.84151358227219e-05	-0.00274379791849615	-0.00322746268790508
0.907522869352869	0.0924771306471307	-0.165932058217083	0.0873150793650794	0.015526923076923	-0.0110735848791731	0.034396043956044	0.010276972760337	0.00978923546538935	0.00222666909887492	0.00542170329670333	-0.0119162784846146	-0.00416145909645904
0.142494674614054	0.0576275528129958	-0.0139843651115273	0.1179592867724	0.0174840749226931	0.00791358579642223	0.0449163152556962	0.0271071800266536	0.0252720784960117	0.0126988303595577	0.00629546062415076	-0.00657731504921788	-0.00471114984000021
0.199213870767635	0.0774740921643798	-0.022006209702066	0.149956928910329	0.017394883353191	0.00663837756571883	0.048082956298195	0.0326681538863543	0.0266216785044512	0.0120166304594549	-0.00405839155755547	-0.00438296036801919	-0.0160431443038729
0.0914694346295777	0.0605801051502841	-0.0122026598047792	0.0415324002626242	0.0158038427837644	-0.001615891351056	0.0222137841289767	0.0139617330317671	0.0181110467453851	0.0070939757163542	0.00301018580316384	-0.00168475219948616	-0.00560948646237272
0.893342292152292	0.106657707847708	-0.162355119515401	0.096772188922189	-0.00170396936396933	-0.00877111222111215	0.0234682495282496	0.0112410275194891	0.00575659363803094	-0.0052375407925408	-0.00800434050879384	-0.0174196358496054	-0.0256453965692427
0.0156576120002751	0.00233234950867906	-0.00260447060409258	0.00233916051484965	-0.000692324690259788	-0.000392660639239772	0.000387915526827511	-2.88190361932075e-05	-0.000940227201516517	-0.00054249266474978	-0.000975333263310261	-0.0009955450655111	-0.00191139324027993
0.144059525096227	0.0547424523785921	-0.015136810668074	0.109203995473451	0.0078385284556412	0.00159518979427253	0.034352759512243	0.0229299994198046	0.012554128402691	0.00471685912495687	0.000757102055299719	-0.00851080936485057	-0.016114709248883
0.0199706606513413	0.0330459505094208	-0.00193690481281079	0.0175460924168733	0.0159024188396002	0.00859086130322538	0.0173602447461798	0.0172806085858916	0.0140748612207957	0.0122466400714128	0.0240578407475868	0.0103698444307738	0.0101350044710999
0.0396364127088906	0.0157789985024893	-0.00219782631628936	0.0199364155959601	0.00682997076163899	0.0020000474191127	0.0166990977776821	0.00797678198045027	0.00726763402557817	0.00441500909037584	0.00139833757493793	-0.000990902658386021	-0.00255256643407111
0.895587728937729	0.0739711378974931	-0.162338711353204	0.0967763736263736	0.000547036503889209	-0.00232736732453331	0.0246835533270149	0.0123382723259646	0.00555866402827943	-0.000890165410322052	-0.00554365679946001	-0.0151039209508441	-0.0217005020665718
0.304652525341549	0.107278855349494	-0.0355660090516397	0.231239060221519	0.0328350454435611	-0.00665203791952962	0.0643569429225116	0.0373442957507185	0.0118966127285562	0.0130915037620157	-0.00434249003023018	-0.0163491691358059	-0.0283636365553233
0.559503554107284	0.188834958782085	-0.081827758239495	0.25505204922071	0.00666162662597014	-0.010555359663279	0.0564302891127434	0.0393564624256741	0.0155872144176132	-0.00194686651865439	-0.0258704467995271	-0.0418630679324568	-0.0415936849800207
0.110471014381081	0.00902372908773297	-0.0120844758599319	0.0750847720078376	-0.00594746360765716	-0.00402532640706166	0.0180083310250387	0.0120366669260654	0.000212255240652381	-0.00498639500735941	-0.0124082189175864	-0.0159927201459077	-0.0180246884112341
0.443616696672026	0.190379824798252	-0.0542170996115392	0.339014918901165	-0.00579874113909595	0.0115021678228241	0.0780755408738177	0.0528783166577083	0.0293201641163245	0.00285171334186407	-0.0128329438458019	-0.0337510531114452	-0.0492111362498038
0.0277395565199339	0.00163119625973447	-0.00399664157613262	0.00925579649987384	-0.00227205496666552	-0.000641681041320463	0.00169761386822503	0.00083324346133927	0.00120265974323383	-0.00145686800399299	-0.00219989467303333	-0.00343082004525599	-0.00295040566063835
0.931935763125763	0.0680642368742369	-0.173676009297885	0.0651360317460318	0.00448727716727715	-0.0010086446886447	0.0109685026085026	0.0099294993894995	0.00877380619380619	0.00173931623931622	-0.000386269841269882	-0.00787967384551091	-0.00806547373692168
0.195075739049899	0.0677828066401396	-0.0225496370412123	0.152075319362141	-0.00137412177509028	-0.00862641772740713	0.0382671764531208	0.0253565989129619	0.00923676908686483	-0.0050002697512487	-0.0138211604279859	-0.018998388492861	-0.0254504157870953
0.452846948314911	0.242362443085239	-0.0612799710370839	0.253640816170981	0.000935423710224315	0.00141523723621029	0.064561161313154	0.0447850784467174	0.0226295002776732	0.00117533047321733	-0.0110754277865142	-0.0275196101112812	-0.0388863722878286
0.116142523448988	0.0728588556078932	-0.0144043608952664	0.0633888171122582	0.0193476846533376	-0.000127521144607609	0.029996701006969	0.0186575439573568	0.0134250167144989	0.00961008175436497	0.00656958499098995	-0.00712590871450174	-0.00725175884651365
0.661931697770687	0.268572613452007	-0.098677590898241	0.24550657236766	0.0150197998689103	0.0115480433947787	0.0725064073093358	0.049770298411412	0.0331450179716826	0.0132839216318446	0.00104004983610539	-0.0232580476906756	-0.034012633784186
0.554494420251826	0.193964863776131	-0.0808776925530565	0.255494449180828	0.0157725522108737	0.00411675157970937	0.0666782439937469	0.0442336512629412	0.0250705314249334	0.00994465189529159	-0.00923478128409994	-0.0208877503580477	-0.0428742941378177
0.854624419426727	0.145375580573273	-0.15153923412374	0.125857998155691	0.00601852651621881	0.00662576995653918	0.0379815018741941	0.0275725536429383	0.0202437339583493	0.006322148236379	-0.00507919843274929	-0.00996321923174859	-0.0210721461017614
0.925290366300366	0.0603562772240702	-0.172705839670475	0.0713475824175824	-0.00381374514374511	-0.0117565600211754	0.00669611000110992	-0.00750468504346335	-0.00152991785991785	-0.00778515258246026	-0.0189223982304246	-0.021369631540176	-0.0407027976840645
0.924697838827839	0.0604300667335849	-0.172638306219641	0.0718816483516483	-0.00619933015702245	-0.0484346393215249	0.00823660655583724	-0.00193020586251369	-0.000680916391300967	-0.0273169847392737	-0.01495508855398	-0.0374356901998929	-0.0263596621902349
0.0413253180883555	0.000592890848337545	-0.00360418381650224	0.0285812700364622	-0.00464221865883292	-0.00466313424449826	0.0053486761123063	0.00145515250904519	-0.00171105971264929	-0.00465267645166559	-0.0079953978015798	-0.0104612268900248	-0.012035648103529
0.890924713150098	0.109075286849902	-0.161812749364918	0.097128815543431	0.0102510743956898	-0.00569701059624128	0.0262238704884858	0.0219068680464835	0.009949107729877	0.00227703189972428	-0.00624901197093508	-0.00825918350879884	-0.0138439397017736
0.905444822954823	0.0945551770451771	-0.166134312712528	0.0893890231990232	0.02259905982906	0.00381126984126989	0.0292011416361417	0.0262586070946598	0.0123726411836028	0.013205164835165	0.00642672272172273	0.00020435064935076	-0.0133043282572127
0.849580440670441	0.150419559329559	-0.150528274960044	0.128310719280719	0.00260071654840888	0.00878025627966794	0.0417990465090464	0.0277901411836027	0.0157412497758651	0.00569048641403846	-0.00307811893988374	-0.00856998907690454	-0.01930976847793
0.644151924617682	0.178007545128445	-0.0941837263843714	0.248766591968523	0.00216581040977626	-0.00494444994121324	0.0550975259658433	0.0312666320898397	0.0135499335313743	-0.00138931976571854	-0.0236250297289795	-0.0370622669649529	-0.0609014001036169
0.902517741147741	0.0974822588522588	-0.165358893216605	0.0914720024420025	0.00814350871350866	-0.00383470307470313	0.0262444261294261	0.0242352047952048	0.00804999111999105	0.00215440281940271	0.00368466255966249	-0.00501307218702818	-0.011775543635402
0.00452887316569434	0.0226544547820639	3.44732265198716e-05	0.00426440179482424	0.00281888998072812	0.00893061901135087	0.0043817669672233	0.00857186521137825	0.0032845938200079	0.0058747544960395	0.00290375778545179	0.00358828862721349	0.00254420273001228
0.1364444400414	0.0436435557394406	-0.0141247569818284	0.107196221039921	-0.0011614999524798	0.00164970319443461	0.0285829287851964	0.0154444562112369	0.00735852444211657	0.000244101620977405	-0.00824557207730264	-0.0116164222688946	-0.017906995727148
0.0173146840366308	0.00875663399029391	-0.00213826968105856	0.0131046946598884	0.00263851449557836	0.00118503063195497	0.00296492665732351	0.0028961538498944	0.00253467217107423	0.00191177256376666	0.00143121220537791	-0.000250373536192668	-0.00212863260175526
0.646439493698451	0.179362426910135	-0.0958625821790472	0.248341269682817	0.00608419290796658	-0.000184735955209181	0.0623873749745111	0.0385687124151803	0.0222430185396747	0.00294972847637864	-0.0115387391200388	-0.0245764910802263	-0.0474448670140458
0.0143809441860313	0.00107390532569578	-0.00158353771477343	0.00883491552736738	-0.00141738532290285	-0.00187145674313397	0.00220041152941146	0.000546313998260304	-0.000744272433173208	-0.00164442103301841	-0.00241443495911765	-0.00260612536392649	-0.00394639289937071
0.934037191697192	0.0659628083028083	-0.174954055019532	0.0636315262515262	0.0149566910866912	0.000497252747252763	0.0219787057387058	0.0140778754578754	0.00964764069264068	0.00772697191697191	0.000378751248751197	-0.00469109612609619	-0.00442494181032638
0.902636862026862	0.097363137973138	-0.164502234419218	0.0907644566544566	0.00825013431013433	-0.000639640359640259	0.0268703083028083	0.0140469924946848	0.0171068242868243	0.00380524697524709	-0.000230588847050295	-0.00536957106995561	-0.0156209902490672
0.660401015208008	0.318234069526123	-0.0983139218137903	0.247209036772506	0.0230263355461077	0.0124901883473597	0.0759664587651229	0.0551484938199411	0.0421425810181185	0.0177582619467337	0.00730588074091454	-0.0118282168850141	-0.0291163224211421
0.297940708024803	0.0502634066175475	-0.0327665776090403	0.265276605008106	-0.00479063723699064	-0.00559077688998094	0.054401123700657	0.0330429902523616	0.0142753981368396	-0.00519070706348579	-0.0165286502641865	-0.0330458833634885	-0.0432273463657066
0.21193888194722	0.0211394164226011	-0.0185419030283118	0.226459358569386	-0.00326248813203819	-0.000585401941928937	0.0503056665991652	0.0297186609012914	0.0106209033378748	-0.00192394503698357	-0.0173954618819454	-0.0262624999279733	-0.0366020527845255
0.905039731379731	0.0949602686202686	-0.16532450206559	0.0899120634920635	0.0173518070818071	0.0103855311355312	0.0335366422466423	0.0253838217338218	0.0206055738705738	0.0138686691086691	0.00709534363072828	0.00558309024309023	-0.00349174133558749
0.0131890836144049	0.00149807300498685	-0.00193430372941196	0.00269987560955481	-0.000922140399194488	-0.00140085836709263	0.000130753697473052	-0.000215994563880575	-0.000210663547378271	-0.00116149938314356	-0.00112955764270687	-0.00132818825885565	-0.00171174500764608
0.110314773998611	0.0103296281545564	-0.0121873163720135	0.0753529574716042	-0.00524566684902335	-0.00801063535745315	0.0182463899165634	0.0120566513459919	0.00553836013516487	-0.00662815110323825	-0.00662631136762724	-0.0136741063431284	-0.0168911872599639
0.0256753711349572	0.00592955706081637	-0.00217424466629507	0.0149610554938045	-0.00022523211102897	0.000192861788959914	0.00596150180266363	0.00337067248189147	0.000747603393058995	-1.61851610345279e-05	-0.00249906321025364	-0.00336607862327358	-0.00399303088098019
0.565248123606607	0.178337758589169	-0.07659790837449	0.288186952832395	0.00200856624727919	0.00700030588566602	0.0768640991339706	0.0460396907665959	0.0228750417676049	0.00450443606647255	-0.0153017886663089	-0.0326084665464499	-0.0501344117697204
0.369555982798073	0.134560666948495	-0.046676201550209	0.245599720344486	0.00643127056281878	-0.00245988940579506	0.0597218384505036	0.0409752755917465	0.0255647891866525	0.00198569057851183	-0.010138524587696	-0.0315097751535202	-0.0380176831777456
0.299772315419704	0.105018631540375	-0.0341698086124073	0.228342552988341	0.0308732722005762	-0.000647423655504409	0.0589712450773875	0.0424090688324984	0.0125206445814008	0.0151129242725359	-0.010937014955209	-0.0164300324843078	-0.0329711825654106
0.574750548065455	0.369405336047962	-0.0779506823110985	0.289598184058203	0.0281606300748384	0.0202063121760668	0.0879840749323013	0.0657651957362186	0.0415731362229523	0.0241834711254526	0.00625478217379927	-0.0112916510406724	-0.0304522515208685
0.556500245768324	0.190832111170227	-0.0821450537147468	0.256101622056308	0.0175767414267732	0.00201627172402785	0.0538617116458171	0.0344659952823442	0.0244759918609001	0.00979650657540054	-0.00694927258148814	-0.0311611102119838	-0.0488166515378646
0.419805219861369	0.11820960814952	-0.0534784679334814	0.298492922969312	0.0251938798100781	-0.00527051116039817	0.0631999409974592	0.0508916907674294	0.0263091916438783	0.00996168432483996	-0.00656898350487034	-0.0264245449633121	-0.0440698828686347
0.453959515195608	0.159211406911234	-0.0621557666506737	0.254495517798787	0.00890742255645244	-2.56734525772018e-06	0.0659087841641812	0.0436750098541998	0.0225170559117326	0.00445242760559739	-0.0148132120529472	-0.0266608818352987	-0.0413079357971501
0.202103640488405	0.0779042446345747	-0.0224889752995036	0.151592224926722	0.0108087859332028	0.000664646809805824	0.0545868648251444	0.0345065646937758	0.0235919687925224	0.0057367163715043	0.00206691597292261	-0.0061211679868807	-0.0157483967579559
0.453839312617801	0.18346402982807	-0.0578007910372795	0.340550352040129	-0.000320093858019066	-0.00121466082981964	0.0767361992613328	0.0492023147057971	0.0193670097250294	-0.000767377343919351	-0.0233827112552251	-0.0372396609218894	-0.0564880496059799
0.0137425034770881	0.00172638235412411	-0.00243408601176573	0.00314358177813195	-0.00109934595448573	-0.00102588944616331	-1.44997284989533e-05	-0.000354897740301395	-0.000934587244232014	-0.00106261770032452	-0.000926753879937372	-0.000823736582391514	-0.00144457239718899
0.415344911863875	0.0766846832367238	-0.053565797661802	0.298734792222888	-0.0086005806095702	-0.0114073327234263	0.0556315438306346	0.0318289565718571	0.0130168391689404	-0.0100039566664983	-0.0245438436701411	-0.0419400024596328	-0.0549865690254113
0.11020315530057	0.0100871672712716	-0.0115162466772921	0.0751289741790167	-0.00323825430170989	-0.00267783334773326	0.0204494043838267	0.0113350582350418	0.0018733333751907	-0.00295804382472158	-0.0115445474890087	-0.011642038459816	-0.0186502131114461
0.663225241002416	0.267252430153562	-0.0991428073556192	0.244771192464358	0.0151908373977813	0.0111123090516463	0.0711151232495786	0.0480559250941234	0.0323140307201834	0.0131515732247137	-0.00673960127113327	-0.0218758896471437	-0.0404732754729672
0.0282734444870935	0.0315486836210485	-0.00187500377617428	0.0188412618715314	0.00974921839143112	0.00450002406680532	0.0163289790034947	0.0147049082152636	0.0149628090552518	0.00712462122911823	0.0218312253933053	0.00737903104541257	0.00646092041466302
0.641304372409134	0.180614134467732	-0.0946793782357487	0.249496736124851	0.00320812125862957	-0.00663744568417557	0.0631307439771577	0.0375025705341374	0.00603482972900848	-0.00171466221277305	-0.0232145106661847	-0.0394954069059957	-0.0494431135364198
0.114557911179177	0.0736694143874701	-0.0140542583749258	0.0645878272750966	0.019407286841498	0.00224851965658096	0.0292787848943593	0.0196201977741986	0.0139205590695035	0.0108279032490395	-0.00260160286597798	0.00191171651003548	-0.00282178341573684
0.12628959176818	0.0112807774580281	-0.0143225595302337	0.0750733793616971	-0.00164837781510424	-0.00410251448020112	0.0176643727010637	0.0116674268998359	0.00225079581582655	-0.00287544614765267	-0.0100579805961526	-0.0128169988481927	-0.0204189576862728
0.557313293422404	0.179214881134672	-0.0748663745055969	0.290600664701077	0.000369703558065204	0.0109536613559695	0.0701563352304747	0.0473597650011076	0.0192307106033264	0.00566168245701737	-0.0211985850543212	-0.0287185067554202	-0.0511221433921837
0.0120439130784827	0.024874469434049	-0.000737446442763074	0.0109479139295172	0.00260824363831908	0.000550770566621034	0.0157056729994359	0.00801343661876495	0.00878496280973784	0.00157950710247006	0.00353817742385904	0.00316109075117971	0.00065233468236727
0.575056800725571	0.285610576203347	-0.0783605241551758	0.28608266375751	0.00490904717700225	0.0174270874035463	0.0898762798059379	0.0642789713156845	0.0388820304699995	0.0111680672902742	-0.0011302051837726	-0.0243603873279995	-0.0326528493823405
0.186312811922694	0.0343476207612994	-0.0208247571202758	0.151161677908465	-0.00197351934323037	-0.00260686643756647	0.0379633161725322	0.0238714228810184	0.0066985919995862	-0.00229019289039842	-0.00593132465658416	-0.0146875250470749	-0.0226090900036741
0.12745248512572	0.0868787028770807	-0.0151126197119441	0.0742609756330885	0.00670107996199609	-0.00150560035537639	0.0309931932584841	0.0189064897883349	0.0143293107308339	0.00259773980330985	-0.000167455830950486	-0.00708350067309654	-0.0104769200558012
0.216516823588399	0.0236371873567893	-0.0196846093462716	0.227780123839817	-0.0031043085081483	-0.00261564575156634	0.053200200288217	0.031523341615722	0.0127655246400881	-0.00285997712985733	-0.0167646294500265	-0.0272262402425255	-0.03842333580982
0.892599884559884	0.107400115440116	-0.161899963571059	0.0978568553668555	0.0111486868686869	-0.00137485061946596	0.0231827278277279	0.0157201346943655	0.0100264156783388	0.0048869181246104	-0.00601151475975004	-0.0150020876559337	-0.0180669656035267
0.131996284578656	0.0877048758893116	-0.0154162250663069	0.0743896241157089	0.0115054932133193	-0.00293961045900701	0.0333367278421023	0.0196028371083117	0.0131489567379184	0.00428294137715615	0.000858320680448499	-0.00536602500003944	-0.00797615851548053
0.219562492701409	0.0271649212240439	-0.0218506639454742	0.171461205381993	-0.000686672017913142	-0.00317383456964712	0.0421425554115737	0.0258162111822846	0.00978647086597431	-0.00193025329378013	-0.0137063386387411	-0.0237139568986827	-0.0305717768130049
0.0730270269968754	0.0512494101479402	-0.00534189646526019	0.0514928695568288	0.00364556758369797	0.00208604900354327	0.0215786300391499	0.0117350025223345	0.00704082656148329	0.00286580829362061	-0.000349004733536537	-0.00263897725314764	-0.00689687193537811
0.278484007530742	0.0445923445017669	-0.0302646929546435	0.231692204030194	-0.00391883344176475	-0.00626340504700634	0.0495677683859488	0.0266170533492268	0.00958139736390196	-0.00509111924438554	-0.0164175594367472	-0.0300459810699254	-0.0426759380359213
0.208609516078989	0.0302863436193253	-0.0207465141296236	0.173836209396776	-0.00400480057350341	-0.0013511045410293	0.0440750708883097	0.0291297426157408	0.00961493779878561	-0.00267795255726636	-0.0140014630024973	-0.0221869741437001	-0.029136708256637
0.662603792935219	0.26787580172476	-0.0978214583965027	0.243102890893	0.0115876915844809	0.0178490777448437	0.0676429248190251	0.0502011936470667	0.0265402107380481	0.0147183846646624	-0.00611539341922951	-0.0269335971127884	-0.043500173269104
0.304088744003113	0.0526337624229062	-0.0333890631403924	0.265656419603715	-0.00203379289779421	1.11090075836651e-05	0.0495967969829094	0.027315908977808	0.00651494723752322	-0.00101134194510527	-0.0186498836026896	-0.0302148277053573	-0.0443665016004095
0.933467704517704	0.0665322954822956	-0.174424046495223	0.0638266544566545	0.0110637240537241	0.0102691086691087	0.0216659768009768	0.011277203907204	0.0154444566544567	0.0106664163614164	0.00677421855921867	-0.00581485621216382	-0.00370197802197803
0.891568698822545	0.108431301177455	-0.161950929313269	0.0975151839613378	0.0111341028202567	-0.00114156484541095	0.0269392315803855	0.0156082059393597	0.00463754386639004	0.00499626898742289	-0.00052714307060453	-0.013231983152594	-0.0185989737939286
0.657070558747351	0.27465607070656	-0.0992816345067616	0.246201834926578	0.00796837364422021	0.0193445731086422	0.0731482002806947	0.0540163448236505	0.0388884396899295	0.0136564733764312	-0.00709492681597601	-0.0170158784313875	-0.0218222784834442
0.84968597957598	0.15031402042402	-0.149831970163925	0.128039673659674	0.00433723175847733	0.00573389756548126	0.0403362304362305	0.0269957770610486	0.0166070077145077	0.0050355646619793	0.000600394327894382	-0.00763363083185953	-0.0159636965385043
0.407515684841394	0.0751393248420608	-0.0521154975380687	0.30187828413081	-0.00676931338351439	-0.00669198930761378	0.0583375590577437	0.0340260096852232	0.0123090755421607	-0.00673065134556411	-0.0342868511399597	-0.0384875198380919	-0.0523890062968411
0.01364888543191	0.0019775176437001	-0.00234396518537375	0.00309313914899731	0.000267601347305781	-0.00128128460275063	-0.000496738358719237	-0.000574802633689491	-0.000793100099662904	-0.000506841627722424	-0.00077979449415457	-0.00121748673323535	-0.00147986366417752
0.545343616445341	0.226314319329781	-0.0755801007265279	0.29835338831352	0.00708018128019783	0.0303060944547983	0.0780602706601113	0.0520790921996902	0.0273214946466535	0.018693137867498	-0.00746707201082486	-0.0327969740564652	-0.0422187798334944
0.930792454212454	0.0692075457875458	-0.173991788826239	0.0664793406593407	0.0136841025641026	-0.00765924741924728	0.021132673992674	0.01273	0.007668283938284	0.0030124275724277	-0.000438108119884095	-0.0170026330080175	-0.0137014879564878
0.0707758300432875	0.0448750097067874	-0.00990752757452929	0.0271014661861035	0.00605820336243908	0.0208684591046918	0.0144889602475788	0.0107064567011722	0.00744839456192641	0.0134633312335655	0.00474865958559703	-0.00285514051643862	-0.00441625570958321
0.64721675398966	0.17923743600198	-0.0962895343241607	0.245463319213713	-0.000175425278772789	0.00127509275399829	0.046842913295994	0.0365951183371567	0.0249829274692555	0.000549833737612748	-0.0143984477127977	-0.0337393513267449	-0.0378780268772314
0.573800724618417	0.288909527913064	-0.0793248536287144	0.289609209506754	0.0142327430596986	0.0211015094831168	0.0905833405284969	0.0621735990642045	0.0484025241832807	0.0176671262714078	0.000544296145537415	-0.0146049440088537	-0.0344631663495403
0.459180920842505	0.23978773146447	-0.0625053105611196	0.252075491476176	0.0111534363440978	0.000436285784873813	0.0641428782439721	0.0420867832278663	0.0200059704013305	0.00579486106448579	-0.0181724653228376	-0.0267289765285222	-0.0411555889479503
0.893039544899545	0.106960455100455	-0.162660915073992	0.0975344111444112	0.0108337451437452	0.00806221889221892	0.0264069069819071	0.0211186036186036	0.0133576495726496	0.00944798201798214	0.00129069042069052	-0.00937773608869763	-0.0124957761896224
0.581073770152176	0.365662652355342	-0.0802937782949523	0.28776902767088	0.0253243692630584	0.0239278901317838	0.0866189316820004	0.0634420153858374	0.0492006844625829	0.0246261296974211	0.0102279812084322	-0.0102129290126839	-0.0366503478088855
0.0371740925441837	0.0139271686632131	-0.00605743569607093	0.00619190700122997	-0.00222081457522646	-0.00612767609765316	0.000758848645560611	-0.000205288504362529	-0.00226702230438141	-0.00417424533643981	-0.00392246107171969	-0.00529721394312109	-0.00481013390790063
0.904392600732601	0.0956073992673993	-0.166108821649205	0.0909933333333333	0.0255723809523809	0.00828061827061821	0.0335695238095238	0.0279615628815628	0.0165949389499389	0.0169264996114996	0.00605799145299135	-0.00287634393384395	-0.00597834212042359
0.0121935255541628	0.00844870866501386	-0.00104056496647457	0.0109916073765711	0.00417429703829509	0.00149277135791325	0.00528224070486723	0.00499030732178677	0.00191475719069258	0.00283353419810417	0.00270250877126349	0.00345911967363698	0.00277837743547974
0.00826127565543336	0.0086029750107514	-0.000581377461107539	0.00956057265868931	0.00528188461575883	0.00566539661062099	0.00638178823008217	0.00735034887562019	0.00523480756846169	0.00547364061318991	0.00491543881091049	0.00376763919583178	0.00525018152225057
0.0936820277183391	0.0634387471379582	-0.0118817057534827	0.041824255795322	0.00646532148580309	-0.00300513062756913	0.0201131481696687	0.00831590958699369	0.00670689211338389	0.00173009542911698	-0.000565992762490197	-0.00493108744689957	-0.0131065706649085
0.460948638150497	0.0987973295536864	-0.0642396084511991	0.273741389105615	-0.00284085980449905	-0.0156155580768723	0.0525937628647818	0.0381938023273338	-0.0263462446399678	-0.00922820894068566	-0.0307270620669733	-0.0626325951006377	-0.0592895073775919
0.122011936404711	0.0191332131856619	-0.0113836054901988	0.104679427036696	0.00192927496831015	0.00271123592219506	0.0302123298188775	0.0171257241604993	0.0103253609552182	0.00232025544525261	-0.00465911510078902	-0.0119470096501193	-0.0176439305407085
0.0736902690360615	0.0437708649791698	-0.0100989884838615	0.0266629820783039	-0.00190397313952485	-0.00205352843120131	0.0125487217848689	0.00891539955363339	0.000963122392440119	-0.00197875078536308	-0.00659688064332047	-0.00289510854291995	-0.00749034756348109
0.929260280830281	0.0707397191697192	-0.174014608081165	0.0676084371184372	0.00608656898656912	0.00561316239316245	0.0235299755799756	0.0159353335553336	0.00504380952380956	0.00584986568986579	-0.00761020934854595	-0.00513769369519368	-0.00402248806748806
0.277227637286334	0.0445758988299045	-0.0298219495399367	0.229970634528035	-0.00450240631966642	-0.00513292214596589	0.0523135553703707	0.0287299849664261	0.00942589442589881	-0.00481766423281615	-0.0179105330331485	-0.02963474579265	-0.0436514536180891
NA	NA	NA	NA	NA	NA	NA	NA	NA	NA	NA	NA	NA
0.579434887920728	0.367126761088521	-0.0806353476118984	0.289339559253196	0.0273288641586096	0.0190460720819501	0.0928339032124311	0.0670408067552363	0.042504568142996	0.0231874681202798	0.00510836522817004	-0.0202309073687453	-0.026524324206853
0.932179108669109	0.0678208913308913	-0.174921549934668	0.0648926862026862	0.00396323565323564	0.00923188034188027	0.0198189133089133	0.00599676434676444	0.00567238428238426	0.0065975579975579	-0.00206996328457865	-0.00872785001323462	-0.00728055239632164
0.930732625152625	0.0692673748473749	-0.174299699086566	0.0661237851037851	0.0102721245421246	-7.42246642246869e-05	0.0202078327228328	0.0161537118437118	0.010402264957265	0.00509894993894999	-0.0120483431525739	-0.00459659340659335	-0.0124268992118992
0.545146780216367	0.110221618123151	-0.0793328461406265	0.259257689512388	-0.00368355541001031	-0.0740364211214762	0.0384769605147091	0.0396710342716637	0.00154989508378534	-0.0388599882657432	-0.0224572496903911	-0.073310449163951	-0.0816545659168377
0.0764339727796458	0.0567862344685826	-0.00556510799843553	0.0556163661262055	0.00901218716762503	0.00252548695172493	0.0266106613242972	0.0166472628212399	0.0109522869595666	0.00576883705967499	0.00216803950353911	-0.000921008898237305	-0.0069706765101494
0.543138763063547	0.227907534677205	-0.0747615410970852	0.298793251274596	0.00932126555326818	0.0143467467556474	0.0749746750007118	0.0531559050893133	0.0292363027537063	0.0118340061544577	-0.00564177928520149	-0.0264892139290906	-0.0474288011451773
0.136826476143825	0.021655085658542	-0.0138452204492254	0.116616649722095	-0.00504225761174704	-0.00471485661547616	0.0272369477474577	0.0117846721596324	0.00815551020105146	-0.0048785571136116	-0.0103310011537649	-0.0152940719108385	-0.0219639238367122
0.932376727716728	0.0676232722832723	-0.174476686938114	0.0648833455433455	0.00750853479853486	0.00216572649572644	0.0202940415140415	0.0164990598290599	0.0161401037851038	0.00483713064713065	0.00503888666888663	-0.00266826950826948	-0.00248903207903217
0.456312848125577	0.240863872493545	-0.0624619151344084	0.252190843490184	0.00885009112401847	0.00486404426342124	0.0639383756922715	0.0429825581302886	0.0220099033133334	0.00685706769371985	-0.0117532397579273	-0.0251276450101451	-0.0379566766128747
0.560830303203901	0.189392924076354	-0.0825922402329652	0.257449408140625	0.00891093518492014	-0.000629939511953004	0.0642551725112123	0.0390780558388744	0.0236625846442035	0.00414049783648351	-0.0192150675776904	-0.0328704198591028	-0.0524668112186676
0.923031123321123	0.0608284311873939	-0.171856930844024	0.0725425030525031	-0.00714465034965039	-0.0141510653599795	0.00812730625583569	-1.64318587395629e-05	-0.00311679563523459	-0.0106478578548149	-0.0145193274101068	-0.0228168353014507	-0.0279999640154373
0.201986620245228	0.0277315241685216	-0.0189143611592989	0.169349405503835	-0.00107078773368732	0.000790000654516315	0.0448732095321663	0.025813485316564	0.0101909819722485	-0.000140393539585504	-0.0133039523623762	-0.0205711292858541	-0.0295906922993101
0.933340805860806	0.0666591941391942	-0.174606567495127	0.0641258608058609	-0.000110512820512776	0.00186671550671558	0.0196248351648353	0.0125486979686981	0.00989047619047623	0.000878101343101401	-0.00381390442890439	-0.00840286151756742	-0.00999723767685301
0.306685679673986	0.052620268804897	-0.0331099956920437	0.268585913345998	-0.00297286446611017	-0.00269294220522553	0.0545774226526488	0.0240742233280589	0.0123501527111812	-0.00283290333566782	-0.0226491830540079	-0.0342548009497438	-0.0500808958151227
0.646130948137804	0.178800845704013	-0.094804884565112	0.248379241993796	-0.00238611069217642	0.0180421241177169	0.0623811450433556	0.0385163369651702	0.0210239003728737	0.00782800671277029	-0.0168707405400965	-0.0227736397474748	-0.0474662592409372
0.854013859986168	0.145986140013832	-0.149589314117787	0.12425761742531	-0.00424488823896052	0.00978138493984659	0.037947468685161	0.0253086100224562	0.0151618504773255	0.00276824835044309	-0.00617531110840941	-0.0140389943565734	-0.026685807996517
0.216387149731802	0.0250179367003421	-0.0196265268523539	0.228689958665356	-0.00428363150821975	-0.000687317018005534	0.05346315320881	0.0314632598634299	0.0143819421792763	-0.00248547426311266	-0.0145667692607422	-0.0264972957977721	-0.0354081344699792
0.300331548963487	0.0488674625413199	-0.0316793740215161	0.293923844256984	-0.00227217891343545	-0.00200233170548952	0.0639676986906711	0.0390366157708909	0.0171789317646296	-0.00213725530946252	-0.0193617752334392	-0.0321821367432387	-0.0488450622952691
0.453918808187536	0.15562949746484	-0.0625648812627738	0.256349621778281	0.00315990690352547	-0.000844456459291765	0.0557132080482658	0.0370069314399057	0.0149681275779528	0.00115772522211688	-0.0209237257242462	-0.0335583545063216	-0.0529305095009273
0.664277375141695	0.267624173061841	-0.0992293475116567	0.245353271147449	0.013577001182108	0.0146823253329353	0.0659704258297186	0.0475063926030147	0.0276836796618722	0.0141296632575217	-0.0106840051291281	-0.0213678007692305	-0.0371815889648616
0.0173860576071076	0.00295416141977417	-0.00280129925610695	0.00184735843879573	-0.000546415250802467	-0.000125512094626468	0.00106415526088354	-0.000714361539728252	-0.000692075162979016	-0.000335963672714469	-0.000475809947459778	-0.00171035712474882	-0.00140435448941
0.41847454296989	0.118652922883172	-0.0535800856145872	0.296644895369549	0.0276341314194881	-0.0169581461556818	0.0621210768964047	0.0478064401442162	0.0188268243257616	0.00533799263190315	-0.00111643768198388	-0.0259346225072722	-0.0324705876824696
0.194045089256693	0.0766399294814833	-0.0211437060073177	0.151445418521927	0.0132901239983808	0.011578510555995	0.0486585651991503	0.0411528724461446	0.0261804000150992	0.0124343172771879	-0.000316435619534067	-0.00865887052958234	-0.019581170003153
0.199899742869264	0.0690764026383131	-0.0227276477871171	0.150110188714628	0.00852518764811425	-0.0036269289871512	0.0420163871723068	0.0285287432042109	0.0141992897332822	0.00244912933048153	-0.00385563091977464	-0.012667584821424	-0.0174545488151049
0.205726447857587	0.0317128976717932	-0.0208677896541245	0.172568263342192	-0.00504727511186495	-0.00131259620605181	0.0430466473798629	0.0262032852971861	0.0125331967972709	-0.00317993565895838	-0.0124804107081174	-0.0206229547544603	-0.0306288133363119
0.574602846607887	0.36663239521261	-0.079772689503984	0.293355300103961	0.0168663199679722	0.0180986580269132	0.0965432598753921	0.0650892701480449	0.0363115156333327	0.0174824889974426	0.00372742175805618	-0.0186639742451741	-0.0309008461100089
0.93140452991453	0.0685954700854701	-0.174445384882578	0.0658005982905983	0.0118093528693528	0.00787261294261288	0.0255329059829059	0.0229026495726495	0.0143567521367521	0.0098409829059829	0.00461498112998115	-0.00564467643467648	-0.00134090354090355
0.90459927960928	0.0954007203907205	-0.165530156721306	0.0898789621489622	0.0199467765567766	0.00815875457875459	0.035667667887668	0.0304098046398047	0.0137805006105006	0.0140527655677656	0.0118181851481852	-0.00335912186104481	-0.0099803703808562
0.476555290128545	0.262802044352971	-0.0663425963131241	0.268613664055453	0.0213957414473105	0.000294356155755238	0.0748275017661896	0.0489693949013352	0.0332065643736021	0.0108450488015329	-0.00207288055334115	-0.0177039653068846	-0.0350651056497467
0.01678172984952	0.00501816751306931	-0.00174759590763664	0.0110192394153986	6.01747889122234e-05	-6.39205046148866e-05	0.00305946826119354	0.00187273997964004	0.00131164109359732	-1.87285785133162e-06	-0.000992909366146967	-0.00150461740312408	-0.00124685668321779
0.124545342896554	0.0871003101048008	-0.0143363696095647	0.0735903629063432	0.0148306399978329	0.00183054215318558	0.0245609870444424	0.0196952500188514	0.0131972002130348	0.00833059107550928	0.000904996480812006	-0.0087254487115638	-0.00726242618381116
0.842512711818097	0.0855719691393543	-0.148704647105175	0.132601622736238	0.00150517246202764	-0.00273958773636207	0.0338730467910671	0.0180691634265419	0.00973366065373316	-0.000617207637167216	-0.00994109520840902	-0.0185971982120482	-0.026735002453751
0.144824281104378	0.0963814481420685	-0.0161987888951955	0.106918774957658	0.00703945755576343	0.00381499435923022	0.0328409803248355	0.0239564223803517	0.0154868087770427	0.00542722595749681	-0.00256931735981161	-0.0058899637983415	-0.0134317344657359
0.891535026255796	0.108464973744204	-0.162256145071134	0.0979950836343144	0.00985173151634688	0.0039249792942101	0.0261285934578243	0.0199324645866954	0.00811778567083987	0.00688835540527855	-0.00352325606017923	-0.0105890663093092	-0.0130940066130452
0.201099696116896	0.0775467772131598	-0.0231845433325885	0.153883579882946	0.0132568403569696	0.00128297555768841	0.052094596237547	0.0356828998408708	0.0165233370891802	0.00726990795732901	0.000432354437240295	-0.0100140798945273	-0.0114424577675323
0.933308778998779	0.0666912210012209	-0.174955377192345	0.0637725396825397	0.0125021367521366	0.0029948229548229	0.025339133089133	0.0188803052503053	0.0147967338217336	0.00774847985347971	0.000753681318681254	-0.0096707156945619	-0.00167720390720394
0.933981330891331	0.0660186691086692	-0.173400031079766	0.0631694383394384	0.011176507936508	0.00482819291819292	0.0238968742368743	0.0180227167277168	0.0148814163614164	0.00800235042735042	0.00390949938949936	-0.00469982905982902	-0.00430872691411144
0.905049181929182	0.0949508180708181	-0.165920319294672	0.089608547008547	-0.00124550893550901	0.00713457875457879	0.030769272949273	0.0205249938949938	0.0123359557109557	0.00294453490953495	-0.00035142255180709	-0.00522909011928241	-0.00998858380935297
0.452545912187997	0.182940728549582	-0.0576215616473045	0.341468099267797	0.000929694698646344	0.00217433007418938	0.0679667655946567	0.047184675199839	0.0230823386854591	0.00155201238641783	-0.0182635032174462	-0.0419200730202929	-0.0571148633132682
0.319888784834054	0.097576406248546	-0.0373932584088589	0.26508445927306	0.00285360688360453	-0.000591415599589029	0.0733890470160405	0.048234877626642	0.0170908967086158	0.00113109564200775	-0.0157878011638607	-0.014839200647163	-0.0391165719102307
0.844743314975623	0.0842593742789662	-0.147627407549129	0.128589261336954	-0.00247456986042727	-0.00150970984269627	0.0364655446049676	0.0214885584199611	0.0177091128956512	-0.00199213985156177	-0.00668828595362558	-0.0198895560451424	-0.0266108652711969
0.893549314019314	0.106450685980686	-0.162912403470982	0.0961434210234211	0.00617655677655671	-0.00858529026529031	0.0180664918414918	0.0159533119444658	0.00842572871572878	-0.00120436674436686	-0.00194701076701076	-0.0176993650119561	-0.0219727511427739
0.194303159228899	0.0772417445100324	-0.0216525988970304	0.150421676589246	0.00974246289023864	0.00358175709614778	0.0458349228305871	0.037434473950021	0.0276712320817747	0.00666210999319319	0.00676278201030334	-0.0130631833381459	-0.0124178057972043
0.0360499239620808	0.0139602037304192	-0.00590313314672463	0.00601920712175792	-0.000447971988845122	-0.00523154821299616	0.00143827987687908	-0.00043602943251661	-0.00186510979931782	-0.00283976010092064	0.000284106689951297	-0.00292832585097932	-0.00506267833303563
0.556156200230769	0.192764153018528	-0.0813742857486446	0.254537803787434	0.0140990999394337	0.00987041695221946	0.069362328583724	0.0432363125812089	0.0209529190475688	0.0119847584458266	-0.0139136476733982	-0.0208579672636034	-0.0387889737776411
0.931960964590965	0.0680390354090354	-0.174251330321297	0.0657159584859586	0.00841344322344328	0.00363588522588532	0.0241842735042735	0.0182418192918193	0.0122384004884006	0.0060246642246643	0.00245722222222233	-0.00248449328449318	-0.00950536211651598
0.931470708180708	0.0685292918192918	-0.174274017483728	0.0658390354090354	0.000273089133089099	0.00506956820956816	0.0217463247863249	0.00788344932844931	0.00888343711843709	0.00267132867132858	-0.00178081807081809	-0.0128030183918645	-0.00770417027417025
0.147480200095376	0.0968079922962829	-0.0158982757822266	0.105798482612492	0.00442222290223576	0.0080250496312074	0.0326741178927274	0.0184368971224633	0.0154448387773308	0.00622363626672157	-0.000760599846961085	-0.00789342031602452	-0.0128633953633697
0.0311161725170717	-0.00273602318329943	-0.00302856805043495	0.0204925594838534	-0.00566072887841426	-0.00520579991291546	0.0024753424139899	-0.0006037107762107	-0.00306155696662092	-0.00543326439566486	-0.00789354295455681	-0.0087965247872307	-0.0108523142008603
0.0561777229192301	0.0106823215390148	-0.00455132959103909	0.0432665782358987	3.14115441883561e-05	4.57839740894417e-05	0.0138012151274363	0.0094748113630489	0.00472821762678377	3.85977591388989e-05	-0.00266219967385694	-0.00677003940953049	-0.010397560200582
0.0523137726748931	0.0224459370519094	-0.00753506796351915	0.0164386557868722	0.00204479790099529	-0.00132754588488417	0.00460898172727659	0.00263420770637057	-0.000793338883641262	0.000358626008055557	-0.00151851591213055	-0.00260020342636436	-0.00294347847316906
0.552250344638595	0.321486913531644	-0.0762695715701709	0.299230159590598	0.00789239047516643	0.0170358268014443	0.0803473154777518	0.0482376555842227	0.0277452713271871	0.0124641086383054	-0.00649991967863639	-0.0214947663751349	-0.0404932157488037
0.934065482295482	0.0659345177045177	-0.174552487696659	0.0637416971916972	0.0203564224664226	-0.00260859695859694	0.0223406715506715	0.0115337151737153	0.00729264346764358	0.0088739127539128	0.00633380341880352	0.000742649572649579	-0.0079731871120331
0.0317948386623788	-0.00311530925935637	-0.003186128003665	0.0204863667849002	-0.00642043574103495	-0.00603143405665125	0.00222502049716961	-0.00117521859879231	-0.00321992141789173	-0.0062259348988431	-0.00805315633827724	-0.0090465329012881	-0.0110490337270409
0.409272479557924	0.0758833354352816	-0.0520821876920288	0.300499560232351	-0.00432445856642338	-0.0141147501996848	0.0619883772214402	0.0347681517124489	0.0131550750302312	-0.00921960438305408	-0.0246979675650758	-0.0375566397405702	-0.0554546818926346
0.197491644675051	0.0235771685530008	-0.0176022119571801	0.193751442291812	-0.00343253610533745	0.000245740172834852	0.049229564288863	0.0301719624767127	0.0119903082427305	-0.0015933979662513	-0.0118575008210424	-0.0218647463371195	-0.0325848742689407
0.0217133748483387	0.0002874193930653	-0.00320468320709731	0.0062259920190121	-0.00173304663423638	-0.00153722903660091	0.00177445349565345	0.000112501655683619	-0.000480033791715045	-0.00163513783541865	-0.00299867426774166	-0.00320950738014796	-0.00331065934459691
0.54092007570536	0.225454703387282	-0.0737828966931361	0.303571761408107	0.006139136484408	0.00771661552815106	0.0784258896242775	0.0475192752373248	0.0274973481306053	0.00692787600627953	-0.0132321999877236	-0.0326444537497583	-0.045050567700331
0.103327803931774	0.0750630563519629	-0.0126661334210364	0.0475996338054009	-0.000403394418429945	-0.0013380760352919	0.0169480691438164	0.0173076179160436	0.00722062320394598	-0.00087073522686093	-0.00162867937623429	-0.00217926206089258	-0.00643056929947129
0.11588439850144	0.0740056218373105	-0.0144617641578097	0.0644516319940356	0.0178613572281631	-0.00638071749811663	0.0251988428331124	0.0222692147599087	0.0156690584304161	0.00574031986502321	0.0028585784405683	0.0022748991759869	-0.00459000987685471
0.555411121672213	0.193127229005185	-0.0820522364279108	0.258328864390612	0.0230708315142141	0.00254722173440325	0.0696378008860835	0.0436065741026868	0.033474298481258	0.0128090266243087	-0.0118729475661085	-0.0192045036554306	-0.031966051276855
0.551489543516712	0.320330103662863	-0.0759562096174451	0.299642832612696	0.016064342944926	0.0105798322228303	0.0808675157677852	0.0572194663248626	0.0295769821316673	0.0133220875838782	-0.0120311046944817	-0.0282518467047519	-0.039008656332932
0.929266642246642	0.0707333577533578	-0.174214180444067	0.0681436141636141	0.00454910422910415	0.00676377289377283	0.0222724236874237	0.0118553663003662	0.00955804639804636	0.00565643856143849	0.00381256862795332	-0.00398271145521145	-0.00680389166389161
0.905355873015873	0.0946441269841271	-0.165018049322575	0.089792844932845	0.0209465811965813	0.00883738705738712	0.0359489987789988	0.0278488034188035	0.0205458302808305	0.0148919841269842	0.00665696581196584	-0.00173014720322406	-0.00697635817174269
0.580492018654119	0.365247094481504	-0.0798830953357286	0.285650328185206	0.0284184139099151	0.0185606427596233	0.0891942526348429	0.0986904698177311	0.041553746695582	0.0234895283347691	0.00481790343552968	-0.0166059136979811	-0.0292884099966376
0.131914915120243	0.0883070978968422	-0.0155968963183835	0.0743776921244171	0.0157601537902363	-0.00512187363204242	0.032508130434975	0.0211649733427437	0.00383805483897717	0.00531914007909692	-0.0039739960277578	-0.00459638819035282	-0.0121191396724983
0.0946644289967051	0.00559375127178077	-0.0117379763445512	0.0457193425955416	-0.00380287437770292	-0.00336090000195616	0.0111806973888135	0.00695162755614429	0.000362937883617187	-0.00358188718982955	-0.00795052807459029	-0.0105998918236654	-0.0136410457733602
0.0802463482707078	0.0453647522842585	-0.0111155069148173	0.0302130498131536	-0.00420209287875557	-0.00379751581812519	0.025887682883622	0.0104337988647161	0.00252629881099571	-0.00399980434844038	-0.00448071030809749	-0.00458774446176585	-0.0045069642269063
0.930331709401709	0.0696682905982906	-0.173369557892187	0.0661831623931624	0.00120450105450109	0.00466089133089131	0.0188769352869353	0.0111380097680098	0.0104867887667888	0.0029326961926962	-0.00131494172494184	-0.00473653235653226	-0.0086318073806535
0.552275514525161	0.316886249785479	-0.077057389773042	0.299180943404096	0.00845911979440062	0.0049189790585269	0.0806605741287522	0.0559380103234987	0.0298199437056058	0.00668904942646376	-0.0119719940783926	-0.0234375664137371	-0.0406149504387452
0.056277231431618	0.0105130748657474	-0.0046585382640919	0.0426433196884182	0.000181889907998924	0.000209096923259301	0.014337498667911	0.00946798047384899	0.00429820526242025	0.000195493415629112	-0.00447672737152132	-0.00673120384921441	-0.00876845907435191
0.00452911690975429	0.0227548697584228	-9.47839301524717e-05	0.00461909464793913	0.00133126183977436	0.00480425858547922	0.00965200016515931	0.00454153135219174	0.00408704713951804	0.00306776021262679	0.000944354531638937	0.000555578734552111	0.00360478000406254
0.0796303573504211	0.0454197338027477	-0.0111844933857167	0.0303631368653631	0.00271611250497374	-0.00619678331674636	0.0108152391695661	0.00641345735972716	0.00104353539908132	-0.00174033540588632	-0.00596945267186159	-0.0072199883643168	-0.00806135803159531
0.110865594883055	0.00939326671736281	-0.0116081553319903	0.0746684059762784	-0.00270898690117131	-0.0095086653262333	0.018593532796062	0.00928439139098483	0.000520957454332699	-0.00610882611370231	-0.0105681094657205	-0.0157980329567551	-0.0204387274151186
0.0620444419790314	0.0139850477908536	-0.00276769674037168	0.0451878158720114	0.00735821194199698	0.00345408663096407	0.0240421066440093	0.0153053075726438	0.00654986680004278	0.00540614928648053	-0.00363988638183615	-0.00511182557521894	-0.00755752872048508
0.853150400027323	0.146849599972677	-0.150463902327417	0.124684996798074	0.0103802825806673	0.00958239444316367	0.0438097270678039	0.0316360784087707	0.0218146037296036	0.00998133851191541	-0.00129861733970027	-0.00512486727622363	-0.0125462968022823
0.556792676986854	0.192668560518104	-0.0816278640920164	0.255840574621842	0.0148065782316932	-0.020452096844206	0.0733427950402036	0.0369377557122911	0.0176076092461309	-0.00282275930625642	-0.00891963458812073	-0.0177574167772174	-0.0496165378935607
0.90597	0.0940299999999999	-0.166072057369643	0.0880423076923077	0.0249313186813186	0.00298194139194141	0.0269904578754577	0.0365748656898656	0.0136441452991453	0.0139566300366299	-0.00289743040799273	-0.00323150099900105	-0.0177348127619167
0.0640424207173557	0.00642627406842203	-0.00698345022600291	0.03797527807322	0.00151321107228591	0.00147212589652715	0.0159236541439801	0.0110241138792022	0.00557410209644639	0.00149266848440653	5.75253023157168e-05	-0.00289986740676644	-0.00494397286750043
0.144805347855807	0.0979222186094581	-0.0150702387936817	0.106285556852858	0.00210309321576729	0.00143152611215921	0.0296487417778314	0.0165040457319534	0.0127381896858931	0.00176730966396327	-0.00297399873467119	-0.00852989978425064	-0.0152556076950218
0.420025648047846	0.116574251491579	-0.0531059262373197	0.297543864269902	0.0216822768040215	-0.0158656261054076	0.0738989799824948	0.0530395054519769	0.0266329005502283	0.00290832534930696	-0.00838525525977374	-0.0364665959720032	-0.0278428306526433
0.931040134310134	0.0689598656898657	-0.173610802782352	0.0657375946275947	0.011693785103785	0.00115324786324789	0.0215935653235654	0.0100626029526029	0.00886312576312576	0.00642351648351647	-0.00125413308913314	-0.0124938539037635	-0.0112088622488623
0.932811904761905	0.0671880952380952	-0.174175076485102	0.0644927106227107	0.0129675824175823	0.00113790764790767	0.0175352014652015	0.0174434432234432	0.00539949883449875	0.007052745032745	0.00278122100122102	-0.00216767249844174	-0.0106104686125841
0.44856352216342	0.322001860457676	-0.0583521337781627	0.341128682361859	-0.00304083028163177	0.00754350162617551	0.0834093047638659	0.057415283238158	0.0262876735330462	0.00225133567227187	-0.017687168821947	-0.0321396964112003	-0.0495092437573051
0.930547948717949	0.0694520512820512	-0.174199482076462	0.066435641025641	0.00755054279054279	-0.00536833943833948	0.0157505677655677	0.00819354888701029	-0.00132915093453556	0.0010911016761016	-0.00303337350683519	-0.00680103456372694	-0.0179708552558554
0.0312683207692153	0.00174901496599251	-0.00434478111888723	0.0108403207437165	-0.000857886125380659	-0.000879335648521207	0.00438152347917171	0.00290708800658409	0.000352439190834684	-0.000868610886950935	-0.00232151413537739	-0.00106642934436471	-0.0032817497866356
0.118917959044981	0.0927119613916298	-0.00939617094462479	0.110054476981409	0.0194191510286806	0.00452909269425136	0.0425834215901745	0.028157753800033	0.0233325501347868	0.011974121861466	0.0123277437374374	-0.00323359473809472	-0.0101700193530202
0.934481001221001	0.0655189987789987	-0.174908250460263	0.0635466910866911	0.0123975335775335	-0.0135088017538019	0.0221577167277166	0.0163725152625152	0.0119974019143249	-0.000555634088134194	-0.0048344566544567	-0.00654381558612338	-0.0050153773149928
0.101894989430025	0.0747896623135884	-0.0125230628814868	0.0461917664503995	-0.00052780379693021	-0.00104362828335219	0.0225444660282417	0.0172761973357907	0.00857406168863949	-0.000785716040141202	-0.000548785459001	0.00178983405648235	-0.00854036524448835
0.932282148962149	0.067717851037851	-0.174005960713598	0.0650832722832723	0.0171875946275946	0.0050513797313797	0.0218152869352869	0.0226066971916971	0.0142099972249972	0.0111194871794872	0.0058251526251526	-0.00460670771536165	-0.00428855311355314
0.89432202020202	0.10567797979798	-0.162625636653995	0.0964218625818627	-0.000400607170607081	-0.000531324231324071	0.0356077539127539	0.0207214968791893	0.00609007825507835	-0.000465965700965576	0.00114721598913914	-0.00682535277363205	-0.0171620410999256
0.0109591616103533	0.000185534450798884	-0.00126336087250921	0.0061992033388439	-0.00158677069984606	-0.00176285311983771	0.000765724169177803	-0.000628709787080583	-0.00129445799721302	-0.00167481190984189	-0.00246392504948569	-0.0030629281676578	-0.00314952365575126
0.894768812298812	0.105231187701188	-0.163518930410671	0.0953776345876346	0.0139334909534909	0.00989207540322923	0.0306600277500277	0.0216384770784771	0.0151196553446552	0.0119127831783601	0.0180709064012911	-0.00377247696747707	-0.0159598431709066
0.0261732393834042	0.00741285699563021	-0.00355142393801649	0.00880217389900088	0.00118595205061858	-0.00050758520474424	0.00333670675418715	0.00114463456617511	-0.000275235231522102	0.000339183422937171	-0.00151812419894988	-0.00242698228919041	-0.00215618885217594
0.930420390720391	0.0695796092796093	-0.173957870148038	0.0669508913308913	0.00835770451770446	-0.012150495060495	0.0163783322233322	0.0148336996336995	0.0090625824175824	-0.00189639527139529	0.00331547619047612	-0.00303800976800983	-0.0208370415105257
0.0278219909914619	0.0016988453945678	-0.00389420005110492	0.00911977193869408	-0.000586809809231086	-0.00200879928109779	0.00264568775534415	0.000805346134873732	0.000122214328850238	-0.00129780454516444	-0.00212629229891196	-0.00363961405229811	-0.00419588406136479
0.563345040890438	0.266538119323113	-0.0828045855764553	0.252002444353273	0.0208730082234868	-0.000851431789749446	0.0732019836486096	0.0542477727736254	0.0322115471995218	0.0100107882168686	-0.0122738170615969	-0.0178310440253726	-0.0281353538209587
0.082784527429982	0.00811192524928925	-0.0104526917020768	0.0415823365226176	0.000530742772687706	0.00159834592227361	0.0159051761189659	0.00987419048841566	0.00577884475517135	0.00106454434748066	-0.002695991937726	-0.0056012815413094	-0.00691627467896345
0.657530092551691	0.268829579314373	-0.0972629272209081	0.247941864504429	0.0187491182581484	0.00942661611942253	0.0756525767294288	0.0440042279377169	0.0317686364737199	0.0140878671887854	-0.00662610540653064	-0.0295798290538867	-0.0440664878700801
0.0751403054877097	0.0569131125506136	-0.00525237396255646	0.0553071722906266	0.0112916937295794	0.00758399138924486	0.0285328066085765	0.0214942486386455	0.0136079587981315	0.00943784255941212	0.00197486197913142	0.00121750200858464	-0.0048060089556948
0.904466043956044	0.0955339560439561	-0.165554968351134	0.0897636996336997	0.0150430647130647	0.00860394938394937	0.0306456593406594	0.0251997802197803	0.0211860861360862	0.0118235070485071	0.00582300255300261	0.00232556992027588	-0.000524862897283596
0.412996957995117	0.116135638917746	-0.0520313596786287	0.297308068409507	0.0193330855133479	-0.00296599345297721	0.079551310505521	0.0518335030489597	0.0203447907492988	0.0081835460301854	-0.00962484035623379	-0.031013766816933	-0.048912528196532
0.0278102127737085	0.00683630413278708	-0.00389018942377228	0.00891280677872449	-0.000777390003977824	-0.00339596441730586	0.00186471946035341	0.000320569483480446	0.000548081487670469	-0.00208667721064184	-0.00268764153209989	-0.00303921993046452	-0.0028861172520487
0.12677704597231	0.0108781441882745	-0.0147276497246609	0.0767325169692961	-0.00135943882825046	-0.00195959307286979	0.0170152144772898	0.00878893785257823	0.00337367220887605	-0.00165951595056013	-0.00856110316256073	-0.0125220505004749	-0.0149619104028888
0.132221857249298	0.0880781898446243	-0.0156701639191462	0.0745312854097862	0.0155640093280273	-0.00750321224380063	0.0253905945439236	0.0211879296094252	0.0152638387260412	0.00403039854211334	0.00430860279837605	-0.00128201320732441	-0.00956841859542001
0.320987419791093	0.0521819666308693	-0.0372473628431845	0.269799602048436	-0.00702100585518267	-0.00381951121288016	0.0571415454853176	0.0297435718745238	0.00897991796170411	-0.00542025853403139	-0.0202663789202017	-0.0382662998403975	-0.0509420528448775
0.455990834824267	0.0978488314120076	-0.060766892125581	0.274118908531437	0.00033074344189693	0.00399635202025012	0.0610296728302027	0.0397290237230754	0.0166806464877741	0.00216354773107352	-0.0175577000569217	-0.0337653800906439	-0.0454277661333523
0.0905645799911263	0.00480981167641327	-0.0111772502770222	0.0463407282637933	-0.00294840420130058	-0.00477825230877633	0.0125042654497469	0.00647405667939208	0.000790410217934606	-0.00386332825503846	-0.00640913400627988	-0.0115301727502271	-0.0133305130193605
0.322153730607411	0.0538858998785758	-0.0374966831779807	0.269570353921751	-0.00336504400597304	-0.0194546421513607	0.0517300519111359	0.0301832699351752	0.0101484175201094	-0.0114098430786668	-0.0264857722015066	-0.0347586872427673	-0.0414267266350871
0.66564791230351	0.314427379705229	-0.0990061011059343	0.242223914940454	0.0161705695340708	0.0183624601649267	0.0725690013198652	0.0576401947464602	0.0342371955563306	0.0172665148494988	0.00449097935401732	-0.0178459949624188	-0.0241751480931912
0.152025339586626	0.0984793253455726	-0.0169339791795114	0.107981337247437	0.00817952627671764	0.00639355329143487	0.0340778851968559	0.0233804574382826	0.0525192685035092	0.00728653978407626	-0.00545407164129658	0.0037715777315645	-0.0119330536652456
0.0171004347058686	0.00446378079647116	-0.00218071230401467	0.0114679783893015	-0.000215618450320341	-0.000709286000442129	0.00304097769307518	0.00145554031157044	0.000356452964213466	-0.000462452225381237	-0.000893351778221661	-0.00179127816998963	-0.00238476383544147
0.931848021978022	0.068151978021978	-0.174754244080189	0.0653878754578755	-0.00025073593073599	0.00431432234432239	0.0193628754578754	0.0150760622710623	0.00447021090021094	0.00203179320679314	-0.0044142218038371	-0.0142792574092574	-0.0152183832833833
0.924882588522589	0.060429368981383	-0.17269428510638	0.071375873015873	-0.00502287268287271	-0.0209544406875176	0.00786657897657894	-0.00490376734376741	-0.00596854058209251	-0.0129886566851952	-0.0190466396599881	-0.0200828866432713	-0.0308332951599616
0.419512482058314	0.118610214714873	-0.0542220468083951	0.298329435631839	0.0582479620023612	-0.0194461026164988	0.0729327223354107	0.0497047953589533	0.0308296075250313	0.0194009296929312	-0.018688117100393	-0.0146771750592811	-0.0329824580718267
0.931855567765568	0.0681444322344322	-0.173928426980038	0.0659187912087913	0.00480040293040285	0.000250933510933526	0.0164579304029304	0.0139462271062271	0.00363497446997441	0.00252566822066824	-0.00692654678654681	-0.00640198271813652	-0.0186929656173787
0.575191501982238	0.368271168126269	-0.0796852307539198	0.294055113973641	0.0333754676584592	0.0202170955840961	0.0894900783089881	0.0672702100965035	0.0408290029535838	0.0267962816212777	0.00594261544917163	-0.017833107633062	-0.0436127188479459
0.369685648111716	0.135315652105199	-0.0464685437754034	0.244676743707258	-0.00174622531272928	0.00477644158103885	0.0662216425468259	0.0408580069177207	0.02654556121868	0.00151510813415479	-0.00733410306124188	-0.027751385280365	-0.0423438196524974
0.0504232156326629	0.00755025115419418	-0.00603127110773588	0.0252061028135843	0.00189084981283522	-7.73675811018906e-05	0.0116396903303971	0.00816692170789701	0.00305173659268185	0.000906741115866666	-0.000127298100109995	-0.00171573595166387	-0.00473087592572382
0.444728609467359	0.188853321324658	-0.0552187005526157	0.338128344303117	-0.00516197598673895	0.00710195682024056	0.079414478135169	0.0482086542543098	0.0240776612755785	0.000969990416750832	-0.0168512916621281	-0.0262485989581751	-0.0522577951378793
0.933170549450549	0.0668294505494506	-0.174742103903457	0.0642602197802198	0.013632796092796	-0.004618063048063	0.0170600549450549	0.0123058835608835	0.013012736838325	0.0045073665223665	-0.00279018639480177	-0.00263923298923296	-0.000219879031225223
0.569680009888532	0.287016696992418	-0.0781381617759731	0.292709440398417	0.0160165420927678	0.024248575027531	0.0890772963060807	0.059018442210482	0.0430078695365962	0.0201325585601494	0.00152221438994893	-0.0229757243810312	-0.0315821374026556
0.934299157509157	0.0657008424908425	-0.174143187171015	0.0633059706959708	0.0139481929181929	0.00652023199023211	0.0187295308537616	0.0171576923076923	0.00409947108447106	0.0102342124542125	0.00349136141636142	-0.00321457875457876	-0.00756022588522587
0.120480417796586	0.00889369878170493	-0.0134844818002743	0.0740988640226233	-0.0051527084670466	-0.000484330154418372	0.0194970621698281	0.00865262068500861	0.00226051495908035	-0.00281851931073249	-0.00907656076634457	-0.0122413324272072	-0.0168537006444369
0.0313009415434715	0.0101958809816722	-0.00497423158338901	0.00827914442245255	-0.00309407475963105	-0.00330474655730393	-0.000379028668428129	-0.00238787838362056	-0.00236935002665987	-0.00319941065846749	-0.00364117526694444	-0.00454919742060549	-0.00449401189640256
0.320812390821242	0.096454125735469	-0.0369488555299646	0.26382911860351	-0.00610480702865018	-0.00168587369154888	0.0723902061228598	0.0341402108630097	0.0143227541654064	-0.00389534036009953	-0.00627967450128114	-0.0150449738018046	-0.0262667571153904
0.0730658442939031	0.0518244380397069	-0.00544903734471601	0.0513740437047727	0.00529881393041728	0.00719940572388747	0.0208357624489724	0.0169982160651666	0.00956782044725822	0.00624910982715238	-0.00103498668432507	-0.0030620608989483	-0.00690880634507253
0.0495918127935055	0.0209445766988728	-0.00734734272532652	0.0143124821333368	0.00164652749198334	-0.00134939474452492	0.00508421154321362	0.00353589200318215	-0.00112577382693382	0.00014856637372921	-0.00340671925158173	-0.00489618032494438	0.00141316907061172
0.018421875384053	0.00790830429102612	-0.00135287648380174	0.00787119591331154	0.00464471904614983	0.000546321543554506	0.00855013588556901	0.00394504022535527	0.00341498004336966	0.00259552029485217	0.00270707381865829	0.000575059066821482	0.00112144417845292
0.327345885642046	0.0973687043179927	-0.0385064030202569	0.265632767430252	0.0184596128956836	-0.0132096507579965	0.0764912624523243	0.0406054432474608	0.0242778176803871	0.00262498106884357	0.00649836468269949	-0.0188337259392402	-0.0462595161990953
0.136295482387038	0.0539324222201711	-0.0143078219625272	0.11003777885345	0.00784690298300972	0.0120218198638009	0.0336651604292884	0.0269078593820656	0.0107590839198242	0.00993436142340531	0.00170875022740741	-0.00713095836623998	-0.00685059719055831
0.152667794036085	0.104764543411408	-0.0162286154599365	0.116478145185599	0.00665536580262774	0.0019204940435322	0.0430339925329033	0.0262660113016264	0.0144915263259472	0.00428792992307997	0.00191722508342945	-0.00587421963366339	-0.00953085177871485
0.906492747252747	0.0935072527472528	-0.165807282113254	0.0881444688644689	0.00698615939615943	0.00888923076923087	0.0253590293040293	0.017751098901099	0.0100539738466662	0.00793769508269515	0.0029564502164503	-0.00355118881118865	-0.0121949291784132
0.568219199841006	0.286251195618862	-0.0778840660527307	0.291351703793579	0.0178074392967141	0.0279480298971225	0.083855735863677	0.0596344503122442	0.0430828139690252	0.0228777345969183	0.00116952883940669	-0.0216465874553342	-0.040869296537633
0.15267045344992	0.0483616827417737	-0.0165361318335765	0.118242313740456	0.00866104578836424	-0.00084014218350062	0.0324897203753904	0.0235180718768304	0.00791526383894789	0.0039104518024318	-0.00497504799822851	-0.0126445815367145	-0.0157447139840858
0.893906422466422	0.0749506516831298	-0.162442611107879	0.0984905006105007	0.00113699053083671	-0.00563344019453327	0.021795180930181	0.01455855541894	0.0065022533349004	-0.00224822483184828	-0.0108094726262922	-0.00940440031807876	-0.0200782584773196
0.0048740531304867	0.000380888754970526	-0.000262241905399741	0.00645898895228363	-0.000282941236956308	-0.000302050936259434	0.00107474872424074	0.000750046294989868	0.000361397078826081	-0.000292496086607872	-0.000634188918125882	-0.00096564734919778	-0.00109810222043563
0.308056839924406	0.0495868190615159	-0.0329323880671945	0.294027751418204	-0.00161933272307335	-0.00223884563478288	0.0689213532980755	0.0406855522795371	0.0147485547689385	-0.00192908917892809	-0.0190800149707975	-0.0328060928437753	-0.0465059138619555
0.0111907293996356	0.0243268773947122	-0.000284510833057248	0.0109120594386418	0.00731188968463492	0.00206562571992947	0.00967109136741346	0.00824157186838257	0.00513111724304597	0.0046887577022822	0.00292074485774071	0.00431723019984876	0.00129693979100641
0.0641320023293079	0.0232557818437569	-0.00315726862590358	0.0453386862655739	0.0202917316749806	0.00645834934516221	0.0322194566357592	0.0193303476253592	0.0139756185579788	0.0133750405100714	0.0131494360626369	0.00502178238015695	0.00030564255446125
0.0845683901455567	0.0126605522110445	-0.0103457435513772	0.0431641797527118	0.00130394325706223	-0.00104562388134322	0.0146105329460084	0.00786853628363961	0.00277144119869903	0.000129159687859509	-0.00153172531811911	-0.00621386743654742	-0.00671126305512668
0.527116203831419	0.127035483684419	-0.0693585118432058	0.303290790427527	-0.00521169399499988	-0.00838155548840691	0.0631508211876322	0.0357879171193207	0.0141044545099402	-0.00679662474170339	-0.0294515605898994	-0.0420297609380588	-0.0594742365591713
0.930969511599512	0.0690304884004883	-0.174351378326837	0.0662964224664224	0.00862085470085461	-0.0053655131193594	0.0211762393162392	0.0132418559218558	0.00929329059829054	0.00162767079074755	-0.000785857475857576	-0.00801416083916096	-0.0103160295260297
0.894622166722167	0.105377833277833	-0.162225031273424	0.096218858918859	0.0180549761349762	-7.92596292595871e-05	0.0309723326673327	0.0311437229437231	0.0144907004107006	0.00898785825285831	0.00113189280804671	0.0158058865920404	-0.0116166138989215
0.415413514694374	0.0777793728119171	-0.0516709476176211	0.298626287072486	-0.0127124315361523	-0.0152199854239523	0.0648562586108313	0.0288211517528696	0.0148032005433489	-0.0139662084800523	-0.0274389431284148	-0.037683449402088	-0.0512215334776226
0.0181805897940715	0.00952342768558599	-0.00219353495578135	0.0124517562081203	0.000969269736428226	0.00117760086881123	0.003840780666438	0.00220055339718073	0.00257487910113458	0.00107343530261973	0.000452955212318119	0.00053054584761392	-0.000185950378041796
0.417035851405136	0.118101922908219	-0.0526621181434931	0.295977183142016	0.0148881411267688	-0.0195483362744518	0.0731287477501077	0.0516224540720332	0.0204557641135977	-0.00233009757384145	-0.0107913093556678	-0.022548787148724	-0.0452171159309264
0.305679293986417	0.0532240323837456	-0.0348737054253336	0.266259284100667	-0.00367336113241801	-0.00869107223830345	0.0572326751470403	0.0324596253540896	0.00824919143599084	-0.00618221668536073	-0.0209590766924812	-0.0314483804475212	-0.0413815160078443
0.580156139724185	0.364902325002152	-0.0806988319368389	0.28900738376883	0.00466756179232664	0.0172321492061472	0.0887849374600791	0.0688343964241154	0.0428211305293917	0.0109498554992369	0.00393867838456696	-0.0160549235794826	-0.0301225628426822
0.660805134787218	0.319452846187011	-0.097335656225822	0.246345614439254	0.0293128216842918	0.0142160345794895	0.0754050475085085	0.0616055730698531	0.0326832382988695	0.0217644281318907	0.00512383942821293	-0.0107058175737118	-0.0241228163125135
0.014589392347513	0.00168043517156069	-0.00231561087504598	0.0020925476620118	-4.14856629588015e-05	-0.00115619279696513	0.00125383438622801	-0.000543383256697628	-6.67980403284991e-05	-0.000598839229961966	-0.00127808983911044	-0.000514693184904136	-0.00151363267563753
0.457497267537116	0.241103624781516	-0.062798532331693	0.251502700159262	0.00700168389687228	-0.000214742913364652	0.0642573519635168	0.040643076668241	0.0187380748580406	0.00339347049175381	-0.0155217219228088	-0.0223481070270541	-0.0372748515837972
0.895006471306471	0.0742002372511207	-0.162111344758245	0.0966273748473747	-0.0026695444052125	-0.0341771447682534	0.0139535124704355	0.014359303303534	-0.00740610559462618	-0.018423344586733	-0.0135608286110438	-0.014378353290289	-0.0253559303935988
0.574363125905525	0.28125325489782	-0.0785995474548648	0.294494141920995	0.0133088816053665	0.0142615419915466	0.0773476375136516	0.0552517235589873	0.0320692318675434	0.0137852117984566	-0.0155500265998733	-0.0258571250247149	-0.0388926588434216
0.114434500399559	0.0734211047865427	-0.0125963071533809	0.0794595615401689	0.00513995385356814	0.00619114682329071	0.02759586469622	0.0204209312513722	0.045577507445407	0.00566555033842943	0.000103628745804038	-0.00734208617600667	-0.0126348451835515
0.904820305250305	0.0951796947496948	-0.165346070464463	0.0895020390720391	0.0231596214896215	0.0102487878787879	0.0337100610500611	0.0251209063585986	0.0226501393051393	0.0167042046842047	0.0177276124729971	0.00366196636696636	-0.00435980463980457
0.090736705655861	0.0107623457095735	-0.00916696417936136	0.0611689867971901	0.00095940917278052	0.00152452345227362	0.0199106038327585	0.0124303104428964	0.00696153540434444	0.00124196631252707	-0.00266216595024937	-0.00812842964531815	-0.00807003588186031
0.107774511455524	0.011493890071597	-0.01323640898276	0.0647095371623905	0.0010260953418916	0.00174194786480643	0.0200185311468073	0.0135518949523913	0.00539998045941162	0.00138402160334902	-0.00296718225051359	-0.00778912341065663	-0.0115407791791667
0.416172811318633	0.0767306356468029	-0.0516681967329788	0.296634450765688	-0.00637653579914033	-0.00275504463316228	0.0597117888302325	0.0345336180513541	0.0164918991198167	-0.00456579021615128	-0.0254016122329165	-0.0447370838194271	-0.0565598295363741
0.0818625703979231	0.0127826275920606	-0.0101551297529016	0.041452080339602	0.00282402706505622	-0.000530629550011305	0.0135813919453852	0.00941420836305765	0.00511392851929145	0.00114669875752246	-0.00264652013439533	-0.00525626236844151	-0.0064964561705376
0.205550993157438	0.0312147900377558	-0.0197500605743107	0.17299185448748	-0.000335965039463537	-0.00506647062898913	0.0460286268755874	0.0260501227339178	0.0125941123132731	-0.00270121783422633	-0.0132087617803508	-0.0231569311024057	-0.0287143008231232
0.229654332643061	0.103864117329089	-0.0240353039896917	0.173395909141284	0.0075707934301936	0.0069581054925556	0.0501241147707644	0.0405192150214909	0.0254461946229425	0.00726444946137458	0.00353287533155885	-0.0108322947050497	-0.0148064381177127
0.143498428030652	0.0579033515159101	-0.0143511924233707	0.118479653129114	0.015460998996453	0.00763984442628673	0.0435823849657997	0.0314871120412689	0.0203616647931798	0.0115504217113699	0.00794184177292251	-0.0066343682598495	-0.00673492906784998
0.894397385947386	0.105602614052614	-0.162964705234931	0.0955050804750804	0.00607692418692418	0.0016556698856699	0.0245073698523699	0.0167326434676435	0.0021515503300118	0.00386629703629704	-0.00900139422668833	-0.0194404231891788	-0.0230219815302847
0.069829767906301	0.0402423243590707	-0.00987566244823606	0.0252288861430421	0.00107220274344859	-0.000764389041971986	0.00884411835512763	0.00741575611785975	0.0048418594741599	0.000153906850738308	0.000397459054847935	-0.00318500355554027	-0.00177153969444004
0.0906018447964316	0.0105176971294958	-0.0089154890668114	0.0611538554207647	0.00180730768945056	-0.00119259421264663	0.0210331704452807	0.0113633950102747	0.00738903496782482	0.000307356738401973	-0.00058070601690409	-0.00647805363827551	-0.00622184850879486
0.578076240818176	0.282417795656039	-0.078611795639046	0.288792768964697	0.00435332480247796	0.0191643106345949	0.0814477942317394	0.0656643453672368	0.0384316537462054	0.0117588177185365	0.00106437566949902	-0.0170701472267598	-0.0415128666206596
0.0152028086187332	0.00171581727681224	-0.00255882236212166	0.00216662797515122	-0.000823442507575533	-0.000364307615119127	1.25335786706031e-06	0.000336492093783548	-0.00073987823148218	-0.000593875061347331	-0.000474996461448204	-0.00125656003571865	-0.00170269838375277
0.0362429547168225	0.00522562687577627	-0.00494570722049548	0.016571837072418	-0.000623685991745983	-0.000567659160968723	0.00406505871943066	0.00206631122618509	0.00106690380365388	-0.000595672576357349	-0.00226129057663638	-0.00217396176746296	-0.00416367735396977
0.856200934108626	0.143799065891374	-0.152006610369565	0.124406037808345	0.0136274199304968	0.0113105699428776	0.0453857924981002	0.0312304212027289	0.0214118665095588	0.0124689949366872	0.0216639227012304	-0.00163765604054067	-0.010720078021526
0.0665760909933651	0.0306445036226984	-0.00386545311062131	0.0577328929292858	0.0173748490746787	0.00256468714142391	0.0302513155881744	0.0254580897492037	0.0144855694740631	0.00996976810805128	0.00406596421910427	0.00327220301260213	-0.004490769805258
0.110271088712727	0.037843026714533	-0.00805251272998195	0.113663287161325	0.0210555295790354	0.0037476385020796	0.0426597635917332	0.0294621420971999	0.0222195660736715	0.0124015840405575	0.0054367974591419	-0.00149861177255718	-0.00929666700877917
0.0656415480259643	0.0107388684124978	-0.00705026028375835	0.0404433144698347	0.00160755138401218	0.00174827980870465	0.0150566625985006	0.00759826525799442	0.00629303141743363	0.00167791559635841	-0.00177047854115786	-0.00364051708149398	-0.00703029561832189
0.364377962284697	0.134352170475149	-0.0453761361546307	0.24512282485031	0.00626267759995552	0.00196838704905272	0.0572005547577225	0.0340253338219024	0.0181920073578898	0.00411553232450412	-0.0128687698360763	-0.0264065652539379	-0.0414330890532997
0.901766031746032	0.0982339682539682	-0.164025266624561	0.0920480708180708	0.00990377955377952	0.00192775843814297	0.0305026312576312	0.0218866422466423	0.0149014058164058	0.00591576899596125	0.00354460927960931	-0.00710782269013033	-0.0110132412032412
0.217143649471797	0.0235813078339869	-0.0203924485567574	0.230554247509287	-0.00350926569840312	-0.00232048300781562	0.052434473600699	0.0314624294092991	0.0126898624522922	-0.00291487435310939	-0.0170612214554102	-0.0259994897993293	-0.036935002364979
0.201493553175528	0.0693938770943853	-0.0232820153094098	0.153175178735203	0.00222372437831081	-0.00674106600746024	0.0343365540869462	0.0225753973862725	0.0172739837679338	-0.0022586708145747	-0.0113114896700557	-0.0187070138015068	-0.0254554611755783
0.555755876214633	0.18954742780638	-0.0813728435895196	0.259174786709266	0.00907839681194778	-0.00539128532603483	0.0630844233394253	0.0394531396485296	0.0243439393363208	0.00184355574295647	-0.0122565199627421	-0.026985695758268	-0.0441471745884586
0.0129542716441921	0.000586497366318285	-0.00117969736166646	0.0066987264995432	-0.00108962094870436	-0.0013952292944909	0.0016566037573261	0.00107256008424042	-0.000694639070728342	-0.00124242512159763	-0.00198477222121864	-0.00207929394833756	-0.00338780229493767
0.932581086691087	0.0674189133089134	-0.174017643973267	0.064834297924298	0.00566250305250315	0.00999481074481079	0.0182837545787546	0.0146121001221002	0.00788958263958262	0.00782865689865697	-0.00290527639027638	-0.00967926545676545	-0.0124671461871462
0.114810415031131	0.0894922111299543	-0.00880497679906296	0.108389415297855	0.0127559395729211	0.00312484291205314	0.0463618114534478	0.0323694835666306	0.0172935425533331	0.00794039124248712	-0.000263772550024896	-0.00559269473414596	-0.0120622266971364
0.0450783913786811	-5.46098551412813e-05	-0.00427981792762732	0.0282331901091119	-0.00563519338381885	-0.00476619663063296	0.00652369723190684	0.000941340668749874	-0.00333157607470496	-0.00520069500722591	-0.00766066917848861	-0.0105514340464402	-0.012578598840589
0.133007121524347	0.0879756689622242	-0.0162188496709641	0.074386676228682	0.00929508478125254	-0.00553439350668661	0.0205785201834844	0.021221914245139	0.0155381356892632	0.00188034563728298	-0.000579580383188644	-0.00573783636433248	-0.0106897577031272
0.539587607130687	0.226431496111373	-0.0727665652850563	0.303263043729608	0.00670826585878259	0.0094009714906037	0.0741894079047247	0.0508910927877979	0.0238141955450286	0.00805461867469315	-0.013697884063011	-0.0317375410723694	-0.0471783154376177
0.84483385076462	0.0849012636143157	-0.148334533071234	0.129994097953329	-0.00193732212232212	-0.00156588796295387	0.0319419845991112	0.0250453075067215	0.00984881955902317	-0.00175160504263805	-0.00806946297837186	-0.0179253578931159	-0.0249006306689792
0.552435494359008	0.321244804459619	-0.076457102622767	0.30084054392223	0.0155239564207821	0.0122869554008368	0.0746422885369324	0.0563115379706582	0.0330910401587006	0.0139054559108094	-0.00713975549742918	-0.0278830470653706	-0.039882594442852
0.305150379753401	0.0505400004125527	-0.0341885980037943	0.269237025771666	-0.00286583949131275	-0.0120983678450367	0.0523262098566498	0.0308923307445793	0.00479494029843003	-0.00748210366817476	-0.031823910697952	-0.0399209058789027	-0.0521103056492033
0.643847377243505	0.178874831842469	-0.0937089829758276	0.250018590997247	0.00855993473201955	-0.00354239661822553	0.0576110466035972	0.0361983775545368	0.0185682729704381	0.00250876905689701	-0.0140721699982348	-0.0282788486854409	-0.0529459638460211
0.458770075016793	0.316348065003542	-0.059973356179724	0.335641728724397	0.00642540953895698	0.0128542793480497	0.0874991266017436	0.0621047407790833	0.0313352692700205	0.0096398444435033	-0.0123381517776303	-0.0352127491272832	-0.0477160890834974
0.00966740447229284	0.00152101257011436	-0.00120743137607324	0.004596146334716	-0.00196245591419021	-0.000964907894169902	-0.000483860843720218	-0.00089922572294898	-0.00107142700697813	-0.00146368190418006	-0.00225129131744831	-0.00229144176310259	-0.00216409157822534
0.930935653235653	0.0690643467643467	-0.17353258673469	0.0660735775335775	0.00674764346764345	-0.00490308913308912	0.0128409115243729	0.0033827367077367	0.00664952380952377	0.000922277167277108	-0.000222539682539824	-0.00936334426257512	-0.0140893317793319
0.224305492206278	0.100338813154081	-0.0233608829282332	0.169765170559023	0.0243236833748008	0.00367835270730907	0.0441927660440366	0.0296286749983428	0.0136260913164787	0.0140010180410549	0.00395436866994081	-0.0197227114717275	-0.0272278827055512
0.446746674856554	0.181545197791483	-0.0557808051718316	0.338581420799438	-0.00853841339137312	0.00163773042724963	0.0736857012137612	0.0422321551737002	0.0173042346218228	-0.00345034148206175	-0.0232125407107399	-0.0458137411272198	-0.0599268967270078
0.010637364098681	-6.82867489424296e-05	-0.00104538696232483	0.00555841367120857	-0.00178995019252944	-0.00230882210802417	0.000459562358350204	-0.00049238044430398	-0.00122917781024559	-0.00204938615027681	-0.00285521721284554	-0.00301874170526062	-0.00344733695023844
0.844396261345492	0.0851241009533759	-0.148696709388849	0.130417169667939	-0.00124826897441699	0.00241303392074288	0.0302365106951871	0.0207389015459869	0.0108552347311337	0.00058238247316289	-0.0130755086426749	-0.0172036095193943	-0.0292450100302898
0.216559049606993	0.0246497962216915	-0.0202342609160374	0.228463831933959	-0.00248528416253471	-0.00119766158835899	0.0521292118540966	0.0310761575051943	0.0133519221407243	-0.00184147287544686	-0.0161460470454545	-0.0277439281616767	-0.0377969944333731
0.0128965687672601	0.00142391880613813	-0.000471819142462361	0.00705079507643031	-0.00111980951785555	3.8741827342835e-05	0.00307353862535598	0.00198274021932971	-0.000140498627767702	-0.000540533845256359	-0.00153371686379935	-0.00267673551740219	-0.00338872020641728
0.576055013600652	0.283408881330777	-0.0784683883007014	0.287269827389841	0.02342379436523	0.0176074253138734	0.0888231491635901	0.0629656138339977	0.0438226097191531	0.0205156098395517	0.0012200708130542	-0.0139191425832951	-0.0341780708610376
0.10852621048713	0.030104014871978	-0.00800217389702249	0.116169541528634	0.00705854504368884	-0.00488744725891557	0.0371157303121525	0.0241524667476296	0.0101200598059329	0.00108554889238663	-0.0090161455880461	-0.011788062446715	-0.0176030310246335
0.890204976647284	0.109795023352716	-0.162068657617899	0.0978590892867817	0.00642126044895286	0.00440473125165441	0.0303356399583323	0.0218400350077274	0.00588051674820911	0.00541299585030364	-0.00352987943680239	-0.0121360979631228	-0.0159491777026392
0.66372992361707	0.317816065337816	-0.0994536594992574	0.244343355762163	0.0386418161325387	0.0128089954043601	0.0817501055538465	0.0616482901484295	0.0321395001299679	0.0257254057684494	0.00694989096301224	-0.00108395607111378	-0.0298872437766474
0.930000207570208	0.0699997924297924	-0.173716929924517	0.0673170085470085	0.0107522466422466	0.00444221889221885	0.025690415140415	0.0129720007770007	0.0122946459096458	0.00759723276723268	0.000865588727511746	-0.003758540903541	-0.00882910132602444
0.903068974358974	0.0969310256410257	-0.164956920054796	0.0908803296703298	0.0111074462826476	-0.00585640671294507	0.0291839194139195	0.0180297243354937	0.0104674884944117	0.00262551978485126	0.000822513853667828	-0.00715282606956691	-0.0205312172618733
0.0172600704252638	0.00445448729314432	-0.00220288510437825	0.0113403737863053	-0.000450876016853684	-0.000791990496725275	0.00249147692578127	0.00106524488824015	0.000752710415189588	-0.00062143325678948	-0.000883924177863087	-0.00220178141871104	-0.0022272934220755
0.843686189451574	0.0837159992359308	-0.147413028250986	0.129608291622907	0.000206884305533839	-0.00624843645254214	0.038821272530888	0.0204913783878263	0.010760183128837	-0.00302077607350415	-0.0102581894224428	-0.0207094083127496	-0.0300489298043548
0.929686495726496	0.0703135042735042	-0.173276476010219	0.0674509401709401	0.0052758974358974	0.00412322344322336	0.0202961782661782	0.0189726068376068	0.0143319841269841	0.00469956043956044	-0.00310241621626239	-0.0049444960594961	-0.00952332406909329
0.0958684858007103	0.0736692844523464	-0.0118565898288465	0.0460552625281531	0.00721453778150095	0.00102312857337519	0.0211486240373098	0.00770741319527872	0.0110011017486092	0.00411883317743808	0.00283316318642726	-0.00979856770922702	-0.0126923670811041
0.131740999983667	0.0875003999604541	-0.016088680853135	0.0751289220487502	0.0107737732956457	-0.00387167669251917	0.0196831766440392	0.0161030191391424	0.0161361076686128	0.00345104830156326	0.00085899473899273	-0.00422730341022168	-0.00948757877651771
0.544969134276811	0.111577706824398	-0.0794057612563882	0.259263802170114	-0.0024451925228639	-0.0633412635877028	0.0205862766202894	-0.0107633995017221	-0.0210389350283545	-0.0328932280552833	-0.0239242298466232	-0.071414690530927	-0.0479883447269214
0.0929241131848587	0.0632329168767469	-0.0118406154289095	0.0429103623366112	0.00552698492667347	0.00315234955917686	0.0282835554389723	0.00632865029296056	0.00416388661699793	0.00433966724292517	-0.00481773006090952	-0.00492860179456533	-0.0127784135732752
0.114726931270722	0.0735738489142643	-0.01472120049155	0.0650664914077028	0.017539987758273	-0.00305442012562139	0.0289789520143163	0.0226293283587982	0.0112827083889552	0.00724278381632582	0.00426901971325482	-0.00234217614477469	-0.00271022840007311
0.434600712878299	0.0850300097367666	-0.0581000896721539	0.257783534062241	-0.00812075201249457	-0.00599588198727502	0.0547034411004477	0.0340953934901176	0.014047218324045	-0.00705831699988479	-0.019156942192342	-0.0321714154430077	-0.0463288106382169
0.54372321966765	0.109726010529527	-0.0785432884064564	0.256388779412178	-0.000284684869942708	-0.0133895937950971	0.018544896873914	0.0178451361498875	-0.00574092206915677	-0.00683713933251995	-0.0203023050568889	-0.0391774735273447	-0.0757281917508168
0.216100837569497	0.0243924676295399	-0.0196853322853562	0.230664844160866	-0.00279181159428424	-0.00204043663279849	0.0518827233528943	0.0315515419287992	0.011663954367827	-0.00241612411354136	-0.0144579232523804	-0.0262408647691641	-0.0359929491528037
0.575390919267464	0.282683046629192	-0.0775794699492688	0.287965658847871	0.0210241440487167	0.0155375518097152	0.0801901132872697	0.0648073316981507	0.0344396293410968	0.0182808479292159	-0.00148199913679392	-0.0223538144251999	-0.0306253351442686
0.902877179487179	0.0971228205128205	-0.164374086391595	0.0901959340659341	0.00914616511693445	0.0031061262518276	0.0248136850329157	0.0272294871794871	0.0147785697635698	0.00612614568438108	-0.00226544020082486	-0.00289616772116763	-0.0128720889905338
0.0460311330255262	0.0160756408116172	-0.00665626398616202	0.0140917146863427	3.23445837499062e-05	-0.00489783798870085	0.000249814426297144	0.00699572151683812	-0.00052633636988391	-0.00243274670247547	-0.0023095496852211	-0.00643537298279347	-0.00336254218761928
0.20910490458633	0.138009851690163	-0.0243441325377482	0.147829728206422	0.0162754100355898	0.00454944533465126	0.0575444219733691	0.0347756469650739	0.0227894313118922	0.0104124276851205	0.00314709641941127	-0.00684101121417047	-0.0126936529621937
0.120533347971426	0.00896639836996484	-0.0140560190698737	0.0746338524343504	-0.0055876213822611	-6.24734133218147e-05	0.0209159881346141	0.01238037723619	0.00215325888647834	-0.00282504739779145	-0.00939689373725243	-0.0126685054049924	-0.0161631110299872
0.414138192129324	0.07717517880955	-0.0523722802549615	0.297149805466475	-0.00651295596878748	-0.0085924937281926	0.0622585855535129	0.0294739542957582	0.0102108635126265	-0.00755272484849001	-0.0238904332826952	-0.0404302183852419	-0.0583859892763537
0.902246007326007	0.0977539926739927	-0.165468843554879	0.0920739926739927	0.013463956043956	-0.0196926237944004	0.0207228552098057	0.0193111693861694	0.0137942019092019	-0.0031143338752222	0.000648949383949327	-0.0108891762510993	-0.0164531371406371
0.304866050082651	0.105906158214646	-0.0365211741208598	0.234190864645579	0.00943180953348632	-0.00820037896500936	0.0573587585441184	0.0442770355495616	0.0182312574866468	0.000615715284238483	-0.000792483793339183	-0.0124929871750413	-0.0255484832802649
0.1325926829841	0.0887075064195824	-0.0158751201173764	0.0749770091835765	0.00736224258505816	-0.00125810538982604	0.0292295787347152	0.0171322450245133	0.0124026027884007	0.00305206859761606	0.00167767010349115	-0.00621084871130037	-0.00998960041811532
0.841686449021064	0.0863653507392734	-0.147287950807776	0.132294930710315	-0.00255951745394367	-0.00139615947705007	0.0343798658819813	0.0250054441618951	0.0140938113947391	-0.00197783846549682	-0.0100548275417738	-0.0183321512284443	-0.0273780586519826
0.115732453311013	0.0730560490918331	-0.0149275852601213	0.065853028113475	0.0143535150228406	-0.00872765257063557	0.0291132559719886	0.017410748501937	0.0052640423868196	0.00281293122610253	0.00239905800578726	-0.000408160102833177	-0.00204975564368731
0.665728927586532	0.316223446081571	-0.098121693478387	0.242643418739312	0.0157110487993871	0.0176163428666908	0.0816148888426012	0.0643105080034724	0.0800321979425817	0.0166636958330389	-0.000900963706153002	-0.00864184002016954	-0.0199329928816064
0.108721548636663	0.0383416362781629	-0.00734170325547352	0.112621384496767	0.0173366161358275	0.00584532021030959	0.0431896919781283	0.0320412985905879	0.0213366024102117	0.0115909681730686	0.000446190422672743	-0.00705474042310548	-0.0111919883676144
0.125859787325345	0.0868982781513539	-0.0153668072416497	0.0738493176262512	0.0116173020812632	0.000992582419654942	0.0213221535796198	0.0215580855528157	0.0126151151818172	0.00630494225045908	-0.0013507723394753	0.00100759997454006	-0.0113347526454327
0.902307094017094	0.097692905982906	-0.164889505974138	0.0919057997557998	0.0195980341880343	0.00383683743606833	0.0298119352869354	0.018508891706584	0.0160719763569764	0.0117174358120513	0.00203293467216559	-0.00481778554778556	-0.0177776220687306
0.0968797325295998	0.0727186986300796	-0.0122102989028858	0.0452777862666518	0.00506760676219459	-0.00314273968486986	0.0188668333791907	0.0168277164309347	0.0127123898537876	0.000962433538662363	0.000903604309248032	-0.00399884260944006	-0.00818879962047975
0.905480244200244	0.0945197557997558	-0.166607090151515	0.0892947008547009	0.0227637684537685	0.00420930966469435	0.0332319291819292	0.0270278510378511	0.00734543734043724	0.0134865390592315	0.00334012792762783	-0.00141223942723945	-0.00881722950126795
0.544690768729084	0.111259254111761	-0.0788802633493154	0.257648074185099	0.00448685149754413	-0.0755287485697812	0.0492084972099367	0.0272782469945861	0.00992245255187851	-0.0355209485361185	-0.0665205442040294	-0.0309654252592541	-0.105754176411709
0.932903137973138	0.067096862026862	-0.17431880856156	0.0647019902319903	0.00800472527472529	0.00886880341880336	0.0235522466422468	0.0182519352869354	0.0107181807081808	0.00843676434676432	0.00496470085470091	0.00207541847041848	-0.00799954822954818
0.5757694342005	0.367134267278023	-0.0785963678918365	0.290741385852426	0.0314501692711159	0.0182977979666796	0.129905730984484	0.0581799941807709	0.0518063529666174	0.0248739836188977	0.00734843059184753	-0.0110412374596328	-0.0251970599801715
0.306975029020452	0.0500744283324286	-0.032584582244583	0.292228961531704	-0.00165010647365899	-0.00157633572260968	0.0673327000530202	0.0405243650741149	0.0156941767033762	-0.00161322109813433	-0.019525484551794	-0.0341869856396353	-0.0484148424015092
0.368139479172086	0.135469923773288	-0.0475736806359555	0.245422567790975	0.015040227656718	0.00360967022388603	0.0634537679276597	0.0404849243238008	0.0246474901530828	0.009324948940302	-0.0120654123296199	-0.0170625613954988	-0.0312751127923659
0.0700656966300018	0.0112330564296511	-0.00757297480083795	0.0409997168341273	0.00268674549074342	0.00137103174254705	0.0155601542000144	0.0103725516807306	0.00443275326119227	0.00202888861664524	-0.00180452384861583	-0.00270645933064116	-0.00739206696378988
0.542815372335003	0.227332669244952	-0.0753464590579065	0.300840935327021	-0.00108499227649894	0.0123930201558343	0.0786691371440061	0.0482363239842531	0.0266470330562496	0.00565401393966769	-0.0100562614480558	-0.0265430959409685	-0.0462677890238988
0.933091831501832	0.0669081684981685	-0.173889721735546	0.0643184249084249	0.0109460073260073	0.00594428571428574	0.0235417582417583	0.01501605006105	0.0112564957264958	0.0084451465201465	0.008292905982906	0.00194478478786175	-0.00807878177378174
0.0352986393303435	0.0117560386366153	-0.00545400464846056	0.00540497942856932	-0.0038205577411168	-0.00368004628732342	-0.000127495842590711	-0.000686835507578393	-0.00350155637442159	-0.00375030201422012	-0.00387726100436861	-0.00342101577613219	-0.00595507319284219
0.41330869480501	0.117423957522675	-0.0521222563383756	0.29813670508234	0.0193312710080489	0.000126932377606859	0.0809901984535662	0.0506829307045124	0.0241072187177577	0.00972910169282787	-0.00809834391553671	-0.023711491933217	-0.0424634287437768
0.0471728977351199	0.00273567942832627	-0.00386778257077725	0.0305475190907438	-0.00436994729298206	-0.00445498168884382	0.00639191731600804	0.00184100890001614	-0.00188668026626256	-0.00441246449091294	-0.00743775813947792	-0.0098694938597079	-0.0123758946722974
0.0759599623530139	0.0569097052270872	-0.00579024050058329	0.0551812454130033	0.0127767937906609	0.00140421432171209	0.0262705758782383	0.0202797951459582	0.0107322616014139	0.00709050405618651	0.000618722057274479	-0.00501463193038582	-0.00721242058302429
0.551773751571412	0.32054699072018	-0.0767169921383139	0.299567183824905	0.000296218354609912	0.0155840033921665	0.0749096783917954	0.0481607039343975	0.0733457120104103	0.0079401108733882	-0.0124136360861841	-0.0293382019114551	-0.0391547864512457
0.0688039725707165	0.00449066814027813	-0.00572839081465557	0.0469103183404821	-0.00492665761796258	-0.00365643042912311	0.0126170006298676	0.00539469654603407	0.000226322931585227	-0.00429154402354286	-0.00936504329119748	-0.0118047641750835	-0.0159751447001469
0.0101686405518062	0.00136026520007586	-0.00135465595451229	0.00456401940622468	-0.00218703456063219	-0.00199414163412472	-0.000313001688460553	-0.000944153526725305	-0.00183513135374194	-0.00209058809737846	-0.00274379816583341	-0.00288318149720472	-0.00308092350304144
0.529745097335951	0.127413140570493	-0.0717142346174749	0.306256868469726	-0.0048888305348852	-0.00988944004362557	0.0654956415163964	0.0325713809517663	0.0110963272936736	-0.00738913528925533	-0.0278484195100169	-0.0450079156539844	-0.0595353181441212
0.905243601953602	0.094756398046398	-0.165220690542722	0.0885861416361416	0.0121460273060273	0.0105922588522588	0.0432278266178266	0.0262844383394384	0.020340757020757	0.0113691430791431	0.00686954541185314	0.00427790598290601	-0.00435426462426469
0.0370878454076968	0.0126201843587833	-0.00555612045526428	0.013955089430523	-0.0010339424879753	-0.00198788138643148	0.000816100137156973	0.000965342283865744	-0.00150773362954422	-0.00151091193720339	-0.0027836452073851	-0.0023399184556929	-0.00508062706419835
0.934113601953602	0.0658863980463981	-0.17458094892997	0.0635376800976801	0.0120265811965813	-6.3089133089167e-05	0.0217271672771673	0.0125923687423688	0.0149642735042735	0.00598174603174606	0.00224829892329892	-0.00968776539911087	-0.0110613401017415
0.657995260380539	0.271446659134467	-0.0976983079757509	0.245646842408049	0.0214750159425067	0.0190862954824302	0.074241217366904	0.0585361285857304	0.0319006714353081	0.0202806557124684	0.00249149077528088	-0.0194282324392674	-0.0318744192082452
0.932302039072039	0.0676979609279609	-0.174012157869917	0.0644244078144077	0.0159310744810744	-0.00118843711843719	0.0194595909645909	0.0167332173382173	0.0122036019536019	0.00737131868131868	0.00324854090354088	-0.0021229345704572	-0.0139692948504487
0.545784246785604	0.226458520982114	-0.0755014206106648	0.300049429683835	0.010609250534066	0.0087111015339284	0.0751715223185799	0.0537034871614606	0.0271336752220321	0.00966017603399716	-0.0121276481785666	-0.0255838446076373	-0.0477375997365561
0.562906193992535	0.267913758024705	-0.0832157266354427	0.256069005928952	0.0191107440540282	0.00322321983131135	0.0699804386300912	0.0435692414965775	0.025759122002066	0.0111669819426697	-0.00847596407743889	-0.0132963317458972	-0.0295436000528287
0.901715006105006	0.0982849938949939	-0.164451225064313	0.0923806715506715	0.0123663905325444	0.00833277286815748	0.0336016239316239	0.021524938949939	0.016674358974359	0.0103495817003509	0.0057423015873016	-0.00118094525132983	-0.0083803368426445
0.0270558454919672	0.00177102570103243	-0.00398443849491706	0.0095662107126956	-0.000665956807957949	-0.000477625306517817	0.00293520759710919	0.000674966374528983	-0.000962434732899545	-0.000571791057237883	-0.0022815952856263	-0.00414490141417587	-0.00403297225836251
0.889041440098363	0.110958559901637	-0.161681912366871	0.0991688529419299	0.00794279233586925	-0.0108075584244816	0.0287133645414415	0.0161964392445162	0.00796609125916814	-0.00143238304430615	-0.00232034356219579	-0.0145902756129699	-0.0210585034673723
0.904591233211233	0.0954087667887668	-0.165768233680316	0.0898579975579975	0.00870872546257162	-0.00604706558398871	0.0307573931623931	0.0211093040293039	0.00685711421057567	0.00133082993929146	-0.00198066100566108	-0.0136710855999206	-0.0239813747041242
0.0350170142293827	0.00289021501618906	-0.00271086086469713	0.0241762024874364	0.0002395415857913	-0.00125315052509121	0.00832819204617534	0.00512530819385081	0.00181069843768235	-0.000506804469649957	-0.00190806776051465	-0.00381949288173445	-0.00525141413556128
0.0508974650297703	0.00642453604789874	-0.000968768211373171	0.0491174391063531	0.000203752972334346	-0.000390812008190779	0.0199647831420575	0.0118753450068562	0.00527678888558067	-9.35295179282161e-05	-0.0040683879050739	-0.0080826697317309	-0.0107369556363597
0.545712584095126	0.218284012586848	-0.0733753046181829	0.304373382740358	-0.00988399358460523	-0.00266889043594543	0.0645275558859634	0.0454725683994464	0.0240412904048442	-0.00627644201027533	-0.0255190762236053	-0.0384511129319511	-0.0572004191574718
0.124193441741345	0.0863503043303639	-0.0140492605114265	0.0738258296993487	0.0066475825439915	0.000872488555026696	0.0327856925941998	0.0209432125406482	0.016738199303851	0.0037600355495091	0.00287391315257399	-0.00509674516269709	-0.0115934894465819
0.933372881562882	0.0666271184371184	-0.174291496351771	0.0643184004884005	0.00463840714840713	0.00468260073260074	0.0158421001221002	0.00837655067155063	0.0084814652014652	0.00466050394050399	-0.00115443001443005	-0.0105523526473527	-0.00966893392931856
0.857438351050659	0.142561648949341	-0.152051461768379	0.124206850414543	0.0175017183244106	0.0064039478470248	0.0433901715378638	0.0330168121195044	0.0214845282922206	0.0119528330857177	0.00131416734221024	-0.00321084146622608	-0.0150963827730445
0.0639247956882049	0.0235503305681787	-0.00335138821223566	0.0453944772071922	0.0192328964411525	0.00405350658181249	0.0340069384293504	0.026041042999277	0.0115944356069793	0.0116432015114825	0.0115260367857994	0.00332900794527341	0.00136313586514811
NA	NA	NA	NA	NA	NA	NA	NA	NA	NA	NA	NA	NA
0.658166749540349	0.272006438651948	-0.0980254396140854	0.249745257037484	0.00552651880788857	0.00561363694608319	0.0669579749996126	0.0496336255608433	0.0310349034781364	0.00557007787698593	-0.00529589636719907	-0.0238085185132012	-0.0402582439752397
0.92619431013431	0.0598712503632708	-0.172504609088493	0.0711185103785105	-0.00485505161505151	-0.0141217016317016	0.00365488304430617	-0.00955143706720618	-0.0123711523092292	-0.00948837662337654	-0.026623015751548	-0.0227250061690446	-0.0436954212880475
0.557789259455301	0.193297894535864	-0.0827538205278728	0.256792816928677	0.0131836279223024	-0.0103368047216624	0.0569150681218679	0.04837947128436	0.0267790317943097	0.00142341160032	-0.012370020945453	-0.0335375196818798	-0.031482997772304
0.203345988904118	0.0260288861778198	-0.017925157297926	0.195166200555612	-0.00317496315269322	-0.00246247506143371	0.0481170794657358	0.0289327613482358	0.0105957570674445	-0.00281871910706347	-0.0147263384197077	-0.024986148321525	-0.0356253921468988
0.0701317336044281	0.0109100678400507	-0.00836301899788868	0.0417043208391614	0.000969626094587756	0.000837410633559826	0.0146052510362791	0.00954754858312226	0.0056557945978349	0.000903518364073791	-0.00285207488705171	-0.00271500675949717	-0.00856376346575206
0.36601102767857	0.128856625762933	-0.0467359164999869	0.249491766280252	-0.00683546489540759	-0.00572751612031219	0.0500881969388363	0.0308108401088492	0.0111558173344116	-0.00628149050785992	-0.0213940668857872	-0.0348076815409307	-0.0444253475626023
0.54814597599297	0.219688114452254	-0.0749765334378242	0.302096628518827	0.00267474013749813	0.00648809668604045	0.0714948093095029	0.0516611961583043	0.0150582555270853	0.00458141841176929	-0.0197140578141274	-0.0347212066677972	-0.054020430663593
0.448034765967648	0.183039883614336	-0.0546859568149353	0.339370776367097	-0.0136603204337548	0.00487902332951079	0.0758450630714591	0.0424498222117583	0.017053208975976	-0.00439064855212201	-0.0244024395343435	-0.0459660637535845	-0.0599291845043537
0.229881417594572	0.107203274390813	-0.0247625994278618	0.174792850670621	0.0191003751073483	0.000626361792337993	0.0594508874426723	0.0443434799417365	0.0209108890011525	0.00986336844984317	-0.00162141208837613	-0.0129427533805993	-0.0162336425555643
0.398927072011725	0.0750703254642098	-0.0486154285457112	0.300600364603947	-0.00526946281754442	-0.00506756468543557	0.0577929188018861	0.0302933035653981	0.012895684015812	-0.00516851375149002	-0.0326375205500226	-0.0402658076335476	-0.053039966048217
0.144665596399355	0.0559665869564563	-0.0141193103905175	0.118999373335462	0.0168022337140959	0.00171664090376339	0.0440249090618572	0.0304609165883468	0.0229522378426357	0.00925943730892964	0.00569898027290566	0.000391043433391608	-0.0131005716835487
0.455082074324876	0.181042206669273	-0.0557374335676665	0.337320145428606	-0.0130496536082564	0.00115566943028134	0.0758903109729508	0.0404437754014728	0.0177907123377193	-0.00594699208898752	-0.0217247330736519	-0.0414228371787557	-0.0608717654658086
0.0447059210295306	0.005395384716107	-0.0060497202565564	0.0188555242113386	0.000810574552394229	0.00135004277352374	0.00604456201974404	0.00412823263205288	0.000697954163924805	0.00108030866295899	-0.00225665145050075	-0.00293406115414332	-0.00445082307777033
0.370553100954605	0.13257923156867	-0.0481193625224756	0.250264478624665	0.00424645848160304	-0.00601227687322919	0.0498814085183295	0.0301144022859964	0.0177300370048722	-0.000882909195813075	-0.0159619687365508	-0.0317342387054225	-0.0411633047305862
0.458478742210311	0.31873691697197	-0.0582774131811064	0.334698809812266	0.00750384323868447	0.0146349320645295	0.0825549959163031	0.0557967005119541	0.0225296749152092	0.011069387651607	-0.0128604318024657	-0.0202768392960477	-0.0461246894636064
0.929310989010989	0.070689010989011	-0.173392648659311	0.0672377289377289	0.0080622710622712	-0.0137865221957529	0.020438656898657	0.00941691219037377	0.0115475457875458	-0.00286212556674093	-0.00125935397935395	-0.00416855452240061	-0.0157976155895385
0.202811742202904	0.0689118584458079	-0.0231055995315475	0.151236591442809	0.00301471033237555	-0.00213618792933051	0.039631914868917	0.0210806594593095	0.0155467109827044	0.000439261201522517	-0.00988701048266344	-0.0149208511148486	-0.0210752206589324
0.20213850439342	0.0267784965140969	-0.0179796417857079	0.195338194345338	-0.00107864443179473	-0.000881340495121369	0.0482389548003337	0.0284172004859126	0.0127135535188002	-0.000979992463458035	-0.015522817153332	-0.0247391702393668	-0.0352990833060254
0.664278170878835	0.316774865201951	-0.0997300104322565	0.24521274678791	0.0311554829708417	0.0185782147169899	0.079314001998853	0.0675432718742077	0.0458411916805427	0.0248668488439159	0.00960795017151383	-0.00600713121943963	-0.0200286498632616
0.226168920397481	0.0309842945764557	-0.0244930837949996	0.17611696244673	0.00118917233176946	0.00159488815776224	0.0437569834220232	0.0256048034165877	0.0111698614679784	0.00139203024476584	-0.013212968905165	-0.0217720515734382	-0.0311528786249546
0.068023514748443	0.00652311512646787	-0.00785325481740502	0.0389727018805387	0.00282141616440083	0.0036805839163115	0.0157987765987126	0.0100760984638489	0.00704124277453611	0.00325100004035617	-0.000933560416544771	-0.00491119400529114	-0.00589774992394518
0.854866589137358	0.145133410862642	-0.150087434850431	0.125415327834559	0.00467555179862877	0.00715491952491953	0.0388273730116038	0.023197381934305	0.0190829269021577	0.00591523566177421	-0.0064401010741395	-0.0123885535651271	-0.0187576178703984
0.206049704670046	0.031296610023236	-0.0196447202321146	0.173474285999569	-0.00378236062418599	0.00305935893515977	0.0466108677965026	0.0258049828900426	0.0111913810706825	-0.000361500844513113	-0.0118091223240544	-0.0205501471655198	-0.0300566040376953
0.418319560259234	0.116490429932026	-0.0529657248010911	0.296473120197564	0.0351403929338876	-0.00848207910447046	0.0687574580140962	0.0492713205581701	0.0253350810146723	0.0133291569147085	-0.00444779507437143	-0.0282565077054011	-0.0410849017157577
0.198905409659303	0.0695329551286844	-0.0221703066475077	0.150092703025682	0.00863217746464509	-0.00506142277413518	0.0429315184944734	0.0227011965168379	0.0117655519483734	0.00178537734525497	-0.00854011391397058	-0.018539553401259	-0.0234896521089419
0.550776033688033	0.320780982856478	-0.0762858618218827	0.298949181634351	0.010232837663967	0.0121654956318532	0.0805374317199389	0.0488438273872251	0.0230946433046491	0.0111991666479101	-0.0103844840825488	-0.0291159640246137	-0.0449362739690309
0.540089389583002	0.228382480204986	-0.0744798396729627	0.302516546314838	-0.0035862981839816	0.00310121281100206	0.0763538408536519	0.0483773417874178	0.0257857319357531	-0.000242542686489822	-0.00732053953709277	-0.0235661322030591	-0.0405117609250223
0.02433213920572	0.0294686207304925	-0.00210723086687542	0.0155474322886713	0.0136450242633827	0.00858929053324442	0.0151761923936813	0.0124661770189353	0.0135770594292031	0.0111171573983135	0.00700892342786152	0.0217223302847512	0.00823419276872816
0.553198898042956	0.318248337145989	-0.0762489085311029	0.299015573694628	0.00293850521640815	0.0107145036755527	0.0771341956626516	0.0562396209629281	0.0269185994990588	0.00682650444598043	-0.00873310887761147	0.0220060894849987	-0.0415093239309443
0.0311151189626919	-0.00265585081736337	-0.00261069563713168	0.0205252901743953	-0.0058243221666767	-0.00581777711819742	0.00202922147660091	-0.000992904516810111	-0.00409942777064584	-0.00582104964243706	-0.00732273740837028	-0.0090674940760165	-0.0103644884685096
0.412930540883127	0.117071333082788	-0.053166119811255	0.300152362945071	0.0249994962400962	-0.0093316606064392	0.0661153754919162	0.0474570556405098	0.0174058360580918	0.00783391781682852	-0.00799098416349364	-0.0215590538766439	-0.0377136146728054
0.551440043465504	0.192953427289003	-0.0802466769516035	0.25492388163673	0.0112734002173144	0.00625926426810886	0.0713350492160272	0.0532130424062822	0.0324186141291016	0.00876633224271162	-0.00236747161635231	-0.0217069273226604	-0.0411720398719901
0.408534264067868	0.0755736357610842	-0.051971239661496	0.299054680125194	-0.00640956482624455	-0.0105914306468247	0.0593489347496475	0.0354482811767946	0.0133620037034027	-0.00850049773653466	-0.0246140003695476	-0.0420228220812031	-0.056648098341265
0.302386149629706	0.046236324280554	-0.0342002307898956	0.233746536380983	-0.00243738002237437	-0.00561452706605814	0.0482933423636651	0.0278251786763165	0.0091979979140005	-0.00402595354421625	-0.0178531246923995	-0.0349860041156184	-0.0482540490345932
0.46974950264224	0.173279717247829	-0.063936639052344	0.270032632743315	0.00902218159734275	0.00594813907253222	0.0695397891765681	0.0509540218642561	0.0256661127717022	0.00748516033493751	-0.0107525745754453	-0.0219447139750372	-0.0315295253345844
0.569465138573455	0.286415859155863	-0.0779298076439486	0.290968795471875	0.0120577961284553	0.0186052449480574	0.0828427157068542	0.0621199162716519	0.0401690286917419	0.0153315205382563	0.00181615545253166	-0.0202998240028844	-0.0370353113465661
0.0171200222825895	0.00147474483620158	-0.00283349656920526	0.00182356182415633	-0.000222472647923539	-5.08501746939137e-05	0.000837890049045175	0.000194329220977483	0.000603400327995145	-0.000136661411308726	-0.000776984195964284	-0.00155254959682971	-0.00154701555240725
0.417075589106726	0.115909242609048	-0.0547152184309954	0.297142442208364	0.0255322711311788	-0.00339659786047047	0.0715228689761664	0.0460875492126716	0.0235803715243721	0.0110678366353542	-0.0110334819285386	-0.0341010763076197	-0.0480114951532173
0.0766024820583799	0.00443593309207438	-0.00866442481092307	0.0454462380555809	-0.00262539436264982	-0.00435091194854996	0.0137936611246135	0.00636880468372757	0.00263616822069475	-0.00348815315559989	-0.006460797165196	-0.0102817429940978	-0.012080200083765
0.109769868775333	0.0380231812010402	-0.00796435624953112	0.114393421484413	0.020388965646683	0.00573866041885035	0.0421731714122069	0.0293311044592304	0.0250699809064157	0.0130638130327667	0.00829201723904613	-0.00443305580752243	-0.00687870547519809
0.228121543673584	0.106507053142803	-0.0250395334599547	0.174441011943998	0.00905557638999663	0.0126504838436173	0.0609467765076246	0.0396208453972506	0.0286141247579437	0.010853030116807	0.00766036980756635	-0.00312184147390276	-0.0208357637483055
0.893747639027639	0.106252360972361	-0.162561732878938	0.0963808103008102	0.0114755205478282	0.0058476479076478	0.0285347236097235	0.0327334965034964	0.0111029071782918	0.008661584227738	-0.00223674680020847	-0.0163277486038347	-0.0143713265681027
0.103168256720052	0.00834994533894595	-0.00998335658215657	0.0726669385694313	-0.00309142485257428	-0.00310300596851688	0.0183115647110697	0.0081424821736443	0.00195418815059833	-0.00309721541054558	-0.00967253486756933	-0.0159313063847318	-0.0178200213565363
0.180714172463179	0.0325190907111061	-0.0190610434510136	0.150601457254911	0.0020753041214874	-0.0039803093759643	0.0353369118666457	0.0259924847661808	0.012076640142225	-0.00095250262723845	-0.00726471436367546	-0.0190570033395988	-0.0274014701404876
0.578109267623457	0.279812615380855	-0.0778954749821267	0.289951988859409	0.0148511058345328	0.0192808831363038	0.0743629586955826	0.0607046495847557	0.0307631167273471	0.0170659944854182	-0.00468759657259843	-0.0289263236685211	-0.0403718096421045
0.200254179965163	0.0779195756712164	-0.0224061155869246	0.152346110368706	0.0255160747341046	0.00636748442166804	0.0498019865793774	0.0354633310321057	0.0200360967562909	0.0159417795778863	-0.00404517241808477	-0.0100867378586775	-0.010034433204944
0.0178615585145128	0.00874757937162081	-0.00242164013177066	0.0128543685633744	0.00143308675027	0.000796147427797933	0.00387092508203098	0.00164561701387352	0.00153766966856757	0.00111461708903397	0.00095281420395953	0.000826891918215111	-0.000410440976117435
0.9038063003663	0.0961936996336996	-0.165580837149035	0.0900285714285715	0.015088962148962	0.00738382173382168	0.0359184249084249	0.0309644688644688	0.021407836052836	0.0112363919413918	0.00783009627125009	1.57814407814039e-05	-0.00338901431901428
0.0729535082254343	0.00227636739497969	-0.00939397283370613	0.0303265224066353	-0.00412845405632771	-0.00505140918109535	0.0080309624350493	0.0062151616707626	0.00192756143955949	-0.00458993161871153	-0.00645923414126462	-0.00881595470919089	-0.0111439860494601
0.0372858151296135	0.00866125435644237	-0.001949716930524	0.017384338518024	-0.000403392697621879	0.00316731574585111	0.0106543501666216	0.00767355824476167	0.00440824383766738	0.00138196152411462	-0.00112922762094322	-0.00286558844861675	-0.00359149082209317
0.036550681077607	0.011893740260785	-0.00590640268911084	0.00583324589003633	-0.00497889468886602	-0.00446198512791178	0.000820071663679936	-0.00250028281914683	-0.00239459346383006	-0.0047204399083889	-0.00314198338565235	-0.00484973671376943	-0.005599025598711
0.18558383414004	0.0346634139287682	-0.0201730101850141	0.150600708233986	0.00173384912012989	-0.00156934943039852	0.0331328850995408	0.0213715722313914	0.00751448317839368	8.22498448656839e-05	-0.00931188140694633	-0.019276788238186	-0.0268359803030153
0.0732939593397439	0.0042327068223373	-0.00726483832934531	0.0450306803155865	-0.00258577420227139	-0.0028246458142839	0.0121610664644271	0.0070448463597793	0.00187159895122949	-0.00270521000827766	-0.00511855591011683	-0.00999788867571143	-0.0137511415314649
0.00465474975230673	0.00042701213845199	-0.000449578983884895	0.00681591798624128	0.000243276939432538	-9.71684165334856e-05	0.00132983814714215	0.000772911965340395	0.000160354142336434	7.30542614495264e-05	-0.000505509902781268	-0.000582781023010319	-0.00113548014569081
0.893430420690421	0.106569579309579	-0.163123413785638	0.0957212276612277	0.00216810130040901	-0.00269692632154162	0.024669652014652	0.0141241075591076	0.0104159772279004	-0.000264412510566303	-0.00704617894925585	-0.0138549029753554	-0.021467788488535
0.10754641615334	0.0113229795183689	-0.0129569524458069	0.0635799716525601	0.00302807285706937	0.00212301202849539	0.0236485117204526	0.0128577928229856	0.00589145475595913	0.00257554244278238	-0.00336026071556113	-0.00789919139820601	-0.0104349037553075
0.321375411647693	0.0521807202732549	-0.0362841966999886	0.264417646280156	-0.00076037255727196	-0.00814450393403782	0.050185388914967	0.0270555742008975	0.00763036219052488	-0.00445243824565489	-0.0312279619493361	-0.0362083137795717	-0.047103922747136
0.905717692307692	0.0942823076923077	-0.165490031595664	0.0885979487179488	0.0187327106227106	-0.0118838582634058	0.0266418420468421	0.0140656654456656	0.0125743817620289	0.00342442617965244	-0.00375573426573428	0.00249987789987793	-0.00212452713952715
0.0370869332259276	0.00781867309781936	-0.00298516446961236	0.0250620322927784	-0.00122842791406653	0.000161699448037032	0.00884838051810947	0.00607421266817416	0.00145026812031167	-0.000533364233014748	-0.00287146968923208	-0.00463910331926746	-0.00591832393208994
0.892863631923632	0.107136368076368	-0.162307056389181	0.0970492252192252	0.00126231418154499	0.000311943355789435	0.0220052029594338	0.0129987612387612	0.00446114654576191	0.000787128768667267	-0.0016972127872128	-0.0138365936290431	-0.0279626212676213
0.378445296584094	0.223941592788773	-0.0492515744324715	0.244009292390002	0.0036909146108296	0.0025003634531291	0.0648831112130423	0.0411744312217062	0.0227171719646109	0.00309563903197935	-0.00806628079594246	-0.0253240711332615	-0.0327753117919365
0.113832990736047	0.0893404336346695	-0.00911901249668373	0.106981651216745	0.0159562349177366	0.00434285624516491	0.0426283874074096	0.0310504392122423	0.0204487738357411	0.0101495455814507	-0.00190090587292406	-0.00324274585849438	-0.00991761338394453
0.0114513366910065	0.00804600323283824	-0.000890235706118528	0.00643586861715526	0.00277567312769845	0.00250386823614589	0.00491860697215192	0.00428425262321046	0.003443958931039	0.00263977068192217	0.00142396224928339	0.0012844991939403	0.000590275835496996
0.453086083172986	0.155637053738512	-0.0611272249798855	0.256674181105339	-0.00614932507551097	-0.00841285411682757	0.0628482578921096	0.0296574913221279	0.0144177626856675	-0.0072810895961693	-0.0209710900050974	-0.0389604139647697	-0.0479733932034945
0.151558887536093	0.0481996410231607	-0.0159514132927222	0.117861074060299	-0.00443907540270902	-0.00408973830063836	0.0325642298452969	0.0160897277213682	0.00681073312934311	-0.00426440685167367	-0.00990261444329849	-0.0180448189939586	-0.0152621467299592
0.661265897244709	0.267500307684546	-0.0987503984314256	0.245261455795305	0.0139342128692709	0.00713469674759637	0.0725707220398725	0.0426381468428109	0.0285583468095124	0.0105344548084336	-0.00960752443409241	-0.0240662040915648	-0.0419977920900507
0.0486454761474932	0.00421717230061588	-0.00583433546870795	0.023701967891911	0.0024046188596703	0.00181310601852027	0.0111588272017505	0.00759132564719832	0.00399215091496858	0.00210886243909528	-0.000803298364588416	-0.00341865228165075	-0.00341906799238308
0.144556260388782	0.0978063939866604	-0.0159609730944421	0.107283347451613	0.00648145921666909	0.00877533861516253	0.0349801267149186	0.0204790068044493	0.014206280940397	0.0076283989159158	-0.00292170274859144	-0.00757543592393484	-0.0157743211682382
0.3690122546806	0.136784684484871	-0.0467303391018658	0.244528872475125	0.0155854464690707	0.0072925337325952	0.0616094865242747	0.0389207570592467	0.0245047377784453	0.011438990100833	-0.0106609620368096	-0.0215552337480345	-0.0324740379085725
0.224186845391298	0.103265222260391	-0.0241246545884163	0.169795728168671	0.0147233347917184	0.000984329150555574	0.0536319159739871	0.0375847512309624	0.0267757491799879	0.00785383197113701	-0.00358878084483086	-0.0195299837079849	-0.0152210828791448
0.026751408263373	0.0068466680496526	-0.000476978672615289	0.018549876569508	0.000785304862895905	0.000202869373140659	0.0112845424727582	0.00641299380792436	0.00311873511390126	0.000494087118018283	-0.00230617328851625	-0.00403645285331189	-0.00558969939303684
0.412134345782331	0.115600004223349	-0.0523427046487688	0.300130985872598	0.0251700006188358	-0.00987895072749129	0.0977945946767366	0.0482277478028458	0.0176473961511635	0.00764552494567228	-0.00801614068538481	-0.0179490040928338	-0.0477665514910566
0.560852136367504	0.269787661031104	-0.0828018404828166	0.25435385345289	0.0246602672412695	-0.00274734900406282	0.0658062680795036	0.0537294934375113	0.0285694579449515	0.0109564591186033	0.00344687132548505	-0.0215883281951097	-0.0222817701321131
0.901975677655678	0.0980243223443223	-0.164379454245452	0.0920479120879121	0.0175771794871794	0.00552239316239322	0.030944713064713	0.0263006410256411	0.0170603449328449	0.0115497863247863	0.00868292929292924	-0.002713747321055	-0.0111521239871241
0.923966544566545	0.060787087443257	-0.171647906065347	0.0714378510378511	-0.00723210456210466	-0.011934428904429	0.00721390664890664	0.00661521922521913	-0.00217035733497273	-0.00958326673326682	-0.0126696705858245	-0.0233492908240182	-0.0247061321370937
0.297668912276044	0.0511223590665313	-0.0325283023878946	0.264855992530192	-0.0019519529580293	-0.000264541838375265	0.0568091135040653	0.0336759860454836	0.00976311682319092	-0.00110824739820231	-0.0185273173616815	-0.0314203171182332	-0.0447044386602536
0.933143431013431	0.066856568986569	-0.174301024044923	0.0648866056166056	0.00825510378510386	-0.0137111494488418	0.0184890476190476	0.00641056665556672	-0.00192470085470076	-0.0027280228318689	-0.00247621489621497	-0.0115070693974201	-0.00670814407814402
0.391992449253223	0.0755369154972093	-0.0482267661669142	0.302636250739595	-0.0058109985196001	-0.00379239692653599	0.0643197804681159	0.0331488291411638	0.0122282679681471	-0.00480169772306804	-0.0300576263825879	-0.0360613920615796	-0.0528678834891421
0.93421336996337	0.0657866300366301	-0.174512898183717	0.0631989377289378	0.0125409157509158	0.00677073260073269	0.0225958608058608	0.017208021978022	0.0136549361749363	0.00965582417582422	-0.0026884576534576	0.00144695970695974	-0.0132211344211344
0.893475773115773	0.106524226884227	-0.162414495210269	0.0961796481296482	0.00272564990564994	0.000924036049420707	0.0345031646131647	0.0224024503274504	0.0159201180870413	0.00182484297753527	0.00349864737826278	-0.00184149073149065	-0.0122645218456757
0.0689112287007642	0.00108243374146062	-0.00883314114119567	0.0270694897130357	-0.00190111607360019	-0.00326246448916888	0.00638972780149388	0.00212691732008496	0.00080240521757402	-0.00258179028138453	-0.00582482038282503	-0.00785125729494777	-0.00949676142686863
0.660664039154255	0.318312147232781	-0.0995562438856191	0.24727385886225	0.0233275829159099	0.0194423183194339	0.0801386228181257	0.0499428233545809	0.0371263658084389	0.0213849506176719	0.00543651001827672	-0.00973833617603725	-0.0230870789472157
0.317886484898413	0.0505786695815731	-0.0362290116229906	0.267343475102251	-0.00809715928001831	-0.00486589217812367	0.0519686603856607	0.0319102769618811	0.0101315405968613	-0.00648152572907096	-0.0215341219448122	-0.0296591124308562	-0.04517597574541
0.0474883671124341	0.00116456690846756	-0.000402917730220845	0.0441284466606587	7.87040747381243e-05	-0.000301603999701271	0.0191379022473385	0.0117343080812424	0.00546564562447074	-0.000111449962481573	-0.00419358108498393	-0.00790061229019195	-0.0106784015896532
0.0521568580931851	0.0226206687488307	-0.00797036316026906	0.016909743708403	0.00433450871470913	-0.00173510286122976	0.0115894732219594	0.00309719551921104	0.00222453087278284	0.00129970292673969	-0.000576948689101159	-0.00492908167794508	-0.00451928546679891
0.130872522769334	0.0880185990719367	-0.0160581631492182	0.0752899657023881	0.0120745330706013	-0.00255258960553564	0.0323628575287272	0.0208709599618928	0.0125845744524666	0.00476097173253281	-0.0013995833308463	-0.000542092547587691	-0.00961941923119154
0.894201583971584	0.105798416028416	-0.162307864572279	0.0964031046731046	-0.0038358374958376	-0.0139110401564247	0.0244007603507603	0.0139509376093991	0.0017763436563436	-0.00887343882613112	-0.0130545021645022	-0.0172528648274802	-0.0191778683638739
0.319495928834874	0.0968599919589342	-0.0375518632497148	0.262258477464022	0.0344989786305705	-0.00524534550690442	0.0729463165977582	0.048954977831433	0.0157641206726103	0.0146268165618331	0.00116057089471705	-0.0140573575139615	-0.0320763858097931
0.0529442947827802	0.0225404232487773	-0.00827072464190732	0.016384831414031	0.00323033222424277	-0.00556970197031956	0.00204693955475974	0.00075681732875521	0.00052061279075824	-0.0011696848730384	-0.00254372655448686	-0.0042407467911223	-0.00562677934206581
0.903231575091575	0.096768424908425	-0.164558291590772	0.0898699633699634	0.0107708776191129	0.00447597069597072	0.0237405874040489	0.0230106776556778	0.0134761208022748	0.0076234241575418	-0.0057373047251893	-0.0140229313685308	-0.0173754458420307
0.0157032979193822	0.031390474411493	-0.00116804183321509	0.0115270246349305	0.00794546029888763	0.0114047789299759	0.0140319353638481	0.0119768174436605	0.0105385156694091	0.00967511961443175	0.00901806111375577	0.010346655780242	0.00686575625355993
0.893896344766345	0.106103655233655	-0.162324793887469	0.096423984903985	0.0113407545446007	-0.00307522682445749	0.0249803341103342	0.0159518989343991	0.00900495004995017	0.00413276386007155	-0.00849505272505258	-0.0154627900304823	-0.0209754966903383
0.226662712174518	0.0303916947953206	-0.0246805034552508	0.17825445871969	-0.00352357845888304	-0.000478031705738818	0.046892576859492	0.0272079591251946	0.0105805272769932	-0.00200080508231093	-0.0109780864097098	-0.0232958809063169	-0.0319800469983551
0.032110199215013	0.00960607726035257	-0.00505130973794213	0.00705471324541291	-0.0035371404917858	-0.0031902162130921	-0.00183361721530741	-0.00132884215156537	-0.00363131354770007	-0.00336367835243895	-0.00351142871824491	-0.00520738333182224	-0.00568654091362645
0.923295982905983	0.0609805499070772	-0.172462562337144	0.072867094017094	-0.00876274892528284	-0.0182084863854094	0.00876351481851478	-0.000182675785752706	-0.0024964002664003	-0.0134856176553461	-0.016880546300668	-0.0191941018708159	-0.0270701530771893
0.0942706656714727	0.0154341173441559	-0.0106169425412179	0.065704109958672	0.00222532028595281	0.000620324654976703	0.019266987570708	0.0145007727258049	0.00434283099029525	0.00142282247046475	-0.00313245207076766	-0.00804131584574895	-0.00961465040035486
0.545693442098867	0.110319819426727	-0.0788903705307356	0.256795610293559	-0.00320353630777204	-0.10679131084371	0.0407974348174525	-0.0108932209255634	-0.0114260090824475	-0.0549974235757409	-0.076775202475155	-0.0853019138613288	-0.0867228462929733
0.0614956691441408	0.00235830678688383	-0.00479053559694819	0.045039390373225	-0.0051355021622622	-0.00527442822113447	0.0124713097278118	0.00566919862435628	-2.98851745562587e-05	-0.00520496519169834	-0.00815508289074792	-0.0122041713716892	-0.0148261846392721
0.854173774857621	0.145826225142379	-0.150449708967827	0.126586115252269	0.0154874572436111	0.0147341882903421	0.0423804559116097	0.030525071402956	0.0227887714849253	0.0151108227669766	0.00524886404194103	-0.00766898008106254	-0.0117249019783635
0.299564699265195	0.046502244432343	-0.0337465495453529	0.233520135915328	-0.00362343550755551	-0.00909262682524692	0.0513856780810806	0.0336701284612996	0.0144758590785368	-0.00635803116640121	-0.0198190326434973	-0.0348941069283489	-0.0377279134565326
0.0674373278153753	0.0305605178776018	-0.0035396723611657	0.0500890849061346	0.0216501310353869	0.00474384451333533	0.0321112571983238	0.0209721044729402	0.0174246965271186	0.0131969877743611	0.0038734544310018	0.00206832359716339	0.0009123762623134
0.0479504532736539	0.000996318471984503	-0.000730690725685455	0.0444681100779643	0.00013795181562485	0.000392551737433695	0.0187582977495977	0.0112782258026913	0.00499613274062187	0.000265251776529273	-0.00440476881702536	-0.00783150799659346	-0.010889143198451
0.0804422862189634	0.0125657761389691	-0.00978828886286989	0.0419639669017791	0.00474701922389272	0.00351111589709242	0.0149103451456733	0.00940973161604738	0.00688565317956041	0.00412906756049257	-0.00177272764998186	-0.00120828210392017	-0.00569082263017569
0.545321273553288	0.322095868418334	-0.0761105259703823	0.303377849849549	0.0985413974224313	0.00843183792594526	0.07981439491118	0.0556795436863479	0.0254851336715424	0.0534866176741883	-0.012920295900834	-0.0331864049273064	-0.0441982957960946
0.854193993613224	0.145806006386776	-0.150859222476277	0.125848582699352	0.000872363192363168	0.0063243690317778	0.0333531572273879	0.0266626496580342	0.019744144746656	0.00359836611207054	-0.00316493226858616	-0.0106607144790856	-0.0203604684252928
0.132211481416606	0.0877506644849969	-0.0158433097670298	0.0746125182556595	0.0133952984271405	-0.00264580731381081	0.0227496167848193	0.00933999977031449	0.00419929051523091	0.00537474555666484	-0.00779244235037382	-0.00709453430003718	-0.0123748621272373
0.000707759486891893	0.000402796869759566	2.92272066903393e-06	0.00017676348695046	-0.000100540669040431	-9.45294842045872e-05	9.54494922231406e-05	1.87075180080713e-05	-5.91894201439755e-05	-9.75350766225093e-05	-0.000205164722932042	-0.000197504841882404	-0.000260889807400603
0.284935054072476	0.0463178253738341	-0.0315621518139969	0.23440852651293	-0.00627654570215908	-0.00886127085509197	0.0483324431144619	0.0229538541398937	0.00955069619975724	-0.00756890827862555	-0.0195283736344886	-0.0349782129223402	-0.0415461437827372
0.00817069727246235	0.000781808235995775	-0.000926342432668636	0.0053880570817608	-0.00206548136655032	-0.00227650385379428	-0.000439411519613062	-0.000711967370808778	-0.00118182538437698	-0.0021709926101723	-0.00222474805704392	-0.00233043763682694	-0.00263023893657265
0.576409498296017	0.284391357289675	-0.0791132120426761	0.285734073834689	0.0152560218176087	0.0202574846505132	0.0877500516513128	0.0618185764941293	0.043266169482898	0.017756753234061	-0.00384407961606059	-0.0182982939482678	-0.0393490511512278
0.527690272091812	0.125642787007317	-0.0718712895629448	0.305507740987199	-0.00362324298842709	-0.0074433303970266	0.0610627997633588	0.0342700570546588	0.0142842070514131	-0.0055332866927269	-0.0317144588384878	-0.0435061783803261	-0.0630427529141449
0.207340869390856	0.0305870568623908	-0.0197313875133088	0.17341480553478	-0.00108010512883502	-0.00274407862570161	0.0421295788796997	0.0240022076240666	0.00897221996490741	-0.00191209187726832	-0.0133256108394748	-0.0249859905126114	-0.033210729578094
0.0161914418109032	0.030506450323455	-0.0016100808993685	0.0137970969066773	0.00627040601743488	0.0125242352341851	0.0138545217231234	0.0119982446384682	0.0113398747109248	0.00939732062581	0.0125383514360907	0.00588200933949117	0.0102139819573611
0.447941638825609	0.159457687964494	-0.0601923854823324	0.255321459422834	0.00316400862215499	0.00091240150212174	0.0597431660858707	0.0381938841737579	0.0175778912698309	0.00203820506213837	-0.0104464369871868	-0.0288582959028511	-0.0418866172830112
0.201452895273584	0.137262060508791	-0.0221234112988612	0.148159785655305	0.0252129526668152	0.00403578604647067	0.0561921797067328	0.0723799605610421	0.0174859318234745	0.0146243693566429	0.00470241951153813	-0.0040393999078342	-0.0142726676710716
0.0257719037745108	0.0030686780741307	-0.00327958997135671	0.0137594798979138	-0.000324483805296323	-0.000930811289969236	0.00404159746276358	0.00220695968233689	0.000113802912997184	-0.000627647547632778	-0.0015342337738967	-0.00235712211762493	-0.00325511807618107
0.151329486740184	0.0574936354460945	-0.0159531780351458	0.120319185939713	0.0191055936683056	0.00317193964563744	0.0453691476636792	0.0254791336914588	0.0172526248136758	0.0111387666569715	0.00227981850576481	-0.00537002124380392	-0.0137287035244343
0.932608327228327	0.0673916727716728	-0.174099208546736	0.0648942368742369	0.0109151892551893	-0.00220244644244638	0.0217725518925519	0.0173840537240537	0.0149278998778999	0.00435637140637146	-0.00376960927960923	-0.0106587816883971	-0.00787689865689867
0.854420401222709	0.145579598777291	-0.149981308473383	0.124743225150918	0.00447413535182772	0.00787431226892776	0.0359838589615513	0.0259896934576894	0.0102287578233732	0.0061742238103778	-0.00787705200782129	-0.0148043041470628	-0.0216371991814382
0.11002107528488	0.0106553099462628	-0.0113678188100735	0.075451009271688	-0.00133688065127763	-0.00365580766919252	0.0173630172576575	0.00893636541102989	0.0040736020415412	-0.00249634416023507	-0.00748770610763136	-0.0158898091134093	-0.0167640835005583
0.0533268353588389	0.0226509569956044	-0.00797673514047083	0.0160089612264389	0.000587109186447519	-0.0048487512475612	0.00379187644788952	0.00591119596605669	0.00142811332991818	-0.00213082103055684	-0.00209330952207794	-0.00510125152781021	-0.0049028463020889
0.649158176457502	0.175614113606953	-0.0964425431335113	0.246884349764759	-0.00142931632155785	0.000332163903510652	0.0606474616446463	0.0385705610902679	0.0206489213554599	-0.000548576209023599	-0.0128547583932277	-0.0315578791807577	-0.0496183255711092
0.118716447026542	0.0932246752070579	-0.00875534589990354	0.1090895967329	0.0181481004574578	0.00369967283101451	0.0408896067949146	0.0335257395237318	0.0176376818144122	0.0109238866442361	0.00215050719745596	0.0332208701768463	-0.00848294689682079
0.643197640625523	0.177861843054769	-0.0951553185907691	0.249971876735749	0.00967043432289327	-0.0103819932306597	0.0538116542092791	0.0309943882581286	0.0212277000885139	-0.000355779453883209	-0.0207032780322883	-0.0442560827608481	-0.0479185005916708
0.0114136632445092	0.0240859244021554	-0.000381188044378672	0.0107072993777562	0.0058267249239962	0.0048074350528856	0.0108168698234072	0.00693762832210305	0.00764250624378515	0.0053170799884409	0.00378776941804122	0.00508190554253353	0.00394770402815387
0.0186953589043113	0.0330782129451658	-0.00128194193314533	0.0153025149592694	0.00876602505805704	0.0118633659794194	0.0140713028493288	0.0126280529676323	0.0112742589113012	0.0103146955187382	0.00864505458384977	0.0135138951917372	0.00770708218860469
0.000205234929856232	2.10974800907143e-05	1.39035639661517e-06	6.32255307096326e-05	-1.70138730568803e-05	1.63134072907189e-05	8.47356108978853e-05	1.89130504137893e-05	3.1412050700847e-05	-3.50232883080694e-07	-4.10664648914529e-05	-4.24547666450007e-05	-5.42229189813661e-05
0.120858586752286	0.00898596865044327	-0.0138782551551288	0.0751841091824741	-0.0066019803324792	-0.00287936782206995	0.0196909112224326	0.0128021791442506	0.00291624597590198	-0.00474067407727458	-0.0104175093033768	-0.0154616737591819	-0.0187619227450694
0.0739468394987598	0.0517521280103708	-0.00554932023865518	0.0520494636061328	0.00951552198283438	0.00260117877014472	0.0252237265667618	0.0126667525497755	0.00895982358088039	0.00605835037648955	0.00127997326532091	-0.00163089523140708	-0.00777217688898131
0.856459879863726	0.143540120136274	-0.151842072225894	0.124866164092318	0.013389273205427	0.00430411801873332	0.0426427330788869	0.0337462351323889	0.0249162184823722	0.00884669561208018	0.00725207262822647	-0.0092973617835157	-0.0122928630770939
0.931583137973138	0.068416862026862	-0.175105600364635	0.065852026862027	0.0125475335775336	0.00426455698148009	0.0209366117216118	0.0175096275946277	0.0129230525030525	0.00840604527950684	0.00102897768897769	-0.00319892551892553	-0.00567427350427352
0.00743138135928295	-6.42275765887742e-05	-0.000807119430238206	0.00492628917108272	-0.00156528997038404	-0.00130977073050647	-0.000240757827755431	-0.000989281135800483	-0.00186822816740134	-0.00143753035044526	-0.00218390072619465	-0.00215382230554136	-0.00238608159685818
0.0653425040769398	0.0103333291691251	-0.00858056852840497	0.028004234632941	-0.00129821215583641	-0.000839791876757881	0.0126126848274111	0.00626886961546858	0.00271637070741002	-0.00106900201629714	-0.00236243278035465	-0.00358736840392325	-0.00506690410790572
0.0351608168473602	0.0115522509067364	-0.00524582798911054	0.0130868922081784	-0.000665829195441274	-0.000574809999417572	0.000218571743431532	-0.000299874835715343	-0.00128409903896264	-0.000620319597429426	-0.00166824357537716	-0.00377011049793238	-0.00423891011652648
0.00845520946703883	0.00884753712158261	-0.000662630729517292	0.00970007167216528	0.00650044972223544	0.00685644624325965	0.00638299154450408	0.00708646157133526	0.00562594463847616	0.00667844798274754	0.00467671527697427	0.00475495316560592	0.00590972804809835
0.55153780511035	0.317612118670549	-0.0771209531962791	0.298007904199474	0.0119426789673694	0.00995293419424093	0.0759951820690105	0.0529094033075315	0.0298596497589058	0.0109478065808052	-0.00976519505743245	-0.0246485616136712	-0.0387293744725891
0.883030102547026	0.0688987186380862	-0.160819591334305	0.102953597086674	-0.00222567566671639	-0.0114942703106743	0.0188845879761265	0.00975462765866608	0.000888135667751033	-0.00685997298869534	-0.0160007933587455	-0.0161720584270902	-0.0235224220438343
0.376971028253623	0.223236027212642	-0.04804201446923	0.242682403284777	0.0108666191465898	-0.000292148774216072	0.060361008174279	0.0394117940718954	0.0165635816356672	0.0052872351861869	-0.0156247754487674	-0.0247794198383537	-0.032225263600047
0.432861939284975	0.0871705588022402	-0.0569984379022795	0.258290268331256	-0.00328401506159925	-0.00894658881984767	0.0564101860808469	0.0368951130904636	0.0164365606351227	-0.00611530194072346	-0.0189594334103032	-0.0297182282639483	-0.0444060495259546
0.663998215447772	0.268567699739189	-0.0979396182480043	0.245122057110686	0.0164582774857357	0.0085456669254983	0.0702103811082313	0.0465057312038016	0.0267603287157047	0.012501972205617	-0.00794925187089635	-0.0241892005073515	-0.0380224107116359
0.581564287371977	0.367374727669295	-0.0787558268600161	0.285894291532859	0.0264682577972584	0.0190773198754313	0.0832798153843837	0.0607265266836557	0.0666555344304097	0.0227727888363448	0.0079058794580783	-0.0091614624873646	-0.0314187649592338
0.00765129692646312	0.00843132900815598	-0.000643205498249499	0.00596647851257123	0.00314652522776636	0.00372728147154961	0.00526712914162707	0.00366828629046071	0.00303695160416871	0.00343690334965798	0.00202404672554032	0.00166033595295161	0.00144668181924187
0.0129579951618866	0.00138626161750755	-0.000659769217555738	0.00746751817472484	-0.00117973063112818	-0.00157852550737747	0.00330276636868817	0.0013761889356888	0.00014394358398399	-0.00137912806925283	-0.00225468855159345	-0.00242609327795413	-0.00341017835793138
0.660708557014091	0.318090636761488	-0.0993224930912416	0.247865066244539	0.0167780894892502	0.0165178041934048	0.0806346211450891	0.0572622873830081	0.0376882996868925	0.0166479468413275	0.00747745881314599	-0.0113157910130102	-0.0278989291660093
0.93051873015873	0.0694812698412699	-0.174411079574718	0.0669069108669109	0.00891157509157514	-0.0200105804451958	0.0190220390720391	0.0158838938838939	0.00988081196581203	-0.00554950267681031	0.0014419975775859	-0.0171293486922434	-0.0163431670780199
0.0265412720515268	0.00660073174479915	-4.75411149232427e-05	0.0173772591829262	3.34280305286164e-05	0.000181652458232515	0.0110812718838644	0.00653948763422735	0.00296425361664075	0.000107540244380564	-0.00184278927251597	-0.00400536350491412	-0.0057472384859101
0.581584494342943	0.364244365364355	-0.0796277227866664	0.286827393130883	0.0296297415520539	0.0233994721026624	0.085783602776443	0.0641212389844997	0.0465766425203104	0.0265146068273582	0.0263176065775016	-0.00798724166583287	-0.0351974021980408
0.00648576753433315	0.0227032717158693	-0.000258051760284182	0.00723925245369838	0.00529320311931269	0.00187739770047804	0.00722866966581784	0.00604649892538207	0.00581755786913761	0.00358530040989536	0.00508601167215841	0.00265007549943075	0.000676222938601595
0.0154742149637921	0.00255482278233613	-0.00251300668086002	0.0022451298691637	-0.00114856790888571	-0.000118928380748272	0.000428025126374519	0.000223393762546235	-0.00111460489717749	-0.00063374814481699	-0.00152665728831549	-0.00205074091253576	-0.000719993178759964
0.892358286158286	0.107641713841714	-0.162551407813795	0.0975507614607615	0.00771359307359298	0.00388660783660788	0.0272946991896992	0.0215040150874766	0.0167435392385392	0.00580010045510049	0.00046242035742039	-0.00786197290484392	-0.0183757641964424
0.131446662187654	0.0881332830443151	-0.0159921224804823	0.074151208139565	-0.0014114582286405	-0.00209214121301218	0.0331298586281327	0.0188867391786542	0.00394032441219211	-0.00175179972082634	-0.00140275197183692	0.00950449601921619	-0.00916487579292674
0.855974729117037	0.144025270882963	-0.152251148013701	0.124492816670509	0.0168951060051059	0.0100508786085709	0.0405209670671208	0.03394282777052	0.0219263400274937	0.0134729923068384	0.00127885298462216	-0.00695349816724256	-0.0117164416072008
0.840927487811334	0.0870267102786016	-0.147734258903675	0.132417530503684	-0.000952135687074862	-0.00179615208685246	0.0335795476958939	0.0205769321005396	0.00970586922127648	-0.00137414388696366	-0.00842845703916828	-0.0201231196878071	-0.0268065980590501
0.153893051915401	0.104429765619957	-0.0172235805671125	0.11591490306729	0.0193118325046525	0.0111441777034514	0.0344371292322437	0.0288353699974546	0.017080821718349	0.015228005104052	-0.0013287919853226	-0.00396207289280057	-0.0145415671587333
0.0130531100043815	0.00142807432953733	-0.000677454382544077	0.00686009562744554	-0.00115906466908976	-0.0010261060704216	0.00264888245096357	0.00135247122348494	2.66444401110563e-05	-0.00109258536975568	-0.00250240426680539	-0.00299467381052116	-0.00300511547692684
0.557938039595223	0.193128556156143	-0.0828242543884221	0.254738600662984	0.00909015745296726	0.00353408496235863	0.0684487354002485	0.0342787674236188	0.0252961660694874	0.00631212120766289	-0.0173781138980429	-0.036646244737646	-0.0422404705347736
0.305486236364739	0.0534371462339314	-0.0332982792780537	0.267669895528824	-0.00626153648146377	-0.00510921780520901	0.0564598464060564	0.0333788350670821	0.00537900775200456	-0.00568537714333639	-0.0179392332466011	-0.0326618434263967	-0.0438149518607481
0.281598282125112	0.0467679358271346	-0.0308429225329789	0.230566819469528	-0.0042700912190079	-0.00985291384722092	0.0505303649492019	0.0280243080874927	0.0088052518353377	-0.00706150253311438	-0.0199120599131049	-0.0372484544254464	-0.0437344449845975
0.435564058447965	0.0888169030726723	-0.0586407084106295	0.257344002978847	-0.00328663803374651	-0.00491919247069394	0.0478079916889357	0.0294305365440936	0.019555411105257	-0.00410291525222023	-0.0188287545406895	-0.0289820752258195	-0.0474169428371047
0.643171252088792	0.180484255704319	-0.0951423074053968	0.249752590276509	-8.70883358669028e-05	0.00424154240598695	0.0570675495152162	0.0311399327259648	0.0130456268055587	0.00207722703505997	-0.01593264563909	-0.0337480791076139	-0.0561742486635251
0.092315979115077	0.0123598344640498	-0.00822377496889214	0.074717617245857	-0.00342067206886518	-0.00211953039830202	0.0227401111245914	0.0121676297067225	0.00707545333920773	-0.00277010123358359	-0.00717277898384797	-0.00963062975257378	-0.0158780877546537
0.0136099805613464	0.00180625274527003	-0.00212470960170074	0.00286670058884729	0.000480979864740208	-0.000448229139415614	0.000904372072624664	-9.71419686033748e-05	-0.000555774602336962	1.63753626622968e-05	-0.000584001085828036	-0.00134361836130606	-0.00148593237323051
0.891822038815885	0.108177961184115	-0.161622675784662	0.0967954337115876	0.00351004252158105	-0.00140348544617774	0.0250306829068367	0.0183091067052605	0.0135926800549878	0.00105327853770165	-0.00971215727889641	-0.0178382012299177	-0.0183448363288296
0.0148149021091441	0.0023995408872188	-0.00244313851157311	0.00264616456498975	-0.00104815969706408	-0.00137726284384714	-0.000228144841056316	9.44711641635999e-05	-0.00020567572672694	-0.00121271127045561	-0.00159935710559554	-0.00121297296084862	-0.00130448233568219
0.325639681983771	0.098027917883463	-0.0382232484794701	0.266265530090017	-0.00188940497430529	-0.00160111704923549	0.0732244680651524	0.0377845975623635	0.0205627730031523	-0.00174526101177036	-0.0146536043601674	-0.0185829772706976	-0.0305438384899241
0.893719789099789	0.106280210900211	-0.162556808510866	0.0962721522921522	0.010809698079698	-0.00342801864801867	0.0306037812187813	0.0248963686313687	0.0136110978337901	0.00369083971583961	-0.00145008115815803	-0.0109151821618355	-0.0218245798545346
0.539383445633008	0.225355544452737	-0.073306286878985	0.302623983639994	-0.00319290022470098	0.00534571865051015	0.0761012214004266	0.0552109551586978	0.0270586834032658	0.00107640921290453	-0.0138656534266373	-0.0275627122823152	-0.0517206594657386
0.893966443556444	0.106033556443556	-0.163529406290853	0.0963272194472196	0.00899703382088002	-0.00270075369075362	0.0348506071706072	0.0277549156399158	0.0137607031857031	0.00314814006506314	-0.00225223221223214	-0.00399557387202776	-0.0145416909129478
0.11265177038857	0.0685325762453933	-0.0137797123036178	0.0630147164324565	0.0181832666696511	0.00253872239244043	0.029004724880584	0.021198767489803	0.011298055556113	0.0103609945310458	0.00217745422776826	-0.00337789479050095	-0.00252689160455576
0.209067137770656	0.138552608323131	-0.0244681599436273	0.147629060215911	0.0223883595756195	0.000716044072792493	0.0523888699199061	0.0332676013158861	0.0261528098068173	0.011552201824206	0.00241205494374302	-0.00532818940116017	-0.0107691936575059
0.895827335997336	0.104172664002664	-0.162998770682042	0.0961757775557776	0.0361485736485736	0.00482633255633258	0.0300091414141413	0.0260710267510268	0.00792481262327416	0.0204874531024531	-0.00620053529677966	-0.0135580035776189	-0.0190502801045108
0.0759992822492427	0.0573076727273858	-0.00587799551604626	0.0552193316534196	0.0105260320786984	0.00455009847250817	0.0260295625040726	0.0138441680399712	0.0105383312479669	0.00753806527560327	0.00161339370741428	-0.00194326639118902	-0.00554005383054912
0.145226889726795	0.0447429232010569	-0.0160800482255136	0.108071369084288	0.00225487961153145	-0.00431073551862771	0.0281253579440865	0.0172870709901294	0.00854136172323733	-0.00102792795354811	-0.00898846519921875	-0.0117215521286529	-0.0214646724748389
0.905382063492064	0.0946179365079365	-0.165186009753957	0.089366691086691	0.0111027716727716	0.00792648351648351	0.0242404667981591	0.0193339549339548	0.00935981379731365	0.00951462759462762	-0.00380787051560816	-0.0124930261618723	-0.0091738788134943
0.906570451770452	0.0934295482295483	-0.165924935707145	0.0880770207570208	0.00969612942612952	0.00300841547341557	0.0259676917526919	0.0190571367521368	0.00431686650955887	0.00635227244977254	0.00207637584637588	-0.00503425664066282	-0.00955722890357491
0.0309385772595995	0.00188539730563307	-0.00418582652360036	0.0107581851272528	0.000128454575460565	-0.000859545916407585	0.00389787963132936	0.00251799822275659	0.000823696109990758	-0.000365545670473512	-0.00156342055101883	-0.0015635619546112	-0.00260360482657258
0.0689544434600246	0.0111516307230176	-0.00705195043647766	0.040379276002768	0.00149227352476197	1.75562274992436e-05	0.0160112860580772	0.010398928497775	0.0054121125958457	0.000754914876130608	-0.000273250571525885	-0.00570843994768981	-0.0077439349631149
0.399391266774696	0.075065007127892	-0.0504550036992412	0.303446077906766	-0.00753809966070551	-0.00289681219699889	0.0602968789424775	0.0293944363829891	0.0140459164551011	-0.0052174559288522	-0.0273717971945511	-0.0457428723412775	-0.0578326804151127
0.286238669748151	0.0451547991888158	-0.0323005077677023	0.233719243967369	-0.00336009640525414	-0.00332835493626132	0.0492944498174785	0.0257623084399633	0.00330903364799712	-0.00334422567075771	-0.0252886333581034	-0.0316971502763166	-0.0403904053251942
0.111709210983216	0.00939825365394704	-0.0115685591279845	0.0736921330544976	-0.0023557914651777	-0.00868639186640663	0.0162520020307053	0.00757855313593601	0.00447877532357269	-0.00552109166579216	-0.0115878873104253	-0.0150905839062083	-0.0189547638252288
0.575479849784278	0.3694172348654	-0.0792022243286182	0.290083646726722	0.0238954344885146	0.0228596633577764	0.101109956309216	0.0727544819093799	0.0513997481647265	0.0233775489231455	0.00502681139580285	-0.019793098421912	-0.0274313799698004
0.0683655508272852	0.00486790638670558	-0.0058172359288781	0.0466827588179192	-0.00418614765390576	-0.0039673811783399	0.0136145239614893	0.00596132454102519	-0.000230212539847188	-0.00407676441612283	-0.00871413979528798	-0.011541630291693	-0.014807544425319
0.883502678176524	0.0702865635087347	-0.159756315100675	0.103686369442523	-0.00562348180728278	-0.00943568664288008	0.0196583936014502	0.00815272628901875	-0.00121810756349583	-0.00752958422508143	-0.0158907873296824	-0.0161915551128108	-0.0291384474376276
0.894001742701743	0.105998257298257	-0.162244688196217	0.0963801742701743	0.00290158514687944	0.00409392069469006	0.0265870362970364	0.0231533141217757	0.0130241964445812	0.00349775292078469	-0.00297342712842696	-0.00826101620601616	-0.01527531314839
0.0130823950776402	0.00885903984080875	-0.00136800081973221	0.0129976216802834	0.00415293012384406	0.00407735367411267	0.00594424725056261	0.00435167138026543	0.00413501338924009	0.00411514189897837	0.00225905672383685	0.00314648631644734	0.0031992143452436
0.0650646396640189	0.0204996658663628	-0.00297486528634646	0.0492920444668612	0.00360876206811644	0.0033715620179596	0.0243177053755753	0.0169590376236724	0.00794575899301185	0.00349016204303802	-0.00495782228939384	-0.00395537064260954	-0.0114078104990061
0.850137657897658	0.149862342102342	-0.149906785175625	0.127853086913087	0.00454830835830833	0.0126372268254621	0.0449595188145188	0.028951948180025	0.0183154490808336	0.00859276759188521	-0.00130322649182746	-0.00836148778994816	-0.0168693241913943
0.064317367356023	0.0209659886125133	-0.00364957657351953	0.0566938097393422	0.00340737368866528	0.00179362578510239	0.018889051820631	0.0161666191436112	0.00906518501257089	0.00260049973688384	-0.00131250121205767	-0.00558123584375109	-0.00733432660098301
0.882384393896702	0.0715658704872043	-0.159085089802586	0.104007046884739	-0.00260320250890389	-0.00548949049944536	0.0286598726060264	0.0138308980223555	0.00599815411084637	-0.00404634650417457	-0.0155604582923362	-0.0173430210485844	-0.0278603731805757
0.150288502933358	0.0484771146504147	-0.0159512881170326	0.118889301026507	0.00550045700648955	-0.00124642635524885	0.0331795084656341	0.0189137670878193	0.011083350286307	0.00212701532562035	-7.46676933550683e-05	-0.0102380502022235	-0.0168120633558543
0.41000353291725	0.0752824020670719	-0.052190288313674	0.302354278617621	-0.0026046873820329	-0.00779902248341918	0.0591551305860724	0.0364189759669887	0.0110437437273788	-0.00520185493272601	-0.0233090591917149	-0.0377414222157288	-0.0532303381543619
0.925710732600733	0.0600702494203974	-0.172427789328074	0.0706379853479853	-0.00440423824039216	-0.0125705905205905	0.000532411477411343	0.00334559773559773	-0.00969367587666237	-0.00848741438049128	-0.0131136379507873	-0.0253373485227165	-0.0300238867226817
0.0132992868541947	0.000460039131203245	-0.0015044123879729	0.00673743122073892	-0.0015832379668351	-0.00140761607045927	0.00129348361070022	4.6624312405083e-05	-0.000333902172020039	-0.00149542701864718	-0.00226919869850918	-0.00291708414265818	-0.00305750149860282
0.444798015881795	0.188673440408813	-0.0552304614665402	0.33953490423203	0.00348392037375439	0.00885441912593499	0.0772463090459966	0.0475181192888526	0.0252627026238843	0.00616916974984472	-0.0157620409255037	-0.0322026820942255	-0.0466367959183691
0.41309506211191	0.116785391602223	-0.0514354862330158	0.296821895237586	0.0033454074836326	0.00239646768403484	0.0774115746434778	0.0526030695031968	0.0327415271780711	0.00287093758383372	-0.0131776223205121	0.000592420981033237	-0.0380740784031011
0.858167341974265	0.141832658025735	-0.151405871004594	0.12266434300742	0.0130524260355029	0.00849082029082038	0.0436973527754297	0.0315456555837326	0.0192636137366906	0.0107716231631616	0.00328524244985784	-0.00677928061254973	-0.0155803262260614
0.0895508831723152	0.0556397961646206	-0.0116333105409682	0.0402891459690684	0.00723304566066146	1.86640379547659e-05	0.0236156637569533	0.0137959376638584	0.00494460558678214	0.00362585484930811	0.00354205979031316	-0.00115691638156262	-0.00492888242377779
0.855175651101036	0.144824348898964	-0.150134013900078	0.124908952073567	0.00654497006512833	0.0129621504990735	0.0405753379099532	0.0319818437118436	0.0172515433711586	0.00975356028210084	-0.00414996383455657	-0.0108184641000026	-0.0174038183184337
0.0848017529597369	0.0127292958219516	-0.0101806959333678	0.0422073503407475	0.00390127280801759	-0.00151572551584109	0.0153771383488536	0.0101127198293626	0.00389897765390275	0.00119277364608826	-0.0074551087630844	-0.00849726202422947	-0.0100568238459755
0.930665628815629	0.0693343711843711	-0.174480090744636	0.0660215506715506	0.00247348429348426	-0.0169305625420332	0.0213819352869352	0.00985789987789987	0.00720070984570975	-0.00722853912427446	-0.00307432234432237	-0.0119180516065132	-0.0136945241937551
0.933866275946276	0.066133724053724	-0.174546532845925	0.0638465445665445	0.0115416317016316	-0.00801134865134867	0.0209650061050061	0.0187350976800976	0.0115263736263735	0.00176514152514151	0.00266462148962143	-0.00674399988899999	-0.0185950340258033
0.0281548778706735	0.0111891142045037	-0.00412458861404307	0.0106560973571667	0.000686672000418422	-0.00311578507551364	-0.00116175690636153	0.000221366273312769	-0.000935698646137829	-0.00121455653754761	-0.00171044802017301	-0.00368843623018354	-0.00406625312951509
0.460685421834288	0.0966873129224356	-0.0613064586952864	0.270685320989789	-0.00113394996564159	0.00384159001576467	0.0460560279840235	-0.00118327432162235	-0.0166245263926957	0.00135382002506157	-0.0474710693229807	-0.0699346315774881	-0.0485061052797487
0.101882064060767	0.0746395488964571	-0.012680362038422	0.0475332772940731	0.00328289809958369	-0.00344588375969818	0.0231580754893436	0.0165729346617359	0.00874990946518657	-8.14928300572337e-05	-0.000116232676795336	-0.00725095563563008	-0.0108384307961465
0.558548975415654	0.189558915521708	-0.0819330161467495	0.257636739150671	0.00796756995347914	-0.00781835847356815	0.0622172077081764	0.0340216974054146	0.00156757540431429	7.46057399554356e-05	-0.0174194362737274	-0.0432109859288381	-0.0422191645762503
0.206805025775381	0.0316426757374568	-0.0212367402280642	0.173687728953276	-0.0012954005149152	-0.00234190279066687	0.0415320988732182	0.0256095079837949	0.0102050542312253	-0.00181865165279105	-0.0133851961121778	-0.0241013096461665	-0.0298355030944649
0.301644353699374	0.0497319989673168	-0.031420058418387	0.291995095073388	-0.000301112390696634	-0.00746608045452024	0.063329557568749	0.0383519314590089	0.0178948429070078	-0.00388359642260844	-0.0225091599662912	-0.0331160998495623	-0.0451789596188588
0.0646326920723644	0.0204009496102093	-0.00382214541501319	0.0562712188109119	0.0038183838934034	-0.000241550341638377	0.0220294074959105	0.0125255383583341	0.00716505882476259	0.00178841677588251	-0.00188030163240849	-0.00504455287520248	-0.00837164743565515
0.663813495592228	0.316443477760969	-0.100481796526505	0.24468757895952	0.0346736161865032	0.00935814750290753	0.0793709156049419	0.0595840724511812	0.0548676101818512	0.0220158818447054	0.00668835664375844	-0.00741504545369043	-0.0193274944746696
0.323744757180226	0.096416891626067	-0.0374052278702612	0.263037433494332	0.0338471398441159	-0.00483116587958166	0.0598161588942529	0.0327872769824845	0.0241990441083261	0.0145079869822671	-0.0128079341815733	-0.0121996851713836	-0.0306410350708421
0.0364905847196891	0.0134240440704853	-0.00600843640460356	0.00601622968217269	-0.00223755742303964	-0.00377291262996599	0.00457923915956276	-0.000623814046345296	-0.00189080152671275	-0.00300523502650281	-0.00276056255071947	-0.00405588143526053	-0.00563173043413217
0.933647521367521	0.0663524786324786	-0.17462352708329	0.0638263247863248	0.0110929181929181	0.00547811965811962	0.0215346398046398	0.0100141514041514	0.0171178632478632	0.00828551892551888	0.00283276334776339	-2.20024420024556e-05	-0.0105311274622814
0.557586204878517	0.189788187911877	-0.0816526351727757	0.255192848402233	0.00768417346044203	-0.013123841674736	0.0641161803597393	0.0335819494779278	0.0260512103786541	-0.00271983410714693	-0.0169262505018533	-0.0253001517996111	-0.0477289918295896
0.00299287613138716	3.22344036825131e-05	-0.000128559747034357	0.00422089287637472	-2.84357880121879e-05	8.73435241136905e-05	0.00103168424711493	0.000655640113715091	0.000277077209204724	2.94538680507511e-05	-0.000261870023971218	-0.000511983070128561	-0.000539742660640642
0.0360728501756869	0.0141402755378157	-0.00595875086030143	0.00605478533601481	5.83957758036394e-05	-0.00383866630670471	0.00136528357543371	0.000640843223960998	-0.00153489803450593	-0.00189013526545054	-0.00475595246906169	-0.00316631278151237	-0.0035960889206572
0.0337596771277166	0.0025309585723343	-0.00471870277711164	0.0125895865353158	-0.000944598599195649	-0.000468118695980346	0.00406184578507553	0.00235381260886475	0.000607429773476116	-0.000706358647587994	-0.00186577123246013	-0.00286182782199274	-0.0046848720617075
0.363827026420329	0.128278514144013	-0.0457653902408133	0.24667942257935	-0.000983764593205927	-0.00391370959696302	0.0568998790030419	0.0282845117773039	0.0141993096043764	-0.00244873709508447	-0.0189047677187361	-0.031661200588232	-0.049922695692138
0.662963710126566	0.317854094721313	-0.0998240239614242	0.242744788161165	0.0328243551361056	0.0074703811761907	0.0686419911142629	0.0613042411727417	0.0424766472156155	0.0201473681561481	0.00235147613287023	-0.0120676049904727	-0.0193566764892138
0.0120053776541084	0.00830897263089318	-0.00102707279922006	0.00659569695210059	0.00179380039321681	0.00271064591174691	0.00530976868879047	0.00385990020993727	0.00217281419927317	0.00225222315248186	0.00242884408569853	0.000970347716109946	0.000839613017807888
0.563127772618507	0.180431563037215	-0.0765037426118342	0.288642144523662	-0.0034202601993939	0.00601443790835177	0.0702817516958724	0.0523912997550451	0.0219885387404876	0.00129708885447888	-0.0172996310885253	-0.0362528433308092	-0.0465517628592188
0.0607191631655027	0.0143734657636135	-0.00341160772729633	0.0529229863307721	-0.000147618491547319	0.000243950754347924	0.0184402889261388	0.0118617044412803	0.00657601926031923	4.81661314003026e-05	-0.00282483587846685	-0.00743880860992471	-0.0115253946093849
0.305853773664455	0.0524458227262763	-0.033249020608717	0.267195611442777	-0.0113272634331337	-0.00724989607943	0.0514541183055097	0.0352977176160765	0.00637186433041276	-0.00928857975628183	-0.0203907282106539	-0.0344192882205219	-0.0490434007458523
0.105105665542958	0.0300899819474694	-0.0108971186201123	0.0768437993034918	-0.00381852099639024	-0.0018705174826454	0.0213308938857262	0.0165057032334889	0.0047099878863414	-0.00284451923951783	-0.00720950745788999	-0.0101341505175894	-0.014251540285358
0.905889536019536	0.094110463980464	-0.166605177452332	0.0888899511599511	0.0204534188034189	-0.00600722525337904	0.0262355305805306	0.0224806032856033	0.0177890964590964	0.00722309677501998	0.005056142895566	-0.00678523560649369	-0.00687828248674405
0.0567322133849479	0.0108177306633396	-0.00485766023753875	0.0435565762133086	-0.000178957292149257	-0.00239906645313772	0.0145548192021509	0.00937767039530116	0.00402435202330216	-0.00128901187264349	-0.00432147198065151	-0.00554090248182111	-0.00825399913329777
0.933500146520147	0.0664998534798534	-0.175140518640369	0.0641398534798534	0.00519242979242973	-0.0112765934065934	0.0112746520146519	0.0128717582417582	0.00414558330558323	-0.00304208180708188	-0.00327012820512829	-0.00771492895992909	-0.0192486358086358
0.125748649723236	0.0864870871910155	-0.0140086172111625	0.0731088091047688	0.0161064835864494	-0.00287542013342786	0.0301245660221608	0.0247488938231194	0.0110952388080377	0.00661553172651078	0.000746409159285477	-0.01272067563306	-0.0111634194489756
0.85698157082234	0.14301842917766	-0.15186070312979	0.124279320508551	0.0214968907161215	0.0124967213982599	0.0414809078101386	0.0326518968211276	0.0243642044280505	0.0169968060571907	0.00328581387692251	-0.00987772838272838	-0.014241113651306
0.32744075583845	0.0986016106624781	-0.037348294622971	0.264850513191798	0.0292200893767432	-0.00815421904764246	0.0744584827664776	0.0307617638226568	0.0275714458672854	0.0105329351645503	-0.00646090297762064	-0.0156701670263064	-0.0370731575532826
0.929731953601954	0.0702680463980464	-0.174787196652118	0.0677552258852259	0.00636045177045175	0.00295664224664227	0.0211865995115995	0.0145960805860806	0.0141325885225886	0.00465854700854706	0.00228820290820286	-0.00298810245310233	-0.0149047927072927
0.89399785991786	0.10600214008214	-0.162518105576012	0.096469698079698	-0.000315763723456097	-0.000724746364746398	0.0262445249195249	0.0186780924630924	0.00656357864357859	-0.000520255044101248	-0.00286096576500428	-0.0163818319237324	-0.0238090745365745
0.118903441649767	0.00951245961056134	-0.0132954898724016	0.0737454233721874	-0.00222470045934281	-0.00560450215009881	0.0193609350561041	0.0105929105909419	0.00255798455286997	-0.00391460130472081	-0.00864808097964885	-0.0128441705555401	-0.0176538781606099
0.0174768580020176	0.00476010026375044	-0.00173039137292471	0.010825029628385	-0.000372595422220384	3.02400672452449e-06	0.00250950596308944	0.00099909212052356	0.00102826778732024	-0.00018478570774793	-0.000993770350288695	-0.00173616799905013	-0.00243011045940849
0.0256166961140223	0.00569092222698654	-0.00202453337008229	0.0149451963252218	-0.000647937750094973	-0.000186952579334657	0.004861186327877	0.00365740596745875	0.00166358171412246	-0.000417445164714814	-0.00214719663216946	-0.00303438836145182	-0.00424778469085282
0.845074143036451	0.0829524943254595	-0.147834389790549	0.12882414756184	-0.00437678531083652	-0.00129767789274582	0.03044044872046	0.0198932553580022	0.00472979317690847	-0.00283723160179117	-0.00965052420820744	-0.0209896582375372	-0.0267556779906595
0.037405668993962	0.0122083754778149	-0.0053922536266565	0.0142090437367171	-0.00294520759277911	-0.00256679489272029	0.00156251385582111	0.00131913718166858	-0.00102703818817532	-0.0027560012427497	-0.00304072808189545	-0.00414506401395669	-0.00240343357254894
0.858608552302398	0.141391447697602	-0.150708788547045	0.122932509968664	0.00512560960407116	0.0105853859815399	0.0367832236993776	0.0207480352980354	0.0140890814313891	0.00785549779280548	-0.00172117779656233	-0.0139011960501857	-0.0183933479215604
0.0994687678685136	0.0644337793941098	-0.013121935337612	0.0461870450893155	0.00607248638573725	-0.00623974296067172	0.0221110467452498	0.00937140061537586	0.00617479779283915	-8.36282874672328e-05	-0.00379432427208107	-0.00641870561369559	-0.0112112820546741
0.207107187414913	0.0312198658281349	-0.0199705299837039	0.173309206497383	-0.00152766030636309	-0.000224382279497892	0.0435545366551776	0.0265426527645733	0.0124743011509303	-0.00087602129293049	-0.0131084435483946	-0.021571549897777	-0.0295739232383889
0.0175429259148106	0.00302367023459961	-0.00281333164171574	0.00189245601754761	0.000191862353513962	-0.00126707581333902	0.000907648828346503	-0.000328519454013503	0.000118917950586037	-0.000537606729912529	-0.00107370778642767	-0.000895800427963535	-0.00112695285899686
0.90629199023199	0.0937080097680097	-0.164794225359405	0.0873531746031745	0.00448351426351423	0.00333815628815626	0.0276622466422466	0.0157661621711621	0.0109743704586013	0.00391083527583524	-0.00202009908894518	-0.0125495893435373	-0.01061333000333
0.00392508302854105	0.000233243692651246	-0.000266002319451101	0.00354111364536895	-9.6229438006469e-05	-0.000103219865865214	0.00146602196307354	0.000938688897610425	0.000373209703337882	-9.97246519358411e-05	-0.000454241811032427	-0.000632670356159375	-0.000937950659780289
0.230064127625846	0.106036728072058	-0.0254609254326929	0.174669544560632	0.021435787777653	0.0061309506787858	0.0586013923203648	0.0407235275863461	0.0159681796625865	0.0137833692282194	-0.00081362462748702	-0.00529099035199457	-0.0207075026447888
0.658087380102648	0.270634039710645	-0.0977375700291684	0.248734381654089	0.00214718133826008	0.0132089153323248	0.0696982328460216	0.0482315544990166	0.0340553149898694	0.0076780483352924	-0.0118563587125886	-0.0259002494359161	-0.0413964226999847
0.93266757020757	0.0673324297924298	-0.173799051763844	0.065075286935287	0.00375286935286945	-0.00343731379731371	0.0123473565323566	0.0145262576312577	0.00745589133089142	0.000157777777777923	-0.00713037851037845	-0.00583815628815632	-0.00972433788433791
0.300945258790456	0.0462889285207585	-0.0339814503753484	0.23238779017247	-0.00164640239621855	-0.00522871465770408	0.0504120316114101	0.0298259750918694	0.0115815126290294	-0.00343755852696132	-0.0174028218733551	-0.0336384367489801	-0.0446867641545193
0.544823731106067	0.320109136414321	-0.0758320411775288	0.302442072373908	0.00331003109450567	0.00424414536474493	0.0762388121574046	0.0538250145107808	0.0272592747149978	0.0037770882296253	-0.0118013259937358	-0.0302486367647888	-0.0469106144922811
0.00456870750536768	0.0227726650350339	-0.000100741424572529	0.00444572458734801	0.00337044640237736	0.00125142334982316	0.00927675130158811	0.00498997477877653	0.00592663287820591	0.00231093487610026	0.00411399135604337	0.00246242396272129	0.00299228267482435
0.109167900153014	0.0100999450020768	-0.0107035687853525	0.0738885865850454	-0.00411423989440551	-0.00738465052982674	0.0198507065026472	0.0105293322869713	0.00399661262797657	-0.00574944521211612	-0.00852976263185035	-0.0135013287206356	-0.0167860686784055
0.0918605086395079	0.061481345907626	-0.01228014459484	0.0420509611567374	0.0156275761622357	0.00347152798862016	0.0249025496382512	0.012849364753105	0.0103136907403741	0.00954955207542792	0.00183643284321909	-0.000489719780308567	0.00801723142783629
0.0336185406136553	0.00469083807640797	-0.00451696233448309	0.0161575099988611	-0.000126587204598301	-0.00172867366546182	0.00504276541254529	0.00146171422710514	0.00150470774281173	-0.000927630435030059	-0.00392869344240036	-0.00285183931080606	-0.00493041554487488
0.0931384511849506	0.00602215275612368	-0.011521427139498	0.0457734194442957	-0.00244280461137836	-0.00604386908403852	0.01286895917027	0.00535996493583955	0.00185535218111081	-0.00424333684770843	-0.00725195871237162	-0.00945861052800416	-0.0141571896123102
0.452091387574476	0.158552947362289	-0.0607965912439723	0.253110429021524	0.0125641357754022	-0.00401625204606526	0.0646081583796995	0.0390572461963814	0.019006489434361	0.00427394186466845	-0.00910128245433905	-0.0247577140622329	-0.0419725893247381
0.933859072039072	0.066140927960928	-0.174685824569783	0.0638127228327228	0.0151568742368743	0.00511986568986567	0.0175602136752137	0.0203253235653236	0.0161749655899657	0.0101383699633699	0.00423573260073251	-0.00273807692307693	-0.00474182928182931
0.904256043956044	0.095743956043956	-0.165247357040886	0.0897511355311356	0.0195581318681318	0.00957122877122873	0.0363924908424909	0.0289939843489844	0.0183232156732157	0.0145646803196803	0.00218088898281199	0.00240016468574156	-0.0048559801309801
0.890354673104673	0.109645326895327	-0.162608476155917	0.0995347041847042	0.00106140082140083	0.00264664557664562	0.0222529514929515	0.0171139893439893	0.0104375280275281	0.00185402319902328	-0.00664269346038571	-0.0156092409343058	-0.0226580106835822
0.0399412564156513	0.0158331600673674	-0.00240862634582704	0.020362985468389	0.000331868832736393	0.00104536697164875	0.0164073943395008	0.0137086564261548	0.00489711962185578	0.000688617902192573	-0.000343642479936297	-0.00232401629577819	-0.00321755891348625
0.576631241554676	0.368130596457813	-0.0793520367361632	0.290047292223656	0.0206254040208923	0.0147815482114138	0.0885159591759681	0.0587356784823611	0.0404607202540911	0.0177034761161531	-0.00173221690668257	-0.0200109165767118	-0.0254690680824715
0.0914751701434241	0.0611933858696192	-0.0119586756596881	0.0417747138746199	0.0155957490837888	0.00113391338396235	0.0236412109467918	0.016707315942277	0.00578760446834885	0.00836483123387556	0.00307756406002389	0.00229068717452947	-0.00205358786410952
0.0131764259895457	0.00878543576856966	-0.00143808679357105	0.0132956295805648	0.00434802904005094	0.00365071057368081	0.00644696300606835	0.00415324974832418	0.0033333314055353	0.00399936980686588	0.00426899860627721	0.00310893547484738	0.00138041589430278
0.0100235102031063	0.00133410926445527	-0.00132925395805315	0.00453486812950819	-0.00228270741144959	-0.000307098891533398	-0.00103803424451794	-0.000952890802684394	-0.00113742005180983	-0.00129490315149149	-0.00264719915959689	-0.00271295366528925	-0.00341344351284958
0.193853177018997	0.0770242279061023	-0.0214190067631624	0.152915098011734	0.0169777580120601	0.00625120881327351	0.0480325162010568	0.035384210237419	0.0247690916083237	0.0116144834126668	0.00120722574484253	-0.00528657019170528	-0.013046906766602
0.0957229366075217	0.0723163594513216	-0.0124250744855525	0.0466133071325817	-0.00298057196139721	0.00178730152459437	0.0224534841360412	0.0149761120267017	0.00981492724314031	-0.00059663521840142	0.000713272972162657	-0.00549184768782242	-0.00451445451341079
0.0439075701056458	0.015575766648908	-0.00646889335814357	0.0148557205189311	0.00131576375412742	-0.00392860543743452	0.00469213086947303	0.000947071988466844	-0.00148760117075207	-0.00130642084165355	-0.00355844677675398	-0.00420219609012596	-0.00405036169288517
0.0644038274478826	0.0063843167192493	-0.00683446833885866	0.0378257371955664	0.000990702430498536	0.000911682398878816	0.0149209173132892	0.0104888873493807	0.0073541989536359	0.000951192414688676	-0.00186069079413329	-0.00314201305025066	-0.00511644370576791
0.302901629830852	0.10645906063705	-0.0343617978407645	0.228748756620568	0.017266825754307	-0.00505183422611644	0.0547670024146216	0.0395747705299243	0.021406962063701	0.00610749576409531	0.00200720020596273	-0.0190831320965957	-0.0265489592504519
0.0918962721884089	0.0601943134904589	-0.0124452551770796	0.0426886028466289	0.0136823610974481	0.00346618805414205	0.0226317850970188	0.0151738449635491	0.0100399421119017	0.00857427457579506	0.00217566775356252	-0.00365022993792645	-0.00376486371551005
0.661366935310187	0.318039153166394	-0.0995093289699567	0.246713261428508	0.0334206152704321	0.0196666423671803	0.0760008259278084	0.0596759665985843	0.0381542075149409	0.0265436288188062	0.0058411827117516	-0.0124350777798644	-0.0304145903137835
0.00567758701002925	-0.000827794367538371	-0.000614018431621742	0.00594039907864968	-0.00139668802605795	-0.00136558420002036	-0.000396068687120953	-0.00052688475446432	-0.00111201168625275	-0.00138113611303916	-0.00190171612331281	-0.00191032394489416	-0.00237151764237418
0.0733834872122084	0.00378874203529386	-0.00729368465584133	0.0458684791656695	-0.00203281710127706	-0.00302537330522769	0.0128772019066873	0.00623029317410416	0.000713351421793143	-0.00252909520325238	-0.00722011590515405	-0.00989177864694528	-0.0133507746199045
0.843937149687919	0.085949551154017	-0.14722372992915	0.130845683034914	-0.000737155531729816	0.0014828423326515	0.0358821961798885	0.0191715318492468	0.0084053802128804	0.000372843400460843	-0.00550954614218302	-0.0191217593779207	-0.0284658296728065
0.857387623231469	0.142612376768531	-0.151019124019311	0.124128347464501	0.00561016897632283	0.00903606052067596	0.0362051247897403	0.0255677774789314	0.0231791111452651	0.00732311474849945	-0.00245157155006615	-0.0101023570095062	-0.0204731313834481
0.854732215732985	0.145267784267015	-0.150829208778286	0.125270421629652	0.0153510199202507	0.0111339680831989	0.0392239949366872	0.0268549426641734	0.0196305218285987	0.0132424940017247	0.000839863128324625	-0.00555473148520658	-0.0121190117664612
0.204214879545613	0.0276318040175037	-0.0191387968664865	0.19700144841144	-0.0028860740492786	-0.00240882335903181	0.0463459068850876	0.0291621205122054	0.0111073829838187	-0.0026474487041552	-0.0131207098873763	-0.024586834253586	-0.0341075104412016
0.0362872624222939	0.0138422549523199	-0.00593240994747001	0.00610686894428775	-0.000219488468635939	-0.00339384300596247	-3.09928098453649e-05	-0.000893781118701455	-0.00202506335405569	-0.00180666573729921	-0.00315286929993464	-0.00254570421085634	-0.00564078480192209
0.853623818574588	0.146376181425412	-0.151036781341885	0.125006877396108	0.0151592927585235	0.0086119609450378	0.0391714681899297	0.0346713851106158	0.0231700890562428	0.0118856268517806	0.00545045853606585	-0.00569648032354497	-0.0153466342255317
0.0263632206694902	0.00727198065822802	-0.00347385113676787	0.00848148641518946	0.000152321662473621	-0.00155386541011528	0.00163044124883527	0.00134057280236196	-0.000327984298857897	-0.000700771873820831	-0.00226118079733469	-0.00142611324945957	-0.0028646227140366
0.307562518196114	0.0496469060114468	-0.0327955178809514	0.292292599939964	-0.00253601333725206	-0.000727779565210362	0.0627862609098809	0.0396513811769038	0.0166042731970916	-0.00163189645123124	-0.0173350369565441	-0.0347061381798192	-0.0445213762469311
0.905365860805861	0.0946341391941391	-0.164872503498294	0.0889357142857142	0.0209659340659339	0.0109698168498168	0.0373878388278387	0.026073376068376	0.0182972255522255	0.0159678754578754	0.00842843489843481	0.00239345654345646	-0.00520553709223759
0.201872138327044	0.0264809065105715	-0.0178494272643094	0.194588441960018	-0.00270300970991402	-0.00234913260938105	0.0487937115529328	0.0298190801400771	0.0106392378441835	-0.00252607115964754	-0.0149229854439001	-0.0243279428680051	-0.0331665693660156
0.316398025997243	0.050040141316432	-0.0363132172008477	0.268950076801232	-0.00273912651164232	-0.00885378768259748	0.0536851017162294	0.0333364939497384	0.0119286134959055	-0.0057964570971199	-0.020090639511164	-0.0321957345710449	-0.045874758500783
0.0504162929527573	0.00690396186857708	-0.00136169588901205	0.0546129920447597	-0.00118413581092321	-0.000746378226217377	0.0194042433250454	0.0111720983239829	0.00454452157658275	-0.000965257018570295	-0.00494556350362903	-0.00784925569007455	-0.0116431667791221
0.0582141036934631	4.67592494517999e-05	-0.00701987331735304	0.0289082305123495	-0.0020238448129915	-0.00399127260337365	0.00769337595171359	0.00240584014447674	0.000187530523748411	-0.00300755870818258	-0.00653868348268941	-0.00779296205098347	-0.00969213887600338
0.893841677211677	0.106158322788323	-0.162054268496765	0.0961828893328892	0.00983003219003209	-0.000379518182064054	0.0316678221778222	0.0244082128982128	0.0115922150499073	0.00472525700398396	-0.00605043427934304	-0.0049046325896327	-0.011492248136479
0.306231158914988	0.0516438001622146	-0.0323989839479098	0.292130425159692	-0.00227540804149684	-0.000825111826972535	0.0648297888266638	0.0351639050192223	0.0173400060142274	-0.00155025993423469	-0.0188576744935877	-0.0336244691293576	-0.044885949786515
0.580862199381272	0.365247766769959	-0.0801914349464125	0.288249466005152	0.0282558032221476	0.0190656091499131	0.0960089332263382	0.0594884705779125	0.0502140960792884	0.0236607061860303	0.00216101292828597	-0.00603646791597945	-0.0299384992394723
0.0271941174121948	0.003259630675132	-0.00302790004038157	0.0146573727034597	-0.000302477593251416	-0.000964155513789755	0.00419813813258957	0.00108697194612944	0.000761437620073576	-0.000633316553520585	-0.00205987516252166	-0.00321549999315341	-0.0035648017261781
0.0159005286056111	0.0311242014451288	-0.00107246687866094	0.0120148011264761	0.00823043115504018	0.00903421243216169	0.0135714135242044	0.0113438766665694	0.00899789633131321	0.00863232179360094	0.00980057402378683	0.0088158580509993	0.00707843985080642
0.0794539581921574	0.0457169073793149	-0.0114378291684225	0.0299956705560142	-0.000748764365321022	-0.00452463391888842	0.0102032107439108	0.00875339536524683	0.000481208331640684	-0.00263669914210472	0.00432828786094291	-0.0056815874461964	-0.00971149905315899
0.131867564425057	0.0134921628195842	-0.00876607779786973	0.114920143756058	-0.000989275468067791	-0.00312175838073539	0.0348712468911799	0.0196055407640197	0.00834853174449821	-0.00205551692440159	-0.0103640092958088	-0.0175964947398211	-0.0227904503049049
0.0947775051393782	0.0637356018403374	-0.0122978173660739	0.0432425632604028	0.00959912459779183	-0.00161186255883319	0.0121420234713758	0.0131228485411091	0.00657469069458032	0.00399363101947932	-0.0049949153489148	-0.00136519961501766	-0.00773453187625242
0.0806387503630264	0.0458152465585828	-0.0112708321302033	0.029959922810178	-0.00386026324447597	-0.00396334195541211	0.01195986688222	0.00541948719798346	0.00104369129670864	-0.00391180259994403	-0.000660945182120384	-0.00510051310539145	-0.005815887439446
0.108878578322493	0.0299798773441176	-0.00831531986739796	0.116385074972027	0.00767557950387027	-0.00444264773810428	0.0359902564526609	0.0202234992259162	0.0100206340367041	0.001616465882883	-0.00875897985552793	-0.0126018382233442	-0.0178034977164215
0.111671159013576	0.0157401862007499	-0.0135488885128549	0.0648403211680344	-0.000696380423552787	0.00140132759244589	0.0187149435119069	0.00893183999478263	0.00255205986243452	0.000352473584446553	-0.00361357337874159	-0.00823308451914023	-0.0133386853749261
0.46126703451031	0.098315981513984	-0.0646708175694109	0.275239754650071	0.00376032408069338	-0.0769298565858825	-0.00761255468647998	0.0095946388119893	0.00843771790560155	-0.0365847662525945	-0.0602640881070974	-0.0369367627836725	-0.090515881215636
0.0174958953362462	0.00135089390433907	-0.00288814496100195	0.00160438934092153	-0.00119201087451382	-0.00138793329387216	0.00043905664669508	-0.000206366783424405	0.000197478736457028	-0.00128997208419299	-0.00157971578724891	-0.00130614319222265	-0.00139259624019883
0.451330785336056	0.155771228515305	-0.0623930508500066	0.258995688710144	-0.00446627178307357	-0.00634164471819743	0.0521778468071692	0.0344701615450815	0.0179520892819118	-0.0054039582506355	-0.0189840345334403	-0.0338849756279191	-0.0449923594446983
0.127556610183101	0.0214583984299605	-0.011725645622922	0.113738970114671	0.00141269088084181	0.00475590208943816	0.0304416333705722	0.0191036891177731	0.00941461239159611	0.00308429648514	-0.0060053525809812	-0.0117703452191069	-0.0217808274051076
0.202563482412641	0.137160141385301	-0.0241432406752314	0.149563869097103	0.0201330508240928	0.00565556090386954	0.0487129442182009	0.0333543300836352	0.0211811998070464	0.0128943058639812	0.00135623555653372	-0.0043928515700182	-0.0118918136046319
0.0443106336591086	0.0156518853060639	-0.00662588660081422	0.0133967224645931	-0.00311401425258061	-0.00185082570892833	0.00390023822303059	-0.00039130636178282	0.000508585863158162	-0.00248241998075447	0.000295079493919187	-0.00318115676368431	-0.00430037488563113
0.932283760683761	0.0677162393162393	-0.174980413606114	0.0653767521367521	0.00432485958485951	-0.00899174825174831	0.014626336996337	0.010503522033522	0.00847091408591405	-0.0023334443334444	-0.00364283882783889	-0.0120017947813876	-0.0164881252081251
0.0640163585941137	0.0203526460188312	-0.00389086127776805	0.0571504273863867	0.00271618106435416	-0.000396443091921481	0.0216737831444217	0.0137427883234994	0.00472300225582611	0.00115986898621634	-0.0045119215607867	-0.00491530154570766	-0.00906203108225017
0.179769829107628	0.034064472655821	-0.0192335378155614	0.151598847289834	-0.00467046076228791	0.000403408250798848	0.0408874540996975	0.0268579339777736	0.0068958578067867	-0.00213352625574453	-0.0134030887959312	-0.0187234286989404	-0.0250643312981769
0.547730533244058	0.223366258215963	-0.0753942531502065	0.298607773010676	0.000137185120034355	0.00997677444529455	0.0727269129398946	0.0548062654719959	0.023213862244553	0.00505697978266451	-0.0107106827209578	-0.0238653984716339	-0.0473520234817557
0.933657838827839	0.0663421611721612	-0.17457778696752	0.0641157875457876	0.0126312454212455	-0.011657216117216	0.0200511038961039	0.0165641758241758	0.00888307192807203	0.000487014652014728	-0.00205059252838657	-0.00761968371484556	-0.00801120046620041
0.0132785137137531	0.00160828606352444	-0.00226482495308106	0.00327716239312243	-0.000967194645301119	-0.000555141409516133	0.000168548558583557	-9.87438708489018e-06	0.000226996734090495	-0.000761168027408625	-0.000198275095576685	-0.00130379846626153	-0.00138735202307494
0.323893861875221	0.0985758425547249	-0.0392880845416066	0.267617976592469	0.00936066247488671	-0.0212922915807117	0.0528960998936557	0.0496797164033233	0.0253447921070783	-0.00596581455291245	-0.00177316630222146	-0.0237079071695691	-0.042062835462053
0.00999760642165526	0.0323717831862631	-0.000720451117598324	0.0101935975109605	0.0071049516897258	0.0121862834183977	0.0255239439312649	0.0128161716887996	0.0105437162912538	0.00964561755406177	0.00987801563710753	0.00782405495860792	0.00821867163160638
0.0850054104389437	0.012809693006256	-0.0105776919063305	0.0432915803374516	0.0030685911341205	-0.00158297341585455	0.0158579844340431	0.00785692671671967	0.00390980684865522	0.000742808859132971	-0.00231878474457139	-0.00534338801363962	-0.007224545450115
0.00890577253340628	0.0222167255785476	-0.000134570374942447	0.00838161098082843	0.0151798689501386	0.00317708884120294	0.0110633001390019	0.0060380823976566	0.010653150401977	0.00917847889567076	0.00794019475046668	0.0080963941503281	0.00652608601639522
0.856773072995381	0.143226927004619	-0.150729779398182	0.123522128469821	0.012144320465859	0.0191270222085607	0.0403894004713236	0.0337352492379416	0.0190110029286953	0.0156356713372099	0.00542014560226112	-0.00941535750071942	-0.0123252825304409
0.548977595062398	0.215451917067155	-0.0750161200119285	0.300599299816939	-0.00454075422748135	0.000427140695749118	0.0725152325780939	0.0415973699014544	0.0156033256432176	-0.00205680676586606	-0.0219494553676324	-0.0420207137859373	-0.0538429449851139
0.854730858884705	0.145269141115295	-0.150835435114202	0.125190178966333	0.014931119137273	0.00921643604258993	0.0410961483815331	0.027461000217731	0.0206028844659615	0.0120737775899314	0.00334382023958957	-0.00492801721782488	-0.0124934779122335
0.0311573803659827	0.0104274092205426	-0.00458475748181178	0.00831154640556569	-0.00462258987173431	-0.00212301107924974	-0.00108199886697357	-0.00101892685515829	-0.00349676812710329	-0.00337280047549202	-0.00317986139384855	-0.00512003107366034	-0.00495844268747583
0.562519721907171	0.267004190285837	-0.0831620179555004	0.253507768058967	0.0218647523791995	-0.0112672454230726	0.0678906304969251	0.0527560423581622	0.0365221874927684	0.00529875347806341	-0.0158331355976531	-0.0207341944730807	-0.033497396588525
0.557926372406206	0.188889272043571	-0.0823931122230773	0.258703350482839	0.0111571168546382	-0.0222540483035015	0.0670554967729291	0.0345843501843314	0.0186487367129496	-0.00554846572443168	-0.0142479238262381	-0.033008456964893	-0.0420874317508427
0.0293055640101375	0.032803718912609	-0.00251917323875646	0.0188347692237648	0.0144368917859723	0.00507658226705415	0.0166959344318098	0.0131725341482261	0.0111906560472782	0.00975673702651322	0.00590893444427882	0.00896269188465887	0.00716599221143999
0.905699609279609	0.0943003907203908	-0.165893963381786	0.0889088888888889	0.0162074925074925	-0.0124277311903782	0.031891487956488	0.0159877365796597	0.0185824370501293	0.00188988065855722	-0.00116590452282761	0.0017365649659542	-0.00732665748781125
0.150790387029259	0.0486002130665386	-0.0152195540022395	0.117851558871747	-0.000762779219477372	-0.00034060272545347	0.0322798505489902	0.020595225814489	0.0123501973888228	-0.000551690972465435	-0.00852411984402468	-0.0107767241982518	-0.0193940487334246
0.895069653679654	0.104930346320346	-0.162272036504878	0.0950273426573426	0.0109312332112331	0.0050596307965538	0.0307820246420245	0.0220555488955488	0.0161435209235209	0.00799543200389341	0.00134860425898886	-0.00779009430740218	-0.00970304315342785
0.393548674628585	0.0742019071135502	-0.0486969175218075	0.303120003817152	-0.0086470174007528	-0.00559994696015703	0.0670645855195521	0.0397302846437984	0.0131218889526826	-0.00712348218045494	-0.0221149259460655	-0.0429495265755533	-0.0544869735072092
0.064856112501707	0.0202763277604986	-0.00296900351395427	0.0503818017171945	0.00645946838996435	0.00578337274480832	0.0258464212844482	0.0130679589695673	0.00826836067211123	0.00612142056738633	-0.00114434846881459	-0.00261082294172772	-0.00590595271067353
0.656333951929686	0.271415903602589	-0.0982709165489564	0.248253851001819	0.00517802125311706	0.0150888496054916	0.0682838415336133	0.040483713473548	0.0255533251896166	0.0101334354293043	-0.00780493459202214	-0.0213161507891352	-0.0426716302140012
0.316372676622929	0.0501955270873217	-0.0370042445026864	0.268593894688681	-0.00538636709445983	-0.00860197501017762	0.0561530807180438	0.0346998091583707	0.00403407592965721	-0.0069941710523187	-0.0206057173024361	-0.0337934148038043	-0.045875411482409
0.106148676052766	0.0116333513835879	-0.0124338071774363	0.0628061701772993	0.00408118352943378	0.000322407978188013	0.0219823792633335	0.0116051082642449	0.00602937024517262	0.0022017957538109	-0.00363940808486193	-0.00709255967627827	-0.0108888607088691
0.932571904761905	0.0674280952380952	-0.174059614111534	0.0651563003663004	0.0125751648351649	0.00731638583638583	0.0242717948717949	0.0139436446886447	0.0153744183594183	0.00994577533577534	-0.0005245454545455	-0.00170944499944503	-0.00129461538461539
0.207635330842293	0.0311612510604453	-0.0194535401593753	0.173533779716666	-0.00291454731643584	0.00141542143511125	0.0429455845338602	0.0296875975046072	0.0110452434258415	-0.000749562940662279	-0.0130623112010688	-0.0234331678574365	-0.0296714799545034
0.930927106227106	0.0690728937728937	-0.174542478999376	0.0661190476190475	0.00782717948717948	0.00464051282051281	0.0180380402930402	0.0153521245421245	0.00572826007325999	0.00623384615384615	-0.00518197802197806	-0.00806400902516291	-0.0168482727101958
0.893998007548008	0.106001992451992	-0.161656998482988	0.0956708325008325	0.0100136896436898	0.00861071133994218	0.0300410761460762	0.0180997091797092	0.0145311377511378	0.00931220049181591	0.00141648765764157	-0.0130057625494163	-0.0194424162242589
0.858176510924972	0.141823489075028	-0.150837129639171	0.122951852933392	0.0195499405722483	0.0136125833141219	0.042349734496273	0.0311980247530248	0.0384815041368888	0.0165812619431851	0.00100054735862432	-0.0038396936823859	-0.0106859009793625
0.10066807928315	0.064815964650485	-0.0128979915917674	0.0454422925882787	0.00803421812875509	-0.00354350748060639	0.0184956623860049	0.0126142172650295	0.00790268280664215	0.00224535532407434	-0.00318139629418637	-0.00613584314630687	-0.0100025697373306
0.904730402930403	0.095269597069597	-0.165473939319277	0.0894824908424908	0.0109556776556776	0.00688779775779769	0.0301091330891331	0.0206084798534799	0.0116060744810744	0.00892173770673765	0.00199998723498729	-0.0127335242535244	-0.0128855120520505
0.142219365116675	0.0445644689513429	-0.0151435006238111	0.10643162439321	0.00615273884747536	-0.00328082995596557	0.0286100171110076	0.0219747307570908	0.00856733229422488	0.00143595444575489	-0.00681729449370924	-0.0138153305268969	-0.0206110915861943
0.0757273291669956	0.0567686741064091	-0.00547412307008981	0.0559347073966392	0.0102255326278551	0.00244007383658125	0.0249014309241571	0.0172534152860948	0.0143249378954886	0.00633280323221819	0.00302219581996452	-0.00129593019258385	-0.00475203432326249
0.572151209485868	0.280290986612062	-0.0773533117634487	0.292971466223029	0.00745602598389727	0.0149753734926102	0.0760044315152193	0.0589354063724297	0.0368907390371113	0.0112156997382538	-0.00835426821869378	-0.0252055363593028	-0.0415941334117885
0.0740835391746098	0.00214345216181173	-0.00976230565233206	0.0300605378083835	-0.00377986735512449	-0.00664436314691927	0.00922381678467647	0.00194498821291654	-0.00044874068149578	-0.00521211525102189	-0.0074341532958026	-0.00836896041450214	-0.0103867298917229
0.150159693116326	0.0486816683001179	-0.0158446451288284	0.118251807302616	0.0124836930020007	-0.00032351036885292	0.0311464451637233	0.0218325678019489	0.0104572748589539	0.00608009131657389	-0.00543033464549308	-0.0126663823204756	-0.0145252561961324
0.660511066931908	0.319201449508254	-0.0985411828947615	0.247525416309652	0.0107738094636179	0.0214807726441907	0.0762116077195737	0.0599384967008634	0.0405181567442253	0.0161272910539043	-0.000778492458944124	-0.0161567518321776	-0.0339565679061594
0.923610537240537	0.0614565004847882	-0.172566598097279	0.0729825763125763	-0.00507360750360752	-0.00688985569985567	0.0104980830280831	0.00551540681540685	-0.00601529948683788	-0.00598173160173165	-0.010352954118531	-0.0196847457367193	-0.0252597328212261
0.408941878536544	0.0768321293823285	-0.0518012753236875	0.301424310351967	-0.0044335814575121	-0.00366117382055547	0.0604291807658801	0.0332863368541927	0.0144997154506002	-0.00404737763903379	-0.0265622535940119	-0.0403833408152346	-0.0537069636598785
0.580283120122061	0.366051163974394	-0.0800493152078944	0.288503132783982	0.020559339358632	0.0208126576854406	0.0871795853615251	0.074056675916222	0.0455453522325528	0.0206859985220362	0.00607206967020868	-0.0107748435796142	-0.0297031784534768
0.0641826380691913	0.0242300509240178	-0.00365963396470744	0.0450296581052445	0.010212847492839	0.012166296475989	0.0348586473206684	0.0187838720134794	0.012169783774446	0.011189571984414	0.00858026628130093	0.00530249498841202	0.00306467554086418
0.933216166056166	0.0667838339438339	-0.174521499164158	0.0642371672771672	0.0246241758241758	0.00215821733821731	0.0194059584859584	0.017710989010989	0.0145064713064713	0.0133911965811965	0.00264995340129948	-0.00315931623931631	-0.0133324375624376
0.369205189903717	0.135924978883917	-0.0482797773357773	0.246743411229886	0.00384453225988501	-0.00363847169926346	0.059274367137311	0.0388914239334831	0.0225767891255361	0.000103030280310779	-0.00870688959817401	-0.0216034079195183	-0.0362074590862534
0.228905338207806	0.105146584407964	-0.0246409264194827	0.173721124586459	0.02801720487975	0.00176320992844298	0.0657595659202715	0.0415684225311958	0.0280631633297755	0.0148902074040965	0.00317629231334793	-0.00671619371807988	-0.0200638357489571
0.0821282856437627	0.0128641733094886	-0.0102458898525656	0.0422141523686939	0.00288377941382499	-0.00100181207658155	0.0157488793990037	0.0116012050118924	0.0046085789486168	0.00094098366862172	-0.0025603748276337	-0.00612064875796101	-0.00768156627137634
0.208431581071261	0.0310011332431152	-0.0210062383777446	0.174421639434389	-0.00208608284060496	-0.000153411668808334	0.0443273589488573	0.0255999617866532	0.0109903222444082	-0.00111974725470665	-0.0122483087906574	-0.0225111748597664	-0.029626865816724
0.658556338438139	0.274474752352617	-0.0988064532893628	0.246734662167653	0.0265229013401816	0.0204059221962721	0.0785853351381087	0.0593185800389597	0.037291809913649	0.0234644117682269	0.00369499846451982	-0.0104477647079857	-0.0319274895394996
0.55625508116774	0.187786141937286	-0.0809286596356626	0.260135323131135	-0.00426337390541698	0.0015783211575956	0.0626564654316619	0.0413867915793003	0.0167115476101127	-0.00134252637391064	-0.0167701950337067	-0.0306699849388402	-0.043228317785131
0.0485569779879738	0.0325359743544545	-0.00351890033240884	0.0201072941975979	9.1251969249681e-05	0.00655974753576625	0.0147667459661904	0.00868062704032069	0.00701673998609681	0.00332549975250796	0.00210572784152203	0.000746586195951908	-0.00127091466995947
0.00862916479062065	0.0082303354997051	-0.000741731961116706	0.00988519543088679	0.00339936593658584	0.00493637549936289	0.00790875075071949	0.00554157629107705	0.00622264107727587	0.00416787071797436	0.00545289860119469	0.00418817654100536	0.00372435890157031
0.0744935505272711	0.0494215544547487	-0.00507299274303039	0.0429424354904331	0.0143160677063252	0.000615793073345583	0.0226832248144057	0.0197049199069224	0.0113426696153295	0.0074659303898354	0.00472133130595187	-0.00148220604523164	-0.00614216547493729
0.112114307839781	0.0691917375413216	-0.01434957589227	0.063001093828358	0.0177126514100168	0.00174374006086202	0.0301598078219359	0.0149742997846216	0.0129130138657953	0.00972819573543941	0.00150481046625131	0.00110494109615371	-0.00540670321291437
0.0244485934494391	0.030263831667443	-0.00216366836973175	0.0152197448089745	0.0112533775137062	0.00742365762215693	0.0171142541621446	0.0144498779563803	0.012780032117948	0.00933851756793156	0.00957502140058362	0.00840920029205749	0.00726223833924847
0.476791263968789	0.264831014884057	-0.0653267761810614	0.26835037559834	0.017187756542959	0.00349208659680517	0.0767417465350942	0.0511566722478675	0.0307692740513546	0.0103399215698821	-0.00771539329607379	-0.0184297167208551	-0.0388175394392782
0.306768726052149	0.0521637977365987	-0.0316455162783998	0.291510043403105	-0.00505797389414919	-0.00292841996041876	0.0657257981841438	0.038743252630382	0.0159587898537275	-0.003993196927284	-0.0191708105533375	-0.0347447123162943	-0.047179483102548
0.417486229967321	0.119349336724152	-0.0541619708424224	0.298603947436974	0.0186466742887126	-0.0116633474373221	0.0641001870263515	0.0520655093743813	0.0193948572048785	0.00349166342569529	-0.00904477194692727	-0.021206281063855	-0.0424356421258353
0.108989781300593	0.0380047903473304	-0.00779437744749416	0.113612905017865	0.0182501486924954	0.000923714275602353	0.045041034996712	0.0332970880524452	0.0195958095036279	0.00958693148404888	0.00684319256497889	-0.00127335202886367	-0.010527210463203
0.208821222619152	0.0309478029059774	-0.0203592166519912	0.173756316843663	-0.00232710805015302	0.000316305442991827	0.0447835356912571	0.025161822570178	0.010388212723623	-0.00100540130358059	-0.0110867775414365	-0.0222343330633438	-0.0286561675332649
0.0880386497155001	0.00405449013452833	-0.0112127758005532	0.0429812740670341	-0.00322288513524605	-0.00410010052549389	0.0126638219236169	0.00819462817618166	0.00211057275490124	-0.00366149283036997	-0.00655190494385935	-0.00984575409851428	-0.0134595127476296
0.660649186219053	0.270115621313623	-0.096755816577437	0.246080089979425	0.0120045606720981	0.00688364505676964	0.0704284624802382	0.0484338928889799	0.029672856334215	0.00944410286443387	-0.0116310552466071	-0.0213513746777698	-0.0409274467120511
0.841118331070639	0.0862426264853252	-0.147982520954824	0.132249544387237	-0.0036804977023982	0.000506436267154298	0.0321286222651155	0.0231924442123989	0.0102739483915031	-0.0015870307176219	-0.0090890913936994	-0.0192130107714142	-0.0256859588942259
0.133425770441804	0.0882552361188942	-0.0167910034282846	0.0754311750176737	0.0127884795146001	-0.000257413184252958	0.0231615646284223	0.0299360627417924	0.0132360601161033	0.00626553316517359	-0.00145317793639183	-0.0068843175893312	-0.0117429394732602
0.0273551170738284	0.00498779962595409	-0.00403560528842813	0.00852315773922121	-0.000576068842727338	-0.00144550762105438	0.00149145524666824	0.000425929761702169	-0.000928199903809348	-0.00101078823189086	-0.00249829148195942	-0.00184803620577391	-0.00196781472570589
0.452982695137733	0.244137396878596	-0.0630686820233468	0.257061075966788	0.00850163653594244	0.00292565664002087	0.0654306898475522	0.0478353576120381	0.0210475091078947	0.00571364658798168	-0.0112890641324688	-0.0169587005383693	-0.0322594884510856
0.036896754364364	0.00817214052863189	-0.0029049244223626	0.0255766276603155	-0.000377753994075296	-0.00098326011292809	0.00963814274555563	0.00544267484087814	0.00199740108911944	-0.000680507053501693	-0.00317832401163495	-0.00415477137189933	-0.00642471487562477
0.119537404413348	0.00933363176615545	-0.0130895405329658	0.0738520896617288	-0.00161113953678382	-0.00693430707340387	0.019398518555447	0.00891402133256244	0.00297342153402694	-0.00427272330509385	-0.00863950139312122	-0.0121468172532005	-0.0172902172756801
0.901598803418803	0.0984011965811966	-0.164127321270415	0.0918740170940171	0.0149309756909757	0.00867266178266179	0.026160091020091	0.0237266600066601	0.0154596497946498	0.0118018187368187	0.00375646157261555	-0.00492576957356361	-0.00891374446066751
0.371021478095772	0.132227748183993	-0.0477667383540349	0.248391853132044	0.00121406903724336	-0.00415996880158109	0.0580718682974361	0.0364859602863656	0.0101595460715931	-0.00147294988216889	-0.017562773610691	-0.0343808392137406	-0.0459104886765355
0.481246545888949	0.263683024208904	-0.065811587340516	0.267580413290369	0.0262723214051019	0.0304920057436343	0.0758913836456332	0.0489037940535055	0.0291916143187652	0.0283821635743682	-0.00853789020212631	-0.0219001095574132	-0.0332663098806514
0.152704489705569	0.104453427845232	-0.0162538241579356	0.117260396032762	0.00612625840573308	0.00329909528098568	0.0412029585326791	0.0271609316412789	0.0197033679579203	0.00471267684335938	0.000490420473323566	-0.00934207399150674	-0.00825056488574991
0.186701340897508	0.035202773787267	-0.020225898894035	0.15135590560346	-0.00289164788033702	0.00562683198350647	0.0376006521075946	0.0231530374812212	0.00461528040520612	0.00136759205158474	-0.0108477378638575	-0.0197436771656274	-0.0231982866463229
0.135540972204793	0.0235551921066915	-0.0130464647329596	0.115529485919324	-0.00355069495916918	-0.00652249169841701	0.0321111890809582	0.0185205864462347	0.00652325733557721	-0.00503659332879311	-0.00753258944448934	-0.0142409334072431	-0.0184993770767914
0.0210194295682684	0.00449570784345215	-0.00288489398448138	0.00997064170362608	0.000686451438918344	-0.0005041781924091	0.00285658025129029	0.000879258017577669	0.00109880789638614	9.11366232546236e-05	-0.00123746910037472	-0.00244091056581592	-0.00247908201541357
0.44512906300426	0.181581987992457	-0.0568289200649411	0.344707632414997	-0.00748442423034035	0.0027831490670075	0.0714493209992769	0.0436807779696787	0.0183436626171441	-0.00235063758166643	-0.0219755962163973	-0.0431528548956561	-0.0605315998183349
0.905919108669109	0.0940808913308914	-0.165611022954151	0.0880373748473748	0.017897031857032	0.00236518481518477	0.0305369902319902	0.0267851831501832	0.0133888800088801	0.0101311083361083	0.00856491828684136	-0.00742380724102443	-0.00104957264957262
0.460752029802491	0.0981390674681217	-0.0619421937944921	0.273414687233828	0.0011936531736777	-0.0538791510109207	0.0599359773488554	0.0406705673958934	-0.00729561613941504	-0.0263427489186215	-0.0411869038705164	-0.0687392320111024	-0.0694087698352291
0.22844986444399	0.105943670810241	-0.0238312488925603	0.173528241967123	0.0274910485067741	0.00684496427457401	0.0575943905502939	0.0408693654606378	0.0244613403713052	0.017168006390674	0.0111749277849049	-0.0105987281731521	-0.0182446424205417
0.658134573169579	0.269914798639056	-0.0975965137388898	0.247474205041969	0.00523970274042729	0.0085433868430761	0.0656498329869751	0.0431467228883992	0.0322179594960165	0.00689154479175169	-0.00606879501275215	-0.0293047026825956	-0.042426894597475
0.106405102533037	0.0338250646939181	-0.00726111917020143	0.109564481564187	0.024542705209065	0.00604089258999227	0.0388973711046262	0.0265897482795896	0.0216253420451101	0.0152917988995287	-0.000769392421502743	0.00254486067729907	-0.00564714462192774
0.40861395919122	0.0751963836079487	-0.0513105372461385	0.298936061108398	-0.00245927663906859	-0.0104966282868099	0.0610883938890734	0.0343871037395255	0.013733087872203	-0.00647795246293925	-0.0223140616701385	-0.0389925100294402	-0.0555238062359952
0.0184071812757723	0.0345154456632707	-0.00148299596411053	0.0154594485750986	0.0105630825566161	0.0120031608820053	0.0129089621958265	0.0135104807138509	0.00902417902285158	0.0112831217193107	0.00768616848693261	0.00791913395651506	0.00620575578594322
0.308792839631327	0.0496671552808389	-0.0328260058049575	0.292019006065341	-0.00226537173313868	-0.000176604791736201	0.0642051117774097	0.0369639441368306	0.0160258226617139	-0.00122098826243744	-0.0193337681178258	-0.0353788743883159	-0.0468511509203584
0.143778653970057	0.0445442135211541	-0.0157821657739055	0.108475524516702	0.00142468673079948	-0.0013799554061385	0.0285837772400166	0.015058864823092	0.00658454784183612	2.23656623304924e-05	-0.00573711829446857	-0.0125108859966938	-0.0213188408627215
0.0363658822106129	0.00526397964454151	-0.00503687301142645	0.0170266108416829	-0.00118897791178307	-0.000951756432688154	0.00453996019076159	0.00189223738944568	-0.00021497975179828	-0.00107036717223562	-0.00227793852529616	-0.00356513568828871	-0.00411418643904787
0.901694395604396	0.0983056043956043	-0.164712170871842	0.0918461538461538	0.00632779084163693	0.00881607725607714	0.0306767460317459	0.0242324175824175	0.0190447027331642	0.00757193404885703	0.00505322310168455	-0.00293075255940645	-0.00417415639915641
0.924411367521368	0.0606586521188976	-0.172456421348705	0.0722060683760684	-0.009308687978688	-0.0416441465397348	0.00123389676562746	0.00147769200884584	-0.01068197334591	-0.0254764172592113	-0.0230865571620437	-0.0258139824325868	-0.0255470279219655
0.110234719553293	0.0100950776315405	-0.0107967421291456	0.0748014106976064	-0.00425303218968155	-0.00163996473748712	0.0206931552764973	0.00746499732161893	0.00204775872127314	-0.00294649846358433	-0.00867445128092008	-0.0136359455931757	-0.0175095353292875
0.560543148796696	0.189033686166104	-0.0820437469022156	0.257716346058505	0.0114947126778364	-0.0165843755657209	0.0575287392097137	0.0371318087369547	0.0157630618350627	-0.00254483144394224	-0.0161341910628384	-0.0354410585316717	-0.0448383246733887
0.544827553939574	0.32295275735584	-0.0752461532644177	0.303349074169107	0.00673038246893276	0.00871647342469606	0.0753738141215974	0.0510680689137326	0.0256449225352164	0.00772342794681435	-0.0157213455960474	0.0178475567634649	-0.0466607681427574
0.0975737654527332	0.00668466430860487	-0.0115584096666693	0.0480904725531174	-0.00150771185272487	-0.00484085172602552	0.0111866342228961	0.00762010528001097	0.00106107254792262	-0.00317428178937521	-0.00668329896321285	-0.0103975613293875	-0.0142344207360331
0.577460548278535	0.366147645724204	-0.0788389272639939	0.289656489934423	0.028199716207002	0.0238942018192055	0.0964796121387782	0.0680115780348952	0.0474506886446765	0.0260469590131037	-0.00558120400094142	-0.0223946467035712	-0.0321331907673366
0.220675226064863	0.0285578901120606	-0.0234638062364691	0.176222878553138	-0.00367607849076695	0.00179808149155766	0.0436828709759779	0.0266977292834028	0.0123581517607034	-0.000938998499604632	-0.0129199731595288	-0.0225887286570623	-0.0282643919565958
0.073561938883369	0.00224102312947871	-0.0096760025814378	0.0309134281837792	-0.00425439301221117	-0.00398017459634008	0.00787450638241485	0.00306975112391475	-0.000372387658506057	-0.00411728380427562	-0.00862061315582544	-0.00867798567067679	-0.0105503739277147
0.900907081807082	0.0990929181929182	-0.164223848136417	0.092902148962149	0.00596978021978023	0.00681107755492372	0.0290755738705739	0.0258382778332779	0.0163785225885226	0.00639042888735197	-0.0044305713944176	0.000763917151224924	-0.00709402776710466
0.0310091384909331	-0.00285394302083586	-0.00303740853416897	0.0205294837754058	-0.005695558957811	-0.00470462560849174	0.00202870414685707	-0.000535103996304773	-0.00339024610931838	-0.00520009228315137	-0.00739139138203848	-0.00928218892562524	-0.0102738697382387
0.305937946778228	0.108576250480595	-0.0351516502646559	0.231509613560945	0.0241140459482411	-0.00146970462757395	0.0645665993872107	0.0497572581108114	0.0299058044439841	0.0113221706603335	0.00247902425130042	-0.0243837128440215	-0.0281836719808073
0.203002098470282	0.0271652109966529	-0.0194033489170935	0.170544979664849	-0.00377699665173065	-0.00584642755805895	0.0442572639292278	0.0251624092399435	0.0111179607216917	-0.00481171210489478	-0.0134205864523219	-0.0210283296519138	-0.0304472071705343
0.0165945016337456	0.00301603798619558	-0.00260722195563804	0.00176047543370629	-0.000635991472655785	-0.000940531772252888	0.000351970914773667	-0.000349748674619496	-0.000133067661077145	-0.000788261622454337	-0.00115751920514853	-0.00150521960564006	-0.00144508023874723
0.305693826321669	0.0525654734959721	-0.0332700367506474	0.267149525331837	0.00126087151690385	-0.00471892139884778	0.0525571559946893	0.0302802125082974	0.0100540960245394	-0.00172902494097193	-0.0225471437755119	-0.032421081279619	-0.0447561913275372
0.545678110239569	0.110382433953878	-0.078910383567107	0.255226528385115	0.000105980865195088	0.00121023713378099	0.0051650991663198	0.0352464233458218	-0.0328952417817724	0.000658108999488038	-0.0310676410671107	-0.0746927321144155	-0.0882380925348407
0.316999105330999	0.0511586318801754	-0.0356668643740338	0.266377573531934	-0.00607328273763807	-0.00541694690604105	0.0580458534118136	0.0332964075883549	0.0140710630569733	-0.00574511482183954	-0.023412853386124	-0.0351479805768443	-0.044784100316635
0.892381384171384	0.107618615828616	-0.162109480308159	0.0968795926295926	-0.000687338900415946	0.00389910141140903	0.0262711371961372	0.0187608419358419	0.0053046541065771	0.00160588125549654	-0.00505003673676752	-0.0129327161614814	-0.021519437633759
0.414096740580354	0.0783678814100741	-0.0526668377332121	0.299414018065884	-0.0021070737059885	-0.00953120396796275	0.0581973699719763	0.0309212709295426	0.0126793392925332	-0.00581913883697566	-0.0299130708651726	-0.0457014528031104	-0.05752136356246
0.0617815251065883	0.0143048752658507	-0.00261281189318307	0.0458761562248008	0.00147420759898838	0.000445055794935027	0.0206864775190751	0.0182455396532316	0.00681678052489735	0.000959631696961706	-0.00356949562023776	-0.00281075830474412	-0.00650254995509562
0.0802611836297393	0.0122076872836102	-0.00921888553756747	0.0406250278502826	0.00216027588889381	0.000986553728977518	0.0141591357604334	0.010378239375322	0.00643384380534215	0.00157341480893566	-0.000516504986795008	-0.002687715387094	-0.00590072546810477
0.479759018961115	0.265748744885583	-0.0665400362820545	0.268576622924145	0.0188756669375076	0.00421332800091057	0.0793558809897449	0.059492659620246	0.0283933048345443	0.0115444974692091	-0.00305322577919459	-0.0238419724560852	-0.0285107363002144
0.660497113099876	0.268511684503834	-0.0994479987049725	0.246269219162856	0.00668233295813614	0.0129786311676753	0.0747584681758636	0.0522807365837575	0.0340556801130569	0.00983048206290571	-0.00951255356838743	-0.0178510742514271	-0.0378032831858386
0.93404326007326	0.0659567399267399	-0.17455546339349	0.0637252380952381	0.0134368131868131	0.0066064713064713	0.0205998168498168	0.0201435164835164	0.00584235653235654	0.0100216422466423	-0.00995067987567999	-0.00354966375504839	-0.0176650118232698
0.0929437782189618	0.00609832253152463	-0.0108944548818875	0.0467179345222618	-0.00400878252038546	-0.00421622111873576	0.0126960348419209	0.00781495125737547	0.001244062202888	-0.0041125018195606	-0.00735299728245972	-0.0106192965312917	-0.0125075847726368
0.457678757701826	0.319238996569475	-0.0597766600989619	0.336777729590102	0.00277182453198704	0.0147722924495205	0.0799813614387723	0.0515836225257196	0.0285059441723909	0.0087720584907538	-0.01045314896423	-0.0311989445844933	-0.0479661932902472
0.0177614918879262	0.00762616081071444	-0.00118152952082946	0.00774606717621436	0.00323680594588209	0.00124662642289948	0.00781545113693428	0.00633983485863118	0.0028862458462686	0.00224171618439079	0.00192307683959441	0.00138123055732716	0.00037842544755011
0.925664468864469	0.0605979800667704	-0.171699946816163	0.0708504029304029	-0.0075319761937408	-0.00878843267843266	0.00985690254190252	0.000650829163295175	-0.0033976559765021	-0.00816020443608667	-0.0121148691906384	-0.0187216849176464	-0.0208615748567671
0.299352326336668	0.103475179769971	-0.0360426125986887	0.231502972643068	0.00902713300879515	-0.00744557117484779	0.0668649051591708	0.0378887070829232	0.0193685405288492	0.000790780916973655	-0.000733743398617703	-0.0155676970625649	-0.00222890135561943
0.0399990648079163	0.00800813736863307	-0.0032982798243493	0.0243484403857476	-0.00041802473323712	-0.00119398230250331	0.00795819601586339	0.00394546755740231	0.00127499177652601	-0.000806003517870212	-0.003521540013013	-0.00558677257823582	-0.00701407960002335
0.118894663267894	0.0929414102294103	-0.0106179085843785	0.111861336285824	0.0209397991777727	-3.0041648191606e-05	0.0464759548795846	0.0319988618704859	0.0203716754281865	0.0104548787647906	0.00753544589610446	-0.00269851502629558	-0.0063997254613422
0.445727180540342	0.158939293229454	-0.0595449566924394	0.254630311788431	0.00651950258267947	0.00327494613453061	0.0659918833419253	0.0374639221604623	0.0164872622997525	0.00489722435860507	-0.0142112394077627	-0.0235903185317174	-0.0382083908987657
0.299122438992569	0.106825820185547	-0.035801324849314	0.233262214462807	0.0254711391876294	-0.00195226913008911	0.0670642128067313	0.0429788153645355	0.0220686611995686	0.0117594350287701	-0.016325392428473	-0.0101034862852631	-0.0251352228546301
0.654538771022134	0.27337885540666	-0.0979228306532554	0.247143124979819	0.020094321273229	0.0188949406608404	0.0768975937885935	0.0524462376681355	0.0312504857702688	0.0194946309670346	-0.00268904609874743	-0.0183396695680419	-0.0315666536016185
0.301143379723637	0.0466128265073512	-0.0352119543037261	0.234156463157411	-0.00161643515109183	-0.0158228084215971	0.053711851277924	0.0296027550015455	0.0124537270761043	-0.0087196217863445	-0.0222176600114023	-0.0319759839883453	-0.0426574679927815
0.0317107491064352	0.0100434010172135	-0.00498805313898442	0.0081694370989404	-0.00571806103389761	-0.00472526305602096	-0.00289416005764601	-0.00222137192449216	-0.00258587760973395	-0.00522166204495928	-0.00444031294215183	-0.00571106913364566	-0.00524047829887977
0.93191474969475	0.0680852503052503	-0.1744698800881	0.065766568986569	0.00990363858363852	0.00888114774114768	0.0258251037851038	0.0204243894993894	0.00505240564990561	0.00939239316239315	0.0128509645909645	-0.00216997557997556	0.00582972527472525
0.413181493283216	0.0781037237531719	-0.0524121766011893	0.298011443583838	-0.00428948611427593	-0.0301349981373978	0.057469769517728	0.0344733290999256	0.0100726100782593	-0.0172122421258369	-0.0276726712298017	-0.041016243165735	-0.0544398262955682
0.892827982017982	0.107172017982018	-0.161823424095145	0.0979011144411145	-0.00241931013431007	-0.0102613104843874	0.0208085259185259	0.0108370773670774	0.00624495337995346	-0.00634031030934878	-0.00771067103836331	-0.0160648191125113	-0.0226570326970666
0.136877902881357	0.0177738406352178	-0.0099443985478983	0.120671477316072	-0.00099352247295198	-0.000787729148586824	0.0350488171717737	0.0182617411533442	0.00790665776111607	-0.000890625810769402	-0.0092813292424537	-0.0170500860478793	-0.0239137456612649
0.391322856041488	0.0747236767858017	-0.0491024466317468	0.303662605222395	-0.00427985071169235	-0.00467028306511097	0.057018174351276	0.0337395385391364	0.012538977526564	-0.00447506688840166	-0.0311077855421251	-0.0406432800564063	-0.0534249197815647
0.0729979636184185	0.0431957021145396	-0.00998691864238345	0.0264884515267242	0.00376042341081802	-0.00167626433727799	0.0138617551304883	0.00227760805941599	0.00200088503399645	0.00104207953677002	-0.00238184512546703	-0.00755941433995666	-0.00532904379823558
0.453281762849132	0.182150443379778	-0.0588271704310798	0.340576128206571	-0.00872375693000393	-0.00178342192304937	0.070928821326527	0.0463394990768766	0.0186723330597164	-0.00525358942652665	-0.0213413648708604	-0.0427704799567787	-0.0546494444501635
0.217070657017691	0.0247873012815325	-0.0192261437613341	0.228295038355455	-0.00400610360055378	-0.00377666524874246	0.0539910123057799	0.030863628092474	0.0128233289413789	-0.00389138442464812	-0.0166215831875329	-0.0281444619915158	-0.0374887294401722
0.659832609620532	0.320342633104999	-0.0980933951054976	0.245032244283205	0.0301017790690915	0.0208420491116956	0.0808260545466915	0.056332499907277	0.0375249252651481	0.0254719140903936	0.00370553601586565	-0.0162102303525006	-0.029806040035987
0.0375173434872158	0.00361181183018194	-0.00340628836809839	0.0231183545373171	-0.000499439043237897	-0.00107305665029299	0.00814167338069013	0.0037110537287811	0.00154818448299634	-0.000786247846765446	-0.00262393376427011	-0.00461652068803217	-0.00620386905188167
0.0227374127328404	0.00497970523856368	-0.00336099498816751	0.0101185941694293	-0.000807531567825617	-0.00117619597009123	0.00171758959719874	0.00109732932680103	-0.000140347830960993	-0.000991863768958427	-0.00127064576678666	-0.00222952574971336	-0.00311139865835174
0.660704473550399	0.317689119738395	-0.0982853428401826	0.246525072726668	0.0337642950858231	0.0152803223350124	0.0751988656841392	0.0572371305762599	0.0417653612015235	0.0245223087104177	-0.00541255081488312	-0.0136351779580391	-0.0305274857874993
0.326277659721516	0.0976165736061688	-0.0379961260894311	0.266241953788469	0.0224944352558099	-0.000999387728063461	0.0743397167392729	0.0485801653379984	0.0532487317869093	0.0107475237638732	0.0180404540546938	-0.0252766224924198	-0.0283611889224987
0.0414403214896869	0.0157222295611885	-0.00592881588340563	0.012546477086668	0.00331976385880953	-0.00205517730103217	0.00493437816243889	0.00122620936116354	-0.00148557055415309	0.000632293278888682	-0.00243544644863634	-0.00366295242971853	-0.00525538651836138
0.411859911763905	0.116147340684773	-0.0521240317920263	0.295973922898165	0.0261644860640671	-0.000337048240987015	0.0768461030992184	0.0481650440936583	0.0298965752218354	0.01291371891154	-0.0107587659099314	-0.0253973811427868	-0.0336817721415754
0.0415861224970315	0.0148294894540419	-0.00588103525033905	0.0125300735473439	-0.00106318795974192	-0.00367144064707856	0.000908461290607641	0.000497172300773722	-0.0018182984817986	-0.00236731430341024	-0.00409724267055236	-0.00463324496353457	-0.00684717785306527
0.000719130356554259	0.0003489845633631	-5.20156923157452e-05	0.000216713663404136	-8.88756256630763e-05	-9.11241289271572e-05	0.0001220115623926	3.33027123398671e-05	-4.96171053417293e-05	-8.99998772951168e-05	-0.000147279057903456	-0.000210253569010509	-0.000237193833738916
0.415174237682127	0.0762047759608066	-0.0528779077488188	0.299592853462023	-0.00326596518293493	-0.0108886176652029	0.0620924422085278	0.0363392448398314	0.0153478405364875	-0.00707729142406893	-0.0298042870031351	-0.0385982066826567	-0.0541668500275461
0.144261690092665	0.0471473334105255	-0.0146999929915586	0.116070276421672	0.00380625075747038	-0.00250218438637689	0.0356924343571653	0.0285320992723501	0.0100821060683007	0.000652033185546741	-0.00599064994509138	-0.0145416490037047	-0.0180738131364233
0.0932811355993114	0.00603335504950764	-0.0118721536507674	0.0460761784917853	-0.00509647439034847	-0.00188995631838898	0.0117151350114463	0.00543115011384661	0.000386617721587268	-0.00349321535436872	-0.00782694698913157	-0.0101402875360527	-0.0135161260774602
0.0775000521373797	0.0555728552862449	-0.00592895551982324	0.0469313291038083	0.0169205219730314	0.00576285894674584	0.0318475901077958	0.0235829521276947	0.0128577245748855	0.0113416904598886	0.00601351308926611	-2.83394455604519e-05	-0.00405464140802329
0.89055801395186	0.10944198604814	-0.162390063471129	0.0983690556452095	0.00699310650662888	0.00155462008077401	0.0305582978986825	0.0176224631778479	0.00857512094742874	0.00427386329370139	-0.00275748281632882	-0.009818546971472	-0.0188324846521
0.079736969429947	0.0454111982382378	-0.0111642705978716	0.0298135074297894	0.00902141534086696	-0.00405181454254097	0.0142580134041615	0.00597008439867583	0.00614711922412811	0.00248480039916299	-0.00416958943878301	-0.0075284275141479	-0.00694478577857011
0.932840976800977	0.0671590231990232	-0.174388171120061	0.0647559462759464	0.00367213675213685	0.00565184371184368	0.0148136233211233	0.017786275946276	0.0112204884004884	0.00466199023199032	-0.00210118437118434	-0.00451851759351762	-0.00762391283929731
0.904862979242979	0.0951370207570208	-0.165495150335322	0.089748595848596	0.000136697746697778	0.0107236108336108	0.0226490043290044	0.0175328937728938	0.0100346087246088	0.00543015429015425	-0.000665283605283618	-0.00332542922889068	-0.0117893797868798
0.321395081333737	0.0960194609112665	-0.0375338527803027	0.264619023423324	0.0354824805934607	-0.00397404286889974	0.0703308304811421	0.0487920126351614	0.0100453496584701	0.0157542188622805	-0.0160192802703492	-0.0154622076160933	-0.0319168478841791
0.132792304026034	0.0880554653567333	-0.0156067474220829	0.0742560274359316	0.017004715442867	-0.00352085276967437	0.0243832130989022	0.0192378313236138	0.0128412217570394	0.00674193133659629	-0.000411670535822195	-0.0066298496972724	-0.0152985036159409
0.114279148457151	0.0690389643385746	-0.013994051565692	0.0626082460032295	0.0106284510417813	0.00173848676318723	0.0316356417369175	0.0157210237376305	0.0091907750834743	0.00618346890248428	-0.00237592063396026	-0.00389257802561016	-0.00550274394158615
0.0512349548294573	0.0394906226058162	-0.00427229199564524	0.0239172118758075	0.00730386037969288	0.00466671143010129	0.0188372870874953	0.0104994974630826	0.011252863399424	0.00598528590489709	-0.000428457890588638	-0.00160145704321962	0.000935186953322606
0.0468733936003295	0.00272986933372754	-0.00392261493553683	0.0311097818792365	-0.00484394652934193	-0.00481339142821609	0.00735550023613052	0.00203234930807646	-0.00123813925414997	-0.00482866897877901	-0.00698300204962948	-0.00990956228365023	-0.0119349706623923
0.103350886195888	0.0748365898056969	-0.0127656071246128	0.0467769753432303	0.00843644922318104	-0.00148584248501396	0.02574723591754	0.0125921573706512	0.0105072732370652	0.00347530336908354	1.25668198500406e-05	-0.005448045245061	-0.00608807891417507
0.901995518925519	0.0980044810744811	-0.164758925168334	0.0908245543345544	0.0145622832722834	0.00695084249084255	0.0273152075702077	0.0165905827505828	0.0139260955710956	0.0107565628815629	-0.00951603840603843	-0.00753343731055267	-0.0157797685007299
0.561461414390412	0.186251031918163	-0.0821391123976589	0.257954957740592	-0.000198778835068136	-0.00482700735095409	0.0557660594640852	0.0294685026183581	0.0146521082110007	-0.00251289309301117	-0.0292317822993877	-0.0331682459393959	-0.0555786225502002
0.853040719280719	0.146959280719281	-0.150560784855554	0.125723493173493	0.0159713957837035	0.00605595959595973	0.0412466067266068	0.0356858291708293	0.0188838639565563	0.0110136776898316	-0.000148241953661588	-0.00725187346841183	-0.017253929617391
0.034667828926387	0.00249802784619099	-0.00491644410421822	0.0125749550040261	-0.00184008800429655	-0.00162626333309003	0.00428808904409548	0.000814767281836132	0.000396449715257624	-0.00173317566869329	-0.00242263961901121	-0.00264810574033496	-0.00417280475969632
0.933011733821734	0.0669882661782661	-0.173848580462876	0.0643031379731379	0.012217496947497	-0.00540490842490848	0.0231874175824176	0.0207573687423688	0.00856244200244194	0.00340629426129424	-0.00761556388056395	-0.00216086691086703	-0.00313429958929956
0.900102673992674	0.099897326007326	-0.164965352149082	0.0940319780219782	0.0172789743589744	0.00299788766788767	0.0310828815628815	0.0203125408352332	0.0178438705738706	0.010138431013431	0.00256916698685938	-0.000764204556127579	-0.00613451770451767
0.0316558519758748	0.00412236228193884	-0.00367982403986425	0.0142207524491297	-0.000793366262726129	-0.00104278111783429	0.0041064019788886	0.00231124246367077	0.00177763865100174	-0.000918073690280213	-0.00110439760228311	-0.00268130646022655	-0.00475894544992584
0.412618107746868	0.117433058480119	-0.0520865060024712	0.297188916601333	0.0263781701761846	-0.00910061264090922	0.0776305957868767	0.0422409126518108	0.0196618671691176	0.00863877876763769	-0.0183479523027986	-0.0272849828606318	-0.0403715953505484
0.186437938637196	0.0347966105820431	-0.0198194048696883	0.15037168572312	-0.000402882091794565	0.00149878777627901	0.0387195863455507	0.0232031126370957	0.00627879072858945	0.000547952842242239	-0.00939236660555109	-0.0229812193616884	-0.0272387455046371
0.905011330891331	0.0949886691086692	-0.1651915534866	0.0905886691086693	0.00744335775335792	0.00538730824730826	0.0269186507936509	0.0205128693528694	0.0153758147408147	0.00641533300033315	-0.000704755799755707	-0.00609163217124742	-0.0132652751948905
0.662554658906154	0.318968821086899	-0.0992071972184356	0.24344503832472	0.0194822782982865	0.016953578633599	0.075808308499792	0.0623395524911755	0.0432462778152459	0.0182179284659428	0.00727746824748365	-0.013324309456627	-0.0220806789991341
0.3684008919814	0.136032989231937	-0.0466265156695265	0.244476731360337	0.0119300645605449	0.00469643940622205	0.0659553365371215	0.03868755583407	0.0238109288954203	0.00831325198338351	-0.00879974320044163	-0.0221118214967518	-0.0345212297270787
0.398695516688593	0.0742440837106131	-0.0487274916937742	0.298966646827286	-0.00855559144547158	-0.0166754510326482	0.0581169485286639	0.037528241336677	0.00866130200913978	-0.0126155212390599	-0.0226699365348813	-0.0412087515245826	-0.0540005552030226
0.933551501831502	0.0664484981684982	-0.174480486664649	0.0640967032967033	-0.000267882032497391	0.00151073260073264	0.0188117948717949	0.00483692252192258	0.00991906593406588	0.000621425284117572	-0.0128401523330471	-0.00872962759462759	-0.00753137973137974
0.035709837917188	0.00491802832488887	-0.00432393175547015	0.016328136785081	-0.000960806834304766	-0.000920966772479673	0.00406052344280007	0.00216026255843859	0.000640153008768386	-0.000940886803392223	-0.00367369855491128	-0.00381529565463186	-0.00453318503146851
0.933103394383394	0.0668966056166057	-0.174782414770393	0.0641294261294262	0.015900341880342	-0.00523998778998769	0.022074884004884	0.0129506715506716	0.00596164835164847	0.00533017704517713	0.00674237484737505	-0.00650537876653245	-0.0149903510591971
0.892603988233988	0.107396011766012	-0.162770241209455	0.097292763902764	0.00379445588599436	0.0110878004901082	0.0304232828282829	0.022938643023643	0.0266669247419248	0.00744112818805132	0.00172770567039793	0.00687630480630474	-0.0142843106893107
0.902215665445665	0.0977843345543346	-0.165877340392544	0.0921351037851038	0.014886459096459	-0.00218102564102562	0.0297667948717949	0.0220079120879121	0.018073513153513	0.00635271672771665	0.000496374151040091	-0.00581883795691485	-0.0103177179657949
0.662228796740676	0.268687632274523	-0.0987271014753807	0.246524079706881	0.0148530159308371	0.0146795437958749	0.0705930915386684	0.0472070760581206	0.0315132312643068	0.014766279863356	-0.00471256445845503	-0.0179566138032065	-0.0389467405379486
0.905815506715507	0.0941844932844933	-0.165098512754021	0.0887814163614165	0.0171079487179487	0.00791934065934075	0.0324515995115995	0.0254279365079365	0.0230912287712288	0.0125136446886447	0.00340572760572766	0.00033394285201982	-0.00327715229215231
NA	NA	NA	NA	NA	NA	NA	NA	NA	NA	NA	NA	NA
0.305384349587639	0.105103940856428	-0.0354381519580346	0.230850337338632	5.98735856442434e-05	-0.00918123566951135	0.0677365310688058	0.04040033634466	0.0316396267691185	-0.00456068104193352	-0.00280535274545618	-0.0228399926250346	-0.0333102811028256
0.905730305250305	0.0942696947496947	-0.165687778697056	0.0881315262515262	0.0184910866910867	-0.00235602500064036	0.0286958058608058	0.0245924542124542	0.00824159959321713	0.00806753084522316	-0.00260721756875604	-0.00727731529003572	-0.0108505472732396
0.555796294013766	0.187936653243471	-0.0816488270638144	0.259838724140419	-0.00144844634024843	-0.00177202428492274	0.065713826125177	0.0362441444923328	0.0196202416986241	-0.00161023531258564	-0.0140051944236959	-0.0336600916472269	-0.0410041042267445
0.446538041582996	0.184256365956606	-0.0548110275460733	0.340258346122466	-0.00705990432012898	0.00212652686368697	0.0724786721823704	0.0489205793072677	0.018214842226478	-0.00246668872822098	-0.0219597660760718	-0.0413357179662766	-0.0560294801610607
0.547967318238908	0.226045237322877	-0.0755198078101533	0.299655584261551	0.00769092566003049	0.00938124312393884	0.0768195815512024	0.0529883568975981	0.0251322294852249	0.00853608439198472	-0.0143656384745484	-0.0270699282847846	-0.0456565031888377
0.0532178389635581	0.0223828941068524	-0.0080510109371146	0.0166863896589088	0.00968009029856173	-0.00327437362902603	0.00755914372988067	0.00451549193842406	0.00246643942301567	0.00320285833476786	-0.00173188454744921	-0.0028861761102935	-0.00629090043084014
0.0932407163710569	0.00601616448215006	-0.0112022498467779	0.0453282644032522	-0.00453401589581433	-0.00178133156270682	0.0135583746349864	0.00756230019896514	0.00143119852102888	-0.00315767372926057	-0.00614657131435285	-0.00905244030623736	-0.0129898182280533
0.553971916032096	0.193724062814953	-0.0816470283335012	0.256167625502499	0.0194648714294139	0.00496197979526469	0.0679004725248955	0.0447307699711939	0.0291750921819613	0.0122134256123393	-0.00243929962139078	-0.0220836423759395	-0.0355914788025704
0.0281381870419219	0.0115866106693425	-0.00434856776624051	0.0108760254241872	-0.000901033240534858	-0.00270720604305557	0.000911689019015064	0.000215887884802472	-0.000573119892308304	-0.00180411964179521	-0.00183263873361143	-0.00349860208036868	-0.00531283920635524
0.855195269260654	0.144804730739346	-0.150605684831021	0.125506110470726	0.0138832122578276	0.0130769472834856	0.0395743500089654	0.0316136303867072	0.0262643280650973	0.0134800797706567	0.00246259298393903	-0.00439592466687611	-0.0140494118274888
0.0058802225770302	-0.000920655149789349	-0.000666844822865629	0.00589751851818714	-0.00175079837417152	-0.00150980007581804	-0.000353189611319979	-0.000988799594346712	-0.00123561070795047	-0.00163029922499478	-0.00171098987667076	-0.00204411896484452	-0.00207402578563258
0.0369124557736804	0.0112122737413557	-0.0055875309696815	0.0129822995509643	-0.00275411827433723	-0.00343274016577104	0.0012128916436714	0.00154530045322929	-0.00219863998038205	-0.00309342922005414	-0.00360903402979128	-0.00436434014687179	-0.00527434667524093
0.895132974802975	0.104867025197025	-0.163111631905907	0.0952872816072816	0.0119144094367171	-0.00176118659118663	0.0265165612165612	0.0164756515706515	0.030277244977245	0.00507661142276516	0.0125128088578088	0.00120586247086241	-0.00915288433788441
0.0339002942781086	0.00465165369369187	-0.00423866733746927	0.0160708059527157	-0.00150904415886751	-0.000501256441648237	0.00471035579113241	0.00174132828077234	0.000359701344915551	-0.00100515030025787	-0.00179438620562882	-0.00450922881823664	-0.00379551625560513
0.896014844044844	0.103985155955156	-0.162976667645563	0.0956288677988678	0.0127392585192585	0.0080544721944722	0.0301915417915417	0.0136152403152403	0.013953739038739	0.0103968653568653	0.0034518742368741	-0.00556441477326097	-0.0164042509627126
0.0261214602041772	0.00284805430971486	-0.00296144091208601	0.0136737351426182	-0.000933281147338944	-0.00127089241015593	0.00307753853572764	0.00151474479523289	0.000455090487535403	-0.00110208677874744	-0.00202210244973072	-0.0030568165780889	-0.00344800434337062
0.0925466721254956	0.0634284258627954	-0.0117110951015576	0.042690909730199	0.00246505151140919	-0.001427368578182	0.0167203489123601	0.00926622465360312	0.00902369171874762	0.000518841466613587	0.00340338917570761	-0.0029007909699567	-0.0130498860567254
0.450231033675486	0.317309236714597	-0.0579677359664832	0.340242123222232	0.000448322748664076	0.0162355305814953	0.0814291573400043	0.0477230416807363	0.0283641132725237	0.00834192666507966	-0.0100163858146541	-0.034790545472855	-0.0473968139041052
0.894166846486847	0.105833153513153	-0.162916151709757	0.0954330069930069	0.00698766344766344	0.00716710153094757	0.0344991852591853	0.0252175918525919	0.0193713425789896	0.00707738248930545	-0.00429026106372266	-0.00307823224068948	-0.0113640453136608
0.930817655677656	0.0691823443223444	-0.17364511477988	0.0660849084249084	0.00141063749116388	-0.0093191367606752	0.0199008791208791	0.0165957509157509	0.0104715384615385	-0.00395424963475566	-0.00700487317996001	-0.00364590354090344	-0.0145806227106228
0.0379188099194968	0.00382424102334901	-0.003259162064023	0.023460441281998	-0.000478736962924498	-0.00121572204709695	0.008516419239763	0.00420881003656684	0.00149969924565384	-0.000847229505010726	-0.00329073508867748	-0.00473872986273433	-0.00698546394283991
0.299778349671677	0.0491262008698219	-0.03391577381636	0.268698988031858	-0.00648653539042615	-0.0059322785472038	0.0526254171269622	0.0346271340785607	0.00980623605005454	-0.00620940696881495	-0.0229369052353576	-0.0334284584282014	-0.0442602051145018
0.664455053717627	0.316759530247813	-0.0985686972075457	0.241735642369425	0.0225812937945681	0.0231812635927537	0.0783846531187536	0.0618370700561383	0.0373084697192047	0.0228812786936609	0.00468732250497694	-0.0169225067678637	-0.0228241726411715
0.9320657997558	0.0679342002442003	-0.174214454621663	0.0650388156288157	0.000517099567099555	-0.00225610500610496	0.0191647496947498	0.0140715628815629	0.00361319291819306	-0.000869502719502702	-0.00175435286935288	-0.00671118659118664	-0.00868691086691087
0.136556833694466	0.0538717157286877	-0.01396431314501	0.107900372236559	0.00827011965537353	0.0113823744596005	0.0381507400596193	0.0211946578618684	0.013897096867528	0.00982624705748703	0.00185825562434874	-0.0062333875232696	-0.0125297071128334
0.283868980444023	0.0468251316135093	-0.0319353744531596	0.233041964520023	-0.00331516452637964	-0.0115393980467211	0.0520915957414045	0.0290531300353962	0.00940591576198885	-0.0074272812865504	-0.0176195067135622	-0.0307235010187263	-0.0434012702226675
0.0543287810474015	0.00541201644273591	-0.0044525197865259	0.0414127533499691	0.000684995940819264	-0.00100843036712379	0.0143006837753927	0.00896050871072833	0.00253636239899009	-0.000161717213152265	-0.00386495044630077	-0.0068285151975982	-0.00878854540590401
0.0413581679255889	0.0054053300828338	-0.00532259684138857	0.0170824235516693	0.000562463691077916	-0.00091844591486942	0.00341881985583933	0.0031766575168271	0.00167623592703262	-0.000177991111895752	-0.00134229943154771	-0.0041459536231875	-0.00427775141389663
0.663716154508658	0.315943752331041	-0.099454916209195	0.245138611475801	0.0207915272645313	0.0199336272678825	0.0807287117971338	0.0603863989703957	0.0364343126224336	0.0203625772662068	0.00429499228225172	-0.00596229652138114	-0.0312263913003678
0.0943948780252299	0.0634639807098046	-0.0120020403635898	0.0429737552097281	-0.00155165430372822	-0.00161141166273512	0.0160448461925053	0.0114339960344543	0.00575029489745889	-0.00158153298323167	-0.00518013247445043	-0.00431679992756993	-0.0116058006021376
0.456867775660386	0.241426945395529	-0.0634182642269028	0.254130003490929	0.00590928480992226	0.00572862327943879	0.0672060053537683	0.0484948666125899	0.0278325410887489	0.00581895404468052	-0.00771165730261586	-0.0211846037779828	-0.0333988514344655
0.0682597527116922	0.00628492842763498	-0.00724321927699695	0.0387163004388383	0.00145385385314886	0.000160502470339913	0.0134931813970671	0.00957749160261787	0.0068417863769426	0.000807178161744387	-0.00131485735292788	-0.00377601860834595	-0.00554805911919465
0.209911731016917	0.138236331202218	-0.0250389284289991	0.148293897785623	0.00549062468762201	0.00171866787086003	0.0547139698920845	0.033197773197775	0.0234782255753904	0.00360464627924101	0.00408794554825681	-0.00393397086200048	-0.00913360653382278
0.844136803623727	0.084793509572376	-0.148405846211068	0.129943880136957	-0.001621079990899	-0.000585211078514281	0.0314618162202172	0.0185098317921395	0.00803636956664089	-0.00110314553470658	-0.0105982225244127	-0.018974310061482	-0.0342645414047726
0.00792282571881804	0.000814816036360759	-0.000807890281376958	0.00516127341851024	-0.00145944490865883	-0.0015442309067603	-0.000806970401682323	-0.000966077904164708	-0.000733302335596179	-0.00150183790770957	-0.00187716892219139	-0.00195201210892869	-0.00246286313543614
0.0321588374574376	0.0112499320011306	-0.00502844487684106	0.00778653432557812	-0.00419586937908499	-0.00578662223246498	-0.000907040997837491	-0.00119551172861797	-0.00214210521094409	-0.00499124580577499	-0.00431405844388801	-0.00450816229827949	-0.00388376459439313
0.93279684981685	0.0672031501831502	-0.174195131540374	0.0643693040293041	0.00286312576312575	-0.0048863858363859	0.0197284981684981	0.00893450549450547	0.00733946275946273	-0.00101163003663007	-0.00117601010101021	-0.00949035336458415	-0.0133028878173109
0.904993870573871	0.0950061294261294	-0.165215836828121	0.0896979975579976	0.00514203907203903	0.0112073848373848	0.0288203174603174	0.0187158058608058	0.0137461111111111	0.00817471195471187	-0.000256677211677325	-0.00900450327450331	-0.00899856135317678
0.414526234753663	0.117818187221739	-0.0526098723457343	0.298622858832489	0.00764467386852041	-0.0050160950842465	0.0758737779181666	0.0423972597606385	0.016004287909642	0.00131428939213696	-0.0038862471840217	-0.0209100760903722	-0.0480097472977012
0.842228098653483	0.0853007274161325	-0.148242569217481	0.130990802445418	0.000458035358703368	0.000833890424876804	0.0299388375457202	0.0201931967257527	0.00641275667658792	0.000645962891790086	-0.00590172615309625	-0.0244259964146843	-0.0289285919737117
0.906497423687424	0.0935025763125763	-0.165761969112084	0.0880041147741147	0.0190730496853574	-0.0118213077169186	0.0296790231990232	0.0261968986568986	0.0176409372427471	0.0036258709842194	0.00634583203121664	0.000335861360861278	-0.0139459240093742
0.932899914529914	0.0671000854700855	-0.174704108690318	0.0645424297924299	0.0167622832722832	-0.00137819291819297	0.0188612387612388	0.010114304029304	0.00898679487179488	0.00769204517704514	0.00307036545405326	0.00822478021978024	-0.00770580697080692
0.326562521411573	0.0993873173186434	-0.0381058627156632	0.266732575404236	0.0571203010554366	-0.00532550377029217	0.0631804961721497	0.04811700429164	0.029038282962952	0.0258973986425722	-0.00199123712673877	-0.0302398506389388	-0.0396439730346337
0.409055816720909	0.0754977010601561	-0.0519085182761934	0.300672517487023	-0.00601190687150432	-0.00660716833865233	0.0609411190067622	0.0345135932171605	0.0164465463090741	-0.0063095376050783	-0.0267986439617905	-0.037183710669758	-0.0536287547932594
0.554888787571601	0.18965568292862	-0.081243411695848	0.259891003569908	0.0099629982691779	-0.000489879791720438	0.0666790844813251	0.0403954576641842	0.0241518290260062	0.00473655923872873	-0.0152140401584079	-0.0316012044547119	-0.0459853414227299
0.933424114774115	0.0665758852258852	-0.175328384231952	0.0641933211233211	0.00778030525030526	-0.0202046517785884	0.0208535592185591	0.0160728083028082	0.01446384004884	-0.00621217326414158	-0.00317116696169328	-0.0128570202057873	-0.00755596459096464
0.00804644370080729	-0.00131092372232566	-0.000994236323911638	0.00427491367966901	-0.00239877454884823	-0.00245900159789829	-0.000579751565369602	-0.00105570476881653	-0.00175387763096051	-0.00242888807337326	-0.00248260910068156	-0.00273468577343763	-0.00316168609465348
0.118527851321766	0.0931676344463859	-0.00975233823358994	0.110413962764762	0.0196314137297158	0.00397611583125988	0.0410248426724242	0.0676353403171816	0.0163842990197606	0.0118037647804878	0.00264475594798615	-0.00256998289140083	-0.00386842898892553
0.933857142857143	0.0661428571428572	-0.174538365955364	0.0635756776556776	0.0155243223443224	0.000652722832722774	0.0139695054945056	0.00863934065934069	0.0137730525030525	0.00808852258852266	-0.00436258912028142	-0.000232026862026724	-0.0136147682726629
0.839729916835302	0.0866594481678684	-0.147754628037362	0.13263716497178	-0.00230520395563261	0.00268333316855174	0.0340186330788367	0.0213806007834747	0.00955391524509952	0.000189064606459621	-0.011683458554491	-0.0193712460641605	-0.0261904259585531
0.0891579619232136	0.00404718526350439	-0.0048431080248722	0.111578192179696	-0.00157970235057893	-0.000686458132063819	0.0317758206632801	0.0191054215420861	0.00888105164500662	-0.00113308024132137	-0.00806522790786456	-0.0146647634157614	-0.0189006951457572
0.397813740709476	0.0743979793747397	-0.049343323301293	0.301633215784323	-0.00308569997993824	-0.00526077659038232	0.0564832296439383	0.0359920675647299	0.00946790497220412	-0.00417323828516031	-0.0237179949550533	-0.0392125760819462	-0.0561546225939401
0.0356236436986903	0.00525304382939346	-0.00478920600537558	0.0163692332368552	-0.000842824709820902	-0.000620637309507621	0.00496458310424447	0.00257519917335165	0.000290617535236251	-0.000731731009664262	-0.00213002623453203	-0.00382750159421873	-0.00414528701742332
0.854789494010263	0.145210505989737	-0.150949592246638	0.126230322839554	-0.00222238488007709	0.0074005879992306	0.0390386989079298	0.0216773439255566	0.0167926061118369	0.0025891015595767	-0.00350873269780139	-0.0130965845666333	-0.023531955377091
0.202992634584926	0.0275284886894402	-0.0197695503131474	0.169890251866719	-0.000822114674459973	0.000291432756593907	0.0432297792207138	0.0256900176590823	0.0130763011758697	-0.000265340958933047	-0.0141820809015298	-0.0230986154199363	-0.028353283271055
0.03388221673096	0.0111078940862017	-0.0055159491351163	0.00730228020245647	-0.00168989453912621	-0.00407727312175401	-0.00166661626469867	-0.00275838450880053	-0.00584637119690116	-0.00288358383044011	-0.00387444266199471	-0.00412759676229765	-0.00503881579679986
0.545814133529083	0.226884107296821	-0.0751696615153571	0.298852999386579	0.00535499079348334	0.00262731637231461	0.0732179092710813	0.0442055141400295	0.0251720673945725	0.00399115358289903	-0.0147148803906818	-0.0232327674264761	-0.044097217515823
0.132456614751913	0.0881469677064745	-0.0160545180445602	0.0752565415987009	0.0172201726310364	-0.00811445568095667	0.0322157949540411	0.0194297244091164	0.00996320433268685	0.00455285847503989	-0.00136403875346822	-0.0116228033489603	-0.00785119460805009
0.064970069607823	0.0236950743152674	-0.00320358057013695	0.0465597834464658	0.0189902506920884	0.00624654657003848	0.0297711365041262	0.0204080235181748	0.0183401432337082	0.0126183986310634	0.00749469589704015	0.00680753105023646	-0.00287112093238099
0.445114104515323	0.183353062710758	-0.0547218250052871	0.340686942705872	-0.00309966765336989	0.00274435548824215	0.0726600492381839	0.0429727675431641	0.0219769300715626	-0.000177656082563871	-0.025968700897784	-0.0410583735072276	-0.0597912940407775
0.0275354087580629	0.0109874102227385	-0.00381053306260742	0.010319604926143	-0.000394734988034783	-0.00212145702891927	-0.000619963192729299	-0.000738451477520038	-0.001366799246696	-0.00125809600847703	-0.00175595731034501	-0.00317908281718905	-0.00284869842852068
0.307009909033221	0.0500313821481606	-0.0325862407488263	0.291857885982222	-0.00452208465595172	-0.0044022036748449	0.0657561506671587	0.0412147090173802	0.0174678330895734	-0.00446214416539831	-0.0174113516688665	-0.0317592643267229	-0.0452167842767959
0.0706888964541761	0.00286697709997365	-0.0075050494978581	0.0434172786116958	-0.00223513109453767	-0.00362669619711346	0.0136291304746245	0.00596279113405285	0.00105429589840467	-0.00293091364582557	-0.00646386410585439	-0.00848110405271933	-0.0118091702817286
0.0705760670328806	0.045313525284215	-0.00965528426463316	0.0259876022984042	0.00636676889452231	-0.00137108843329979	0.0132688510846325	0.00973968537946676	0.0093205196000368	0.00249784023061127	0.00418396653005947	-0.00115215770838147	-0.00249003621650028
0.0955915272953917	0.00719650957065562	-0.0109628449672553	0.0479897373130015	-0.00281817708832544	-0.000209694933510626	0.0135777705591003	0.0077638571332157	0.00229942186962936	-0.00151393601091804	-0.00495686064322666	-0.00919886604304453	-0.0132967470361184
0.893884224664225	0.0751564163809675	-0.163963986657341	0.0977088888888888	-0.00693088304857536	-0.0129909975921515	0.0105896135780549	0.0139197863247864	0.0069573911131604	-0.00996094032036343	-0.00485309540886469	-0.015482657926538	-0.0306662512164346
0.856590242151011	0.143409757848989	-0.150889732179085	0.124451455040686	0.0138532997344537	0.0124110399002708	0.0490177920370228	0.0357076716445949	0.0297752395894705	0.0131321698173622	-0.000723009213009163	-0.00484470659179925	-0.01173122433248
0.906388681318681	0.0936113186813187	-0.165883455710922	0.0884626007326007	0.0181102897102897	0.0112123776223776	0.0297467582417582	0.0199036191586192	0.0171034065934066	0.0146613336663336	0.00723002442002441	-0.00495092655208051	-0.0134978886498117
