# Supplementary material for: Measuring re-identification risk using a synthetic estimator to enable data sharing
Source: PLoS One. 2022 Jun 17;17(6):e0269097. doi: 10.1371/journal.pone.0269097 (PMC9205507; doi:10.1371/journal.pone.0269097)
Supplement: S3 File — (ZIP) [file pone.0269097.s003.zip › wa/wa.vineCopula.1.14.csv]

risk_act	entropy_est	ital_est	hypo_est	g_err	g_vine_err	ave4	ave5	ave6	ave7
9.37680860427703e-05	7.16218231525203e-06	-7.17978536748739e-06	7.68795746645149e-05	6.07777342716987e-06	1.29885425424284e-05	9.53315798479912e-06	1.27876439277578e-07	-8.48360254032149e-06	-2.20930332642007e-05
0.903121145124717	0.0968788548752835	-0.138712827422741	0.0895302834467121	0.0135716060130346	0.00323561636775926	0.0084036111903969	-0.00440542517006803	-0.0115367895596468	-0.0095131724624582
0.000674172554618762	0.000420497457459375	-8.9750134903881e-06	0.000213972503435778	-0.000138225392125355	-3.13054551214109e-05	-8.47654236233828e-05	-0.00011140479386417	-0.000191152054103306	-0.00023764192897983
0.203394780836174	0.0268086925484998	-0.019568014556667	0.181793368402846	-0.00340765764975606	-0.00480624444592451	-0.00410695104784028	-0.0132812460400988	-0.0223084987464021	-0.0314096343983371
0.103020319706582	0.00850974741542053	-0.00985760737511755	0.0690478046547366	-0.00480067641686874	-0.00249016858480874	-0.00364542250083874	-0.00948882619060953	-0.0135781216230909	-0.0184592476518915
0.0651231774395947	0.0198358557490037	-0.00302671149721902	0.0452476651103388	0.00818936798647112	-3.85835959070685e-05	0.00407539219528202	-0.00192652247612031	-0.00553278064911292	-0.00908206864043937
0.842387228168657	0.0855580416299129	-0.124546157117999	0.12838347684062	-0.0012618793132515	0.00140172876835676	6.99247275526282e-05	-0.0112260424630986	-0.0188213729344955	-0.0285092320855566
0.451211055405379	0.159082422375145	-0.0553795103426564	0.240868341323192	0.000976574625431659	0.00571411497182939	0.00334534479863052	-0.00998893891558378	-0.0199193584556412	-0.035451007463693
0.454883156724778	0.246663981119475	-0.0573133018483317	0.241445142448018	0.0143951545797288	0.00896677566151383	0.0116809651206213	-0.00449559844324882	-0.0241731652937367	-0.030934628357346
0.306621534054026	0.107318281234581	-0.0348220563678658	0.220387630669449	0.0215259395759799	-0.00228722518792812	0.0096193571940259	-0.0111592889619516	-0.0151981211179595	-0.0221084498797236
0.095243806965845	0.0728125679766725	-0.0103974932831298	0.0422210258358988	0.00899770694287137	-0.00182646802953244	0.00358561945666946	0.000150063151030611	-0.00439583097040215	-0.00547981191706731
0.552114204260068	0.323723373363471	-0.0692616069864826	0.289899675191593	0.0161422424978591	0.00750119571722041	0.0118217191075398	-0.00584962811383571	-0.0309021538407876	-0.0416925712003875
0.298177482444365	0.0498714885568503	-0.0309577229589313	0.245675198921888	-0.00224737636604522	-0.00580997305702685	-0.00402867471153606	-0.0197132261397807	-0.0329025581357016	-0.0444646800481857
0.152624368262492	0.0988148772743586	-0.015528333301468	0.0990407333466449	0.00831042742477589	0.00251026191165493	0.00541034466821541	-6.32213768791134e-05	-0.00642687336165093	-0.0138029266459865
0.851579023912595	0.148420976087405	-0.126660252059105	0.124641077414649	0.00817342739966798	0.00413566434032819	0.00615454586999808	-0.00163790703890432	-0.0077960643481414	-0.0146585985112975
0.451584367611235	0.31845145494563	-0.0542381570133783	0.323670967574568	-0.00195521111161417	0.0130023202609689	0.00552355457467735	-0.0129928114280296	-0.0298562765462339	-0.0461628096232986
0.544239632911687	0.110197987394535	-0.0697270055872725	0.248216779035859	-0.000277078693112331	-0.0361665593489131	-0.0182218190210127	-0.0211153899289489	-0.0610529114690125	-0.0687535983583473
0.478776237582622	0.264260716177113	-0.0588746977273209	0.255529289938427	0.0202691289473674	0.0111733669501772	0.0157212479487723	-0.00379594703637259	-0.0293485273143221	-0.0171112794133088
0.0950469664356713	0.0732072213095756	-0.0102006268572676	0.0415062936489922	0.0133494668123503	-0.00176587738497808	0.00579179471368611	-0.000819623291205815	-0.00699547746978917	-0.0115012410674817
0.437446023267182	0.0871889508851621	-0.0531951368211328	0.24564434888948	-0.0060715725892086	-0.00456120066388077	-0.00531638662654466	-0.0186859625653728	-0.0296329801061752	-0.0540469144649495
0.853113953823954	0.146886046176046	-0.127474051735543	0.123892780869924	0.0105072924812177	0.00912545910438767	0.0098163757928027	-0.00133075061842924	-0.010829248587547	-0.0149427675260019
0.0149178366338979	0.00233384925552967	-0.0021248385165609	0.00237965309509549	-0.000516623372634485	0.000631806367956936	5.75914976612257e-05	-0.00205194900421896	-0.00102931588032249	-0.0013082063918592
0.576766780573379	0.366703296191779	-0.0696566366487001	0.282546965382295	0.0213612081946993	0.0173475863188979	0.0193543972567987	0.00132026739641788	-0.0216541778198289	-0.031063068303546
0.901667755102041	0.0983322448979592	-0.138403929867936	0.0907522448979592	0.00894101366887079	0.00602583900226761	0.0074834263355692	0.00293023809523818	-0.00720335069692213	-0.00572816948457699
0.0636674859552274	0.0200871855889823	-0.00351453117173134	0.0503930815024171	0.00565822982685679	0.000155620795269165	0.00290692531106299	-0.0021004106956511	-0.00512961957019573	-0.00897079113621967
0.414256043421444	0.117835004616044	-0.048568376899365	0.279705953629125	0.0225076383551079	-0.0148730670690604	0.00381728564302375	-0.00555392458889381	-0.0251355832208865	-0.0374747092632647
0.453453584328916	0.184046664790602	-0.0551513908673035	0.325598313495807	0.0036017137262947	0.00123424974190467	0.00241798173409968	-0.0200012975711411	-0.038892899029781	-0.0582948717886634
0.144486473130908	0.0560805575154939	-0.0142593684228402	0.111518978863114	0.018302119833201	0.00619618712590655	0.0122491534795538	-0.00224278333375111	-0.00741156841754723	-0.0147005594512878
0.301522352175845	0.106303918110625	-0.0323397554570151	0.215653611618125	0.024849955086847	0.0162640720969406	0.0205570135918938	-0.00132100193054513	-0.0124547605385368	-0.0350996119360099
0.301523381479089	0.0469984120761074	-0.0324069752667965	0.218521917549005	-0.00370016579547511	-0.0143559566681953	-0.00902806123183525	-0.0221275335311409	-0.0323682554154188	-0.0375473581330718
0.30591159704674	0.0506642431578212	-0.0314833179543733	0.27126447997148	0.00100648640002998	-0.00361589184419808	-0.00130470272208405	-0.0195863395270289	-0.0314340705119321	-0.046045862889954
0.208740144633698	0.137064583656758	-0.0229232575946473	0.138478167334117	0.0825872443608283	8.41755869251393e-05	0.0413357099738767	-0.00128410273783122	-0.00846101694135459	-0.0163103593065327
0.550857197824743	0.321319015635669	-0.070405634155511	0.289476797354928	0.00459064505791695	0.018776726956401	0.011683686007159	-0.0108318613600129	-0.0211708880807999	-0.0405676119861944
0.905490793650794	0.0945092063492063	-0.13868957239464	0.0887253968253968	0.0179868594104308	0.0088422531436817	0.0134145562770562	0.00934864254792822	-0.00689930101644387	-0.0049844397926635
0.202767037976308	0.138928612849295	-0.0210827953843991	0.139192361321315	0.0176298317589344	0.00731125513208727	0.0124705434455109	0.00250057210069007	-0.011308957533767	-0.012134515317636
0.931906111111111	0.0680938888888889	-0.147279379172571	0.0653529365079365	0.0111570521541949	0.006511678004535	0.00883436507936497	0.0054412698412698	-0.00217590702947845	-0.00315052721088427
0.662547525363008	0.318861843021484	-0.0875404325764555	0.239518648763358	0.0299632165308129	0.0204424195286455	0.0252028180297291	0.00804088697869643	-0.00422883041900313	-0.0261264066994029
0.453102625943505	0.242469959625666	-0.0575642479161347	0.24310682220067	-0.00141124005060994	-0.000920217684881874	-0.00116572886774591	-0.0141761137490225	-0.028438867616781	-0.039090594086553
0.932093174603175	0.0679068253968254	-0.14644827242078	0.0645525396825396	0.0106967913832199	0.00782920634920625	0.00926299886621307	0.00353300235478804	-0.0023285971964544	-0.00272429705215427
0.0732241404560639	0.0516978603078414	-0.00469720158320522	0.045925279645389	0.00583042651385518	8.42046009998099e-05	0.0029573155574275	-0.000228767958751611	-0.00512566231330112	-0.00369737863429194
0.660002218488461	0.270301136930027	-0.0848497780290578	0.242556866569338	0.0155109123232756	0.00946237273425243	0.0124866425287641	-0.00862902944339894	-0.0300111306575691	-0.04186202962098
0.0124682417536667	0.00827162293287957	-0.00136045690681239	0.0122440123604637	0.00435489676944605	0.00354930354279974	0.0039521001561229	0.00313487499371136	0.00323765085237839	0.00267728106839014
0.932026133786848	0.0679738662131519	-0.146642875375351	0.0650691043083901	0.00734039682539689	-0.00147900226757369	0.0029306972789116	0.000266553287981863	-0.00364818027210889	-0.011348586572158
0.855870156113728	0.144129843886272	-0.126447992692902	0.12283195272981	0.00370964388785822	0.00344023730238019	0.0035749405951192	-0.00393196691306874	-0.0140360500673095	-0.0239593822966638
0.552801968461833	0.323172995722451	-0.0681308529880112	0.288047014560955	0.0151449793561169	0.0173930946782216	0.0162690370171692	-0.00413823319233875	-0.0246429962862019	-0.0365621595536485
0.410681036764185	0.115466986495359	-0.0485808423912168	0.278093024412733	0.033782616151281	-0.0141722604316673	0.00980517785980684	-0.0140945854461237	-0.0318738445864806	-0.0313278390939933
0.457554074416422	0.243209167557019	-0.0566527438539924	0.241241036545789	0.01701222232885	0.0115668871176055	0.0142895547232277	-0.00804536661066491	-0.0246499193046887	-0.0355466364626913
0.0369128496575194	0.00785296960924611	-0.00287632748657804	0.023794955224879	-6.8218418209233e-05	-0.000105344708864884	-8.67815635370583e-05	-0.00322771762524394	-0.00406296622571675	-0.00573182904577229
0.021981136490897	0.00567107737998216	-0.00251589667411676	0.00943675596830383	0.00072516356718744	-0.000421585504051671	0.000151789031567883	-0.000820942689627849	-0.00111009362498603	-0.00206149193694434
0.392362832638435	0.075368426472115	-0.0455348883573679	0.284739797112766	-0.00631933052839856	-0.0128541137190328	-0.00958672212371564	-0.0232677443967695	-0.0419948822752679	-0.0500837469437654
0.657368698148411	0.273468406042091	-0.0860909758060141	0.239367616611498	0.0227732743811976	0.0182350075417723	0.0205041409614849	-0.00116881018927473	-0.0156331934282467	-0.027369185882728
0.925111224489796	0.059996933737369	-0.144771214446417	0.0710002040816327	-0.00461259689423565	-0.0321461438254562	-0.0183793703598459	-0.0164459320045035	-0.031210602662277	-0.0281784483641943
0.000729349645711726	0.000325110242976867	-4.65839371206766e-06	0.000240998502040695	-9.20520874362085e-05	7.05165366109866e-06	-4.25002168875549e-05	-6.02385004646526e-05	-0.000139743282055017	-0.00016005186747996
0.301414343628584	0.0467563299545594	-0.0328753908516901	0.219786208378415	-0.00260277752432098	-0.0083165705581919	-0.00545967404125641	-0.0194549333594699	-0.0295608018604985	-0.0418106834466828
0.303732031230748	0.10431709852689	-0.0341043187391894	0.217241883151222	0.0224767296583896	-0.0142232126149238	0.00412675852173289	0.00170116399516712	-0.0192124513458025	-0.027871809356861
0.136427895698575	0.0543507127770448	-0.0126839393860688	0.101579987694823	0.00532551011410048	0.00448841633448779	0.00490696322429413	0.00602023721678946	-0.00430653529537631	-0.00901243426791384
0.141682109985313	0.0575939072142458	-0.0144659746308938	0.11119151161769	0.0171865165445796	0.0111554222437157	0.0141709693941477	0.00763684752898627	-0.0063726461702571	-0.0127734785703583
0.22795805886097	0.106642394935601	-0.0231148160419105	0.161480983102379	0.0124768392543297	-0.000356866920795285	0.0060599861667672	0.001018586604602	-0.00338411879165171	-0.00915578015938862
0.119122966136918	0.0096169093034954	-0.0114244697918836	0.0680858016286155	-0.00246061066598431	-0.00654246852503261	-0.00450153959550846	-0.00831137805618623	-0.0140426429423933	-0.0152092661109917
0.150217721798446	0.0478279499406525	-0.0146920228887986	0.109116858179281	0.003432751080405	0.00041115883074469	0.00192195495557484	-0.00732539579758945	-0.0124614987126938	-0.0167002652578957
0.857003022850166	0.142996977149834	-0.127758633126755	0.121465684632827	0.0166539272632129	0.00954178234463943	0.0130978548039262	0.00676746267621264	-0.00361536885733316	-0.014837727771835
0.318979527818588	0.0973486573457381	-0.0352102399486978	0.243808028006539	-0.00163636726949418	-0.00432542203225456	-0.00298089465087437	-0.00237458322040002	-0.0156188383109114	-0.0294737726533523
0.431364678326308	0.0987609784013196	-0.0500462574368648	0.326047020934876	-0.00384744560838923	-0.00219378238940782	-0.00302061399889852	-0.0252692557080783	-0.0425136039384832	-0.0609619694746755
0.0314684802145474	0.00408790656194751	-0.00345778660644004	0.0138371437418741	0.000592684648143785	-0.00067812486145653	-4.27201066563743e-05	-0.00161993619708004	-0.00257865373297014	-0.00254681663278213
NA	NA	NA	NA	NA	NA	NA	NA	NA	NA
0.409053080963749	0.0774734861702841	-0.0492462953613848	0.283343317399792	-0.00191149411404296	-0.0045684169660507	-0.00323995554004686	-0.0238114313207973	-0.0343289309577794	-0.0511320389942822
0.895290009276438	0.104709990723562	-0.137085011293483	0.0929440043290042	0.00574834237191379	-0.00490691911263341	0.000420711629640191	-0.00895066326530614	-0.0168355311495227	-0.0201602482521656
0.572188489493854	0.281343966677956	-0.0693655998368087	0.286483869602736	0.013261563886255	0.0187800194824963	0.0160207916843756	-0.00725748510376434	-0.0244465097499058	-0.0395210532063119
0.0970586567758349	0.0733108742527712	-0.0107199192179571	0.0415527257877088	0.0132385214723158	-0.000348375853641378	0.00644507280933723	-0.00185044979525199	-0.00175271533990219	-0.00562951508761912
0.00590476329368535	-0.000686386666347294	-0.000468121274174229	0.00544932514766981	-0.00134343890186961	-0.00151416861606308	-0.00142880375896635	-0.00167129019217757	-0.0018683273339437	-0.00213129063504945
0.0102947352408704	0.00101056765008902	-0.00101387134215084	0.00419323152696195	-0.00160228511868537	-0.00308738028932643	-0.0023448327040059	-0.00264220915143316	-0.00201961353574361	-0.00247894278122041
0.559562924229902	0.188751894582017	-0.0731291621952264	0.245609568731666	0.00546290182688924	-0.0113459934761188	-0.00294154582461481	-0.0221512204055162	-0.0301386502368478	-0.0523679273404647
0.555115187234983	0.187932498321107	-0.0710846845896889	0.247517464741276	0.00939256492154361	0.00139632884954488	0.00539444688554425	-0.0148659297217629	-0.0295855441915444	-0.0439838703066294
0.457103116677127	0.240915633766514	-0.0573506625041421	0.241158211598818	0.0152799584420981	0.00105386466789364	0.00816691155499588	-0.00859750420834265	-0.0192350573902154	-0.0380065026909957
0.933886111111111	0.0661138888888888	-0.146396753434515	0.0635329365079363	0.00720740362811789	-0.00721041371327091	-1.50504257656614e-06	-0.00746931354359937	-0.00914447536590401	-0.00651737484737502
0.114818057904844	0.0899555860314875	-0.00961689276664454	0.0992986653104578	0.0184149874711098	0.00256285436836513	0.0104889209197374	-0.000553086254057172	-0.00144222689118478	-0.0140799443030459
0.93270425170068	0.0672957482993197	-0.146774838457842	0.0644528911564626	0.00336701504844361	-0.00258719954648534	0.000389907750979135	-0.00808376722483861	-0.00899157957122254	-0.0145863175713176
0.0132294689047193	0.00169078593225713	-0.00184345402130281	0.00302902146747021	-0.000339637425877691	-0.0011453969109756	-0.000742517168426644	-0.00120497574246618	-0.00187743059288335	-0.00192480446866653
0.102149204421395	0.00854698627316627	-0.00991381003321491	0.0691919158934175	-0.00273823585017985	-0.00130148779061694	-0.00201986182039839	-0.00814740455953596	-0.0125125375812683	-0.016248190279093
0.394978639372067	0.0742322344054816	-0.0448781609707294	0.285183096035382	-0.00663295921255391	-0.0161138215167305	-0.0113733903646422	-0.0295401256922846	-0.0396521292739501	-0.0562273614941098
0.210716505278893	0.0214946616474937	-0.0178772401475573	0.204050108579298	-0.000583214559850193	-0.00380695801175429	-0.00219508628580226	-0.0151209417491039	-0.0259151507663823	-0.0365278271701418
0.314755305321369	0.0509392966708638	-0.0337009290418972	0.246545663947457	-0.0067521928916226	-0.00257735248529412	-0.00466477268845833	-0.0159093266563072	-0.0333166461935522	-0.0449377513012861
0.143937024932342	0.0573638766736014	-0.0138068207274439	0.110885963649873	0.00742532438771898	0.00529421127542007	0.00635976783156952	0.00583069861700772	-0.00813918674372846	-0.00695627961943221
0.0169973174469584	0.0084688859359628	-0.00178192606142752	0.0120696065065976	0.00247090079076299	0.00227804569949477	0.00237447324512888	0.00102813787023306	0.000941246310951604	-0.000311552734472833
0.575790722202974	0.366336421610987	-0.0709546942674226	0.283185592255076	0.0139970959751171	0.0190410972868437	0.0165190966309804	0.00507974674833855	-0.0143038817041942	-0.0279871851564896
0.11698697287844	0.0733493917566268	-0.0130969791075161	0.0608514496089906	0.00663880240628779	0.00251882388335477	0.00457881314482128	0.00643103983510269	0.000819047947760665	0.0135296568198207
0.904911870748299	0.0950881292517007	-0.139719328686267	0.0883205102040816	0.00572631432060011	0.00578009157509163	0.00575320294784587	0.00316773829345263	-0.00900988249845391	-0.0107146933621933
0.0341783832899021	0.00498375634876781	-0.00366067556847404	0.0137584462003866	-0.00019618144546741	-0.00183133368685333	-0.00101375756616037	-0.00163979136787321	-0.00342360862831564	-0.00416943044759259
0.559618752522481	0.186876697272946	-0.0721573315529466	0.245773841956544	0.00811303123980955	-0.0115107399590982	-0.00169885435964434	-0.0197995923779986	-0.0337442834915974	-0.0514306899240591
0.00906311421645349	-0.000363847044842857	-0.000924689331724312	0.00427015263426467	-0.00146528105507156	-0.00156177418171788	-0.00151352761839472	-0.00184110602329457	-0.00277051620683536	-0.00286161275388982
0.0831054702062234	0.00808117746628512	-0.00900584375693184	0.0381540656061111	0.00315445977770913	0.00144734228535505	0.00230090103153209	-0.00294804930706945	-0.00520122885296641	-0.00612463912666236
0.930784399092971	0.0692156009070295	-0.145870413757841	0.0653765532879819	0.000800018552875703	-0.00820453514739228	-0.00370225829725834	-0.0105013651824366	-0.00526956039991755	-0.00869339775304057
0.012497552072426	0.00838655802425061	-0.00118689627168199	0.0115388118118872	0.00456358559417075	0.00494102587287963	0.0047523057335252	0.00294396923968458	0.00326150580710179	0.00217391246873028
0.933070555555556	0.0669294444444445	-0.146930116136546	0.0635551587301588	0.00459247165532883	0.00567383219954654	0.00513315192743768	-0.00423638064316634	-0.0079616630591629	-0.0143304544848242
0.563138153082947	0.267242813992576	-0.0734245391767937	0.241572224505751	0.0301621243931722	-0.00614858291844489	0.0120067707373637	-0.00229842266688574	-0.0178530285119533	-0.0214382247664874
0.934104126984127	0.065895873015873	-0.146582044453737	0.0630158730158729	0.0140607709750568	-0.00528246031746027	0.00438915532879824	0.00491423881673869	-0.0107488383838386	-0.0149536198848329
0.905593004535147	0.0944069954648525	-0.139350014960281	0.0877546145124715	0.0197021201814058	0.0138885260770975	0.0167953231292517	0.00782463358070484	0.00298295351473921	-0.00633128109985259
0.178174668219924	0.0341767205201931	-0.0171374306115754	0.139296509099858	0.00093926492841595	0.00205346751026381	0.00149636621933988	-0.00987718871821047	-0.0143442906207479	-0.0231099118771886
0.896436712018141	0.0736268838549904	-0.136943940116399	0.0951466893424037	0.000456526846169703	-0.0191897420903093	-0.00936660762206987	-0.0133589081553367	-0.0149396797562111	-0.0209573142234977
0.317551746233581	0.0503341829929411	-0.0343242664174744	0.248374930660953	-0.00679050959724042	-0.00619853932530673	-0.00649452446127358	-0.0190866857097403	-0.0346567335454787	-0.0461371406113916
0.041579821066148	0.00491187470140658	-0.00464091969185139	0.0159501845227881	0.000156812526039198	-0.00186197649825407	-0.000852581986107437	-0.00182868957758129	-0.00380962132515347	-0.00465783687325496
0.201737194711374	0.0689258259309944	-0.0212903029794528	0.140978400775025	0.0110393618051643	-0.00337632171205951	0.00383152004655241	-0.00510264579490308	-0.0201526876750769	-0.0280144332760773
0.447728125218359	0.155123683451939	-0.0556112665332805	0.247234689025831	0.0016499168303255	-0.00139834427320279	0.000125786278561357	-0.0210291634585595	-0.0361395353808793	-0.0478124785866678
0.925806247165533	0.0595325758128571	-0.145099189915593	0.0701604195011339	-0.0114545854938711	-0.0284171254837621	-0.0199358554888166	-0.0171831962085534	-0.0398868880587445	-0.0247004549898723
0.474129460924356	0.170597775059622	-0.0605034996140122	0.260839141908096	0.0124733407704161	-0.00780902567304037	0.00233215754868787	-0.0114306151724065	-0.0342579011388834	-0.0475655953636531
0.411109606217853	0.116669541899737	-0.048577880762516	0.280292110636721	0.0236346207868979	-0.00585134669785525	0.00889163704452134	-0.00310129038397522	-0.0215550132006376	-0.0340561936823254
0.00851979305904863	0.00878823515419793	-0.000837640067550488	0.00932208066289602	0.0050743824366234	0.00575541273427008	0.00541489758544674	0.00553401759535704	0.00516187776146218	0.00505626762367631
0.563493638231705	0.266864763221626	-0.0732124642452445	0.242779335894764	0.0230598381056446	-0.0179556543755041	0.00255209186507033	0.00311134340307806	-0.0253254247693204	-0.039730663350277
0.661022390079852	0.271079745637844	-0.086992256656398	0.241173598100241	0.00127075888913586	0.00985481281215672	0.00556278585064629	-0.00998743770743327	-0.0260966679430953	-0.0303130886600375
0.573128197660232	0.279085794240785	-0.0697495707153916	0.285264970251525	0.0112187810926176	0.0122942204633301	0.0117565007779739	-0.00806464536456875	-0.0285842426168774	-0.0423244409649169
0.482161937026173	0.263249074994316	-0.0594063017765539	0.254410325617441	0.0195036999541471	0.00853314141731198	0.0140184206857295	-0.0121428260300863	-0.0251749999207281	-0.037154751603012
0.659420811267399	0.32081102978715	-0.0859919663748265	0.240378386768084	0.0302248320801471	0.015429685517368	0.0228272587987576	0.000244005722335738	-0.0209663013614035	-0.0249987781577559
0.0113679601594856	0.000289422439324243	-0.00134198760472629	0.00602280457596195	-0.00188199216654468	-0.00232161452156891	-0.00210180334405679	-0.00279714860974278	-0.00294050785486181	-0.00310762219383611
0.451834918345829	0.190426353206765	-0.0555332301735179	0.324651997169079	0.00135547780677592	0.00767235934422006	0.00451391857549799	-0.0170532819511867	-0.0314918430192556	-0.0447894143156145
0.12678310752641	0.0109734804287077	-0.0127341895437074	0.0704615478119672	-0.00365727166820871	0.000856772640329129	-0.0014002495139398	-0.0087536432557459	-0.0151903910626507	-0.0169902847902166
0.106335789889817	0.0335882861211092	-0.00803073696908235	0.101046330922249	0.0105090498840015	0.00862010433727241	0.00956457711063693	0.00669485671605671	-0.00268613511343502	-0.0111817831517102
0.0100460294357817	0.00152059697958517	-0.0010534632016419	0.00440331058470028	-0.000943540089820786	-0.00132890266917308	-0.00113622137949693	-0.00217684701081475	-0.00291628588176264	-0.00213123325986345
0.0436130128412335	0.0160036790592542	-0.0059454430950578	0.012857229810019	-0.0041208426135951	-0.00322500015916153	-0.00367292138637832	-0.00159121996189656	-0.00283113644081636	-0.003329336022838
0.894166233766234	0.105833766233766	-0.137300072963278	0.0943081880024738	0.00370935580292731	0.0047264079571222	0.0042178818800247	-0.00578427774606338	-0.0153896780495415	-0.0229946993482708
0.13279680912708	0.0879740583159385	-0.0143106724080072	0.0690493019175061	0.000314682907081115	0.00600158706646245	0.00315813498677178	0.000402147874051573	-0.00688588206464583	-0.0103102092933618
0.0926127583837708	0.0129435100281979	-0.0084604985255203	0.0692054657896622	-0.000442240150548057	-0.00560459238302848	-0.00302341626678826	-0.00456470376919424	-0.0102447409332415	-0.0156282694641049
0.0120920587490255	0.00879743025641488	-0.00110234222470693	0.0103770386589547	0.00323046215703084	0.00502987604697345	0.00413016910200215	0.00425313392516883	0.00342309443853524	0.00328032819885503
0.540957071758366	0.110125184011096	-0.068800505123357	0.249412991851116	-0.00702210241844292	-0.0100263100427149	-0.00852420623057892	-0.0192812458542015	-0.0353915571723755	-0.045122453380516
0.094599351419556	0.00635537664409326	-0.00972163327746406	0.0425959673658256	-0.00421336072760735	-0.00442818185206617	-0.00432077128983675	-0.00764436183397534	-0.0107314882407529	-0.013341426746075
0.19299468521206	0.0689380659411208	-0.0199168268836075	0.141237880927359	0.00728878278888456	-3.32763013730086e-06	0.00364272757937364	-0.00348962031798078	-0.0156302617978076	-0.0217892088824671
0.301879224286006	0.047235996563802	-0.0330538067835003	0.219828527719752	-0.00583171200866212	-0.0139593687625688	-0.00989554038561546	-0.0132898456312978	-0.0351872266506374	-0.0436225963874428
0.0932728049485915	0.00600012606399547	-0.0102140795039	0.0425644846646077	-0.00154135999096086	-0.00384053863274417	-0.00269094931185251	-0.00548780274276452	-0.0122635467029185	-0.0120156132053964
0.452560188307803	0.155678668876138	-0.0559583882166639	0.244544249347788	0.000215212968397382	-0.00988474518689281	-0.00483476610924771	-0.0169610369748399	-0.0334281122625815	-0.047572270635165
0.905846383219955	0.0941536167800453	-0.139282623917751	0.0883560657596371	0.0176459297052154	0.00926415996701702	0.0134550448361163	0.00648964852607703	0.00600766439909295	-0.00553805799359375
0.409776952912016	0.0755311315603733	-0.0468893157346783	0.279785078390016	-0.00906978863177987	-0.00622540293052365	-0.00764759578115176	-0.0184952725283201	-0.0407287854098588	-0.0549161040252129
0.552060975848411	0.322424330011975	-0.069357041853635	0.288373959925711	0.00548692676307971	0.0076393622979033	0.00656314453049145	-0.00520250253435084	-0.0254026292983418	-0.0401140874309798
0.896118764172336	0.074857202196555	-0.137187957323396	0.0953722562358276	-0.00196583511726367	-0.00806197485054627	-0.00501390498390497	-0.0203566105496747	-0.0198624374768924	-0.0221632838193553
0.581456735362929	0.364800510198785	-0.0713182793274978	0.279712029671444	0.0184440988376535	0.0272038915675995	0.0228239952026265	-0.000152117062162449	-0.0132733956621108	-0.0336759341155611
0.89607514739229	0.0737382667974299	-0.136686496463724	0.0949677097505668	0.000783407465550279	0.00111449887414172	0.000948953169846001	-0.0155485429299926	-0.0189010577496243	-0.0397191502251121
0.306035243776782	0.0518903622090425	-0.0315927173493627	0.248443635677098	-0.00122884570894111	-0.0181098082360401	-0.00966932697249057	-0.0233304118518688	-0.0385619160125704	-0.0447734226137418
0.933138424036281	0.0668615759637188	-0.146946041939028	0.0640377664399092	0.0159791269841268	-0.0103713857571002	0.00280387061351339	0.00463622841444278	-0.00247124613481764	-0.00530128042592337
0.0312357048173087	0.00193619510694849	-0.00362625064499719	0.00991409168694006	0.000383977584998616	-0.00184663277451999	-0.000731327594760686	-0.00150866126384844	-0.00179349225678409	-0.00307032983465606
0.03397623680309	0.00260249051548492	-0.00411509761697659	0.0120288319852447	-0.00138262020587005	-0.000665017664433026	-0.00102381893515154	-0.00221271439720363	-0.00368778924433528	-0.00451795617894254
0.471341513566159	0.17140593106511	-0.058058878986912	0.260402422425882	0.00975603603466307	-0.000595200291006348	0.00458041787182834	-0.0171510877645149	-0.0306897214003387	-0.0392816019626851
0.0926405178601114	0.00582358343441085	-0.0102293763571391	0.0430429258702708	-0.00420226651845067	-0.00461541870116135	-0.00440884260980601	-0.00680290208386962	-0.0101756916360528	-0.013292568255536
0.550160244068659	0.218256196614781	-0.0688919747048926	0.292929843291427	-0.00560001897460649	0.00349831842832271	-0.00105085027314189	-0.0184591826207516	-0.0378481629166223	-0.0549376795121702
0.0158599573502546	0.00221338692082955	-0.00219974321763381	0.00236053450855414	-0.00135904431869743	-0.00107789102898029	-0.00121846767383886	-0.00118086949564913	-0.00131470059249883	-0.00292301574432364
0.0116395574139228	0.0245780557533897	-0.000693465174320885	0.010242465591652	0.00570565162031075	0.00328263010477883	0.00449414086254479	0.00411505780161099	0.00164049414653635	0.00224384479694511
0.476629110333916	0.265370211251459	-0.0593055560506532	0.25664425109714	0.0155269749280792	0.00612373060132887	0.010825352764704	-0.00652790606179282	-0.0177003376474237	-0.0270096803321264
0.552797148256877	0.317481749794983	-0.069684571168615	0.287985475732832	0.00499067392834263	0.00421147063161853	0.00460107227998052	-0.00502990949416893	-0.0210213791162019	-0.0428565635587951
0.225503684735234	0.031789465605304	-0.0233145087643368	0.164677015143919	-0.000790312796857678	0.00115574216841963	0.00018271468578096	-0.0115378327558043	-0.0208146310017334	-0.0300705555507331
0.900584410430839	0.0994155895691611	-0.138186650852079	0.0922622562358277	0.0142649019234734	0.0130317996289425	0.013648350776208	0.00616370181405901	-0.00178597747490594	-0.00418723149865996
0.368841246094226	0.135121609771281	-0.0436866637484666	0.230925786176552	0.00397076022168108	0.00124458247018949	0.00260767134593531	-0.0121476423577237	-0.0269195601165275	-0.0330828036192145
0.100586685138201	0.0655422837877925	-0.0119951814073612	0.0419297229797327	-0.00114591636024992	-0.00118254885662396	-0.00116423260843694	-0.00470402224863087	-0.0037140385113945	-0.0100255877690665
0.209776049257164	0.138671408394838	-0.0220534430241643	0.13770287014032	0.0188578634692019	0.00848304208140266	0.0136704527753023	-0.000842692019877411	-0.00470370356416858	-0.0145314412508595
0.904403775510204	0.0955962244897959	-0.139467214885312	0.0889876530612244	0.000734761904761849	0.00802426097711817	0.00437951144093995	0.00246433183775285	-0.00586553793128097	-0.00971192513835373
0.0386153408075673	-0.000438581411550329	-0.00285522418482163	0.0241881077970056	-0.00416765470812688	-0.00371951079519895	-0.00394358275166291	-0.00665659462645145	-0.00836974904368407	-0.0100878282766666
0.415412063622817	0.0762835995099103	-0.0487438847948354	0.281266568221529	-0.00620217431644704	-0.0294323650293571	-0.0178172696729021	-0.0213258799366551	-0.0427725488278554	-0.0525266147427403
0.556307815449244	0.182852168743695	-0.0676936614910711	0.287408778014858	0.00438200272351763	0.00567494935299162	0.00502847603825463	-0.0139402922159302	-0.0349261420166352	-0.052120442021688
0.0916374132072382	0.0123625364635255	-0.00840679959998308	0.0697075729898898	0.000125261145715733	0.00146001784233152	0.000792639494023625	-0.00644156971582743	-0.0140457336114568	-0.0155097964856642
0.0538482363944492	0.00562272822511033	-0.00415370796819003	0.0384607180074625	8.72640705221195e-05	0.000247572544359378	0.000167418307440749	-0.00369825350857177	-0.0063397081953593	-0.00844540424874948
0.41841679855486	0.11832990114537	-0.0487985846772192	0.279089302011241	0.0250664011937666	-0.0180566259300265	0.00350488763187007	-0.00491975344944451	-0.0260053100121423	-0.03403159793741
0.194660626615966	0.0769810139121567	-0.0196407247398964	0.140705540488793	0.020634338669404	0.00340292027111194	0.0120186294702579	-0.000541638428382007	-0.00520359345930368	-0.0181602903925933
0.851970692640693	0.148029307359307	-0.127103064417678	0.12481563388992	0.00915768858125998	0.0030232052408744	0.00609044691106719	0.00330436885280416	-0.0115651911533845	-0.0195211986545202
0.113837771232269	0.0891817195552052	-0.00925751494208191	0.0978305497497705	0.0109833183445461	0.00187380741412291	0.00642856287933448	-0.000688495106712261	-0.00294870843469264	-0.0148029593475987
0.0264808454881424	0.00632060288658547	-0.000288128563471862	0.0163215542154144	-0.000101576185438206	9.1524772884953e-05	-5.02570627662624e-06	-0.00217156741554966	-0.00394357438307502	-0.00559314950066107
0.0635946646762824	0.0237529436118045	-0.00305583490587499	0.0422932267782848	0.00962115941293269	0.00781524831231739	0.00871820386262505	0.0143774330307808	0.00271553102005358	0.00462278864816794
0.0169384992053576	0.00115816058620218	-0.00221431566017849	0.00139972297196476	-0.000485240884211938	-0.000606913701387227	-0.000546077292799582	-0.00130555921392207	-0.00152371123977133	-0.00164303850267211
0.225296105559326	0.102851337075688	-0.0227505131167088	0.15904033496337	0.00409737562168846	-0.00164830878689567	0.0012245334173964	-0.00967218680480647	-0.0199114403376722	-0.0235273392504977
0.0268198874802103	0.00205597560308888	-0.0033384528282669	0.00840252649305064	-0.00067285461513299	0.000167343536869008	-0.000252755539131989	-0.00272809446039165	-0.00275185564072195	-0.00281043145618143
0.546561973678665	0.224889216077529	-0.068493351456402	0.287668449431087	0.00698377075215806	0.0103537467381922	0.00866875874517514	-0.0135827930390129	-0.0303312078235127	-0.0436636540726866
0.0484819915423741	0.00444463708808866	-0.00503700266357183	0.0219292091260389	0.00262499542037768	0.00161458961953781	0.00211979251995774	0.000305009179984245	-0.00170734691776063	-0.00251383569224324
0.851952031539889	0.148047968460111	-0.126904073230028	0.122349056895485	0.00788786137421471	0.00831613235970374	0.00810199686695923	0.00336927332588033	-0.00806223025690467	-0.015042312821399
0.31799976517856	0.0505701250191329	-0.0339960881377834	0.247736868188073	-0.00364193993284495	-0.0055732404295929	-0.00460759018121892	-0.0201537651601164	-0.0336223195516318	-0.0449544115739592
0.00020897653010355	3.73671330425803e-05	-1.97649552934049e-05	0.000109328384484768	-2.80644903634863e-05	-2.55576690146384e-05	-2.68110796890624e-05	-2.37338094255492e-05	-4.96972842020908e-05	-3.46655222229732e-05
0.933036575963719	0.0669634240362812	-0.14695785444915	0.0639500907029479	0.00448417233560094	0.00607390022675747	0.00527903628117921	-0.00432494021851171	-0.0124775170068027	-0.0116616127616548
0.66466669393482	0.317472868879073	-0.086567524661646	0.238703612450506	0.0253491664824189	0.0155200345318702	0.0204346005071445	0.00509741354079107	-0.0082286974256669	-0.0203360386604914
0.857586925455497	0.142413074544503	-0.127594812533899	0.120960569906284	0.0141802491952492	0.0126990902748045	0.0134396697350269	0.00364780855014546	-0.00142644442858719	-0.0134529435457167
0.85693064744779	0.14306935255221	-0.127633326740652	0.121838536225679	0.011976776220978	0.0100021973264831	0.0109894867737306	0.00311884502285764	-0.00551251096230421	-0.0111408428872715
0.932718174603175	0.0672818253968254	-0.146757524339847	0.0642646825396825	0.00669023809523805	-0.0187443032364462	-0.00602703257060411	-0.00385086270871982	-0.0049530911152339	-0.013658164811379
0.0453504346555646	0.0168519122405978	-0.00601668670533771	0.0138558166848132	-0.00555997860937456	-0.00253780071999003	-0.0040488896646823	-0.00309539112043769	-0.00273744580006023	-0.00497410986796967
0.659275145282087	0.321063970675574	-0.0857187977359968	0.24068087409479	0.00581390959966821	0.0204896780791514	0.0131517938394098	-0.00343613749443816	-0.00969957444615577	-0.0378512354909961
0.0198060542245716	0.024328129995226	-0.00117305562508302	0.015293483784232	0.0078651029093068	0.00127807911945134	0.00457159101437907	0.00463029751328783	0.00525581999711446	0.00340823726181389
0.0739140828347346	0.0444700704734124	-0.00900643836833641	0.024317736585055	0.00432169568827964	-0.00606107703926718	-0.000869690675493778	-0.000895449788205757	-0.00677654131350415	-0.00889861578992185
0.895086161616162	0.104913838383838	-0.136900584844946	0.0946815934858792	0.00416061842918991	0.00131999278499284	0.00274030560709138	-0.00201987652593849	-0.0110377485609628	-0.0240736975326261
0.933326961451247	0.0666730385487528	-0.146718309160345	0.0636587528344671	0.00246865903937332	-0.00484172335600908	-0.00118653215831788	0.00127412698412699	-0.00681277210884357	-0.0126785848278705
0.458913342082927	0.241802018158361	-0.0573935691562842	0.241755063914535	0.00708073916854635	5.59407971634229e-05	0.00356833998285488	-0.014340859380131	-0.0229018338648457	-0.0377388874404304
0.0264166120929887	0.00518391812722855	-0.00344278324720715	0.00849731966953467	-0.000809306104036546	-0.00299193861993415	-0.00190062236198535	-0.00160738163808839	-0.00187759968534991	-0.00335489251721501
0.883639045716189	0.0698280277407692	-0.134647800574988	0.100649117549118	-0.000178950324701055	-0.00557108859394573	-0.00287501945932334	-0.0154676172246424	-0.0164968514140101	-0.0328720122301283
0.0916697064806939	0.0102293705522219	-0.00899656859465818	0.058425426354343	0.00224921355250214	0.00418141418231298	0.00321531386740756	-0.00376341383554213	-0.00483999545155889	-0.00819314851383915
0.456956219223262	0.244176128603286	-0.0572730395613196	0.240618279151391	0.0118434629014432	0.00246389000924052	0.00715367645534187	-0.00484013408004474	-0.0241134091608682	-0.0332718941489036
0.151612784110368	0.0482518633853382	-0.0160867874453117	0.110205521709875	0.00994543527010511	-0.00381144174440065	0.00306699676285224	-0.00249307202542789	-0.0142190411832704	-0.0200233872821312
0.0940373984483896	0.00764848209932271	-0.00678616392062227	0.105851365342757	-0.000610332584535439	-0.00499666517095609	-0.00280349887774577	-0.0115247784946907	-0.0166784871596649	-0.0219136258309633
0.0383190976265168	0.0226521827797942	-0.00227572928174793	0.0206981450760977	0.00299977717958903	0.00840752550399708	0.00570365134179306	0.000640314642669788	0.00113208648027616	-0.00220494613944091
0.0744508193207742	0.0441264351893941	-0.00883201572032763	0.0243192741758898	0.00560399641652885	-0.00584405864357927	-0.00012003111352521	-0.00361080965847269	-0.00655414492637998	-0.00983146530688915
0.663102867397004	0.268810531657592	-0.0862013967196256	0.239456563215426	0.00538794115545915	0.0124362202656795	0.00891208071056926	-0.0151293099227433	-0.0198135604945848	-0.0293438591136546
0.581755366513351	0.364518592907637	-0.0715289590919138	0.280144866277594	0.0243378956317143	0.0212905343967712	0.0228142150142427	0.00727142881839371	-0.0190293502238121	-0.0281893321593323
0.933293786848073	0.0667062131519275	-0.146727582308171	0.0638576417233562	0.0116530158730158	-0.00427428983714695	0.00368936301793443	0.00256394557823136	-0.00684682488146771	-0.00607161873840434
0.443086645069603	0.189882215018956	-0.0526341278828114	0.326137042052423	0.0110371305832794	0.00768809736498555	0.00936261397413252	-0.0160251332864901	-0.0326827030178241	-0.0477879974905526
0.580863120661663	0.366945408660499	-0.0708367352741185	0.278282812009837	0.0238930975244463	0.0184735148502363	0.0211833061873413	-0.00417233767054803	-0.0132877634917542	-0.026373584307572
0.020895131405644	0.00619005134960442	-0.00216996587839257	0.00948149708998739	0.000299397621284385	-0.00161419026185295	-0.000657396320284279	-0.000848411841217523	-0.0005393427911537	-0.00207521864095762
0.54901246593519	0.21837313212834	-0.0685854272305799	0.292750514878993	-0.00671257745294562	0.00298446963165822	-0.0018640539106437	-0.0200064677385857	-0.039128086648798	-0.0580928157528532
0.904627437641723	0.0953725623582766	-0.138627499042022	0.0881607256235827	0.0185716780045352	0.00201301999587711	0.0102923490002061	0.00638578231292519	0.00470037351537345	-0.0113853044178044
0.398687745293671	0.0765007220618145	-0.0461460942025368	0.282189698690916	-0.00564415203501545	-0.0170332646211513	-0.0113387083280834	-0.0259329753259793	-0.0448047296804262	-0.0557603665145109
0.0380972527207156	0.0220547095776617	-0.00162505058933702	0.0199575596221827	0.00282961300507033	0.006351482271108	0.00459054763808917	0.00146462770614874	-0.00108136476583832	-0.000387354221199246
0.541631568987995	0.220537894449458	-0.0685366980348497	0.29477700778733	0.00268941318468929	0.00680161978308358	0.00474551648388644	-0.0188341578534068	-0.0407792707482999	-0.0498927302797175
0.0414296579481853	0.000677967954317044	-0.00300678969103287	0.0262639958787783	-0.00455461175699479	-0.00492014345224063	-0.00473737760461771	-0.00771922600747143	-0.00976157991181422	-0.0112204988608148
0.317225703598614	0.0500835750178477	-0.0340342109116605	0.247119020248967	-0.00618643044264966	-0.00867891571306889	-0.00743267307785928	-0.0215015299581936	-0.0346381514083084	-0.0452577581182821
0.894652685013399	0.105347314986601	-0.137739000291165	0.0944160224695939	0.0152468016903731	0.00774908345622627	0.0114979425732997	-0.000827976269762054	-0.00790917691552151	-0.010634612451041
0.300384998260391	0.103849121027684	-0.0318372419779547	0.213241293168963	0.00530897995068597	-0.000156660412706178	0.00257615976898989	0.00157394478034495	-0.0145136061032337	-0.0362982142261543
0.104665428912135	0.0259703540688591	-0.00808225252079539	0.103457610162608	0.006450404554081	-0.00182225728024868	0.00231407363691616	-0.00725303112878999	-0.0138858854738659	-0.0188072698543961
0.55764169258065	0.193775449795727	-0.0724145286062532	0.243120228758058	0.0166396926943456	0.00625648395938505	0.0114480883268654	-0.0227587351171383	-0.012354100933306	-0.0402192453143219
0.0556206966468734	0.010710561003387	-0.00439124827180645	0.0402023770848319	0.00137523973355032	-0.000287280037890705	0.000543979847829813	-0.00383222898039757	-0.0067527102226286	-0.00914390919029909
0.0744908005374521	0.0447080461340604	-0.00881729761005355	0.023868585928377	-0.00293158708994774	-0.00286987487900128	-0.00290073098447452	-0.00594819678954392	-0.00967717321479199	-0.00826695732884235
0.90098433106576	0.0990156689342403	-0.138332818394347	0.0910213832199545	0.00969504396397247	0.00015087301587291	0.00492295848992264	0.00301482632446914	-0.000946644506287342	-0.0061863976499692
0.929847845804989	0.0701521541950113	-0.145472921094375	0.0664854875283446	0.00636340702947846	0.00491073696145128	0.00563707199546493	-0.000187427572427512	-0.00262712018140587	-0.0109243001443001
0.563292777332238	0.269480193516048	-0.0741456699057002	0.244748510434141	0.0229882978288358	0.00602697253893525	0.0145076351838855	-0.00727968539008028	-0.0166571799777565	-0.0300044842327798
0.548959643202965	0.218675349773744	-0.0681976435937015	0.291725309383569	-0.00810866045032099	0.00301761204269857	-0.00254552420381116	-0.01975646601961	-0.0374402106930471	-0.0498900645485434
0.852123130282416	0.147876869717584	-0.127046038083772	0.12352272005772	0.014592030301631	0.00896409255543706	0.011778061428534	0.00199565858744422	-0.00633741026480517	-0.0140282470787358
0.324719746139125	0.0987317300519029	-0.0359568605027724	0.245193704981183	0.0271360239796734	-0.00927569812641243	0.00893016292663046	-0.00731064493598454	-0.0168982014551331	-0.0282774128768246
0.662629412421929	0.26956750136892	-0.0864734540877184	0.241728355617485	-0.0031466114744354	0.00947198819397277	0.00316268835976863	-0.00338667757962385	-0.0246367420493321	-0.0359156937731122
0.409963455697498	0.0755200477694092	-0.0487967482190653	0.284137559953518	-0.00335467202699352	-0.00897501855175203	-0.00616484528937278	-0.0212552563026366	-0.0355294567115663	-0.0546103233971087
0.0786937633054411	0.00607282165819396	-0.0074113653070029	0.043809595070697	-0.0018344971678064	-0.000943977432157725	-0.00138923729998207	-0.00511450613928872	-0.00925735892479469	-0.0128703092404094
0.0362612913620768	0.0119442571531583	-0.00484981305366711	0.0122177794702911	-0.00338129810994252	-0.00124461047810721	-0.00231295429402487	-0.00314236149112628	-0.00633108712128578	-0.00576363242847888
0.895666762523191	0.104333237476809	-0.137634114574286	0.0945756864564007	0.0107216274994846	0.009343845043845	0.0100327362716648	-0.00139180117501547	-0.00943029363493653	-0.0152009378961375
0.00752117104647708	0.000344436194035303	-0.000644959394558169	0.00512858614133491	-0.00139171753608565	-0.0023160070975381	-0.00185386231681188	-0.0018617970225625	-0.00191579008248508	-0.002507615518167
0.119232826930052	0.093087718446312	-0.00961828780760571	0.102092130368101	0.0314560207337608	0.000440420379162004	0.0159482205564614	0.00417913725739916	-0.0072273020657224	-0.0103493640665599
0.905347256235828	0.0946527437641723	-0.139548218167605	0.0884184580498867	0.0195063450834879	-0.010316116306417	0.00459511438853544	0.00203925594247023	0.00447762265512264	-0.0068882907328679
0.014648643572936	0.00121893148066038	-0.00144206513718843	0.00823199806114566	-0.00145884191846646	-0.00175080036856184	-0.00160482114351415	-0.0023750600612078	-0.00314963112025693	-0.00331401099422822
0.527025278835504	0.127357026279309	-0.0649115953419223	0.293352462521074	-0.00617564117680092	-0.00779102602116233	-0.00698333359898162	-0.0267604264996809	-0.0443586956630803	-0.0596792932704128
0.43721366695192	0.0998792001036433	-0.0511521735111909	0.323333458959922	-0.00423052524376955	0.00380475357588894	-0.000212885833940302	-0.0224386801085393	-0.0417923314139783	-0.0505735486226194
0.663587161434068	0.317543327727059	-0.0877385548213191	0.240389277450637	0.0275110266135821	0.0115279514777221	0.019519489045652	0.00845900024400525	-0.0147398749647507	-0.0216693180954225
0.664729748301659	0.316356369248589	-0.0878045201851767	0.24039842761766	0.02416529958373	0.0232532514506775	0.0237092755172037	0.00530996678831097	-0.0128634684962201	-0.0284700353913672
0.0878888102510711	0.0573607165284339	-0.0101867083525786	0.0376614954563338	0.0143446571150042	0.00184447348461518	0.00809456529980972	0.000314948580332527	0.00132569337721698	-0.00179480032000022
0.0522483408819507	0.0222213225920551	-0.00652031011316342	0.0149207442489574	0.00145771348258737	-0.00234260645337636	-0.000442446485394495	-0.00448273704086965	-0.00125901675054332	-0.00450294344211365
0.0366668303697132	0.0138685691307185	-0.00503757893043777	0.00593564630662184	-0.00063802795116797	-0.00375435302248334	-0.00219619048682566	-0.00394086592826192	-0.00339766848546347	-0.0040568358845438
0.109092883288329	0.0163767036382799	-0.0112906412950346	0.0604448185437758	0.00199919545475913	-0.00910735957832698	-0.00355408206178393	-0.00668490516176698	-0.00906811786859232	-0.0125836852840098
0.0149811734341331	0.0013991714422016	-0.00217902052470347	0.0024606101968712	-0.000798454758193231	-0.00122543009399031	-0.00101194242609177	-0.00161180944864672	-0.00140562563594387	-0.00185226897994578
0.903806678004535	0.0961933219954649	-0.13854304111475	0.0892942743764173	0.0135301247165533	-0.00344301175015449	0.00504355648319943	-0.000736224450152978	-0.0124744337408622	-0.0189705849694189
0.00302939285857114	4.60637272989319e-05	-0.00018468490915594	0.0036860171660673	-0.000121514291178941	-6.6785023065034e-05	-9.41496571219874e-05	-0.000355170556497771	-0.00060921794633268	-0.000691022348695463
0.0190666899703758	0.034114732650765	-0.00171455369716914	0.0144186912880604	0.0156647341096039	0.00890566184001517	0.0122851979748095	0.0118300710636476	0.00873012917512684	0.00817690307063222
0.0443043759332991	0.00593348651396249	-0.0052069313969793	0.0181622920676603	-0.00149227614138055	-0.0010857718317436	-0.00128902398656208	-0.00243434198702533	-0.00379004888332066	-0.00405722721219436
0.0358746067002147	0.00300864056975135	-0.00296425178806312	0.0225512049166592	-0.00103407428258527	0.00100542893925477	-1.43226716652484e-05	-0.00279864591280936	-0.00358082518991043	-0.00580443859907353
0.284226363360778	0.0466852160267331	-0.0296871270170982	0.217879172186491	-0.00189230875267782	-0.00841772921900502	-0.00515501898584142	-0.0190291260955923	-0.0241823151144749	-0.0390548101132794
0.409585774730326	0.115334462177537	-0.0493887910974354	0.279044811825975	0.0247249072931973	-0.00379290125360821	0.0104660030197946	4.2675490855737e-05	-0.00452988979468133	-0.0488380757309227
0.137372489791978	0.0532492251978181	-0.0135054439752113	0.0999308852054405	0.00412922599347187	0.00355043758468523	0.00383983178907857	-0.00137995576195779	-0.00523718565659845	-0.0143062020382272
0.0986017964336842	0.0649270059690623	-0.0112123936034112	0.0423200861210105	0.00611988180879104	-0.00358414484800755	0.00126786848039175	-0.00274017199167186	-0.00771175918668875	-0.00816859565352758
0.126385014651608	0.0106037527233895	-0.0124750733277405	0.0687947701914172	-0.00345332930471283	-0.0105883456845546	-0.0070208374946337	-0.00851926261372263	-0.0143097302481946	-0.0159428842164546
0.0150164124166437	0.00158418306300285	-0.00200089609096446	0.00199741781360753	-0.000480611420304328	2.80552510789518e-05	-0.000226278084612688	-0.000976471786750234	-0.000839611797365723	-0.0015228426415964
0.00891499335868323	0.00150027769598209	-0.000864438832838894	0.00918437744364994	-0.00033404052459117	-0.00133489332199013	-0.000834466923290651	-0.00108834873991053	-0.00139552506614845	-0.00171964973429128
0.546537308790033	0.321103940702586	-0.0696635455859481	0.293544406773895	0.0110197827357621	0.0107505262648616	0.0108851545003118	-0.0141023264718092	-0.0269316874916404	-0.0426311604593642
0.0325901013614762	0.0110138300352191	-0.00423288823943961	0.00725507843361764	-0.00146947252442022	-0.00452454496630282	-0.00299700874536152	-0.00411866231158097	-0.00445318209016698	-0.00234029496270834
0.925678628117914	0.06000360664371	-0.145609335658591	0.0712499433106575	-0.0106190177283035	-0.0177623211708926	-0.0141906694495981	-0.0240803202157444	-0.0216767348174702	-0.0343296737389596
0.111053943510397	0.0164868113172242	-0.0121627091988843	0.0615111622379476	0.00252120427119662	-0.00426788267829382	-0.000873339203548609	-0.00448407030055775	-0.00918257361579881	-0.00992090901197409
0.53764013021836	0.225674349288633	-0.0665075826619655	0.293159729549968	-0.00392315732197346	0.00600777602922409	0.00104230935362537	-0.0163255846659733	-0.022657282203397	-0.0482840258029166
0.305228433457161	0.0530224311816156	-0.032103462689104	0.248852537187102	-0.00524325604183173	-0.00220299152517422	-0.00372312378350298	-0.0213037820280566	-0.0317132473706782	-0.0491259443647516
0.0212281171741322	0.00583495484072076	-0.00228919660896305	0.00942796347684717	-0.00126309555850113	-0.00164080716221435	-0.00145195136035774	-0.00126403305560031	-0.00182201598554631	-0.00360162506170451
0.532169903490095	0.127710380014566	-0.0665341591706741	0.292872472902062	3.72484352968439e-05	-0.00560362010543347	-0.00278318583506831	-0.0211318569439006	-0.0526471499156208	-0.0575974116772265
0.663397540164343	0.268799431888602	-0.0857643779471864	0.238868935511406	0.00419302049222425	0.0148147256900937	0.00950387309115897	-0.00420800815697442	-0.0238538277268476	-0.0346512227362233
0.20428849477763	0.136913910595117	-0.0221403772825771	0.139941577209765	0.025347244608891	0.00472037887108462	0.0150338117399878	-0.0044089081220377	-0.00979758582680618	-0.0140773615857914
0.0207540768439438	0.00503634265340121	-0.00232100741994448	0.00948924313056548	-0.00116125664573451	-0.000723919986523325	-0.000942588316128919	-0.00105395906715043	-0.00186449364380304	-0.00293488421529344
0.0288467535791821	0.0321874145876155	-0.00233203635296911	0.0178131198643977	0.011168439163665	0.00950326609632155	0.0103358526299933	0.0088194264920664	0.00747660785847782	0.00710851875130754
0.0322765915579203	0.011248105822044	-0.00438974147783048	0.00719911137685495	-0.00156844116495302	-0.00297283343408418	-0.0022706372995186	-0.00218467203318117	-0.00516252918635265	-0.0043990419640848
0.0936820257648659	0.0054374512496148	-0.0106492232780819	0.0428908275157839	-0.00558028927687844	-0.00661682022409943	-0.00609855475048893	-0.00742562479310856	-0.0108121058503817	-0.0127404630968605
0.193268144147276	0.0694650718588316	-0.0196470921819577	0.139939946549608	0.00444384828754124	-0.00219956459350759	0.00112214184701681	-0.00184737860679002	-0.0146030238221962	-0.0250878090604608
0.323645399324382	0.0520860409885704	-0.0358185515458192	0.249119418855368	-0.00298198539385841	-0.0195400895851578	-0.0112610374895081	-0.0206836980043921	-0.0382074832046883	-0.0465866225799165
0.00429244419893225	2.88586717858332e-05	-1.32634595249401e-05	0.0010561574242387	-9.44628194723589e-05	-1.20479615431691e-05	-5.32553905077636e-05	-0.000434496953173431	-0.000671808325997132	-0.00101578875554277
0.562154505764008	0.266107149692332	-0.0730750297496665	0.243320494306095	0.0232095872488628	0.00510660463278678	0.0141580959408248	-0.00454816488102983	-0.031871189302786	-0.0302979460312035
0.0171441732839671	0.00134250676683047	-0.00236048386347531	0.0017341312785959	-9.39716146202661e-05	-0.000214704522331875	-0.000154338068476069	-0.000730278151601663	-0.00169606779148868	-0.00193507666181403
0.0360692021628532	0.00536703213743477	-0.00451786976505947	0.0159324161358903	-0.000422315385102075	-0.00151669727122034	-0.000969506328161208	-0.00198671546657746	-0.00330675275399555	-0.0039248281493751
0.299911415285429	0.048079419828002	-0.0310591164839993	0.27234149252105	-0.00512380514701516	-0.00113462363154027	-0.00312921438927771	-0.0192128494871547	-0.0329671470674771	-0.0478764780852453
0.550985877450845	0.218428289121833	-0.0685690319712201	0.291725445255854	-0.0100430261515884	0.00411369689353214	-0.00296466462902811	-0.0201855540954364	-0.0327297725324097	-0.053307904696804
0.456048361004529	0.243951485833309	-0.0557189350741559	0.238557523718579	0.0118623437378423	0.00353976414575713	0.00770105394179971	-0.0131131679934904	-0.0210094779945231	-0.0378396308728913
0.0739594521952258	0.049259803532035	-0.00439276910786249	0.0397105703634931	0.0149297830781221	0.00134040845926295	0.00813509576869251	0.00232729507003832	0.000749055518032532	-0.000858102748700712
0.0932641213754585	0.00605657441069887	-0.0104030649330926	0.042752271531766	-0.00325804148645695	-0.00153544887592451	-0.00239674518119072	-0.00668963781102942	-0.00947592533329281	-0.0134565139676485
0.906833117913832	0.0931668820861679	-0.140075292154058	0.0867402154195012	0.0216135487528346	0.00714568360677614	0.0143796161798054	0.00349146819450397	-0.00595710995353849	-0.0131391923929428
0.41155867031326	0.117115667154909	-0.0483547564911229	0.278685201053468	0.0158213799199495	-0.00220879296128046	0.00680629347933454	-0.00357184175172637	-0.019395667882792	-0.0339278731763522
0.0170016218309551	0.00314195526501972	-0.00228963598635207	0.00200699130884846	-8.33343652024213e-05	-0.00123531272297217	-0.000659323544087296	-0.00126749709287194	-0.000957203860214619	-0.00191955314669921
0.857871121101121	0.142128878898879	-0.12747937668112	0.120044333444334	0.0132173142730285	0.0122782182709914	0.01274776627201	0.00747224818831971	-0.00410908070454286	-0.0134926707023135
0.00898514393523732	-0.000445017333083419	-0.000884766257153464	0.00422677073902953	-0.00129696897461805	-0.00141958145856017	-0.00135827521658911	-0.00164062797757786	-0.00221913929426302	-0.00280144932077537
0.348994667411595	0.0683513957892066	-0.0401669352519092	0.232530819751329	-0.00244141495788008	-0.00487695446896724	-0.00365918471342364	-0.0213765884630613	-0.0340331302742979	-0.0458182802904474
0.325056690907663	0.0982657612616701	-0.0361744193185664	0.245787986650804	0.0263892546560126	-0.00834389352938336	0.00902268056331462	-0.00815877790526653	-0.0193134367006169	-0.0262148341306688
0.0706729955880175	0.04470939268686	-0.00827762645013912	0.0248455380763949	0.00494787241114275	0.00721057299490843	0.00607922270302559	0.00356426380144081	-0.00288697843499704	-0.00204354345747736
0.0383751568174517	-0.000623109137423333	-0.0025850925395527	0.0234661569088857	-0.00607389179115035	-0.00441246350245203	-0.00524317764680119	-0.00704013211804404	-0.00891892448026816	-0.0103962439521676
0.540205639469372	0.226123596901802	-0.0680129982689272	0.294020967363398	0.00489917274813456	0.00958435640658262	0.00724176457735859	-0.019428362626426	-0.0291445045264057	-0.0467042082008114
0.905450544217687	0.0945494557823129	-0.139335906077325	0.0885589795918368	0.00876800976800973	0.00644944650587498	0.00760872813694236	-0.00705185941043085	-0.00900794586366016	-0.0119125214025004
0.131915020534632	0.0882960930440312	-0.013871249227842	0.0686848897859254	0.0139871263360922	-0.00144648184773785	0.00627032224417717	-0.00379362892601331	-0.00441545291418333	-0.0119730943522421
0.0729806041033484	0.00337359895038125	-0.00865720741932158	0.0297016356148721	-0.00254063613649221	-0.00347495475622076	-0.00300779544635647	-0.00635318245192752	-0.00780318226306392	-0.0119873211400739
0.0495512054512313	0.0218173952693932	-0.00664295931844097	0.0139148590464084	-0.00156436699631794	-0.00113870767168386	-0.0013515373340009	-0.00159372139920515	-0.00242356762931633	-0.0051606165258332
0.90310858276644	0.0968914172335601	-0.138697879354783	0.0896938662131519	0.00668994331065764	-0.00109538528931385	0.00279727901067195	-0.00160901410097836	-0.0100505671312814	-0.0123843049014477
0.646726315747536	0.178069144136563	-0.082912134059705	0.239300840748527	-0.00161302489899973	0.00337579859891157	0.000881386849955978	-0.0219893753366525	-0.0272587110316079	-0.0407264515309951
0.0313909882892243	-0.00251783374607067	-0.00300558919156802	0.0188650517575537	-0.00492507363603493	-0.00552891643818437	-0.00522699503710965	-0.00727985555130905	-0.00898660534349774	-0.0100239406241232
0.0660492461944979	0.0311671797746671	-0.00392010972156981	0.0533455220753519	0.01652209521127	0.00144643791111876	0.00898426656119437	0.00399128870783412	0.00112374127779917	-0.003492412130381
0.471678133053457	0.170463773450616	-0.0574234621713759	0.258501944959896	0.00237025271942987	-2.4909669689932e-05	0.00117267152486999	-0.0201941077327529	-0.0247127856146758	-0.0470874403273042
0.0203416218961017	0.0252817877776344	-0.00173752443733143	0.0151062140219159	0.0158317343484514	0.00105311564580147	0.00844242499712641	0.00516610234183687	0.00954888614979981	0.00729809236360204
0.582101129451378	0.365564216356588	-0.0705635948074165	0.278041620172172	0.0254353118935517	0.0190449900292105	0.0222401509613811	0.00398111640964594	-0.0184005342143387	-0.0257536538581503
0.397320223060879	0.0763698760374343	-0.0462860742887547	0.283906873176217	-0.00600784079240074	-0.0135993422136655	-0.00980359150303317	-0.0216962623049945	-0.0406893384792469	-0.0544099236226486
0.0258611117795155	0.00147397830739483	-0.00346317782336795	0.00699410888064197	-0.00107593307029235	0.000498186405574644	-0.000288873332358854	-0.00188071563970108	-0.00227795000743953	-0.0024969534506666
0.145708765908939	0.097912921797346	-0.0145218184143528	0.100772709382219	0.00436945858096288	0.00409844177088858	0.00423395017592573	-0.00626496466873289	0.0254310835965229	-0.0125317532855264
0.0732678915170727	0.00327054411961959	-0.0084711280311018	0.0290250145648428	-0.00153152761956969	-0.0029700732200494	-0.00225080041980955	-0.00524571079843138	-0.00794028444456758	-0.00923659176037341
0.00528906479097636	0.000462753128063697	-0.00045727322872627	0.00781701095990476	-0.000342606893505252	0.000134830375986323	-0.000103888258759465	-0.000719763006477811	-0.000995945501692615	-0.00119947781831283
0.128082914183344	0.0100762353982796	-0.0135521270929427	0.0692400279187778	-0.0044014261167418	-0.00470942504033901	-0.00455542557854041	-0.00637196741702886	-0.0161398313490395	-0.0196166053574122
0.0365709823875711	0.0134534251976456	-0.00472648214164992	0.00566699958138322	-0.00199608610052518	-0.00228789372245761	-0.00214198991149139	-0.00351367503089166	-0.00374402283821328	-0.00496533007421739
0.65781921433902	0.273761179759881	-0.0858559009389762	0.23984568496952	0.0254579384397208	0.0191123674403023	0.0222851529400115	0.00469834294910842	-0.0138330230704876	-0.0276731364403303
0.0171334796299561	0.00301847442985017	-0.00241669468839261	0.0020357300686134	-0.000930187620951914	-8.26330403273061e-05	-0.000506410330639612	-0.00122501682322866	-0.00104225573797077	-0.00128604542454463
0.399744680311788	0.0762489909128489	-0.0473524328753938	0.283599163939199	-0.00811039477866043	-0.00901355886461708	-0.00856197682163878	-0.0281838349013067	-0.0437766096987334	-0.0521093764179467
0.551595511848335	0.32452683266668	-0.0701768508051737	0.289623723363963	0.0114984528896493	0.0174587451233505	0.0144785990064999	-0.0151570725955434	-0.0267821120592444	-0.0433987551245353
0.547658730787436	0.218556088672296	-0.0682336657141491	0.290972447525553	0.00451576867891479	-0.00101573269079858	0.00175001799405805	-0.0180704809806305	-0.0345917189208539	-0.052300516137323
0.552431840612597	0.320010654604004	-0.0700460583796897	0.290933611794971	0.0158423549259281	0.00648081215079799	0.0111615835383631	-0.0138425253303646	-0.0249873250437239	-0.0457437304141649
0.659479784114275	0.322420028903256	-0.0850294343164307	0.239385669945732	0.0257859484747801	0.0267284658303435	0.0262572071525619	0.00381381713844942	-0.0131719917265969	-0.0284805081259039
0.446834327842216	0.158939902457643	-0.0545990340662917	0.243242820347579	0.00551991268770569	-0.000599214530291436	0.00246034907870712	-0.0148986628569955	-0.0265580675596898	-0.0360774832650032
0.410614781689588	0.0755053820614286	-0.0483757462634172	0.28082448570968	-0.000363405196799449	-0.00480837258926231	-0.00258588889303085	-0.0247079251910963	-0.0380003668861017	-0.0496364267443574
0.046001601817603	0.0161851267651806	-0.00619094156585596	0.0137613882989131	0.000809321418768806	-0.00282965971250202	-0.00101016914686661	-0.00433210090210325	-0.00409416758768597	-0.00432999403168128
0.0292461003825853	0.0327719272167409	-0.00226637473691494	0.0178085597969573	0.0137681351930405	0.00853612668527232	0.0111521309391564	0.00721184703616471	0.00802306970333871	0.00905051217613127
0.120569323977602	0.00959797820143225	-0.0122539226030011	0.0689012571340297	-0.00203470692684096	-0.00607024291585817	-0.00405247492134957	-0.00868346407263694	-0.0141869851036582	-0.0171306111810457
0.906631916099773	0.0933680839002268	-0.13936990282468	0.0865214172335602	0.0206221315192744	-0.00306846233131941	0.00877683459397749	0.00468102203585408	-0.00154948468198468	-0.00921874799803368
0.449582602522565	0.159417800747085	-0.0556668918204172	0.241245717611286	0.00685700150172913	-0.00520878967658778	0.000824105912570705	-0.014356172658477	-0.0262990809993615	-0.0388834900168404
0.307578834939143	0.0527112221350709	-0.0328680442724432	0.249170326324025	-0.00322040612137148	-0.00525883768591401	-0.00423962190364274	-0.0170645951401042	-0.0289797651878109	-0.0444819990860802
0.224885533987143	0.0313904578420688	-0.0222195354608904	0.162652541985846	0.000509448287450615	-0.00312299271144134	-0.00130677221199535	-0.0115104022926949	-0.0207213017903897	-0.0283682710522726
0.904549682539683	0.0954503174603174	-0.139604033574857	0.0894379365079364	0.0122518632954347	0.011022641723356	0.0116372525093953	0.00307142238713665	-0.00284088256981119	-0.0120734772766917
0.547825874842816	0.218939815582534	-0.0692157217990761	0.292228669166389	-0.0100735615196847	0.0094995323128646	-0.000287014603410074	-0.0206236239397157	-0.0381027838346678	-0.0474851002678516
0.0284367229715118	0.0315001968486043	-0.00206477371459138	0.0178886288778314	0.0161811220266095	0.00581697107275215	0.0109990465496808	0.00731801927128806	0.00775843295838666	0.00543212492605646
0.0798151822619869	0.0462898836231855	-0.00999711902520599	0.0282417019775071	0.00548109493616257	-0.00271475825579499	0.00138316834018379	-0.00192345249809947	-0.00802623571318388	-0.00961024320831369
0.0960026400789385	0.0731330455500415	-0.0104903508766974	0.0418065817212333	-0.000174453731573085	-0.00207013631395957	-0.00112229502276633	-0.00113305653361369	-0.00969744141892395	-0.00486929478049
0.893875278293135	0.106124721706865	-0.136772222956092	0.0953695516388374	0.00478844750284835	-0.00929956400742105	-0.00225555825228629	-0.00117615384615388	-0.0123493519875665	-0.0128839834896662
0.547917586981908	0.219309114594006	-0.0683175668096795	0.292457330326037	0.00565123694737468	-0.00159522336986939	0.00202800678875259	-0.0205026091410627	-0.0321134834145843	-0.0495815865849087
0.894574372294372	0.105425627705628	-0.137010410048665	0.0950503896103897	0.00394910430839002	-0.00787990243883108	-0.00196539906522053	-0.00595069533640968	-0.0159774729687152	-0.0213965169259337
0.0927526241263749	0.0638194141478734	-0.0102013571135721	0.0396431196017053	-0.000930075842395017	-0.00401568005752599	-0.0024728779499605	0.000706001195753217	-0.00462967568822471	-0.00651336867026336
0.073744919291833	0.00338197331362468	-0.00857941366733736	0.0290174789562812	-0.0036470779954761	-0.0023198972798138	-0.00298348763764496	-0.00600041554455642	-0.0071609994084869	-0.00907273196490403
0.558743513960455	0.189581727598003	-0.0730556592217981	0.246880090787773	0.00180322952436729	-0.00911348264730028	-0.00365512656146649	-0.0272992867991699	-0.0247255175998016	-0.0408215438627786
0.392377376767337	0.0741187419201816	-0.0454876465513855	0.282992446742487	-0.0094137468145058	-0.00666337201602779	-0.00803855941526677	-0.0225663407472829	-0.0370314979946671	-0.0515212200427125
0.108737319258536	0.0299527863638622	-0.00751749249141007	0.105152004417955	0.00762713188391721	-0.00268726548921649	0.00246993319735035	-0.0049324032721061	-0.0145307513533993	-0.0204184566324685
0.658827584455696	0.272738833496626	-0.0855297357981526	0.239571968329279	0.0226875479213974	0.0117512157592229	0.0172193818403101	-0.00505540882153344	-0.0108713992023928	-0.0255906534703342
0.895395314368172	0.104604685631828	-0.1371862807176	0.0939472830344258	0.00996305821162957	0.00654135515278365	0.00825220668220661	0.00133575452325452	-0.00561032015137053	-0.0140672790638768
0.933374682539683	0.0666253174603174	-0.146568704704311	0.0636776984126984	0.00611264172335602	0.00145599773242622	0.00378431972789117	-0.00491845547309844	-0.00929689806225531	-0.0101278514739229
0.906583718820862	0.0934162811791382	-0.139254924624053	0.0874962811791383	0.0160971655328798	0.00414638672031187	0.0101217761265958	0.00374780671709241	-0.0133412705758295	-0.00564274788703367
0.11956742527321	0.0932732666852685	-0.00981881328215707	0.10270439829658	0.0152114045686132	-0.00323626220284018	0.00598757118288652	0.00391057041678497	-0.00636886518979272	-0.00635058489556797
0.0307869388924991	0.0114009720727311	-0.00396251834479393	0.00813735241298351	-0.0018996510060508	-0.00308987483601055	-0.00249476292103068	-0.00240620702258558	-0.00352075568436227	-0.00386718618234711
0.0735089219900293	0.0509619064181358	-0.0047538299654465	0.0460904934180178	-0.00153188298896793	0.000465022287321037	-0.000533430350823441	0.00730945678877712	-0.00419502721294289	-0.00860023111669524
0.932313287981859	0.0676867120181406	-0.145957112793589	0.06439052154195	-0.00331527377384522	0.00371861678004526	0.00020167150310002	-0.000733151927437614	-0.00342555555555557	-0.00694770665842093
0.889646919271205	0.110353080728795	-0.136408173405723	0.0978693392321964	2.06116432587278e-05	0.000560558647701548	0.000290585145480082	-0.00494983778826208	-0.0166353148263968	-0.0177142174795326
0.298178701185052	0.103435967682024	-0.0326413605605155	0.21435391276001	0.025139230157419	-0.00348056015020548	0.0108293350036068	-0.00139663922705813	-0.0134469021662712	-0.0212903331346312
0.894536255411255	0.105463744588745	-0.137617151280819	0.09451340445269	0.000756726448155054	-0.00384359505573795	-0.00154343430379145	-0.00694709699031137	-0.0177201450137165	-0.0207985656208871
0.659385712789598	0.271616894976294	-0.0851941801577313	0.238784531819196	0.0182434673460539	0.00887956234584597	0.0135615148459499	0.00103983798294716	-0.0122173388480418	-0.0311313902247322
0.324061978443046	0.0523866513498852	-0.0349615980733897	0.248651773994992	-0.00345383587801557	-0.00580921760749803	-0.0046315267427568	-0.0217783738232679	-0.0364111822459718	-0.0547895106362246
0.0656282640575758	0.010774761356433	-0.00635687777569896	0.0373711075922028	0.00208189715559499	0.00255365969189904	0.00231777842374702	-0.000477742600162784	-0.00432441383382685	-0.00565694283286212
0.933191337868481	0.0668086621315193	-0.14656151620199	0.0644419954648525	0.00761828798185937	0.00545702947845805	0.00653765873015877	0.00186374716553284	0.00109872448979587	-0.00244274943310663
0.0896247434137654	0.00527266446463982	-0.00935251543538285	0.0424656183376625	-0.00181970863040866	-0.00364533061738496	-0.00273251962389681	-0.00634454125134756	-0.0084698291579352	-0.0127001773243021
0.563561474668515	0.264862255207672	-0.0732536780797968	0.243431449706376	0.0270567632775159	0.00651681651278957	0.0167867898951527	-0.00595447064646704	-0.0187332646743371	-0.039023136990357
0.412401101446542	0.116229273518951	-0.0485353903242338	0.278029284833844	0.0281556657294251	-0.00414926295504409	0.0120032013871905	-0.00525446501271237	-0.0193019852432237	-0.0350442240296116
0.561959061019999	0.180213778708844	-0.067288854190449	0.282405573694332	-0.00241669900530095	0.00527373005045428	0.00142851552257672	-0.0116734657418857	-0.0351757410512906	-0.0516964070027974
0.137124124979431	0.0219667788056112	-0.0130372709715432	0.108294192459261	0.00126275330595416	-0.00212646695974292	-0.000431856826894395	-0.0123825430265481	-0.0183900435688865	-0.0203229800775777
0.662824138975451	0.318452104935957	-0.0859869034135563	0.236780141884476	0.0227523528564155	0.0202043431937458	0.0214783480250806	0.00465740184698005	-0.0136897799567572	-0.0213058105685227
0.28341091313199	0.0466099139719962	-0.0295883810392472	0.218183509038544	-0.00019924829855561	-0.0110461167713343	-0.00562268253494491	-0.0177103352654872	-0.0331543679313191	-0.0415790082573188
0.0120844736076861	0.0353836113122732	-0.00101454419490789	0.012192268777952	0.011272489856712	0.0114310175896823	0.0113517537231972	0.0104264520891745	0.0102196670042484	0.00917142627437726
0.0449971130420883	0.0169174751580728	-0.00584556758752629	0.0136310646311184	0.000498896776157366	-0.00195102724918952	-0.000726065236516076	-0.00426952623617936	-0.00263046877326817	-0.00539337058528481
0.20269839371073	0.0270711105318781	-0.0186442351070306	0.181838399649371	-0.000182245223525723	-0.00131405107712254	-0.000748148150324146	-0.0129299388691406	-0.0244108432919225	-0.0327568660911019
0.0135920898748786	0.00170862155688303	-0.00206595368547391	0.00290194258609917	-0.00107915600965252	-0.00174214960511153	-0.00141065280738202	-0.000847584540851449	-0.000759639702338565	-0.00211755442778996
0.657541623240839	0.270568535710284	-0.085234548998619	0.242363732823872	0.013595612067422	0.00869768219207878	0.0111466471297504	-0.00445602928874334	-0.0241110923345302	-0.0359041877486049
0.298829027506159	0.0500547801032869	-0.0311416798555356	0.246762430270019	-0.00615312055870321	-0.00448653447845587	-0.00531982751857957	-0.0215832324521435	-0.0329381428338822	-0.0451759372346943
0.573446335257572	0.281760687212975	-0.0698279422502941	0.283908268224689	0.0125801006589259	0.0155257935802864	0.0140529471196061	-0.00994569322278704	-0.0265167545300237	-0.0392231787443335
0.932681621315193	0.0673183786848073	-0.146379265438975	0.0645059977324263	0.00332701814058955	0.00400191609977329	0.00366446712018142	-0.00053792517006801	-0.00824620799835085	-0.0162523242630385
0.303964473195213	0.0532533931229725	-0.0320095760987136	0.248113789018764	-0.00797241433602069	-0.0187676721222406	-0.0133700432291306	-0.0195191789879251	-0.0305517405668773	-0.0452595248989808
0.563865911326514	0.180075256333161	-0.0684701558598321	0.280443135116313	0.00259881374154669	0.00320424919039219	0.00290153146596939	-0.0211906055529655	-0.0351626752439992	-0.0492398741650429
0.417081574843003	0.116575394596379	-0.049859052429	0.278933781229496	0.0262919787561309	-0.0259674687210282	0.000162255017551349	-0.00385749404225622	-0.0227425114372076	-0.0416222155020494
0.855817827331399	0.144182172668601	-0.127926044253039	0.12225897538969	0.00258584883370594	0.00833395933431647	0.0054599040840112	-0.00462348198953255	-0.00925020013299149	-0.0149091949799181
0.210294916987699	0.138920635696397	-0.0230036457865014	0.139003033960285	0.0182464241209042	0.00155795610595466	0.00990219011342941	0.00456166011243705	-0.0105752197395907	-0.0149264021226352
0.30178539917322	0.0479756041592646	-0.0320201339269742	0.218178690267646	-0.00338988315539168	-0.00953772228481797	-0.00646380272010483	-0.0210235433068396	-0.031577900211558	-0.0414502938216523
0.905608900226757	0.0943910997732426	-0.139730043934186	0.0879506235827664	0.00653065862708713	-0.00653990929705228	-4.62533498257756e-06	-0.00022285147392298	-0.00608337365015943	-0.0102226217036933
0.855192126444984	0.144807873555016	-0.128075793684979	0.123625220493792	0.013127654012654	0.0119117689033654	0.0125197114580097	0.00473437273044408	-0.00492044919366352	-0.0140215503544076
0.930772426303855	0.0692275736961452	-0.145881168226869	0.0657694784580499	0.00897964852607713	0.00437158730158738	0.00667561791383231	0.00072944444444456	-0.00694424654710368	-0.0109554396000824
0.299430947203692	0.050234283080604	-0.0308016424127268	0.246154654147338	-0.00199858586889745	-0.00543233289917455	-0.003715459384036	-0.0217380098006835	-0.0320774129889905	-0.044247492182197
0.375589223909002	0.22324339267483	-0.0449940921208259	0.227881482103167	0.00519502482548462	0.00295942515399472	0.00407722498973967	-0.00936905770351099	-0.0281497796281677	-0.0368011088978949
0.930010850340136	0.0699891496598639	-0.146117992597071	0.0668034353741497	0.00722282312925171	-0.00434976190476188	0.00143653061224491	0.00332201041022462	-0.00204183106575972	-0.0100045160791589
0.0123756409825903	0.0242713473197064	-0.000819690966883104	0.0115833494275121	0.00862152324861909	0.00657378542155437	0.00759765433508673	0.0117609487574881	0.00900694237145851	0.00319216010742559
0.0818049331316423	0.0125253197371386	-0.0085027555001589	0.038935678360845	0.00447537775991039	0.00272585138129007	0.00360061457060024	-0.00209867338613431	-0.00422894548408281	-0.00611486820168916
0.546584292495621	0.318750743619764	-0.0685160264941411	0.292697611377494	0.00910690185761975	0.011123243493313	0.0101150726754663	-0.0126806734391576	-0.0285353106970453	-0.0477018595876851
0.399423947284354	0.0756371516390298	-0.0453699588904343	0.280722280297588	-0.00688603200260274	-0.0187091008484049	-0.0127975664255038	-0.0278083861605871	-0.0426450493426738	-0.0571401849618017
0.102612146479007	0.0266888611691018	-0.00744174379645436	0.103690800207325	0.00830390983712097	-0.00200379775718373	0.00315005603996862	-0.00386793207841866	-0.013811065339734	-0.0150832818818622
0.025046008627433	0.0295438909795192	-0.00225494434617257	0.0148191933580751	0.00964144770233325	0.00568898327663124	0.00766521548948225	0.0116349357994906	0.00752021754173407	0.00607206916607585
0.213209030786527	0.0215221754339054	-0.0192882201354	0.207774794831205	-0.00426081458973188	-0.00387372694316013	-0.004067270766446	-0.0165954902466023	-0.0281380458701808	-0.0366225564009417
0.574486712295361	0.284259928544755	-0.0706877045716331	0.281134533972962	0.0178808212627014	0.0218438276006998	0.0198623244317007	0.00614054886612392	-0.0150888767264818	-0.0332296023308836
0.558102230940821	0.190165586353682	-0.0721618578738393	0.246543931307126	0.0169070873445932	-0.00293438355769349	0.00698635189344987	-0.0236736071970929	-0.0285540283391301	-0.0491535337427362
0.000565336960912776	5.75288453389688e-05	-1.67206431890285e-05	7.44767217653397e-05	7.19251512315481e-05	3.05645627783364e-07	3.61153984296658e-05	-2.19967260547518e-05	-5.61773636225435e-05	-0.000123344509617338
0.0317230768928047	0.0118312463735183	-0.00435411141848641	0.00814985825643941	-0.00116061575776429	-0.00277022833408192	-0.00196542204592311	-0.00335529088798026	-0.00404698769991358	-0.00417448603780531
0.891283020471592	0.108716979528408	-0.136540869993584	0.0968632380318094	0.00971926617033758	0.00405417495203209	0.00688672056118478	-0.00413444801230523	-0.00906660950160953	-0.0227413233831749
0.066470936922894	0.0104834665106454	-0.00710233112847852	0.0373686334640467	0.000385328128198664	-0.00135568219318116	-0.000485177032491249	-0.000578268419996197	-0.00377601979454693	-0.0054746002778944
0.0433244823613798	0.00579174329021522	-0.00490533625261372	0.0182404390651308	-0.00013519716382393	-0.000848862486257956	-0.000492029825040943	-0.00298681743972363	-0.00276434026292983	-0.0045131862438151
0.283668042812991	0.0467712907352716	-0.0301089316069003	0.217758781644125	-0.00294859236900213	-0.00947761752111165	-0.00621310494505689	-0.0218087207284829	-0.0347293417568079	-0.0422233753736171
0.137207257616583	0.0538544029369177	-0.01311869825968	0.101717906880357	0.00376419670475428	0.00286427471073827	0.00331423570774628	0.00458856124457743	-0.00400025792007572	-0.0129579126304905
0.119934363259871	0.00945811163015139	-0.0123137180250315	0.0691422137605942	-0.00465429817389983	-0.00400601428439758	-0.0043301562291487	-0.0083758258562228	-0.0136983657661366	-0.0161373101570282
0.109327382051605	0.0379858667822652	-0.00775290079656855	0.104247873269392	0.0113061780837909	0.00469673400306883	0.00800145604342985	-0.000342461734762531	-0.00240770607622641	-0.00748383733835338
0.00761136435172879	0.0083216850809981	-0.000451692425633983	0.00589163623181328	0.00252726022356122	0.00214206773326237	0.00233466397841179	0.00152138787924253	0.00271581031347467	0.00150451148566129
0.326240401838933	0.0991421092033088	-0.0369462515568009	0.249562838585239	0.00999768655507249	-0.00969278218664876	0.000152452184211893	-0.0124294801876201	-0.0217236121547046	-0.0335513845231828
0.0500925161095196	0.0218478366987322	-0.00665126140447	0.0141467194165316	-0.00137386991651832	-0.00342396072418698	-0.00239891532035266	-0.00298951980073048	-0.00267231016709015	-0.00418934902126863
0.0923137698249237	0.00566870329240564	-0.0106126228544651	0.0428795064739082	-0.00316476138746867	-0.00256857750936186	-0.00286666944841527	-0.00727219634159421	-0.00843016948523459	-0.0110554585664343
0.224405397885348	0.103083514860013	-0.0234167015903633	0.160315386097136	0.0515566537167622	0.00218187903206235	0.0268692663744123	-0.0059496442211133	-0.00907906309689324	-0.0262848957313719
0.0123146677852003	0.00786016419768649	-0.00100209832464082	0.00642485793244287	0.00313598166721115	0.00353082629178633	0.00333340397949874	0.00193873375865437	0.00313932033864507	0.00228765451038104
0.204847988038127	0.137708602077884	-0.0223515749657874	0.139032536547849	0.0162540104709177	0.00464969820315719	0.0104518543370375	0.002881255584124	-0.0067745794609548	-0.015513580420605
0.116761730348509	0.0732932967000916	-0.0133655752041842	0.0603615161603551	0.0178695077471385	0.000135128349187053	0.00900231804816279	0.00605300630501608	-0.00669477749790523	-0.00739184848059729
0.0202336540575737	0.0245286301398568	-0.00136752517884769	0.0149974226551375	0.0155330519205439	-0.000553306734725128	0.00748987259290937	0.00415686546433763	0.0110184139807334	0.000888784470562034
0.0327666316954558	0.00279268325018163	-0.00361569418778757	0.0118307435671326	-0.000817145023305106	-0.00152900296957259	-0.00117307399643884	-0.00128193695985269	-0.00236509722757102	-0.0034598595455975
0.326780820999802	0.0977887164462705	-0.035742930292162	0.246851255970846	0.0302520089951546	-0.0149155276492062	0.00766824067297417	-0.00340954904178398	-0.0218338530386105	-0.0324367684792714
0.0928538855644988	0.00912528357767675	-0.00621038753947521	0.10620390675055	-0.00134586762713679	-0.00175799112148826	-0.00155192937431252	-0.00811256486806532	-0.0146671132917627	-0.0201496719802729
0.894804167182024	0.105195832817976	-0.136803369903612	0.093320254586683	0.0109589507318077	0.000826609025894709	0.00589277987885128	0.00361008812615948	-0.0069846996257712	-0.0180667424242424
0.193977861159956	0.0771739756683449	-0.0205409326806691	0.142066675252543	0.0204416397835308	0.00106646247797595	0.0107540511307534	0.00425409098801352	-0.00713315926436789	-0.0115609286536862
0.2847948122519	0.0456061683555852	-0.0301725691990863	0.219564523706423	-0.0044876441192534	-0.0126168249676539	-0.00855223454345361	-0.0229173284300805	-0.0315293726854765	-0.0434107732328702
0.0178194918079046	0.00301131597008886	-0.00243479467763233	0.00190480780915922	0.000550939355318626	-0.00120568817524614	-0.000327374409963756	-0.00232083009253208	-0.00113438403138758	-0.00256031171238219
0.207647135966726	0.0314889234207753	-0.0194107395736039	0.162626759460509	-0.0025031473684847	-0.00255391647801553	-0.00252853192325012	-0.0108989249601408	-0.020809849787101	-0.0307740006957216
0.0959262623094392	0.0727145154684013	-0.010294565791622	0.0415129318560852	0.00859763970709969	0.000336374280337531	0.0044670069937186	-0.000275101690249149	-0.00271372613677018	-0.00676298438456494
0.895413138528139	0.104586861471861	-0.136830352519695	0.0943565213358071	0.00298935580292714	0.00441890641104925	0.0037041311069882	-0.0113916582623725	-0.011803853487782	-0.0180450631511346
0.305342363761851	0.10589275495617	-0.0331851131076504	0.21780701314075	0.0255659907127175	-0.0102043930105753	0.00768079885107109	-0.00422347978293564	-0.0109363854208918	-0.0261513000364272
0.0251113120934456	0.00130020681909044	-0.00347349617580409	0.00747865469344274	-0.0010307553188683	-0.000525467087055066	-0.000778111202961687	-0.00153668738517208	-0.00147621475535629	-0.00348418166256341
0.929837120181406	0.0701628798185941	-0.146513666238711	0.0666333560090704	0.0103009750566895	-0.00117225623582762	0.00456435941043087	-0.00236562358276637	-0.00432272529058242	-0.0148132364460936
0.452759573510071	0.183799279683809	-0.0539154314581768	0.324964728442121	-0.00924205682884377	0.00364103351962336	-0.0028005116546102	-0.0242202452023265	-0.0407025451219296	-0.0542799368032496
0.553485118315143	0.193366659143137	-0.071027213413741	0.244949043575819	0.00989539120888094	0.00373018990244678	0.00681279055566386	-0.00721031346867207	-0.0202189095078051	-0.0383928671341609
0.018067753005262	0.00478382487611577	-0.00236887601831095	0.0108096733833407	0.000106061984136461	0.000470662068867034	0.000288362026501749	-0.00131592356949874	-0.00168226730081085	-0.00301857456195228
0.841744503274503	0.0842480698329259	-0.124747669486409	0.127206393447822	-0.00303771922521923	0.00057260975691753	-0.00123255473415085	-0.00857147778921785	-0.014035528658034	-0.029032444162759
0.882413489050632	0.0697341577603806	-0.135459575696395	0.101134958692102	-0.00332520483484777	-0.00893572266322595	-0.00613046374903681	-0.0173510958170534	-0.0229824567595153	-0.03435731360153
0.196552588670746	0.0246475320402549	-0.0180256436620214	0.179726225292966	0.00103970285657881	-0.000932362537272274	5.36701596532685e-05	-0.0114305071290695	-0.0217898342995183	-0.0326179804860044
0.0197236875710174	0.0334723936858014	-0.00165074489663111	0.0167359921868596	0.00826108993577485	0.0120349598268561	0.0101480248813155	0.0112250379687276	0.0071792485670221	0.00874659631554323
0.0730569434689692	0.00396554467317566	-0.00658424857138865	0.0414663116296362	-0.00417759992962512	-0.00139073958842743	-0.00278416975902628	-0.0078624525435413	-0.00917575667285113	-0.0131678964940789
0.901405873015873	0.098594126984127	-0.138858328322905	0.092042290249433	0.00941444444444439	0.0064351999587714	0.00792482220160784	-0.000652088189588285	-0.0043620748847325	-0.0154018264275407
0.132360623772614	0.0879758255263294	-0.0138197776784161	0.06963910613177	0.0139290456038129	-0.00899994493850469	0.00246455033265411	-0.00198562939826483	0.00472314521548345	-0.0103604308471778
0.300839099504503	0.105844591089692	-0.0330397700646251	0.215321985514283	0.015141430849796	-0.00309601912977658	0.00602270586000969	-0.00907997747563077	-0.0171584913297864	-0.0374117821203357
0.284347849197266	0.0462796598611983	-0.0296820926569138	0.219118572329447	-0.00523889811006994	-0.00561049645729367	-0.00542469728368178	-0.0201283601639505	-0.0311297965284414	-0.0409995877198253
0.128808866371834	0.0197542667135384	-0.011860588190364	0.0993506323223872	-0.00167952221951903	0.00183530920584191	7.78934931614517e-05	-0.00791748831892755	-0.0149682488072799	-0.0236040233548736
0.101926514081544	0.0751555558216978	-0.0111563028410024	0.0436072491837981	0.00839538467754927	0.00117249354934423	0.00478393911344675	-0.00171705910512893	-0.00369116048262154	-0.00691833836340473
0.0858928298394793	0.012501635600919	-0.00996165812343904	0.040761483864551	0.000263016593885446	-0.00176224200495555	-0.000749612705535058	-0.00276080213726311	-0.00823540346603274	-0.0098464548033011
0.452670730354756	0.243087455613763	-0.0566378402133042	0.241724987900431	0.00234917133140639	-0.000957158979244477	0.000696006176080954	-0.0147914090338935	-0.0224118897771807	-0.037294684899496
0.0686468893307553	0.0108350759858775	-0.00702350582066014	0.037608042838178	0.00217427129636155	0.00156254328976571	0.00186840729306363	-0.000975211823955241	-0.00454204147979299	-0.00776444080469976
0.202309990637292	0.0773747520472743	-0.02223331246968	0.143170782149919	0.0153660173722871	-0.000776040872243311	0.00729498825002192	-0.00236394840549156	-0.00717654222630298	-0.0130174800644067
0.562133241276175	0.266898432603802	-0.0731110402175882	0.243282609758064	0.0282204807905406	0.00108087109054555	0.0146506759405431	-0.0110732875603302	-0.0266283574175453	-0.0326821773778234
0.151636543801595	0.0574148492619333	-0.0155079901381545	0.112305008132183	0.0229110795497034	0.00325298643090829	0.0130820329903059	0.00655827442768664	-0.00513827573419876	-0.0111996588315359
0.54872624828297	0.220372474263513	-0.0693947236951933	0.291570630333463	-0.00411807102355743	0.00234762547354828	-0.000885222775004579	-0.018343099731703	-0.0290646393372531	-0.0527493867146714
0.110214549999871	0.0163921558380811	-0.0120750946868879	0.0613614056857701	0.00343079071371631	0.00241204023268024	0.00292141547319828	-0.00214010746704862	-0.0069490711192317	-0.0112274374483783
0.933237925170068	0.0667620748299319	-0.147171805138806	0.0641096938775508	0.00349935374149657	-0.00837273242630399	-0.00243668934240371	-0.0050357944645163	-0.00733468123146708	-0.00792817202638629
0.932092392290249	0.0679076077097506	-0.146251318359618	0.0647904648526078	0.00351301587301589	-0.00348034013605447	1.63378684806537e-05	-0.00814032011639154	-0.00611178004535151	-0.0197278117913832
0.326081821707634	0.099200810162514	-0.0357206750975699	0.246514452587429	0.019812808847106	-0.0145730948330939	0.00261985700700607	-0.00928344720623064	-0.015270626965716	-0.0407261899118118
0.279684982566381	0.0447226611342227	-0.0299364536524032	0.217324215043462	-0.00305955640709255	-0.00420355292472901	-0.00363155466591075	-0.0200657082798582	-0.0321206598477703	-0.0400650458382683
0.0152417338159491	0.00161406791555249	-0.00207781278793345	0.00195776236392528	-0.0013404036355285	-0.00109941796230212	-0.00121991079891531	-0.000144325696193685	-0.00123845796272438	-0.00198850019437346
0.562028691564897	0.268264519621822	-0.0735418317996178	0.243998057533836	0.0142875772121384	-0.0110147621065511	0.0016364075527936	-0.00178226679568494	-0.0149954274155564	-0.0256519732020648
0.448963830949312	0.154931597767619	-0.0554790244980603	0.243308062540278	-0.00950252482102926	-0.00668264781700295	-0.0080925863190161	-0.0189287557507399	-0.034066681802428	-0.0476048679884441
0.658102851658904	0.273328849895894	-0.0863925785926681	0.240275663532518	0.0266566473901183	0.0238343219364795	0.0252454846632989	-0.0078785308863174	-0.017745631708535	-0.0301792530861903
0.578358095378199	0.280164973460109	-0.0712194171644236	0.281870361254604	-0.00597606455391686	0.0139326191960359	0.0039782773210596	0.00221652327600164	-0.0260443664415729	-0.0411786496422354
0.455075878491369	0.183025701365256	-0.054764167391727	0.325003073219142	0.0052696862716517	0.00380872496922063	0.00453920562043619	-0.0163348781709176	-0.0374151706912538	-0.0515886245727115
0.0353727361396983	0.011495534816502	-0.00456902428288228	0.0127752589525499	-0.00331527531630421	-0.00280709854403634	-0.00306118693017027	-0.00517628437339072	-0.00254711909891386	-0.0030537128384267
0.106036421535271	0.0297296345239865	-0.0105932661945417	0.0714744225520251	-0.00333799864791941	-0.00252010343996677	-0.00292905104394309	-0.00618322670343983	-0.011970053893968	-0.0166703343596127
0.0214893208023453	0.00620571315987335	-0.00271364139615195	0.00989223926166174	-0.000827244268838748	-0.00139797699440312	-0.00111261063162094	-0.00123349671531945	-0.00128024904829212	-0.00373896988237866
0.143199756654474	0.0546730223143788	-0.0143636114304239	0.101045313124222	0.0109762595796283	0.00180978051759073	0.0063930200486095	-0.00173835646863127	-0.0071412268001072	-0.0145781380082371
0.00769531605176545	0.000454469793881053	-0.000752551260307916	0.00496885974399998	-0.000369939486135312	-0.000310577887114937	-0.000340258686625125	-0.00086476937558507	-0.00108449616029452	-0.00179710029434884
0.930387029478458	0.0696129705215419	-0.146188477476896	0.0658643990929706	0.0118182766439908	0.00632752525252511	0.00907290094825797	-0.00412011349761354	-0.00466450331414614	-0.0113587507730365
0.150901291711913	0.0479974765891416	-0.0152311307199457	0.109395860503616	-0.00174376003617083	-0.00338862420208452	-0.00256619211912767	-0.0072015541398501	-0.0164844677074645	-0.0193344932201797
0.0971361138071924	0.040658823584274	-0.0087198934223572	0.0734002682297332	0.00303240492381869	0.00731742252837589	0.00517491372609728	-0.000868969911281131	-0.00240362059032061	-0.0125169290464004
0.0914600254057992	0.061068354547484	-0.0108843219990958	0.0388095206529012	0.0168797409972201	-0.0027400882605718	0.00706982636832416	0.00406555441630389	0.0042387082085691	0.00585639048365157
0.481497253895782	0.262252099135276	-0.0608395995089619	0.255145411273362	0.0180178314505919	0.00391035128909289	0.0109640913698424	-0.00413451407698817	-0.0227084409566507	-0.0339042116858721
0.933101065759637	0.0668989342403629	-0.145867068101632	0.0636694104308391	0.0152724036281179	0.00646311791383225	0.0108677607709751	0.0007418934240363	-0.00369015163408015	-0.00474447175840031
0.559232107706654	0.191338177966967	-0.0726942012970714	0.244331104947742	0.00771223142533395	-0.0100154547290695	-0.00115161165186772	-0.0124001837281549	-0.0325480881413909	-0.0413011984244553
0.563508956504188	0.267262258169012	-0.0741266312914619	0.241816744263261	0.0169275782240964	-0.009658804918252	0.00363438665292226	7.64597875739792e-05	-0.0147373020348758	-0.0334782896827197
0.450444240315718	0.190699056768125	-0.0536550178380008	0.322224819635612	0.00883622185509475	0.0145391317684621	0.0116876768117784	-0.00881668345128939	-0.0318153453041093	-0.0392751986280466
0.45609803920376	0.0975484070111245	-0.0552187559076024	0.261087266495572	-0.000384297428491498	-0.00480836841868243	-0.00259633292358696	-0.018415216412159	-0.0362807895416142	-0.0438084553965775
0.0446331357649101	0.00123901857449325	-0.00395582056963708	0.0271789438386978	-0.00395925304744799	-0.00554404432977539	-0.00475164868861169	-0.00737518866449381	-0.00969962291626912	-0.0121459508054364
0.0162705155416686	0.0303197380731047	-0.00143164364348737	0.0130589002583818	0.0130455617722231	0.0115912852008274	0.0123184234865253	0.0100513137703603	0.00710458266581054	0.00694977471764017
0.0902724473931995	0.00534223255292084	-0.00928122474368144	0.0426265977548949	-0.00102948189359435	-0.00387666140681754	-0.00245307165020595	-0.00602047447861095	-0.00943358087879632	-0.0130876388417596
0.443982228170119	0.1906772263964	-0.0534968264644738	0.324891991455759	-0.00478201162399727	0.0151613203573921	0.00518965436669738	-0.0127865961178626	-0.0303808895471647	-0.0463414176701679
0.0756874725879771	0.0567263300094939	-0.00476890540408698	0.0496563549185532	0.00542051227124482	0.00444631775009451	0.00493341501066966	0.00194377344689747	-0.0023845399705465	-0.00516010177679363
0.656794913155469	0.271496050913563	-0.085186577949922	0.242241854286572	0.00444163064797054	0.0132802510541803	0.00886094085107547	-0.00565827819482678	-0.0214405596830268	-0.0340005744332891
0.663442848465459	0.317286524917594	-0.0869510163621703	0.238241318167566	0.0317026309434564	0.0189849105399574	0.0253437707417069	0.0100286968112754	-0.0121704611807346	-0.0209043214160988
0.556612636473536	0.192715163815559	-0.0728473833410436	0.242395041675979	0.0126133993127389	0.00149340181318691	0.00705340056296289	-0.023319617507563	-0.0237224136490488	-0.0422108332282287
0.022608713743872	0.0100722303030664	-0.00175477345072252	0.0106131928424579	0.00245550074861601	-0.000679682558288191	0.000887909095163907	-0.000411140033627164	-0.0016084016708823	5.35776571841326e-05
0.889679952983524	0.110320047016476	-0.13565210238012	0.0976016920381205	0.00743438942010377	-0.00662078552608625	0.000406801947008706	-0.00578320306677449	-0.0113037603759453	-0.0145731038814128
0.0574396556388244	0.000937034334602418	-0.00603670367765395	0.0273706452998832	-0.00432037413936547	-0.00235790880696037	-0.00333914147316292	-0.00532027485621468	-0.00636943185639563	-0.010165867822729
0.453216494859834	0.182730170391824	-0.055538856640012	0.325522947082919	-0.0125956187001207	0.000612961146521429	-0.00599132877679959	-0.0242591400257479	-0.0410473074965947	-0.0536817898621554
0.391337116371024	0.0744738001847906	-0.0452805998277964	0.283786323046701	-0.00624326090923361	-0.00642733045887089	-0.00633529568405228	-0.0202517606808301	-0.0385538007543927	-0.0555044710364289
0.120521150779588	0.0944431510104562	-0.0107164689483579	0.102716879437821	0.0162466996461922	0.000256374261479508	0.00825153695383582	0.00383608501576317	-0.00591811015053607	-0.0105810426953388
0.0849466939583	0.0535886004100807	-0.00928795321899878	0.0363403861212951	0.00706132478685866	0.00559135500129461	0.00632633989407663	0.00302339189639504	-0.00233760699998121	0.00439394307981281
0.933497222222222	0.0665027777777778	-0.147210911985416	0.0635380158730158	0.0181994444444444	-0.00659654195011339	0.00580145124716558	0.000698271490414237	0.000843285920428816	-0.00742931972789118
0.563632603866754	0.269454718885331	-0.0743529995780386	0.243812710183318	0.0191436823392334	0.00390262172552913	0.0115231520323812	-0.00443570195506682	-0.0201315447373177	-0.0458591203884874
0.144291620338371	0.0436596222020974	-0.0152904971320319	0.0999080855318411	0.00334377080319234	0.000852130403010187	0.00209795060310125	-0.00982325704225936	-0.01605518307708	-0.0203353838473927
0.0325338863416713	0.011531777899915	-0.0045250398007441	0.00820243601738344	-0.00265986231381372	-0.00404231756250188	-0.0033510899381578	-0.0028514219892766	-0.00264928491635033	-0.00587464351122464
0.115943883743851	0.0737860210525068	-0.0129677842690632	0.0598363927165011	0.014309530119314	-0.000608142215779511	0.00685069395176725	-0.000305171708535876	-0.00771915625408227	-0.004405016879014
0.0928481745163112	0.0158579335458794	-0.00904025401887597	0.0599078335509664	0.00328020919380752	-0.00129382330873545	0.000993192942536039	-0.00337721478969051	-0.0104473524162035	-0.0119972906362792
0.411404234014794	0.118437014671599	-0.0475984806300247	0.27768940900885	0.00597689376949667	-0.00650406570772949	-0.000263585969116409	-0.00353984063802493	-0.0182941096821794	-0.0401436068100346
0.0477380880752349	0.000989988665360916	-0.000636820762106111	0.039825002108774	-0.000361314592499107	-0.000177777790571314	-0.000269546191535207	-0.00430229377787871	-0.00768326160416417	-0.0108712263539594
0.65639609992674	0.273431840617282	-0.0854273295505652	0.239699607244744	0.0220104266155916	0.0143129837255911	0.0181617051705913	0.00814813084198773	-0.0147426204797191	-0.0255816104512555
0.895576129663987	0.104423870336013	-0.137568972390834	0.093631081220367	0.0146949927849928	0.0057094032158318	0.0102021980004123	-0.002148941275811	-0.00457473419437715	-0.0108693050600193
0.0112771039586803	0.000306744029964837	-0.00124690933805101	0.00592253334534245	-0.000870692980907297	-0.00190879263323786	-0.00138974280707258	-0.00244575508253524	-0.00314337039934273	-0.00315813537584052
0.0360899845879198	0.00517628110475778	-0.00400861943098119	0.0156575539930171	-0.00223912642018812	-0.000884190666252269	-0.0015616585432202	-0.00319225459739515	-0.00361314650304981	-0.00380598385387905
0.540732917968143	0.225258997210302	-0.0670320761291552	0.292029520800414	-0.00131952813053804	0.0103411485368127	0.00451081020313737	-0.0144816482116715	-0.0316892180726567	-0.0512773034304748
0.933358378684807	0.0666416213151927	-0.147070187514088	0.0637216213151928	0.00308158730158725	0.00621740362811785	0.00464949546485249	-0.00662329828901265	-0.0107816965574109	-0.0116647309833025
0.159963644355055	0.105939544535846	-0.0161005528619186	0.107794472688727	0.0121377538476674	0.00344377933716694	0.00779076659241718	0.0056335386567139	-0.00718570353155817	-0.0117886346144662
0.456307063522164	0.241515505548955	-0.0557893058500833	0.238539581731982	0.0126128032016544	0.0157605710601599	0.0141866871309071	-0.00522031526476779	-0.0193408947444444	-0.0332565303568568
0.457742747679337	0.240322823766172	-0.056834025177097	0.240642375835149	0.0136380449606065	0.00376869454722017	0.00870336975391334	-0.010112949613808	-0.0197813884799413	-0.0431502696984672
0.853330498866213	0.146669501133787	-0.126911653819976	0.122362927231499	0.0142072469593899	0.00911212672248385	0.0116596868409369	-0.000880605287569614	-0.00924814750725467	-0.0157526941277677
0.00419877111375837	1.8148591212231e-06	7.62668846667966e-06	0.00114426974705101	-9.45500740691576e-05	-2.93231531345844e-05	-6.1936613601871e-05	-0.000392623056286907	-0.000665206142572503	-0.000922854817668228
0.642080223137919	0.178256332090786	-0.0837445333739	0.243953112221298	-0.000441015433023328	-0.00774820446038549	-0.00409460994670441	-0.0205929957780584	-0.0302003130116157	-0.0572169869152116
0.0136289275222524	0.00155571827453248	-0.00188341630473275	0.00297442827391392	-0.000403075013623988	-0.000779621218864959	-0.000591348116244474	-0.00120227971688536	-0.00142429123966023	-0.0009426024680745
0.0368142599253539	0.0127680700385316	-0.00492244569447653	0.0135180945367061	-0.00248416252667988	-0.00273592221436428	-0.00261004237052208	-0.00265566708362387	-0.00242746837184927	-0.00404559105727224
0.546235587016036	0.223119683350051	-0.0688918501827927	0.291158127586543	0.00818721679185153	0.00957163100009639	0.00887942389597396	-0.0116993017921414	-0.0275603738564936	-0.0426446783967489
0.574611855654287	0.286995237089273	-0.0709044743418917	0.281740004924309	0.026373356674911	0.0187561564394169	0.0225647565571639	0.00314327991649221	-0.0143729929981066	-0.0284672550774671
0.545400984384686	0.111037343506229	-0.0702145104460128	0.249423338187047	0.00213929397403012	-0.0506957389632495	-0.0242782224946096	-0.0582725976860771	-0.0807940064077171	-0.0754358909325779
0.902335306122449	0.0976646938775511	-0.139628378021786	0.0901685034013605	0.0158912358276644	0.0059206637806638	0.010905949804164	-0.00588044600894977	-0.00380979457050878	-0.0141054492337972
0.0356158893684289	0.0137117689964207	-0.00471197899010716	0.00572819549108488	0.000524093660556911	-0.00411750720572662	-0.00179670677258486	-0.00365946113812629	-0.00543674489404691	-0.00566366550874774
0.554128240886134	0.190910753873108	-0.071391713881689	0.246291549285457	0.00565497411038085	0.00586000490441496	0.00575748950739785	-0.0142788226993801	-0.027899829822582	-0.0411814869162991
0.857582707134136	0.142417292865864	-0.127188884237211	0.119945889031603	0.015052735042735	0.0121526777587491	0.013602706400742	0.00404668319775459	-0.00622493829932913	-0.0132983915419316
0.65915413923508	0.320556349782025	-0.0860391662276077	0.242212110668512	0.0310281319009809	0.0129026742626206	0.0219654030818007	0.00754701537928015	-0.0175604595221465	-0.0244657587028135
0.433304448445917	0.0865847270097355	-0.052370603016596	0.245168547769587	-0.00485803555960368	-0.00493780789372322	-0.00489792172666342	-0.0181186294487081	-0.0335183216017371	-0.0474412619798931
0.063660287021517	0.0204231260223944	-0.00348268255916292	0.0508830665750912	0.00940471191317578	0.00117185551411488	0.00528828371364533	-0.00274665860642333	-0.00346012259849419	-0.00654202612943103
0.0406727328281207	0.000741433639694457	-0.00314366829613637	0.0261824578144129	-0.0041181932855766	-0.00451936224819277	-0.00431877776688468	-0.00714576349546838	-0.009396450963819	-0.0119616511805052
0.211824817399179	0.0212137150340617	-0.0182698989677257	0.206387825993234	-0.0041884683870278	-0.00538660630038212	-0.00478753734370496	-0.0158593371296105	-0.026483368902171	-0.035974222060923
0.663815273711027	0.317245056709702	-0.087140665316336	0.23720036052106	0.023627411933603	0.0139215037566877	0.0187744578451453	0.00745533233247475	-0.00762620824402305	-0.0242259369461155
0.452569537853693	0.188739652518637	-0.0551286884783957	0.32334262983117	0.00811887858024979	0.010014038230891	0.00906645840557041	-0.0114976887993802	-0.0315151953422298	-0.0500069693312032
0.224999927369256	0.031290144020505	-0.0216477337272306	0.16285289955959	-0.0016838796352103	-0.00139262611300231	-0.00153825287410631	-0.0110840345861039	-0.0218486859986378	-0.0316505706278845
0.414287810250625	0.0768404727865057	-0.0493854265203126	0.281183951321136	-0.00616870951942361	-0.00773179961459758	-0.00695025456701059	-0.0224129770556438	-0.0476086038933472	-0.0557698296229096
0.00748123896877211	0.0085791511406008	-0.000552330800083984	0.00565854267870955	0.00297386067832031	0.00284789079229439	0.00291087573530735	0.00198968675033649	0.00124109621130103	0.00156933432155068
0.300668441799905	0.0476299062646821	-0.0331917225910133	0.219166451962647	-0.00530003398714474	-0.00749806118529106	-0.0063990475862179	-0.0204312198162686	-0.0316560866639065	-0.0374436072638874
0.0638283877539889	0.0253397191684698	-0.00386201393971611	0.0489740306440827	0.0033959743684239	0.00601552360812718	0.00470574898827554	0.00340562896854227	0.000445514243708575	-0.00374698763808522
0.0125234465270722	0.0088913424907816	-0.00124239366894405	0.0103784941069017	0.00402752102304219	0.00344544280069746	0.00373648191186982	0.00492765146751182	0.00337915237798145	0.00388833205573407
0.283607131063454	0.0470342117524108	-0.029164868602245	0.217520103312935	-0.00106399800479617	-0.0123213822304994	-0.00669269011764784	-0.0184274867600147	-0.0303364376099796	-0.0382317004678403
0.93080283446712	0.0691971655328799	-0.146320532084717	0.0653447845804989	0.0117669614512473	-0.0156372067063371	-0.00193512262754492	-0.0050871947893375	-0.00407969387755092	-0.0179391382437528
0.895277069676355	0.104722930323645	-0.137846073512306	0.0945606173984745	0.00709366728509575	-0.000936249147677759	0.003078709068709	-0.00354186067900364	-0.00952902840157055	-0.0159267785457331
0.0193962295364496	0.0337093004912144	-0.00171779502861628	0.0164932599944309	0.014623599012088	0.0111568345404901	0.012890216776289	0.0122114570802156	0.0106435417598769	0.00920334224104698
0.00996089032518065	0.0328648103834816	-0.000716636504105613	0.00944813639621431	0.0101465897641146	0.0116290354788495	0.010887812621482	0.0119563404080015	0.00930906673262246	0.0104691080029665
0.077212643294161	0.0565500020131277	-0.00548844664033027	0.0508194465655801	0.0130268344481153	-0.000788929846469541	0.00611895230082288	0.00482684553486622	-0.00404016397125136	-0.00623118041040262
0.856637998430141	0.143362001569859	-0.127357357317226	0.12161982469911	0.00833552764695622	0.0126010514089085	0.0104682895279324	-0.00173758872080298	-0.0174037520339384	-0.0197416561535668
0.541210318262987	0.110945351743468	-0.0705069789764733	0.250290621053467	-0.00359290175316473	-0.0102409535341625	-0.00691692764366358	-0.0216585300606515	-0.0300014307277663	-0.0506679736217387
0.931404387755102	0.068595612244898	-0.147120538504935	0.0653403741496599	0.00866704081632652	0.00903465986394569	0.00885085034013611	0.00781905328798183	0.00115944444444438	-0.00663345460095455
0.65968664765911	0.320064260872995	-0.0857882607865014	0.241729770861475	0.00941647431954484	0.0222062218653073	0.0158113480924261	0.00185003644918991	-0.0115539256668781	-0.0305009771753736
0.451271059703895	0.317647716365308	-0.0536173777419344	0.322845434969311	0.00679267865964733	0.0144739262946976	0.0106333024771725	-0.0182457563967274	-0.0319435205519555	0.0148531857977494
0.0761674111473958	0.00501931357966831	-0.0071776706428044	0.0416518256873132	-0.00310897774848168	-0.00283685013782202	-0.00297291394315184	-0.00726687988262241	-0.0106552083042439	-0.0122178877520416
0.906568662131519	0.0934313378684807	-0.139299859895368	0.0870471201814058	0.00652412389198098	0.00594484126984118	0.00623448258091108	-0.00773639219907085	-0.0122220435120436	-0.011668982604697
0.306225901731893	0.0524239159490705	-0.033728556647199	0.250475251400689	-0.00359550227286043	-0.0123915774711789	-0.00799353987201962	-0.0252879579561973	-0.0302984344040481	-0.0461140111777814
0.0780469703484732	0.0556643154143173	-0.00523127880101289	0.04404811720614	0.0217806489838971	0.00686780435809757	0.0143242266709973	0.00687386128747883	-0.00285242234578967	-0.00375037349675617
0.304765701868971	0.10678168467441	-0.0330272921229793	0.21530179005939	0.00921984150515892	-0.0104547615803618	-0.000617460037601436	-0.00293554689398751	-0.0174503246739373	-0.0226801919933986
0.136524952727721	0.043014570891435	-0.0126913781975355	0.0976870318846484	-0.00259939476806934	-0.00383029270722957	-0.00321484373764946	-0.00790407279953861	-0.0127793100426162	-0.0193744039669651
0.557761402389371	0.19278067938356	-0.072190808158002	0.243801552604701	0.0203410442148684	0.000915554805741459	0.0106282995103049	-0.00643450874257701	-0.0259628427163581	-0.0372777334235066
0.0440857117258371	0.00583670435719985	-0.00519534785092894	0.0180856134087859	-0.000917746421164468	-0.00151566865433139	-0.00121670753774793	-0.00191382391914724	-0.00517656875982703	-0.00428366007581955
0.544682250161844	0.324344438756725	-0.0675148427088895	0.291458320931932	0.00216027699152577	0.0107094156501114	0.00643484632081859	-0.00725945365185909	-0.0242931719406151	-0.043689123428321
0.579582317330763	0.366212594276365	-0.0713158195666121	0.279500054189874	0.0290259050587887	0.0301482879962012	0.0295870965274949	0.00219853516688684	-0.00894430591782358	-0.0210223888557332
0.185906242028261	0.0346951586545403	-0.0181974257497219	0.138683987883038	0.000481487148945192	-0.0112601505739257	-0.00538933171249029	-0.0104022383694438	-0.0204666873487151	-0.027192236526926
0.297796858890322	0.0446269238104509	-0.0322577584829901	0.21866803035943	-0.00447948647692542	-0.0151110684921523	-0.00979527748453884	-0.0174420932666501	-0.0306500956122283	-0.0419725625624976
0.0778906127483285	0.0553689705455695	-0.00512054975653728	0.0439617060210919	0.0112565766006696	0.0245807747198227	0.0179186756602462	0.00336081627133081	-0.000611416509235865	-0.00436176313733967
0.0335666842888385	0.00281981919547167	-0.00370515813588353	0.0118120647412661	0.000671886898688738	-0.000289239724099936	0.000191323587294401	-0.000871316894108298	-0.00312810361773791	-0.00390850108898489
0.451249026480896	0.321283882551754	-0.0540951716756018	0.323651789791803	0.00633719019940399	0.0102003252810679	0.00826875774023594	-0.0151443124068944	-0.0290050773195072	-0.0508448580665516
0.397148934117992	0.0771954223612418	-0.0462812915397489	0.283480808996037	-0.0060126103638235	-0.00504375056395384	-0.0055281804638887	-0.0278758387369577	-0.042348378574008	-0.0474457921125643
0.0267938479968332	0.00538737181489684	-0.00312382507145232	0.00849049047216218	-0.000106225330354343	-0.0014771751158746	-0.000791700223114471	-0.00126997865150718	-0.00253279414135026	-0.00345754948915664
0.562763901461304	0.180332106368112	-0.0687367451224123	0.281540037777485	0.000656884086221776	0.0109638247112468	0.00581035439873423	-0.0212011091704956	-0.0293427924839623	-0.0573030596288463
0.895555655534941	0.104444344465059	-0.136769343235801	0.0940055009276439	0.0121153834260977	-0.000346629005914756	0.0058843772100915	-0.00547314324564319	-0.00570799676513956	-0.0140704041280356
NA	NA	NA	NA	NA	NA	NA	NA	NA	NA
0.307325879745787	0.0492908225088191	-0.032240307585614	0.273344045091281	-0.000951151235052183	-0.0045924750267694	-0.00277181313091079	-0.0195927858152591	-0.0317332216579037	-0.0444678927489034
0.64250945858689	0.179835709057853	-0.0831100417569296	0.24501731894639	0.00187116354483308	-0.00965218481846142	-0.00389051063681423	-0.0223865745816055	-0.0402584575297289	-0.0568571237154755
0.151310776121291	0.104256200487911	-0.0153575352912916	0.108090644107927	0.0171987065158495	0.00769243783674775	0.0124455721762986	0.0340829213708324	-0.00350453789512445	-0.0123436808329705
0.557439264671934	0.193193824405057	-0.072966246739906	0.245081315078302	0.00902443209784964	-0.0118788704355591	-0.0014272191688548	-0.0138079913913767	-0.0216622780110268	-0.0283309588565974
0.0852509308324481	0.0125817252999376	-0.00929565810291959	0.0395088920151319	0.00155267225061656	0.00158223467307529	0.00156745346184593	-0.00465189020382172	-0.00709895025685674	-0.007551061731988
0.225217857369201	0.10299167254561	-0.0226888696945556	0.158788888350767	0.0252093518497406	0.000155011773366742	0.0126821818115537	-0.0055867826310573	-0.00965784727430888	-0.0122364252236115
0.45274375904242	0.159711275035827	-0.0546207729029077	0.239464178404639	0.0055097743300046	-0.00695186388528496	-0.000721044777640178	-0.0124317523435621	-0.0282008810699346	-0.0418768465141626
0.371593036734277	0.135679809184861	-0.0428265489184985	0.231117087967556	0.00949995070490456	0.00026817770256643	0.00488406420373549	-0.00952020445288526	-0.0281957845601646	-0.0384831237523682
0.551807808612282	0.31872236870666	-0.0701904603459181	0.289365870328638	0.0168669573577037	0.00923846970243414	0.013052713530069	-0.00873865688546938	-0.0258224919443201	-0.0417475839230234
0.017099946125745	0.00480112966224759	-0.00202291593807775	0.0110290810331061	-0.00132963249940974	9.78903460377677e-05	-0.000615871076685984	-0.000931932526331451	-0.00187912799467685	-0.00237150878601264
0.00990873954762503	0.00905341044550063	-0.000737338649257983	0.00823085090912829	0.00236984651132003	0.0028912686321435	0.00263055757173177	0.00194782626130635	0.00144875419423338	0.000772150107403819
0.0425741806408503	0.0156868127219683	-0.00547203474038175	0.0121232119070947	0.00160615918766574	-0.00293476604980763	-0.000664303431070948	-0.00327822221648741	-0.00356544882863048	-0.00374733752573499
0.543656806640184	0.325880396020758	-0.0706973328397923	0.294867440214972	0.0125121121559747	0.00888547854589594	0.0106987953509353	-0.0106079583293617	-0.0253050589438459	-0.041167710768006
0.557861851050291	0.268923187694194	-0.0730232270152726	0.244851731619912	0.0153776721650379	-0.00304037098139642	0.0061686505918207	-0.00289677401428357	-0.0179555584591243	-0.0324412199486773
0.904160328798186	0.095839671201814	-0.138919577838877	0.0892558616780045	0.0169225056689343	0.0141673015873015	0.0155449036281179	0.00242980725623576	0.00117783196961763	-0.00540439909297052
0.0344022532592141	0.00473560958547738	-0.00414298877615372	0.0154432634598387	-0.00102508580595787	-2.76025166420293e-05	-0.000526344161299951	-0.00211572180012729	-0.00335563711273908	-0.00494077311889604
0.556975563678066	0.189855330370902	-0.0716278236258941	0.246238362002191	0.00320322423462271	0.000530987565838359	0.00186710590023054	-0.0152009338274903	-0.0303611655991159	-0.0461792374742241
0.143284552621396	0.044190091961986	-0.0138145814016661	0.0995573734392583	0.00110006211333843	-0.00305060230376517	-0.000975270095213365	-0.00740934457361381	-0.0139123395617475	-0.0224805569844869
0.413830836767809	0.117892948915813	-0.0486159782992113	0.279452351948236	0.019068506907353	-0.0050769029150225	0.00699580199616523	-0.00893660964209025	-0.0166227008111583	-0.0470983638013582
0.0354175942819542	0.0031530638900457	-0.00296427622434192	0.0225285585650852	0.000337392077532986	0.00019111826604408	0.000264255171788533	-0.00111682642398473	-0.00401799928663418	-0.00509960349121345
0.564178619158941	0.267652839011993	-0.073116948824573	0.243518935841838	0.025020569269283	0.00422231310475563	0.0146214411870194	-0.00279420986991052	-0.0197697605486685	-0.0183493695833161
0.0966840792540442	0.00733130863360719	-0.0102547833773648	0.045230649127759	-0.00410991470416121	-0.00306946421713319	-0.00358968946064719	-0.00713442756510063	-0.0112726994132723	-0.0137141676827024
0.931132879818594	0.0688671201814058	-0.146250553496453	0.0652261678004534	0.00384108843537401	0.000652286126571755	0.00224668728097288	-0.0077295011337869	-0.0121754393622252	-0.00799086373943514
0.852941654298083	0.147058345701917	-0.127642201382763	0.12354258812616	0.0101492716014145	0.00980593898165327	0.00997760529153391	0.00221639894253622	-0.00689460586025592	-0.0199501337822577
0.452133019136676	0.24169634447326	-0.0568141326043512	0.241435111973149	0.00525664452053221	0.00602889879965585	0.00564277166009403	-0.00892942878612452	-0.0235633880601742	-0.0401272931031687
0.58115443883015	0.363730555208519	-0.0707813007384721	0.27823161915406	0.021322699863033	0.0245956885003639	0.0229591941816985	0.000779115843646094	-0.0180416997127638	-0.0314628950516151
0.0173651014545254	0.00935819001604185	-0.00208235996549984	0.0122915772447816	0.0027937223680877	-0.000205784264622727	0.00129396905173249	0.00124613383715285	0.000425389034052395	0.00125343743364412
0.0737225038093298	0.00393070145542244	-0.00657353554073932	0.0407842649979336	-0.00240586246186533	-0.00191965058807303	-0.00216275652496918	-0.00710277946525822	-0.0101302941340785	-0.012525182617824
0.409580577195497	0.0746671064444283	-0.0484960077586301	0.283189339078705	-0.00286569393627656	-0.00605982322065501	-0.00446275857846579	-0.0261236777103308	-0.0360600739535012	-0.0515503262440763
0.895204519686662	0.104795480313338	-0.136889104086171	0.0940522150072151	0.0146300381364668	0.00373814058956923	0.00918408936301796	-0.00303871727478866	-0.00246075706039983	-0.0167215087627492
0.930771496598639	0.0692285034013606	-0.145555148754856	0.0655989795918368	0.00833781179138327	-0.00166920634920642	0.00333430272108848	-0.00542659863945572	-0.00767645021645025	-0.00875561997526286
0.000579885663538345	4.29929236717822e-05	-6.08059831750903e-06	5.99321885656047e-05	-9.01127128850082e-05	4.30787705742245e-05	-2.35169711553919e-05	-4.5828447213492e-05	-7.99258474301681e-05	-0.000103248038751094
0.855990598607741	0.144009401392259	-0.127865575036108	0.122250366141795	0.0056357781107782	0.00669020487449068	0.00616299149263444	-0.00229620521635221	-0.00941411639131173	-0.0178376020196447
0.932907154195011	0.0670928458049888	-0.146723888443066	0.0641614172335602	0.0140076077097507	-0.00441866831581117	0.00479446969696984	0.000318259637188345	-0.00747215419501124	-0.0121984003298288
0.457500804705511	0.241128448212959	-0.0575351807720426	0.241151618839442	0.00606054908758663	0.00395772076638407	0.00500913492698535	-0.00619996727087124	-0.024436806253566	-0.0373441772582017
0.0491189304304315	0.0328207362062976	-0.00359821305059587	0.0201303048864365	-0.000845063415407521	0.0117240600665619	0.00543949832557716	0.00312010435884794	0.00102572207536522	-0.00117803548512657
0.0292219302551493	0.0329385594498556	-0.00262891649880289	0.018052644372372	0.0136264540243687	0.00880082019949087	0.0112136371119298	0.00843664439237709	0.00933458341758451	0.00591267305863759
0.904814943310658	0.0951850566893424	-0.139519485482107	0.0889174376417233	0.0048767831374974	0.009443986806844	0.00716038497217064	0.00257162389198107	-0.0030149824778396	-0.0125053179756751
0.658355325605288	0.322377885165628	-0.0872927986162852	0.242703125858648	0.0264080748333714	0.0156447948828818	0.0210264348581266	0.00713489419835955	-0.0141852298883045	-0.0228792611576474
0.557529432209819	0.192156470484397	-0.0720967298958753	0.243227552979574	0.00649370449589104	0.00413917861015189	0.00531644155302147	-0.00684954650451763	-0.0244158892168217	-0.0357211717227223
0.929396179138322	0.070603820861678	-0.146286720727514	0.0672533446712018	0.00805270975056682	0.00648817460317463	0.00727044217687067	-0.00328363121005981	-0.00833704339311481	-0.0137560188620902
0.451123441745999	0.158704615183597	-0.0542432213279133	0.238966461204038	0.00918101385308012	-0.000590427022025219	0.00429529341552742	-0.0101883594998303	-0.0240135451045449	-0.0436343103247654
0.00580295881587125	0.000410911252717723	-0.000423968511208832	0.00755137637639922	-0.000451812855154681	-0.000823135799725575	-0.000637474327440128	-0.00102363444554301	-0.00145982941693116	-0.00149001027887872
0.532886566035822	0.126601210089259	-0.0658676135371146	0.293226028819578	-0.00301305083633041	-0.0192805632615579	-0.0111468070489441	-0.0248476528563447	-0.0481577891246079	-0.0557872366809524
0.3060817453711	0.0526673529964483	-0.0324290748348327	0.249378521504881	-0.00928295998587703	-0.0155046448059225	-0.0123938023958998	-0.0279214403210374	-0.0342815789641433	-0.0512339196981159
0.658929864237449	0.322230473559777	-0.0861353725079977	0.23989421930723	0.0185656002740828	0.0209911191305066	0.0197783597022947	0.00548007983151921	-0.0111482169399936	-0.0256716971317945
0.446287648511614	0.15986758554253	-0.0554805880630045	0.24393303186674	0.00255536545407242	0.00209671666042255	0.00232604105724749	-0.0147547452123905	-0.029230671326697	-0.0364275512939492
0.320230136618907	0.0979493207075207	-0.0348290844257438	0.245792063324007	0.0287019748734659	-0.00127474101604663	0.0137136169287096	-0.000978996376943653	-0.017044996581827	-0.0209194516768391
0.22011589273547	0.0277908268764406	-0.0218881000911638	0.161196334309413	-0.00419271575868677	-0.00027789788200494	-0.00223530682034587	-0.0133314180216903	-0.0218909321201014	-0.0300527462075176
0.306245405047314	0.0505093182271247	-0.031155946362493	0.269264963155912	0.00215836733998209	-0.0091819695397537	-0.0035118010998858	-0.0183027173702715	-0.0326313464184972	-0.048651135867796
0.300683414577659	0.0473307280571576	-0.0324622662779551	0.219627385800018	-0.004287048955118	-0.00600234713742664	-0.00514469804627232	-0.0148978217008528	-0.0283853518568034	-0.0446167414260997
0.00134112801921826	0.000963998493461592	-3.48606033362452e-05	0.000230502606676409	-0.000149982951120112	4.39232230056816e-06	-7.27953144097719e-05	-0.000149341980305697	-0.000281225923973034	-0.00028949064402812
0.0935487304949277	0.00853155145972716	-0.00608356600786747	0.106241141809733	-0.000356657620235581	-0.00541316059625908	-0.00288490910824733	-0.00924070858852873	-0.0164871189660498	-0.0204518032495788
0.0171054123077727	0.00496928303242176	-0.00191531678763935	0.0109194758491857	-0.000272886828173502	6.15763201920715e-05	-0.000105655253990714	-0.00105064406017419	-0.00176486001011379	-0.00214508712392075
0.159461033275555	0.105162034057202	-0.0161126505865386	0.108185875486837	0.00854715505594159	0.00713021602360092	0.00783868553977124	0.0124481324401642	-0.0089967159882689	-0.0157072409849248
0.539520173546015	0.22810955002143	-0.0686237399334454	0.293671048291359	0.00205653121549909	0.00873482364132916	0.00539567742841418	-0.00945213826580582	-0.0256720891425305	-0.0453682884293543
0.0778639685559058	0.0558945074168879	-0.00496778128553714	0.043042249999803	0.02092179018531	0.00427889498829126	0.0126003425868007	0.00733496869607049	0.00383909251452616	-0.00399055687748286
0.0148330055835565	0.00227632448408876	-0.00214893622771054	0.00263755732805838	-0.00117963242652059	0.000136799131923911	-0.000521416647298342	-0.000834186174395256	-0.000434300800831823	-0.001747080452416
0.373268541891388	0.223491956593679	-0.0437335961749457	0.22926177111379	2.98847219349918e-05	0.00555068690798377	0.00279028581495938	-0.00906842797709001	-0.0295192004833409	-0.0388458550950251
0.93391798185941	0.0660820181405896	-0.146407747620973	0.0631058276643992	0.0109724263038549	-0.0101659802102659	0.00040322304679441	-0.00224994405920886	-0.0107062736399922	-0.012550856524428
0.0722356974848778	0.00303047087806073	-0.0085107116570473	0.0291766111222542	-0.00272689580849338	-0.00363015335757325	-0.0031785245830333	-0.00572362978821095	-0.00862742848568358	-0.00968582247169916
0.550798291705947	0.321241559059358	-0.0696328915839196	0.288358444842965	0.0168977666309786	0.0138367416391966	0.0153672541350875	-0.012553470103265	-0.0297946625414671	-0.0400019636466502
0.582439330254044	0.361906433630281	-0.073278620791756	0.280112180263595	0.0247298427928808	0.0221566096493874	0.0234432262211342	0.000396701867694138	-0.0188077133919671	-0.0322929806925776
0.579830310347424	0.366057005389125	-0.0728218941505172	0.280729123998533	0.0279333261476391	0.0196556159925769	0.023794471070108	0.00630375801174765	-0.00535693228950196	-0.0333674269053905
0.55853757232752	0.268563235005525	-0.0723625108234578	0.24264209163848	0.0250871432551485	0.00688009210316987	0.0159836176791591	-0.0106197491455317	-0.0154290694798136	-0.0302259073841228
0.906735997732426	0.0932640022675737	-0.139928019308178	0.0868563832199546	0.0213636621315193	0.00825250566893421	0.0148080839002267	0.00342555294004487	-0.00334678518027265	-0.00601364694828976
0.031800538495856	0.0117878756142903	-0.00429502019974522	0.00800961549112843	-0.00284240334452418	-0.0026449935885502	-0.00274369846653719	-0.00366212106921338	-0.0035982631706164	-0.00414300918867264
0.301891674413659	0.0470152762878012	-0.0324474771670097	0.219143757829331	-0.00293861660053374	-0.00177281897594767	-0.00235571778824067	-0.0203175153751495	-0.0351744904025764	-0.0402355817166148
0.54681951393973	0.225562447710565	-0.067200639023867	0.291422901321299	0.00248670796651929	0.0096640284827112	0.00607536822461519	-0.01339639746137	-0.0252323578814212	-0.0478501192176934
0.149221610599576	0.0479832313349693	-0.0144798634309886	0.110728190887699	0.0027629511746366	-0.001989781870294	0.000386584652171285	-0.00262846175536502	-0.0139999718584314	-0.0209981440187543
0.0855778172118947	0.0525578804395228	-0.0098304989913939	0.0369911370264636	0.00862071747535807	0.00282812417254583	0.00572442082395196	0.000792529137102052	-0.00283941107355082	-0.00479951691636139
0.550957244905656	0.321947206118841	-0.0685271021212852	0.286175290892437	0.00379901372676872	0.00544424186591841	0.00462162779634356	-0.00491460677283151	-0.0268696250390953	-0.04216526442367
0.567707817595119	0.286268534168697	-0.0703309850266601	0.284836770505415	0.0175138391107018	0.0230221898363402	0.020268014473521	0.00348239434964015	-0.0203561743473172	-0.0436478016175408
0.0759984530224968	0.0567248694859075	-0.00479707404656771	0.0493774856896366	0.00424025713847738	0.00273713385262558	0.00348869549555149	0.000116808013106651	-0.00330016172306777	-0.00718414131101015
0.0641539016694647	0.0205704854574112	-0.00350926628921722	0.0507098182710532	0.00402891194446255	0.00114043717737633	0.00258467456091944	-0.00402972495417851	-0.00738485223671446	-0.00987411490283702
0.445222265832218	0.182869161542433	-0.0538428562204403	0.328218023743426	-0.0149952277455833	0.00668299061677341	-0.00415611856440495	-0.0234876737627389	-0.0428288119941398	-0.0553712538894284
0.451205098495061	0.19057634478302	-0.0538104553344482	0.320495667433339	-0.000639316186643035	0.0067975718582523	0.00307912783580461	-0.0126676358942631	-0.028717380897442	-0.0462105320857064
0.111369813286033	0.0161158966394508	-0.0119273674861489	0.0609978628115989	0.000660967176724606	-0.0010332663779839	-0.000186149600629654	-0.00517305031736395	-0.00689074342850682	-0.0141169154095063
0.45036750549803	0.318266919998337	-0.053578719007137	0.323995081731316	0.00719378917602909	0.00567863916751943	0.00643621417177426	-0.0176085421274454	-0.0333825517562513	-0.0491810362862722
0.924616916099773	0.0605217590481816	-0.144394522457998	0.0711249886621316	-0.00149755538112684	-0.0103274641231784	-0.00591250975215263	-0.0170816173905459	-0.0182760987537307	-0.0213301318626458
0.304456380025711	0.0531996830748534	-0.0316267080632659	0.247648608122787	-0.00705624554821027	-0.00879108878589457	-0.00792366716705245	-0.0207015826949052	-0.0311208018438348	-0.0484660568010993
0.409755303843199	0.0755030046044313	-0.0484301580593043	0.281821459393565	-0.00853080592679101	-0.00708869588479	-0.0078097509057905	-0.0265549611078294	-0.0385104693966652	-0.0505748351856629
0.660239075000285	0.320710279097061	-0.0865119922319918	0.242403157380171	0.0310098476717405	0.0218339859598313	0.0264219168157859	0.00584380308612575	-0.0148793576157918	-0.0317911140155475
0.934440351473923	0.0655596485260771	-0.14641546111379	0.063052029478458	0.00577670068027203	0.00986536281179129	0.00782103174603166	0.00393249845392696	-0.00142657596371876	-0.0064124819624819
0.64772875484557	0.177218804262045	-0.0837352071954166	0.240601888962168	0.00345308432193436	0.00506667457651422	0.00425987944922435	-0.0100278811755734	-0.0319321353107456	-0.0456341165396297
0.854643126238841	0.145356873761159	-0.128325760390892	0.120283969522541	0.0184463821099535	0.0122239393146536	0.0153351607123036	0.0272329757940472	-0.00307097588495586	-0.0113595359076031
0.645765519611371	0.178375281605634	-0.0834659970707282	0.240091683652176	0.00512697433887821	0.0103928175600964	0.00775989594948723	-0.0121317041891468	-0.0267180624082609	-0.0441541496990765
0.0153927442948905	0.00909926347825056	-0.00122244948644532	0.00986496359394756	0.00364340103853125	0.00305694639456454	0.0033501737165479	0.0035853590813794	0.00277290775936048	0.00180167014941011
0.906136281179138	0.0938637188208616	-0.139006052246064	0.0878503854875283	0.0154063265306122	0.00972984126984122	0.0125680839002268	0.000544263947205637	0.000445109030791868	0.00404057256235824
0.851341446093589	0.148658553906411	-0.127240665224892	0.123658281797568	0.0166155556348413	0.010794224902082	0.0137048902684617	0.00268877802403011	-0.00656023756299928	-0.0139808258275707
0.00743593711614554	0.00107147665289142	-0.000480610177396131	0.0047803302926234	-0.00135511571244972	-0.00101317966497969	-0.0011841476887147	-0.00166185017948941	-0.00193367315211983	-0.00212967011398561
0.850109157905586	0.149890842094414	-0.126442725196098	0.126090174190888	0.00729985260770982	0.00585091285195216	0.00657538272983105	0.00012077783211184	-0.00638739017285239	-0.0199830301031835
0.553377446325928	0.193506750856867	-0.0719922757285863	0.245764583444243	0.0208414734642806	0.00855008258729706	0.0146957780257888	-0.00172253805923062	-0.025768582954064	-0.0345396605210871
0.224028834397266	0.030724472908289	-0.0227286240856779	0.164224295142988	-0.00136795662434513	0.00132223782291541	-2.28594007148641e-05	-0.0111263051664452	-0.0219697292935155	-0.0298892083247957
0.298427081553714	0.105497895001277	-0.0316817779051801	0.214367801985108	0.0159613796614536	-0.00261221048471078	0.00667458458837139	-0.00124934067344612	-0.0152152345567095	-0.0323773254484882
0.00104448966013344	7.81228366172155e-07	-1.24925819136755e-05	6.0851902367421e-05	-4.04187501692459e-05	2.72600188762893e-06	-1.88463741408085e-05	-0.000135446432258968	-0.000152182785426126	-0.000254200393648531
0.575975381619132	0.285021158821122	-0.0710399130965876	0.28148444192781	0.0157393936129213	0.0224656089061691	0.0191025012595453	0.00122758691459468	-0.0111578048380975	-0.0285708242761965
0.0985662941292407	0.0292150370569404	-0.00869934134555785	0.0707122752836043	0.00215246758135675	-0.00276706892813584	-0.000307300673389549	-0.00544060766461618	-0.0100288765274145	-0.0132251646808347
0.929257732426304	0.0707422675736962	-0.145587089035991	0.0672032199546485	0.00958554421768709	0.00531410430839008	0.00744982426303853	0.00123629818594106	-0.00406991496598641	-0.00988397178218603
0.0160211083234911	0.0229702226099438	-0.00109508086398705	0.0114754528970118	0.0177601104050731	0.000298512223552021	0.00902931131431255	0.00836394111507236	0.0073665168215058	0.00576344113479384
0.66396365628344	0.315685350035859	-0.0871927261211978	0.236867753379931	0.0261210518496495	0.0177319248565809	0.0219264883531153	0.011615964976052	-0.00748184389510087	-0.0302259440395266
0.224344366064714	0.0321904208156152	-0.0227769536433952	0.164566311969667	-0.000115784773767669	-0.000459091831367081	-0.000287438302567361	-0.00935410726429683	-0.0203640925875546	-0.0329469166263769
0.417572669410864	0.0772610945701865	-0.0496425532530408	0.28350686343724	-0.00318775788291348	-0.0195583092979521	-0.0113730335904328	-0.0295377410267047	-0.0380581567643086	-0.0578848738452995
0.901582052154195	0.098417947845805	-0.138899617880841	0.0910750907029479	0.011330612244898	0.00827221088435381	0.00980141156462588	-0.00163994073386931	-0.00400340702947843	-0.0100861300604157
0.93256693877551	0.0674330612244899	-0.146190443139101	0.0650206802721089	0.0123101360544219	0.00347100907029485	0.00789057256235837	0.00110375283446718	0.00138000309214603	-0.00276007369614495
0.0768312969118282	0.00489028743259681	-0.00764911132147482	0.0417051779960341	-0.00221383673318488	-0.00267400982898179	-0.00244392328108334	-0.00528429766557459	-0.00878961394765441	-0.0136412600440268
0.548573494778078	0.219473854814197	-0.0675810523956533	0.291611624631375	-0.00602270571496732	0.00236225668674495	-0.00183022451411119	-0.0220777681910875	-0.0282395508662037	-0.0536532458417635
0.0383100156871448	0.0220759064315592	-0.00183129561476593	0.0206207347798168	0.00269927834906468	0.00578432931122928	0.00424180383014698	0.000378109894493162	-0.00161543255896847	0.00232232893087068
0.532687174376921	0.126640372201111	-0.0666794121273561	0.295108802254302	-0.00911561039515385	-0.0118948381979667	-0.0105052242965603	-0.0257544443429741	-0.0435959307965561	-0.0537619438035802
0.929274240362812	0.0707257596371883	-0.145609804382508	0.0672257596371884	0.00799028344671204	0.00538036281179155	0.00668532312925174	-0.00125380591630586	-0.00834745464852593	-0.00662092145949289
0.925340113378685	0.0600428426295917	-0.144861866235496	0.0701522675736961	-0.00826908984572849	-0.0135427504366978	-0.0109059201412132	-0.0136703946554698	-0.0286895504577123	-0.0260268179241394
0.0405179115760944	0.0295333205537757	-0.00200123157143963	0.0224120466162267	0.00966794399891418	0.00679887803768401	0.00823341101829909	0.00137655099917827	0.00362770997112963	0.00217417813496674
0.932384183673469	0.0676158163265307	-0.146690635396849	0.0645939115646258	0.00782744897959187	0.00716850340136055	0.00749797619047621	0.00350069727891156	2.57744636317225e-05	-0.00487084673263238
0.044351791877941	0.00580806580180561	-0.00528063144398392	0.0181090682799059	0.00119291494986163	-0.00197224839537219	-0.000389666722755276	-0.00284276607977978	-0.00358519010167864	-0.00527942997154476
0.83925730238016	0.0860389831605627	-0.125284948894825	0.12896543107686	0.00329752734280664	0.0019157762475619	0.00260665179518427	-0.00946022658365531	-0.0189620614037495	-0.0303868730778919
0.398265515353805	0.0762626146638734	-0.0471473867411956	0.283384977962402	-0.00380949352288962	-0.00505919719368586	-0.00443434535828774	-0.0258267972271234	-0.0430545615112278	-0.0539674176230876
0.66508307806507	0.316876321332779	-0.0863491789678292	0.237026042907125	0.0286285096302121	0.0169769721231381	0.0228027408766751	0.00653679377329608	-0.00615275996508291	-0.0268352579833855
0.550964691080158	0.218530057925985	-0.0692883456993583	0.292356102122759	-0.00434535866837549	0.00264851337412886	-0.000848422647123259	-0.0200746911941543	-0.036660515853456	-0.0581616641188021
0.933146689342404	0.0668533106575964	-0.146620153474673	0.0633628344671202	0.0116809297052154	-0.00950077097505675	0.00109007936507932	-0.00872301484230054	-0.00622307977736547	-0.00427701814058956
0.362487876224063	0.130120403057387	-0.041999393994085	0.233809559746492	-0.00178688733638105	-0.0034337844038298	-0.0026103358701054	-0.0170710796107036	-0.0325743382360222	-0.0458620408835791
0.556724254868073	0.194246604558148	-0.0723454897581792	0.244026618181856	0.0212995582652279	-0.0207105300406776	0.000294514112275102	-0.00463498845028265	-0.0197017168947662	-0.0468615682937115
0.458090195284704	0.319152561250607	-0.0545396542095969	0.319847161574607	0.00221984844913409	0.0582873356751157	0.0302535920621249	-0.00655703356762855	-0.0337194005402475	-0.0474150411716782
0.453240984923643	0.242610331468465	-0.05550190416776	0.240844188059147	0.0103017768653926	0.00586274687917371	0.00808226187228317	0.0349857345493107	-0.0254638741550963	-0.039664905325391
0.064098247887095	0.0239132250602709	-0.00282369110848138	0.0421033787204846	0.0202268196260068	0.0146154630131391	0.0174211413195729	0.00312197540364434	0.00490459261335553	-0.00205635477113808
0.0766193905193916	0.0555856413625267	-0.00497965943087533	0.0436030507492487	0.0195244775121077	0.00158058613560544	0.0105525318238566	0.00470670325819066	0.00261482445346496	-0.00266766493395114
0.89199530421959	0.10800469578041	-0.136299447322395	0.096124219589934	0.001306555190841	-0.0070021801214657	-0.0028478124653124	-0.00281839870447009	-0.0161869108669108	-0.0207285622710621
0.545779116098218	0.320720602195143	-0.0696832419521505	0.29298571207656	0.00790731155825097	0.00767091458768709	0.00778911307296903	-0.0121980152536311	-0.0309889906255386	-0.0415840564464137
0.933451224489796	0.0665487755102041	-0.146754800390008	0.0638249659863945	0.0110034662956091	0.00201097505668935	0.00650722067614917	-0.00380899089006226	-0.00906106679035246	-0.00193933673469382
0.41853500570259	0.118152464571678	-0.0500233924434285	0.278273263502325	0.0280396660961675	-0.0112786513234828	0.00838050738634238	-0.0132667197140277	-0.0287865008247121	-0.0405368566554647
0.0125264001946621	0.000735643727582804	-0.000986499636382742	0.0063626941947058	-0.000923853455588071	-0.00124431819692989	-0.00108408582625898	-0.00181239919669871	-0.00220613200652602	-0.00292368194126872
0.894929849515564	0.105070150484436	-0.13685576526516	0.0930191981034839	0.0111287641723357	0.000265460095460135	0.0056971121338979	0.00424533652855086	-0.00139471861471852	-0.01221403136546
0.0130784995722362	0.00115477280654934	-0.000505237641788447	0.00708467894985662	-0.00104123423359625	-0.00125711284371033	-0.00114917353865329	-0.00164020944337914	-0.00291843698843705	-0.00327107555310636
0.369638107403321	0.224113529418526	-0.0427220032877099	0.228784447541173	0.00484343916772056	0.00169171535182494	0.00326757725977278	0.0119846862101275	-0.0291160096693527	-0.0391137174120725
0.905671870748299	0.0943281292517006	-0.139054063419318	0.0881562925170067	0.0120313605442176	0.00546963718820859	0.00875049886621304	0.00541451607915899	-0.0045351108018965	-0.000677755994006102
0.437347194580456	0.0874228226630408	-0.0540809520812343	0.244999739519508	-0.000981169725831732	-0.016956778121545	-0.00896897392368834	-0.0126850337013424	-0.0426186857247377	-0.0449449485993638
0.855224610151753	0.144775389848247	-0.128445692142208	0.1228294714809	0.0082682046921333	0.00798266868052588	0.00812543668632959	-0.00107841460127178	-0.0105406231227002	-0.0217215708614448
0.0996105469592382	0.0649280141535505	-0.011134333063798	0.0417857241760003	0.00334201675445732	-0.0014744983798496	0.000933759187303859	-0.00660803477486901	-0.00955043690714172	-0.00904621643903211
0.39398993408294	0.0744257339133118	-0.044920286264082	0.283684501481496	-0.0037561987769652	-0.0162997115597887	-0.010027955168377	-0.0246639956702935	-0.0384116779654706	-0.0519053117900863
0.365966056772464	0.134970946615888	-0.0415518543931546	0.231298265127288	0.00291209101163165	0.000799071698988352	0.00185558135531	-0.0139658624262898	-0.0243814229986385	-0.04040685076506
0.931555657596372	0.0684443424036282	-0.146520738639988	0.0654481519274377	0.00778148526077116	-0.00246861678004529	0.00265643424036288	0.000935413832199639	-0.0109279247339961	-0.0155402683824112
0.582242550774287	0.363866437217393	-0.0715645190270791	0.278288984797631	0.0283876324140949	0.0275798663174414	0.0279837493657682	0.00843356850273458	-0.00716663637967874	-0.0229150657831072
0.663600984660204	0.318211993614394	-0.0863470516452484	0.237891509529645	0.0279589046950937	0.0214259403701127	0.0246924225326032	0.00152312321217984	-0.0115949300152597	-0.0302066844117354
0.559979885887248	0.189385372397923	-0.0720780237137265	0.246403809193413	0.0048792717522963	-0.00892844656045666	-0.00202458740408018	-0.0300646809045175	-0.0254816336274069	-0.0499343832111963
0.545986917492597	0.225130651280032	-0.0696412466003544	0.291553002299538	0.00838308800073084	0.00633601530285	0.00735955165179047	-0.0134420091595409	-0.0243547886883838	-0.045252985270298
0.317768161506866	0.0501234272511116	-0.0337701610483832	0.24634665272652	-0.00653910458686413	-0.0050482594406509	-0.00579368201375752	-0.0202072890075862	-0.0342850222901616	-0.045318458809968
0.408881103332539	0.0763793903198604	-0.0488581048128584	0.284356611333747	-0.00646921227170122	-0.0129122787752088	-0.00969074552345506	-0.0240099403617983	-0.0373159441725248	-0.047173620385228
0.896300759637188	0.0733171921273055	-0.136722382403398	0.0944792403628119	-0.00236129592629597	-0.00472418589347168	-0.00354274090988382	-0.00963998608534322	-0.0235703871350406	-0.0321884661375268
NA	NA	NA	NA	NA	NA	NA	NA	NA	NA
0.454268079803828	0.0968930825856635	-0.0552287173665232	0.258141411753042	0.00145434455698534	-0.00311736749094071	-0.000831511466977686	-0.016240104738945	-0.0327178821395762	-0.0457000154310223
0.93252679138322	0.0674732086167801	-0.147363292774944	0.0647970181405897	0.010634977324263	0.0126732086167801	0.0116540929705216	-0.000595858843537411	-0.000623899790685445	-0.00482386098028953
0.445629865111189	0.16001776903524	-0.0553969451343827	0.243385535222014	0.00724199167365264	0.00217149994514904	0.00470674580940084	-0.0135166400545488	-0.0240081896046553	-0.0394603283688174
0.904673560090703	0.0953264399092971	-0.139423627351879	0.0887807256235829	0.0211333786848074	0.0113365176093748	0.016234948147091	0.00870589363017948	0.00265428801357381	-0.00391196141160421
0.548569101863004	0.219656060258066	-0.0680374296530277	0.291156622325352	-0.00970851425505515	0.00159460681372481	-0.00405695372066517	-0.0177980541592444	-0.0360516018972081	-0.0487491966251966
0.549593425710019	0.217704184870889	-0.0698820640272967	0.293070691265562	-0.00679711069815936	-0.00435929032250848	-0.00557820051033397	-0.020928961875033	-0.039213380014789	-0.0555655614123888
0.0699685771071664	0.0110508892626526	-0.00758310219548283	0.0390841471715446	0.00198739893682374	0.0006233436918133	0.00130537131431852	-0.00338080922696954	-0.00464111263532836	-0.00818311864449252
0.318966233310422	0.0958807903401759	-0.0346906269128434	0.243981355529309	0.02600122541613	-0.00240984574274566	0.0117956898366922	-0.000497156836951618	-0.0294046093443024	-0.0312160260183473
0.457725718388604	0.319355004485557	-0.0554606894492511	0.319306681485559	0.0121084865910873	0.00986744615722351	0.0109879663741554	-0.0115956606758701	-0.0277341939781961	-0.0427037731405395
0.461115508476996	0.0983152827761198	-0.0571160779802923	0.260581991278639	-0.000166105527625082	-0.0762361916493715	-0.0382011485884983	-0.0381533541844228	-0.0339185221074635	-0.0489055276615128
0.901966814058957	0.098033185941043	-0.139415862387382	0.0902327097505667	0.0168669274376417	-0.000925985717437516	0.00797047086010205	-0.00563028558460033	-0.00553476729619595	-0.0115725276310992
0.00843127939796271	-5.11980062162139e-05	-7.88604513522664e-05	0.00325344330218555	0.000115380603474198	-5.72704344892379e-06	5.4826780012637e-05	-0.000883294776272464	-0.00147891462762296	-0.0019004098156284
0.110419098662223	0.0104580033189612	-0.0105172773933613	0.0692867844554443	-0.00167103534058373	-0.00102907507795867	-0.0013500552092712	-0.00820798387476419	-0.0142491456064105	-0.017396071771843
0.0379192690740056	0.0088292767719113	-0.00206618102673146	0.0164004377016478	0.000286519560023221	0.00127345928856903	0.000779989424296128	-0.00162031077831831	-0.00426352857113372	-0.00549629317335288
0.112548245872364	0.0688288240543536	-0.012215528577136	0.0578038851327033	0.0157458652891998	0.00120289428397022	0.00847437978658501	-0.00111472537617459	-0.00122358150535321	-0.00374350655923167
0.0704047560373062	0.0455502120260523	-0.00826804078228154	0.024498198776853	0.0103663554658296	0.00114887119448212	0.00575761333015588	-0.000765131759452364	-0.000144705134047504	0.00452739302616391
0.557080426954043	0.18830936975238	-0.0737768482032463	0.251556127870741	-0.00393583772225037	-0.00171944352993503	-0.00282764062609264	-0.017400084541726	-0.0289531555915623	-0.0441975264827198
0.370565962955974	0.224459915646161	-0.0442019583513766	0.231078906621673	0.00162367334936475	0.0047422624938524	0.00318296792160855	-0.0117306950221636	-0.0260355570146601	-0.0331854172304751
0.905957233560091	0.0940427664399093	-0.139388524470038	0.0872703854875283	0.0179699092970521	0.00388576479076475	0.0109278370439084	0.00421719550290978	-0.00125968222253947	-0.0123199818831963
0.070180978247269	0.010965683480784	-0.00690764692243143	0.0380808600526757	0.00200027353128603	-0.00163149042669916	0.000184391552293425	-0.00169339130332968	-0.00447989483156447	-0.00903387200209511
0.21689794244909	0.024869707464967	-0.0189051265731663	0.207582144505364	-0.00224865866815235	-0.00375531149050021	-0.00300198507932628	-0.0153613850321075	-0.0261332720932003	-0.0368700424698775
0.284506927628366	0.0469260017191757	-0.0306078669598878	0.221135857344711	-0.00442304411177452	-0.00482274949856171	-0.00462289680516809	-0.015905130110224	-0.0314526150478373	-0.0407394423829101
0.538282133540119	0.227188271814216	-0.0686140503999603	0.293738890980854	-0.00190252869502361	0.00735325508497064	0.00272536319497352	-0.0104437504776403	-0.0308398435133862	-0.0453524007412387
0.0119874801638235	0.0079979353803014	-0.000919296367370663	0.00605547694354436	0.0028207040534901	0.00281589188390383	0.00281829796869696	0.00216700026504543	0.0022386389264585	6.64599029921772e-05
0.126657300765099	0.010861019670824	-0.0134958333169068	0.0695405630364581	-0.00135503549390245	-0.00224738154096649	-0.00180120851743447	-0.00779122303344845	-0.0156586967779793	-0.0176704905254931
0.932058752834467	0.067941247165533	-0.147319981003609	0.0648383900226759	0.00808760770975059	0.000284585158072614	0.00418609643391155	-0.00343924036281174	-0.0124333093890237	-0.0212591940599083
0.658216861922349	0.321620050093335	-0.0864226648235572	0.240022511100359	0.0223110847920546	0.013077392663855	0.0176942387279547	0.00197277675978003	-0.0108398256989316	-0.022342185105476
0.0794569045965615	0.0457990337811751	-0.0097670278614453	0.0278133125701263	-0.00423146353382248	-0.00414300887896432	-0.0041872362063934	-0.00462314088625622	-0.0122262948133609	-0.00648378621856627
0.153693304681931	0.104363538844919	-0.0154827995092623	0.108181475531591	0.0180109493863641	0.00635914755137243	0.0121850484688683	0.000548729652129043	-0.00917654571559337	-0.0134506175511081
0.57432064236704	0.286872628245351	-0.0702058120360322	0.281316816171932	0.0127627221744159	0.0276194708229879	0.0201910964987019	0.00505936699113052	-0.00739148526220668	-0.0349182441409787
0.285194320638237	0.046774654607721	-0.030141822979652	0.219217034967106	-0.00260869735394231	-0.00431857839585448	-0.0034636378748984	-0.0183240640751021	-0.0351625629355013	-0.0371369847514738
0.855444064189778	0.144555935810222	-0.128805444967611	0.121484051979766	0.00648003504432071	0.0118474856422756	0.00916376034329813	0.00623516092720988	-0.00590263197433316	-0.00817937757154152
0.012809190043576	0.00878542640095896	-0.00138546363950837	0.0105941024063653	0.00276258563437728	0.00419109601363254	0.00347684082400491	0.00316272382461557	0.00384505613588644	0.00259180668832792
0.0247194837031552	0.0301383312322533	-0.00183529599968844	0.0144023760026617	0.0107257181457141	0.00780068233877367	0.0092632002422439	0.0102073456602958	0.00824720118887043	0.00692319083737957
0.299726214891546	0.0463998275640759	-0.0324940996787765	0.217970075766036	-0.00246330200805223	-0.010930700393188	-0.00669700120062011	-0.0175933904316163	-0.0265605454048859	-0.0437427601152198
0.932113446712018	0.0678865532879819	-0.147029012160653	0.0647836961451248	0.00295229024943311	0.00237521541950114	0.00266375283446718	-0.00850437538651827	-0.0123909705373991	-0.0198344412730126
0.137830407883698	0.0176118786262254	-0.0101437148157985	0.109823176646918	-0.00055457748054541	-0.00386900916705177	-0.00221179332379859	-0.0113244821812249	-0.0184753628598963	-0.0241680434628178
0.0718260496302578	0.00303658154668486	-0.00738933228981514	0.0392331604231452	-0.00531583469299224	-0.00323549960805572	-0.00427566715052398	-0.00748299715248056	-0.00916129041415158	-0.0122696821030681
0.412799992518853	0.117872947413608	-0.0488232638821074	0.278143514450368	0.00349556384327959	-0.00438595732199731	-0.000445196739358833	-0.011690199414737	-0.0232019179503452	-0.0457375332911489
0.0156656244859196	0.0316746301567808	-0.00124678435546535	0.011131186794058	0.0377599371187331	0.0128827662105426	0.0253213516646378	0.00817923899120963	0.0101051146729348	0.00600110101500616
0.930795782312925	0.0692042176870749	-0.146449009271328	0.0660242176870748	0.00309886621315192	-0.00128741084312511	0.000905727685013402	0.00508324263038551	-0.00751383263561833	-0.00548904246547099
0.557810407436491	0.192516054400199	-0.0728655821520406	0.24583823030023	0.00906906131149832	0.00195683306958461	0.00551294719054141	-0.00449392037225838	-0.0225470384124274	-0.0366909197118187
0.0943621750451043	0.00811582237388506	-0.0063198993988742	0.105045511231059	-0.00130985607007596	-0.0058147020670531	-0.00356227906856453	-0.01022879165959	-0.0161411441339769	-0.0212875109856247
0.451338975814206	0.191143630676738	-0.0545599195758845	0.321801655328923	0.00597612918138468	0.00797740842618527	0.00697676880378501	-0.0143099805367839	-0.0282549048282696	-0.0443773424158702
0.0720369093546795	0.00326322763671187	-0.00818390574777791	0.0284358314460321	-0.00320657625868039	-0.00165733793202807	-0.00243195709535422	-0.00520351437716284	-0.0080921934952245	-0.00967450862930279
0.0654179449291235	0.0191514964583259	-0.00324515115398286	0.0455913382269635	0.000695488809405467	-0.000145737529417642	0.000274875639993913	-0.00258669473517621	-0.00670477329433217	-0.0113222056241501
0.0315427068933754	-0.00252183224809845	-0.00290467118259062	0.0187712320553051	-0.00593870988233976	-0.00571103805404484	-0.0058248739681923	-0.00778497207035849	-0.0086572211225202	-0.00988333327082582
0.548251468416833	0.218908113682413	-0.0692916833775222	0.292006126196377	-0.00981551208508036	0.00490946659021696	-0.00245302274743164	-0.0210283303228889	-0.0363013925616015	-0.0504849972103232
0.0721082728335375	0.0510514904338655	-0.00477531819074527	0.046427097449587	0.000685527182034434	0.00392816948175559	0.00230684833189501	-0.00192728840398625	-0.00198400477438125	-0.00635191033780517
0.479423881362422	0.264375454840956	-0.0609517315278132	0.256840863630008	0.0188013552053599	0.00402700415563645	0.0114141796804982	-0.0103645278080761	-0.027957284108463	-0.0338533923868443
0.284185775604731	0.0463028009999617	-0.0296550430874883	0.219036187633145	-0.00220343539789941	-0.00935393296392373	-0.00577868418091154	-0.0215048585803982	-0.0302222871518496	-0.045810909685671
0.656823870194553	0.27076028835405	-0.0859931588128842	0.243318134179955	0.00848054160344824	0.00712961473943874	0.00780507817144349	-0.0115910829839083	-0.0284882347823452	-0.0395062232037855
0.853461538857967	0.146538461142033	-0.126925307830162	0.122865956503814	0.0154429797979798	0.0083781085884238	0.0119105441932018	0.00173556394175189	-0.00589163401607729	-0.015919730780608
0.00901662044229101	0.00145876447287238	-0.00083531915975282	0.00887781899055349	-0.00055615404951362	-0.00134242908219604	-0.000949291565854828	-0.00145211971703081	-0.0015636638393936	-0.00222306975489763
0.299733353753822	0.105819829773387	-0.0327937647309477	0.216731806700631	0.00953298739976333	-0.00614519057080998	0.00169389841447665	0.00047729195240187	-0.0233258694846279	-0.0298108576598229
0.543571807470785	0.220270728700025	-0.0692071396769312	0.296569521657697	-0.0052253561309511	0.000372190263975503	-0.00242658293348774	-0.0212362689297252	-0.0388237807811112	-0.0568545837759563
0.930895963718821	0.0691040362811792	-0.146144424395608	0.0656145124716555	0.00894934240362821	-0.00851107709750565	0.000219132653061282	-0.00756706864563994	-0.0107271185117402	-0.0219008602823413
0.013305335419042	0.00885233316676783	-0.00159360314551505	0.0124175914346576	0.00202985652437624	0.00330077076554302	0.00266531364495963	0.0046233604908232	0.00282955177838969	0.00383036822946205
0.904510453514739	0.0954895464852609	-0.139333092145038	0.0888876417233562	0.013238015873016	0.00542065759637189	0.00932933673469394	0.0066871196660484	-0.00447454236239941	-0.00602444373087219
0.925195634920635	0.0603909634681632	-0.145501833371785	0.0707615079365079	-0.00566337789194926	-0.0497856548846035	-0.0277245163882764	-0.0262696278132719	-0.0269411870371998	-0.0395481924679699
0.854587485530343	0.145412514469657	-0.127320436887346	0.123032242360814	0.0102749816849816	0.00924607456036031	0.00976052812267103	0.00182119264722203	-0.00752135714732471	-0.0161418042296984
0.930230090702948	0.0697699092970522	-0.146205895505531	0.065964195011338	0.00805770768913638	-0.0108176664605236	-0.00137997938569356	-0.00952412698412697	-0.00188644557823126	-0.0155508285995051
0.319722549744362	0.0975904712675072	-0.0353022456566034	0.245696490594182	0.0221529064658997	-0.00727957765111953	0.0074366644073901	-0.00333052514335863	-0.0228661493672953	-0.0287866649564864
0.0359438877005188	0.0116649519002411	-0.00488714709929713	0.00551856890680016	-0.000415362680894947	-0.00458316645601776	-0.00249926456845635	-0.00414182787579811	-0.00350402762907152	-0.0050546623668517
0.472794780903691	0.173606792121153	-0.0578181669065647	0.254355297851849	0.0221692924918623	-0.00905961127762933	0.00655484060711647	-0.000305662254713679	-0.0256307839845472	-0.0307522182062742
0.581471110240061	0.363866392767265	-0.07252121667265	0.28039974471311	0.0112537000374515	0.0226440773515955	0.0169488886945235	0.00397000503954836	-0.0161908565731237	-0.0323479461269889
0.0452693312464137	0.00066265978949466	-0.00376398132313073	0.0274240647919818	-0.00555569337019479	-0.00639266332639769	-0.00597417834829624	-0.00827022187863104	-0.0104009878984851	-0.0130882401934944
0.905998344671202	0.0940016553287981	-0.139147744988045	0.0871149886621314	0.0190972222222222	0.00986479282622132	0.0144810075242218	0.00171675851925845	-0.0117333157318873	-0.00772264739229023
0.20186362105863	0.0276404604525985	-0.018147034175912	0.18270371836175	0.000179364049104014	-0.000385485626443388	-0.000103060788669673	-0.0109555088983428	-0.0232182462269362	-0.0328196386058575
0.932519977324263	0.0674800226757369	-0.147033757427649	0.0644152607709749	0.00170748299319723	0.00227641723355998	0.0019919501133786	-0.000241196145124745	-0.00761118770118763	-0.0187345458248936
0.553714805138449	0.191759918077959	-0.0715605933708596	0.247186532684452	0.00891211626653121	0.00710712910862621	0.00800962268757865	-0.00896897458582724	-0.0175977407471253	-0.0365339976131641
0.193382092570657	0.0682159012033588	-0.0201935868467325	0.140368768553909	0.0074607045301327	-0.00104089012944053	0.00320990720034608	-0.00931016855233657	-0.0182882540180522	-0.0233278104597909
0.541218618990081	0.226953019715815	-0.0686316324317183	0.294920486659381	0.00438474469537742	0.00946709586518912	0.00692592028028327	-0.0136921033565844	-0.0278086052065445	-0.043951734785074
0.398223371780273	0.075897197984018	-0.0472767638239633	0.283910930108315	-0.00558191016962489	-0.0040921830972338	-0.00483704663342932	-0.0233786268951311	-0.0379649066503104	-0.0554851025824377
0.557239156356246	0.27075369881198	-0.0719996674676467	0.24378946100315	0.0142118236280598	0.00832188460974193	0.0112668541189008	-0.000202903571325463	-0.0182332385975023	-0.0360656568018564
0.933859467120181	0.0661405328798186	-0.146595719044971	0.0635519614512472	0.00641148526077084	-0.00460774067202641	0.000901872294372219	-0.00130895124716557	-0.0136061224489796	-0.0155951324469181
0.0673957783723025	0.0067014288763956	-0.00676881716177342	0.0369802926222405	0.00165024220680543	0.00342564181095859	0.00253794200888201	-0.000596473417248833	-0.00369864074230888	-0.00739193449864922
0.418010644776732	0.116860766788228	-0.0491531485864315	0.277397453315652	0.0265488052422646	-0.00932378024790109	0.00861251249718176	-0.00636513922604892	-0.0238444865179966	-0.0364794704293793
0.905674875283447	0.0943251247165533	-0.139812807606924	0.0882542403628118	0.0113791950113379	0.00147687796330653	0.00642803648732215	0.00326286538857967	-0.00507106869321161	-0.0140177701080433
0.207690630606126	0.0313076251209579	-0.0197315337955639	0.161068809141556	-0.00298904892955429	-0.0029512246710845	-0.00297013680031941	-0.0115796624246804	-0.0200429921353449	-0.0283674994333925
0.0327511043332808	0.010632553045604	-0.00409721906911713	0.00701790352285706	-0.00158552969815676	-0.00262103655641746	-0.00210328312728711	-0.00423928838663206	-0.00459757518713443	-0.00435027615453009
0.0539903767868258	0.00554716043722062	-0.00406967609803606	0.0379688169000376	0.00163107131257254	0.00106925602453387	0.00135016366855321	-0.0034036171232675	-0.00585503820591639	-0.00727748039241773
0.130296657368895	0.0194839047317153	-0.0115385615971798	0.0987998601881417	-0.00226320940777641	-0.0059315637238995	-0.00409738656583797	-0.011041705984949	-0.0170060665353872	-0.0227798217771991
0.0157305919513058	0.0217377259453073	-0.000965218969173808	0.0117124834582892	0.00940000721072749	0.00198334684618541	0.00569167702845645	0.00734769372669124	0.0066714270847807	0.00364135408267071
0.539417103521535	0.225398951567536	-0.066770136865424	0.291959750066792	0.00228006710627604	0.00787081853621074	0.00507544282124339	-0.0164618118957495	-0.0305180640516365	-0.0454112189651463
0.116332965671814	0.07368043412748	-0.0128232066426911	0.0592370037061469	0.0176217899641092	-0.000387035125869753	0.00861737741911971	0.00252231962113234	-0.00269562233464936	-0.00408891999246561
0.0129048101727038	0.00121146024948683	-0.000783601662023899	0.00702733018683277	-0.00109895565492507	-0.00116492849683223	-0.00113194207587865	-0.00142212662551074	-0.00262184494097666	-0.00348433149436835
0.93344216553288	0.0665578344671203	-0.146287832521061	0.0636835487528346	0.00456943310657609	0.00964640589569166	0.00710791950113387	0.00601652339723779	-0.00230570294784571	-0.00621394494394478
0.0927129907074742	0.0155080830308005	-0.00851554050983722	0.0598682557593739	0.00124836391235793	-0.00320487400717494	-0.000978255047408505	-0.00287769477390004	-0.00668643078609846	-0.0123106093669816
0.546448605962627	0.110275167599276	-0.069493140536307	0.246257674246965	0.000466598487995018	-0.0980148799963945	-0.0487741407541997	-0.0634719692658042	-0.0499992010567567	-0.0614716222630748
0.420463765975807	0.116999970114782	-0.0496074582531589	0.280543505800036	0.0257111990250475	-0.0114556672125892	0.00712776590622916	-0.0104738560283165	-0.023347012725827	-0.0406731254703903
0.306192096401412	0.0501902106537141	-0.0323112154185862	0.272909627588883	-0.000318699562477653	-0.00270537759136802	-0.00151203857692284	-0.017669298846463	-0.0340778668102422	-0.0469106209845251
0.319481322915999	0.097958677893879	-0.0347156758641117	0.24416400637169	0.0249490341515991	-0.00919046583425648	0.00787928415867134	0.00238725497080816	0.00247847014737551	-0.0352196466211492
0.0278343985761936	0.0111115000556747	-0.00382174449685648	0.0104351869957748	-0.000686274956374182	-0.002732471355865	-0.00170937315611959	-0.00311593140765295	-0.00431539506247159	-0.00262895329681875
0.0216454198152275	0.00582939436665646	-0.00261886416190779	0.00972973448980484	0.000269195874338834	-0.000936534267336472	-0.000333669196498819	-0.00145034025077389	-0.00298246610601784	-0.00335970109517727
0.931310532879819	0.0686894671201814	-0.146001038029397	0.0651751814058957	0.00211301325658464	-0.00629355263783826	-0.00209026969062687	-0.00573974777311248	-0.00912105794998652	-0.0101921855921856
0.471245587854195	0.173612859073967	-0.0587074855625937	0.258205983799829	0.0101595092657424	0.00884773696646618	0.00950362311610431	-0.00366448141204334	-0.0193172797735379	-0.0364523454464483
0.0855085504304722	0.0530097406104145	-0.0102581769445053	0.0369218289035243	0.00129890732712412	0.00177088327884527	0.0015348953029847	0.00271287850010776	-0.00197736260829628	-0.003659670014557
0.0247330072635378	0.00249423060029635	-0.00183381564144624	0.0131440603613288	-0.000569098638802622	0.000702304045920626	6.66027035590017e-05	-0.000995837067318962	-0.00285594374148115	-0.00405458631839611
0.399798842578499	0.0762989351840988	-0.0470657007742338	0.285198336432966	-0.00559836808768727	-0.0230817026414402	-0.0143400353645637	-0.0237395053621257	-0.0405854880469986	-0.061454054194816
0.0993413532526906	0.0653313398328562	-0.011736790694536	0.0422370272624514	-0.00176471904346809	-0.00274498681887121	-0.00225485293116964	-0.00188535790117514	-0.00595045536279132	-0.0102167217029966
0.661448477614005	0.269304554562513	-0.0861809291794835	0.239505147830708	-5.11151070331506e-05	0.00659652686545331	0.00327270587921014	-0.000425017987832677	-0.0193046055143669	-0.0409197474276315
0.5413142432078	0.227299499738604	-0.067464925134561	0.29266456722469	0.00263227498807861	0.00981416478520714	0.00622321988664287	-0.0110657738235885	-0.0315703273443875	-0.0454177084781923
0.932663662131519	0.0673363378684808	-0.146143840119069	0.064519195011338	0.0207855555555557	0.00608518140589565	0.0134353684807257	-0.00102752220002211	0.00107501236858387	-0.00537220521541948
0.0869448234047351	0.0574762614937867	-0.00987602473930888	0.0372919225590794	0.00746590212735099	0.00375024157634134	0.00560807185184617	0.00205213160196518	4.76191342582699e-05	-0.00198268260305898
0.660526884272181	0.319024072450612	-0.0857692898697708	0.239645730349223	0.029030549856714	0.0120403851873856	0.0205354675220498	-6.36113611774958e-05	-0.00503547733600895	-0.0349333936946384
0.0354001513365121	0.0119163334038577	-0.00481813773555784	0.0126285219895862	-0.00335271154720893	-0.000751656887875062	-0.00205218421754199	-0.00291371598401882	-0.00297102316315718	-0.00473325940815268
0.444234667491526	0.189215342713034	-0.0546300347693735	0.327110834640803	-0.00233488971002643	0.00588993353064371	0.00177752191030867	-0.017371303125622	-0.0349760688849243	-0.0517774714482445
0.41096906270401	0.116216680658049	-0.0481028758579659	0.277986081199705	0.0258170212256188	-0.00743850867434076	0.00918925627563899	-0.00509994317677592	-0.0226138023615493	-0.0464309419251696
0.0357469394605931	0.012091385976405	-0.00447169583639238	0.0123702913816153	-0.00213498901709516	-0.00203807460063569	-0.00208653180886542	-0.00472503560760941	-0.00468924348673849	-0.00615827466685898
0.452148822791333	0.183732486890489	-0.0560167731084514	0.323789913250062	-0.00321181089559586	0.00496045093019326	0.000874320017298702	-0.0170880724778057	-0.0434255065387395	-0.0564851467578284
0.557800621315064	0.269610603159229	-0.0713070285630876	0.244789389677915	0.0149088465976677	0.00603199029977131	0.0104704184487195	-0.00663967271434884	-0.0208603876496942	-0.0326337200062202
0.220534478535206	0.0276762503967381	-0.0215474713681703	0.159613899529219	0.000833475048124727	-0.00133388117090283	-0.000250203061389065	-0.0123460573371747	-0.0221068699928435	-0.0311977288027188
0.152004609973134	0.100166213962538	-0.0161660673458655	0.100040845379239	0.00946830459868661	0.00590357513426865	0.00768593986647764	0.000346718004528179	0.00475525383164488	-0.0131942902300087
0.0150443514209857	0.00136750901398582	-0.00206309092698166	0.00235864086304852	-0.0014233627016873	-0.000965898397148864	-0.00119463054941808	-0.00033502394542298	-0.00184789357098358	-0.00171677305464555
0.548116122804557	0.220237918818936	-0.069402139219055	0.292715452218737	-0.00258296105432709	0.00146387699421113	-0.000559542030058036	-0.0187240693995017	-0.0362934076991478	-0.0547455772251727
0.00923315594232554	0.0224184591613408	-0.000515264842289627	0.00816056834527952	0.0158904860314731	0.00268897196362983	0.00928972899755146	0.00331443888250333	0.0069197710817956	0.0066590814443443
0.458886096674786	0.315655618777514	-0.0570807930811995	0.321635545187978	0.0206333335504023	0.0103408062991315	0.0154870699247669	-0.00726361017681348	-0.027572430692124	-0.0403040448034597
0.557494061296709	0.192184069084049	-0.0712445923063697	0.242307926651186	0.0177679079530851	0.00261508165624247	0.0101914948046639	-0.0174169265795793	-0.0249692311002535	-0.0462483279346207
0.852794287775716	0.147205712224284	-0.127002323712646	0.122969814788386	0.0153997916369345	0.00383361345004207	0.00961670254348823	0.00432254053136416	-0.0118835772257621	-0.0182938833995749
0.306395906542356	0.0536746133612619	-0.033364602396603	0.25035863134212	-0.00751738610967539	-0.00702865158606009	-0.00727301884786774	-0.0262056937079333	-0.0367824443305311	-0.0531044828485793
9.96649494981249e-05	1.4099145012101e-06	1.74276626464345e-06	4.22574465348436e-05	8.67205530290882e-06	9.60465170981003e-06	9.13835350635942e-06	-1.09936589011635e-05	-1.76966094989171e-05	-1.99657833380049e-05
0.89300830550402	0.10699169449598	-0.137164976936533	0.0964097897340753	0.00927503916718186	0.00119284998848013	0.005233944577831	-0.00402181025323889	-0.00918159235605676	-0.0157498132423133
0.00879110720579074	0.00162413629121795	-0.000737295281310158	0.00906817710986063	-0.000355579683883852	-0.000772179306063509	-0.000563879494973682	-0.00114527575036606	-0.00151609926712455	-0.00225595509819191
0.0473283116094308	0.00128494119367741	-0.000348173071661136	0.0404359793488774	0.00042097530560526	-0.000111309052876117	0.000154833126364572	-0.00399166813393943	-0.00746470822645526	-0.0104740780281342
0.0850532857921878	0.0128460518623366	-0.00916942596564169	0.0391271427528633	0.00149087053874561	0.000955355322346488	0.00122311293054606	-0.00352421473788138	-0.0084477234082864	-0.0119589321916611
0.923922482993197	0.0603815989139844	-0.144636513177925	0.0713603741496598	-0.00478527686599117	-0.00748220525506249	-0.00613374106052689	-0.0163786527967831	-0.0191383308544864	-0.024995444940803
0.0669548096844887	0.0295829320386201	-0.00301339740396303	0.0460600417255637	0.0165807075079428	0.0071596988843866	0.0118702031961647	0.00646794731966785	0.00866937955519262	-0.000103020569746967
0.130059733953272	0.0204291899055825	-0.0122388744941602	0.106849938870411	-0.00178311793019809	0.00195455219115062	8.57171304762538e-05	-0.00793859628830695	-0.014461666586368	-0.0181457169303985
0.417394729318578	0.115872649061309	-0.0501073029733842	0.280099642024365	0.0179029739197637	-0.000744522976393269	0.00857922547168521	-0.00575760909444034	-0.0265567553914536	-0.0493286994541522
0.00833252516118631	0.00152858583839644	-0.000919302949162248	0.00932313766724584	-0.000501123565714866	-0.00024254139643517	-0.000371832481075017	-0.00162251854090518	-0.00143343275323214	-0.00162930270847846
0.209677239532382	0.138423511793214	-0.0235651933655765	0.139502776241606	0.0180865381876436	0.00141278000480743	0.00974965909622549	0.00377709573031471	-0.00393847160711808	-0.0166709874502933
0.301585066215229	0.0477107367834015	-0.0314318424304791	0.273474206272118	-0.00315663549130224	-0.00789902337212145	-0.00552782943171182	-0.0197671379978906	-0.034866789528091	-0.0468506414693229
0.0771971094015107	0.00496851825499182	-0.00782902718141595	0.0420608480871062	-0.00350711844027267	-0.00340170327578322	-0.00345441085802795	-0.00815507418537612	-0.010312943745024	-0.0123214561657277
0.905930759637188	0.0940692403628117	-0.139578619775033	0.0881920975056689	0.00186226757369612	0.00870672954030094	0.00528449855699853	0.000783725005153557	-0.0134271015492445	-0.00745248204176774
0.0401557744878869	0.0164988547740115	-0.00216631617612478	0.0192223271466465	0.00144592490482005	0.000319703986419756	0.000882814445619898	-3.77479800817149e-06	-0.00185064220275448	-0.00489868090509428
0.279074273402709	0.0441903118847639	-0.0292681170164555	0.218297958022181	0.00125142253795246	-0.00489869915742974	-0.00182363830973864	-0.0200565696265171	-0.0308612722455681	-0.0423228882064143
0.00839220240426424	0.00130064326254453	-0.00103567385991557	0.00927135009451196	-0.000437580107767758	-0.000763841587492113	-0.000600710847629936	-0.000930726140523233	-0.00147137349645035	-0.00200656410705895
0.0964609039345766	0.00726571254840376	-0.0102276977579619	0.0449409342913155	-0.00165173997056184	-0.000884361215385751	-0.0012680505929738	-0.00746195143905426	-0.0100178955637693	-0.0129861020739157
0.0883254072407352	0.0558988698297661	-0.0101390657244794	0.0370352051526557	0.0118952574696233	0.000971135144236385	0.00643319630692986	-0.00303290209293659	0.00116384775026539	-0.00580765722507838
0.574415695906248	0.371217696296747	-0.0697358689502174	0.283431196167409	0.0167713191002655	0.0162991825089407	0.0165352508046032	0.00985752712944377	-0.0223842774088866	-0.0280964936501759
0.852933086992373	0.147066913007627	-0.126728038964768	0.122167342102342	0.00531753454995054	0.00413950565307708	0.00472852010151381	0.00225914894629187	-0.0107951288673978	-0.0164617185969596
0.578174865465867	0.277106837056897	-0.0709102847112644	0.282462377690026	0.0110122380675859	0.0125130617663028	0.0117626499169443	-0.00158112865187032	-0.0231468030164576	-0.042349463208715
0.481305749554435	0.263531020642918	-0.0612363243802417	0.25729917619563	0.0225695934029119	0.010706707136226	0.016638150269569	-0.0113361740172681	-0.0151603021341885	-0.0297420127146965
0.012100954462815	0.00810763926074629	-0.000770613911513876	0.00631685710481911	0.00566306427338722	0.00180163513737604	0.00373234970538163	0.00430454602524672	0.00308961998381471	0.000919308304382275
0.854246669203812	0.145753330796188	-0.128232527906986	0.123846392020678	-0.00416129853806324	0.00620458826887393	0.00102164486540535	-0.00687166085898239	-0.0147752323610097	-0.0250032772777863
0.0760391761009146	0.0570447950507081	-0.00490200220570142	0.0505752832665389	0.0127282188147631	0.00332592637127695	0.00802707259302003	0.00594524610058501	-0.00532152949296749	-0.00337262353007897
0.126908555335613	0.0114649591209273	-0.0129080365179889	0.0708819427903201	-0.00132788756186134	-0.00497074081518512	-0.00314931418852323	-0.00778897607922699	-0.0137242166672205	-0.016166071184644
0.299988775988547	0.104668743880191	-0.0320027871120896	0.214143190523487	0.0250492053658712	0.00177928179611164	0.0134142435809915	-0.0125247824669061	-0.0136183830712167	0.000460344558774028
0.573126965138079	0.284367712713787	-0.0713233070349621	0.280110699130324	0.0314904963426798	0.0208136816029514	0.0261520889728155	0.00336498303313859	-0.0234168019474308	-0.0355544674904162
0.229443235523587	0.106209020856541	-0.0237195534212259	0.163371220440334	0.024305064643242	0.00129557134063873	0.0128003179919404	0.0041465112187071	-0.00726208919513535	-0.0182424973284605
0.470544773527193	0.173105510924758	-0.0586524971759598	0.257439592640433	0.0218219053494669	0.00970002443295098	0.015760964891209	-0.00475547189348463	-0.0222245761870672	-0.0379352480691478
0.0152800877118319	0.00248531005546551	-0.00213544680871636	0.00253188512571419	-0.000159837423731398	2.02911167420522e-05	-6.9773153494674e-05	-0.000838245377452848	-0.000883454104201976	-0.00108911955700338
0.371383863332498	0.130496595236114	-0.0417661634859646	0.233236373662644	-0.00290325506520661	-0.012534184799335	-0.0077187199322708	-0.0208755205383042	-0.0318058368429592	-0.0439215351479985
0.0490419957421579	0.0331441835016366	-0.00366976640862127	0.0201799041820615	-0.00234865611343261	0.0070586297483422	0.00235498681745479	-0.00154285640921301	-0.000875524970326176	-0.0035112740947327
0.853986330019187	0.146013669980813	-0.128032203747763	0.123176539492254	0.0146856809063952	0.00989117330382039	0.0122884271051078	-0.00187985010752045	-0.00612243040689464	-0.0124782873937821
0.296021203999868	0.0440507180036741	-0.0319318526341384	0.217529377650366	-0.00016364189154866	-0.00888171390484066	-0.00452267789819466	-0.0193455737056331	-0.0303203004493465	-0.0438858549778427
0.203639655461871	0.0273318790798934	-0.018759006960018	0.182009850252886	-0.00360549405616628	-0.00019927752263077	-0.00190238578939853	-0.0155774667839746	-0.0238940854163979	-0.0333471200021108
0.00563695540019967	0.000427795691742968	-0.00062064803922482	0.00779744082704296	-0.000184724609307805	-0.000225538615541959	-0.000205131612424882	-0.00077989220320747	-0.00118209197263279	-0.00140409128894849
0.89369434858792	0.10630565141208	-0.136600793154676	0.0947372160379303	0.00596681508967223	0.00755415481344057	0.00676048495155646	-0.00645309416773698	-0.00976091753484598	-0.020944626259558
0.0151200277039826	0.00117460969509792	-0.00144115500203019	0.00816779185997953	-0.00215738957825608	-0.00183202051050511	-0.00199470504438059	-0.0025311928005233	-0.00289972208164866	-0.00374440951314356
0.931598820861678	0.068401179138322	-0.14655349478797	0.0652668934240364	-0.00406683055040202	0.00842641723356008	0.00217979334157903	-0.00646481621553041	-0.0131521790511077	-0.0137660652442796
0.134664703301776	0.0222515411290436	-0.0126514439744991	0.107314815645982	0.00241744277500361	0.00228716775402751	0.00235230526451558	-0.00644852656285927	-0.0146365554484326	-0.019129097816409
0.417091026387928	0.116539029368323	-0.0494121368577971	0.277031046777002	0.0242434661643377	-0.0108365165360876	0.00670347481412503	-0.0142891317864217	-0.0214762288505441	-0.0370553914210915
0.844594851973423	0.083433488929217	-0.12520276581775	0.127065760271475	-0.00194128169915997	-0.00278741441469987	-0.00236434805692998	-0.0133584656433771	-0.0126637421098976	-0.0274854022148903
0.660896355267543	0.319516213247403	-0.0865245622845108	0.240174997805884	0.0316134163831542	0.0150591298918178	0.023336273137486	0.00696580979336636	-0.00740179673360186	-0.0262333240745715
0.126375497684978	0.0108885355260246	-0.0129253577740699	0.0694326029865942	-0.00229032922628411	-0.00482882531465609	-0.0035595772704701	-0.0097479568075971	-0.0152275762681584	-0.0196890239586656
0.855322328544471	0.144677671455529	-0.127332136477	0.121718100550243	0.00985571055928192	0.00571831041973891	0.00778701048951047	-0.000758362757690589	-0.0109673336187622	-0.0166759450200284
0.93318970521542	0.0668102947845804	-0.147016785286335	0.0644598185941042	0.0112262131519274	-0.00881489795918378	0.00120565759637181	-0.00143168367346946	-0.00203136272457705	-0.00402643527107827
0.0526625668942249	0.0227219061062184	-0.00652465149523936	0.0152088851258889	0.00307140372749548	0.00946555241286155	0.00626847807017852	-0.00225322815589814	-0.00480688141209698	-0.00707588998813186
0.929591020408163	0.0704089795918367	-0.146095817589221	0.0670137414965986	0.00550727581941868	0.00588979591836725	0.00569853586889291	-0.000147928262213992	-0.0048192857142858	-0.0138071284271285
0.932939829931973	0.0670601700680272	-0.146610444528471	0.0644077891156462	0.00500486394557831	-0.0130003191253191	-0.00399772758987038	-0.00332390022675744	-0.00785123626373629	-0.0108401940123369
0.0795902843508588	0.00771047125925889	-0.00845819762240818	0.0371456740053732	0.00296903198302501	0.00230881626184307	0.00263892412243404	0.000179214871467284	-0.00358574962307169	-0.00485679907508925
0.0148636558233976	0.00978312689631455	-0.00112622059945365	0.00930624476035347	0.00361491858014155	0.000724981088099978	0.00216994983412076	0.00109512605994304	0.00121818725032713	-0.000355384938206282
0.210712498383677	0.137330835098664	-0.0227211739942922	0.13919036072487	0.0235439658326704	0.000472996808802556	0.0120084813207365	-0.00185877536661427	-0.00949740283417286	-0.0162047427873657
0.931507630385488	0.0684923696145124	-0.146192974110896	0.0657209410430839	-0.000295751391465759	0.00185017006802712	0.000777209338280627	0.00428072562358273	-0.0038786420325706	-0.00955833694083696
0.453190273360551	0.156187696439258	-0.0560400084930121	0.24519686273169	-0.000353137613462062	-0.00684690301075319	-0.0036000203121076	-0.0203817441903908	-0.0341339033704023	-0.0461603845129217
0.00579633815095151	0.000238438177841488	-0.000616475209251373	0.00758574722248264	-0.000493496552063949	-0.000457721291123897	-0.000475608921593922	-0.000957554863498416	-0.00115350289114395	-0.00164767824078118
0.077641649034943	0.0554732173616445	-0.00489927844371425	0.0437398124168929	0.0185190792616332	0.00285331460494082	0.010686196933287	0.0315921645517471	0.00100730416376392	0.00158836082707776
0.224553047689061	0.104382115594	-0.0229884925365266	0.159637171312171	0.0240078055794881	0.00154029245426737	0.0127740490168777	-0.0095127990194295	-0.00837628841761515	-0.0182198562969213
0.459502122756422	0.242068508164546	-0.0569043777638216	0.241439941422465	0.00521995643367901	0.000480720486321862	0.00285033846000043	-0.00976591561085899	-0.0197039408124314	-0.0396729005935741
0.931104818594104	0.0688951814058957	-0.146263118427605	0.0660723242630384	0.0040624551638837	0.00912321995464849	0.0065928375592661	-0.0020248902288188	-0.00531686868686865	-0.0159432473086422
0.656361775798703	0.272030255041124	-0.0868578593718463	0.240345329311707	0.0222215371954876	0.0206222276982148	0.0214218824468512	0.00252121013849416	-0.00753317590986602	-0.0243812952373066
0.558485537362307	0.178869257097727	-0.0658520267619824	0.283346041642516	0.0020816266656406	0.00596314125660558	0.00402238396112309	-0.00954098352188926	-0.0359925556350406	-0.0510264125881102
0.0157214016984578	0.0225925784967974	-0.00108073936582444	0.0118408901703417	0.0177706340522237	0.00498859378284359	0.0113796139175336	0.00866521739434911	0.0103966183779555	0.00193465439592754
0.894490770975057	0.073934851285629	-0.1376507950798	0.0968368480725623	-0.00775106782106783	-0.00213962602756723	-0.00494534692431747	-0.0102584043955578	-0.0156861252655276	-0.0241465178981748
0.905557074829932	0.094442925170068	-0.139094232693681	0.0878781632653061	0.0115752576788291	0.0127752494331066	0.0121752535559678	-0.000809152752009878	-0.0040996240601503	-0.0103154837622694
0.00827294722101016	0.000704449230979655	-0.000865083055603727	0.0052033658111173	-0.00109313512944937	-0.00226141057936636	-0.00167727285440787	-0.00233887010033309	-0.00240283830085009	-0.00227026009963097
0.0570769940008264	0.0105420977168886	-0.00524913197713601	0.0409268766835967	-0.00122161521254473	0.00110178416609504	-5.99155232248461e-05	-0.00359084805079005	-0.00687329759429132	-0.00844078205022619
0.642998996470921	0.179349306491763	-0.0821689414415824	0.243273420172327	-0.00320620057913723	-0.0127867192925852	-0.00799645993586129	-0.0190731511612527	-0.0376481011743061	-0.0549027902637848
0.411345337078925	0.115690578119873	-0.0474460921238293	0.278646676145946	0.00216153989836482	-0.0102455546846321	-0.00404200739313365	-0.00572860968164074	-0.0212214314623509	-0.0452909168098417
0.0101422396423578	0.000972285094944214	-0.00121473697165261	0.00419236046001925	-0.00236269855178044	-0.00137933484784126	-0.00187101669981085	-0.00286458793367184	-0.00320342521406762	-0.00325376846729589
0.0512181603111893	0.0400538511795087	-0.0034951465238835	0.0222026990529857	0.00746220607847944	0.00314227660170817	0.00530224134009381	0.00294490505963825	0.00300451964480882	0.00169742097336491
0.418581250911186	0.118047574393299	-0.05026237129321	0.279202688007038	0.0231041863514217	-0.0103040825395589	0.00640005190593135	-0.0105923246111627	-0.0288531441976356	-0.0385261805561838
0.665808889133456	0.315218976982245	-0.0860730013106483	0.238317664700768	0.0288343658167629	0.0156180548154315	0.0222262103160972	0.00484625341231193	-0.0174251374857267	-0.0281029690786793
0.413353005800001	0.076680630632747	-0.0476465638875734	0.279469369443803	-0.00457969310669443	-0.0110757201501522	-0.00782770662842336	-0.0285286619028221	-0.0394165315401086	-0.0557497857146217
0.114991480894633	0.0731828138887443	-0.012642575604414	0.0603738781610601	0.0152667140863124	-0.000276790142952718	0.00749496197167981	0.00278183648582631	-0.00175165666000421	-0.00705603634485825
0.096241783289749	0.00696859653121931	-0.00994064777645888	0.0452081501164775	-0.00191163659797232	-0.00460168534868839	-0.00325666097333036	-0.00762286858145371	-0.0104906439147826	-0.0112802973565347
0.0757846127661413	0.0568617614246583	-0.00518021480807407	0.049471532138437	0.0117743126901236	0.00294236170836881	0.00735833719924621	0.00531661117500806	-0.00266934919196318	-0.00298935411138312
0.556530739977764	0.192591681746417	-0.0714421119337424	0.243733334575242	0.0163017092768339	-0.0139425513148871	0.00117957898097343	-0.00798605369470728	-0.0215959057559334	-0.0295179565834428
0.160964873215604	0.10584787410078	-0.0173788371318716	0.110544637134576	0.0130189590433702	0.00608601617882279	0.00955248761109648	0.00363038434447771	-0.00880785813447046	-0.0105108047809254
0.355417468097414	0.071279522488666	-0.0407533375789371	0.233069657566846	2.51666470866274e-05	-0.00651015484561868	-0.00324249409926602	-0.0222747180727735	-0.0331028550423098	-0.0427955678021215
0.00844982936581115	0.00176018643535576	-0.000672736296757546	0.00881468658880611	-0.000679869120081097	-0.000830876939770971	-0.000755373029926034	-0.000874530583183264	-0.00128800947845327	-0.00171372611631706
0.932336632653061	0.0676633673469388	-0.146621226948858	0.0645414625850339	0.00810384353741489	-0.00190649659863951	0.00309867346938775	0.00281235260770973	-0.00688535714285721	0.000889372809729894
0.664501881592283	0.317216933470344	-0.0877089344957512	0.238256852481097	0.0240684842797564	0.0538565365480326	0.0389625104138944	0.00384795532145565	-0.0160726043872774	-0.0329891205479109
0.540810378850423	0.110885514826654	-0.0699248441284274	0.248489754894877	0.0024947173974238	-0.00994941185151066	-0.00372734722704338	-0.0166098594262372	-0.0343664848335925	-0.0462339427454878
0.932303594104308	0.0676964058956916	-0.146660987793988	0.0646478344671202	0.00999399092970532	0.00599608740465885	0.00799503916718203	0.00014448412698409	-0.00860703372024807	-0.010406479690944
0.455383373527962	0.184325737575136	-0.0544255959014866	0.323020625103967	-0.0134671983440579	0.00138253576242203	-0.00604233129081794	-0.0206464801333546	-0.0375236457690535	-0.0559445466613833
0.903992142857143	0.0960078571428572	-0.138930975889736	0.0891735714285715	0.0117478702250131	0.010364693877551	0.0110562820512821	-0.00073758971187543	-0.00278131480564248	-0.0160525731015017
0.00714625770643944	0.000973350873962114	-0.000249300094583895	0.00492473472683936	1.77507091993481e-05	0.000397061774406536	0.000207406241802943	-0.000294308465289272	-0.000728983855161712	-0.00139016347962488
0.892521380127809	0.107478619872191	-0.136808527758994	0.0953084281591425	0.01552609152752	0.00460588744588741	0.0100659894867037	0.00155957471100332	-0.00819771000824576	-0.0172147140208064
0.64776764839236	0.17656718871132	-0.0835048038331581	0.241476645368604	-0.00277616250093682	-0.00205418790728207	-0.0024151752041095	-0.0134701708443922	-0.029980490941569	-0.0462354723868837
0.0433698275748729	0.0159013890770125	-0.00568660354384538	0.01392075359229	-0.00166715112299658	-0.00277373139469663	-0.00222044125884661	-0.0017183800725437	-0.0045709009848212	-0.0044169268923259
0.853072824159967	0.146927175840033	-0.12734691563569	0.122757052154195	0.0103555263387406	0.0134025116410201	0.0118790189898803	0.000569695499411882	-0.00801320172229114	-0.0226502846558203
0.112928545859091	0.068556493028852	-0.0124874397172017	0.057423409424368	0.0174866898424022	0.0031766542622427	0.0103316720523225	-0.00323576656858948	-0.0039726500263749	-0.00507980344732392
0.891366282606283	0.108633717393717	-0.137056980155166	0.0969152139923569	0.00610152656866936	0.00389865658151367	0.00500009157509151	-0.00364832082949729	-0.013888997550069	-0.0212627791652792
0.933567074829932	0.066432925170068	-0.146561042252406	0.0632329251700681	0.0156719727891157	-0.0101251927437641	0.00277339002267574	0.00164579055864766	-0.00297020509252655	-0.00770743506493499
0.0731506603126839	0.00402959026402656	-0.00677876982561708	0.0423187506738926	-0.00146590531779979	-0.00278277381114168	-0.00212433956447074	-0.00588954070880643	-0.0102101028784645	-0.0132631629570304
0.932635736961451	0.0673642630385487	-0.146863182362569	0.0639233106575963	-0.000919752628324111	-0.00477233560090706	-0.00284604411461564	0.00162863687899395	-0.0066053179756751	-0.0191388083345227
0.924315589569161	0.0608973543734312	-0.145196902994183	0.0719215532879819	-0.00218421134421143	-0.0117302395223824	-0.00695722543329691	-0.0132261663733093	-0.0142391086691087	-0.0359108778387764
0.0648223958244335	0.0235682816685	-0.0030119708182275	0.0421222345459792	0.00921066936115254	0.00570338747715857	0.00745702841915556	0.00164035229815	-0.0013592728765527	-0.00501565207551748
0.202272762948914	0.139700046763439	-0.0217844125386839	0.139977286990055	0.0161579173797035	0.00532756757582803	0.0107427424777658	0.00503382919312156	-0.010088591436555	-0.0104167897233306
0.895117151102865	0.104882848897135	-0.136818903830675	0.0943830653473511	0.0109303545660689	0.0022171288235574	0.00657374169481317	-0.00571546742939599	-0.00634156577549427	-0.0160593385396116
0.0406613324506267	0.00523117570979889	-0.00468276609558373	0.0158555833671042	-0.000853086146965651	-0.00134688108108984	-0.00109998361402774	-0.00268425405141891	-0.00312366286965652	-0.00240836090436916
0.318387387782699	0.097453583223702	-0.0353299141447493	0.244460721726839	0.0268133092314395	-0.00349923454584078	0.0116570373427994	-0.00266411032068459	-0.0258616868807834	-0.0271141759558104
0.0369683697649892	0.00794855666055758	-0.00293308373126949	0.0238358138300031	-0.000127166983343321	0.000355049757271311	0.000113941386963995	-0.00270603859716698	-0.00506930382996949	-0.0055112745287693
0.228632911636991	0.105920266293433	-0.0234122852667394	0.161334336384539	0.0251899147550299	0.00358748441954171	0.0143886995872858	0.0102584850854162	0.00700655097750946	-0.0232949466943684
0.0692970966260383	0.0108414290127889	-0.00707836285954174	0.0378596020346312	0.00224937464147025	0.000304796827383422	0.00127708573442684	-0.00420344700519394	-0.00477786215013375	-0.0058895633489378
0.933019263038549	0.0669807369614512	-0.146657186365483	0.0644731179138321	0.0117327777777777	0.00276196145124707	0.00724736961451233	0.0040808807462378	-0.000261241496598563	-0.00570536848072556
0.893589089878376	0.106410910121624	-0.136806498591117	0.0946319305297877	0.00413293238507528	0.00222039785611217	0.00317666512059378	0.000377276334776244	-0.00988842693720837	-0.0204447358523829
0.115204887136941	0.089285819659171	-0.00994894246346789	0.0995723618781503	0.0176686756040962	0.00404305095353261	0.0108558632788144	0.00137779766344638	-0.00343341400436216	-0.00836695568966032
0.0870107505140361	0.00456893411184242	-0.00918596716777262	0.0396733096522215	-0.00332179116989306	-0.00203275685679193	-0.0026772740133425	-0.00574214977352885	-0.00727805823295893	-0.0117350365599594
0.0122707294457057	0.0349353315083952	-0.000819884084456055	0.0116108427201513	0.0122501295907326	0.0156502498880712	0.0139501897394019	0.0100909679334936	0.0111852803830956	0.0102509037052105
0.301461361210305	0.105942713912438	-0.0329516845352579	0.21725090104297	0.0215939848551723	-0.00394871607435526	0.00882263439040853	-0.00522320563152034	-0.0164727997112825	-0.0260090115259931
0.0224141088429902	0.000597589971964105	-0.00284557422539373	0.00717214631812775	-0.000755020504295632	-0.00218239496918027	-0.00146870773673795	-0.00242126902766047	-0.00323136993541607	-0.00339007301560781
0.301647838909114	0.0495928013125271	-0.0312830922885251	0.27404548800207	0.00137017461463168	-0.00249718088723566	-0.00056350313630199	-0.0178279110334221	-0.0333086863093753	-0.0459399183818938
0.581234469139764	0.364325637684884	-0.0711993361837776	0.279959002402007	0.0319186619844797	0.0287485967847572	0.0303336293846184	0.00810338548761025	-0.00967786480852495	-0.0327399778379354
0.229728724962245	0.106428591651766	-0.0232158933072485	0.161385527297627	0.0257570328816891	0.00398543223469811	0.0148712325581936	0.00669305416920024	-0.00655516000490808	-0.0180102349294366
0.0797528360856274	0.00627212614724233	-0.00785907568794023	0.0448005528926969	-0.00257138684433809	-0.00299867357581043	-0.00278503021007426	-0.0055482390880925	-0.00861552424817402	-0.0121496983895864
0.0502735062863567	0.0074755277749748	-0.0052524952290551	0.0231070037745471	0.00218841129270068	0.0020873768100079	0.0021378940513543	-0.000303702410173558	-0.00351949348158077	-0.00283652959771362
0.23006842385391	0.105019203508293	-0.0232952137569057	0.160940075446081	0.00650635372238467	0.00407226332561914	0.00528930852400189	0.00734182752827572	-0.0126420312602199	-0.0200428831414088
0.0710516501338324	0.0451167261211237	-0.00844655541664555	0.0244728547983994	0.00566278409713752	0.00310371964077598	0.00438325186895674	8.62728665668444e-05	-0.00259553095472456	-0.00355782918538279
0.0957002734325776	0.0733141270595617	-0.0104766067317357	0.0422443413661922	0.00928655707045152	-0.00298091265191407	0.00315282220926873	0.00135061656109221	-0.00296246113695528	-0.00692939943012431
0.109732398337781	0.00967159632342512	-0.0103692061706561	0.0682402789230296	-0.00360249839515965	0.000315699536458477	-0.00164339942935059	-0.00734156345041936	-0.0130899857880304	-0.0172644118940716
0.0409263897331509	0.0151472626250389	-0.0054112167358597	0.0128465571388449	-0.000684331848278902	-0.000514616595557058	-0.00059947422191798	-0.00219573150185336	-0.00212263292585305	-0.00453953492066504
0.160788864068393	0.105372239521581	-0.0162474695707112	0.109352235138051	0.00663016273076231	0.00157606103665467	0.00410311188370849	-0.000107152896083762	-0.00373069909041332	-0.0119931343711588
0.419123187309638	0.117656326804683	-0.0493558961404556	0.27924167116522	0.0239990980207881	-0.012624348739768	0.00568737464051006	-0.0237137690896871	-0.0211805357385381	-0.0348699016728622
0.0195057008740061	0.0327340678120073	-0.00162084453122184	0.0159663384367796	0.0117399355491022	0.00665386739002971	0.00919690146956594	0.00916275490827997	0.00701433218337309	0.00911462639378021
0.0929743379596708	0.0635812465369919	-0.010598067454582	0.0404315636709201	-0.00351141426361541	0.00328679314639246	-0.000112310558611481	0.00223557050042514	-0.00555716069765254	-0.0128951740399112
0.843890175380175	0.0837183089418634	-0.125810774574403	0.125992341626627	0.00209658527756362	0.00286665874755376	0.00248162201255864	-0.00442056180004824	-0.0191540756332509	-0.0320491778976332
0.201305665985365	0.136916885935791	-0.0206623058454022	0.137089910463807	0.0164536487243671	0.00276961961567221	0.00961163417001962	0.00285467120096766	-0.00840067104621089	0.0178167285431981
0.225596538496245	0.0305695583907334	-0.0231859788668454	0.163570799684068	-0.00298513346286614	-0.000561718957073437	-0.00177342620996979	-0.0135773263863341	-0.0243537679910988	-0.0293289874239843
0.906197528344671	0.0938024716553287	-0.140138041139296	0.0878377097505667	0.0138529931972788	0.00847360544217679	0.0111632993197278	0.00793745825602965	0.00285823195945045	-0.00730894851646968
0.475619554779373	0.170044472945609	-0.0583913575856295	0.257602366631336	-0.00266791128936689	0.00151151132272809	-0.000578199983319427	-0.0170783165011418	-0.0325616805060294	-0.0468153894880703
0.6571475464568	0.272260640426967	-0.0863250168156308	0.24352009804598	0.0108163127201314	0.010111104945509	0.0104637088328202	-0.0119663411368848	-0.0243338847942011	-0.0432654923661334
0.132238460364155	0.0133460714433674	-0.00912465192580046	0.106326640956978	-0.00317172297893706	-0.0033123021780315	-0.00324201257848428	-0.0108112026074355	-0.0175319779585191	-0.0227631926874534
0.547002723556442	0.322118060468984	-0.0691306362486432	0.293658943193217	0.00609219926462234	0.0123835838792995	0.00923789157196087	-0.00963084488780108	-0.0262745126446325	-0.0443540030909535
0.558911812517354	0.187372832033655	-0.0726188289361111	0.245875139941469	0.0150383028144857	-0.00870924147056273	0.00316453067196154	-0.0192223894230473	-0.030975971819229	-0.0412689219418536
0.115106127476327	0.0896807514590387	-0.00943004993967318	0.0982286346454414	0.00635749603710289	0.000606569584825412	0.00348203281096415	0.00222177725281174	-0.00589864546065315	-0.0114869130265931
0.0131753392918154	0.00835557485810398	-0.00153754186004693	0.0122218408163966	0.00485973691566945	0.00460954915026782	0.00473464303296864	0.0013003828152791	0.00352315732491805	0.00140776097407906
0.100049238679538	0.0651512708463779	-0.0113906836083979	0.0418059678814472	0.00201900395444204	-0.00262383546373236	-0.000302415754645166	0.0116497293602991	-0.00483632657316709	-0.0127353956278059
0.103314355431029	0.0086806905577701	-0.00994745626298932	0.0674437899871814	-0.00205912752290634	-0.00268893856207564	-0.00237403304249098	-0.010378900459309	-0.0129980514595651	-0.0168851053822413
0.549442745607015	0.218716813900029	-0.0701096353215573	0.29435876342446	-0.00604563636202615	0.00457603538163454	-0.000734800490195808	-0.0177377404436181	-0.036663710171456	-0.0576085940360115
0.021049291893081	0.00470285879768572	-0.00223449095467173	0.00890056474381796	-0.000179548268270706	-3.90081368904609e-05	-0.000109278202580585	-0.001392796450532	-0.00194192775842927	-0.00217975501002537
0.0431683513911544	0.0157639396852191	-0.00556328801775823	0.0132712689397392	0.00203826762068533	-0.00194278174175981	4.7742939462761e-05	-0.0038697576765282	-0.00584790884737451	-0.00457176416771269
0.396459694982344	0.0758720206785161	-0.0458755435586785	0.281631299737222	-0.00591451264531845	-0.0157553066813464	-0.0108349096633324	-0.0255922298540809	-0.037468285821951	-0.0515434424705055
0.0798727082893134	0.046000303604915	-0.00973061739037817	0.0274118510144988	0.00167212165728775	-0.00247051055411193	-0.000399194448412091	-0.00530750535478387	-0.00430852387741307	-0.00735646791110846
0.0149781181486092	0.00186128633543107	-0.00212025707093621	0.00209274518694583	-0.000752913874495902	-0.000256397682393139	-0.00050465577844452	-0.000814573194559222	-0.00141667833333019	-0.0014360726434844
0.0863349334314197	0.0531691528406822	-0.00991009884756866	0.0372543146495125	0.00612271654373653	0.00367141341094615	0.00489706497734134	0.0019472354265594	0.000593859132222582	-0.00329521348047643
0.858407944198659	0.141592055801341	-0.127770226684834	0.119987314828029	0.0165737585430442	0.00853789837146979	0.012555828457257	0.0032716391941392	-0.00451550394050393	-0.0197175456674512
0.0267365405994079	0.00730766534051869	-0.00322773641268028	0.00849956093989202	-0.00193975465918917	-0.00272438130439904	-0.0023320679817941	-0.00262277270291961	-0.00275056730677925	-0.00203091951809586
0.108152844764363	0.0305545720457237	-0.00885828968236296	0.107151626455928	0.00241958428542742	0.00132151219112837	0.0018705482382779	-0.00739655300269251	-0.012265323779815	-0.0209242625358166
0.931010090702948	0.0689899092970522	-0.146145250019593	0.0661089569160997	0.0110997392290249	0.0014190249433107	0.00625938208616772	0.000628638425066996	-0.00941729527008939	-0.0152051927437641
0.568762844448211	0.285714332335051	-0.0694094405462133	0.282923321284949	0.0136877045896908	0.022682703210561	0.0181852039001259	-0.00340216137480742	-0.0213536364851916	-0.0320256244781725
0.930123809523809	0.0698761904761905	-0.145933927802703	0.0665148299319729	0.00508802721088442	-0.0022205180533752	0.00143375457875461	-0.00391903215831779	-0.00974265563801269	-0.00973612200143215
0.458539222519636	0.315257282506709	-0.0561460777783747	0.323415894624878	0.00344614291465772	0.00985275621236381	0.00664944956351077	-0.0159594589346267	-0.0302270156235129	-0.0465575815964392
0.0684765942205699	0.00484670812760962	-0.00542272304800209	0.0435619338401172	-0.00437204250021762	-0.00368035602910283	-0.00402619926466023	-0.00898526497004276	-0.0115344692440214	-0.0150998022771173
0.115088858382694	0.0726945534011245	-0.011427858023303	0.0737141639811496	0.00119758646669622	0.00886722595742165	0.00503240621205894	-0.00154692381496058	-0.00631638348210758	-0.00745773176097017
0.0955596244284461	0.0733150676332579	-0.00990160955573587	0.0412315664406496	-0.00457602899921596	-0.00497593494872661	-0.00477598197397129	-0.00472181573192627	-0.000570221504969673	-0.00801966804509906
0.0107031055204002	0.000498686503527716	-0.00104527027860451	0.0056776052548187	-0.000854973403802636	-0.00115286030881263	-0.00100391685630763	-0.00186493832305974	-0.00258769526690743	-0.00305371737995061
0.652839773462509	0.275009021204313	-0.0853407792688274	0.242550587551218	0.0212985274382772	0.0146566793795536	0.0179776034089154	0.00179381248738197	-0.00914874481880246	-0.0342561038839704
0.924987414965986	0.0602268945411156	-0.144199774880682	0.0708573469387755	-0.0049021503100074	-0.00505299319727881	-0.00497757175364311	-0.0134734161289224	-0.0172603983131713	-0.0219342655278895
0.843886405261405	0.0853792018852852	-0.125432515231264	0.127720554445554	0.00971973685045124	0.00322712113283541	0.00647342899164327	-0.0094320210759169	-0.0170970960794451	-0.026136810401524
0.527671204193684	0.128325507767808	-0.065188364980943	0.294769347642792	-0.0080900262707948	-0.0100703735663954	-0.0090801999185951	-0.02296389856571	-0.0415613246617056	-0.0570780689670691
0.932315124716553	0.0676848752834467	-0.146479572593724	0.0642839229024943	0.0115540362811791	0.00546026077097517	0.00850714852607715	0.00406069160997735	-0.00796187488380218	-0.00238835600907028
0.211573457858832	0.0219275660890526	-0.0183454889254545	0.206463277557176	-0.00262991050851427	-0.00186386736077379	-0.00224688893464403	-0.0149736347628332	-0.026958587520495	-0.0354594355802129
0.453464288050271	0.181636760413158	-0.0545966219063285	0.324580161585809	-0.00757552004870282	0.0071056223483601	-0.000234948850171335	-0.0181318557686284	-0.0386363904989888	-0.0527575525052257
0.57957838059165	0.367532344219971	-0.0729623109899759	0.2804495039246	0.0229001496093011	0.0178893112344036	0.0203947304218524	0.0118494387701332	-0.0125370335382879	-0.0317266987733682
0.195079568368167	0.0760587983351013	-0.0201053222713582	0.140846875560953	0.0104423660236221	0.00716287053269649	0.00880261827815929	-0.00499348465636107	-0.0119733321244874	-0.0210734283271016
0.0937825165624573	0.0155035204084322	-0.00931630445395441	0.0593702404474662	0.00458417994401963	0.00156839773961777	0.00307628884181869	-0.0021469733166536	-0.00699054850311796	-0.0101511157506951
0.0913881028428352	0.0634197313540428	-0.01052848571416	0.039541487335167	0.00961915972937225	-0.00213082573510241	0.00374416699713492	-0.00054088066154602	0.0050870541153098	-0.011338623406817
0.305797042106188	0.105461315539408	-0.0325993758701713	0.216844386123967	0.033735123050227	0.00153209401620003	0.0176336085332135	-0.0151761017272257	-0.0238360844691702	-0.026175902244382
0.573550345018382	0.369975689453214	-0.0702217290604494	0.281386569484848	0.035549848308449	0.0197488138047388	0.0276493310565938	0.000935111995119975	-0.0156785559666253	-0.0304717704863164
0.325354876443111	0.0990323288131995	-0.0353548106422999	0.245704120845315	0.0538176078000773	-0.0136493007047944	0.0200841535476414	-0.010026536507949	-0.0175652617998598	-0.0355756249277886
0.0136175457864974	0.00163888622898892	-0.00190700306289637	0.00290079519331264	-0.000395360850003457	-0.0010562062203015	-0.00072578353515248	-0.00142563197845935	-0.00117797917448587	-0.00200315135252967
0.113946410841303	0.0690454382540316	-0.0125631897646046	0.0584614339278042	0.0135229556296422	0.000597883445964939	0.00706041953780356	0.00605004971922639	-0.00368388190003364	-0.00958386209877557
0.209720676287177	0.13785000495519	-0.0229403662333018	0.139542001212591	0.018304309637133	0.00401896423742931	0.0111616369372812	-0.00259639738908302	-0.00486487655171891	-0.0188634556476577
0.13248620265496	0.0880066716353252	-0.014261589075673	0.0690359543214243	0.0140545414845702	-0.00135547918539422	0.006349531149588	-0.00339509828501705	-0.00603848349581274	-0.00706656966916447
0.409510884777006	0.0767832948079019	-0.048079258230067	0.283197998720448	-0.00314649490202912	-0.00477568166897324	-0.00396108828550118	-0.0202921088302399	-0.0389543960409434	-0.0509370679905793
0.41732313733994	0.11790990537737	-0.0494753607176801	0.278442103464804	0.014098206447577	-0.0101081999284541	0.00199500325956148	-0.0102305561926319	-0.018853114149024	-0.0351166429090616
0.0494134553618985	0.00429981282539271	-0.00498313072484041	0.0218444761061621	0.00118016495846809	0.00150431264576736	0.00134223880211772	0.000346872229873653	-0.000613958918528536	-0.00324227585560526
0.0084293651390706	0.0085316716408898	-0.00051064947583452	0.00895837509071246	0.00536336657138478	0.00362591700547936	0.00449464178843207	0.00467649238922824	0.00414621461920168	0.00492201177778493
0.304685800353123	0.051505746685919	-0.032609469134173	0.247673787202179	-0.00488129583848002	-0.0166030912469791	-0.0107421935427295	-0.0277564061633831	-0.0340949916268948	-0.0467611577415756
0.143249839383491	0.0471696694220841	-0.0144668742865313	0.109824695359168	0.00160211229467311	-0.000944013121414511	0.000329049586629299	-0.00863412186886231	-0.0154731873355982	-0.0192645537202835
0.0471530400173854	0.00141618981016148	-0.00129696536954547	0.0461964692884893	0.000297340617392082	0.000272637599123896	0.000284989108257985	-0.00366238780177011	-0.00694171498207237	-0.0101650550829914
0.57439650527418	0.368720776242884	-0.0711859926921627	0.284871733343709	0.0317451506445501	0.0214862511244753	0.0266157008845127	-0.000868873390106994	-0.0154511211203987	-0.0339685119842339
0.548247646146839	0.219709703578097	-0.0698622964992401	0.294703188535502	-0.00563493669334447	0.00854749571719549	0.00145627951192551	-0.0206108121329519	-0.0409645611011988	-0.0561166213234002
0.0428685979219026	0.0159166388046251	-0.00542002176742953	0.0138296527430993	0.000336360624499293	-0.00230901444137321	-0.00098632690843696	-0.00150535163619122	-0.00439273130689324	-0.00498672377947037
