# Supplementary material for: Measuring re-identification risk using a synthetic estimator to enable data sharing
Source: PLoS One. 2022 Jun 17;17(6):e0269097. doi: 10.1371/journal.pone.0269097 (PMC9205507; doi:10.1371/journal.pone.0269097)
Supplement: S3 File — (ZIP) [file pone.0269097.s003.zip › wa/wa.vineCopula.1.15.csv]

risk_act	entropy_est	ital_est	hypo_est	g_err	g_vine_err	ave4	ave5	ave6	ave7
0.852699236171236	0.147300763828764	-0.1050598407845	0.120856469456469	0.00735481777481772	0.00931427417027408	0.0083345459725459	0.000169262802556913	-0.00707694934694936	-0.0145459292972823
0.648129163397602	0.176843956765176	-0.0734979090443767	0.237030417597026	0.000850922533738308	0.0105823814988856	0.005716652016312	-0.0172657399166499	-0.0317530894010144	-0.045303585415858
0.928763153439153	0.0712368465608465	-0.119775916081052	0.0670910687830687	0.010382857142857	0.000329816257816251	0.00535633670033664	0.00407663203463204	-0.00727942786842795	-0.00589817197617204
0.544919467441041	0.225650650998608	-0.0643008902338891	0.281926708870294	0.0163390558109583	0.00629069603619692	0.0113148759235776	-0.0104092926358719	-0.0248426365564363	-0.0424238507898906
0.438392783887269	0.0991359945109151	-0.0503359282719671	0.310020889476029	-0.00653317650781093	-0.00358524348474187	-0.0050592099962764	-0.0262459351627982	-0.0406540343692727	-0.0595184436866264
0.933090613756614	0.0669093862433862	-0.120497165517165	0.0635058306878307	0.0122673862433862	-0.0107954227994229	0.000735981721981638	0.00144437373737361	-0.00835288263588263	-0.00585256084656105
0.452363187995021	0.154712031684626	-0.0494625959822935	0.228915716795797	-5.91468348226654e-06	-0.00745476140490514	-0.0037303380441937	-0.0161861020038317	-0.0335358993113444	-0.0497283999027296
0.0419381496814272	0.0150509921764709	-0.00493045804383337	0.0120478014842363	-0.00139943359293231	-0.00146425730339909	-0.00143184544816569	-0.00252429421098711	-0.00331349378755518	-0.00513753653184004
0.39135955406249	0.0753941609431713	-0.0414660498695921	0.262351132949844	-0.00433174869754432	-0.01106464490162	-0.00769819679958217	-0.0216711878508843	-0.0368773229276046	-0.0520423531467803
0.662961448858669	0.317962357424291	-0.0766691472917387	0.234689725377902	0.0238887081647965	0.0182088209817822	0.0210487645732893	0.00573622133491969	-0.00581708981055395	-0.0269586643563393
0.479865890139122	0.263335739156203	-0.0541105501409359	0.240396877641181	0.0247761128288673	-0.0108517243358051	0.00696219424653116	-0.00412336962361454	-0.0303046398872439	-0.0417858273443003
0.0166056038405213	0.00507126371966266	-0.00156500067032299	0.00987608731350354	-0.000563862164381031	0.000363339668795083	-0.000100261247792974	-0.000703229401793137	-0.00144064020493581	-0.00201922364864093
0.539962074513723	0.22680551787688	-0.0624752977367938	0.283590403688073	0.00943781659024834	0.00452088154923669	0.00697934906974251	-0.00915398493800124	-0.0311092804904728	-0.0469531354137077
0.550853165418593	0.320752559133132	-0.0639584233393592	0.279936397744548	0.00768787452547604	0.00750581218871416	0.0075968433570951	-0.0103740339229108	-0.0265511519041963	-0.0434120209348385
0.895083563251563	0.104916436748437	-0.112939196379429	0.0926343415103414	0.0108162462722462	0.00185681000480997	0.00633652813852814	-0.00331582587782586	-0.00841647189847194	-0.014204402005402
0.0667670396394869	0.00647506756375738	-0.00591472756701324	0.033414706938204	0.0021178944847232	0.00301550550013995	0.00256669999243157	-0.00176477576104418	-0.00379008413312214	-0.00624075488954145
0.102892160892065	0.00889975410365668	-0.00845698007593083	0.0613844712066634	-0.00261280191837424	-0.000894238849791229	-0.00175352038408273	-0.00778562400382563	-0.0120156591324589	-0.017832681420543
0.0513375772977286	0.0401599600697139	-0.00349765092942877	0.0211523573665688	0.0117631888129596	0.00512597629027323	0.00844458255161643	0.0022397852003154	0.000816735584374742	0.00129323155273702
0.0358123057798668	0.0116991418232221	-0.00386522524645554	0.00510506310405411	-0.00250242751572892	-0.00486265126455946	-0.00368253939014419	-0.00334910993460649	-0.00445473723569897	-0.00418115648759599
0.399118022787974	0.0750897815289771	-0.044398901656739	0.266883969926799	-0.0084333033014507	-0.0141738154208222	-0.0113035593611364	-0.0276389218079621	-0.0412804856528413	-0.0496662566265703
0.325608149927822	0.0991639886015826	-0.035380066868559	0.228829446813202	0.0168764047535432	0.00125538202236708	0.00906589338795516	-0.0120667850400627	-0.0178103339165399	-0.0277491103717281
0.322889110723973	0.052339521963909	-0.0325914759791627	0.229075044290832	-0.00384289452965708	-0.0129616695542915	-0.00840228204197424	-0.0232475603727607	-0.038484765659527	-0.0480205305937587
0.93303382010582	0.0669661798941799	-0.12088334416662	0.0634808465608466	0.0172497354497354	-0.00739635690235707	0.00492668927368922	-0.00566233818033823	0.000992116402116383	-0.011038601916602
0.0200729463752959	0.0246584140434612	-0.00122658272568767	0.0139657554229346	0.00925774025288761	0.000274053262112078	0.00476589675749985	0.00916357175832899	0.00633342354669215	0.00137869780396327
0.883178601620602	0.0707781806672036	-0.111106537404575	0.0997009327709327	-0.0040986086984911	-0.0188598830050325	-0.0114792458517617	-0.011408846154018	-0.0189571143423141	-0.0231118222422001
0.110106832448561	0.0381626228184331	-0.00876703375750192	0.0966544236007352	0.0119487511480177	0.0052363518597804	0.00859255150389905	0.00131589553660391	-0.00621734547729423	-0.0145541104501763
0.892143025493026	0.107856974506974	-0.113010844838501	0.0945608263588262	-0.00128753823953842	-0.00221206904206916	-0.00174980364080379	-0.00841150120250145	-0.0175991986999928	-0.027314076821729
0.468343330480266	0.174458422135102	-0.0524343974038124	0.243812034825184	0.0206151960936689	0.00446644582322253	0.0125408209584457	-0.005745643474242	-0.0211610663802584	-0.0339409365530293
0.451934472170625	0.190589622130139	-0.0523536030711108	0.309446782516095	0.00623441460447172	0.0118005365712992	0.00901747558788546	-0.0155413551217665	-0.032796049366123	-0.0451174387114492
0.300797704779507	0.0491959324733546	-0.0311898389442837	0.250932209238552	-0.00103288839910581	-0.00244688714163016	-0.00173988777036799	-0.0197971890083136	-0.0329227175291789	-0.0445613065423002
0.850900553150553	0.149099446849447	-0.105013388758277	0.122876612794613	0.0119376244583304	0.00658924379759684	0.0092634341279636	-0.000159724127724026	-0.0110552630310865	-0.0165445954600953
0.301870520837722	0.0469803130393476	-0.0317330736987738	0.204782326719561	-0.00268273396267676	-0.0140526583831364	-0.00836769617290661	-0.0165626069094711	-0.0339458203796776	-0.0405960305062922
0.453168791957978	0.183701397404534	-0.0532908055910237	0.310844806466518	-0.0056826244496877	0.00129067478714628	-0.00219597483127071	-0.0213492638307398	-0.0363015757367202	-0.0554114891969639
0.903209936507936	0.0967900634920635	-0.113985580360604	0.0891523492063492	0.00240794035594027	-0.00737295045695041	-0.00248250505050507	-0.002887865079365	-0.00608066067266066	-0.00895974891774887
0.906390211640212	0.0936097883597884	-0.115028092275898	0.0866026772486772	0.0107577037037038	0.00465262189662186	0.00770516280016276	-0.00394448834825289	-0.0153317537277537	-0.00902378547378557
0.564767122302853	0.179616772058012	-0.0626454452127292	0.2750415843364	0.00257283252801344	0.00622767165795779	0.00440025209298567	-0.0227694810535366	-0.0328091646628288	-0.0508411166775607
0.129801854558194	0.0207646035962765	-0.0122701270431409	0.0989209784716849	-0.00460296017222989	-0.00144928836234887	-0.00302612426728938	-0.0104744713741921	-0.0150875172002909	-0.0192692702163209
0.101839496541358	0.0757330550394823	-0.00986356159040216	0.0411605850862874	0.0103497294541995	-0.00277128817613828	0.00378922063903063	-0.00319861672899779	-0.00457332467370838	-0.00506331014642615
0.302276038728974	0.0470022044294177	-0.0314467555324069	0.203517757210169	0.000189157581153176	-0.00661370870643713	-0.00321227556264198	-0.0160541223045422	-0.0320626939733121	-0.0361925655387336
0.0693753553263685	0.0414745197968586	-0.00732520905032351	0.0219611062841552	0.00405140333161749	4.5144803146796e-05	0.00204827406738214	0.000909361674664544	-0.00311542508734977	-0.00192573226406567
0.442722333877886	0.191684266981601	-0.0513766200250378	0.30985389812384	0.00196814445142601	0.0101529108688631	0.00606052766014459	-0.0133871177183432	-0.031259699351807	-0.0492398156035528
0.0952223608630985	0.074223900229224	-0.00898981891215113	0.0386225783604352	0.0154204189910861	-0.00156405628797621	0.00692818135155496	0.00263289656410268	-0.00141849560129195	-0.00595018495195329
0.415618878552078	0.0772673071147877	-0.0460312191428826	0.263231968201902	-0.00822887607100531	-0.0224880643530363	-0.0153584702120208	-0.030808425616732	-0.0392142968094282	-0.0523786312924628
0.284065741647157	0.0469128033688714	-0.0284606098418728	0.202657491814595	-0.00438250579429361	-0.00758201656955959	-0.00598226118192663	-0.0165246285076944	-0.0294783384078229	-0.0412802024635436
0.929573058201058	0.0704269417989419	-0.119501926139473	0.0661264973544974	0.0119445291005292	0.00561592592592608	0.00878022751322771	0.00131127753727756	-0.0028838412698412	-0.0108962005772005
0.0935282400604978	0.0638405928531302	-0.00951568594533912	0.0367411899217577	0.00627131808317759	-0.00302450178482613	0.00162340814917573	0.000363738838165387	-0.00407576714793385	-0.0105215079155506
0.562771483510852	0.267412635180769	-0.0642240249999265	0.231374815808822	0.0170129061575102	0.00266684470112222	0.00983987542931619	-0.00251157288516413	-0.0299413467708132	-0.0318868473685903
0.298824969548741	0.0503618708847775	-0.0303794342977146	0.22705109092463	-0.0104676799452115	-0.00454657573980721	-0.00750712784250934	-0.0234594858466439	-0.0322690330531223	-0.0406792875506423
0.294604496094604	0.0453948011044081	-0.0298928677671315	0.200426857041036	-0.00104056698752814	-0.00151545498938754	-0.00127801098845787	-0.0168087692832141	-0.0283787550239233	-0.0395407224891908
0.152099390876932	0.0987993695775194	-0.0146643262473899	0.0923123584497978	0.0107475849544254	0.00521941095853887	0.00798349795648212	0.00144784539078358	-0.00207970939969088	-0.0114230445779311
0.00771100781848384	-0.000692745370228308	-0.000631609266293352	0.0036345156137187	-0.00204619277426181	-0.00174655973713583	-0.00189637625569882	-0.00233176363804933	-0.00255447661705033	-0.00279405398850567
0.579333884958963	0.279035652353668	-0.0638084178091196	0.274316245689537	0.0134783629212063	0.0146382321860744	0.0140582975536403	-0.00192264313071799	-0.0290191684280684	-0.0420276291451309
0.15224983369559	0.105270642930544	-0.0144941453827979	0.0996745928810539	0.00856979809837932	0.00341123419112668	0.00599051614475299	0.00137545445743215	-0.00420952038027983	-0.012897555182848
0.0522392657902937	9.33221041337917e-05	-0.00519983042717823	0.0225341074837085	-0.00426268237220365	-0.00305735503711101	-0.00366001870465733	-0.00529310817831874	-0.00722572657913766	-0.00891960739884638
0.842981802567803	0.0850732413804505	-0.104179111152818	0.125063107485107	-0.00291766100566093	-0.0195820196679288	-0.0112498403367949	-0.0104410058817409	-0.0172526049983156	-0.0249554232402606
0.892524736892737	0.107475263107263	-0.113019744074533	0.0948297604617604	0.0109575257335255	0.00828194042994035	0.00961973308173292	-0.0021088600658602	-0.00802080382580395	-0.0145306719946722
0.54536936396396	0.223593578226365	-0.0628019299180578	0.280540650523707	0.00253947141098831	-0.000781450377171811	0.000879010516908196	-0.0131524256900847	-0.0306893087035131	-0.0431714803288233
0.417187649051013	0.11713331525644	-0.0463801175495687	0.26175612196664	0.0264817282212789	-0.00837362546223713	0.00905405137952092	-0.00912747142724307	-0.0298990764655195	-0.0420776325204492
0.45475891674452	0.240750616266519	-0.0508989926049343	0.229931566346698	0.00798609207018203	-0.00276160688303323	0.0026122425935744	-0.0133996756451431	-0.0285848156607263	-0.0375535658903146
0.13187053581295	0.0878751710292526	-0.0126729710553938	0.0636892159562515	-0.00238107345839075	-0.00520071783956708	-0.00379089564897891	-0.00274741161590425	-0.00148065553382468	-0.00645994002990039
0.855509317719318	0.144490682280682	-0.10474449528972	0.121204927590928	0.00378614370814367	0.00696441684241689	0.00537528027528034	-0.0058740061050061	-0.010169715863657	-0.0203967009611115
0.662381527818653	0.317270386557728	-0.0762445852921044	0.233911311120833	0.0360125262502946	0.0205038935613252	0.02825820990581	0.00287220951973421	-0.0132173019370614	-0.0286535203729198
0.546249219078535	0.324472789371986	-0.0636522695807771	0.283018819848297	0.0045530168894613	0.00645749597484657	0.00550525643215394	-0.00997527038046142	-0.0286899739514358	-0.0445647170446859
0.415591855241223	0.0775108507068628	-0.0454831185336019	0.262937376833892	-0.00204872820537128	-0.0129336220868935	-0.0074911751461324	-0.0300348378996426	-0.0387260849787064	-0.0575228431593475
0.105358442500923	0.0338626870010665	-0.0072530328846297	0.0925621632788657	0.0210455478340802	0.00261050623788313	0.0118280270359817	0.00462023443646961	-0.00657812661303391	-0.0103833059323125
0.299504971956256	0.102501778237118	-0.0303659884979684	0.200546206818874	0.0229628501195616	-0.00539112098092887	0.0087858645693164	-0.00657016758294832	-0.013503631152877	-0.0348607644763309
0.0506402392013694	0.0219794963475878	-0.00578739923572006	0.0135871101455805	0.000119495465386962	-0.00365437894891994	-0.00176744174176649	-0.00306993006126086	-0.00275335894749395	-0.00432046376611751
0.925834656084656	0.0597267077273115	-0.118937159646541	0.0691075661375663	-0.00661897154697133	-0.0151132835312834	-0.0108661275391273	-0.0216030478410478	-0.0221386444811102	-0.0253610246387598
0.843381192585193	0.0854355060700228	-0.102980954815986	0.12412502963703	0.000954417730417711	-0.0016178198691803	-0.000331701069381296	-0.00721967213561725	-0.0155439783109858	-0.0265012989917548
0.932801407407407	0.0671985925925926	-0.119588012305782	0.0639088148148148	0.0132432275132276	-0.00837701587301587	0.00243310582010592	0.00645151322751336	-0.000720839345839219	-0.00239301058201047
0.0412336323143207	0.0153031993345995	-0.00443820826964618	0.0117410653990406	-0.00105967995826702	-0.00179776598207231	-0.00142872297016967	-0.00173273238917755	-0.0036096375652362	-0.00355986442232659
0.0940124550103475	0.0642248995377554	-0.00887971118209341	0.0357363150331977	0.00628889874945614	0.00103985002914823	0.00366437438930219	-0.00434913440165667	-0.00386772681189784	-0.0088958776594074
0.573954966262387	0.371111807360681	-0.0641520215453337	0.275455772435883	0.0243810509735859	0.027849935792266	0.026115493382926	-0.00685825739161605	-0.0114194996098922	-0.0302027794724566
0.31708908665996	0.050275796719275	-0.0337356145249827	0.230038249092844	-0.0083067238801508	-0.00884813805138124	-0.00857743096576602	-0.0211163141314104	-0.0325551128765838	-0.0445932041929307
0.0198661694455958	0.0248397032906535	-0.00128873174058992	0.0141598157919792	0.0101464296446269	0.00311759508033922	0.00663201236248304	0.00447741489850969	0.00701470265575367	0.00583245595776477
0.451799870649147	0.155335162654859	-0.0498856170233017	0.230546841843249	0.00177442679454237	-0.0103911117694541	-0.00430834248745587	-0.0194206549193781	-0.0317340483031844	-0.0508996813873015
0.933383343915344	0.0666166560846562	-0.120862980924709	0.0634246560846562	0.0121151957671958	-0.0150337959992076	-0.00145930011600592	-0.00221664742664729	-0.00644683751542563	-0.00990009764309763
0.0703414491482475	0.0409334638026251	-0.00739411784683149	0.0214325208419913	0.00214552515025176	0.00467486404934853	0.00341019459980015	-0.00162690352212114	-0.00513295645329109	-0.00470065944414008
0.0766553152060986	0.0570218159081981	-0.0045280379472451	0.0441200383076523	0.0119996858051486	-0.00119415361792363	0.00540276609361247	0.0018223453772851	-0.000709333443856777	-0.00227955290488992
0.0567397798011385	0.0100414270478809	-0.00476260445608823	0.0368568733562598	-0.000480872412803389	-0.00165361901210292	-0.00106724571245315	-0.00356581255987126	-0.0068698060262793	-0.0097865831512946
0.0487471529619602	0.00815448906415683	-0.00430512756283297	0.0207265299891138	0.00178013813056212	0.00216772020601808	0.0019739291682901	0.000236390855344111	-0.00237806317065325	-0.0039431188864384
0.933277798941799	0.066722201058201	-0.120596151962031	0.0632190899470899	0.010307947089947	-0.0195703811743813	-0.00463121704221714	-0.000196391534391549	-0.00429267965367963	-0.0102176171236171
0.0706084299908435	0.00363462245393691	-0.00637052822400223	0.0361564645736782	-0.00522549253867105	-0.00225027556242183	-0.00373788405054644	-0.00560016343785352	-0.00824525570761616	-0.0115353010336589
0.300576465846652	0.0476332940987282	-0.0303038128391191	0.202470982946609	-0.00035589867080299	-0.0140447567313691	-0.00720032770108603	-0.0133606386319713	-0.0293497757439628	-0.0391426870329474
0.0749013162049281	0.0495175558507006	-0.00441156199082628	0.0364450902124718	0.0742238273446456	0.000796653436326872	0.0375102403904862	0.00342198643350512	-0.000785993200548771	-0.00203407712725323
0.929275544973545	0.0707244550264551	-0.120162302170754	0.0665111216931218	0.00298232804232823	0.00146468783068798	0.00222350793650816	0.000149938431938446	-0.00277772679172672	-0.0114011431531431
0.185946457130274	0.03427127323626	-0.0173995676640259	0.129417576470736	0.000648316252031905	0.00136713641359618	0.00100772633281404	-0.00863576234972921	-0.0222623700745191	-0.0248829110448941
0.562040198446573	0.268246066438407	-0.0662528701822261	0.234316182023644	0.0263380918129333	0.00567624517600895	0.0160071684944711	-0.00123954327233866	-0.0162168332552325	-0.0331734270181718
0.018715020581594	0.0338257540361257	-0.00169818536793315	0.0136953095384394	0.010960101343017	0.00894358261723725	0.00995184198012714	0.00892602588237129	0.00797287926495766	0.00811136261090552
0.301513715203054	0.0466247162196131	-0.0310152629928232	0.203458982759149	0.000805907331009381	-0.000823185598379739	-8.63913368515101e-06	-0.018136523463087	-0.0296354456130009	-0.040310919009414
0.31839557428836	0.0974580923113482	-0.0334578116509544	0.226087631427378	0.0217562843712565	-0.00761829363319183	0.00706899536903233	-0.00192862001511296	-0.0103240530499977	-0.026355067826577
0.277925668609012	0.0443281214887833	-0.0282779321738372	0.201966239946898	-0.00167272323676565	-0.00761572241620123	-0.00464422282648341	-0.0197839794194641	-0.0283202330967918	-0.0434258684450181
0.0914951121541102	0.0106440564770393	-0.00844984246327679	0.0534692057565521	0.000659330972045125	0.00357138582066555	0.00211535839635534	-0.00336234395827893	-0.00644444344910523	-0.00900080679803573
0.114866901932861	0.0733237150672917	-0.0113600133187827	0.0553037008359934	0.0208104898114082	-0.00186253883893274	0.00947397548623771	0.00126982495205145	-0.00144069610818479	-0.00791632377068827
NA	NA	NA	NA	NA	NA	NA	NA	NA	NA
0.559091279352709	0.193681522321479	-0.0651182435085319	0.236172308134198	0.0078843020239121	0.00636662902247842	0.00712546552319526	-0.0175173649265028	-0.0309370904078973	-0.0347696714199032
0.325800386722258	0.097363983809673	-0.0334194163606421	0.22682905797267	0.0169692218492397	-0.00755779344270097	0.00470571420326937	-0.00665650058537337	-0.0164601886188181	-0.0339313516267029
0.128092643395971	0.0215772006225691	-0.0105626871332259	0.0989250192343147	-0.00312212832944136	-0.00290976856534206	-0.0030159484473917	-0.00626314270819411	-0.0146212517911375	-0.0209654045166829
0.884051911865912	0.0700297839529503	-0.111574869621411	0.0991329346949347	-0.00407031337542174	-0.0045757049277978	-0.00432300915160977	-0.0115761628106901	-0.0224085180874525	-0.0304069476250824
0.658916883702113	0.273232436965604	-0.0740321240998534	0.232032324970988	0.0224013006177383	0.0216009046093767	0.0220011026135575	0.00340160938929612	-0.0145387326729117	-0.0251680568480409
0.0355258997604731	0.00533485446414388	-0.00346863267425289	0.0148275854661685	-0.000812259079047944	-0.00156397658892692	-0.00118811783398743	-0.001176363537759	-0.00407440561856227	-0.00423864519087652
0.418733487949595	0.116065232687401	-0.0468460511319101	0.261544022900065	0.027583092171465	-0.0103502599072705	0.00861641613209724	-0.0102178864663172	-0.0228988311206472	-0.0399567261350687
0.19368786659331	0.0756813313522914	-0.019258022033375	0.132385865264168	0.021083488955938	0.00344404868287487	0.0122637688194064	-0.0011570239371646	-0.00412885974877142	-0.0146811247476036
0.457679978992089	0.31856194410972	-0.0542446195715094	0.308195236119824	0.00689714698022154	0.0121234648816566	0.00951030593093904	0.021074344488562	0.0015989399000198	-0.0475891090052187
0.0796065106857383	0.00631740853555438	-0.00720904961583979	0.0406008771954014	-0.00250598090373898	-0.00252375162876441	-0.00251486626625169	-0.00660467562818899	-0.00895166815857319	-0.0103572187584419
0.0178142980875809	0.0092465926572056	-0.00173122641974599	0.011386478359617	0.0025412051719292	0.00296372030668874	0.00275246273930897	0.00219286657531973	0.00144070894672792	0.00168498007512562
0.533055116329424	0.128279963302312	-0.0615968362920707	0.283401712887633	-0.00506815824342188	0.00125307071509617	-0.0019075437641628	-0.0250466794588585	-0.0446234997743387	-0.0603025885613602
0.0512870908595917	0.00601723517872303	-0.00154700764631747	0.0403745192958361	-8.23038185384997e-05	-0.00011807845815795	-0.000100191138348221	-0.00433293798517917	-0.00806139369914409	-0.0107528744833748
0.0530612608895373	0.0224211709177739	-0.00586350089109799	0.0145738588775331	0.00160448704729915	-0.00277624036819955	-0.000585876660450201	-0.00342322311475557	-0.00385766467355825	-0.00487794126172773
0.129825339634566	0.0191929216149378	-0.0109317957646256	0.0899014367316583	-0.00409078607513469	0.000565909825053418	-0.00176243812504062	-0.00943844315826262	-0.0126719862454055	-0.0191584508105863
0.545980688431304	0.226044382405024	-0.0632553346861375	0.279692395224041	0.0141739393620212	0.00639265495767261	0.0102832971598469	-0.0170460090376058	-0.0278942298616112	-0.0514367365404023
0.0677452241505397	0.00236308028455735	-0.00610366475876994	0.0232695711312249	-0.00251345678247142	-0.00441775608265206	-0.00346560643256175	-0.0053172553753917	-0.00710135229113747	-0.00914644863704497
0.229388486356109	0.104875701143827	-0.0216523162611268	0.14783469458089	0.000982878663409931	-0.000399149722530662	0.000291864470439634	-0.00310935703883064	-0.00931875849941516	-0.026767868902473
0.929521386243386	0.0704786137566137	-0.119856542384667	0.0666048359788358	0.00852231716431717	0.00658073015873006	0.00755152366152367	0.00370124867724864	-0.00884814766714781	-0.0076169312169313
0.64739476517178	0.1763626470064	-0.0730004476136145	0.234367505541758	0.00468959658392787	0.00307515601005748	0.00388237629699273	-0.0167545885561516	-0.0352795263993088	-0.0452983127131807
0.930045873015873	0.0699541269841271	-0.120266730205628	0.0657190793650794	0.00722177392977408	-0.0027118895918895	0.00225494216894229	0.00356642328042334	-0.00246766378066376	-0.0100121275391275
0.458427290783962	0.24188446713915	-0.0524706998388752	0.229209759115754	0.0112782561375578	-0.00139078333431908	0.00494373640161938	-0.0145232863068563	-0.0185061629298511	-0.0347721436284464
0.544219908847167	0.225387908819252	-0.0639242234423854	0.280581377084167	0.00600262916923544	0.00583903539446773	0.00592083228185158	-0.0141631973010051	-0.0336826547133697	-0.0420196260828285
0.477782325938562	0.173912327201446	-0.0539208055947721	0.243240477002188	0.0194409547618058	0.00134078879138827	0.010390871776597	-0.00559278382814582	-0.025276215273036	-0.0368450108610602
0.932687746031746	0.0673122539682539	-0.120418633345818	0.0635451428571427	0.00654923809523811	-0.0129411054131054	-0.00319593365893367	0.00349012842712837	-0.00510299663299663	-0.0121211149591151
0.661679368479806	0.270177760760568	-0.0734953405198954	0.231951812546025	0.00649189930632188	0.0130558431751464	0.00977387124073414	-0.00748926154589369	-0.0262523923717496	-0.0422112751271648
0.321938120273062	0.0530393140525481	-0.0327122457572488	0.22838085885445	-0.00515028514400256	-0.00835744351243634	-0.00675386432821945	-0.0240810643778706	-0.0347266849829771	-0.0448654561398094
0.135526042558997	0.0533891143158546	-0.0124233543564539	0.0933154247573777	0.00546376184303338	0.00495431585784792	0.00520903885044063	-0.000680140939007617	-0.00580055616489408	-0.0143169490472818
0.925453068783069	0.0608398445838307	-0.118756585398112	0.0698909312169311	-0.00214170562770566	-0.0271713991116096	-0.0146565523696576	-0.0239866589010119	-0.0331303838139954	-0.0304992331807626
0.0522597963395265	0.000120059211355973	-0.0046936061419846	0.0219644100226584	-0.00365645374454401	-0.00429115142997268	-0.00397380258725834	-0.00420164620052755	-0.00717232797988864	-0.00937419023717517
0.0170385732785271	0.00883923969705788	-0.00164427599386618	0.0111497272193627	0.00187142843372254	0.000427906512825472	0.00114966747327401	0.000176514259072506	-0.000501918434065815	0.00179946422730319
0.300098747530294	0.0509567378984155	-0.0310153822832021	0.228110242401876	6.40773844406972e-05	-0.00703022169169987	-0.00348307215362958	-0.0197306163132784	-0.0340147419213731	-0.0445022186168195
0.0265468871259997	0.00671046733750345	-0.000303778650624423	0.0147268500084	0.000467318021742234	-0.000212119623361408	0.000127599199190413	-0.00192135455093019	-0.00386609098659867	-0.00569603716003533
0.296487316493206	0.0450338786544373	-0.031407545617365	0.203500696897252	-0.00445550302155096	-0.00615527687771827	-0.00530538994963464	-0.0186937906883257	-0.026395264213005	-0.0396924808354069
0.0732556706336591	0.00436159709370859	-0.0061064016141071	0.0384028022146358	-0.00233878878089647	-0.00198922128998368	-0.00216400503544008	-0.00662273196887808	-0.00914843651837746	-0.01155325756135
0.0268850174605221	0.00189865493578378	-0.00277595854816031	0.00792523935784534	0.000176218353103878	-0.00061215167497378	-0.000217966660934953	-0.00240922841120745	-0.00348737462764021	-0.00330567717144213
0.446914766656522	0.159118149008157	-0.0493356278419876	0.228894246549503	0.0068400389675507	0.000608535336266813	0.00372428715190876	-0.0144951044242991	-0.0253631663408734	-0.0412190452119481
0.0990370786280987	0.0648505159720449	-0.0099345830045565	0.0394522425429654	0.0090717973531993	-0.00142235373615049	0.0038247218085244	-0.00151739992231217	-0.00361402166547091	-0.0127337051608465
0.0327347956991596	0.0112205561475643	-0.00363734934683258	0.00728830058887346	-0.00395540411139135	-0.00349174930271417	-0.00372357670705276	-0.00313524966710091	-0.00312186771192473	-0.0048576910707501
0.904455544973545	0.0955444550264551	-0.114678807912784	0.0879488994708996	0.0163930264550265	0.00879486691086717	0.0125939466829469	0.00560492255892264	0.00309390143190158	-0.00282535545935525
0.894510397306397	0.105489602693603	-0.112927934737011	0.0924722693602693	0.0122910303030304	0.00855498893698892	0.0104230096200096	-0.00103633066933073	-0.00530056421356428	-0.0205551984866986
0.417731062334937	0.117088707382748	-0.0457994332712405	0.260342370773865	0.020446154238975	-0.0258306580238789	-0.00269225189245198	-0.0137031028829472	-0.021891102219219	-0.0395226961749011
0.45156502155274	0.189635076835252	-0.0517164771301879	0.306129650264902	0.00785312441696034	0.00617512238807771	0.007014123402519	-0.0110375021437613	-0.0278969240076021	-0.0493714610181556
0.0763100223864864	0.0574434659740578	-0.00482776718023112	0.0457041241880653	0.00927446891215458	0.00235648698667611	0.00581547794941535	-0.00176443132581358	-0.00583227432671719	-0.00708396192398385
0.0994457469998759	0.0649513030336135	-0.0097374649362976	0.0382620313846448	0.000469916199356449	-0.00295787797861435	-0.00124398088962895	0.000573612577174837	-0.00479060941460906	-0.00741803962462154
0.0878835522254217	0.00428849275210037	-0.00862954259913319	0.0374266005200753	-0.003974208935771	-0.00356946432903335	-0.00377183663240217	-0.00736888452418785	-0.00887684346864737	-0.0131750697217288
0.0390354743666448	0.00797527460256613	-0.00282160109071317	0.0210639662549676	-0.000622331284247102	-0.000587401897928982	-0.000604866591088042	-0.00237308718569967	-0.00429654883492298	-0.00652315974619268
0.109920371155613	0.0165889935564129	-0.0110577667777869	0.0560362041954914	0.000188119851849453	0.00281574124732561	0.00150193054958753	-0.0060729490372104	-0.00770300440129494	-0.0119779995412388
0.557709857704669	0.194159277837794	-0.0636126965858126	0.23344764070146	0.0169883059443467	0.000761639199153841	0.00887497257175029	-0.0192405619481031	-0.0333997940264514	-0.0327680444942984
0.853798387390387	0.146201612609613	-0.105253282288334	0.121683307655308	0.00393587812187812	0.0100831296851297	0.00700950390350386	-0.000639381676802664	-0.0115324533841917	-0.0192130101020984
0.020973134178136	0.00478621801805087	-0.00237342824520025	0.00926701990377738	-0.000376873724347623	-0.00029986919722727	-0.000338371460787447	-0.000956518171775597	-0.00142312146970597	-0.00232678533284688
0.558563411166747	0.179759782559752	-0.0607894865586396	0.278015169204339	0.00815481496087544	0.00967240316655082	0.00891360906371308	-0.0115618913278719	-0.0374143488403641	-0.047477299539222
0.0574909733881375	0.00156881416508877	-0.00544174080942652	0.0252414869033946	-0.0023693865476129	-0.00242396062856374	-0.00239667358808832	-0.00531834023044695	-0.00815183034143089	-0.0105697985272719
0.150622947710754	0.0580316170978338	-0.0145182920569013	0.103256527411029	0.00814787143571713	0.000810750244915726	0.00447931084031641	-0.00220159534404099	-0.00602239320437833	-0.00929502337955521
0.932823873015873	0.0671761269841269	-0.120097674642934	0.0639681269841268	0.012183746031746	0.00406323809523812	0.00812349206349205	0.0034144232804233	-0.00160012169312174	-0.00396907792207801
0.126813666153715	0.0110153313631827	-0.01188410432567	0.0644989399252261	-0.000916368453225652	-0.00399196108216229	-0.00245416476769397	-0.00900604479708345	-0.0136468005476777	-0.0191469349895263
0.207726390932701	0.0308709646367817	-0.0185769828482927	0.147925188193559	-0.00169312403898883	0.00121278620125778	-0.000240168918865524	-0.0130884132701146	-0.0187802216063996	-0.0307004210906604
0.558873224507346	0.187990307209925	-0.0645657806531482	0.236040612663571	-0.00222391341255512	-0.00963177060645792	-0.00592784200950658	-0.0158003327245104	-0.0400729809814175	-0.0473889879392713
0.0830364821123812	0.00824123959962079	-0.00818361612351093	0.0360650937051317	0.0023035313073214	-0.000159719579885392	0.00107190586371801	-0.00189144018942176	-0.00422463582383961	-0.00742196740423749
0.193621425362687	0.0767018224456084	-0.0192985428443186	0.131401323104596	0.0147488796386071	0.00446595012168655	0.00960741488014683	0.00517237005157611	-0.00035203358474184	-0.010374023778611
0.208326982399617	0.137923570143008	-0.0213253893128177	0.130235078696577	0.0167460778546621	0.0023444647743299	0.00954527131449601	-0.00057564359695636	-0.00218494494060287	-0.0123027928008905
0.024102303760323	0.0291868471988674	-0.00133534222669194	0.0135830967153751	0.00764869062570354	0.0134657106459901	0.0105572006358468	0.00669565832715579	0.00676122301978726	0.00581714874975338
0.398883943182441	0.0760790336365746	-0.0434399504323265	0.264129226358258	-0.00706742719155601	-0.0089050701833347	-0.00798624868744535	-0.0169362975138692	-0.0395007538252121	-0.0518347115096539
0.0364643906324697	0.00755843466500926	-0.0024440430743594	0.0216352933921251	0.000860661652103099	-0.000334144807807572	0.000263258422147764	-0.00310066905133061	-0.00449618263193628	-0.00618938693951257
0.150768789333751	0.0472457935568729	-0.0138356754196513	0.100880562585325	0.00247151490334915	-0.00405767523891898	-0.000793080167784926	-0.0060719740200659	-0.0168957134403856	-0.0185377029193602
0.132130570352808	0.0879330957629583	-0.0123947566091503	0.0633878457239286	0.0163795374584707	-0.00242256282102557	0.00697848731872258	-0.00322613883643236	-0.00367558546205632	-0.0101849027663399
0.538878752614029	0.226874875666832	-0.0633029805945324	0.285428953854177	-0.00169377137683246	0.0072270815768346	0.00276665510000107	-0.0143332925242049	-0.0256127357900694	-0.0475479872782353
0.151275435120297	0.0477415483251661	-0.0145457965471089	0.101694631900816	0.00492182668903174	-0.00317870324233982	0.000871561723345959	-0.00431552946991115	-0.0146941375288709	-0.0201732489386685
0.0964843134350574	0.00738435367023979	-0.00905761238888997	0.0413812937873744	-0.00225500346957393	-0.000748135012514112	-0.00150156924104403	-0.00638293350254056	-0.00952253965046007	-0.0128641268560839
0.0267478040081229	0.00528831041887369	-0.002675280889975	0.00791452744591928	-0.00086846180268519	-0.00225386155732363	-0.00156116168000441	-0.00219055191338441	-0.00209300107447177	-0.00309541757361766
0.0860617249617566	0.0114234194623993	-0.007068936606539	0.0622454073558085	-0.00316811238819495	-0.00104280633991415	-0.00210545936405455	-0.00780989295716625	-0.0107089512909613	-0.0152632378315378
0.533335807522713	0.12549682691523	-0.0600373798862465	0.280774410221832	-0.00446408515544405	-0.00705602795185833	-0.00576005655365119	-0.0226463997433044	-0.0456856584171698	-0.0577468601085861
0.370326266039406	0.136223614065574	-0.040080733139741	0.21656714603492	0.0026970069796915	0.00437802651350705	0.00353751674659925	-0.00637326928512133	-0.0231746172102473	-0.0340829008232389
0.0685722638511479	0.00465734242705626	-0.00504007820341165	0.039696580185116	-0.00270963043848967	-0.0047353202226573	-0.00372247533057349	-0.00921323283392007	-0.00980484585977867	-0.014829204857976
0.930901015873016	0.0690989841269841	-0.120173603422643	0.0650212698412698	0.0120575238095237	0.00566482539682533	0.00886117460317448	-0.00407268253968252	-0.0103930342620343	-0.0161651423391423
0.653649204569757	0.276580266833678	-0.074957659069554	0.23603147361316	0.0171301999001586	0.0205297365345393	0.0188299682173489	-0.00399194135469205	-0.0161087671011253	-0.0270620092042186
0.0271730412354159	0.00209954256580795	-0.00295958393433995	0.00822289610405324	-0.00142179427797923	0.000572099382744801	-0.000424847447617213	-0.00123767795330573	-0.00252914805226415	-0.00305029002432899
0.0394605106028035	0.015966086607611	-0.0021060465473467	0.0172819200886046	0.00528967538546404	0.000484634458284741	0.00288715492187439	0.00161316506690713	-0.00125203657005451	-0.003405967171141
0.299124645934717	0.105304864310017	-0.0310131873323207	0.199788374700342	0.0245625816015866	-0.0107130080874281	0.0069247867570793	-0.00652239741589278	-0.0160776671896974	-0.0326051855185826
0.662468738301743	0.268683269603379	-0.0748237973799248	0.234326088417611	0.00737060691171121	0.0108962859464219	0.00913344642906655	-0.00348088275926717	-0.0250186353336148	-0.0345541929237807
0.0783150258874909	0.0551056068346731	-0.00479030366792479	0.0402967130113423	0.016085102083579	0.00420045779571164	0.0101427799396453	0.00953389491055835	-0.000761708028168592	-0.00187894679909517
0.906387989417989	0.0936120105820106	-0.114194395570937	0.0864386772486773	0.00714903459503469	0.00771164805564817	0.00743034132534137	0.00449007263107259	-0.0104256341806341	-0.00969995650645639
0.305098219681423	0.1064678818819	-0.0316928277046347	0.202122645929168	0.034455614332467	-0.00837666203554993	0.0130394761484586	-0.012919873978245	-0.0178535784594454	-0.0279280437244349
0.319374145635086	0.0949630852831803	-0.0336009213934376	0.225987883136738	-0.00351791832279974	-0.00785861417260375	-0.00568826624770175	-0.018094394870938	-0.0145223128814721	-0.0290734926607576
0.0171059239144824	0.00142803486911932	-0.0020434823938637	0.00179891352320146	-0.00178309074144896	-0.000601950463682478	-0.00119252060256572	-0.0010656771208667	-0.00159667889197235	-0.00166567432785948
0.416465644367702	0.117776489363749	-0.0463742659881267	0.26126624295195	0.026809003861491	-0.00309072058944548	0.0118591416360228	-0.00272993030899465	-0.029039460947344	-0.0396922487990222
0.0191334712412137	0.0329864412912479	-0.00153534231654769	0.0136978540261675	0.00925227880505185	0.0101071056829724	0.00967969224401213	0.00779873805388807	0.00799893653473464	0.00737124634998101
0.931756698412698	0.0682433015873015	-0.120046185397793	0.0649313015873016	0.014464656084656	0.0072685396825396	0.0108665978835978	0.00056265079365081	0.00159896825396821	-0.00631121164021164
0.663370512350795	0.317677017036893	-0.0738643335975491	0.231206784799899	0.0287293157788018	0.0165767450169806	0.0226530303978912	0.00862634103530291	-0.0122965879769791	-0.0294662543297742
0.0278575379780588	0.00692836146695066	-0.00297400683269673	0.0085766414078239	-0.000958318950553032	-0.000982859170299749	-0.00097058906042639	-0.00112798481751466	-0.0013873480031302	-0.00303407157040729
0.107790354825922	0.0307250103334996	-0.00828836759438767	0.0974053894302982	0.00794885640819941	-0.00428339896934783	0.00183272871942579	-0.00454126379008189	-0.0113658724864789	-0.0170454666070375
0.393912048290542	0.0746390659519314	-0.0430139759995927	0.265134509517663	-0.00436085689806492	-0.00523789372437944	-0.00479937531122215	-0.0228968521034614	-0.0422886389562714	-0.0518925811646886
0.131847997969268	0.0880880899513735	-0.0124577861584449	0.0629022213535291	0.0199932298781508	-0.0110420647891325	0.00447558254450914	0.00121013156094887	-0.0072102187081457	-0.0112590545263317
0.418333607711269	0.119325199445541	-0.0461306579404671	0.259930101166942	0.0315879306777089	-0.00363038996390452	0.0139787703569021	-0.00963008955019956	-0.0362031590474127	-0.0401042691212014
0.884711392089392	0.0703728957559548	-0.111268344914856	0.0978508532208532	0.000265150923150714	-0.00924158108558115	-0.00448821508121522	-0.00786685367149287	-0.0187923914850391	-0.0269782819799645
0.091557576563478	0.0100428562815649	-0.00879858102870162	0.0534187492652231	0.00493171825042367	0.000824660079204231	0.00287818916481396	-0.00129255463134144	-0.00491203845686157	-0.0103931952904633
0.933171777777778	0.0668282222222223	-0.120040591360694	0.0638282222222223	0.0114422328042328	-0.000663829725829568	0.00538920153920164	-0.000512366522366414	-0.000538497354497292	-0.00159482539682532
0.0314350828175593	-0.00192958515817809	-0.00268292992502618	0.0171583904820235	-0.00579689458192291	-0.00477258412316442	-0.00528473935254366	-0.0072201157291142	-0.00886881643728874	-0.010165040413755
0.571703421696106	0.280513283679315	-0.0637107211569693	0.278577852451768	0.0137109958001974	0.0146009978228041	0.0141559968115007	-0.00822256194937498	-0.0247198174487396	-0.0399266761255431
0.0760463003933271	0.0568728061553413	-0.00454195934701601	0.0445425273449467	0.0147723553679026	-0.000278492888456466	0.00724693123972305	0.000985637466958553	0.000140071629657498	-0.00665923499477004
0.0190714149320273	0.034153243766226	-0.00167856588720243	0.0135443463196923	0.00817686976028264	0.00929085745062108	0.00873386360545186	0.0107859731089366	0.00724784604818253	0.00788657383968779
0.00995684137624659	0.00123160980432491	-0.00102389817561473	0.00416457683753868	-0.00254288353674131	-0.00176443093616369	-0.0021536572364525	-0.00217065389008204	-0.00261492584100277	-0.00289897484448329
0.20178808704367	0.0772992751587074	-0.020559253555125	0.131623944666202	0.0145665807124223	0.00466354601109256	0.00961506336175741	0.00405896034191741	-0.00550106049061383	-0.0193776409771901
0.550687981421965	0.323715439714189	-0.0628053109363541	0.279482929278629	0.0101967651370535	0.00870492960838931	0.00945084737272139	-0.00863561356686537	-0.0200695763007207	-0.0411121868653661
0.0368414006754534	0.00882308261964284	-0.00138571640294186	0.0146643807152248	0.00180070483191394	0.000543257496177604	0.00117198116404577	-0.0022526856340964	-0.0023391600396902	-0.00553148387992893
0.0491300889805703	0.0327111999321647	-0.00295526220887763	0.0186173444067268	-0.000742696512458181	0.00566186313184323	0.00245958330969252	0.000503635404333833	-0.00142819233179258	-0.00332431307594189
0.305696988710063	0.107981829894179	-0.0315478023769391	0.201848737506268	0.0232141516495206	-0.00691576911112474	0.00814919126919794	-0.00831480613190921	-0.0123792897625035	-0.0273268390216597
0.0149881375282406	0.00223563390314539	-0.00175928746815333	0.00218195339827014	-0.000222120168929078	-0.000732320712066995	-0.000477220440498038	-0.00098467007916269	-0.00130248540515794	-0.0013103466162723
0.576012773344825	0.369010459915553	-0.0643119729100977	0.275605789427033	0.0123208865745565	0.0185252623873917	0.0154230744809741	-0.00322024883359695	-0.0110067786435984	-0.0375662570274894
0.00863340944386613	0.00172193217276306	-0.000812023027406385	0.00864636546413667	-9.31698902720511e-05	-0.00128536117028045	-0.000689265530276253	-0.000912372481540043	-0.00142319648640713	-0.00195193196050658
0.0315684104909703	0.00190451329153535	-0.00323873793098741	0.00937412834864498	7.51254800706452e-06	-0.000456644976839778	-0.000224566214416355	-0.000743957468039212	-0.0028846901652889	-0.00411234508216254
0.416766441233943	0.116591815368997	-0.0475072296983383	0.262422737387001	0.0231717633679144	-0.00448909460635533	0.00934133438077955	-0.0114128382650414	-0.0263914067179415	-0.0411134614706301
0.658291368790932	0.272093790122122	-0.0758012404868295	0.237726990829834	0.00276553796369716	0.00985963305841531	0.00631258551105618	-0.00332577630692932	-0.0300296635160886	-0.0418774316856211
0.533404785837827	0.127227266226839	-0.0604623927367535	0.282840333047783	-0.00148460751939228	-0.00762644734043738	-0.00455552742991483	-0.0246634367604098	-0.043524290497353	-0.0573433190752398
0.00649248839424587	0.0232696143074661	-0.000468716471205024	0.00607578226643736	0.00976151489795157	0.00643042073960008	0.00809596781877583	0.00663199689420573	0.00215023784368304	0.00137077669924452
0.0797805453143619	0.046342006703167	-0.00865385947974234	0.025881992934079	-0.00575185446402995	-0.00358861989033428	-0.00467023717718212	-0.00139343304249891	-0.00611095523536959	-0.0075730387429897
0.125601658903653	0.0874366717365661	-0.0118495505183693	0.0618784319516544	0.00869737779677196	-0.00405149812243337	0.0023229398371693	0.00204481324234734	-0.01208465909676	-0.00718092491849191
0.0448401227151202	0.00595837527354655	-0.00457852004602796	0.0168454523313801	-0.00088220221883567	-0.00109357935366473	-0.000987890786250202	-0.00201464065557648	-0.00283123248299383	-0.00533796581307964
0.52747573008249	0.12657798589595	-0.0601079742336521	0.285028510677943	-0.00581699410847947	-0.0145086486032775	-0.0101628213558784	-0.0285218150575262	-0.0441225415560789	-0.0605163235711914
0.0732207451411471	0.00370827314039419	-0.00736075641601407	0.0265665420911011	-0.00274898803200155	-0.00269543433994425	-0.00272221118597291	-0.00430757729680903	-0.00852836460140385	-0.00864852142325112
0.12982161888974	0.0199390533518631	-0.0119344098155416	0.0904476299812318	0.0019015480359833	-0.000731993335986392	0.000584777349998455	-0.0103250048193574	-0.0138985489944062	-0.0184756159541831
0.93192528042328	0.0680747195767196	-0.120795378961486	0.0654622751322752	0.0153622116402118	0.00820562962962978	0.0117839206349207	0.0043264155844156	-0.000117613756613788	-0.00849065464165455
0.453535942859334	0.154267863527764	-0.0508671050827493	0.231055586991893	-0.000470317510296303	-0.0126402945816525	-0.00655530604597443	-0.0172206861240847	-0.0364356153334945	-0.0463825567363675
0.0320943857676687	0.0116845819679619	-0.00370932814083825	0.00794792739729911	-0.00350973003486727	-0.00398882586443279	-0.00374927794965003	-0.00581155800316047	-0.00376208258141084	-0.00414415807133808
0.0332970941930165	0.0028984211878884	-0.00342961530726368	0.0112102260835719	-0.00100416641468914	-8.33778886662473e-05	-0.000543772151677696	-0.0013354939190472	-0.00260701802462036	-0.00352089464418014
0.659728818882323	0.320112049846943	-0.075071413810757	0.235146325822587	0.0143699502713983	0.0134089733023177	0.013889461786858	0.00696914615626654	-0.0120487954912437	-0.0186892608536156
0.300502652891628	0.050381483954086	-0.030203752871283	0.250699736885966	-0.00059580767565709	-0.00605378054213357	-0.00332479410889536	-0.0176172671208463	-0.0345311589658829	-0.0471931555160741
0.000104290581042555	-3.18037380502949e-06	-3.46726818021843e-06	2.05269086246116e-05	-1.46727570053041e-05	2.95532034179038e-07	-7.18861248556253e-06	-9.31499601488001e-06	-1.74140775719985e-05	-2.72356298213083e-05
0.0126056682584659	0.0088753308988677	-0.00127599002389941	0.0100218913262968	0.00413211057560219	0.00334545745261122	0.00373878401410671	0.00409910494297004	0.00300844639664401	0.0030617036285273
0.905091164021164	0.0949088359788359	-0.115932747846098	0.0875230582010581	0.01331696007696	-0.00114349983349982	0.00608673012173011	-0.00489512970362971	-0.00500255918155923	-0.00482890261590263
0.65559674523128	0.274201645608172	-0.0730296334562631	0.234788744230791	0.00870916325390192	0.016851326776027	0.0127802450149644	0.00195208931032131	-0.0169297100264836	-0.0278901720791811
0.556101996026897	0.193665022139054	-0.0655769656083645	0.234352849353879	0.0227531216633933	-0.00569870195568045	0.00852720985385635	-0.0115099675833568	-0.0226285001791496	-0.0403424897717187
0.893816494468494	0.106183505531506	-0.113170445069568	0.0925960134680134	0.00749427513227519	-0.000770592518592461	0.00336184130684136	0.00175904277204297	-0.00909230721130716	-0.013905953360365
0.0157072897950474	0.00231807645111371	-0.00182023880741774	0.00221601959954309	-0.0018354420207884	-0.000620010536613778	-0.00122772627870109	-0.00126494265625996	-0.0012622587043311	-0.00187454673946376
0.884210907240907	0.0700304155096682	-0.111832255246885	0.0985678229178231	-0.00261602260702243	-0.0112254888814887	-0.00692075574425555	-0.0149735863624391	-0.0204730700526395	-0.0274254862769315
0.0715093353923518	0.0452252831118151	-0.0077823077425607	0.0230069276814834	0.00871548193688625	0.00122547449160483	0.00497047821424554	-0.000773900967915922	-0.000580395776801509	-0.00162698283510172
0.00870688836032991	0.00155511605424101	-0.000983057926485626	0.00853233047031564	-0.000658637835715035	-0.000796534178570171	-0.000727586007142603	-0.00096518478144252	-0.00191556578818337	-0.00202861907568805
0.0988613075641256	0.0651894139804674	-0.00985489639366101	0.0393258629388582	0.00722623209277659	0.000590219135564937	0.00390822561417077	-0.000773342433085633	-0.00243550116521571	-0.00710440265384867
0.150244559754284	0.0571717892687542	-0.0145225309315545	0.103345147542669	0.00980020800482306	0.00342049890120491	0.006610353453014	0.00296743532118188	-0.000613713388214698	-0.00843479212330631
0.882092165538165	0.0708110538766019	-0.111388171195909	0.0995807868427869	0.00616008794908807	-0.0013432517112516	0.00240841811891823	-0.00695442731451545	-0.0175515991286099	-0.0248422642344583
0.552040498360861	0.31928673338908	-0.0625813553757307	0.277417769411808	0.00632922410140579	0.0119774224626595	0.00915332328203267	-0.0067878149713736	-0.0285972487746186	-0.0439043712980449
0.115726382003301	0.0738638395676011	-0.0114984817389889	0.055509930847275	0.0155161833567932	0.00407454625576538	0.00979536480627929	0.00765513291812617	-0.00141074148655659	-0.00450675717701933
0.00636092962037882	0.0236518304349585	-0.00028156687490805	0.00549313436753811	0.00620743139228215	0.00384174750323527	0.00502458944775871	0.00350343031029141	0.00405619067706059	0.00110646679541944
0.200638769732553	0.0770359888529407	-0.0200723098204983	0.131832073496226	0.020913729798502	0.014545676136909	0.0177297029677055	0.00148400288364164	-0.00921009519272631	-0.0100069174237959
0.103203772716914	0.00922279489387687	-0.00860253572688516	0.0622085798507984	-0.00491765736808039	-0.00195500879493249	-0.00343633308150644	-0.0077355153902145	-0.0134056074055164	-0.017914920052801
0.0318511284304731	0.0105386371682303	-0.00364532297037234	0.00781520523957046	-0.00184163840826115	-0.00135873878023238	-0.00160018859424677	-0.00376981794429827	-0.00374978340856248	-0.00476185413915748
0.152953610138115	0.105792131523168	-0.0151079446331242	0.101450678406579	0.00716090783920864	0.00185129231319506	0.00450610007620186	0.00425946556334181	-0.00723102128770362	-0.0112553934882271
0.481141373113896	0.265344305060188	-0.0552592984697355	0.242887492832126	0.0219132063554243	-0.0083780184054757	0.00676759397497428	-0.00452520539939749	-0.0304145458313109	-0.0405227945320567
0.652839097616041	0.276552816852321	-0.075235052833945	0.236346233457426	0.0157799731220736	0.0221294007168908	0.0189546869194822	-0.00117735846839939	-0.0107929781075495	-0.0247593887756462
0.857709403929404	0.142290596070596	-0.105903304951778	0.119530338846339	0.0157494523254522	0.0112437124357123	0.0134965823805823	0.0233454866897809	-0.00771559360316343	-0.0104468237696755
0.102861570297145	0.00870804453691407	-0.00904992206447384	0.062523114671004	-0.00460506386672462	-0.00194237743427146	-0.00327372065049804	-0.0071924765415453	-0.0130391750272327	-0.0160311374936913
0.39902870967838	0.076107009825621	-0.042840287353901	0.26347963330761	-0.00128340539038202	-0.0082989607915952	-0.00479118309098858	-0.0277653041246693	-0.0437962802272882	-0.0558932396100114
0.178314458769448	0.0336859262686384	-0.0167977273932641	0.130526806930498	-0.00092730577620731	0.00306883316726866	0.00107076369553069	-0.0127388806700605	-0.0197231575130537	-0.0277170210934232
0.890129526473527	0.109870473526473	-0.112578199688845	0.0950262195582195	0.00267675924075927	0.00554381751581756	0.00411028837828842	-0.00154117009243482	-0.0116051963591963	-0.0174925354645356
0.891675092611093	0.108324907388907	-0.112657971820035	0.0948707486587486	0.0046999319199319	-0.00441155459355469	0.00014418866318866	-0.00298784741184754	-0.00858201737260567	-0.0149458097088098
0.217193915232813	0.0249255836449341	-0.0185772142200022	0.188073633137593	-0.000820629367569353	-0.00142634826041724	-0.0011234888139933	-0.0148129564653045	-0.0267823376237722	-0.0363054879074564
0.557608826493411	0.187713823626118	-0.0647408694580617	0.235218166264917	0.0102686169965499	-0.0103413371834019	-3.63600934260022e-05	-0.0136296886084644	-0.0322407306858308	-0.0422079994472953
0.0886835686598783	0.0564190447980199	-0.00895301997572188	0.0340197408423458	0.012842801983739	0.00143075704744774	0.00713677951559338	0.00365629594458299	0.000344397182929876	-0.00384599945440257
0.901563037037037	0.098436962962963	-0.1133369485179	0.0896583597883598	0.00899810197210194	0.00933136507936505	0.00916473352573355	0.00627303463203466	-0.00180282780182772	-0.0111240209137268
0.302956439315724	0.0464953520873375	-0.0321781188728612	0.206174622165314	-0.00237237160197262	-0.00148165583262483	-0.00192701371729875	-0.0183165947072234	-0.0329170097765324	-0.0418050234949695
0.934603492063492	0.0653965079365079	-0.119942356788932	0.0620542857142856	0.00810984126984116	-0.00928659521959529	-0.000588376974877014	0.00171594179894174	-0.00523712698412704	-0.00320926358826357
0.202867864585409	0.138068191939626	-0.0202200503238787	0.129251070230841	0.00487712563751597	0.00357697942586827	0.00422705253169212	0.00285089234762514	-0.00366291164568322	-0.0190807773952891
0.901931597883598	0.0980684021164021	-0.114414290450235	0.0885075132275133	0.00543656084656075	-0.0124253198653199	-0.00349437950937959	-0.00808426264476259	-0.00462850024050032	-0.00964216279145702
0.152359504450559	0.0980998593470707	-0.0147703595061588	0.0927530362983782	0.0151322103267793	-0.000240998865440545	0.00744560573066941	0.00228275107769066	-0.00823380318178568	-0.0149499950725692
0.00489374456248316	0.000424155251440224	-0.000263041232227203	0.00529171917058637	-0.000107333307076468	-0.000125250596808482	-0.000116291951942476	-0.00070972674402418	-0.000991300022888675	-0.00119872727301561
0.544101501034054	0.109337749633497	-0.0627590027420375	0.23802704385928	-0.00109508146604309	-0.0080345575194164	-0.00456481949272969	-0.011859311521349	-0.0718673757510251	-0.0539030880688484
0.857673968919969	0.142326031080031	-0.104772077623577	0.117545816183816	0.0177948935138936	0.0119311575831575	0.0148630255485256	0.00726568185581178	-0.00374288912938914	-0.015175497868145
0.320133728925352	0.0962559780993252	-0.033131746467706	0.22548973499841	4.61891648940171e-05	-0.00290891408220645	-0.00143136245865622	-0.00558871069645617	-0.0273834087605868	-0.0245607706810729
0.546000742525588	0.322071811344299	-0.0638221763006054	0.283905143427618	0.00659909616714005	0.0102130499030084	0.00840607303507424	-0.0126755805395979	-0.026984512348647	-0.046093693219533
0.581633333379908	0.362817051630802	-0.0656651299253539	0.273454145402675	0.0213878377454989	0.0240206409393242	0.0227042393424115	0.0103854649246201	-0.012569661654939	-0.0260294370352268
0.931656264550265	0.0683437354497355	-0.120300657211272	0.0646806243386243	0.00605572486772488	0.00438811640211645	0.00522192063492066	-0.00615889802789804	-0.00704094757094753	-0.00906187301587302
0.88426207030007	0.0700174505435152	-0.111636924612582	0.0979016968956968	-0.000892298886298826	-0.00845239301656953	-0.00467234595143418	-0.0123347359818602	-0.0195964349718065	-0.0230029495976227
0.569228459129189	0.28708815744311	-0.0634115900287386	0.277739987255215	0.0162402074807652	0.0219536516877865	0.0190969295842758	-0.00287942226525439	-0.0244888727189707	-0.032401094387621
0.851064511784512	0.148935488215488	-0.104266794635078	0.121610578162578	0.00982425345025351	0.00933499128757964	0.00957962236891663	-0.00448196980796967	-0.00785487381137373	-0.0168566641175014
0.857906553298553	0.142093446701447	-0.105113785111432	0.118011541939542	0.0213441537721536	0.00909654626270417	0.0152203500174289	0.00592166836213892	0.000229269212269068	-0.0149961762692645
0.480405360775471	0.261912401566133	-0.0545799849287485	0.240770717121399	0.0127527361168505	0.00210990059356386	0.00743131835520716	-0.00265784469403074	-0.027789746503811	-0.0316845052765637
0.554745244364243	0.1891892487827	-0.0634167969164389	0.237690785346061	0.00182415191161722	0.00425830189232979	0.0030412269019735	-0.011670381789411	-0.0306767046264912	-0.0368363163959875
0.0361123048319979	0.00528255263958975	-0.0038725866902635	0.0152867109469802	0.000351000722571583	-0.000756466338679394	-0.000202732808053906	-0.00239918478462574	-0.00349596667887737	-0.00413801319066832
NA	NA	NA	NA	NA	NA	NA	NA	NA	NA
0.453300236674241	0.157029659434056	-0.0504369156751772	0.231133261351992	-0.00804376523969957	-0.00597442513473245	-0.00700909518721604	-0.0146853884565744	-0.0309777565185346	-0.0466179709978219
0.410779462335579	0.116925725744571	-0.0451872609623944	0.259958550585567	0.0298930685777233	-0.00350165269048225	0.0131957079436205	-0.00844976225614652	-0.0221630691167322	-0.0388294044292742
0.902772105820106	0.0972278941798942	-0.114692186659589	0.0888598941798941	0.0153949504569505	-0.00261331216931227	0.00639081914381912	-0.00114116213416204	-0.00615634130976239	-0.0176303918172185
0.555038161684018	0.193578783533803	-0.0633495259798225	0.23380168053967	0.0159250123617328	0.00692777381784038	0.0114263930897867	-0.0134864619447135	-0.0235694647578071	-0.0278996340219499
0.300052737970457	0.0471271089951513	-0.0305754869032818	0.201787346828468	0.00139201271530015	0.00296564340366329	0.00217882805948172	-0.0142696298964022	-0.0290305118773841	-0.0421451536998494
NA	NA	NA	NA	NA	NA	NA	NA	NA	NA
0.0799235208890665	0.00808942158747812	-0.00786427803077765	0.0354266271532352	0.00437638299550408	0.00146011381993684	0.00291824840772047	-0.00101406847382646	-0.00342469645012246	-0.00447978225277308
0.456524858977514	0.239395234848741	-0.0506383592431063	0.226707071969526	0.0134011572141378	0.00259430093219609	0.00799772907316693	-0.0129683344493967	-0.0256084212047402	-0.0368207986677735
0.447450200844208	0.155781289782407	-0.0506069653383444	0.232864054131488	-0.00193698613254656	-0.00393342058267748	-0.00293520335761199	-0.0205136466099313	-0.0336123037791344	-0.044462945623709
0.10270603369885	0.00924808758523475	-0.00901240864517008	0.0626978310163209	-0.00154066452534343	-4.18232267165863e-06	-0.000772423424007546	-0.00666377660362247	-0.0114767025503208	-0.0162446738306155
0.933213301587302	0.0667866984126985	-0.120246771095161	0.0633422539682541	0.00482803174603186	-0.00778652421652415	-0.00147924623524609	-0.00331607551707547	-0.012691815073815	-0.0152478297998296
0.137914097343634	0.0174786191056061	-0.00926796036662225	0.10014204319304	-0.000340920198296402	-0.00130837282102797	-0.000824646509662186	-0.00831090584879435	-0.0165167801577436	-0.0227243944801504
0.889679994005994	0.110320005994006	-0.11214459723937	0.0959216144596144	0.0028025624353859	0.0142027044067045	0.00850263342104518	-0.00525842919607622	-0.012567758056758	-0.0142637874532875
0.892163919265919	0.107836080734081	-0.112534980889806	0.0947858585118586	0.003666175972176	0.000110639656639822	0.00188840781440791	-0.0110688595478595	-0.00920259891959896	-0.0174666219706219
0.133201535169029	0.0883179722671531	-0.0125404528792016	0.0630102738685639	0.0187707778150957	-0.00778407457667865	0.00549335161920853	0.00408047501941794	-0.00746111349307937	-0.00928911304570228
0.0244753339507961	0.000270930872681735	-6.74647080230809e-05	0.0120881417372406	2.62097731724732e-05	-5.94707129926778e-06	1.01313509366027e-05	-0.00214278804043966	-0.0038660875392609	-0.00553286843154046
0.579082822653065	0.367171338160833	-0.0654434632026818	0.273371094409556	0.00830552353394443	0.0178771231592698	0.0130913233466071	0.0100668360447879	-0.0161878249951278	-0.0269179433948136
0.543579755155189	0.322277547062219	-0.0628226375091919	0.282348054989178	0.00760799959111724	0.00841472126923448	0.00801136043017581	-0.00746097010218483	-0.0294193548779215	-0.0466721715795074
0.109864996565932	0.0161645434921928	-0.0106351133516027	0.0562323250164089	0.00292314893448381	-0.00310885015386234	-9.28506096892628e-05	-0.00240590072053298	-0.00893728993530711	-0.0110668532517705
0.654524181670573	0.276051141657415	-0.0741590688174191	0.236448424563195	0.0107104879844532	0.0214543059948121	0.0160823969896327	0.00903708538473269	-0.0132411186638689	-0.0267947136163044
0.925591576719577	0.0603179016279881	-0.119378661609147	0.06989908994709	-0.00866789417989422	-0.0276675808791598	-0.0181677375295269	-0.0295962226586242	-0.0178845055315056	-0.0352170686492695
0.854126265660266	0.145873734339734	-0.104855637033179	0.120234646316646	0.00263251422651423	0.0170020306360307	0.00981727243127251	0.00304079649653188	-0.00467705069005064	-0.018502521315286
0.55366099275427	0.193367203847923	-0.063921733303472	0.236009691719458	0.0104940429567114	0.00295661919686474	0.00672533107678808	-0.00746502711894859	-0.0187347498380362	-0.0368821931450153
0.302135420255035	0.0477471169914334	-0.0307306033793358	0.249378272884528	-0.00264906039329871	-0.0044215128727435	-0.00353528663302111	-0.0178958900780002	-0.0327651560035123	-0.0499690606459872
0.0990894901628623	0.065911154089666	-0.0099309981553381	0.038993914911638	0.0101731693390265	-0.00412742427332505	0.00302287253285073	-0.00106770631399171	-0.0036023764178547	-0.00692205946613429
0.0171604580926843	0.00433096186247717	-0.00180713723943303	0.0102129759920388	-0.00115982454389932	-0.000326248392386694	-0.000743036468143006	-0.000632119568226008	-0.00213928026665339	-0.0022394629876753
0.153545604989472	0.0989348702285714	-0.0152363912966737	0.0941560167135525	0.00513689516607621	0.00394775057428476	0.00454232287018047	6.51417403488841e-05	-0.00689986505385559	-0.0108120557101854
0.933737703703704	0.0662622962962962	-0.119973148696454	0.0620747407407407	0.00856867724867716	-0.00934744538600563	-0.000389384068664178	-0.00880371978892569	-0.010442280904281	-0.0168822698412698
0.110600485055163	0.016233468738751	-0.0108365955078042	0.0559839477496372	0.00194116421646455	-0.00802208438733992	-0.00304046008543769	-0.00462527932280556	-0.00720195059910662	-0.0133230208561723
0.0687111569990398	0.00495533522933089	-0.00526473765822909	0.0413975855677649	-0.00423852554521249	-0.0036413842261156	-0.00393995488566404	-0.00792156856079333	-0.0115321467158626	-0.0133269021665307
0.55890244460457	0.268308557262707	-0.0641626448510625	0.233740573990533	0.00941695873043313	0.00458980816966659	0.00700338345004992	-0.00396223990740718	-0.0217771261629772	-0.0379529583583681
0.0202055883584936	0.0249618687651331	-0.00124679940221783	0.0140658316951702	0.0119422885115899	0.00432346795046284	0.0081328782310264	0.00636573089904984	0.00603702725784583	0.00959477769243739
0.0136947018886701	0.00161215876320101	-0.00172602161331654	0.00307007407609017	-0.000932419827122498	-0.00135806264823675	-0.00114524123767962	-0.00134142145490776	-0.000478342769463734	-0.00158504415004345
0.933754148148148	0.0662458518518519	-0.120096555186465	0.0631187407407408	0.00234137566137582	-0.0174654355274354	-0.00756202993302979	-0.00689812794612787	-0.00978236507936503	-0.0155183477633477
0.654912314467321	0.274731538936865	-0.0743505717643702	0.236572740217015	0.0190601789973903	0.0186853970278532	0.0188727880126217	0.00150080218220283	-0.0124150210314043	-0.0271732995770672
0.447103183073303	0.154291364463061	-0.0502141430581609	0.233102510154359	-0.00232796192084184	-0.00547538103657325	-0.00390167147870751	-0.0226055219206999	-0.0368790591991623	-0.0482845320574407
0.646186607384625	0.178379255611342	-0.0726394625536054	0.234465906080582	-0.00240016755302752	0.00756612087186903	0.00258297665942075	-0.0183962920196137	-0.0384015257531288	-0.0485321792694368
0.13810090932573	0.0177896612153513	-0.00921464302017025	0.0988324123686709	-0.000808364260866168	0.000118861376799312	-0.000344751442033414	-0.0123202959163254	-0.0171552988010929	-0.0226927123184583
0.579261737363125	0.27966001296606	-0.063403756766256	0.274151594676039	-0.00069464300421318	0.0134176951673751	0.00636152608158091	-0.0102351595228628	-0.0355837210095588	-0.0455226695238027
0.451060686534023	0.18967137435864	-0.0525513327258824	0.308984099933837	0.00558905895155282	0.00530557967026651	0.00544731931090969	-0.0121944900540275	-0.0284385321428438	-0.0460866227068882
0.561735742208936	0.269182695592583	-0.0656094550929909	0.232656521291253	0.0310238177605068	0.00307198759576444	0.0170479026781356	-0.00418842815465259	-0.0309999483314279	-0.0302422348604069
0.90695726984127	0.0930427301587302	-0.114530138094589	0.0862573968253969	0.0172081904761905	-0.0094125726865727	0.00389780889480895	0.00630016161616165	-0.000470988936988936	-0.00580995382395377
0.107555893840049	0.0113430927439504	-0.0106027641897595	0.0545528508096022	-0.00012907335846446	0.00280127181889965	0.00133609923021759	-0.0030449665156778	-0.00684239622893067	-0.0111005350923609
0.856322491434491	0.143677508565509	-0.105124141179825	0.118734651422651	0.000824723942723926	0.00982038613238612	0.00532255503755497	-0.00338447988830348	-0.00997152797202794	-0.0216883256743257
0.573959420276164	0.367420901253239	-0.0632303285283102	0.275394535780011	0.0151126110000818	0.0185970777611566	0.0168548443806192	0.00739333548263843	-0.0131014763467293	-0.0302077565218597
0.884341857993858	0.0698231745606099	-0.112420176382469	0.0990010203130202	-0.00182405637591398	-0.00921573215501403	-0.00551989426546406	-0.0181359810524874	-0.0183875201619732	-0.0303317190895297
0.369527693441848	0.130454841286116	-0.0395023216119962	0.220057332405494	-0.00718813914895988	-0.00738339127144116	-0.00728576521020052	-0.0199887366008041	-0.036034679689731	-0.0454243226522916
0.0645988503727632	0.0202765646654618	-0.00300271850041348	0.0423293651012217	0.00918222463080741	0.00363951798083642	0.00641087130582192	0.000390440874907097	-0.00339194623090494	-0.00762510226013509
0.0385012359671891	0.0218544104658875	-0.00168793292610969	0.0188526100359741	0.00342497543766539	0.00174888109952703	0.00258692826859621	0.00100966964342521	0.00175590728825514	-0.00160283547540103
0.115081657332324	0.0903308548626441	-0.00914624282692141	0.0897729407392925	0.0146414077302644	3.780541524534e-05	0.00733960657275488	0.00245442477071779	-0.00143620118559157	-0.00808652179856946
0.0339088509485848	0.00465713105164762	-0.00340711706010107	0.0146279516491892	0.000329490352642209	0.000121717722514153	0.000225604037578181	-0.00248463878091552	-0.00405110037303168	-0.00501932928647178
0.0129808316536251	0.00847090479213869	-0.00111102895873625	0.0108460290139495	0.00385199527909215	0.00265879953731406	0.00325539740820311	0.00276756485908812	0.00386019602114425	0.00357622166556166
0.853570526658527	0.146429473341473	-0.105068337427709	0.121169766381766	0.002053387057387	0.00750027757427751	0.00477683231583226	-0.00400369031730807	-0.0105787786407493	-0.0233556138589081
0.136032248507305	0.0535120468301168	-0.0117608811365307	0.0932101596657146	0.00486968204779964	0.00600970162989145	0.00543969183884555	-0.00369329934727189	-0.0106929645529398	-0.0126945454138997
0.0177990271878564	0.00777838389950769	-0.000976716272511755	0.00698337255630546	0.0017208352110248	0.00191985430958938	0.00182034476030709	0.00239028277824983	0.000769591232052304	-0.000427880135862067
0.110177350295846	0.0106703400536503	-0.00928805250429861	0.0631721453719813	-0.00345600692666452	-0.00275896983703026	-0.00310748838184739	-0.00930310900157948	-0.0153176230930513	-0.0197459828878215
0.456439556970121	0.0971705006415571	-0.0511228143195915	0.248172737104915	0.00294844851970988	-0.00757034862034328	-0.00231095005031667	-0.0215060469678172	-0.0335373409081867	-0.0549607822838442
0.201652284948749	0.0694768647165235	-0.0203407585126515	0.132908253107974	0.0108986066956131	-0.00186367481705185	0.00451746593928062	-0.00704248861463236	-0.015217549571221	-0.0212806997264307
0.895227492063492	0.0734493957695707	-0.113655749211202	0.0944245714285713	-0.00595083958525155	-0.00694385666185682	-0.00644734812355419	-0.0111934596620108	-0.038669757422007	-0.024218217147375
0.934199111111111	0.0658008888888889	-0.120301184385352	0.0625848888888889	0.0133809841269841	-0.00210734269434276	0.00563682071632066	0.000135841269841341	-0.0004330529100528	-0.00304547089947083
0.555990517415799	0.188897144580926	-0.0641967671315324	0.237971064923453	-0.00307235858822263	0.00310452416185725	1.60827868173063e-05	-0.0155602412900805	-0.0269213774241205	-0.0426700675023032
0.547691130067247	0.218995620572237	-0.0639639489333905	0.282612758447895	0.00345555872905456	0.00374169996309415	0.00359862934607436	-0.0205093279668227	-0.0390289891253586	-0.0474414392120345
0.1330200573859	0.0131598440863524	-0.00898894770210404	0.0972443056073052	-0.00140781909781423	-0.00373270447564356	-0.00257026178672889	-0.0101826409704574	-0.0184556142446457	-0.0238810599284798
0.0148113094032644	0.00133352198457448	-0.00113970175959412	0.0074695613724614	-0.00174757957435073	-0.00132971313840196	-0.00153864635637635	-0.00232485729429556	-0.00241487146879836	-0.00345746516068612
0.00640290464776369	0.0232976603600279	-0.000247889686491223	0.00564315571005954	0.0101272915393191	0.0015200090449339	0.00582365029212649	0.00276799757948775	0.00188610243199981	0.00277255131279223
0.224599929448683	0.103436777982412	-0.021181576367536	0.145457198366831	0.0148876887200976	0.000374724473231752	0.00763120659666466	-0.00813793656958903	-0.0141434640941798	-0.0200561609923921
0.302087040143528	0.0480707085166064	-0.0305600656281718	0.203216468162746	0.000357359579996941	-0.0140393039051751	-0.00684097216258911	-0.0136847284653686	-0.0281543892381549	-0.0434639759965961
0.0341268218661276	0.00458352033762111	-0.00360432043696789	0.0143635792520665	-0.000252161984336606	-0.000881500538497067	-0.000566831261416836	-0.0015754954453122	-0.00359588476479396	-0.00377944406407739
0.65968696555782	0.321190338599382	-0.0746513935542222	0.23679069864374	0.0146263825964672	0.0166030926362475	0.0156147376163573	0.00793823012527295	-0.0181662447498674	-0.0298977933876947
0.0657688003254839	0.0110063669159215	-0.00558242180170525	0.0337966047810046	0.00378347636101359	9.57331380808807e-05	0.00193960474954724	-0.00103944313081927	-0.00228576302029727	-0.00481835620566946
0.0365829822338192	0.0050350862071965	-0.00372541703629588	0.0147551512887872	0.000939893964533332	-0.00110894988311141	-8.4527959289038e-05	-0.00217584444443886	-0.0048629919612195	-0.00498388249314749
0.43755987498484	0.0986744259273509	-0.0505200337925037	0.311309565252667	-0.00470547049844272	-0.00327576172546173	-0.00399061611195223	-0.0234668410371928	-0.0449600932690903	-0.0601842251226418
0.0200356026556221	0.0246104014528398	-0.00132550308968002	0.0141397169004776	0.00979475969084003	0.00127936460157283	0.00553706214620643	0.00604404904030853	0.00605047123305469	0.00159497701259082
0.370641150228395	0.13569348204623	-0.0408262564956857	0.218205819999567	0.00595985948477162	0.00266850416885328	0.00431418182681248	-0.00908479453510985	-0.0203191515346677	-0.0356146457954257
0.409828761339666	0.0752038025279553	-0.0453386056035174	0.263811677820303	-0.00693179276251982	-0.00576132888705339	-0.00634656082478663	-0.0214987841326001	-0.0444194787471727	-0.0529098302765252
0.557869367930257	0.26897476370147	-0.0642662371324527	0.233883167918313	0.0204476656660534	0.00443284369788188	0.0124402546819676	-0.00634776799801384	-0.0199936164447485	-0.0319859479346916
0.110136982910569	0.0104602859736704	-0.0095594529100361	0.0632503284780834	-0.000812928247613406	-0.00242074990193136	-0.00161683907477238	-0.00941258508052331	-0.0143652949288608	-0.016924451860655
0.881671932437933	0.0712308543178305	-0.110662907012145	0.0991970199430199	-0.00405118159618167	0.00195036351883393	-0.00105040903867382	-0.0116345592412977	-0.0211547723224489	-0.0258508780014
0.0673139215639064	0.029792522627953	-0.00310045058098091	0.0426131168510965	0.0204227003754238	0.00319097222739212	0.011806836301408	0.00289960687235181	-0.00134641413496896	-0.0010435660930574
0.0989211130812907	0.0651152372317509	-0.0100350498354183	0.0386024362226496	0.0087791089486243	0.000387400748137548	0.00458325484838092	0.000446112218187411	-0.00396414350685535	-0.00707769026173356
0.0907321235295959	0.0613310300466244	-0.00894374570258781	0.0354623384418541	0.0109990548038297	-0.00467948507557951	0.0031597848641251	0.00142420765581569	0.00156587299255787	-0.00116044680154151
0.0315083447455949	0.0113760792389586	-0.00356343639618851	0.00769213592026134	-0.000700365407304785	-0.00402649970606331	-0.00236343255668404	-0.0030836019196018	-0.00271070925700788	-0.00603225609884636
0.932782031746032	0.0672179682539683	-0.120866783997304	0.0638375238095238	0.0069300317460318	-0.0109187770987181	-0.00199437267634317	0.001406164021164	-0.010468478054625	-0.00584665941465934
0.578335996701706	0.281146032316366	-0.0634796118173987	0.275592824673394	0.0164904327563189	0.0122862619561016	0.0143883473562102	-0.0017445786660818	-0.0272693755479414	-0.0398551426832247
0.114290846851856	0.0736286155597459	-0.0107173648503496	0.0680443197222155	0.00795887423679756	0.00546152703982783	0.00671020063831269	0.000810238847065423	-0.0076047431118486	-0.00932920062559402
0.016718065409797	0.00138365229895928	-0.00186691354359292	0.00162499903353525	-0.0008545479295687	-0.000474518753423893	-0.000664533341496298	6.49503338089746e-06	-0.00121505663717071	-0.00140089920180269
0.900557851851852	0.0994421481481481	-0.11418374350368	0.0906025925925926	0.00935008465608456	0.00866662433862431	0.00900835449735438	0.00419168581418583	-0.00472536556036551	-0.00730819750619749
0.545301216607514	0.223338152436994	-0.0626657204990059	0.28109776507092	0.00248140035284339	0.00517477772077035	0.00382808903680687	-0.0116586088199211	-0.029467311641024	-0.0429279252019131
0.0935178769263263	0.00585481193248853	-0.00895676795431248	0.0392624120721147	-0.00134808158993233	-0.00117549159794528	-0.0012617865939388	-0.00712564864239716	-0.00989801574072753	-0.0131419069537805
0.559814615581314	0.192186918026388	-0.0642339863361186	0.233371909368448	0.0170208533692998	-0.0211188236204833	-0.00204898512559182	-0.0145092882707697	-0.0242295519254274	-0.0376362268768129
0.136473886850163	0.0221502281438291	-0.0129747876967347	0.0991808757652408	-0.00273381131474426	-0.00482508151926023	-0.00377944641700223	-0.00944201983921028	-0.0187697622080221	-0.0200389034197112
0.580099348342651	0.364866529643596	-0.0640321452263677	0.270880850727902	0.0285147303285466	0.0291478196079858	0.0288312749682662	0.00578885785614591	-0.0187400862126561	-0.0313964528934083
0.658825616970668	0.273586518824384	-0.0750014832801233	0.232880087437067	0.0198689533564936	0.0142278060286565	0.017048379692575	0.00568742695640456	-0.0289743505898924	-0.0242412866083722
0.450237365405394	0.155858725716667	-0.0508583526947691	0.230939328921703	-0.00260659252470447	-0.0124210214050038	-0.00751380696485415	-0.0155690127471234	-0.0318543327463803	-0.0456297860932676
0.892933742183742	0.107066257816258	-0.113227595020501	0.0943152101972101	0.0111154264254264	0.00245725073412995	0.00678633857977817	-0.0014664304954306	-0.00936101291301294	-0.00925060448701631
0.417321195361515	0.117436316652832	-0.0456700687917603	0.258964624341085	0.0272266508820295	0.0530546580675921	0.0401406544748108	-0.0105157861581068	-0.0356548589716059	-0.0388332130225104
0.119708190674528	0.0932951967348147	-0.00978968568369024	0.0933997615808625	0.0236008399950957	0.00443458592478288	0.0140177129599393	0.0072265455830547	-0.00184951233540223	-0.00734844541982388
0.557237710260389	0.192357079271482	-0.0644337403413126	0.234196387757784	0.022871165940665	0.000599121972096106	0.0117351439563805	-0.0166559990196505	-0.0156473776751345	-0.0364729507232542
0.0403768672640755	0.0289073524397372	-0.0017675039360702	0.0211127050351189	0.0186619052930762	0.00594799193959817	0.0123049486163372	0.00605242746166416	0.00791203015797529	0.00515694025917192
0.40891046967456	0.0758101042402569	-0.0453337832211464	0.263887369201161	-0.00314838371086845	-0.00787899827937366	-0.00551369099512106	-0.0246132968258778	-0.0382008286748156	-0.0525662737542757
0.559950013854564	0.188838408961293	-0.0646134644153074	0.235838387216408	0.0046096635325743	-0.041535660855424	-0.0184629986614249	-0.0200824067714845	-0.0337518740106307	-0.0406111761184691
0.132679300937711	0.087976287925931	-0.0123578970315255	0.0638201004412762	0.0166156625806604	-0.00274580783432107	0.00693492737316967	0.00215585764672369	-0.00492843749997116	-0.0146295564705644
0.081527223973979	0.0120842086248805	-0.00779720637669039	0.035359616606534	0.00343916539879627	0.000658022406947886	0.00204859390287207	-0.00195420399943748	-0.00421343122867646	-0.00635953154614388
0.455137299190938	0.182785232816877	-0.0520608587246648	0.309060913411359	-0.0119089079282242	0.00401405448206305	-0.00394742672308057	-0.0200438690774853	-0.0378985656187281	-0.0578286170988077
0.456331504732001	0.242299374180894	-0.0507713808998792	0.226825051697612	0.00423980988973488	0.000894528448856013	0.00256716916929545	-0.0102478496593748	-0.0239894108021652	-0.0369074631238842
0.933302740740741	0.0666972592592593	-0.120809069317239	0.0630697037037038	0.0106830370370371	8.55767195767632e-05	0.00538430687830693	0.00296304136604131	-0.00615621356421359	-0.00663615440115428
0.116012488437794	0.0741497462370344	-0.01176893554528	0.0555014112299275	0.0170009874339118	0.000908500892164904	0.00895474416303836	0.00320070234652754	0.000837887794867612	-0.00896730965854113
0.0746785321119108	0.0442845480439431	-0.0077892881470684	0.0226365096081262	0.00253813775195456	-0.00421212705640751	-0.000836994652226475	-0.00658592943218723	-0.00779863411702833	-0.0109257548216212
0.279219649848723	0.0438316975414733	-0.0275392074862859	0.201604161334087	0.000989673560576054	0.000670065054001856	0.000829869307288955	-0.0178151760589846	-0.0288091703245695	-0.0426135764574254
0.893818115440115	0.106181884559885	-0.112318340560813	0.0938987734487735	0.00203118807118818	-0.00353257520257511	-0.000750693565693461	-0.00674847467347461	-0.0103638126688126	-0.0188465317405905
0.544037591223196	0.226740305356196	-0.0641362438343137	0.280547800936172	0.00426360417314409	0.00873702423729561	0.0065003142052199	-0.00788099777575579	-0.03077019846949	-0.0429472112288176
0.131810369446197	0.088726090285258	-0.0125125991793287	0.0634590408349748	0.0202201077603164	-0.00694645611498335	0.00663682582266653	-0.00575978919608319	-0.00788271861928097	-0.00858760060647951
0.06616691983763	0.0108312288467052	-0.00589880922118526	0.0338600064006633	0.0023332366310674	0.00281052928878471	0.00257188295992605	-0.000652493003233209	-0.00475675300289195	-0.00747410479818335
0.417923378126129	0.117099644778311	-0.0460087098697562	0.26048420953996	0.0217668703127486	-0.00714857183431322	0.00730914923921772	-0.00217320652981706	-0.0235401799308592	-0.0398849704673093
0.856103796129796	0.143896203870204	-0.106917340883676	0.119782131720132	0.0114685457505458	0.0106565458245458	0.0110625457875457	0.00260261673712137	-0.00449446031854861	-0.0120936255021782
0.192793531987951	0.0765297835075097	-0.0186306032850307	0.130807208374006	0.0128255902023519	0.00601278084752971	0.00941918552494081	0.000509448785129984	-0.00863190513712447	-0.0170127428608516
0.0743399494557001	0.00356396174764818	-0.00740705456026385	0.0268984247816494	-0.00219789323401928	-0.00258137938247861	-0.00238963630824894	-0.00620261158252751	-0.00735761065657688	-0.010008427188959
0.568004867962217	0.28690660827905	-0.0627745215908904	0.275911320634492	0.011943658674698	0.0199477614992222	0.0159457100869601	0.000144146745037266	-0.0148513159861869	-0.0324479908994699
0.10475426978774	0.0334975994264944	-0.00750985454864142	0.0925394487754432	0.0106773862010448	0.00681011969363236	0.00874375294733858	-0.00149515423853715	-0.00421130332878027	-0.010236959600609
0.0411730815097377	0.00538465916479643	-0.00412156074010404	0.0156653234084179	-0.000297778157149826	0.00176366527515606	0.000732943559003114	-0.00234294996617263	-0.00161945160265588	-0.00374440167461861
0.643736322074052	0.17824435094905	-0.0716440840195204	0.237415214874265	-0.0074337180079117	-0.00745611268998503	-0.00744491534894842	-0.0215071321020595	-0.0382143830267843	-0.055950616034883
0.307494754446977	0.0495549669083143	-0.0310381781074326	0.250307264928442	-0.00312240218995136	-0.0015785365056758	-0.00235046934781358	-0.02002810425711	-0.0324470391058168	-0.0455572511835904
0.0818536785265281	0.0127194399381958	-0.00813591246827264	0.035872571896477	0.00287010092674259	-0.00128477516924634	0.000792662878748129	-0.000856387557260987	-0.00492262218220038	-0.00665499303920204
0.659226592802679	0.321137021325221	-0.0753465406638365	0.236897582487248	0.0145714856685968	0.0183533858165401	0.0164624357425684	0.00679103842893902	-0.00663712940440553	-0.0233123416039986
0.450364273604632	0.156567790684622	-0.0505196782055365	0.232147804778056	-0.00230817546669948	-0.0134113875729274	-0.00785978151981342	-0.0210815629723621	-0.0385204841942076	-0.0483367549021251
0.0465067649504452	0.00329987850025659	-0.00353672716811254	0.0272483336949189	-0.00333582038163336	-0.00353361545274782	-0.00343471791719059	-0.00646189660869739	-0.00914222848398619	-0.0111687584975864
0.112871632266414	0.0692891234502258	-0.011052469046337	0.0528650905532191	0.00910935331127369	0.00382524033338151	0.00646729682232761	0.000523797285894884	0.0102861469567519	-0.00379034170413364
0.0805445914929482	0.0458553536065174	-0.00827638818156001	0.0255190181956778	0.00444777904960995	-0.00267819462361231	0.000884792212998822	-0.00190103443299056	-0.00193248542677311	-0.00997378805861492
0.933588571428571	0.0664114285714286	-0.120161783675715	0.0634816507936508	0.00304133333333334	0.00403968253968257	0.00354050793650795	-0.00267040740740743	-0.0108755079365079	-0.0157966309165875
0.126189904764548	0.0111547374432193	-0.0116923171221335	0.0636564002415216	-0.00144035430891748	-0.00563563721070372	-0.00353799575981059	-0.0110458202085247	-0.0118405777391263	-0.0154093934091846
0.658015961930032	0.273197545477945	-0.0751965405865892	0.232651226564418	0.0109678644124361	0.0184837160368074	0.0147257902246218	-0.00424818320366338	-0.0215187353320707	-0.0360177413637645
0.574591243470836	0.368960546861154	-0.0647136782389074	0.275766041240076	0.0282000289970927	0.0220604556654135	0.025130242331253	0.000459672117166243	-0.0137184600780116	-0.0257438045139474
0.469279446450625	0.174192751767575	-0.0535168552636645	0.244454900878656	0.00992858047655026	0.010708823790923	0.0103187021337366	-0.00166451756776459	-0.018083034993309	-0.0372488138960305
0.0289854591943226	0.0321664516418432	-0.0022779124283934	0.017244364415315	0.0145635798425261	0.00515912655061245	0.00986135319656928	0.00805388115624294	0.00770722349611478	0.00892437329013525
0.450337265001534	0.160024445310461	-0.0506397160708691	0.228706062800682	0.00587133037395188	0.00141546564986672	0.00364339801190933	-0.0102187147259425	-0.0267381686373817	-0.0369148017207994
0.142201648347728	0.0445430772238396	-0.0137712542951354	0.0915356298215655	-0.00392224147158401	-0.0013619882836195	-0.00264211487760174	-0.00813374320716531	-0.014156186402871	-0.0192730566859647
0.555326215107557	0.189634565657772	-0.0641615358319659	0.238498014635552	0.00263948343373666	-0.00196804923917127	0.00033571709728264	-0.0128820486572598	-0.0296078255341836	-0.0476662262877011
0.278303849623385	0.0435859107848313	-0.0272577468844515	0.201089033119122	-0.00130601422304338	-0.00113412905814025	-0.00122007164059179	-0.0191333230570546	-0.0326070953737452	-0.0398391320803202
0.202534030648323	0.0768856579333348	-0.0212014019018772	0.131942036043151	0.0131853383486505	0.0120814110199731	0.0126333746843118	-0.00189746392356274	-0.00640896914479142	-0.0118855388612313
0.0964015328474507	0.0734065382305549	-0.00954866900919191	0.0387595168764824	0.0118764866950052	-0.00117649612949022	0.00534999528275749	-0.00203731672426154	-0.00536552687025127	-0.0055300809241801
0.160356326796411	0.105209886034708	-0.0157840951267871	0.101550248436192	0.015256014663387	0.00326989632557173	0.00926295549447934	-0.00161282274011013	-0.00361952621866105	-0.010323627309858
0.457196362386097	0.0966576297559102	-0.051541442540195	0.246519058967356	-0.000146800956638937	0.00182520811255982	0.000839203577960412	-0.0146585312350371	-0.0345909546617445	-0.0425463083373937
0.0902084212565293	0.0608264718791077	-0.00885634332041926	0.0354395835074654	0.012043586791529	0.00357355358236085	0.0078085701869449	0.0043244360810584	-0.000999114352947042	-0.00490799773860558
0.409777251866498	0.0764588293943618	-0.0459072738787071	0.26448742582343	-0.00728839382399898	-0.00467142948981536	-0.0059799116569072	-0.0226236325434347	-0.0379413607031733	-0.0541303794642482
0.578605343102945	0.278171135041876	-0.0637797320874749	0.273957578285942	-0.00608697771272904	0.0164745574051607	0.00519378984621577	-0.0104494363533347	-0.0346002545501801	-0.0436169074185472
0.129488691812318	0.0196083360462715	-0.0112304685117997	0.0899743449416376	-0.00104318537908307	5.91727382131257e-05	-0.000492006320434973	-0.00979387819320061	-0.0154181514871846	-0.0227648439740545
0.0429326206658687	0.0158172496789215	-0.00453417006188119	0.012645925727276	0.00241967529841949	-0.00383533195800981	-0.000707828329795157	-0.00351620982073633	-0.00309081987646535	-0.00485555557564481
0.200208222823416	0.0695372137012889	-0.0204642311763	0.131953992485765	0.010738951177279	-0.0018077886201564	0.00446558127856128	-0.0104552916830742	-0.0177644466245219	-0.0238822085473175
0.929444529100529	0.070555470899471	-0.119784059087056	0.0665279153439154	0.00430395767195779	0.00142172967772969	0.0028628436748438	0.00411426455026465	-0.0092777244422243	-0.00608552380952365
0.0923807214115481	0.0613615710388458	-0.0093820082801534	0.0356394897336046	0.0125955120656042	-0.00781547637230361	0.00239001784665029	-0.00111503725778009	-0.00268751619005493	-0.00249743585314043
0.0789818217726874	0.0469771876208473	-0.00817936315737129	0.0259818149193224	0.00337848541766486	-0.00371846122167237	-0.000169987902003746	-0.00534138627257871	-0.00846734370518426	-0.0104847725049862
0.413405050909601	0.0762326671633178	-0.0461688785949098	0.262704500372966	-0.00257610947436254	-0.0174223382978597	-0.00999922388611113	-0.025888978226984	-0.0414630021426673	-0.0538111861554979
0.208307792836581	0.0314323418132578	-0.0186725270583211	0.148069204296016	-0.00191136199032665	0.00116430929660163	-0.000373526346862524	-0.0112885238341822	-0.0215892866914416	-0.0295382735195435
0.216735989989514	0.0251211600618599	-0.0190669181690902	0.189326130650917	-0.00259769617309369	-0.00106413199763294	-0.00183091408536332	-0.0150359938879327	-0.0265237170353196	-0.0344865225649032
0.476277432208479	0.263597579357257	-0.0556600457422427	0.244651604435323	0.0170423149534096	0.0044414119043959	0.0107418634289028	0.00814254078772708	-0.0228742421282525	-0.0411670894181331
0.445972112428871	0.184223085683164	-0.0510422845665233	0.310417935033553	-0.00959622382899977	0.00648320385749052	-0.00155650998575463	-0.021186284143924	-0.0396387035471913	-0.0542126972222912
0.931190391534391	0.0688096084656086	-0.119646024787112	0.0645393862433864	0.00195075998076011	-0.0104147941687941	-0.00423201709401699	-0.00200884126984124	-0.0189762457912456	-0.0152248100048099
0.0312349433153251	0.0102864088073668	-0.00354666203268764	0.00791887320174716	-0.000127028830725164	-0.00404474347087186	-0.00208588615079851	-0.00493559071453774	-0.00448062067978592	-0.00519591095706803
0.0967851547336923	0.00737566939312354	-0.00903955775520256	0.0415002080391521	-0.00386508645237338	-0.0056495957018194	-0.0047573410770964	-0.00568158102560114	-0.009204962528536	-0.0121361354256126
0.284718770916244	0.0474096870524233	-0.0290324008100978	0.204329860942129	-0.00289018197625335	0.000937255576171248	-0.000976463200041078	-0.0182581134398101	-0.0297886732768398	-0.0401971422157711
0.216768564206694	0.0255035362868475	-0.0185923101208111	0.188949762901693	-0.00165350579019	9.66386841092515e-05	-0.000778433553040386	-0.0145914049623729	-0.0260595734235481	-0.0373379882278075
0.114094383318626	0.0735788948465269	-0.0106920360466422	0.068294649357421	0.00707190498372742	0.0034609854902137	0.00526644523697056	0.00184380072870859	-0.00584392383097276	-0.0111817623787394
0.904419185185185	0.0955808148148147	-0.114905368494791	0.0873102116402116	0.0050255873015872	0.00919848292448289	0.00711203511303504	-0.00441946945646965	-0.00440879279979289	-0.011511925888926
0.0274037440187868	0.00406297196066696	-0.00239616309267205	0.0134734789027981	-0.000640892251847484	-0.000490397092402582	-0.000565644672125033	-0.00254776161349836	-0.00323397944327138	-0.00324240104416678
0.857103001813002	0.142896998186998	-0.105529965301355	0.118220042550042	0.011617532985533	0.0117239381359381	0.0116707355607356	0.00655313116513123	-0.00737828271292973	-0.0164796132048779
0.857056652976653	0.142943347023347	-0.105134768014768	0.118599749139749	0.00620805982905992	0.00705342868025227	0.00663074425465615	-0.00269981720229084	-0.0149957588598765	-0.0187421776992071
0.542349322646048	0.110318117863769	-0.0611774913779252	0.238520141110985	0.00299915625216762	-0.0080094778738421	-0.00250516081083729	-0.024257183040584	-0.0364434011292769	-0.0507177217457068
0.452704503030125	0.242206346177455	-0.0511028343269967	0.228895592411428	0.00512496695347175	0.00575586917936943	0.00544041806642059	-0.0125644540604948	-0.0238780976862145	-0.0398889153382404
0.574540562847217	0.369728974192045	-0.0658021844178485	0.277472841699981	0.0136781336713718	0.0226534681538877	0.0181658009126298	0.00688635952110439	-0.0157732844284765	-0.0299439168558737
0.580350699594013	0.364879517242194	-0.0659156399133773	0.272859760654122	0.0240125108455119	0.0244992400034002	0.0242558754244561	-0.00017770616821533	-0.0192508854567891	-0.0318768212658787
0.412449589097591	0.115894927039199	-0.0456766170213891	0.261094174990173	0.0227194928073218	0.000999012073327754	0.0118592524403248	-0.00595845379540061	-0.0193979370739549	-0.0369709136264072
0.895319047619048	0.0745920014469781	-0.11360513625043	0.0946773968253969	-0.00524025156978092	-0.0356607313225603	-0.0204504914461706	-0.0142583500365315	-0.019493934025234	-0.0221579405681465
0.89488222029822	0.10511777970178	-0.113085700771686	0.0927983511303512	0.0142894622414623	0.00322825019425033	0.00875885621785633	0.00215315776815772	-0.00615663936063937	-0.00804244457491832
0.894891733525734	0.105108266474266	-0.113126095320454	0.093264075998076	0.00388170562770562	-0.00065777296777314	0.0016119663299663	-0.00198488073038083	-0.0160957289192289	-0.0242794774865658
0.0619221881073253	0.0140002670007625	-0.00271301631751959	0.0383258532525194	0.0067405769205921	0.000476736488013801	0.00360865670430295	0.000359961831715931	-0.00803006465964477	-0.00728402255053852
0.110811044737347	0.0167037672926798	-0.0107629801290483	0.0564298323005952	0.00137293927082605	0.00161155068153482	0.00149224497618043	-0.00456735048040811	-0.0112801357711619	-0.0112143589276426
0.0413388565883062	0.00112085829947538	-0.00259974199892341	0.0238461998497015	-0.00517676428077837	-0.00397031999908909	-0.00457354213993372	-0.00755765552472597	-0.00934115441916321	-0.0114395890285798
0.554261811703767	0.189813005073909	-0.0640596806957131	0.237388111396641	0.0120588528010759	0.00738286594928428	0.00972085937518008	-0.0105470178318644	-0.0321293031297688	-0.0438306762659081
0.933512296296296	0.0664877037037038	-0.119966535425002	0.0627463703703705	0.0106380211640213	-0.0122288399748399	-0.000795409405409342	0.00486692592592608	-0.00539662609057023	-0.0111004944684943
0.931094455026455	0.0689055449735448	-0.119540110108152	0.0644397671957671	0.00888973544973526	-0.00749938624338642	0.000695174603174364	0.000275301587301491	-0.00380150745550767	-0.0103578813778815
0.0969884277631066	0.0736567304458393	-0.00881650452266286	0.0378332022818786	0.00817782936199987	0.00134269480736075	0.00476026208468032	-0.00161935587781388	-0.00349079283283953	-0.0132403635655533
0.85172468975469	0.14827531024531	-0.105312530326221	0.120211650793651	0.0059754222074222	0.00519419166019164	0.00558480693380692	-0.00206739184671534	-0.00277181567996276	-0.0174004725722621
0.0251499264098439	0.00143999397536066	-0.00266739645494965	0.00682472838076108	-0.000381254980343849	0.000267514119244444	-5.68704305497006e-05	-0.000598956019935121	-0.00160982999267989	-0.00217919055841787
0.654681361791482	0.276064045865254	-0.0738779559107458	0.237107423539876	0.0190721232719817	0.0194695740452091	0.0192708486585954	0.00197810726578351	-0.0187230773896716	-0.0320322868447148
0.194995517484436	0.0763898997439682	-0.0194092683606512	0.131671267428882	0.0190477969451157	0.00105060213839092	0.0100491995417533	0.0027613605999259	-0.00296187578320023	-0.0169485042176839
0.00890757541519207	0.0221545492449795	-0.000472854659711303	0.00757594815057792	0.00775272136571182	0.0041068785486318	0.00592979995717181	0.00643201581378088	0.00723540640709117	0.00339826031191131
0.548188203388862	0.220708107693512	-0.0637905789710758	0.283486196437829	0.0030377577609676	-0.000424267122016819	0.00130674531947539	-0.019253864135981	-0.0327691324379438	-0.049860855278585
0.854583083287083	0.145416916712917	-0.10508220112758	0.121977384245384	0.00398314093314089	0.010574271362166	0.00727870614765347	-0.00234128856437676	-0.0140152746031745	-0.018898263526635
0.325158627520009	0.0991132775573873	-0.0339589730385528	0.227871145180402	0.0257804766124446	-0.00363942285244423	0.0110705268800002	-0.0195857587907325	-0.0196427505963327	-0.0232287539328177
0.550041338755158	0.322554340229674	-0.0646642877609674	0.280449187241392	0.00447653595861952	0.012069344952212	0.00827294045541571	-0.00979573584195248	-0.0247340469246385	-0.0457979673078143
0.895164031746032	0.0744534660776726	-0.113352878576235	0.0940066349206349	-0.000855151225680806	0.000465352499352423	-0.000194899363164192	-0.0061891071227631	-0.0186329763891655	-0.0307720988049334
0.933824814814815	0.0661751851851852	-0.120385924776505	0.0630080740740739	0.00516571428571433	-0.00184328042328052	0.0016612169312169	-0.00025880086580099	-0.00947634920634932	-0.00835384463684463
0.5812766571471	0.365762631902397	-0.0654530830613473	0.273222967089921	0.0346952078087677	0.0246198298456141	0.0296575188271908	0.00716990289040209	-0.0153760358607256	-0.0254910078400612
0.013822116085706	0.00174336405105273	-0.00156540769291355	0.00294120124628132	-0.000707994938018749	-0.000685707349622217	-0.000696851143820483	-0.00104912897664013	-0.00113758623480769	-0.00183008839750686
0.929924116402116	0.0700758835978835	-0.119970355326139	0.0662776613756613	0.0140407724867725	0.000273767195767105	0.00715726984126974	0.000335491101491003	-0.00801592426092446	-0.00769812169312178
0.55847477486666	0.193404957485152	-0.0642130368646505	0.233122831774655	0.00602273669877895	-0.00482189017987655	0.000600423259451199	-0.0154753851175218	-0.024687261334289	-0.0466453316052967
0.932607841269841	0.0673921587301587	-0.12083179641976	0.0639379365079364	0.0098367301587301	0.00396044444444432	0.00689858730158721	0.00112939634439635	-0.00230968013468014	-0.0129757990712991
0.0748182066944035	0.044525072201659	-0.00779230504262353	0.02193590707914	-0.003464335090916	-0.00372590650496635	-0.00359512079794116	-0.00483098317794618	-0.00402947759232866	-0.0109081062064854
0.0131129787415328	0.00846385412375316	-0.0014244585007249	0.0116394787531815	0.00278489818099129	0.00207925945454488	0.00243207881776808	0.00285178062332864	0.0029456324611835	0.00271594197541258
0.0505506536872036	0.00661133119658098	-0.00176822170408011	0.0429656101631497	-0.00105660377821156	-0.000589361802763234	-0.000822982790487398	-0.00520028298364279	-0.0084570952158332	-0.0110104869102299
0.856424504828505	0.143575495171495	-0.105417781800415	0.119160574536574	0.00533656010656003	0.00703419647019654	0.00618537828837828	-0.00204093693343688	-0.0132476752206399	-0.0200592827859561
0.0893086196339686	0.00573133230736718	-0.00809936851548994	0.0394593543703448	-0.00207218963184658	-0.00187504019355851	-0.00197361491270254	-0.00656793504461821	-0.00956126482824304	-0.0115947002126214
0.201832277059697	0.077189076072075	-0.0205054750253683	0.13306066544779	0.019159628013238	0.00320481302609657	0.0111822205196673	0.00102673920254986	-0.00957968411597221	-0.0176909241912239
0.118157838106411	0.00980837622626342	-0.0110151637960622	0.063538498332623	-0.00259067859135527	-0.00388349825368133	-0.0032370884225183	-0.00799826544881706	-0.0132636502237441	-0.0174603991973814
0.00798992608036622	0.00830238236916631	-0.000660171089610423	0.00813000800611656	0.00538488423627361	0.00574974982140697	0.00556731702884029	0.00490736393341564	0.00478903647959343	0.00346346040426053
0.905224899470899	0.0947751005291005	-0.114290242377008	0.0877004338624338	0.0223325291005291	0.0117214497354496	0.0170269894179894	0.00789425396825394	0.00334341798941806	-0.00268476190476186
0.3148611712871	0.0518721947952808	-0.0340119869018155	0.228713494697758	-0.00745335104390671	-0.00480663088632427	-0.00612999096511552	-0.0194176935011374	-0.0311755931917636	-0.0440528159891306
0.858460741184741	0.141539258815259	-0.105013071806503	0.117777396381396	0.0160959457579457	0.00872920284199219	0.0124125742999689	0.0211914609094609	-0.00208327387427387	-0.0126846444666445
0.438598728708746	0.0871102097910398	-0.0480797706710178	0.230680697931509	-0.00296326607564568	-0.00579807610430638	-0.00438067108997603	-0.0172834026363948	-0.0350549243781471	-0.0468683649916116
0.555324937775058	0.188995766887476	-0.0625332343585171	0.235722633757839	-0.00487687044014251	-0.00249226103035083	-0.00368456573524667	-0.016832807686979	-0.0285796960044409	-0.044178440218235
0.0128213868088093	0.00861326117730529	-0.00147277555540491	0.0115902734412384	0.00450272911209888	0.00312062792140721	0.00381167851675304	0.00337007963684492	0.00374791696326129	0.00264971240650089
0.047262029947785	0.00316382250301002	-0.00334458675438479	0.0269275579202669	-0.00442440425749888	-0.0044738153521995	-0.00444910980484919	-0.00709803719604909	-0.00932604668424378	-0.0113157522558432
0.0456413904453825	0.0164310234107109	-0.00502579574818382	0.01306950904421	-0.00189692129492942	-0.00378917426503354	-0.00284304777998148	-0.00288446280571025	-0.00406069460799607	-0.00408645498337482
0.894103731601732	0.105896268398268	-0.112128135078563	0.0939621731601732	0.00914004906204902	0.00176329304029299	0.00545167105117106	0.012230281157439	-0.00966882920782919	-0.0142287927627928
0.369245504745899	0.136382434619181	-0.039190867474197	0.216433205841485	0.00616868574775625	0.00140824314441856	0.00378846444608738	-0.00797493987086767	-0.0250299148556031	-0.0352076985550877
0.393467468417206	0.0736626935408716	-0.0421006473593666	0.263094177756824	-0.00491537796586189	-0.00974270633218655	-0.00732904214902425	-0.0246213500666199	-0.0412850853801663	-0.0535162870917303
0.894804146224146	0.105195853775854	-0.113776354582965	0.0937115998075997	0.00608858430458425	-0.00121341606541614	0.00243758411958406	-0.00612277211459578	-0.0126374509291032	-0.0231050143560145
0.575137613602365	0.285568707507827	-0.0637946164051928	0.273718808193074	0.0133328221948599	0.0180967413665651	0.0157147817807125	-0.000329527333539192	-0.0180479578584759	-0.0348387182890476
0.0407775065221353	0.00122613994805175	-0.00258928363851411	0.0239001022100519	-0.00384260555312953	-0.0038190667527514	-0.00383083615294047	-0.00663248251077865	-0.00867034457189579	-0.0111158028240604
0.0391898035256532	-0.000153505821426522	-0.00266432047681091	0.0214713434582108	-0.00462150895107063	-0.00395445645006294	-0.00428798270056679	-0.00712893971665522	-0.00923376835669089	-0.0111939830313714
0.203079365314171	0.0274759082319291	-0.0185551712607599	0.147030109192973	0.00037486954645613	-0.00218795156215976	-0.000906541007851813	-0.01396596248812	-0.0204199905627465	-0.0290786277712489
0.089519554526326	0.0562688963229784	-0.0090789116888802	0.0341981014732031	0.00585359734716091	-0.00151866180299245	0.00216746777208424	0.00253696171609166	-0.00462584156067621	-0.00584221928615192
0.646696022242025	0.17804570822586	-0.072574389488278	0.236528979604386	0.0017404627943679	0.00277460456060019	0.00225753367748405	-0.0144375405965333	-0.0304970727418066	-0.0387437608639054
0.115920059498489	0.0731688005246209	-0.0107804792257227	0.0542530015788277	0.0186767194500619	0.00435372643796442	0.0115152229440131	0.000330010568369607	0.000191359133038582	-0.00603200571365259
0.546571277902476	0.218600103294335	-0.0637405473037829	0.281732986513478	-0.00580927006896659	0.00250638603705045	-0.00165144201595813	-0.0193819594306747	-0.0300503492129989	-0.0516633541419496
0.55120476628552	0.319343383325132	-0.0638360595980546	0.280007618316287	0.00219098597669287	0.00469988277913125	0.00344543437791212	-0.0101745127262024	-0.0278724750324683	-0.0352732502298085
0.1198128218055	0.0937288374780036	-0.0102074987139334	0.0937333707643727	0.0127027875536556	0.00200407311805871	0.00735343033585717	0.000383663509381904	-0.00238274802275756	-0.0139763743155994
0.889226277796278	0.110773722203722	-0.112549188945381	0.0962525793465794	0.00808466785066775	-0.00442160054760055	0.00183153365153355	-0.00325327317127311	-0.0104579557479558	-0.023524312946313
0.0463284976819552	0.00338765798080696	-0.00344507845728743	0.0271885165425407	-0.00352317288262205	-0.00430478293765297	-0.00391397791013751	-0.00628939544046959	-0.00888969453193147	-0.0102607386640453
0.90644255026455	0.0935574497354498	-0.114483739614661	0.0860552275132275	0.0221843703703704	0.00229233292633291	0.0122383516483516	0.0103225978835979	-0.00898739638431734	-0.0117195128856075
0.0370699281601016	0.0127831446417573	-0.00415506069353027	0.0128218590408288	-0.00356952530772939	-0.00306577688174024	-0.00331765109473482	-0.00354498613775213	-0.00388224567525552	-0.00448307569603079
0.659625857156729	0.320041636564044	-0.0749028772017823	0.235176771677916	0.0232783246035836	0.0182278377184047	0.0207530811609942	-0.00273068583907288	-0.00779056028989034	-0.0312746985197637
0.0702132641891536	0.00374754944509219	-0.0057906512736525	0.0358682763579705	-0.00105112243008994	-0.00172574004554812	-0.00138843123781902	-0.00633850326241565	-0.00802182002320859	-0.0108943268280417
0.925422010582011	0.0603869811504018	-0.119145865637247	0.0700117671957672	-0.00985441501188866	-0.0422537724258314	-0.02605409371886	-0.022094176768566	-0.0216508746808749	-0.029683150873493
0.0147975719129682	0.00129819991163247	-0.00167285690714649	0.00229414456585708	-0.000978953959409189	-0.00108767739472629	-0.00103331567706774	-0.00079131662990106	-0.00119815453849786	-0.00146865299766231
0.902532603174603	0.0974673968253967	-0.114940178106219	0.089065619047619	0.0138430158730157	-0.00219076012876018	0.00582612787212777	-0.00309188108188119	-0.0163148614348615	-0.00926953309653322
0.061668842902485	0.0137356018910172	-0.00273431495737787	0.0383544965984247	0.00539575847748695	0.00203250654806284	0.00371413251277489	0.000474945853403241	-0.00528943984410609	-0.00726055934374002
0.0191207655630882	0.0334452122950462	-0.00156538109676426	0.0134028537776178	0.0118359337632255	0.00880938792297382	0.0103226608430997	0.0106233155727475	0.00801748507070392	0.00777275052596656
0.41023693226506	0.0757793652584299	-0.04515897683573	0.264376433010188	-0.00310625248302793	-0.00588840752336611	-0.00449733000319702	-0.02627541448103	-0.0379754832463798	-0.0581755489830585
0.477495899303432	0.262563861545936	-0.0546220650733155	0.244847901217449	0.011917770056338	0.00405105603810685	0.00798441304722247	-0.00392457235599947	-0.0201529255275857	-0.0294316572183922
0.0829352473235886	0.0079606028035214	-0.00749210576729119	0.0351926623127388	0.00230618399581815	0.000893744566171042	0.0015999642809946	-0.00292324110066186	-0.0050515130704578	-0.00816212284394149
0.582706613188195	0.362869131949435	-0.0654190577546946	0.273445899135162	0.0266742661925542	0.0187326206042925	0.0227034433984233	0.00244229614483493	-0.01596153642086	-0.0305311829219364
0.0290545052539114	0.0323816830752925	-0.00197468432429654	0.0165109023843185	0.0131602934662134	0.00733378826787785	0.0102470408670456	0.00807532428159898	0.006783373644205	0.00827675345989191
0.889864689532689	0.110135310467311	-0.112422465886527	0.0956555221075222	0.00301819950419946	-0.000625487919487799	0.00119635579235589	-0.00729110951140355	-0.0111983458365393	-0.0190317415318886
0.906690380952381	0.093309619047619	-0.113683454067134	0.0867993968253968	0.0193200952380952	0.00465233670033671	0.0119862159692159	0.00575785936285933	0.00153055555555559	-0.00449512970471799
0.540067352379927	0.110630548958298	-0.0621921196528891	0.239028915744959	0.00263656770629017	-0.00497035613583741	-0.00116689421477356	-0.016961286662773	-0.0350046773919953	-0.0474389146663136
0.141927583332749	0.0556679478551187	-0.0140236401032788	0.0955892442099225	0.00761659079080829	0.00514417547121845	0.00638038313101336	0.00019688586757366	-0.0063902806000567	-0.011272433098996
0.888626595552595	0.111373404447405	-0.11230061181514	0.0965281980981982	0.00773780271580282	0.00275777770377772	0.00524779020979027	-0.00722382974696434	-0.00951297552012254	-0.0209198535767064
0.127098934086024	0.0114280761198569	-0.0122167579384119	0.0640398518411149	-0.00142233777874826	-0.0067724377397709	-0.00409738775925958	-0.00944336218031572	-0.0145138324229111	-0.0201772208522076
0.924819291005291	0.060034801847855	-0.11888433963792	0.0702882645502646	-0.010344981240981	-0.00560770370370356	-0.00797634247234236	-0.0157466912455736	-0.0215886177641874	-0.0287950549167607
0.112427144424652	0.0692094723694429	-0.010635975125004	0.0535925674280613	0.0169922944464835	0.00219415881341163	0.00959322662994755	-0.00271321950557547	-0.00153446413148182	-0.00634533801281044
0.90396637037037	0.0960336296296296	-0.114574512160668	0.0893856296296295	0.00555038746438741	0.0130816142376141	0.00931600085100071	0.00474012650312639	-0.00175856695156695	-0.0115301666068137
0.300165331880775	0.105801814077414	-0.0309415575922536	0.199583148373211	0.0283688027001414	0.00354923574069044	0.0159590192204159	-0.00674414090739101	-0.0262170558338108	-0.0311896812963744
0.929797513227513	0.0702024867724867	-0.119603669131155	0.0664264867724867	0.00604762962962968	0.0053834997594997	0.00571556469456469	-0.00241965319865323	-0.00534659015059014	-0.00816732213320459
0.102031076733835	0.0758701591263276	-0.0101480916892725	0.0412297117824101	0.0153963905375061	-0.00177685455104655	0.00680976799322977	-0.00134461859740394	-0.00194258015848989	-0.0132713630709618
0.0178671954241286	0.00788518636494965	-0.00111512847207674	0.00719008373907758	0.00178726341792817	0.00272354643713298	0.00225540492753058	0.00309739629780463	0.000635502499951122	0.00182425715646521
0.925706624338624	0.0601338721144988	-0.118961242141093	0.06944182010582	-0.0018717883597883	-0.00926048092648102	-0.00556613464313471	-0.0219708121138121	-0.0236845687537494	-0.0328725371953517
0.451010886998527	0.15495597730517	-0.0487854110060342	0.229621218547924	-0.000462234214990254	-0.0104592241980159	-0.00546072920650303	-0.0234649288399333	-0.0351076440430878	-0.0454893926206872
0.211256452700722	0.0214819047808446	-0.0177869445289719	0.184326513486967	-0.00293946214826438	-0.0020074351200175	-0.00247344863414095	-0.0171958402914809	-0.0272762588062395	-0.0361169871547321
0.0646220579372263	0.0201357880526716	-0.00346015306603963	0.0458474084015029	0.00338356822484338	-0.00246458099591094	0.000459493614466219	-0.000991763115219063	-0.00765914039926677	-0.0109318688952274
0.302221435524556	0.0466827582310476	-0.0321662528978862	0.205457176140422	-0.00662017802776688	-0.00892007829684693	-0.00777012816230693	-0.0161295265186397	-0.0319833374906911	-0.0357339056446043
0.893886306878307	0.106113693121693	-0.111588198423766	0.0928543492063494	0.00684713523513536	-0.00110291432532605	0.00287211045490465	-0.00836640141340139	-0.0119717729677729	-0.0237270059439471
0.0937674277908077	0.0152311115773884	-0.00945695478392936	0.0564412547344523	0.00158354799482843	-0.00315449425002916	-0.000785473127600356	-0.00617110801677467	-0.00551867644552537	-0.00970355937953964
0.303967956557029	0.104802350305529	-0.0302001622736058	0.200076958354542	0.0264231397635325	-0.000166584207597742	0.0131282777779674	-0.00424585775214714	-0.0202658562906063	-0.0290756241880843
0.0960633883342403	0.00745990548780066	-0.00882887167330047	0.0412819939104494	-0.000101625785910692	-0.00335468382155589	-0.0017281548037333	-0.00665485817877519	-0.00960081277883372	-0.0115901567057602
0.925049608465609	0.060452819488733	-0.119134666511778	0.0697450582010581	-0.00680150271950275	-0.0470367779790444	-0.0269191403492736	-0.012678375938876	-0.0230232040904641	-0.0243628920842374
0.0695849577688436	0.00457871579258858	-0.00576936228454432	0.0413873801030943	-0.00474163079475161	-0.00538418972039151	-0.00506291025757157	-0.00809073791162271	-0.0121580908871852	-0.015682787115941
0.0180400669746451	0.00762786527675259	-0.00109734641693258	0.00713672028757573	0.00617106691130586	0.00113177823699806	0.00365142257415196	0.00454355461294571	0.00204856413441494	0.00071905352589836
0.662355918656703	0.319318790806273	-0.0762305889285202	0.232159073433343	0.0222449017218966	0.0155492952208115	0.0188970984713541	-0.00313903510618685	-0.0181974340395381	-0.0248971628223813
NA	NA	NA	NA	NA	NA	NA	NA	NA	NA
0.0635855039844065	0.00671434589125125	-0.00566062445333657	0.0324911417496109	0.0038049614512102	0.00283797548702663	0.00332146846911842	-0.00195292615496844	-0.00261077965149176	-0.00428239142446586
0.545188487892669	0.226313101406732	-0.0626200885582788	0.279388940417984	0.0109015369454246	0.0102727823592123	0.0105871596523184	-0.0106598653488343	-0.0263096926899939	-0.0461093968360979
0.0774109227041146	0.00437129321844315	-0.00731154188868875	0.0387666519673571	-0.00413572676699173	-0.00373333356747572	-0.00393453016723373	-0.00729867587478805	-0.00947707543933393	-0.0126176426860101
0.4145074936184	0.0780439451477016	-0.0464382691779712	0.26366869177355	-0.00541856050481415	-0.00486885196430831	-0.00514370623456123	-0.0253924144119522	-0.0400889808296406	-0.0549790220812275
0.103863497246608	0.0260432106117167	-0.0086738742715685	0.0945961425559215	0.00193466977476522	-0.00187871930428612	2.79752352395496e-05	-0.00748657767984573	-0.0110943104549588	-0.0163671882204522
0.563872795802333	0.180226365271101	-0.062293712039977	0.274308182867949	0.00193067821653503	0.00323568734673174	0.00258318278163339	-0.0147233850420241	-0.0345147530619825	-0.0484164003695329
0.842697857105857	0.0850152620232635	-0.10407691533558	0.123872830724831	-0.00322006708977296	-0.000167630752689552	-0.00169384892123126	-0.00620508919996332	-0.0152828403907211	-0.0228225939089678
0.224247311061202	0.0316907263888048	-0.0212142433835829	0.150323046267226	-0.00566212247901685	-0.00286098710141922	-0.00426155479021803	-0.010900563288256	-0.0204332794789085	-0.0301525126959333
0.00905891273600971	0.0219123253851736	-0.000519105136899352	0.00766044781496168	0.0152103374851572	0.0024418595578339	0.00882609852149554	0.00456778171108122	0.00346495311331477	0.00542020853567743
0.125642377416531	0.0872724001788028	-0.0121913032777443	0.0617355838076994	0.016791006919184	-0.000329161807171241	0.00823092255600635	0.00107332207558739	-0.00628848429995352	-0.0160897034029754
0.125126386384324	0.0865908259955274	-0.0122445604748208	0.0617409069194694	0.00928602475416532	-0.000253886193972777	0.00451606928009626	-0.00218538796154716	-0.0117469533786582	-0.00661938194833474
0.0367747237851927	0.0139129632775239	-0.00425233041812511	0.00600762308499976	0.000236099905625231	-0.00299509377187888	-0.00137949693312682	-0.00445267655591887	-0.00530155042118974	-0.00508955850162474
0.447388651262391	0.182388876638365	-0.0516908151594862	0.315733476930033	-0.00800743403485094	-0.0010166003031794	-0.00451201716901517	-0.020690656860504	-0.0452065416795202	-0.0568968590009654
0.197174217563568	0.024083787324743	-0.0174048859471405	0.163367843065423	0.00109468649764671	0.00019907407128375	0.000646880284465245	-0.0120750255567014	-0.0232637295734374	-0.0309590385834739
0.295770212986717	0.0445188589323121	-0.0307553719202266	0.202931963741566	-0.00106627149467464	-0.0082644856186212	-0.00466537855664795	-0.015748683986903	-0.0265011138560671	-0.040628986789443
0.545821298855528	0.323493246881814	-0.0637295791069746	0.283502415574189	0.00716032275202017	0.00992429588358557	0.00854230931780287	-0.01324254063578	-0.00388399679313112	-0.0409372667330897
0.93366582010582	0.0663341798941799	-0.12043628663392	0.062909291005291	0.0123192592592591	-0.0034426560846561	0.00443830158730152	0.00267261904761906	-0.00183035497835493	-0.0113229013209013
0.066524007498097	0.0110771646807349	-0.00593822706171602	0.033494728945568	0.00456982389673195	0.00148063617343	0.00302523003508098	-0.00300349771371144	-0.00445343192847285	-0.00547391991831686
0.302091860260826	0.0477638078869288	-0.030825177571829	0.203210899092761	-0.000615751127842346	-0.0082433086331225	-0.0044295298804824	-0.0202230245036369	-0.0290085109378254	-0.0419077398408765
0.557638877447276	0.179737092795759	-0.0611854560797692	0.277276356570532	-0.000988952278432431	0.00736049388134097	0.00318577080145432	-0.0161966266755472	-0.0310139743795941	-0.0474602079941072
0.413067613707227	0.117400794858102	-0.0446808328969317	0.26041234536363	0.0312260407494193	-0.0145553822725975	0.00833532923841085	-0.00810884228296599	-0.0213055424287963	-0.0332175104418284
0.85351262049062	0.14648737950938	-0.105096523353956	0.120939736041736	0.0100594582280464	0.00897812087259142	0.00951878955031893	0.00122386738533797	-0.00587638770488774	-0.0161143368429529
0.661664696658798	0.268019384709108	-0.0740178203624697	0.232730666016784	0.000339933706517859	0.0132277207047236	0.00678382720562076	-0.00269355173839669	-0.0229753186877629	-0.03783490196004
0.893846357864358	0.106153642135642	-0.112838168382079	0.0931873775853777	0.00486925829725837	0.00188364021164034	0.00337644925444935	-0.00173428715728718	-0.0177268856844337	-0.019776743034743
0.932170010582011	0.0678299894179895	-0.119942454468941	0.0646584338624339	0.00512144973544981	-0.00469551322751316	0.000212968253968326	-0.00195871957671956	-0.00153322126022126	-0.0101771957671958
0.850734713804714	0.149265286195286	-0.104107905489652	0.121512462722463	0.00741274973174977	0.0105807086286034	0.00899672918017658	-0.000114575887075863	-0.0126506465094359	-0.0155333661708662
0.580807881508199	0.364891169081404	-0.0648683141090719	0.272019070432665	0.0298339300358917	0.0180990231650816	0.0239664766004867	0.00553629429871072	-0.0141313166611027	-0.025008748988394
0.398961470554273	0.0754463364923849	-0.0423732229803421	0.263068618360596	-0.00487074258662046	-0.0240274550643434	-0.014449098825482	-0.0302152900427661	-0.0421750488243971	-0.050360963250322
0.0434004819464062	0.00593929921803294	-0.00458893957373156	0.017306713171041	0.000460271189264491	-0.00166701730268749	-0.000603373056711501	-0.00131113001069252	-0.00307399509561265	-0.00432918614530314
0.0701859135805903	0.00353593525873706	-0.00591440723341247	0.0358940915895185	-0.00259540805099308	-0.000892255117576693	-0.00174383158428489	-0.00565892089159943	-0.00961585405061704	-0.0112504318586904
0.160354110794328	0.106167291352061	-0.0151392808876728	0.10081457193557	0.0155820064521569	0.00344489298400594	0.00951344971808143	0.00449382259969403	-0.00825445682565018	-0.0138547450804569
0.0116866861420011	0.0242902552335616	-0.000576669725196783	0.00892461077728078	0.00440689658463238	0.00232760888968709	0.00336725273715973	0.00456915515361595	0.00364932540097894	0.00196946912899531
0.0409051581630834	0.00120646823839877	-0.00291314809510249	0.0241929946204345	-0.00400679379010727	-0.00397819542102327	-0.00399249460556527	-0.00718158079693336	-0.00910864416649137	-0.0108452925878747
0.540571481968934	0.111527595547705	-0.0613754587464173	0.237308237391005	-0.00375406859636263	-0.0072064270052774	-0.00548024780082002	-0.0192738918395259	-0.035956357293877	-0.0542762786946303
0.399117271181205	0.076741197807536	-0.0424064429688075	0.263372548001791	-0.0067046705932377	-0.0154040008658153	-0.0110543357295265	-0.0221437886039715	-0.0417470539142033	-0.0575911659149525
0.193757911967136	0.068345847142074	-0.0195118805236024	0.131374646454657	-0.00203336648600486	-0.00100181324966628	-0.00151758986783557	-0.00809945749648677	-0.0154071058675886	-0.0225477127700039
0.643517904728712	0.179061327483529	-0.072602596308047	0.238510513591662	-0.000609724165360759	-0.00112253493237513	-0.000866129548868	-0.0248862864587009	-0.0387118751072406	-0.04547480872869
0.14645555522009	0.0977250969759216	-0.0143702682028452	0.0928034081231174	0.00156692377797449	0.0072984125247377	0.0044326681513561	-0.00247347345833765	-0.0103458264041983	-0.015955211636669
0.326628078584911	0.0982497776404637	-0.0336815989514456	0.227156664828996	0.0315814327826996	-0.0120920470533658	0.00974469286466689	-0.000784206319467129	-0.0201103441394702	-0.0310264962792837
0.881661097717098	0.0703242323560843	-0.111070051892781	0.100391748843749	-0.00309527525807518	-0.00184763625263629	-0.00247145575535579	-0.00922059940744768	-0.0197058750286929	-0.026655095970854
0.90419346031746	0.0958065396825397	-0.114918664853126	0.0880666031746034	0.0196900634920636	0.0111131948051949	0.0154016291486293	0.00909601346801348	0.00433018685018693	-0.0128708420098419
0.301481631631083	0.049075175477955	-0.0313829133343844	0.251581984047814	-0.0009194673657279	-0.00342638461315115	-0.00217292598943952	-0.0192895262448438	-0.0320695293418879	-0.0477459491665932
0.904997915343915	0.0950020846560846	-0.114657233661794	0.0879611957671957	0.00823683553483556	0.00923227320827313	0.00873455437155435	-0.00308491774891784	-0.00909749879749888	-0.00866496193566801
0.93270962962963	0.0672903703703704	-0.120387304254603	0.0639970370370371	0.00704119909719914	0.00112086243386245	0.00408103076553079	-2.59312169311743e-05	-0.00589314814814812	-0.0160404752284751
0.101860527458489	0.00927731535822744	-0.00953525292012228	0.0633136187592849	-0.00316278891432208	-0.0033942875060604	-0.00327853821019124	-0.00787352515121707	-0.0131051206997411	-0.0164146706117612
0.398859956898199	0.0756302444809782	-0.0429622686612793	0.264080144403549	-0.00379096541707108	-0.00795124760834176	-0.00587110651270639	-0.0231340961726559	-0.0448848322876682	-0.0555806640600763
0.320976753747512	0.0967279332639512	-0.0325513144792818	0.22369935131564	0.0257946045880651	-0.00778986722296715	0.009002368682549	-0.0035937366744877	-0.0242214552302462	-0.0299651231631495
0.450782908769565	0.191519309588618	-0.0519041093508551	0.306958731212009	-0.00189175002738889	0.0107042786889034	0.0044062643307573	-0.0156615411934375	-0.0290815984269436	-0.0506952109599786
0.229404338172402	0.104976302188106	-0.0223813378406016	0.14894831065349	0.0101935048564676	0.00257733118582973	0.00638541802114864	-0.00517005408437765	-0.00874427210356563	-0.0190776342324651
0.902707142857143	0.0972928571428572	-0.115063831164791	0.0890075238095239	0.015274406926407	-0.000566336700336789	0.00735403511303512	0.00153499518999534	-0.00606180081030083	-0.0116786719402601
0.534820316365718	0.127547741039565	-0.0606075035781171	0.282984572293979	-0.0102083119013643	-0.00651259375672619	-0.0083604528290453	-0.0279859082467626	-0.0425604985091207	-0.0615137094181666
0.076257517845828	0.00474046928192338	-0.00661992684548354	0.0384739480838706	-0.00510631407671922	-0.00234633533872215	-0.00372632470772069	-0.00624053046310619	-0.0100099875076832	-0.0114367389999464
0.278465459239222	0.0443093750625821	-0.0274498123569424	0.201596548177271	0.00158656364604642	-0.00341733137071898	-0.000915383862336305	-0.0169473177476739	-0.0309778745299563	-0.0420271947991246
0.532712731388149	0.126921625412607	-0.0626569089944984	0.285221674835847	-0.00210426131832486	-0.00335310841777114	-0.002728684868048	-0.0260433245124159	-0.0426603914407195	-0.0586034795941263
0.192003125141179	0.0682322055959362	-0.0189371009698248	0.130867189081024	0.0094723280492483	-0.000137758779174046	0.00466728463503713	0.00105626152272445	-0.0121801973238232	-0.0201480542985492
0.110321332036214	0.0102546339294736	-0.00988936094033439	0.0636282401512535	-0.0019424069705947	-0.00119489407277466	-0.00156865052168467	-0.00838083705137643	-0.0139207074273739	-0.017506756293012
0.200296726433716	0.0778187762398407	-0.019925884467559	0.132063762071016	0.0147118163440841	-0.00299632291337792	0.00585774671535311	0.00572061463110998	-0.00734096663837261	-0.0143466576060283
0.906154084656085	0.0938459153439153	-0.113961646054437	0.0857081375661376	0.00875418855218857	0.00738966185666168	0.00807192520442512	0.00447361038961036	-0.00740880737780736	-0.0111116556036557
0.551437364077761	0.321448320877221	-0.0650125700377985	0.281690929688544	0.000492723879720103	0.0139096302511169	0.00720117706541856	-0.0124962826158941	-0.0291169738891568	-0.0467421703447971
0.905281142857143	0.0947188571428571	-0.114646956750163	0.0876206984126985	0.0102915555555555	0.0125196507936508	0.0114056031746032	0.00227763288563287	-0.00646954703901759	-0.0109430271057919
0.0126981253656261	0.000635679546033763	-0.000888601156589116	0.00599790550775379	-0.000701496649046248	-0.000976323666678137	-0.000838910157862194	-0.00197432306682318	-0.00197315082366696	-0.00303893152607283
0.203841672832556	0.0264573541015703	-0.0191132281259904	0.167740356154821	-0.0036103192677244	-0.0038118332546222	-0.00371107626117329	-0.0138538570181623	-0.0249313585684838	-0.0310181417991342
0.455087465928181	0.241315239899327	-0.0516593212644079	0.226890001528079	0.00698614187262081	-0.00433866303706221	0.0013237394177793	-0.00704742823912274	-0.0245730718615856	-0.0370046749675914
0.202603305166818	0.0278531175582852	-0.018919459964202	0.167781610493301	-0.00404045909938919	-0.00205016401701805	-0.00304531155820362	-0.0138966295572112	-0.0232189105956194	-0.0330235728731042
0.658547038668312	0.272009480782359	-0.0746071916969367	0.233145888423819	0.0230390871115873	0.0207658145762574	0.0219024508439223	0.00200762520917597	-0.0168750524059321	-0.0300054067263634
0.0105098232445567	0.00120182478993081	-0.00122913224974361	0.00437604191233997	-0.00230845739332469	-0.00284946177574313	-0.00257895958453391	-0.00309243380501795	-0.00260946173788329	-0.00294145786130293
0.0942574555436082	0.0641062154720293	-0.00920534751516741	0.0367861059259065	0.0251540178762527	-0.00160594270221463	0.011774037587019	-0.00248162521426352	-0.004825955399532	-0.00793158442143539
0.0513785422491106	0.0397249076457752	-0.0033978067528672	0.020972809150419	0.0131779387367285	0.0058450406223801	0.00951148967955431	0.00645419657548473	0.00262535350440684	-0.000739411542490458
0.894060822510823	0.105939177489177	-0.112789717852227	0.0936428811928812	0.00692390520590513	0.00386103975762808	0.00539247248176655	-0.0020979185999187	-0.0079445887445887	-0.0165009360062597
0.0447160142715089	0.0167103338267996	-0.00513369482502217	0.0126991714031212	0.000938339562262885	-0.00037421714996895	0.000282061206146968	-0.000813046146962704	-0.00455550749994171	-0.00359177107761006
0.894572643578644	0.105427356421356	-0.112362884847747	0.0921716103896105	0.00422575853775853	-0.00374384030784036	0.000240959114959138	-0.00824412065712055	-0.0135375696101283	-0.0213674119954119
0.0361991389946657	0.0118956817304969	-0.00432633375417002	0.0056593978561275	-0.00251650585842172	-0.00356248782111288	-0.0030394968397673	-0.00605621051932233	-0.00506859457289946	-0.00672035715059198
0.368807488924361	0.1326320887836	-0.0402522260471474	0.219695040622007	-0.000939066081347861	-0.00528643426994341	-0.00311275017564561	-0.0228704534096765	-0.0286980320013348	-0.0434166686402063
0.419630300613233	0.117507379681243	-0.0456845002312327	0.262095866326581	0.00684647817775819	-0.0103132889434561	-0.00173340538284894	-0.0181711519344889	-0.0245599289813105	-0.0432681493834144
0.200963044806093	0.0684335054003589	-0.0208320888498212	0.1317778948775	0.00311844694481891	0.00378014559759135	0.00344929627120513	-0.00995358782886474	-0.0138992334726175	-0.0247005451240442
0.303356631800811	0.0529098962296152	-0.0302610915158352	0.227031462545847	-0.00412717833039961	-0.0117060084292363	-0.00791659337981798	-0.0267932832508101	-0.0336984795360475	-0.0431473049259486
0.0355389051536818	0.013640067985591	-0.00409534257339282	0.00577121920102434	-0.00283179818976418	-0.00456872765481331	-0.00370026292228875	-0.00481855691193028	-0.00390262283607856	-0.00608909410517761
0.662951045299392	0.31739014707751	-0.0768645339190575	0.232946671822152	0.0326007896761289	0.0199898346520705	0.0262953121640996	0.00882606871262359	-0.00651643915544864	-0.0236809117742287
0.0527880035194651	0.0223118297214396	-0.00601249915614241	0.0148538357603568	-0.00252494930066801	-0.0026649774219412	-0.0025949633613046	-0.00203574284629123	-0.00419429730380168	-0.00488134154758298
0.900975851851852	0.0990241481481481	-0.11371846494011	0.0904285925925925	0.00560291390091372	0.0100090687830688	0.00780599134199134	0.000749514735808865	-0.00783570477670492	-0.00961418015318027
0.411626420511228	0.116529517430989	-0.0451805686745383	0.261958425971266	0.0235332437506788	-0.00162109497833302	0.0109560743861729	-0.0157466657156669	-0.035207421125877	-0.0405258521438352
0.0480097534757603	0.000730353462442872	-0.00106687145600942	0.0363585383540643	3.93330125500468e-06	-0.00044745673879721	-0.000221761718771106	-0.00458556128430495	-0.00825572936187089	-0.0106830719388158
0.371839107626331	0.12965823905683	-0.0404624128646953	0.22048710493656	2.51746305672262e-05	-0.00808782553799459	-0.00403132545371365	-0.0221271047857811	-0.0287020100851554	-0.0473079080168322
0.0153561736371171	0.00162638392167218	-0.00181826875257292	0.00217614579028057	-0.00217203205340228	-0.000903820906774835	-0.00153792648008856	-0.0016785099361988	-0.00115977555843259	-0.00129246369916764
0.932747661375661	0.0672523386243385	-0.120323861740708	0.0637554497354497	0.000756123136123055	-0.00154171717171736	-0.000392797017797153	0.000765523809523772	-0.0062592452057747	-0.0104471572501574
0.581249289979122	0.366780369587244	-0.0636616164384824	0.271932854015051	0.0154934291211858	0.0239043488349236	0.0196988889780547	0.000641676954323045	-0.00538814961794032	-0.0261169519544043
NA	NA	NA	NA	NA	NA	NA	NA	NA	NA
0.159369363532902	0.105985532103283	-0.0160707679947718	0.100968266068756	0.0183628523417145	0.0058345419461264	0.0120986971439204	0.00123237633775639	-0.00512578873173175	-0.010166766407887
0.476986878769693	0.173625706622711	-0.0540060203555115	0.243917100189536	0.00174438995318971	-0.00205972266379539	-0.000157666355302843	-0.0067538831503357	-0.0258383203666468	-0.0413245752349992
0.418481172724908	0.118673004495434	-0.0460102360041219	0.261327517495546	0.032993564391928	-0.0197818310240333	0.00660586668394736	-0.0166028749542114	-0.0255778370751779	-0.0445877722165732
0.143714348877516	0.0543507073313006	-0.0139894980512714	0.0953459640950567	0.0142559188168183	0.000137716471575067	0.00719681764419666	-0.000861281032980665	-0.00977945162591856	-0.0145881910323132
0.036016549675843	0.0138356243897441	-0.00421905479338433	0.00580540206312564	-0.00143263325231241	-0.00454831256070216	-0.00299047290650729	-0.00320996107314922	-0.00391924362061963	-0.00363119334230191
NA	NA	NA	NA	NA	NA	NA	NA	NA	NA
0.102051998780809	0.0758679766776557	-0.00919964733475656	0.0406373925670171	0.00922737184877527	-0.000389485610687759	0.00441894311904376	0.00380660113246366	-0.000416185977514028	-0.00533635753488733
0.417708235708514	0.117593484788414	-0.0474596405127918	0.263404624389993	0.0157331624288177	-0.0192200021481995	-0.0017434198596909	-0.0172583476687629	-0.0292442023243662	-0.0403261616995832
0.663726193526556	0.317521922323059	-0.0758106231459109	0.232502717457822	0.0277909319927828	0.00392688463404212	0.0158589083134125	0.00743340989381569	-0.00747778803256671	-0.0248295201423389
0.932022624338624	0.0679773756613757	-0.120293125883659	0.0641560423280423	0.0147913121693122	0.00105488504088502	0.00792309860509866	0.00479686772486776	0.00226881818181823	-0.0104899571909571
0.545018527104368	0.325223879352552	-0.0636968652413404	0.282121527347913	0.00255577794756479	0.0139937163643061	0.00827474715593546	-0.0107199769374112	-0.0284232638349339	-0.0491279177822078
0.551872933168309	0.318995465080397	-0.0634598474203687	0.279535617003053	0.000809579978388708	0.00171984300128403	0.00126471148983642	-0.00985572856486117	-0.025477092252017	-0.0440094005571984
0.475710736383577	0.169210615635353	-0.053485982873027	0.245531848030002	0.0081591526409765	0.00155580954422863	0.00485748109260253	-0.0254726660759258	-0.0257479725617296	-0.0434470544063649
0.0451764869288979	0.0167131250248207	-0.00508752227349782	0.0131251035393668	0.00137393196314628	-0.00076625078126373	0.000303840590941275	-0.000777094286215807	-0.00208189923265145	-0.00517562640472636
0.580095971392558	0.366906675672045	-0.0644686848502083	0.270863503645336	0.0288311408199825	0.0250045477844495	0.026917844302216	0.00246352153363893	-0.0100135347164277	-0.0265062368272382
0.93157055026455	0.0684294497354497	-0.120679308312643	0.0648436719576719	0.000165576719576621	0.00429103703703715	0.00222830687830688	0.002039164021164	-0.00396921517468884	-0.0104615978835979
0.0721051047097649	0.0512196517208307	-0.00420849619719242	0.0419304619865992	0.00504908986999952	0.0047503073528235	0.00489969861141151	-0.00101380689210177	-0.00282021049536899	-0.00795651117450172
0.0189369475566632	0.0338830505851117	-0.00152950515588943	0.0133393688222347	0.0114463728505865	0.0100399393690774	0.010743156109832	0.00932785790670624	0.00856070997568582	0.00815876395708589
0.1100366441809	0.0101611412630258	-0.00964145635504279	0.0637487013666974	-0.00226228251646961	-0.00812594597407237	-0.005194114245271	-0.00813682872841529	-0.0132725499627868	-0.0176149994538241
0.305227704413927	0.105945493058179	-0.0326014672142689	0.202869078857761	0.0129635909458705	-0.00296507697087012	0.00499925698750014	0.000958887681217879	-0.0122208184532334	-0.0216111310600131
0.658686600892816	0.321632174051595	-0.0745810512570412	0.234142848032219	0.0205581030322876	0.0123803752307978	0.0164692391315427	0.00196486273512708	-0.00749499074849813	-0.0347987144568771
0.932355873015873	0.067644126984127	-0.119919437662661	0.0639099047619048	0.0134542857142858	0.00357828571428587	0.00851628571428575	0.00164021693121685	-0.00223882539682529	-0.00448165978465975
0.932550804232804	0.0674491957671958	-0.119991333241158	0.063303417989418	0.0104627830687831	0.00704592592592601	0.00875435449735462	3.38860028860077e-05	-0.00289845502645492	-0.0044601534391534
0.883248231620231	0.0704642839536386	-0.111934717077043	0.0998442763162763	-0.00327526922420462	-0.00601795530395521	-0.00464661226407992	-0.0141336042262976	-0.0182413708469031	-0.0268748627366784
0.906053386243386	0.0939466137566138	-0.114078435931704	0.0867208359788361	0.0122555555555557	0.0125192804232804	0.0123874179894181	-0.00286423724423712	-0.00673990014560588	-0.0178696751581751
0.22615920449889	0.0310004452601896	-0.0212711989849091	0.151284234783016	-0.00328553781693797	-0.00452557474831852	-0.00390555628262823	-0.0118721735651603	-0.0219427310641829	-0.031410955332195
0.90700182010582	0.0929981798941799	-0.114725499615134	0.0860310687830687	0.0203533862433862	0.00812204425204432	0.0142377152477153	0.00404427849927846	-0.00115785329485329	-0.0107100770340771
0.0965539066156887	0.0736773672361122	-0.00909454322831195	0.0384403456193866	0.00813007183515957	0.00745890599951844	0.00779448891733901	0.00492343946131388	-0.00244416130937046	-0.00470996732056229
0.349783701870408	0.0681723812355039	-0.0368568090928471	0.219979562846179	-0.00110209379371173	-0.00362932157540974	-0.00236570768456074	-0.0192842804956287	-0.0329236788635464	-0.0446547388774818
0.0270080856318523	0.0018068061836751	-0.00287127963637177	0.0078846383730022	-0.00106241598242599	-0.00249407016316532	-0.00177824307279566	-0.0015808942692611	-0.00240789538729612	-0.00297458238080259
0.933872634920635	0.0661273650793651	-0.120357657921096	0.063512761904762	0.0119347936507936	-0.00993850986050993	0.000998141895141802	-0.00106624475524475	-0.00689008417508419	-0.00937529246679258
0.0728519055095256	0.00390396970111796	-0.0071608246872653	0.0269951296488423	-0.00296296189184221	-0.00290194433759777	-0.00293245311471999	-0.00556421782316356	-0.00691914414540661	-0.00901766914612845
0.0171213198251675	0.00137911215890201	-0.00193469375372047	0.00164778359156674	-0.0011444922259303	-0.000183076554221739	-0.000663784390076017	-0.000218627097441391	-0.000876191017952391	-0.00178776826504893
0.924748264550265	0.0602034717631105	-0.118423282140916	0.0706188465608466	-0.000826068820068859	-0.00721436711436718	-0.00402021796721808	-0.0117767364117365	-0.0176908897213898	-0.0175830108595109
0.93304964021164	0.0669503597883598	-0.120625760958349	0.0636214708994709	0.00310159788359787	0.00425410582010588	0.00367785185185188	-0.00453058730158729	-0.00805086975986957	-0.0105865976430977
0.09590986193052	0.0737848346037177	-0.00892018606074776	0.0381969888365645	0.00803365648994979	0.00387786743602125	0.00595576196298551	-0.00281468969427677	-0.00835657112618589	-0.0115839601729139
0.906210264550265	0.0937897354497355	-0.115025963303781	0.0865271322751322	0.0184793333333333	0.00855182010582001	0.0135155767195767	-0.00472048555842586	-0.00582961087061085	-0.00231487442187439
0.545427078298316	0.225569953746039	-0.0642403985936353	0.283037643906902	0.0071878908594859	0.0123305868195409	0.00975923883951335	-0.00977796196223535	-0.0294528694801819	-0.0394061756354216
0.227561744918691	0.104437490213998	-0.021689591486453	0.147477124815275	0.0350370790327846	0.000972812081612068	0.0180049455571983	0.00555935450430689	-0.00509966776878557	-0.0189413435840108
0.905818867724868	0.0941811322751324	-0.114779848766315	0.0865643703703705	0.0061538941798942	0.00190727272727276	0.00403058345358354	-0.00946734824434825	-0.00828791575091581	-0.0217592466792466
0.933285862433862	0.0667141375661375	-0.120196029456198	0.0625363597883598	0.0140422645502646	-0.0204395323935324	-0.00319863392163389	-0.0019147698597699	-0.00149092592592592	-0.0104293823953824
0.0447549981868294	0.00123931833112065	-0.00375894331361055	0.0252435784109553	-0.00437948255437592	-0.00540197820589804	-0.00489073038013698	-0.00709999415464616	-0.0104107213505528	-0.0122277667958942
0.145880358043913	0.0968446408122247	-0.0139374065469225	0.091595656977893	0.00945457246616513	0.000974852779401458	0.00521471262278331	-0.00270595625307521	-0.00675009612511732	-0.0144339099141548
0.0450510849739601	0.0168124119516108	-0.00501282457761637	0.0128627109120479	-0.00325388313062391	-0.00463630497847382	-0.00394509405454886	-0.00144224403178801	-0.00297767433709035	-0.00519598041698512
0.0127572852227243	0.00131420540940166	-0.00062015277465583	0.00644215718981742	-0.000822731006218068	-0.000961286819334576	-0.000892008912776321	-0.00140887639301532	-0.00285713160742129	-0.0033329787928669
0.53155740603368	0.126023102737441	-0.0609252613313056	0.281714488883442	-0.00671232452687853	-0.00367807853108448	-0.00519520152898156	-0.0255547664067155	-0.0417709093986544	-0.0590834459679772
0.58131449151572	0.365459086477417	-0.0657486592893345	0.272750737317135	0.0322917295664118	0.022084776959906	0.0271882532631589	0.00882020106431347	-0.0125587044247283	0.00970964786863782
0.893852207792208	0.106147792207792	-0.113005153062069	0.0937918556998556	0.0388328504088503	0.00495722077922067	0.0218950355940355	0.000975878565878552	-0.00798867591667596	-0.0154050691790724
0.211867144656159	0.0214396106506011	-0.0182705197647121	0.185177437288431	-0.00410477303011991	-0.00328389234998175	-0.00369433269005082	-0.0141311771385698	-0.0267564150867916	-0.0357762260151945
0.574998984951812	0.284713599270554	-0.0647835696112978	0.274045528906543	0.0272372995110334	0.0184620453623898	0.0228496724367117	-0.000327103300559073	-0.0172830434855338	-0.0423949258847801
0.569329651499151	0.286075647721494	-0.0621798703645658	0.274368902014463	0.0195662946794695	0.0233641333935655	0.0214652140365175	-0.00320812691179606	-0.0149609897365411	-0.0299341312681939
0.0854977695654038	0.053421063282723	-0.00852984336424062	0.0335271119571114	0.00761055443845589	0.00214180296240522	0.00487617870043056	0.0034355279682194	0.000243435968879949	-0.00269930662141324
0.849410447330447	0.150589552669553	-0.105124306756439	0.121685362193362	0.00494022555222551	0.00411245354645362	0.00452633954933956	-0.00111149757649764	-0.0108088424399436	-0.0154478310222057
0.55364434900142	0.316855601395269	-0.0627941822810767	0.278473252416635	0.0111450633124404	0.004191918644607	0.00766849097852373	-0.0104644341640242	-0.0294112749721477	-0.0455479653503096
0.890912838938839	0.109087161061161	-0.112003432256317	0.0949406848706851	0.00348925198984018	-0.000124373330373184	0.00168243932973355	-0.000464537832537748	-0.0178290887260887	-0.0218723709116248
0.30481276655767	0.106293096518731	-0.0325812068709374	0.202351108811882	0.0139961131030463	0.00156524821048271	0.00778068065676446	-0.000451396419628436	-0.0181364487847275	-0.0265697616318525
0.85634482968883	0.14365517031117	-0.105660334683323	0.119441241129241	0.00309313989714	0.00629612321012329	0.00469463155363159	-0.00194367935767925	-0.0137551138136029	-0.0222744893080775
0.0442574393847186	0.00156110920243334	-0.0031323569418196	0.0247029106029784	-0.00442753669271495	-0.00374634314384618	-0.00408693991828057	-0.00710239291653986	-0.00908349691395397	-0.0108117477193156
0.300762083553277	0.0489611238381324	-0.0297877808822998	0.248484400496328	-0.0021414384094024	-0.00017092169414501	-0.0011561800517737	-0.0183461351646184	-0.0334456663329516	-0.0447673035574902
0.903738793650794	0.0962612063492064	-0.113847923910623	0.0878656507936508	0.0101424742664744	0.00711574506974511	0.00862910966810981	0.00348874747474748	-0.00565572871572861	-0.0134506546298558
0.103378636964665	0.00904060272023378	-0.00912585243350338	0.0631550435710126	-0.00379969816673766	-0.00372172367263156	-0.00376071091968461	-0.00906487122693568	-0.012362267758866	-0.0164975145489944
0.90342635978836	0.0965736402116402	-0.114350611754418	0.0888408148148148	0.0117096382876383	-0.00431622503422513	0.00369670662670663	-0.00206387294966248	-0.00468994340474338	-0.0174987368387833
0.904028952380952	0.0959710476190476	-0.115064515654491	0.0886711111111113	0.0182379894179895	0.0132793121693122	0.0157586507936509	0.00177676419876416	0.00127645165945167	-0.00632371091871087
0.108849126175659	0.0382415380566721	-0.00839608622842433	0.0962237962039319	0.0161044164300714	0.00248313248955433	0.00929377445981286	0.00189748390547735	-0.00194075089830918	-0.0116880863118863
NA	NA	NA	NA	NA	NA	NA	NA	NA	NA
0.307736725042614	0.0499352085485185	-0.0306690826157876	0.249539799412177	-0.00363956530548948	0.0018364023793519	-0.00090158146306879	-0.0176830930400994	-0.0302200084780567	-0.043619386081888
0.202300344749307	0.0685211662087016	-0.0205229535899353	0.132035586855432	0.00401801794966458	-0.00290949551562647	0.00055426121701907	-0.00824195146898377	-0.0120978374802095	-0.0242726989523149
0.889685758907759	0.110314241092241	-0.112421500580378	0.0959904527324527	0.00838655855255854	-0.00225262622562628	0.00306696616346613	-0.00644289738039738	-0.0117922775742776	-0.0196306224847278
0.0248670622021263	0.0012565559881694	-0.00273220768808875	0.00671680998323884	-0.000639698791397941	-0.00112107123795093	-0.000880385014674436	-0.00177817068499404	-0.00181168458501775	-0.00304020895051977
0.0991791740526632	0.0645987981847323	-0.0101571475685117	0.039605068271168	-0.000971269327046595	0.000730315061705802	-0.000120477132670396	-0.00224014675996133	-0.00932247795765236	-0.00926537951378222
0.103278604114435	0.0753920379718568	-0.010005441597027	0.0403264164845202	0.00256987281175571	0.00135610448812275	0.00196298864993923	-0.00206451163085454	-0.00984393492450515	-0.0054036718231415
0.0010925304696906	-5.06594579452024e-08	-1.69426017888516e-05	5.84200483100055e-05	2.71502900839934e-05	-2.96606869721289e-05	-1.25519844406774e-06	-0.000120064481762453	-0.00017968084251141	-0.000287667948813824
0.433287240805156	0.0965829345062605	-0.0500712808208832	0.316846879928429	-0.00670136021817969	-0.00590857674810125	-0.00630496848314044	-0.0271512486205474	-0.0411002168824838	-0.055337838702784
0.444320386103134	0.189476681442496	-0.0522351252460837	0.311579742733132	-0.00493780016154305	0.00587388587373261	0.000468042856094752	-0.0161626046878267	-0.0307774761385218	-0.0492542049684235
0.119844172347694	0.00959257956496072	-0.011018473753345	0.0628349119491221	-0.00375205553715365	-0.00034912069673218	-0.00205058811694291	-0.00692260975388294	-0.0129495013988119	-0.0178547066153617
0.905748687830688	0.0942513121693122	-0.115259902437444	0.0867380423280424	0.0132229947089947	-0.00713893469493465	0.00304203000703007	0.0012609769119768	-0.0077553965293965	-0.0135330621022437
0.546848778845783	0.225311571526899	-0.0635221325409276	0.280072115395447	0.010588955510994	0.00213015491626645	0.00635955521363019	-0.00954908192179038	-0.0305261746845865	-0.0492151926541565
0.0927002959655344	0.0601187001018879	-0.00949802396869764	0.0360982389036703	0.00614770277841357	-0.00175260863957041	0.00219754706942157	0.00173130566131219	0.000688169930958493	-0.00416350220496103
0.045457548333502	0.0170399841026705	-0.00525899686984715	0.0133399721332303	0.00157730015157213	-0.00324206943680389	-0.000832384642615876	-0.00194784940852615	-0.00398029295437659	-0.00365750520413293
0.902538253968254	0.097461746031746	-0.114772726926663	0.0898173015873016	0.0135667277167276	0.00184659547859534	0.00770666159766153	-0.000567323065823189	-0.0137199570777806	-0.0137168184408185
0.932192063492064	0.0678079365079365	-0.119708058641276	0.064131111111111	0.00180996825396817	0.00389384126984127	0.00285190476190467	-0.00508697110297107	-0.00390341798941796	-0.0155012246272246
0.129958716892401	0.0216584716073353	-0.0124793794891914	0.0997035625475279	0.00245597865924407	0.00206459121783911	0.00226028493854161	-0.00641705109273533	-0.0123968100279371	-0.0210130811780359
0.0344367928957387	0.00486905859677158	-0.00371855754693409	0.0140029568396964	-0.00102606599786891	-0.00162664851678959	-0.00132635725732925	-0.00236337213107277	-0.00325849505042765	-0.00415417355260136
0.0993194480748811	0.0648235993649109	-0.00956437127088831	0.0384239437603096	0.00443990971774774	-0.00335232165741922	0.00054379403016426	-0.00580795867698651	-0.00733323094648711	-0.0107586083138963
0.107537604892374	0.0120069806923597	-0.0105303175019201	0.0546834426773496	-6.84212416691282e-05	0.00135583028823491	0.000643704523282898	-0.00266855173889662	-0.00812259345816975	-0.0100528770775587
0.0259328457508023	0.00554461924174053	-0.00198454483197376	0.0128413061748108	-0.000397733415204927	-8.98958995051401e-05	-0.000243814657355033	-0.00218838906103154	-0.00402409460958079	-0.00379161198568284
0.930830338624339	0.0691696613756614	-0.120084516905078	0.0651581058201058	0.00194736507936522	-0.000735772893772801	0.000605796092796207	0.00136244727385892	-0.00274170370370364	-0.00918792592592577
0.0321418579705809	0.00415347719432486	-0.00336156698371639	0.0132807780794219	9.20913413873445e-05	-0.00145742190420742	-0.00068266528141004	-0.00144124653719927	-0.00222050797399543	-0.00335066315957957
0.445520617730667	0.184151323277596	-0.0509192693980554	0.311315130975249	-0.0109435753532351	0.0057589909874996	-0.00259229218286777	-0.0252320200389842	-0.04089301300625	-0.0552996196620168
0.933139259259259	0.0668607407407408	-0.120584320909081	0.0640002962962962	0.0107041058201059	-0.00479910341510337	0.00295250120250123	0.00481867724867746	0.000406541532541493	-0.0130789644429644
0.0818659207506884	0.012374166384779	-0.00782756000812496	0.0358851535396953	0.00379688753270765	-0.00139342551484764	0.00120173100893001	-0.00145568124616866	-0.00539249742204659	-0.00838250287794029
0.417299298791132	0.117362028940103	-0.0459493555042282	0.260545023889971	0.0349826277231292	-0.0171634952813777	0.00890956622087574	-0.014040083438492	-0.0255580920932378	-0.0400623114103316
0.0850465287000396	0.0127371200540786	-0.00823303391033707	0.0370980573893603	0.00126783096107842	0.000510780678988437	0.000889305820033437	-0.00258558944379508	-0.00545325882760335	-0.00656638497465729
0.203662816060884	0.138511895681473	-0.0211280460474798	0.13031500106237	0.0162831745740819	0.00498621436854688	0.0106346944713144	-0.00433989549270533	-0.00301759527155157	-0.0131333673176005
0.546498489730638	0.31959038849901	-0.0638439659222771	0.283794695841674	0.00720329014046783	0.00909452441991865	0.00814890728019324	-0.0112110343837856	-0.03139204572865	-0.0468751446765284
0.47622008751527	0.170562657879545	-0.0543057472374956	0.245862074402757	0.00763767568461787	-0.010123471944787	-0.00124289813008455	-0.0162267654459236	-0.0364542294101833	-0.0495695922435164
0.0689052590389849	0.00465117970941127	-0.00526195811091633	0.0404944409568948	-0.00467570640398089	-0.00483437811811625	-0.00475504226104857	-0.00821743882667812	-0.0118575229294835	-0.0143661865415192
0.904391333333333	0.0956086666666666	-0.114503844133599	0.0878407936507934	0.00421399615199614	0.00174000366300364	0.00297699990749989	0.00234126728826711	-0.00601511736411753	-0.0125944656269658
0.552714183634747	0.318342634365464	-0.0646577048436174	0.280961274851186	0.0112410795551322	0.00804309801904313	0.00964208878708772	-0.0093155052800592	-0.0291902414542408	-0.0505552465067146
0.664944194820109	0.316129382706552	-0.0742736895506517	0.230386824452935	0.0155472581532062	0.0236588142668694	0.0196030362100378	0.00336036590044275	-0.00627117671067168	-0.026822682425195
0.453491410487764	0.242433742699548	-0.0509312964039036	0.229385180671208	0.00690037675693572	0.00141629022132711	0.00415833348913142	-0.0122977139612121	-0.0286095514916819	-0.0382529282484009
0.856813932437932	0.143186067562068	-0.105877381078521	0.119609961741962	0.00679186361786366	0.00705116424316421	0.00692151393051388	0.00191882590067882	-0.00557580955496739	-0.014591315344786
0.0482199622735142	0.0038792112718913	-0.00461940045906752	0.0199895584839613	0.00125973932566613	0.000329814151394943	0.000794776738530532	0.000242678549578747	-0.00235660693940678	-0.00139888257019169
0.115461934352438	0.0734557348834124	-0.0108952913022854	0.0550422790934849	0.0160728665968065	-0.00406659150924614	0.00600313754378019	0.00383268172529991	3.08066308724181e-05	-0.00330327533862364
0.562314299975717	0.189087155333054	-0.0628365009927502	0.233909979347291	0.011685032319814	-0.0227485748368933	-0.00553177125853965	-0.0229730591006663	-0.0429100556538802	-0.0500597877125689
0.104975734730739	0.0343179092061558	-0.00751851406221356	0.0919631128113201	0.0193021556507973	0.00641016875807604	0.0128561622044367	0.00509490325840437	-0.00534462591052945	-0.0116031507217544
0.924770126984127	0.0601918050119694	-0.119221643852484	0.0708192063492064	-0.000388962962962869	-0.0249124158064158	-0.0126506893846893	-0.0140046072631074	-0.0264433955423662	-0.0333906194154429
0.416407991343281	0.117578406150259	-0.0461140552252164	0.259321175907768	0.0239260856989289	-0.0226031474825808	0.000661469108174051	-0.00696661036562685	-0.0315696558122439	-0.0496313833256704
0.663461336020011	0.317572258648987	-0.0759205977124242	0.232522739147489	0.021845038475399	0.0162402744062934	0.0190426564408462	0.00840257232971708	-0.0154621166670511	-0.0279837348282639
0.0770789931899993	0.0553125073433215	-0.00445939339654737	0.0404185152607653	0.0143162857724841	0.00467397388117367	0.0094951298268289	0.00239066140200725	0.00291795300471631	0.000156922595932002
0.153797280973706	0.0987201407105296	-0.0146361214932636	0.0927631375001442	0.00692898848717868	0.00570622268383092	0.00631760558550482	6.12404152937618e-05	-0.00757663479425505	-0.0153740638562078
0.542896173805058	0.220395710077097	-0.0629281673852837	0.285372653506297	0.00349238577269906	-0.000764361268175584	0.00136401225226168	-0.0233613844549546	-0.0406108008129332	-0.0500610415908102
0.110364581446465	0.0161672882717708	-0.0115027320357339	0.0564045122192628	0.00340032475105262	-0.00126686001596614	0.00106673236754323	-0.00684021412876785	-0.0123092427864755	-0.0128140165061918
0.30098049275915	0.0487606197890566	-0.0303378703342286	0.250102024221633	0.00172875949233703	-0.00437853431847707	-0.00132488741307002	-0.0201341548922155	-0.0327695527992685	-0.0472516373329093
0.931739936507936	0.0682600634920636	-0.120179971866454	0.0645485714285716	0.0143073015873018	0.0072417777777779	0.0107745396825398	0.0017276084656086	-0.00664030928330916	-0.00541009756909738
0.131879130953962	0.0879366111015212	-0.013215555523228	0.0635186869305056	0.0203406454307705	-0.00535306454353238	0.00749379044361909	-0.000678308250891962	-0.00287103931878885	-0.0113532184261981
0.224347283221218	0.0317403878998376	-0.021411660873668	0.150746995669898	-0.000536961115387619	0.00188566895480632	0.000674353919709353	-0.0126660667331504	-0.0204343657828034	-0.0289840525632957
0.0756644290060309	0.0564348904764892	-0.00503655082435112	0.045155776947568	0.0155662625777967	0.00104617364486442	0.00830621811133057	0.00215060865978868	0.000300317174795658	-0.00574137581987783
0.39914220434467	0.0758154611175353	-0.0434244951722749	0.263919594344658	-0.00566458453958851	-0.00551571156990854	-0.0055901480547485	-0.0237130803159024	-0.0386388457149415	-0.0475604260306408
0.541932504699415	0.221531326465575	-0.0632221197172866	0.2878220308257	-0.0112547985981126	0.00648184551262976	-0.00238647654274149	-0.0205690774256557	-0.0375943148310938	-0.0562344458369236
0.135239795478519	0.0536529839676197	-0.0122727895499858	0.0934073045250461	0.00641513606984029	0.00468833410083153	0.00555173508533591	-0.00249715769173706	-0.00459285210561916	-0.0150584899453484
0.0212569286415913	0.00588206109822311	-0.00250396625214382	0.00945204815553126	-0.000115029828861891	0.00107496306770215	0.000479966619420128	-0.00197957421488863	-0.00216772228343717	-0.000742676784203037
0.85469500950901	0.14530499049099	-0.105744890512929	0.120256207422207	0.0158267365227365	0.0125432415732415	0.014184989047989	0.00354424175824164	-0.00839056042913633	-0.0149702027417028
0.563106475421477	0.269581451509163	-0.065158298620308	0.233211536166936	0.0244249654544446	0.00866515942737711	0.0165450624409108	-0.00582171483539407	-0.0184970848607083	-0.0331913670066887
0.477059847203677	0.263952242235478	-0.0529570506743725	0.242737609289609	0.0168247947323195	0.00836313161988578	0.0125939631761026	-0.00447973290959236	-0.0180104834531147	-0.0306357155579371
0.540382072385101	0.222697133563768	-0.0634120746561333	0.286195151675959	0.00278141894806216	0.00485505583498125	0.00381823739152176	-0.0203836160409333	-0.0427952261454005	-0.0507263094786818
0.880648394790395	0.0716090072814621	-0.111554238229639	0.10097315018315	-0.0066551398231397	-0.00482455207755206	-0.00573984595034582	-0.00846989504613049	-0.0192339654715467	-0.0230822482167429
0.283747492807096	0.0462100945804798	-0.0277078815996776	0.202214942457783	-0.00364028604371475	-0.00149445838735945	-0.0025673722155371	-0.0188367628845742	-0.0305373155590513	-0.0443465078417526
0.454081152152104	0.183550842883985	-0.0520339629244641	0.309659334180276	-0.012770207629288	0.00504546111664705	-0.00386237325632049	-0.0206131341023703	-0.0403468907766059	-0.0554760620214739
0.476223804901413	0.263032507461596	-0.0535450473352364	0.24117404086398	0.00996010891986626	0.0117113347108898	0.0108357218153781	-0.0092531534575066	-0.0230581887982937	-0.0317311371084436
0.0210292385607471	0.00606407544105134	-0.00203101405157097	0.00903337002349064	3.33437211641682e-05	-0.00177484329787446	-0.000870749788355149	-0.000773871716091595	-0.0017410543865554	-0.00299635088318845
0.00914682945545835	0.0225254393059589	-0.000680030323050336	0.00759492270010881	0.0068911807701058	0.00171787192779287	0.00430452634894933	0.00340034484848709	0.00797822824761244	0.00253388230903515
0.569232463240936	0.286947078945218	-0.0633921545612597	0.276041221309672	0.0257001489458052	0.0243078551059472	0.0250040020258762	0.00231075359509836	-0.0129194581765344	-0.0298282799830294
0.856456827986828	0.143543172013172	-0.105969154517754	0.11994747023347	0.0166271912531912	0.00915277880793675	0.012889985030564	0.00631412883412885	6.87250897251079e-05	-0.0121551200287501
0.0265314311658502	0.00347941592484642	-0.00264132077265659	0.0126028191025713	-0.00137653845940924	-0.000108294347129886	-0.000742416403269563	-0.00270677353645837	-0.00283410144223758	-0.00402693402294599
0.0675146744020708	0.00619844447681955	-0.00639300917009769	0.0340931027803171	0.00190308970211467	0.00240969934444828	0.00215639452328148	-0.00237472690028898	-0.00361735400243957	-0.00503790551403144
0.893841150553151	0.106158849446849	-0.112686084078176	0.0935783645983645	0.00995929144929142	-0.0055849150849151	0.0021871881821881	0.00177951152551148	-0.00803618233182946	-0.0119172429977431
0.0447648206366349	0.0165554587625938	-0.00499190674393903	0.0129880555792728	0.000763807203620563	-0.00295951893464588	-0.00109785586551266	-0.00320047454909173	-0.00342469782835431	-0.00534239412372106
0.854302555444555	0.145697444555445	-0.106551196692875	0.119975266585267	0.0134978692418692	0.0115748145188145	0.0125363418803418	0.000303292280733891	-0.00540215621415618	-0.014657851999852
0.0175073446655111	0.00909138258880753	-0.00184582756754757	0.0116041277540136	0.00368789179099792	0.000511426058293359	0.00209965892464564	-4.44531367442789e-05	-0.000214182724458039	0.000152959025323474
0.0447480028234573	0.00142150017465514	-0.00342971718656077	0.0246785603430074	-0.00446418336687807	-0.00482438269886281	-0.00464428303287043	-0.00742649372886801	-0.0104612652363595	-0.0122132631299627
0.548780578117022	0.219147648688643	-0.0637582009003083	0.283036264259852	-0.000213845974229798	0.00309448487802166	0.00144031945189593	-0.0161759585618203	-0.0428079884540876	-0.0539154346941512
0.554932390002932	0.190418263885194	-0.0632389057108269	0.236331624687461	-0.000756804857846349	-0.00272161771355406	-0.0017392112857002	-0.0166103924980487	-0.0266867502037851	-0.0403859995625648
0.126893036242896	0.0868205296308022	-0.0121241573747334	0.0621210609988331	0.00692871308792634	0.00252533854634751	0.00472702581713694	0.00105072683377511	-0.00691124071584401	-0.00837604723433399
0.0797365553902979	0.00639680752772087	-0.00717306242582499	0.0412068951498319	-0.00138953270739262	-0.00420244577679678	-0.0027959892420947	-0.00618919083274171	-0.0103803013266978	-0.0112950579534193
0.854578875864876	0.145421124135124	-0.105628576531209	0.121938454212454	0.0156154733414734	0.0112702131245661	0.0134428432330198	0.000492954119954314	-0.010233477183635	-0.0153192796044112
0.0522930509146759	0.0222903736016342	-0.00576657463012032	0.014690827059281	0.00364048195906178	-0.00187109836873776	0.000884691795162006	-0.00317541133505684	-0.0029974290214652	-0.00491653299024155
0.126872649824675	0.0869063984904592	-0.0126614560773468	0.0628676028234725	0.0203011491512802	-0.0024143278716908	0.00894341063979467	0.00243803548008173	-0.00161446641081572	-0.0147410342833057
0.0353159258488419	0.0118160007768721	-0.00407036343039285	0.00554346269548552	-0.00444505852857051	-0.00539682588766118	-0.00492094220811585	-0.00597204669373494	-0.00528960770451268	-0.00525687406150472
0.0414039583424714	0.0153387097376216	-0.004582571024343	0.0120068787946135	-0.00171755452361561	-0.00317160831082505	-0.00244458141722033	-0.00233278945137021	-0.00264010156104705	-0.00542569009086707
0.0728321128575122	0.00395745981088165	-0.0075083582866831	0.0271063782849011	-0.00316939733780915	-0.00328304254410629	-0.00322621994095772	-0.00500917698204457	-0.00614031396141264	-0.0101993544497175
0.399077897779018	0.0761242638381515	-0.0433542448385791	0.264312862664758	-0.0036752601843017	-0.00967317214699126	-0.00667421616564651	-0.0279519299077503	-0.0402363729857866	-0.0550383693389553
0.881813058571059	0.0713517701927722	-0.111128514166125	0.100731004921005	-0.00175285188449903	-0.00463754885854906	-0.0031952003715241	-0.0110781223869907	-0.0190926843267385	-0.0222559164963577
0.417754657716279	0.117593144791219	-0.0473145987610252	0.263083764941674	-8.69392863836471e-05	-0.00256980743400087	-0.00132837336019226	-0.0053307401249752	-0.0218792053143089	-0.0398390724518864
0.0669090728797524	0.0296840159627545	-0.00284042186385396	0.0421864071323066	0.0223421897297188	0.00293562542200822	0.0126389075758635	0.00809723332895915	0.00317954801817237	-0.000720365571217296
0.125702344918954	0.0868459070467922	-0.0119751303421907	0.061648836963409	0.0176501280905948	-0.00346492788425279	0.007092600103171	-0.00499539506606202	-0.0115751466116494	-0.0113465792036333
0.641103065127373	0.178730282413895	-0.0717998179840195	0.235450901987476	-0.00142629817767359	-0.00829588709285123	-0.00486109263526247	-0.0203313677792295	-0.0309391975207148	-0.0527978658132847
0.30394989441171	0.0529032573077693	-0.0307225177257768	0.228295373334648	-0.00477843698425418	-0.00969485543304488	-0.00723664620864956	-0.0234910312232411	-0.0351167080723369	-0.0493511680917304
0.481505813765952	0.262445352191352	-0.0543111524431026	0.240475538604128	0.0204938501350781	-0.00401135895760818	0.00824124558873496	-0.0044379422487239	-0.0363543070647646	-0.0344930840436561
0.437206856738021	0.0989334876449329	-0.0521411001950255	0.312821977396966	7.01941287304386e-05	-0.00755658767938377	-0.00374319677532664	-0.0257050013006572	-0.044037712132505	-0.0586130672018091
0.582214062690448	0.365344582178591	-0.0653818752039315	0.272228245441468	0.0343631860501836	0.0187726271607289	0.0265679066054563	-0.00252319779197119	-0.0148174283358093	-0.032835421711223
0.656321088934998	0.272613049075562	-0.075541036878276	0.238839914204507	0.0115665341121608	0.0123629632978647	0.0119647487050127	-0.0114180442178833	-0.0178035715301738	-0.0334820824615576
0.397056946310989	0.0762699358962929	-0.042823819059455	0.263452591532431	-0.00556930446179887	-0.0131259999453491	-0.00934765220357398	-0.0203583051667962	-0.0431823569042662	-0.0545047034452084
0.295238054897091	0.0446164689650634	-0.0298396496526238	0.201544259392599	-0.00108229512825098	-0.00121558177594311	-0.00114893845209701	-0.0157601152720718	-0.0278104085497007	-0.0396751283139017
0.558921317976844	0.192552900869489	-0.063792031874095	0.232688603811446	0.020509617737687	-0.0164197404730327	0.00204493863232713	-0.00689472330522634	-0.0295869793449625	-0.0410310393461806
0.100238440651901	0.0651106921231593	-0.0104386885440742	0.0391218545320473	-0.00462791498868094	-0.000759236833862587	-0.00269357591127177	-0.000348860985282931	-0.0038952321573571	-0.00579992133863745
0.562979068217584	0.267758886439443	-0.0648409580769622	0.23243991310741	0.00926663476182266	0.00358899611896224	0.00642781544039239	0.00114264081288395	-0.0154990041425719	-0.0339138011933294
0.933316158730159	0.0666838412698413	-0.120801061330385	0.0639243492063493	0.00266314285714275	-0.00443411640211644	-0.000885486772486899	0.00190740211640206	-0.00203026695526687	-0.0135150177230176
0.106499362336436	0.0116399543145134	-0.0100233883006356	0.0541679039475617	0.00324311858267665	-0.00294098534474722	0.000151066618964718	-0.0020327238471546	-0.00687105103381126	-0.0102505428699577
0.225245336637394	0.0316120748463244	-0.0215719434333146	0.151470716704096	-0.00315849266360654	-0.00263786705316868	-0.00289817985838761	-0.0127092799087948	-0.022425152665268	-0.0285867794902282
0.0285898450144156	0.0323006655235262	-0.00208015502972901	0.0168063705679176	0.0125832037750152	0.00621183646652025	0.00939752012076771	0.00777410032976362	0.0077722316450009	0.0067872034663017
0.067346444619829	0.0301746156949333	-0.0035109447083205	0.0434167696972184	0.0169324741686703	0.00726800799121825	0.0121002410799443	0.00731184677121256	0.00599378174240174	-0.000613953554850125
0.542386652591042	0.218985728215269	-0.0615582181129311	0.284723744197916	-0.0106191021845171	-0.000561227954108512	-0.00559016506931287	-0.0170137192147015	-0.0411252655971497	-0.054662012668985
0.452516663101461	0.156347882140717	-0.0510165669675122	0.232188087884442	-0.00103278750538977	-0.00418236898919477	-0.0026075782472923	-0.0194395239086786	-0.0340087086070216	-0.0455933822931172
0.0872774419663719	0.00469218882287822	-0.00828777472518916	0.0372914277833759	-0.00211121320584369	-0.00191610914275443	-0.00201366117429906	-0.00736118251919653	-0.0090292880496934	-0.01126895409149
0.93106891005291	0.06893108994709	-0.119397210584816	0.0646564232804232	0.00409263492063505	0.00387224279424292	0.00398243885743899	-0.0119617514902252	-0.00623483993783991	-0.0114579307729308
0.579766642219462	0.279870031955622	-0.0648777760991612	0.275630650899127	0.0161485222421024	0.0143021590093667	0.0152253406257346	-0.00910770918459203	-0.0191270419164902	-0.0410589748893803
0.653926881145931	0.275652561071826	-0.0737772040776684	0.23337284304907	0.0125853100532723	0.0159919823085107	0.0142886461808915	0.00351253162754561	-0.0210464598608079	-0.0327137142730404
0.0250744117541917	0.00142553531321271	-0.00271072419891162	0.00686300790895825	-0.000446062535646202	-0.000437107640567456	-0.000441585088106829	-0.00210114469628953	-0.00134425850097879	-0.00274886368090382
0.0605011811313057	0.014516281818357	-0.0026456670103451	0.0412186965278453	0.000789682181057606	0.00106026034232205	0.000924971261689826	-0.0042307098037845	-0.00643333687924354	-0.0104300880503875
0.0171011624843009	0.00131796190313595	-0.00188089991464024	0.00166991482257021	-0.000987481472061957	3.20753991807435e-05	-0.000477703036440607	-0.00166251255673225	-0.00151056021858968	-0.00147339274040949
0.0369372323557414	0.00750438872616524	-0.0029448431389056	0.0216148425807236	0.000631131381433836	0.000157332486512674	0.000394231933973255	-0.00287401498525049	-0.00443902128653333	-0.0059095032578379
0.843672162652163	0.0842427190366936	-0.10420472566282	0.124593424649425	0.00370733027974213	0.00204614515679602	0.00287673771826902	-0.00843642567220371	-0.021197084892839	-0.029963276519988
0.143125485561219	0.0439900848001993	-0.0135718969394584	0.0927499743243056	3.42444482276105e-05	-0.00510048824362175	-0.00253312189769705	-0.00726924842699161	-0.0135145533406081	-0.0211191120064085
0.90513928042328	0.0948607195767196	-0.115241707258424	0.0874784973544973	0.00383603278203293	0.00717309585151693	0.00550456431677493	-0.00306153628724215	-0.00579224908424913	-0.0128138773448774
0.10353550374787	0.00875839531383237	-0.00875217900732533	0.0620901824474769	-0.00301700073278584	-0.00235433685317381	-0.00268566879297982	-0.0076199431907515	-0.0144009576853151	-0.0170234363768116
0.880496847004847	0.0715964886620012	-0.111511823685314	0.101220953860954	-0.00247523330081212	-0.00127406436753086	-0.00187464883417154	-0.0122639598549598	-0.0192182338555259	-0.0221576357732968
0.133309280758196	0.0130683682505577	-0.00866867020697332	0.0959490723088498	-0.00264080936832192	-0.00223675158735315	-0.00243878047783755	-0.0098781524648163	-0.0167670909346438	-0.023643482735592
0.552806382478267	0.19298291160392	-0.0637366705330438	0.235446529502855	0.0221951320889677	0.00472195958444199	0.0134585458367048	-0.00801542314651715	-0.0202414015656448	-0.0301052533376968
0.905056444444444	0.0949435555555556	-0.114685244769906	0.0881751746031746	0.00868305568505567	0.0118174497354497	0.0102502527102527	0.00263861038961044	-0.00317768255382966	-0.0107587956857956
0.115347393912038	0.0894013216027287	-0.00928981906812718	0.0903140451023512	0.0154097869524791	0.005067737355782	0.0102387621541306	0.00270897724038509	-0.00327965063426271	-0.0114139669273694
0.0173332769954919	0.00131461300752087	-0.00195239327395027	0.00157017873165264	0.000136003705503492	0.000335464536151103	0.000235734120827297	-0.000413928683393201	-0.00153402488638572	-0.00132355722480688
0.476388615810182	0.170160748230626	-0.053598938057798	0.245522506434588	-0.000671917650948983	-0.00703727834354329	-0.00385459799724613	-0.0218836226790268	-0.0405307081081236	-0.0479837946568313
0.451439397680277	0.160191843186056	-0.0513524660908525	0.230263138311517	0.00775767295093083	-0.000112669486509509	0.00382250173221066	-0.00735039001314619	-0.0216138551307481	-0.0331842181147335
0.0411248258646422	0.00517657641442421	-0.00411059855255654	0.0154216301337057	-0.000951041622812142	-0.000888195073609675	-0.000919618348210909	-0.00221666664812709	-0.00327721360167176	-0.00331652025301414
0.0922578173111026	0.0634524858165585	-0.00900357464666872	0.0367125117420265	0.000537550950729493	-0.00126144744645154	-0.000361948247861024	0.000474029322724515	-0.00637285079284398	-0.010721171120373
0.317412956249466	0.0496785671180207	-0.0320604614827181	0.226969876669897	-0.00573396755902505	-0.00173247169758506	-0.00373321962830503	-0.0214246146789906	-0.0366141627722816	-0.0425054383452236
0.114866146306871	0.0734246879037593	-0.0111896423511616	0.054571135147252	0.018968176385602	-0.00293227857398087	0.00801794890581058	0.00512984850298388	-0.00202444560125035	-0.00403951562160489
0.546101792159171	0.32327936042774	-0.062663044599608	0.281901197588287	0.0122565790342019	0.0120535437417741	0.0121550613879881	-0.00644811997340844	-0.0268892766437918	-0.0454608861882018
0.0858878814624282	0.0529465877784907	-0.0085128078967036	0.0335436903266855	0.00457599728280733	-0.000224592829277684	0.00217570222676482	0.000803163850982461	-0.0018988389439695	-0.00688010985647482
0.450456078110288	0.160027070532073	-0.0501295600289224	0.228785741722671	0.0136335820589049	-0.00228124276817998	0.00567616964536244	-0.0126031767198213	-0.0195903113836267	-0.0396589260410819
0.0997280590693444	0.0287203848922917	-0.00940170203835682	0.064893479377798	-0.00352875579331904	-0.00143179651114662	-0.00248027615223283	-0.00778670608715105	-0.0122050043738282	-0.0149766706635749
0.544607071140951	0.226918951076757	-0.0641743215662072	0.282795268001039	0.00566625677753962	0.000507249907327534	0.00308675334243358	-0.0063097847004151	-0.0268184896320147	-0.0424826022115925
0.132426232706325	0.0884181543260685	-0.0129969597868631	0.0644717854407102	0.0100255229059549	-0.000455781155287355	0.00478487087533377	0.00136227880652179	-0.0100580811821088	-0.014174032166069
0.573967536426678	0.285224606481432	-0.064589530541345	0.273194629553533	0.0124414691439707	0.0256843953877468	0.0190629322658588	0.00416739583498982	-0.0137669961883023	-0.0279254493691529
0.0135755417257463	0.00172954145824411	-0.00173414963550855	0.0030286419244763	-0.000475420521178329	-0.000215415524133625	-0.000345418022655976	-0.00144165519560986	-0.0010266181340844	-0.00186850973748243
0.0944710892801777	0.0148789904993773	-0.00954899886658291	0.0565976383769511	0.00180255816541135	0.00253751335463193	0.00217003576002164	-0.00488889250382077	-0.00684651584942422	-0.0119284795216208
0.563049740157238	0.179707471191806	-0.0619659927728357	0.27588152777083	0.0110659084439417	0.00448167776716291	0.00777379310555226	-0.015738553179056	-0.0289069897919055	-0.0495283682653026
0.854066220668221	0.145933779331779	-0.104860223815846	0.120387028009028	-0.000498259148259184	0.0055941827431828	0.00254796179746186	-0.00513143141851768	-0.0146443344336663	-0.0231209493164788
0.110311713735704	0.0384983253447253	-0.00787209368665781	0.095650647762887	0.0197393792016886	0.00514292116572748	0.0124411501837081	0.00380029862646913	-0.00254194463591294	-0.00893382235471227
0.853552298220298	0.146447701779702	-0.104817941903314	0.120501222333222	0.0121686316951023	0.00863590772190781	0.010402269708505	0.00137342888919367	-0.00667163902328605	-0.0151783568756779
0.905062656084656	0.0949373439153439	-0.115341036601984	0.0875698518518517	0.00895501202501203	0.0015490496170496	0.00525203082103076	0.000922775372775408	-0.00377755363155352	-0.0162607813297814
0.931484158730159	0.0685158412698412	-0.119785507640231	0.0649033968253968	0.00721076767676765	-0.00799550264550275	-0.000392367484367551	0.00260853968253971	-0.00838457768157763	-0.0131034405964408
0.159737724133934	0.105538218766324	-0.0159563129970902	0.101297748498275	0.0183650136159087	0.00313113516618965	0.0107480743910492	-0.00261638673251119	-0.00687072737832783	-0.0116891831586844
0.660231532842157	0.273744252467665	-0.0741867547129247	0.233745359123498	0.0192848667394987	0.0189152065742819	0.0191000366568903	-0.0012251159489165	-0.0159838623102135	-0.027444684730463
0.579525221352045	0.279833645639667	-0.0630770955122812	0.273419104155604	0.00622488527799914	0.0199410523628384	0.0130829688204187	-0.0104311468430053	-0.019897569961894	-0.04415278789771
0.322382305507055	0.0528377808275464	-0.0333238253973289	0.228780719326385	-0.00716244808874783	-0.0142093972126094	-0.0106859226506786	-0.0263539436222242	-0.0359191363463891	-0.0468395816093661
0.451747937235233	0.317780586159365	-0.0526530848079773	0.309964818855395	0.00345857958881368	0.0123245539115728	0.00789156675019326	-0.018802453050343	-0.0323553357639504	-0.0488337244582022
0.559090146186111	0.187957197058466	-0.0630197373801402	0.234003720906261	-0.000910095930145904	-0.00251331968999302	-0.00171170781006946	-0.017943211519774	-0.0311893967099035	-0.0487483954404631
0.0391828636977004	0.00822411847191435	-0.0033938395302681	0.0217976305159006	-0.000821306905457592	-0.000556223582642068	-0.00068876524404983	-0.00342481025264774	-0.00465757428850785	-0.00577975768896546
0.89327639057239	0.10672360942761	-0.113093483767173	0.0946250062530063	0.00285340748140761	0.00567859355459366	0.00426600051800063	-0.0106668254499772	-0.0162213289607994	-0.0207512399822399
0.299604504561649	0.0504765849058259	-0.029844220865471	0.227096172272811	-0.00763562213029911	-0.00316528652667075	-0.00540045432848496	-0.0186519496090523	-0.0339259603828617	-0.0451406237355181
0.393329743411905	0.0749025441751515	-0.0430645315383035	0.266655399837003	-0.0038788771177572	-0.0138266656836032	-0.00885277140068025	-0.0261546805998198	-0.0346348519809076	-0.048418198122472
0.0454884382473643	0.0163346974740334	-0.00514270820519939	0.0131148090039498	-0.0031882903638961	-0.00309754967212256	-0.00314292001800933	-0.00404691751056201	-0.00369358489613703	-0.00617263785456283
0.559249929932531	0.188795045546491	-0.0637125801404363	0.234970968053954	0.0124754209271207	-0.00234941309793746	0.00506300391459169	-0.0166537957928837	-0.0347842267197499	-0.0463527542414016
0.0727786044505404	0.00395979833614848	-0.00605579867646251	0.0378415623465101	-0.00207661740307581	-0.00276407552164377	-0.00242034646235979	-0.00487559111551276	-0.00919495423960076	-0.0110377339631791
0.110724681823792	0.0109773862348802	-0.00968539989697464	0.0642247594530157	-0.00454928035610441	-0.00722048534493022	-0.00588488285051732	-0.00864349812145784	-0.0130565959312615	-0.0172379426051905
0.930174126984127	0.069825873015873	-0.120359215703906	0.065649873015873	0.0102996507936508	0.00339850793650776	0.00684907936507928	-0.000848412698412737	-0.00479757142857151	-0.018290647981648
0.0503621531437583	0.00700325537200019	-0.00155813814791988	0.0426343724227792	-0.000560446932792863	-0.00140127899632879	-0.000980862964560826	-0.00492086423074119	-0.00809219282945188	-0.0109738721526754
0.663832387940534	0.317648858989767	-0.0756768908211293	0.233477533365771	0.0296863620094899	0.0220874382023466	0.0258869001059182	0.00465552607849784	-0.0109099751078593	-0.0253158093182947
0.906703523809524	0.0932964761904761	-0.114463019394644	0.0858827619047619	0.0190419365079363	0.00759336315536308	0.0133176498316497	0.00647401394901392	-0.00171013997114011	-0.00867668579133285
0.451507287119628	0.189653870483472	-0.053634151708176	0.308940466329192	-0.00159806768659088	0.0148551130290432	0.00662852267122616	-0.0158602860764965	-0.033726984084114	-0.0433040474874298
0.546076056164709	0.323996509689548	-0.0625321683530253	0.280701506701021	0.0161305211335967	0.00898403053631236	0.0125572758349545	-0.0121607025550231	-0.0314049777033033	-0.0392349606846224
0.317948473756156	0.0959815120616739	-0.0325070043859123	0.224173142895241	0.0263830582778982	-0.00277455925431175	0.0118042495117932	-0.00224612345887237	-0.0135252831386565	-0.0387360134516253
0.583250545784119	0.363302351273435	-0.0644451667116506	0.272819654639415	0.0293319383872488	0.0197121898715463	0.0245220641293975	-0.00152382996615708	0.00445182881130868	-0.0244498247465748
0.0227253630866506	0.00988421181252022	-0.00149971178335788	0.0104277754454071	0.00344537961772952	-0.000691977718091211	0.00137670094981916	0.00180422919623447	-0.00101148739897346	-0.00191160242217993
0.581828096295739	0.366009407345729	-0.0644818356727319	0.272163096453142	0.0253122783805709	0.0279296631334432	0.0266209707570071	0.00734783581054355	-0.00841026439340475	-0.0214465730793393
0.662317488066553	0.318654335602812	-0.075550816780579	0.231718097854194	0.0251006738598039	0.0126475299544653	0.0188741019071346	0.00651023922691674	-0.00605830955179121	-0.026362573202459
0.0712729336771018	0.00322241280628582	-0.00663469608852189	0.0367833082793352	-0.00214961359385095	-0.00331332117869423	-0.0027314673862726	-0.00583794582079475	-0.00847605986934455	-0.0119536136694325
0.568911660083515	0.286603642695687	-0.0631474650365268	0.275324658545464	0.0274729593251676	0.0212234335133642	0.0243481964192659	-2.83526651979615e-05	-0.0109132201446384	-0.0403780450909886
NA	NA	NA	NA	NA	NA	NA	NA	NA	NA
0.477515248717045	0.264193548713871	-0.0538918144122166	0.243924673385725	0.0236959676222962	0.00808079968621345	0.0158883836542548	-0.00933128491567614	-0.0241907725542378	-0.0328910058408569
0.854528506752507	0.145471493247493	-0.105682943386715	0.121203175787176	0.00694992761051583	0.0172653955673956	0.0121076615889557	-0.00157383629333641	-0.00275992461242458	-0.0129738972302681
0.0478339317584066	0.000913671563317807	-0.000791963563226944	0.0361170513545565	8.01203857042909e-05	-0.000206428321463413	-6.31539678795576e-05	-0.00446417829313316	-0.00782834524930798	-0.0104903717017264
0.893712948532948	0.106287051467052	-0.113693877929137	0.094106607022607	0.00382980034780034	0.007724987974988	0.00577739416139411	-0.0111602749189808	-0.00810530858030845	-0.0219569091464091
0.098512725135485	0.0414889944875742	-0.00854532103352726	0.0676784801309246	0.000139778114116293	0.00748373137283577	0.00381175474347603	-0.00214497221941357	-0.00405185858916488	-0.00873378856896424
0.906144613756614	0.0938553862433863	-0.114602076882154	0.0872439576719577	0.0186358412698414	0.0049509005069005	0.011793370888371	-0.00781210933510923	-0.0101515098235098	-0.00598349017064792
0.660684362068565	0.270040137382853	-0.0750235321098067	0.233892934788877	0.0220919947816687	0.0125711709420717	0.0173315828618702	-0.00643984166574174	-0.0234303074083488	-0.0389709033158316
0.934078603174603	0.0659213968253968	-0.120434046601007	0.0632680634920635	0.0146718095238095	-0.00657345928145925	0.0040491751211752	-0.00330097883597891	-0.00230807070707084	-0.0131693809523811
0.0230716655282761	0.0103297054571154	-0.00158835108711815	0.0104703009477065	0.00192981474892425	0.00227481490130801	0.00210231482511613	0.00236736603458402	0.000892941401552428	-0.00225323017243957
0.304324232296645	0.106530632089812	-0.0309963214382166	0.201081821165425	0.0284711650416481	-0.00516044275242322	0.0116553611446125	-0.00719019130662063	-0.0147834407007406	-0.0210005912842913
0.0567154246380933	0.00174075248394223	-0.00518383829674568	0.0248606310629895	-0.001685575439819	-0.00407961821341699	-0.00288259682661799	-0.00411213644632417	-0.00724874869403411	-0.00903547496234636
0.577279931275438	0.279823095602324	-0.0654902757898631	0.276536137548414	0.01412573073888	0.0143816154492483	0.0142536730940642	-0.0153515251226449	-0.0233793875904778	-0.0394104984207129
0.657699529263205	0.272960122787539	-0.0749227096522815	0.232659352365618	0.010453826862713	0.0199606695277093	0.0152072481952111	0.00195126897801934	-0.0154059738859219	-0.0288123690868959
0.00750558621147634	0.00849643821187707	-0.000638324408399804	0.00541057428384379	0.00260971917277753	0.00194993293607258	0.00227982605442506	0.00415673714812567	0.00150120712296749	0.000499610025918343
0.202360182261054	0.0272357886205755	-0.0180937162782214	0.166390418275226	-0.00170889015353276	-0.00445558492931736	-0.00308223754142506	-0.0132041701171055	-0.0222707170057489	-0.0329591883167017
0.66031191592127	0.320613384707582	-0.0743225164555963	0.233872995112657	0.0274955473388493	0.0167243231924864	0.0221099352656678	-0.000100209848277855	-0.0121425865978882	-0.0264244482256316
0.662320741465111	0.268802436144071	-0.0760510853759157	0.235543425463952	0.00834767166661321	0.0157075072999703	0.0120275894832917	-0.00468561558573377	-0.0213199387954967	-0.0406232343192902
0.0169174091433854	0.00313544068329494	-0.00188499025103333	0.00186601590388858	-0.000817014905712472	0.000103270179177321	-0.000356872363267577	-0.00141906215796566	-0.00136321037726301	-0.00194534371567511
0.90306508994709	0.09693491005291	-0.1134755315727	0.0882109735449735	0.0144772486772485	-0.000536638768638742	0.00697030495430484	0.000257858104858122	-0.00991640662164361	-0.0108288931614196
0.00057299190453962	4.03560873399867e-05	-1.95597928915583e-06	5.67105163882468e-05	4.04437612076919e-05	1.37382139787505e-05	2.70909875932212e-05	-7.6653529844715e-05	-0.000119513689547596	-0.0001024618740934
0.202450837710408	0.138523630493915	-0.0205524331545346	0.129662489842914	0.0112902559327648	0.00646171120518652	0.00887598356897565	0.00581136052532941	-0.00243871084043637	-0.0140633557724636
0.108909992159733	0.0106431207149602	-0.00955405864871503	0.0633126213029435	-0.00321926597283281	-0.000710263363794511	-0.00196476466831366	-0.00680656004640659	-0.0131133287796005	-0.0153968420208519
0.0202182798880146	0.0248955556959258	-0.0013807335938603	0.0142174784006467	0.0163503289835813	0.00541191590701879	0.0108811224453001	0.00642920114658542	0.00481052521991238	0.00993527433802324
0.299463875077463	0.0506346360966861	-0.0294051291714758	0.227293030026795	-0.00318411619820042	-0.00788365910398264	-0.00553388765109153	-0.0213880175753769	-0.0330536756020053	-0.0435822361067971
0.0123355964079258	0.00838130266121796	-0.00130190183547704	0.00982093127120175	0.00304156212706996	0.00427379149207376	0.00365767680957186	0.0039262352480376	0.00386117554489094	0.00415892696985873
0.230430025925962	0.105465375044241	-0.022974843784199	0.150481212133556	0.0259015479121749	-0.00112573479349765	0.0123879065593386	0.00361213823095624	-0.00928470434801654	-0.012950677570112
0.903342105820106	0.0966578941798941	-0.114115199644455	0.0881979576719577	0.0113681375661375	-0.00437466570466571	0.00349673593073585	8.50704655968038e-05	-0.00436444292744298	-0.0189195725782072
0.108268007789713	0.0707119515755562	-0.00970053130989267	0.0666661995730555	0.000774262837849163	0.00538226523600539	0.00307826403692728	-0.00122234194802012	-0.00718692899093877	-0.0122124122250639
0.559133945042056	0.270164067591904	-0.0635949220673545	0.233360739699221	0.022940417026111	0.0062223400381769	0.014581378532144	-0.00654558733760213	-0.0180706843330746	-0.0372713774480512
0.549199863173435	0.218038222666241	-0.0629831091242774	0.281732527889749	-0.00747431697887435	0.00466670708484751	-0.00140380494701342	-0.0195453584966456	-0.0396624776442953	-0.0614791820303271
0.0808268132675572	0.00634856900152643	-0.00714613937187618	0.0421148196545753	-0.00263010960669763	-0.00234801986499607	-0.00248906473584685	-0.0072319031889954	-0.0100143221390088	-0.0137848955278396
0.143275644162133	0.0540492789590744	-0.0133892433265662	0.0945937678567357	0.0120880801937938	0.00136867979464453	0.00672837999421916	-0.00130603957045522	-0.00693093144834395	-0.0162491472649887
0.326675714003684	0.0966084972485513	-0.0333408835076354	0.226902138941215	0.0161646798188672	-0.00283803313901076	0.0066633233399282	-0.0051072233124847	-0.0276315216096457	-0.0292757804463629
0.0746076575693081	0.0493577094538287	-0.00401887041731573	0.0361387217524358	0.0144661919769884	0.00366724704286338	0.00906671950992587	0.000987975021874629	-0.00078069009514288	-0.00575458369693499
0.906785735449736	0.0932142645502645	-0.114495155956108	0.0860062645502644	0.0174602328042327	0.0143568359048357	0.0159085343545342	0.00558757671957677	-0.00285087336737333	-0.00641783969733978
0.930302878306878	0.0696971216931217	-0.119792072032235	0.0654588994708994	0.0103503703703703	-0.000781913345913265	0.00478422851222859	-0.009373481962482	-0.00634975565175555	-0.00860517893217905
0.551934098956626	0.322308300409889	-0.0641833822453859	0.279521469071561	0.0231399667825228	0.0143394994954992	0.018739733139011	-0.0115183660403296	-0.0190312906898821	-0.0415932029387249
0.298986550602137	0.0507168965976527	-0.02912045542805	0.225773887051214	-0.00511023160381552	-0.00105653368959124	-0.00308338264670338	-0.0153497019284439	-0.0297759215057835	-0.0431423638296316
0.906559121693122	0.0934408783068783	-0.115356451256615	0.0860897671957672	0.0165063703703703	0.00789914285714288	0.0122027566137566	0.0058529563784705	-0.00680373421023428	-0.00816751741722332
0.552223299496152	0.318177613063669	-0.0642995539117413	0.2804865084569	0.00821535766424575	0.012358283874726	0.0102868207694858	-0.0039714879448306	-0.0342685755286315	-0.0482887201067892
0.45111062153441	0.160379982636857	-0.0506860066121142	0.228817334385452	0.0103088671862093	0.00589472119994794	0.0081017941930786	-0.0114167635740808	-0.0271404545251104	-0.0371939627725175
0.325979278991004	0.0976830372397325	-0.0342803348956325	0.227313376046196	0.028002434005759	-0.0119421205215754	0.00803015674209179	-0.00205955177671174	-0.018601663701687	-0.0296714740880166
0.39300942561409	0.0749341917457791	-0.0424916766496064	0.264034727902843	-0.00359423606591636	-0.0105789416356657	-0.007086588850791	-0.022142936439802	-0.0377182402580588	-0.0496653336052898
0.857293724645725	0.142706275354275	-0.105203645405782	0.119449891145891	0.0063710122470122	0.00609241277241268	0.00623171250971244	0.00190010722610712	-0.00759766633366643	-0.0178431122090844
0.88499002960003	0.0699858718914352	-0.11125723052328	0.0982658857438857	-0.0074458064158065	-0.00570849217449221	-0.0065771492951493	-0.0133763715946363	-0.0209302471892973	-0.031745576306793
0.20204829385257	0.13784256938172	-0.0200488947533156	0.129206039554245	0.0167812653175101	0.0046372753512354	0.0107092703343727	-0.0019818023713038	-0.00867003309484538	-0.0128112695280038
0.143781314662027	0.0542939591435956	-0.013506054856682	0.094402677968343	0.00853707194495532	0.00222383307417459	0.00538045250956495	-0.00132792153425176	-0.00778813345424956	-0.0176378129299944
0.118779491210599	0.0939651441328627	-0.00955473439515303	0.0939165615814088	0.0161844585953257	0.00179870941243424	0.00899158400387999	0.00352044966971056	-0.00697882109090099	-0.00967104188894059
0.662253121622903	0.269492436096664	-0.0761904398067188	0.235154173207671	0.00481440039705794	0.0146951627274471	0.00975478156225251	-0.0126366671526664	-0.0270840246110335	-0.0316100472402191
0.662469089816608	0.268794879284234	-0.0753025427867535	0.234816622817158	0.0125563020948256	0.00977377229725662	0.0111650371960411	-0.00920780508014429	-0.0188995496515693	-0.0414201363439677
0.112741518739865	0.0696585266212364	-0.0114642863640201	0.0543488560021432	0.014263240713112	0.00281830452320973	0.00854077261816087	0.00500771922822744	-0.00185138511163981	-0.00341665764838119
0.933515735449735	0.0664842645502646	-0.120234289721041	0.0631420423280423	0.000406105820105918	-0.000785332297332353	-0.000189613238613218	-0.00050141798941794	-0.00818373809523809	-0.00917949776149785
0.321790077161702	0.0535403185089506	-0.0341118350805234	0.229343514789289	-0.00335744709729013	-0.00935303068315729	-0.00635523889022371	-0.0252540168576966	-0.03814693632022	-0.0457323930652442
0.580777099984451	0.365962090967966	-0.0650535013478067	0.271559004500406	0.0280957007024348	0.0248349612703974	0.0264653309864161	0.00242822980392521	-0.0100534286016275	-0.0320665425181968
0.00695790325161959	0.0012155256792998	-0.000104541443512879	0.00388363150490003	-0.000436691137011122	-0.000718348700745564	-0.000577519918878343	-0.000943426862959685	-0.00150395512976448	-0.00174343533794112
0.364860542274369	0.135397165571371	-0.038870862405079	0.216751367466082	-0.00169924762421986	0.00206659547668059	0.000183673926230365	-0.0151270714834425	-0.0296322559479239	-0.0332506750981995
0.574618959296235	0.366993277344779	-0.0642534225992809	0.276555558579342	0.0382333126669275	0.0254147075572363	0.0318240101120819	0.00296807631519835	-0.0124091282280807	-0.0345096530932025
0.414457745311134	0.0782540835053117	-0.0463077228006809	0.263772621132879	-0.00846110001553391	-0.00683372262517601	-0.00764741132035496	-0.0267255140497609	-0.0365927505767763	-0.051619592694287
0.151937134635559	0.0579072159574595	-0.013925021815322	0.102660886874382	0.00826551845778345	0.00182013624354194	0.00504282735066269	-0.00208914888028186	-0.00381591737720796	-0.0121725149732227
0.413179697219717	0.117205500917398	-0.0453270237155622	0.26147716707228	0.0180553043775029	-0.00363849502768854	0.00720840467490713	-0.0195924421173838	-0.0306024512566039	-0.0331160563695005
0.0165067178006805	0.00137306589474618	-0.00186631535602077	0.00170082925487813	-0.000604669443482069	-0.000880471865998732	-0.000742570654740399	-0.000582497807926997	-0.00178267952391773	-0.00231610243689966
0.113484248641712	0.0694906429590776	-0.0114061403714558	0.053820981829862	0.0121116153048811	-0.000615448689819928	0.00574808330753057	0.00369936713373703	-2.98831941773353e-05	-0.00423224225509528
0.895384697450697	0.104615302549303	-0.112591619529305	0.0923609745069744	0.0193622866762868	0.00892225012025027	0.0141422683982686	0.00305697631997637	-0.0106512176157176	-0.014488494535965
0.417383795387908	0.118190312474001	-0.046486433520551	0.261162118445536	0.0162092569859982	-0.00804848033703931	0.00408038832447949	-0.00918136845933543	-0.0193360628402796	-0.0397302294292494
0.895261871091871	0.104738128908129	-0.112709137126851	0.0917679297739299	0.00389836844636848	0.00113338853738854	0.00251587849187851	-0.00656012650312643	-0.0149639347845135	-0.0165293090613089
0.14232234605338	0.0446176605989427	-0.0125752567336412	0.0918986970931227	-0.00196830089725983	-0.00253259830414512	-0.00225044960070248	-0.00823306428104276	-0.0138234909278214	-0.0181633994795983
0.143760492384006	0.0445978977942259	-0.0136501445129846	0.0932544427979078	0.00292322107031606	-0.00397892479294379	-0.000527851861313849	-0.00783674768085293	-0.0148704630729068	-0.0207388693551833
0.186571512419481	0.0343290656173691	-0.0171391009489545	0.129745459368379	-0.0024958665143501	-0.0126572612397234	-0.00757656387703676	-0.0159031600944228	-0.0212901077797165	-0.0246042693487667
0.481588088993125	0.262820634751959	-0.055138177586599	0.241884402325102	0.022451996486027	0.00706042830884157	0.0147562123974342	-0.00380550374164573	-0.0264695780417281	-0.0349618328991664
0.555842030499167	0.194311035894371	-0.0634531762484914	0.235766219115565	0.0103943136013271	0.00995239934391501	0.0101733564726211	-0.000483267107211582	-0.0189220051375742	-0.030037395598607
0.000307609184209382	0.000169847377213058	1.74305809349832e-05	8.40514837072992e-05	4.33519317620865e-05	1.70052001567101e-05	3.01785659593983e-05	-5.131249188787e-05	-5.98298492580453e-05	-6.9307989890045e-05
0.127779207788716	0.0104257902853349	-0.0128646917617288	0.0653070441421311	-0.00354574971637807	-0.00696163288267618	-0.00525369129952713	-0.00940856642048982	-0.0141041644722704	-0.0197169493910633
0.854807573611574	0.145192426388426	-0.104897879509547	0.120549061309061	0.0142560454360455	0.00677442453842458	0.0105152349872351	0.00118724054795105	-0.00981502336552331	-0.0147669356364309
0.154371291255458	0.10542446113492	-0.0156135179962507	0.101555577653093	0.0111451457605878	0.00317416893275821	0.00715965734667298	0.00213878452484781	-0.00284322579190735	-0.0133439125994591
0.0748669815414619	0.0497811533617108	-0.0043129560244165	0.0368518340716307	0.0128785464553475	0.000919466125533147	0.00689900629044031	0.0048613939833821	-0.00408150079192045	-0.00409672931615472
0.0435075724659704	0.0160289774362559	-0.00501170368190779	0.0131500587426235	-0.00211699619351685	-0.00568215754930509	-0.00389957687141097	-0.00208286380929554	-0.00417955822545788	-0.00443268062993508
0.926069915343915	0.0596985782012214	-0.118981818388011	0.0699291957671958	-0.0115563742183743	-0.0224756130536131	-0.0170159936359937	-0.0290218191817357	-0.0248320134462487	-0.026443715568745
0.933885619047619	0.066114380952381	-0.120653394468462	0.0631454920634921	0.016294380952381	-0.00954056425056415	0.00337690835090843	3.65512265521062e-06	-0.00380499230399223	-0.0048099682539684
0.0621786594640379	0.0139711394556184	-0.00246626237380439	0.037798625881448	0.00766284889089328	0.00375197605707422	0.00570741247398375	-0.00365557477855288	-0.00670305513855053	-0.0108326753895136
0.0146923960648813	0.0098534138646286	-0.00116516376158531	0.00895625694871627	0.00290693240652489	0.00029485336005484	0.00160089288328986	0.000464782837030747	0.00069933464309418	0.000150530336067139
0.0606855273153845	0.0146947630070235	-0.00268437178494621	0.0417838611575547	0.000326681057139094	0.000635105835258616	0.000480893446198852	-0.00291669729007965	-0.00673774445199313	-0.0109481372343571
0.905146433862434	0.0948535661375662	-0.114465354070298	0.0868473439153441	0.0057741591001591	-0.00637284360084356	-0.000299342250342227	-0.00287607551707536	-0.00975174947274937	-0.0121356054510792
0.102930902089416	0.0264112462153484	-0.00782993774492134	0.0937504946573451	-3.61150119189274e-05	-0.00236739102277088	-0.0012017530173449	-0.00778189282462954	-0.0130215222351612	-0.0197197887716606
0.0919836145330575	0.00607812238150761	-0.00837767355572569	0.039088519374542	-0.00435036578322844	-0.000589689405487454	-0.00247002759435795	-0.00676308086131203	-0.00868315092842613	-0.0122707867863147
0.0281533841800338	0.010639057849391	-0.00311755565175677	0.0102634794436283	-0.00230456768173394	0.00255460661618165	0.000125019467223854	-0.00356864241763697	-0.00327403150806418	-0.00348614308168076
0.413037963792578	0.116584650168264	-0.0459761928110176	0.261837760970677	0.0357160707829832	-0.0125421979417309	0.0115869364206261	-0.00762517031521281	-0.0224977507836897	-0.0417224287421971
0.0325912414493571	0.00998468622043563	-0.00362346686962213	0.0071448078472564	-0.00170938770127207	-0.00500744293072571	-0.00335841531599889	-0.00106356148990499	-0.00484519665458303	-0.00639464720858063
0.410875080199655	0.0751570541266895	-0.0468709343991208	0.266952985808411	-0.0046945475248073	-0.00393683517585197	-0.00431569135032961	-0.0279744740720252	-0.0400865591098336	-0.0516553269809229
0.218966177850389	0.0276575696823789	-0.0197406937766519	0.146666744064129	-0.000758472305833979	0.00151553814140018	0.000378532917783087	-0.0117114188788457	-0.0205616366436555	-0.0303985956580186
0.452679778005838	0.242328909992707	-0.050586320615808	0.229360677200074	0.00305719449661068	0.00502318076558605	0.00404018763109837	-0.01170018227986	-0.0241095311587426	-0.0407981164291621
0.646172953506166	0.177895690743942	-0.0730694366340428	0.235041790170442	0.0183703098371378	0.00480211088803795	0.0115862103625879	-0.0130290174697787	-0.0299534090109266	-0.0479521451683994
0.133388677866567	0.0881889685104615	-0.0132755325442501	0.0640475846102748	0.00489399432838777	-0.00210874279542114	0.00139262576648333	-0.00183853617969157	-0.0106181437633637	-0.0156791969322896
0.930937343915344	0.0690626560846561	-0.120058001104897	0.0654688783068782	0.0116151640211639	0.00588659259259261	0.00875087830687826	-0.00391911873311868	-0.00543909716209723	-0.00705224623524625
0.928989756613757	0.0710102433862434	-0.120040615583206	0.067181798941799	0.00266357671957673	0.00203560846560846	0.0023495925925926	-0.00195979028379023	-0.00997214648314648	-0.0138256190476191
0.933143894179894	0.0668561058201059	-0.120390352889907	0.0633796613756614	0.00553149206349224	0.00316176719576722	0.00434662962962973	-0.0022165568135567	-0.00519971476671466	-0.0123685416065414
0.924856835978836	0.0604322928513983	-0.119072524886912	0.0702827195767195	-0.00212160846560838	-0.00766916461316458	-0.00489538653938648	-0.0119526769222064	-0.0185500054934172	-0.023899575054575
0.285407010837259	0.0463936147088239	-0.0291346700330249	0.203965857743455	-0.00107443306291444	-0.0151740208912173	-0.00812422697706588	-0.0172074394125626	-0.0325245229033516	-0.0368759087081716
0.0985780169438686	0.0286975171467694	-0.00847975681930518	0.0646431767263909	-0.00184725981419952	-0.00124892532887998	-0.00154809257153975	-0.0064501323234018	-0.0096164412432502	-0.0130206878111448
0.458495566745252	0.314121464526221	-0.0550394949628322	0.308573554540257	-0.00149306846304775	0.0119359363453178	0.005221433941135	-0.0114559969497737	-0.0360987083203316	-0.0506008737378972
0.143761713592002	0.0568897378236114	-0.0137640714092961	0.102421576312924	0.0184776082667731	0.000589194515240449	0.00953340139100678	-0.00124041456059562	-0.00336308738303889	-0.0105945163956284
0.099683051803777	0.0656440167448517	-0.0100196181358318	0.0386642481814326	0.00823659342587119	-0.0027604866108817	0.00273805340749474	-0.000781240467712899	-0.00352682354933763	-0.00863749011537167
0.903481513227513	0.0965184867724868	-0.11468095613473	0.0886416613756613	0.0104780122100121	0.00462534391534397	0.00755167806267798	0.00463176190476189	-0.00590799862647395	-0.0154923287638288
0.54667656149747	0.226528591251411	-0.0626701910496466	0.280832344698143	0.0147752077331917	0.00978216660275077	0.0122786871679712	-0.00722062059682749	-0.0317679361750201	-0.0434680358622742
0.0411112723868454	0.0150187778690716	-0.00432664247922367	0.0117973504541745	-0.00269869835118311	-0.00308482323319042	-0.00289176079218677	-0.00156055696081087	-0.00542749096879769	-0.00412910681196151
0.00914524072938167	0.0227816899829444	-0.000445224493544736	0.00712464683654171	0.0153161912147666	0.00252896688821463	0.00892257905149062	0.00763770172556277	0.00367989369108185	0.00435840843610845
0.0157645239500416	0.0225939782617094	-0.000911382091053486	0.0104924546534419	0.0138689450740038	0.000992040522659172	0.0074304927983315	0.00513278532461913	0.00451178192066066	0.00334403473504618
0.0176320700242066	0.00457605097283565	-0.00183653197257377	0.0100301579048743	-0.000302973723763898	-0.000592837406380949	-0.000447905565072425	-0.00116897080653444	-0.00214260636045919	-0.00206309171246659
0.854685703481703	0.145314296518297	-0.104366240924519	0.119739502867503	0.00299871516406303	0.00725898346098353	0.00512884931252322	-0.00405146319956851	-0.0179798000115352	-0.0215995148540828
0.0281039044439919	0.0112037763600526	-0.00316496464401604	0.00994486229045053	-0.00422203771989938	-0.00330030028291011	-0.00376116900140475	-0.00335433975327572	-0.00391759259239271	-0.00431098112095644
0.557458158606705	0.192341309801407	-0.0635568411255653	0.232265308464628	0.00967128721721644	6.69142717041327e-05	0.00486910074446023	-0.00798231906434876	-0.0234037805923228	-0.0381520961414238
0.200848922860466	0.0772173597946146	-0.0192692677659202	0.131138364970606	0.00835612714256884	0.0104612711035559	0.00940869912306236	-0.0026036086023592	-0.0154556263830981	-0.0105256603367853
0.321201484682278	0.0521631000223646	-0.0332120809523843	0.228888554054585	-0.00305822644793546	-0.0160944121091828	-0.00957631927855912	-0.0242233746331942	-0.0376259279440025	-0.0464979576339882
0.0288763961308284	0.0327193311644754	-0.00231508043118047	0.0167833045805788	0.00922559334010177	0.00617108270967573	0.00769833802488875	0.00866095031426452	0.00895876326780445	0.00910286754838842
0.906609735449736	0.0933902645502644	-0.114241965672365	0.0859315978835978	0.0228505185185184	-2.43973063974723e-05	0.0114130606060605	0.00210429781329768	0.000206402116401994	-0.00182453775853775
0.557659165204843	0.268595959697097	-0.065198017690962	0.235076915797429	0.0159352389922437	0.00575902127875727	0.0108471301355005	-0.00178609175829147	-0.0194508796540135	-0.0271814521382882
0.370348799733653	0.129466895151433	-0.0396117981378239	0.219084633973228	-0.00736884638321006	-0.00755188480452623	-0.00746036559386815	-0.022562761310825	-0.0313037051018965	-0.0491971680480853
0.10550758544851	0.0334779228414749	-0.00802031455137041	0.0923699551206397	0.00895650829339957	0.00270087570912919	0.00582869200126437	0.0056641933343539	-0.00462057360120932	-0.0125890850183872
0.0258717721396667	0.00388640979579341	-0.00249144856698436	0.0124805690260202	-0.00121141207896219	-0.00105509547762722	-0.0011332537782947	-0.00211085444658195	-0.002635116026385	-0.00346604038241703
0.902366529100529	0.0976334708994708	-0.114136211660584	0.0892770264550263	0.0114450370370369	0.00425512176712173	0.00785007940207927	-0.00416440796240813	-0.0126083207952179	-0.0111867883597885
0.457957806763854	0.317766000533467	-0.0524241566526033	0.306237725246804	0.00711787099393002	0.0100105459468861	0.00856420847040806	-0.010940724030692	-0.0302716827880319	-0.044693858827454
0.111492186244125	0.0374491133622918	-0.00915996363417677	0.0961770286302789	0.018588816198681	0.0056255426576815	0.0121071794281812	-0.00155091668544355	-0.00377424143978389	-0.00719236194694904
0.128649765901885	0.0210415821876876	-0.0112034527358462	0.0991071025614057	0.000203729819521548	0.00057543764207782	0.000389583730799697	-0.00757056725149499	-0.0149845586842377	-0.0213663829060031
0.0496972673358385	0.0216801140597349	-0.00540731175026197	0.01268441557689	0.000914425140657704	-0.0022318711465442	-0.00065872300294325	-0.00214026473326464	-0.00285980636041538	-0.00328867577668919
NA	NA	NA	NA	NA	NA	NA	NA	NA	NA
0.11331861972867	0.0690698840175533	-0.0115863637705587	0.0535958376863013	0.0185930908656809	0.00298479258780023	0.0107889417267405	0.00563143290788524	0.000635466389563938	-0.00120450331055137
0.0704196067344592	0.045109590626584	-0.00729605652519805	0.0228704467842622	0.00210248589585829	0.00212866854699056	0.00211557722142443	-0.00194598231194053	-4.44250560804882e-05	-0.00432974030216197
0.932369132275132	0.0676308677248678	-0.120904838922238	0.0636033121693123	0.0101173439153439	-0.00671619047619032	0.0017005767195768	0.000355824915825087	-0.0118179093860837	-0.00618135923175045
0.135968771251214	0.0537074757330939	-0.0131870006177737	0.0945253948122048	0.00851248864856302	0.00753582973592617	0.00802415919224458	-0.00668588976420992	-0.00571098513834159	-0.0113672706269275
