# Supplementary material for: Measuring re-identification risk using a synthetic estimator to enable data sharing
Source: PLoS One. 2022 Jun 17;17(6):e0269097. doi: 10.1371/journal.pone.0269097 (PMC9205507; doi:10.1371/journal.pone.0269097)
Supplement: S3 File — (ZIP) [file pone.0269097.s003.zip › wa/wa.vineCopula.1.16.csv]

risk_act	entropy_est	ital_est	hypo_est	g_err	g_vine_err	ave4	ave5	ave6	ave7
0.0412493753725074	0.00546925343605786	-0.00361096322503343	0.015049274414161	0.00124119180558366	0.0013442984152969	0.00129274511044028	-0.00227492772252445	-0.00186562191598136	-0.00531173999821642
0.893220919011544	0.106779080988456	-0.090913832638911	0.0934642893217893	0.00424839556277057	0.00276936147186158	0.00350887851731607	0.00271012268981019	-0.00545998241341994	-0.0128121058802309
0.0855309749522258	0.0538776015838937	-0.00750613584961658	0.0331989363264292	0.00653970531265423	-0.000995324799908021	0.00277219025637311	-0.000336065276780081	-0.00293400277040733	-0.00631106439683983
0.894182380050505	0.105817619949495	-0.0914621626208963	0.0931168759018759	0.00485101641414143	0.0113458739177489	0.00809844516594516	0.00248939574314588	-0.00631948684587458	-0.0114236668539792
0.557573057818952	0.270659154033172	-0.0556996520358407	0.226902210314257	0.0109999743506557	0.00239097783455822	0.0066954760926069	-0.00238275833391544	-0.029357445897901	-0.0358955908364373
0.545568622698365	0.11035417361773	-0.0548071583012184	0.231136819954092	0.0045848133469174	-0.0940900839323625	-0.0447526352927226	-0.0687002322514515	-0.0621015337427606	-0.099672485816015
0.136233173508362	0.0435053131391665	-0.0122944131566497	0.0895980520709791	-0.00240766997705436	0.000626895697477037	-0.000890387139788645	-0.00729403281773552	-0.0129238323420125	-0.0178882416211703
0.451724800541513	0.159635032681661	-0.0455221223318756	0.223984608121754	0.00567871203023723	0.00346810529462999	0.00457340866243361	-0.0105619820614083	-0.0236914173788835	-0.0377621237179387
0.041420171765782	0.00116159534527414	-0.00283123952161201	0.0239061343285425	-0.00406328668213572	-0.0040378574788856	-0.00405057208051066	-0.00627819588665703	-0.00896881314017596	-0.010129506391702
0.223280024286081	0.102614384262081	-0.0200305382116631	0.144539290374682	0.024272457807957	0.000585244415433367	0.0124288511116952	0.0052847759461371	-0.0216819579675252	-0.0190434220685596
0.00654690597135491	0.0234726317321663	-0.000333268751833615	0.00553972318644141	0.00752206254971102	0.00413633880621302	0.00582920067796202	0.00470703742741325	0.00344907521135281	0.000478515801964683
0.228283556846481	0.105079859418898	-0.019801623432563	0.146795873546843	0.0239661402073466	-0.00362900481237968	0.0101685676974835	0.00132486346961158	-0.00478323147482948	-0.0149446200549487
0.087858509220364	0.00448707714500464	-0.00703044586964953	0.0363758608041277	-0.00374584812327908	-0.00259658752903337	-0.00317121782615622	-0.00623134155273215	-0.0087509856525466	-0.0120861983715886
0.541715745956269	0.220421738315595	-0.0582859670241652	0.279025788508062	-0.0108179095226001	0.0038223202091785	-0.00349779465671085	-0.0167131357952516	-0.0393105073796406	-0.0565677820585708
0.850457188852814	0.149542811147186	-0.0851354648200581	0.120981266233766	0.00906718614718616	0.00557324002386506	0.00732021308552566	-0.00170566750039181	-0.0133128807854284	-0.0179294160198906
0.574884918432824	0.286145776742021	-0.0594522471080031	0.269266173725862	0.0284622792958613	0.0220481107896489	0.0252551950427551	0.00533564689738664	-0.021725783783948	-0.0323689372509801
0.00074678425255452	0.000341883396748888	1.40040295885764e-05	0.000193262953395066	-5.60861506785518e-05	-1.13449747068489e-05	-3.37155626927003e-05	-0.000147468612184872	-0.000160982479042479	-0.000150765267067682
0.41817500258329	0.11693836307333	-0.0430153869161966	0.255456753152804	0.0307166237898528	0.00100798673032171	0.0158623052600873	-0.00842637696671561	-0.0232738233939816	-0.042681886226515
0.0744034390905875	0.0443207342103186	-0.00641290193908087	0.0218571919904805	0.00254709874635835	-0.00461980322655065	-0.00103635224009616	-0.00539968430975216	-0.00745794992913301	-0.00779805435246989
0.552154662301924	0.32051487388484	-0.0595767904080776	0.273224204283132	0.0123703483006089	0.00851145394069208	0.0104409011206504	-0.0089131778628001	-0.0233009878126776	-0.0338009269185774
0.128367126032093	0.0110800364387461	-0.0110280985637915	0.0637618332877494	-0.00325924298513419	-0.0047155716808889	-0.00398740733301155	-0.00962456036289693	-0.0146199403382414	-0.0170588948961266
0.0659711196059751	0.0312536841537202	-0.00357508079062013	0.0468946541182114	0.00768341614520943	0.00506117390325019	0.0063722950242298	0.00634921950572337	0.00300258383962558	-0.0016326463414387
0.322420982697494	0.0530599479507049	-0.031455388025759	0.224270856899743	-0.0017403733405843	-0.0122897580154706	-0.00701506567802745	-0.0230349381167713	-0.0368675781355051	-0.0487575465177187
0.0489207325222995	0.00416829435656967	-0.0040234811397784	0.0201730537231813	0.000664936662756389	0.00116869471001509	0.000916815686385741	0.000237118109962423	-0.00172777561905787	-0.00345648485992362
0.906392569444444	0.0936074305555555	-0.0915526780379649	0.0857274305555557	0.0212441865079365	0.00130357736013986	0.0112738819340382	0.000258901272338741	-0.00364042970917977	-0.00928055209537193
0.128896567316006	0.0209490101717008	-0.0117236394556692	0.0977230659112099	-0.00443723211137886	-0.00376388390524773	-0.0041005580083133	-0.0111007647598251	-0.0144152104061564	-0.0211306970775029
0.528616332036469	0.127543128196233	-0.0571598048815303	0.280087357277351	-0.00178493329814189	-0.0110349613487418	-0.0064099473234418	-0.0258939755817125	-0.0470499920674346	-0.0571439533583581
0.110258926042353	0.0167586535163187	-0.0102862478820437	0.0559441767116471	0.00370885862208767	-0.00523676834287255	-0.000763954860392449	-0.00206224693191909	-0.00903147695440694	-0.0118507199033895
0.199832720149831	0.0693829735376885	-0.0188160141535119	0.128828466589827	0.000175989591071735	-0.00640391417765879	-0.00311396229329353	-0.00645077779890263	-0.0178604613159973	-0.0222868601270168
0.0630319531626245	0.00683926801719698	-0.00525880845469332	0.0231391765543433	0.00228987183088115	0.00307218755121842	0.00268102969104979	0.00102395250710369	-0.00220596118871204	-0.00463334302468481
0.20079217809202	0.0779475290622803	-0.0185306289897519	0.129322987769433	0.0233565423040393	-0.000750501029569417	0.011303020637235	0.00122807553344678	-0.0082069952453559	-0.0135258982428998
NA	NA	NA	NA	NA	NA	NA	NA	NA	NA
0.228635334610309	0.104934558990038	-0.0204607047444598	0.147059135416115	0.0149402176075726	0.00186155035176386	0.00840088397966826	-0.00166823650846165	-0.00288338794376147	-0.0139201506497909
0.226337616082812	0.0306039769407007	-0.0205746370693012	0.149206900160429	-0.00418610804742045	-0.000773761929357464	-0.00247993498838897	-0.0125175763027987	-0.0217385005144911	-0.0308135688506848
0.0138623470014423	0.00168664453709345	-0.00155521442049235	0.00304535391736875	-0.00102506308323126	-0.000411432122381185	-0.000718247602806222	-0.000761255272739432	-0.00148341777624207	-0.00168100725516934
0.284636696151299	0.0467374973868021	-0.0273666374764237	0.19916088793031	-0.00391900637619907	-0.00626422401940907	-0.00509161519780404	-0.0186384962209031	-0.0315939185820509	-0.0472868727275615
0.933496299603174	0.0665037003968255	-0.0952796655836129	0.0624832837301589	0.0133966170634922	0.00422843253968264	0.00881252480158745	-0.00125836805555546	-0.00685099716255955	-0.00833602768759001
0.550866227306326	0.321201500398103	-0.0592525552577873	0.273154952801799	0.00185358274264802	0.0120491281689313	0.00695135545578973	-0.00966133784470935	-0.0318886148919896	-0.0431175186061655
0.891228474997225	0.108771525002775	-0.0899003395611013	0.0933058702408702	0.00488182637172763	-0.00868235907367487	-0.00190026635097362	-0.00344828636641137	-0.0150748756105006	-0.0176679744214119
0.115066673483404	0.0900121610296408	-0.00938098168104315	0.0883646593855902	0.0178965232165829	0.00359306629143742	0.0107447947540102	0.00375855734844746	-0.00338154289799125	-0.00812976703305937
0.415714394659292	0.0772525648717506	-0.0432306584112866	0.258073990422688	-0.00600965212996435	-0.016714042114861	-0.0113618471224127	-0.0242433405210499	-0.0370647256356789	-0.0554148610589519
0.207084804233848	0.0319518675458225	-0.0181131910663752	0.147291752524616	0.000538698766124696	0.000339693307017663	0.000439196036571193	-0.0107214834721247	-0.0214066725164756	-0.0279768414024532
0.0821543539028226	0.0126905286678334	-0.00717379922359829	0.0359469151085895	0.00161143752707767	0.000905048863821006	0.00125824319544933	-0.00245826423543063	-0.0054969243097117	-0.00652174242809302
0.325465895712138	0.0984315262317104	-0.031628280240913	0.222796660890971	0.0246698329759595	-0.00223860799398368	0.0112156124909879	-0.010281942295814	-0.0134477216841128	-0.0321598377788123
0.217570139872942	0.0249257133925297	-0.0192375729432108	0.187356840952946	-0.00339911960164044	-0.00355204783820479	-0.00347558371992263	-0.0150398176412591	-0.0255968234809819	-0.0357168984351116
0.931104910714286	0.0688950892857143	-0.0949771378373901	0.0645284226190477	0.00690009920634926	-0.00364023809523806	0.0016299305555556	-0.00383861000110997	-0.00626526289682539	-0.0107710943917194
0.65714278502077	0.272538622560243	-0.0642801111142642	0.233180999357655	-0.00013385076893313	0.011818611586136	0.00584238040860141	0.00132024911337314	-0.0214143223093031	-0.0377056977506363
0.657136461000282	0.271599854290053	-0.0651946667686857	0.233861234529564	0.0094515827452345	0.0117432906275408	0.0105974366863876	-0.00124234747165863	-0.0254804355270463	-0.0304474570024672
0.0342862225513334	0.00262078768328457	-0.00336959399445178	0.011134265446814	-0.00110733506552529	0.00034842770804687	-0.000379453678739206	-0.0015803301863788	-0.00273197051573093	-0.00430131724795346
0.457620904024444	0.321118330959418	-0.0518891183789084	0.297276114574065	0.00328777747441061	0.00779348534183261	0.00554063140812161	-0.0123239033765934	-0.0302917218289024	-0.0454819869919759
0.901515486111111	0.098484513888889	-0.0907791930815089	0.0895915972222223	0.0147917541486293	0.00854799603174616	0.0116698750901878	0.00468180708180721	-0.00479301719114211	-0.0102041099872349
0.295447882086855	0.0446393161743085	-0.0294877807378812	0.198816710580115	0.00136785195315481	-0.00300288612744254	-0.000817517087143893	-0.0137706568873606	-0.0280614844127168	-0.039367130914272
0.0794373546635775	0.0061226667139032	-0.00616020536154607	0.0400822777220523	-0.00115598773936169	-0.00136170691632978	-0.00125884732784573	-0.0071607678223302	-0.00898566805754104	-0.0121531265130769
0.325723988124827	0.0983539782072495	-0.0316862044240004	0.222460353627968	0.030918974593043	-0.006139163985523	0.01238990530376	-0.00485924502727397	-0.0163500747745625	-0.0335909708642795
0.573643907703626	0.280867571920917	-0.0580600825896496	0.272683644772777	-0.000148558685856726	0.0146304511697521	0.00724094624194771	-0.0028529823439174	-0.0313516991261998	-0.0404949804047541
0.88369252983128	0.0694338259780695	-0.0890575591185664	0.0975163094544343	-0.00542065413752912	-0.00782855812488181	-0.00662460613120541	-0.0117436027748268	-0.0251176165749778	-0.0270958403631347
0.906251001984127	0.0937489980158731	-0.0913697156406786	0.0861834623015874	0.0212649801587302	0.00127745564892634	0.0112712179038282	0.0103422150072151	0.000737729215229188	-0.00553733344066065
0.933425575396825	0.0665744246031745	-0.0951298295959802	0.0624473412698411	0.0107525198412697	0.00243113906926395	0.00659182945526682	-0.00676207003066387	-0.00253619047619047	-0.0064688807720058
0.65316644103627	0.275560101401115	-0.0641074528369893	0.23130025879987	0.0209650957037415	0.0179811642405713	0.0194731299721564	0.00268473802199098	-0.0107122685850157	-0.030498633831347
0.0281357044431203	0.0114952380781105	-0.00317547826050393	0.0101959830221267	-0.0023098157168061	-0.00390210131899471	-0.00310595851790041	-0.00366741775910541	-0.00183379374348696	-0.003139805561793
0.933370436507937	0.0666295634920634	-0.0953948696936163	0.0630470634920633	0.000984980158730053	-0.0134896228351329	-0.00625232133820142	-0.00412350694444452	-0.00340093750000003	-0.0139177529068154
0.84413288482351	0.0839332445776003	-0.0834367684942359	0.121915329462205	0.00101621968771248	-0.00613447585043081	-0.00255912808135916	-0.00914632560679773	-0.0158188711690664	-0.0247476844963312
0.0254821076407063	0.00598936029525821	-0.00182519286204244	0.012780896077549	-0.000297149553489182	-0.000586314505948798	-0.000441732029718991	-0.00181252334438309	-0.00292018639790726	-0.00410638788882884
0.0535926216595604	0.0228862997742701	-0.00489821616875442	0.0140759053662454	0.0111005816224074	-0.00486294690799332	0.00311881735720704	-0.00241042329600967	-0.00269195996343433	-0.00492971438629148
0.558862809919624	0.192105845854873	-0.0570840630976075	0.227588408141614	0.0203134029294676	-0.0225816898024702	-0.00113414343650131	-0.00912177302646699	-0.0254767956045192	-0.0459425108463141
0.933749464285714	0.0662505357142859	-0.0952853941675051	0.0626005357142858	0.0126034523809526	0.00369004960317476	0.00814675099206374	-0.00201040816822051	-0.00366055165626844	-0.0150418000749249
0.0448474232356316	0.0021440045632948	-0.00343920466034957	0.0248469049852967	-0.00456468971135349	-0.00492828389205455	-0.00474648680170402	-0.00753543754978475	-0.00964652017466922	-0.0125544411355099
0.0648661273842848	0.0199706803490866	-0.00310553051884069	0.0416726798701006	0.00725133944164884	-0.0029243166072908	0.00216351141717902	-0.00043730015784034	-0.00434447942850414	-0.00701800588146136
0.110079799529741	0.0368377722049514	-0.00918020747145394	0.0935406754787857	0.0155937895593356	-0.00016126839270017	0.00771626058331773	0.00185820712251032	-0.00266089135176678	-0.00776472098700765
0.0277672371872624	0.00198200472458844	-0.00223977470552478	0.00813019466869246	-0.000794149506947207	-0.000670825577253412	-0.00073248754210031	-0.00202504872653931	-0.00225644143553817	-0.00229944486837598
0.88163357482795	0.0712468444281754	-0.0888341952215729	0.0987553537434788	-0.00670984169833422	-0.00306881933877101	-0.00488933051855267	-0.0107714855886702	-0.0149798822639027	-0.0216851118812602
0.325945127565996	0.0975281265272407	-0.0313913804711254	0.221753423923645	0.00710739629503204	-0.0123472047304556	-0.0026199042177118	0.0342819867571573	-0.0245626916608576	-0.0271178554086306
0.857375962995338	0.142624037004662	-0.0845884349952222	0.11637463036963	0.011194565469253	0.0109332860889111	0.011063925779082	0.00246873397435887	-0.00401983846015097	-0.00916875125487249
0.124818981013698	0.0870779634921615	-0.0108002367517055	0.0618618517239657	0.0158884297368602	-0.00583245103295923	0.00502798935195048	0.000717880833507767	-0.00557991782309555	-0.0102300056806051
0.460322330279533	0.0976361952196496	-0.0469035908774987	0.240785056802709	0.000745265625616776	-0.00474755430349877	-0.002001144338941	-0.0208999221636245	-0.071238171788463	-0.0496968159232494
0.545063723243153	0.322872317411262	-0.0594764439024528	0.2764242456342	0.010014455219631	0.00776335031762698	0.00888890276862897	-0.00879803904901511	-0.03052946819976	-0.0467621601551406
0.0856287565380602	0.0529940082219526	-0.00728252054570838	0.0335426482295589	0.00937146832231593	0.00114922843308483	0.00526034837770038	0.00216620522942608	-0.000396288119118418	-0.0018941226135924
0.574833982952866	0.284642728886474	-0.058754594826935	0.268167851023438	0.0332542903534436	0.0221150868098462	0.027684688581645	0.00670044949636883	-0.0152967125872272	-0.0321362157201242
0.229677894094426	0.105836982431436	-0.0209061199788961	0.147719840509589	0.00879832535327432	0.00208596160867011	0.00544214348097222	0.00117920355911161	-0.0105701661588515	-0.0159533747753685
0.843906023074148	0.0843751955368185	-0.0835724570050623	0.121946119782995	-0.000429352320473586	7.63572867179541e-06	-0.000210858295900951	-0.00764073992001257	-0.0143411666326683	-0.0278272994883392
0.562431097417001	0.180747909013877	-0.0566523893909843	0.269523718284207	0.00132201299213819	0.0110093861192868	0.00616569955571244	-0.0130047220181886	-0.0297509412528505	-0.0484864977777953
0.00823947288974176	0.00114418589917949	-0.000837106995514768	0.00521233168873707	-0.00143939419846434	-0.00192299759604567	-0.00168119589725501	-0.00125248358414918	-0.00237765572097694	-0.0021326688601889
0.108057026041615	0.0311464413617201	-0.00942068618103369	0.0966638073364194	0.00082572297017755	-0.00414366994984532	-0.00165897348983389	-0.00746870858999306	-0.014306655602224	-0.0162974456167123
0.325640729456056	0.0988948767625454	-0.0315674776865577	0.222720915726677	0.0264222352243632	-0.0189279249627785	0.00374715513079238	-0.00633445161545976	-0.0202788319251839	-0.0319129232112378
0.221388787486974	0.0271402415886217	-0.0193824534727238	0.146186140124355	-0.00133628178956907	0.00177190596964477	0.00021781209003785	-0.011925550046577	-0.0220676097957871	-0.0303559917402127
0.0228496788856529	0.0101172256618575	-0.00187065407157487	0.010690497499387	0.00481991261930835	-0.000318492831887111	0.00225070989371062	0.000761718026382266	-0.000627828813569598	-0.000895357060767481
0.0150166102460654	0.00137585609755997	-0.00143450502631102	0.00236049033859016	-0.000990346663332661	-9.68683370935423e-05	-0.000543607500213102	-0.00095858841711639	-0.00073252543835221	-0.00192306458599101
0.656714991650121	0.27338626352212	-0.0650868537616371	0.233226373657086	0.0174516357030733	0.0139339307081565	0.015692783205615	-0.00966866449727244	-0.023422098653572	-0.0342465323036534
0.0357114163054639	0.0117443326135833	-0.00344279867868986	0.00551311886058449	-0.00483896616367454	-0.00406637453833647	-0.00445267035100551	-0.00360555044379011	-0.00334868851813527	-0.00685611022193959
0.417873229256297	0.118621061942153	-0.0440482291999151	0.257132577061568	0.0246985324920383	-0.0104457194177371	0.00712640653715058	-0.00636892336159534	-0.0280241769929165	-0.0353757030811875
0.197392260369239	0.0242019393608181	-0.0175155822932793	0.161696978868138	-1.4926622502881e-05	-0.000487697996926023	-0.000251312309714452	-0.0118490249461646	-0.0218993666439143	-0.0323004559174819
0.45303498811293	0.24230204336432	-0.0450687863075431	0.222668067161247	-0.00247654267401387	0.00200336250867467	-0.000236590082669574	-0.00963122301609121	-0.0228003070947417	-0.0357422136823529
0.217670650982418	0.0242599572603052	-0.0190076862821341	0.186482592243826	-0.00223376091524496	-0.00337826482688608	-0.00280601287106552	-0.0164620362994062	-0.0267994417721205	-0.0363340657104433
0.545461086969577	0.225801722822716	-0.0586032572427709	0.274864383627658	-0.000190120519647952	0.0127576863540668	0.00628378291720944	-0.0106325825344048	-0.0281428314212649	-0.0428516981443713
0.306104653846244	0.105800729104806	-0.0299971598291709	0.198822004902031	0.033703609241858	0.000496280193094334	0.0170999447174762	0.00392050321062609	-0.0129216178007445	-0.0338892214282794
0.0656592689013126	0.0108519012183127	-0.00541054548121123	0.0334546634762061	0.00122848291964311	0.00386967864052151	0.00254908078008231	-0.00090539060213006	-0.00370278245073815	-0.00784898065455623
0.00729828840545952	0.000808274029444039	-0.000440975650366423	0.00441553291452026	-6.46692552211123e-05	0.000179914195160372	5.76224699696294e-05	-0.000506845325774288	-0.000872642460437854	-0.00145428593962206
0.856756554279054	0.143243445720946	-0.0847934124247637	0.117471511197136	0.00677855484793	0.0108817418708528	0.00883014835939144	0.00664124982656245	-0.00379258557414797	-0.0149291710650029
0.933226875	0.0667731250000001	-0.095888102270228	0.0631485416666668	0.0152197916666668	0.00649263888888896	0.0108562152777778	-7.1056547618964e-05	-0.00824119859307348	-0.00460217397186136
0.022474902367983	0.00117869852675601	-0.00200965330434249	0.00629181786412615	-0.00267190040945913	-0.00135791392018484	-0.00201490716482199	-0.0021325210042525	-0.00249185189709948	-0.00297470550829955
0.659946916663198	0.273794787809383	-0.0651699971199791	0.228945115698139	0.0213707102768592	0.0184729437351984	0.0199218270060287	0.000905142653712887	-0.0138023261979293	-0.0291168461609447
0.216089438793375	0.0246666784326218	-0.0184749564011256	0.18646866526452	-0.00239778600501198	-0.00021056078846754	-0.00130417339673977	-0.0162388879249605	-0.0260955944257956	-0.0359871226125119
0.0768111787207581	0.00482186452543468	-0.00600728853941587	0.0378472508778642	-0.0013042725918319	-0.00346089071858194	-0.00238258165520693	-0.00672761945108037	-0.0106722367806513	-0.01244929624717
0.087695454032376	0.00466496647250149	-0.00740091211011924	0.0365209421833331	-0.00164891391478553	-0.00170441225344029	-0.00167666308411291	-0.00565896319107916	-0.00873369178762841	-0.0106566389836264
0.0748840639088077	0.044707494010269	-0.00607695580551303	0.02190857968686	0.00328190555478984	-0.00376446272860019	-0.000241278586905175	-0.00032237172777487	-0.0071627568240136	-0.00788174363470981
0.0806512757131718	0.0124856347877308	-0.00699628351697368	0.0355060223392844	0.00333202315300359	0.000314494764827672	0.00182325895891562	-0.00100146321204926	-0.00375338597144242	-0.00654072381983771
0.112917846163508	0.0686074746957833	-0.00948529205991201	0.0530313388890883	0.0088925374583705	-0.000123791639458429	0.00438437290945604	0.00638536251571062	-0.00574303168456929	-0.00430001359966491
0.412532166273759	0.117975190024235	-0.0437875789309166	0.257475226533597	0.0298003041267794	-0.00290283873148761	0.0134487326976458	-0.00871427418775189	-0.0179296664561404	-0.0388473836168396
0.0791026822627225	0.046054020567272	-0.0075295101152221	0.0253581004066443	0.000307511315977269	-0.00272194094456672	-0.00120721481429473	-0.00117315167403233	-0.00107670320572688	-0.00725959479519485
0.471055814908436	0.169720276743826	-0.0479986713122832	0.240533527099488	0.00259560969074485	0.00561666228175695	0.00410613598625093	-0.0122344159711759	-0.0314574298739806	-0.0419974823311248
0.00721517863403709	0.00116758837092576	-0.000526753816461819	0.00423271709271624	-0.000804052171018409	-0.000751295368912107	-0.000777673769965258	-0.00136202011114201	-0.00174999986436568	-0.00233141840608255
0.660250038980944	0.272984001032049	-0.0650989436415197	0.228605930998256	0.0214486436214577	0.0141833914465898	0.0178160175340237	0.00221889274501696	-0.0166414414611903	-0.0346567277002254
0.65955732293253	0.273274491881376	-0.0644468655436643	0.229946154097632	0.0168346188084436	0.0122580958279892	0.0145463573182164	-0.00398672932360367	-0.0143404301940218	-0.0249780472879665
0.150805888990893	0.0482821112896073	-0.013648804773073	0.09896530044587	0.0016065053356982	-0.00317214258825863	-0.000782818626280213	-0.00958729370322886	-0.0109031030799486	-0.0151815347186036
0.444503064564239	0.190592324043746	-0.051560103402084	0.302620087969622	-0.000619718086668053	0.00784268979341524	0.00361148585337356	-0.0125424613745011	-0.0322197630952589	-0.0513707721496502
0.0791987763570033	0.00810472510184367	-0.00681086953216341	0.0342243250839803	0.00401472269644579	0.00312934972604828	0.00357203621124703	-0.000122400811897613	-0.00196534911677543	-0.00376958570634037
0.416607461372855	0.0767830808323371	-0.0434274607003059	0.258388753758977	-0.00240816612786293	-0.0173331149236013	-0.00987064052573211	-0.0278330649068537	-0.0404316076685299	-0.0525013820071704
0.0652650951840086	0.0110032541466666	-0.00535253658761765	0.0338713967214595	0.0029325165715334	0.00175922504655629	0.00234587080904484	-0.000432568874796077	-0.0041543856704836	-0.00461880536496415
0.047915629744838	0.00424747875377483	-0.0040197719710555	0.0202792076367895	0.00225956628703484	0.00309862428091257	0.00267909528397371	0.000507483325131397	-0.00223410225514766	-0.00371799356987224
0.6581911397478	0.272368422246512	-0.0646350226465616	0.233259742339737	0.00145567611545949	0.013856659280039	0.00765616769774924	-0.0121691956605168	-0.0191799375057135	-0.0308366695018759
0.660185534913227	0.270823613881549	-0.0650861905985551	0.230564105626906	0.02314690764155	0.00605932272503407	0.014603115183292	-0.00538985000310099	-0.0170191786678332	-0.036431837754094
0.0700618124352013	0.0041011796362022	-0.00543213736365103	0.0359177124122437	-0.000857045892049532	-0.00423422364924962	-0.00254563477064958	-0.00583577864830458	-0.00820313959912017	-0.0115029998005453
0.931508551587302	0.0684914484126985	-0.0949132896744042	0.0646497817460319	0.00554037698412713	0.00968519841269855	0.00761278769841278	-0.00493182064737152	-0.00924659767316005	-0.0176024740537239
0.0272198886051111	0.00722386955419013	-0.00250214342482583	0.0084204296352131	0.00012433627849669	-0.00147158048026015	-0.000673622100881732	-0.00023947047201877	-0.00279621511994429	-0.00349520313783961
0.0935027259362024	0.015874993912268	-0.00778383697100982	0.0549803481110711	0.00373866741431109	-0.00203863000815931	0.000850018703075897	-0.00268658620466609	-0.00694456433404231	-0.00990897584672396
0.0331602187072177	0.0101672638350782	-0.00324653469669706	0.00713068119044271	-0.00478107047208138	-0.00334446481783028	-0.00406276764495583	-0.00575108008882086	-0.0043971171461214	-0.00578008004374718
0.450418394873808	0.317857275382588	-0.0509166743931166	0.298021844473202	-0.00206435965251978	0.00903541405643205	0.00348552720195616	0.0387466253733965	-0.0301362004276069	-0.0500485507473968
0.0745367243490038	0.049366411898019	-0.00329885270964485	0.035823606742559	0.00677305480477444	0.00278095346084038	0.00477700413280742	-0.00188041367193663	-0.00195933818203316	-0.00678113799727818
0.906675982142857	0.0933240178571428	-0.0915117316382933	0.0859752678571429	0.0177218452380952	0.0116367361111112	0.0146792906746032	0.0094461415667666	-0.000417479083416605	-0.00895716360028864
0.033741249672445	0.00268482258894439	-0.00313589747957642	0.0111715847242062	0.00105852011698678	-0.00198241278879984	-0.00046194633590653	-0.00230480337518241	-0.00219603197577296	-0.00296935972065283
0.119431020409693	0.0935704655113042	-0.0094637355498548	0.0908138865101857	0.0209092789363214	0.00175901025648735	0.0113341445964044	0.00539882784443563	-0.00355183197870935	-0.0108079227800944
0.559259507415963	0.268164321515054	-0.0572187709526769	0.228147298076742	0.00809664963688039	0.00582866799938364	0.00696265881813196	-0.00283062875870588	-0.0186335139431731	-0.0305295103211745
0.135766691754893	0.0539637262769248	-0.0112817744734916	0.0925466100216085	0.00741013910251717	0.00840078880489342	0.00790546395370531	-0.00211289704988762	-0.00480500264943443	-0.0108811092374445
0.115457910927936	0.0734916867408546	-0.0102080041225311	0.0546529434810518	0.0139576145578769	0.00336959458388549	0.00866360457088121	0.0027979891233275	0.00205798235603684	-0.00215864320859803
0.854725858932734	0.145274141067266	-0.0850574123835707	0.119907444638695	0.00107995604541666	0.00587484116577874	0.0034773986055977	-0.00565392930292752	-0.0101013045981796	-0.0207115426511805
0.451310463418084	0.317227786247888	-0.0508191316818627	0.299742250332552	-0.000227230887450747	0.0123055871422822	0.00603917812741578	-0.015948866223452	-0.0359510731435655	-0.0508500073277705
0.474823244396325	0.170740129701247	-0.048113020150625	0.238900159174862	0.0113296336041955	-0.00978586714418411	0.00077188323000571	-0.0144644847009207	-0.0345115053666977	-0.0499847340823301
0.0154630701574853	0.0219891009467892	-0.000956819112397259	0.0103971676993864	0.016410652703011	0.0107406772784638	0.0135756649907374	0.00911377616808405	0.00854854035039689	0.00464295721987486
0.00831532503060163	8.41433814182599e-05	-2.96332848164112e-05	0.00298445462030046	-6.45672422429876e-05	6.44895695785779e-05	-3.88363322039592e-08	-0.000694313125035883	-0.00136232249650549	-0.00189308748059469
0.894664371392496	0.105335628607504	-0.0904973619414683	0.0925268786075036	0.00109369227994216	-0.00258904310966823	-0.000747675414862981	-0.00912022047397054	-0.0117614107420358	-0.0221035954955993
0.900903402777778	0.0990965972222222	-0.0913065420869047	0.0891661805555555	0.0129848692279941	0.00665749722499731	0.00982118322649572	0.00316142687582022	-0.00812379191682511	-0.00854078608891107
0.933003442460317	0.0669965575396826	-0.095657077815862	0.063588640873016	0.00607843253968265	-0.00223957341269831	0.00191942956349223	-0.00596163104256853	-0.0169090066183816	-0.0167023562548562
0.0152537099835969	0.00940190692370893	-0.00114433963112762	0.00898549231192623	0.0021167214936832	0.00296792466593561	0.00254232307980941	0.00156742155551988	0.00340772640397468	0.00177714813118284
0.55873460913206	0.188624160819378	-0.056730414865246	0.230718721391058	0.00554612646928454	-0.0220078390471609	-0.00823085628893816	-0.0146843199840637	-0.0286636127969748	-0.0543781930687217
0.321678327730769	0.0979371491075719	-0.0309219007883654	0.22113676661023	-0.00130047947552864	-0.00340829986855079	-0.00235438967203971	-0.00412908043874194	-0.0159860309886353	-0.0377781945416894
0.115956535496189	0.0731107230460333	-0.0102555473027766	0.0548354350494488	0.0188669384654567	-0.00221475364468847	0.00832609241038411	0.00557085301595289	1.21064864369858e-05	-0.00374242319990238
0.0154208928071249	0.00912254959729891	-0.00128146053127973	0.00935254439089808	0.00238995280053594	0.00258744080145652	0.00248869680099623	0.00351804554525244	0.0026807360768456	-0.000287740629741344
0.883677834318459	0.0697301746477325	-0.0897465874513759	0.0980674633005884	-0.00452650315867698	-0.00860782836680862	-0.00656716576274285	-0.00991397910934089	-0.0182652357542052	-0.0247741944700144
0.0772022632549281	0.00507746708565339	-0.00603503974533268	0.0382285103407342	-0.00418717033393301	-0.00122669352680292	-0.00270693193036796	-0.00654160381108021	-0.00992206412858589	-0.0129721617164121
0.0825075000398969	0.0126531428472167	-0.00708997082077892	0.0363118475051943	0.00167570407211341	0.000618455763909231	0.00114707991801132	-0.00149449602543343	-0.00288865945181106	-0.00594459548817125
0.110091343282308	0.0386569310509341	-0.0089206364282657	0.0933125434503446	0.0227436373385193	0.00358503591775827	0.0131643366281388	0.00333344873791305	-0.00429212064898163	-0.0112458721926258
0.575111387271851	0.285279144963999	-0.0574601009019423	0.266839064726572	0.0269074610611728	0.0181236147373582	0.0225155378992655	0.0033818546770239	-0.0154784007667229	-0.022771378028999
0.933673878968254	0.066326121031746	-0.094847526977642	0.0628348710317459	0.00050281746031744	-0.0109606673881676	-0.00522892496392513	-0.00218318948412699	-0.0090402476689978	-0.0234930289328728
0.0697434284654136	0.010757916948952	-0.00545678801306969	0.0346153098232667	-0.000179438212590727	-0.00215069855909591	-0.00116506838584332	-0.0015389708673173	-0.00651402849261271	-0.00730942411519218
0.0873182841142432	0.0575624221974907	-0.00747108401612694	0.0346504023388394	0.0127948026737426	0.00594416796868677	0.00936948532121468	0.000909937647919717	0.000722724552124354	-0.0010481479928732
0.475885637328938	0.171344800068207	-0.0498829210041327	0.242320342010141	0.00885155706825319	-0.00151050190133062	0.00367052758346131	-0.0162313066349178	-0.0268207180119377	-0.0500192551556582
0.894741150793651	0.0748835809006695	-0.0908914732403635	0.0935600992063493	0.00262169247827337	-0.0146183104375198	-0.00599830897962317	-0.00714278643016975	-0.0221678920264041	-0.0211677799457486
0.149593433679709	0.0488998403900083	-0.0136753051478346	0.0998601521749601	0.0110743725744364	0.000859591600456067	0.00596698208744623	-0.00662030152265694	-0.0098055665682045	-0.0158311105443834
0.929952638888889	0.0700473611111111	-0.095530271762725	0.065496111111111	0.0122207837301587	0.000938462301587228	0.00657962301587289	0.00280717757936511	-0.00108885968198469	-0.0172899188311689
0.452632953940039	0.19024922775765	-0.0504642298251161	0.29779417904067	0.00138406422889864	0.0094930299181723	0.00543854707353547	-0.0117920478715169	-0.0290668246978405	-0.0483715182107854
0.854634270104895	0.145365729895105	-0.0844465395207339	0.119068110847486	0.0121605810855812	0.00860222215692819	0.0103814016212547	0.000185140120296468	-0.0046909669191102	-0.0141477598443223
0.0522835452981267	0.0225977627914874	-0.00488697467359576	0.014777235568155	-0.000972713855271957	-0.0012190301909728	-0.00109587202312238	-0.00133620735885688	-0.00496054593063516	-0.0066507960704541
0.930923472222222	0.0690765277777778	-0.0947020631945423	0.0646227777777778	0.0100929365079366	-0.0018963519119769	0.00409829229797987	-0.00396130230880232	-0.00423595463564208	-0.0100203242243866
0.000684392713872507	0.000424655178046972	-3.03481466247973e-05	0.000184018297766552	-0.000106750917755696	-5.58427620919286e-05	-8.1296839923812e-05	-0.00013587433999967	-0.000220930877175572	-0.000244164469309512
0.114809058028664	0.0900645022262904	-0.0094245690765274	0.0887704978075687	0.0204035998443261	0.00332175434647909	0.0118626770954026	0.00140928991512465	-0.00521013442114644	-0.008254953753582
0.580679880919402	0.368132934409159	-0.0574555821739191	0.265354924595985	0.029862390679002	0.0242547798191073	0.0270585852490547	0.00218639149747468	-0.00886972885836845	-0.0325264435662976
0.142119449116362	0.0545228039402933	-0.013428953168401	0.0932040433204182	0.00899261364057535	0.00338835462124587	0.00619048413091061	0.000873550610225732	-0.00375084851748644	-0.0127796022103574
0.0760676696687653	0.0571408776801538	-0.0042248878797537	0.0453011559211506	0.00647475844172628	-0.000921868027345743	0.00277644520719027	0.00252882090677342	-0.0052345023014195	-0.00562517704364932
0.0613867557489198	0.0142706293231795	-0.00206879685418488	0.0376816047025815	0.00116728773310354	0.00137465052280389	0.00127096912795371	-0.0024940964287167	-0.00698152548329413	-0.0100461311547605
0.893506517857143	0.0746026415025636	-0.090194007804682	0.0938659821428571	0.00252542069042072	-0.00164632797757802	0.000439546356421294	-0.00873082319686169	-0.0120287194883935	-0.018156498948743
0.193483656428893	0.07627328971989	-0.0184218254213127	0.129505853987118	0.0117491545955669	0.0065782879228872	0.00916372125922704	0.0030973182512169	-0.00723018763508601	-0.014956665899814
0.895595496031746	0.073890321615133	-0.0909631778956796	0.0934032539682539	0.00104873924686433	-0.0059883229345904	-0.00246979184386298	-0.00972625349323875	-0.0364676100386865	-0.033545773752347
0.89270426497114	0.10729573502886	-0.0900148107434933	0.0928779969336219	0.0109338474025973	0.00626247564935056	0.00859816152597392	-5.98769286286327e-06	-0.00744671942640696	-0.016458198364136
0.543893418281149	0.111095943207688	-0.0562262505237092	0.232024768042495	0.00023966306895995	-0.0930644368766321	-0.0464123869038361	-0.0470797433985907	-0.0455830426936684	-0.0784927118629831
0.893355098304473	0.106644901695527	-0.0892840350321511	0.0922033243145742	0.0024302417721167	-0.00283461760461756	-0.000202187916250374	-0.00373822292291037	-0.0124971608946609	-0.0218285350841969
0.0202904401640915	0.0247420692144501	-0.00182395712898117	0.0139683435831482	0.0154086816865686	0.00236336524796859	0.00888602346726858	0.00429612061785133	0.00269523639450773	0.00627485258320374
0.924618918650794	0.0608075411062544	-0.0943933425635283	0.0696294146825398	-0.00462659136002874	-0.0151946877101656	-0.00991063953509719	-0.0254264046567036	-0.0252407200888243	-0.0390548492818454
0.0330828287308958	0.0111061283613294	-0.00307488765802324	0.00703085737100999	-0.00351562429529322	-0.00410153690109999	-0.00380858059819661	-0.00408936026610462	-0.00366807870160031	-0.00501313625211176
0.091771893283447	0.01023634816972	-0.00802528745147259	0.0523057745610323	0.00252695472767467	-0.000910741659043854	0.0008081065343154	-0.00264603212627777	-0.0063705838818363	-0.0101419119517407
0.210059350031318	0.137885501349894	-0.0192533548297938	0.126955649823094	0.0219146679134501	0.0040620546435236	0.0129883612784869	-0.000187250004401895	-0.0101177928568447	-0.0136847882842714
0.397430366949461	0.076382401459371	-0.0411347790443674	0.258189940373935	-0.00509059411772383	-0.00694253522814942	-0.0060165646729366	-0.0282677872174675	-0.0429618882057781	-0.0552535491191111
0.0932054959164947	0.00605380732370116	-0.00787051894169906	0.0392173106438954	-0.00129344528844091	-0.00270165919974225	-0.00199755224409158	-0.00537317824723381	-0.00841777486694366	-0.0135323369972366
0.20234603912187	0.138440709484276	-0.0201053496288332	0.127778996003046	0.0185944730421835	0.00265056056838628	0.0106225168052849	0.000163686027384563	-0.00900573268710206	-0.0174349798671007
0.54198249694049	0.220589996032383	-0.0572394560509789	0.278135023023989	-0.00384707332643497	0.00118194617410683	-0.00133256357616407	-0.0162348890292018	-0.0380704364469961	-0.0540042988483269
0.856165459748585	0.143834540251415	-0.0842522482678608	0.11810650453713	0.0193754529498279	0.00905916326728817	0.014217308108558	0.00380441849816859	-0.00831062342273736	-0.0124655462246087
0.0149258113988568	0.00181161491072664	-0.00137468198210283	0.00198932738441034	-0.000987183108215583	-0.000609084079813365	-0.000798133594014474	-0.00127481178663762	-0.000726881830087546	-0.00121624096356065
0.305515364459415	0.105701477468254	-0.0300581343905647	0.19820815028877	0.0202027832412782	-0.0036682664600704	0.00826725839060388	-0.00394545789368217	-0.00900958501881238	-0.028431619755368
0.648294837343418	0.176581043351472	-0.0634910927922813	0.232120984364077	0.00546100216773648	-0.00417187912194272	0.000644561522896825	-0.0210369261725804	-0.0307667785110115	-0.047371434022267
0.0376151404899733	0.00894284438745451	-0.00145227943048974	0.0148536004719206	-0.000806630503085715	0.00560022778240063	0.00239679863965746	-0.000989324395898404	-0.00325715513392349	-0.00550678744312641
0.0965889776960758	0.0738170690442751	-0.00814908896348659	0.0379605019659281	0.0102530456275035	-0.00301611383092802	0.00361846589828775	0.000807215220633747	-0.00983933094380716	-0.0100683971949195
0.479362410187058	0.262619597913298	-0.0481844010178772	0.233933328745208	0.014177464400769	0.00800904288061105	0.01109325364069	0.000292676021475147	-0.0315812644605261	-0.031344961866197
0.0922800007615241	0.0607671603380656	-0.00815395838516028	0.0356943544207779	0.0147015660872597	-0.00588499693358949	0.00440828457683512	0.00385620237401631	-0.000607881946373789	-0.00235853105289806
0.0292286891633245	0.0329048282383129	-0.00243392435916616	0.0168847738696916	0.0154388756790585	0.00639391762953747	0.010916396654298	0.00781407768324517	0.00593555366048276	0.00572399214269124
0.192777212776966	0.068702267617903	-0.0180250319629244	0.128562041057308	-0.000475143272334333	-0.00492585013251756	-0.00270049670242595	-0.00666875148431134	-0.0150712625103636	-0.0252675960988438
0.0528448492584045	0.0224843057445955	-0.00497029577018199	0.0147507764276689	0.0030794027500988	-0.00455864125535628	-0.000739619252628734	-0.00468922041130868	-0.00348739743747964	-0.00252643022450912
0.0245209331382716	0.000272294914987349	-0.000131737087103703	0.0122467134530173	3.30150547704945e-05	0.00011885776545514	7.59364101128174e-05	-0.0021563635036288	-0.00409243272681687	-0.00556870616526882
0.930798293650794	0.0692017063492063	-0.0948539203240171	0.0647958730158731	0.00476875992063486	0.00100971535409022	0.0028892376373626	-0.000800942460317478	-0.00706573572261082	-0.0166777688528792
0.564882985558176	0.267020412579717	-0.0571157387255203	0.227370821995111	0.016122184387831	0.0025540177222394	0.00933810105503519	-0.0301632692523248	-0.00592232269730297	-0.0436358023087254
0.391212133878824	0.0748643326670384	-0.0402839669227038	0.25820549545671	-0.00476982541778265	-0.00812292101257345	-0.00644637321517805	-0.0294347180130227	-0.0393629839109057	-0.0521263852416916
0.128797210099592	0.0211037802990188	-0.0121646849516292	0.0980628886453621	-0.00505335837151408	0.00265615099974667	-0.0011986036858837	-0.00595102761522689	-0.0138559519710766	-0.0195184982979798
0.408876191916832	0.0765640816762067	-0.0423730622912439	0.257067934108287	-0.00467266017701456	-0.00878724920823398	-0.00672995469262427	-0.0183658561852806	-0.0381901328423733	-0.0497732754433403
0.479342004488409	0.263920619902876	-0.0497850468057567	0.235863525438515	0.0226724163783182	0.000951648860165188	0.0118120326192417	-0.011220765774429	-0.0155511492823391	-0.0403238313763004
0.37057756934055	0.223276775730006	-0.0366237771364412	0.210828628181347	0.00340202594038502	0.0026062989318813	0.00300416243613316	-0.0139935518961227	-0.0221449052360655	-0.0419004774060857
0.0989198133792165	0.0654555949265317	-0.00874192965650175	0.0383102265609808	-0.0015340458110833	0.00015026231805923	-0.000691891746512033	-0.00203660033607886	-0.00337450445159272	-0.00777425449877368
0.393364193351284	0.0755413594897018	-0.0414994725407161	0.259923099674318	-0.00807521722159216	-0.0165055098358441	-0.0122903635287181	-0.027905243644411	-0.0396874837291372	-0.0524602886777663
0.104933641647921	0.0305300792028586	-0.00909303061912267	0.0650493281684597	-0.00280087389061216	-0.00103957159649828	-0.00192022274355523	-0.00447772240808679	-0.0086771451895683	-0.0128064148957768
0.298332430286354	0.105973715720665	-0.0291580099890326	0.19706224998026	0.0246481165165615	-0.00471031033560504	0.00996890309047821	-0.00968459903582741	-0.0266949929836763	-0.0358811232852545
0.558183471307737	0.269319513494086	-0.0567614412356421	0.228214543283191	0.00845253561369985	0.0035643435383268	0.00600843957601338	-0.00651777137001375	-0.0145737729004236	-0.0305755257369581
0.0317351450785266	0.010003942394892	-0.00319591672028262	0.00790262664548325	-0.0017017458549251	-0.00342088795880823	-0.00256131690686667	-0.00452493473242717	-0.00539950178989204	-0.00488242341269888
0.853253753607504	0.146746246392496	-0.083837626599831	0.118301278860029	0.00480963310994553	0.00913081529581528	0.0069702242028804	-0.00264022851551837	-0.00869478111650135	-0.0174326532403707
0.104198958248453	0.0423073157099248	-0.00860666770202428	0.0682929509994556	0.00703605450542218	0.00619230476024588	0.00661417963283403	0.000745770101380536	-0.00417271902116628	-0.00513242306681734
0.925232757936508	0.0603659684568442	-0.0948120658043041	0.0689393253968253	-0.00596336309523815	-0.0100665376984127	-0.00801495039682543	-0.026336332368558	-0.0420437805811426	-0.0286696825468241
0.0505178249856818	0.00670266943234223	-0.00171817134105327	0.0429003146678307	-9.49110724649954e-05	-0.00022484009496071	-0.000159875583712853	-0.00469829520482407	-0.00867537847238677	-0.0116033559430971
0.65889982468444	0.321208432125768	-0.0649122905222865	0.230601710029175	0.0188739600927711	0.0099527351713834	0.0144133476320772	0.00879537023936494	-0.00859708317837427	-0.0219948427595273
0.035457922076559	0.0120424189720715	-0.00322858804831056	0.00551548530530485	-0.00161365210116104	-0.00429501702056816	-0.00295433456086461	-0.00319951539752965	-0.00421516477222746	-0.00488843820886457
0.544833399271965	0.224052150385654	-0.0578858176986177	0.272035505771207	-0.00120988820576895	0.00378976114009943	0.00128993646716524	-0.0166876040066698	-0.0262434759932685	-0.0433578625811738
0.301166449935951	0.0491992500628433	-0.0304600068660422	0.246767785907755	-0.00126547164020191	-0.00429589771306033	-0.00278068467663112	-0.018305202806594	-0.0335761998620697	-0.0435273514331584
0.0406904244667485	0.0293618987605521	-0.00183482725819826	0.0209401929125736	0.0173016875600524	0.00421987143346272	0.0107607794967575	0.00527358973873446	0.00725357216367589	0.00111019020116419
0.0443413024343332	0.00215717895345525	-0.00324753076826904	0.0244909803452642	-0.00368092849539449	-0.0052861824433909	-0.0044835554693927	-0.00665784757742287	-0.00917719237347799	-0.0111295306750198
0.892904770021645	0.107095229978355	-0.0891977685355593	0.0922638609307359	-0.000348181193806196	0.00205443272005768	0.000853125763125684	-0.00869615911457833	-0.0133511097298922	-0.0264039680404478
0.098984749026192	0.0283621762581047	-0.00781976304691337	0.0626599456016511	-0.00255380633046844	0.000269182107163771	-0.00114231211165233	-0.00452308156864137	-0.0134870561549791	-0.0156265702826383
0.0225735012146368	0.00992433106667956	-0.00167184434926244	0.010444837414728	0.00189281192391047	-0.00036587262424647	0.000763469649831996	-7.49726524297556e-05	-0.000268034998497979	-6.36525340526016e-05
0.471995821790577	0.171191732022015	-0.0495074206033571	0.242940114352417	0.00824886482130682	0.00366737428746228	0.00595811955438458	-0.0102902887728301	-0.0318825427649331	-0.0455566970642968
0.00288983429129189	0.000149462275814046	-0.000107624038753419	0.00337010256819996	0.000213135897218221	3.95758040044234e-05	0.000126355850611322	-0.000228939806804184	-0.000289834563445884	-0.000598801488543914
0.207164962892699	0.0316356782997302	-0.0178557104982783	0.146822421983085	-0.00196430972470271	0.00392923451856353	0.000982462396930395	-0.0115505911789088	-0.0229937632450581	-0.0284559801250035
0.933757579365079	0.0662424206349206	-0.0950228940905332	0.0625824206349206	0.00651374639249624	0.0109683134920635	0.00874102994227988	-0.000187714195526656	0.00161999999999995	-0.0121428514969508
0.217235718269579	0.0254930438300037	-0.0192627886195547	0.188281049420164	-0.00149043548226779	-0.000543185954031161	-0.00101681071814949	-0.0152948274227041	-0.0254590925338405	-0.0364524212292563
0.10808888897572	0.0306848482666695	-0.00822389359101298	0.0942775255921537	0.00792833310324036	-0.00187294597700879	0.00302769356311577	-0.00800272893636542	-0.0129466526297672	-0.0165054431925302
0.54393717043849	0.226000315933131	-0.0576738713155014	0.272259763845993	0.0195977221662831	0.00838845865801174	0.0139930904121474	-0.0155795646040352	-0.0276656390440987	-0.0468606894436661
0.0279459927642943	0.0111450136630088	-0.00269392968187926	0.00965431089262991	-0.00211381500688044	-0.00307841212808261	-0.00259611356748152	-0.00186312115055513	-0.00270378672291438	-0.00286093694688001
0.896071527777778	0.0732827406877843	-0.090088498835557	0.0916762698412698	0.00203422709235213	-0.0245336120515407	-0.0112496924795943	-0.00950757793676915	-0.0193184269061262	-0.0243492317993323
0.456398575310895	0.242669803411306	-0.0470050303074587	0.22482181380637	0.0148216165654227	-0.00206836923528836	0.00637662366506719	-0.0125681693299917	-0.0204703398500444	-0.0414043355121176
0.661468616743513	0.270975496953607	-0.0652517095178047	0.231106734328314	0.0166726653262801	0.0139598419836174	0.0153162536549488	-0.0043730877721585	-0.0192506240109082	-0.0387042222798234
0.904183095238095	0.0958169047619047	-0.091500237773502	0.0872302380952381	0.0147166567460317	0.00697916666666665	0.0108479117063492	0.00941799696830947	0.00146711821062928	-0.00455191928782006
0.0192542817710575	0.0332549535966842	-0.00165849371134755	0.0150331276715889	0.0137962725168786	0.0103288019050599	0.0120625372109693	0.00849663052332462	0.0109024970521588	0.00893177351070052
0.00945261710002157	0.000363438663498989	-0.000686782721953398	0.00407720145655298	-0.000707382020226058	-0.000980925808825917	-0.000844153914525988	-0.00186448060863883	-0.0021116548663747	-0.00260737362811357
0.302904212787544	0.0472397924873816	-0.0290034286564975	0.199686266546917	-0.000883914822023324	-0.00407764828389795	-0.00248078155296066	-0.017678958444252	-0.0273368216418838	-0.0442373839654861
0.548627696826366	0.218959415593685	-0.0585448929283112	0.274904651595627	-0.00507443473432356	0.00464828619286828	-0.000213074270727587	-0.0246519658720317	-0.0377943113726004	-0.0524199734791611
0.0431273876773345	0.0157067706650201	-0.00392277325994887	0.0126697199026881	-6.48106491917128e-05	-0.00258695039595404	-0.00132588052257288	-0.00494113007001869	-0.00376091448645642	-0.00462699112501078
0.0483441319168271	0.00377748497568412	-0.00424401828916542	0.0202230640266356	0.000746454011481802	0.0037156219946923	0.00223103800308705	-0.000863523244266202	-0.00188425789338163	-0.00401215468550545
0.856444880744256	0.143555119255744	-0.0853450267378718	0.117367354104229	0.0140679367160618	0.019054791874792	0.0165613642954269	0.00744663604369489	-0.00368730561513653	-0.0140702867802133
0.551464629720367	0.32047743851728	-0.0594418766329505	0.273293463976558	0.0116396338589791	0.0126282108038946	0.0121339223314368	-0.00908710807197499	-0.0329786393682241	-0.043266257258724
0.0377743673188837	0.00913511602105815	-0.00166470260722888	0.0150989364726887	-0.000512531414667436	0.00211513814367922	0.000801303364505894	-0.00151673427580541	-0.000967217690582313	-0.00329393033224577
0.0267862424364837	0.00377542525490098	-0.00269630817713189	0.0123214197425899	-0.000895281885434595	-0.00113865021095523	-0.00101696604819491	-0.00200786938515832	-0.00301062285187886	-0.00367527964823743
0.296808690682327	0.0447067205922074	-0.029998371688236	0.200970849262642	-0.00641059498863433	-0.00606550411238121	-0.00623804955050777	-0.0167084304660746	-0.0272235493485942	-0.0440862719291544
0.890512986457986	0.109487013542014	-0.08960662645416	0.0949640968753469	-0.000371369949495048	0.00458135787823288	0.00210499396436892	-0.00553217688378871	-0.0133935368083714	-0.0175401736457987
0.0643737595625254	0.02382281972671	-0.00287623778218263	0.0386270903078326	0.0182736915627257	0.00991049632804623	0.014092093945386	0.00595492214209593	0.00261155128800793	0.000944643905624334
0.0267762197221364	0.00516415227824224	-0.0025131182338682	0.00791352557010603	-0.00035706007750989	-0.000785320874311674	-0.000571190475910782	-0.00170795721496098	-0.0019103419510181	-0.00343775764741727
0.930925694444445	0.0690743055555555	-0.0945343134440245	0.0647518055555555	0.0152697222222221	-0.0151077391358642	8.09915431789765e-05	-0.00888837857336033	-0.00402620039682555	-0.0103476357323232
0.643481759163146	0.178908132222677	-0.0634673372981791	0.234918242456972	-0.00488169133569272	-0.0108320649086033	-0.00785687812214797	-0.0194723498355515	-0.0403964996984927	-0.0518231387170289
0.452337897087709	0.159552528881919	-0.0464673193195939	0.225362666366037	0.00773623082539587	0.000379535755768268	0.0040578832905821	-0.0142399829178202	-0.0269125503727399	-0.0379880232798195
0.0213185628683207	0.00587108474252587	-0.00184187223987739	0.00895530917437103	-0.000859017282441178	-0.00168688982176233	-0.00127295355210175	-0.000234654644408701	-0.00285944017166341	-0.0027949891534153
0.137653958921406	0.0170535343541061	-0.00964138722744567	0.100107222356918	-0.00256370435562364	-0.00122330101073181	-0.00189350268317773	-0.00885995880909041	-0.0173198975005675	-0.023774802194617
0.545099722268349	0.110683451603389	-0.0546650007441971	0.230871630971267	0.0011432962254071	-0.103518718377546	-0.0511877110760696	-0.0180010827775686	-0.0735037410952057	-0.0544340099472952
0.282764242376119	0.047014336029278	-0.0279998545387042	0.200951351491986	-0.000315354543526214	-0.00795144039358786	-0.00413339746855707	-0.0196000192919149	-0.029355506734357	-0.0390741661921363
0.661690946972152	0.269634698243383	-0.0655682257615444	0.231445357972648	0.00753905628695861	0.0121453336388679	0.00984219496291328	-0.000372401640193809	-0.0214500773522852	-0.036408292036287
0.895084769119769	0.104915230880231	-0.0902943474722095	0.0917883558802309	0.0046872925685425	0.00138918740981242	0.0030382399891774	0.00118222634187715	-0.0081025716991342	-0.0141284600468975
0.00812961460594539	0.00866167555647994	-0.000680237594614443	0.00786874542032179	0.00576952353741437	0.00489860957880685	0.00533406655811061	0.0054260017726663	0.00502311244940741	0.00562847812696414
0.904245376984127	0.095754623015873	-0.0917106872746919	0.087337123015873	0.0215217063492064	0.011309145021645	0.0164154256854256	0.00739278048340553	0.00617205943362187	-0.00291511563089686
NA	NA	NA	NA	NA	NA	NA	NA	NA	NA
0.0111395002379148	0.000535927690572011	-0.000965082404892969	0.00529311183992384	-0.00162796027167154	-0.00167512568159045	-0.00165154297663099	-0.00228305743857936	-0.00259940778943707	-0.00298606521619808
0.303755388364836	0.0535102649323325	-0.0294796079133091	0.224544831260032	0.000354936711851883	-0.0051610237776627	-0.00240304353290544	-0.0161963548836204	-0.0337195673406387	-0.0432178552310221
0.299492107311512	0.105743517043881	-0.0296574385167346	0.197905172859159	0.0269757586341647	0.000423978092929711	0.0136998683635472	-0.0109139370836577	-0.013746098555473	-0.0271463369353293
0.902974474206349	0.0970255257936508	-0.0911671010073193	0.0874676091269841	0.0151266964285715	-0.00815663773726283	0.00348502934565431	0.0043479531926407	-0.00372498511904773	-0.011008235930736
0.548750479047161	0.219984125650353	-0.0603295227501037	0.276763680175494	-0.00553984890805259	0.00391626982532978	-0.000811789541361407	-0.0127111269357995	-0.0307967411827975	-0.0553838513772482
0.904656636904762	0.0953433630952381	-0.0916471240432049	0.0870029464285713	0.0137694390331889	0.00939855609668105	0.011583997564935	0.00719137265512271	0.000586337481962462	-0.00725251984126984
0.112777788598344	0.0686160349193043	-0.00961287674716173	0.0524325662888673	0.0096032165428294	0.00176504362379395	0.00568413008331167	-0.00145960976779053	-0.00634628230543258	-0.0052304533707635
0.108305600521745	0.0305931751180137	-0.00888258936362933	0.094609685445948	0.00640139612835861	-0.00325470806219334	0.00157334403308262	-0.00355071638104813	-0.0113810130772593	-0.0171816884916475
0.932557509920635	0.0674424900793651	-0.0944907180584931	0.063769990079365	0.00653847222222215	0.00263573412698415	0.0045871031746032	0.00261209821428565	-0.00376387896825392	-0.0117232868867244
0.0335712766402556	0.00490589576101026	-0.00289123223623234	0.0144271281015945	-0.000812588000047028	0.000950636695401921	6.90243476774433e-05	-0.00105209411660658	-0.00332988174048902	-0.00431416349753683
0.0694282798842732	0.0111776581476574	-0.00572467865437506	0.0344531015289829	0.00207436090147289	0.00187090876611591	0.0019726348337944	-0.0010315338105385	-0.00388776454082587	-0.00796466720785557
0.933296785714286	0.0667032142857142	-0.0952367572244848	0.063081130952381	-0.00102747023809535	-0.0129307295482296	-0.00697909989316248	-0.00546069444444452	-0.00864401966089479	-0.0165536085381123
0.0934866783918536	0.0153864882701652	-0.00780321201751316	0.0541747128314455	0.00275040797730287	-1.43664925822823e-05	0.0013680207423603	-0.00377815346212095	-0.00760904150476059	-0.0098163653323752
0.558604136080645	0.192569370247565	-0.0562451898941388	0.227361263267556	0.0191218479970446	-0.00318664200891194	0.0079676029940664	-0.0129439880417579	-0.0272729132996521	-0.0476812540223713
0.926197390873016	0.0598173521174622	-0.0937655885731585	0.0685801091269841	-0.00358097924542788	-0.0160285835580306	-0.00980478140172925	-0.0216412184735554	-0.0196674278672717	-0.0227272962751688
0.0679405408673872	0.00277659950352022	-0.00586503619041125	0.0231891458334984	-0.00287407228816941	-0.00343762481710599	-0.0031558485526377	-0.00430020674978072	-0.00872581536685599	-0.00939322058589976
0.079355135161637	0.0462792284543452	-0.00704904189204517	0.0253970327385759	-0.000836901743661425	-0.00262324515259453	-0.00173007344812798	-0.00381507973590409	-0.00403783776288878	-0.00901515262528116
0.552264405306865	0.321984702335344	-0.0590172411245737	0.272552754763951	0.0107890118170065	0.00900391592336736	0.00989646387018694	-0.0108450215497282	-0.0269594325814853	-0.0493409835729167
0.417958171578178	0.117782809501189	-0.0442319980419603	0.256374708959327	0.0259500579902834	-0.014464758715339	0.00574264963747217	-0.0202759621569556	-0.0245502716479604	-0.0298361589331613
0.551271300452795	0.321060165248129	-0.0585878050641706	0.271294408061349	0.0117184443692941	0.0152913720588423	0.0135049082140682	-0.0119623734589105	-0.0280107135628125	-0.0391399627511038
0.0101881019776951	0.00061388124984269	-0.000763049417951108	0.00491985326937934	-0.00135523391606985	-0.00151737974771844	-0.00143630683189415	-0.00206825818370452	-0.00237975517562293	-0.00317040428215604
0.90238369047619	0.0976163095238095	-0.0919194353600707	0.0884807738095239	0.0093496690115441	-0.00657980477855491	0.0013849321164946	0.00297382100538346	-0.0102956577450327	-0.0152417849858474
0.0647494808488163	0.0198927869746885	-0.00292039357379947	0.0437663483385394	0.00416118593485798	-0.00160605468932346	0.00127756562276726	-0.00333080282026071	-0.00623373549926838	-0.00882169752206426
0.85165130050505	0.14834869949495	-0.0836534631677801	0.119968967352092	0.00214194819069824	0.0101015367965369	0.00612174249361763	-0.00022113251332001	-0.0120765881861195	-0.0219999951212465
0.137215184110466	0.0538443723756374	-0.0123597794742868	0.0919306076512462	0.00708868260866444	0.00578777408476178	0.00643822834671312	-0.00466072571889012	-0.0094190341757085	-0.015358757906835
0.317844287055752	0.050855120866498	-0.0314899001844395	0.22522909301984	-0.00443339282028471	-0.00100325303428961	-0.00271832292728719	-0.0211224452444622	-0.032503283208291	-0.0428215728616387
0.0447882590834879	0.00225179574244876	-0.00333335725201727	0.0244797601469422	-0.00456130954038324	-0.00564812138401696	-0.0051047154622001	-0.00664506955202446	-0.00965895245275851	-0.0118512590291968
0.418298283891979	0.118962009018827	-0.0436966424107195	0.256192744932138	0.0227392423422281	-0.00680294784331065	0.00796814724945877	-0.0126187319366395	-0.0238387572216339	-0.0448119788815914
0.906492569444444	0.0935074305555555	-0.0907426743810056	0.0852724305555556	0.00209329822954818	-0.00356892947330456	-0.000737815621878135	-0.00129838924963932	-0.00699834343434336	-0.0107681287809412
0.893513640873016	0.106486359126984	-0.089436225758686	0.0923983234126983	0.00954775252525253	0.00639385232822731	0.00797080242673986	0.00181229437229435	-0.0081122346723087	-0.0138273532890719
0.120402712719524	0.00984024147191381	-0.00997740345297739	0.0621919751500527	-0.00104467736091697	-0.00492661849805573	-0.00298564792948636	-0.00787970992545428	-0.0132076368640307	-0.0175292469594891
0.412461920211011	0.116970585899167	-0.0429896030929929	0.255578607961797	0.0292138594426754	-0.00186101974618047	0.0136764198482475	-0.0129306552628017	-0.0176548564308249	-0.0306008100436203
0.0793185870840081	0.00639676034637948	-0.00622024878428921	0.0403783689208421	-0.000723893676599155	-0.00211835873921022	-0.00142112620790469	-0.00476782195271186	-0.00784701786571568	-0.0115647201740212
0.661019042025529	0.270750798799494	-0.0668330015305115	0.232005305947637	0.0069394685538865	0.0144142528588409	0.0106768607063636	-0.0101166767735708	-0.0257161807743503	-0.0381132518604426
0.905773819444444	0.0942261805555555	-0.0918319858576153	0.0858082638888888	0.0163077876984127	-0.00987085428460432	0.00321846670690418	-0.00150117913336667	-0.00724423624717641	-0.00957299495084807
0.0886256610406823	0.00441241968021414	-0.00783763367666215	0.0370472635385854	-0.00458047837071852	-0.00240910166338046	-0.00349479001704948	-0.0063579010169106	-0.00732271396504237	-0.0111983971956958
0.580549742808421	0.366408385223974	-0.0594451946954292	0.267744423104652	0.0222092255682983	0.0245647606217316	0.023386993095015	0.00411548890807745	-0.0112254222591557	-0.028325928927643
0.555223596514455	0.192534861378366	-0.0561982303387764	0.229116482288181	0.0061368567943394	0.00685386343346628	0.00649536011390284	-0.00487682880239371	-0.0233989301431237	-0.0335009464699989
0.203383506213065	0.0267327893237174	-0.0180449147481321	0.164121071539413	-0.000961635031584029	-0.00253356571424898	-0.00174760037291652	-0.0131517893478229	-0.0242834721828503	-0.0326467253618498
0.894783392857143	0.0740707729592399	-0.0906217053789324	0.0929632738095238	0.00224716304528816	-0.00155779595404582	0.000344683545621227	-0.011676776243318	-0.0143223797341756	-0.0331194751119688
0.0873629548057006	0.0574850349384982	-0.00706616185778219	0.034063280399957	0.00631862570630028	0.00356871240706513	0.00494366905668271	0.00358504855424756	1.74813518062228e-05	-0.00279484539208837
0.0660923253022442	0.0303827139920029	-0.00329473381566328	0.0465838845626909	0.0193469604393687	0.00651231270484399	0.0129296365721064	0.00582319857141256	-0.0029224292123867	-0.000585411351462992
0.301775863599427	0.0475527455077071	-0.0303072541035063	0.201101669781322	-0.00149897659049869	-0.00752204915332522	-0.00451051287191195	-0.0149802971986024	-0.0263523986331632	-0.0391539287716368
0.324679258184524	0.0991544961981467	-0.0336495514878266	0.224695470743809	0.0231513960765354	-0.0189706674631876	0.00209036430667392	-0.00701466773019133	-0.0213863292225585	-0.0272123175204245
0.564759103186093	0.17957082458427	-0.0565353397585153	0.269777468145617	0.00151592921634747	0.00167500320229241	0.00159546620931994	-0.0176214990541465	-0.0401785171055516	-0.0514207761144819
0.932504027777778	0.0674959722222221	-0.095082439566108	0.0637280555555555	0.0128122222222222	0.00302671626984119	0.00791946924603171	-0.00668252178377182	0.00326417162698411	-0.0071426803751804
0.399843579415814	0.0759835053837448	-0.0404919119856414	0.258839237501746	0.000622775349112481	-0.0219868746230503	-0.0106820496369689	-0.0309600535241532	-0.0445261155098008	-0.0519865222107842
0.0433811491656453	0.0155483150367275	-0.00393199767672541	0.0126603326892543	-8.31827988452549e-06	-0.00363361133505773	-0.00182096480747113	-0.00395561277624865	-0.00441104863816984	-0.00348577517187078
0.327341389060471	0.0985588658152387	-0.0323476912619508	0.223021274001441	0.0352856657357988	-0.00928896223347697	0.0129983517511609	-0.0146422578250638	-0.0213554724645653	-0.0376482426134614
0.228841643650876	0.105050413006476	-0.0199387509884805	0.146543239912189	0.0270052063479914	0.000950015536555465	0.0139776109422734	-0.00507299456876151	-0.00657157531309896	-0.01389864371581
0.199342901932176	0.0685062342709005	-0.0189441369548779	0.1286493840237	0.00998074785021477	0.00162468203794677	0.00580271494408077	-0.00758612899761812	-0.0137125106079316	-0.0222544171970452
0.548421518814766	0.219503309364142	-0.0589311682527296	0.276524221349712	0.00734656283537971	0.000738714547469765	0.00404263869142474	-0.0164164585384224	-0.038927074592452	-0.0500207886697721
0.443669943244895	0.189259046343369	-0.0485876832704169	0.298452373551527	0.00379149817059626	0.00643931934617104	0.00511540875838362	-0.0169001088007006	-0.0309159182043723	-0.0513946105947539
0.663431188600074	0.317897381301164	-0.0656565523125621	0.228847823837357	0.0396426079415482	0.0230647223210321	0.0313536651312901	0.00888260576988409	-0.0246886287074625	-0.0236273999778642
0.905618263888889	0.094381736111111	-0.0919863594392765	0.0860884027777777	0.0173459325396824	-0.00119568070818088	0.00807512591575077	0.00383409361471854	-0.00656462946775449	-0.0141370599967844
0.411598606123852	0.117735884584164	-0.0424521324777019	0.254932457673461	0.0234077189893449	-0.00479858524881027	0.00930456687026732	-0.00793305819922241	-0.0360067696454404	-0.0275826148888041
0.0322534707981792	0.0115240558033048	-0.002861467568562	0.00770219318917705	-0.00127720916003225	-0.00370915392820254	-0.00249318154411739	-0.00392377840553603	-0.0033609605536025	-0.00540009237488119
0.458001801201342	0.242630640388981	-0.0464898814460968	0.222665832792887	0.00655256425539902	0.00610663729399663	0.00632960077469785	-0.00353199182814617	-0.0252582944860805	-0.0369864759690779
0.574697131922716	0.285718115065701	-0.059396993697321	0.269238186175962	0.0246316597145608	0.0218308384096921	0.0232312490621265	0.00343945208231078	-0.0162113817318089	-0.0320551745632377
0.556922912311306	0.192753876464623	-0.0565040189711816	0.227722963108423	0.0107535348816681	0.0042815540822525	0.00751754448196029	-0.0143124442099423	-0.0215528326464018	-0.0457846149292541
0.000696361157291993	0.000403297849770876	-3.61827160002296e-05	0.000197156035318706	-8.05285572249318e-05	-9.46370201119344e-05	-8.75827886684331e-05	-0.000155218135008984	-0.000215376354167889	-0.000239803690091963
0.305164378689671	0.106587252186696	-0.0296637477532434	0.199180647369267	0.0140105297893928	-0.00491701285769797	0.00454675846584746	-0.00256654640563025	-0.0178417090084035	-0.0362243673688287
0.322321426846167	0.0533348922291747	-0.0311709406196873	0.224460616986829	-0.00595211499212628	-0.0188460580561929	-0.0123990865241596	-0.0171623023756869	-0.0361847816146853	-0.0483921637344665
0.857250856851482	0.142749143148518	-0.0854573152345004	0.118025274100899	0.0108386615979051	0.010186219187267	0.010512440392586	0.00307103748681881	-0.00544681984681983	-0.012594698047051
0.924553402777778	0.0606371844774903	-0.0946512320342986	0.0697028472222222	-0.00854681470490282	-0.0336848451359348	-0.0211158299204188	-0.0239609275676733	-0.0295853076553971	-0.0325733605732503
0.458271646412131	0.318524892391273	-0.051573672696811	0.296452564850656	0.00569449227491581	0.00951500252035026	0.00760474739763306	-0.0120071368642102	-0.0308843151518932	-0.0506434417607915
0.12294276269278	0.0192084882453266	-0.0104697538761908	0.0888607030980127	0.00121677614113889	-0.000162545939940986	0.000527115100598954	-0.00928865276414634	-0.0134998852527841	-0.018209925685694
0.105290077346124	0.04185581920971	-0.00846538529317373	0.0678020067012843	0.00712089343750401	0.0020259150949741	0.00457340426623905	-0.00142328785734185	-0.00339519710786156	-0.00976580216494612
0.90589058531746	0.0941094146825396	-0.0917611296034502	0.0858556646825396	0.0225012301587301	-0.00287486735486731	0.00981318140193133	0.012109623015873	8.49093614718743e-05	-0.0145638732101232
0.0145249485679136	0.00996637785879918	-0.00103371343478422	0.00877338162059763	0.00116183752795772	0.00195727372192249	0.00155955562494011	0.00202867436485946	0.00106390119209003	0.000310889778981608
0.855906436757687	0.144093563242313	-0.084108621973698	0.118377963425463	0.0151579382423132	0.00979596403596406	0.0124769511391386	0.00608321867277462	-0.00964336774336783	-0.0164343158189849
0.454468738247396	0.183373601285923	-0.0521888614503176	0.301644427354378	-0.0091146644808151	-0.00187488000557184	-0.0054947722431935	-0.0248667121036622	-0.0393996806367199	-0.0555089357274572
0.0578871935976565	0.00210537242115914	-0.0049132437346995	0.0246826486056263	-0.00269771489087042	-0.00215927264736995	-0.00242849376912018	-0.00420150796768153	-0.00712117957376025	-0.0104061284350203
0.0157180997030295	0.0221693643942352	-0.00106164513351648	0.0107119030648656	0.00979614228722321	0.0050869471610122	0.00744154472411771	0.00781968050819445	0.00944416942392116	0.00739323629841211
0.0276703908959839	0.00200935640451337	-0.00236247793676199	0.0080458489558806	0.000805891287911118	-0.000999117579449711	-9.66131457692983e-05	-0.00172284776152326	-0.0022944773630513	-0.00391351744077758
0.0343360332096613	0.00494673075411029	-0.00312495501518105	0.0144006848758091	-0.00168419887032989	-0.00139092624615961	-0.00153756255824476	-0.00235228050691481	-0.00354772982164806	-0.0047088121931219
0.138028127705032	0.017607929496101	-0.00973539615684071	0.100263960667051	9.27163357115346e-05	-0.000704087663248892	-0.000305685663768679	-0.00997548967816653	-0.0165017693097141	-0.0239182134214334
0.114716407529292	0.0739860261281294	-0.0106665409653544	0.0544501920006607	0.0185126683511894	0.00374096444753402	0.0111268163993617	0.00434244030697736	-0.000962409080693075	-0.00500226151304375
0.0847031980848815	0.012551850316263	-0.00711861678123489	0.0363963000183422	0.00125592782452297	-0.00194410518712868	-0.000344088681302854	-0.00324650344563295	-0.00587694275715585	-0.00712502488137369
0.103743103204399	0.0263589548744692	-0.00855592740070363	0.0918414377246769	0.00718905153373535	-4.80707487044152e-05	0.00357049039251547	-0.00433264197748535	-0.0123079148944725	-0.0192620841644336
0.00824873896074726	0.00845962169384036	-0.00086951676826937	0.0081288794724152	0.00478091314811084	0.00644984389204956	0.0056153785200802	0.00630844788498322	0.00453494339835386	0.0047835293420608
0.199812942464859	0.0698190791635352	-0.0189744973809027	0.128909669533562	0.00622556813305916	-0.00108141990916219	0.00257207411194849	-0.00411507133140668	-0.0164414825761129	-0.0244194975090182
0.0911884251261036	0.0616361738965548	-0.00824731161757078	0.0354293803230142	0.0142133080345183	-0.00197744476214083	0.00611793163618871	-0.00193499741618802	-0.00232929425593725	-0.00269805070092424
0.0408412988009614	0.0014882052689318	-0.00289273764640438	0.0240116881111794	-0.004348041323596	-0.00403916047996991	-0.00419360090178295	-0.00667883768669029	-0.00874507927417425	-0.010582309007785
0.932940367063492	0.0670596329365081	-0.095373848327598	0.0634158829365081	0.00734796626984136	-0.0106614195526693	-0.00165672664141403	-0.00428133432539668	-0.0174260651154399	-0.0158416232031855
0.209931431544413	0.138388647967352	-0.019992005250953	0.127045164495148	0.0226499617820586	0.0052426354349939	0.0139462986085263	-0.00191179075652506	-0.00719700732664111	-0.005084784393555
0.659480901595859	0.320456143947409	-0.0656932988238259	0.232168673612415	0.0218147024967106	0.0187763883017013	0.0202955453992059	0.0053930867241988	-0.0184785209136774	-0.0273313707510442
0.0345419451897833	0.0025783574249431	-0.00296165113080468	0.0106998741230423	0.000201427143052109	-0.00043738129854716	-0.000117977077747522	-0.00110482091505298	-0.00431533758744536	-0.00359591669731318
0.0133803808603795	0.00867270646046871	-0.00172274284319167	0.0115659780977463	0.00312260806280693	0.00372634312029942	0.00342447559155318	0.00273770316250804	0.00358226333035555	0.00318059518565252
0.00522521171833361	0.00047044882250564	-0.000329494049216056	0.00508691637072405	-0.000300343567845588	-5.25817594180019e-05	-0.000176462663631795	-0.000673260635966592	-0.000973880984668276	-0.00118910401837865
0.551179715035877	0.322313525652805	-0.0606818681251456	0.274623897140812	-0.0012860972807659	0.011911298222031	0.00531260047063253	-0.00847231725054387	-0.0238370564260539	-0.0511648686637602
0.0368884951491641	0.00772716604132918	-0.00277116367434795	0.0217152768989463	-0.000954551657418715	-0.000187937569988118	-0.00057124461370342	-0.00149411786010224	-0.0038448919058035	-0.00616806052423663
0.0940885356128428	0.00588856419253285	-0.00850624866123569	0.0395334898173739	-0.00321018203474961	-0.00406526655258066	-0.00363772429366513	-0.00621369148177717	-0.00997651211480838	-0.0119669571212385
0.664252581257947	0.316993357732666	-0.0651600276083504	0.228808177655993	0.0294417254941565	0.0110633838649247	0.0202525546795406	0.00783777907680661	-0.00932091434086146	-0.0292498862598438
0.133182231853307	0.0880416824647712	-0.0111782392321727	0.0622315678387605	0.0165021653489906	-0.00671213959805847	0.00489501287546606	-0.0005010365553198	-0.00521677735086123	-0.0111002257858218
0.0129618083891207	0.00128991583031887	-0.000787358558570725	0.0065321707371264	-0.00108261182376167	-0.000788237123685406	-0.000935424473723538	-0.00186919705909065	-0.00209568266475922	-0.00347599618083025
0.198446683150398	0.0239121740971184	-0.0187635316097143	0.163364951222829	-0.000567186478698523	-0.00310413681386376	-0.00183566164628113	-0.0115206389591106	-0.0231966759963269	-0.0332005220452888
0.905467063492063	0.0945329365079366	-0.0921284698975929	0.0862919841269842	0.0188741964285715	-0.0101658263958263	0.00435418501637264	0.0030201503694427	0.000511269425019556	-0.00752482821304512
0.933095496031746	0.066904503968254	-0.0957867583625095	0.0634632539682539	0.00117101190476188	-0.0159176096819847	-0.00737329888861138	-0.00711159085705959	-0.00950729700854691	-0.0186093700396824
0.067570478098501	0.0297719820643481	-0.00312452056236243	0.0420492197947483	0.0106456199776427	0.00393258318576827	0.00728910158170545	0.00337141972448859	3.58431386830727e-05	-0.000711849464597444
0.0911596783878098	0.0609814937929964	-0.00811002501691313	0.0353119639530953	0.011161321323031	-0.00172695996963677	0.00471718067669709	0.00143087717805633	0.0043716586865948	-0.00533944986813366
0.892890742243867	0.107109257756133	-0.0900984842430614	0.092792472041847	0.0117408648989898	0.00360746128871126	0.00767416309385049	-0.00141934027777779	-0.00642683073870576	-0.0176226651289888
0.199735854750179	0.0694135983770877	-0.0196290153251584	0.129573348423232	0.00163486535762056	-0.00240382085613541	-0.000384477749257428	-0.00231024480197395	-0.0125532664882202	-0.019908504245529
0.0644682625678775	0.0206254306084074	-0.00335569848156805	0.0458629204142515	0.00173944678747889	-0.0008023236998035	0.000468561543837689	-0.00236470814940568	-0.00653242207051177	-0.00702369766826656
0.932909047619048	0.0670909523809523	-0.0944950786998668	0.0632138690476189	0.0146882738095236	0.00600079004329002	0.0103445319264068	0.00401759875541108	-0.00155669282106785	-0.00235779761904775
0.5810148200881	0.364812956436776	-0.0583069655656691	0.266281065653397	0.0254507712789694	0.0297884339831287	0.027619602631049	0.00775020523444703	-0.013184715700019	-0.0330949014945529
0.102041500478733	0.0755414794245115	-0.00886583440184119	0.040975140364616	0.000640168326796947	0.0262008214942358	0.0134204949105164	-0.000337510389845655	-0.00326106375311951	-0.00617898718608646
0.925344910714286	0.0600889000635999	-0.0941765492953577	0.0693384226190477	-0.00614444635225886	-0.0545149994155741	-0.0303297228839166	-0.0222796092613647	-0.0451715287213341	-0.0238344073461261
0.89418378517316	0.10581621482684	-0.0895517912107228	0.0922101731601732	0.013137941017316	0.00572541125541126	0.00943167613636364	0.00126981324231334	-0.00779825500683951	-0.015151009150208
0.412640493967845	0.117713978396689	-0.0428238167107207	0.255368865299264	0.0205770259277793	-0.00890598602183773	0.00583551995297082	-0.0101966126143892	-0.021962921233793	-0.0395367639421526
0.856182510891886	0.143817489108114	-0.0850740957081986	0.118065495060495	0.0148595515391471	0.0136611718142967	0.014260361676722	0.00525256518399886	-0.00216461949814895	-0.00938536481186303
0.108011700204377	0.0309821355749403	-0.00870289032796197	0.0955371908513461	0.00809800824384191	-0.00120855824060079	0.00344472500162056	-0.00467683644494567	-0.0134748193727326	-0.0199270560584526
0.0245579441238954	0.0294451457726371	-0.0017088165051116	0.0137346905145083	0.0116190167570567	0.0070328876874684	0.00932595222226256	0.0087303241619345	0.00703805797990219	0.00939437810187693
0.88973120976246	0.11026879023754	-0.0892650601194866	0.0943735819042069	0.0030794309163058	-0.000354485375735458	0.00136247277028512	-0.00428341325534631	-0.0109439365383391	-0.0185657571941947
0.307973985916969	0.0503085345972249	-0.0299314846505347	0.245529005615492	-0.00355130241354901	-0.00508153375066372	-0.00431641808210637	-0.0187623537963632	-0.0314478386867115	-0.0453539029939614
0.532947074347078	0.127404643687492	-0.057269533427425	0.276272294690817	-0.00241525019376421	-0.0118276280811367	-0.00712143913745045	-0.0243539644242932	-0.0390648332164136	-0.0636210751199321
0.452627866629795	0.242032681429531	-0.0468404229214593	0.225182561372126	0.00282830751477675	0.00197537625322675	0.00240184188400178	-0.0153369703994209	-0.0304505735475196	-0.0424803599890317
0.660444469957806	0.319826908133938	-0.0660342904154907	0.233241108638549	0.0180758344530269	0.0208984831685504	0.0194871588107886	0.0085051080361257	-0.0191736522236232	-0.0224931246372275
0.450349110045542	0.159953449766195	-0.0460583665861037	0.224197669058037	0.00900517534578693	-0.00496198310427187	0.00202159612075753	-0.00929168562551153	-0.0217844764606757	-0.0354558984007797
0.446407310876808	0.160238674174402	-0.0460979389435374	0.225696357981936	0.00518563596083449	-0.000443190279409478	0.00237122284071251	-0.0115150983877633	-0.026772328373584	-0.0389320216682967
0.539911178859945	0.22588232477276	-0.0569252588170595	0.275847825283136	0.000215268351267617	0.0114493323966857	0.00583230037397664	-0.0144955735649994	-0.0351314314089189	-0.045001118416827
0.0361606859563495	0.011929161959216	-0.00350133783997629	0.00557378624894134	-0.00466340334391224	-0.0045089678456008	-0.00458618559475652	-0.00291170294421017	-0.00425996519008088	-0.00524805171612818
0.0898979708312606	0.00530215265213857	-0.00718723297071794	0.0391183442629751	-0.00261062933855299	-0.00175869415571334	-0.00218466174713317	-0.00548061738500215	-0.00910020117076847	-0.0114550068512327
0.0108409388078976	0.000605955365770072	-0.00082722126321357	0.00540072967930785	-0.00144879602771108	-0.00112575147368617	-0.00128727375069862	-0.00179762525988055	-0.00224936075002465	-0.00300825432045875
0.575129436692018	0.284612723463778	-0.0574886309287406	0.267214715919474	0.0236145504451424	0.022022430144742	0.0228184902949422	0.0041957246911718	-0.0217319191444602	-0.0337100722649869
0.575617736195342	0.2849332425471	-0.057613986194832	0.266084779888295	0.0307065609709577	0.0204556787494056	0.0255811198601816	0.00343791790924786	-0.0168705836817507	-0.0328693326861649
0.933562242063492	0.066437757936508	-0.0953303428469963	0.0631985912698413	0.00583728174603182	4.29960317459566e-05	0.00294013888888889	-0.00241030028998768	-0.00621377480158725	-0.0191662301838598
0.894087132936508	0.0751472350761369	-0.0905193796062925	0.0940649503968254	-0.00445628510378515	-0.0030714207320458	-0.00376385291791548	-0.0100679775647148	-0.0152859407558591	-0.021625889190816
0.322057005999981	0.0533937142295487	-0.0319206117932794	0.225938694243898	-0.00406709866065097	-0.00807927630360494	-0.00607318748212793	-0.0225274494582216	-0.0340912351267764	-0.0509670307766681
0.118700504315684	0.0938715950509982	-0.00897950549447514	0.0903974055930859	0.0197887374972281	0.00109974078188672	0.0104442391395574	0.00391101476453352	-0.00465795509651654	-0.00401677828146002
0.109707669594304	0.010761254256711	-0.00885920454950248	0.0619181926841851	-0.00340744176524416	-0.00171423145268604	-0.0025608366089651	-0.00872274880379208	-0.0137516734215978	-0.0166586003432286
0.481603349288094	0.263731362182563	-0.0492969569145421	0.236824859121121	0.0113510311346308	-0.0137193114849279	-0.00118414017514856	-0.00611932496630191	-0.0151170180547894	-0.0276076514337753
0.152161506954524	0.0982653976683672	-0.0135262126824828	0.0915457164879603	0.0127976930092734	0.00623069161369103	0.00951419231148221	-0.0027933341664689	-0.0098012117218545	-0.0101118827334943
0.854819969058719	0.145180030941281	-0.0852043724075959	0.11896634046509	0.0156783047508046	0.0113133602855477	0.0134958325181761	0.00491102228327223	-0.00464575332594397	-0.0144195294462484
0.0264525537724841	0.00170485404480645	-0.00240150558822619	0.00703634440547411	-0.00235774662361403	-0.000739438371031173	-0.0015485924973226	-0.00158754291657337	-0.00267680992279723	-0.00297946396083617
0.894890304834055	0.105109695165945	-0.0896503609872491	0.0905426118326119	0.0124824531024531	-0.00523368957431447	0.00362438176406932	-0.00218034777722265	-0.00797316513347746	-0.0128030394605395
0.905163392857143	0.094836607142857	-0.0910292162634364	0.0873020238095238	0.00672174068986564	0.0104849404761904	0.00860334058302803	3.49092084372948e-06	-0.00340252976190492	-0.00773302856865365
0.0509723201277272	0.00651189082099426	-0.0016662038483592	0.0392256687116092	-0.000288380768443404	0.000377442390651579	4.45308111040876e-05	-0.00413367363219722	-0.00754055855623623	-0.0112567369782155
0.216889011452444	0.0248244242124322	-0.0187262306598929	0.187183071503932	-0.00086844306330619	-0.00209015789840941	-0.00147930048085779	-0.0140402296201404	-0.0267110438426935	-0.0365013112095823
0.906421369047619	0.0935786309523809	-0.0911443044623638	0.0856198809523809	0.0114253571428571	0.00390069985569985	0.00766302849927847	0.00808264024170269	-0.003052297979798	-0.00423378607503611
0.0228766746118155	0.005231413061207	-0.00218360129336785	0.00901316195558084	-0.000919674416986562	-9.98323421678854e-05	-0.000509753379577222	-0.00266972144526668	-0.00257841635858427	-0.00283913273954935
0.904713174603175	0.0952868253968254	-0.0910815341441727	0.0877309920634922	0.0114375293109668	0.0101826488095238	0.0108100890602453	0.0012808228923854	-0.00342016334360085	-0.0117977615440116
0.543701213457641	0.225254243110699	-0.0595613947377569	0.274008184068036	0.00689365688062704	0.00709944018151443	0.00699654853107068	-0.0121450819375534	-0.031416521635741	-0.0415429586079513
0.0911923931052931	0.0609111848246778	-0.0083295528645049	0.0352280687787041	0.0114873635809423	-0.0019439234382259	0.00477172007135819	-0.000896088946169923	-0.00277594469742873	0.00793924583157501
0.0336032106809648	0.00523970198829259	-0.00322067655964725	0.01348020529231	-0.00100931621612158	-0.000900555809526443	-0.000954936012824009	-0.00147562682869339	-0.00273983630533019	-0.00381960211917614
0.929269067460317	0.0707309325396825	-0.0951587247566639	0.066404265873016	0.00339773719336223	0.00489806547619043	0.00414790133477627	0.00195331349206351	-0.00769012851731588	-0.0119276050685426
0.0730872249411702	0.00433271803200956	-0.00561526550877443	0.0378844803219815	-0.00365287399689279	-0.00259304027605668	-0.00312295713647473	-0.00630936100568222	-0.00887387169942282	-0.0119971939234647
0.03752829964995	0.00375458870591621	-0.00247066555565891	0.0194162301177601	-0.000731908334621591	-0.000797275181853956	-0.000764591758237773	-0.00249783999318889	-0.00404915670944789	-0.00557946103757376
0.541365387500444	0.22660734136643	-0.0586098259577201	0.277873773392776	0.000480273337236325	0.00708958634805834	0.00378492984264733	-0.0156487647447503	-0.0318733828510495	-0.0466738385883921
0.306230001805377	0.107340564529378	-0.0312178844637861	0.20115969867524	0.0237910965811792	0.000857754342597494	0.0123244254618883	-0.00201317090937991	-0.0170518470334194	-0.0366592695607849
0.577890144690725	0.278862200233607	-0.0583114188370883	0.26842781962808	0.00977242661418631	0.0131518151086425	0.0114621208614144	0.00237922827096748	-0.0237413652175567	-0.0429887475334162
0.902693700396825	0.0973062996031746	-0.0916333988847327	0.0882000496031746	0.00773149711399712	-0.000546052489177606	0.0035927223124097	-0.00578171065046051	-0.00756719024031527	-0.0180431278270341
0.0171429562861816	0.00894609547290844	-0.00182526679374133	0.0113094872002528	0.000620419630289755	0.00162344146354607	0.00112193054691791	0.000885586114473653	0.000773659249244538	-0.000427348762120198
0.304648837448736	0.0518573938700916	-0.0290777664785367	0.224216914195337	0.000173586459405017	-0.00180505509992818	-0.000815734320261607	-0.0232710807639498	-0.0335406948094146	-0.0442069746297942
0.89499340007215	0.10500659992785	-0.0906687904533844	0.0916906475468976	0.00880331619769115	0.000366267135642029	0.00458479166666659	0.00235589785214785	-0.00383507801226546	-0.0129101219960596
0.576969955443373	0.367873687875833	-0.0580976351592649	0.26911290634754	0.0199875288101669	0.0191260570991112	0.0195567929546391	0.00597727569432627	-0.0169441863463383	-0.032627376349731
0.902658908730159	0.0973410912698414	-0.0915761742047864	0.0883956746031748	0.0148139475108227	0.00114118180430689	0.00797756465756483	-0.00595849136974125	-0.00658580912696027	-0.0124695772589338
0.929576031746032	0.0704239682539682	-0.0949112542218518	0.0656514682539682	0.00840901515151504	0.00609343885281377	0.00725122700216441	0.00272763618326111	-0.0125090128968255	-0.00731546682484185
0.41671306073547	0.117830150482251	-0.0430530240762119	0.254928184423524	0.0130948448351026	-0.00524290608031497	0.00392596937739381	-0.00966753654029828	-0.0179783311772604	-0.0276219050507316
0.283567563902489	0.0471974076619904	-0.0282104671826814	0.200684154885862	-0.00160852877482021	-0.0126293108689526	-0.00711891982188639	-0.0164663084396879	-0.0292850797020657	-0.0429496945480048
0.572755077774034	0.280615146665841	-0.0578454158940382	0.272375633027434	0.0045743328200436	0.0130587832409792	0.0088165580305114	-0.0101407812748318	-0.0315011915738819	-0.0399248179102908
0.132415391547992	0.0884881170079967	-0.0113016766879429	0.0623090702384675	0.00792673291015517	-0.00508766933592944	0.00141953178711285	-0.00691397701281227	-0.00188445665093556	-0.00614322846395393
0.431258676000046	0.0989259066379758	-0.0493445221541039	0.304522555447447	-0.00665268830998833	-0.00615533907669891	-0.00640401369334359	-0.0249861889052913	-0.0435638706378527	-0.0583265725991236
0.0457170676819058	0.017076411068641	-0.00456152789174654	0.0130893301519638	0.000405231465346802	-0.00329000669453423	-0.00144238761459371	-0.0021135938502899	-0.00270766691127258	-0.00563159031406626
0.143953187996673	0.0445788602850536	-0.0118897392380949	0.0910415888343562	0.000431873923274012	-0.00307794686536289	-0.00132303647104443	-0.00475100442739407	-0.0113128243835208	-0.0214685111817066
0.563253244947523	0.180950365636005	-0.0561039628148901	0.268447052480251	0.0087343876599687	0.00594894876756957	0.00734166821376914	-0.0104616472633144	-0.0259458143879115	-0.0460579944143403
0.545029290989119	0.226372511851565	-0.059609751132405	0.275226046977937	0.00231077383482725	0.0119499411716129	0.00713035750322	-0.00719518996429003	-0.0275029961102384	-0.0448563142884394
0.201633653949025	0.028179450944844	-0.0180359087038655	0.145633402607634	-0.00211696220823698	0.00299162352105711	0.000437330656410079	-0.0116103158472912	-0.0220623613679428	-0.0285428188725791
0.933501527777778	0.0664984722222222	-0.0952026773200291	0.0620905555555555	0.0105171626984125	-0.00417777777777795	0.00316969246031729	0.000122683531745937	-0.00907819940476196	-0.0117395826742702
0.370060965257172	0.131291150642352	-0.0372843187061044	0.215660832885378	0.000831717297427814	-0.00531697565372974	-0.00224262917815099	-0.0219656168521404	-0.0329181404651	-0.0407272263688864
0.0314595217538873	0.0115231958786897	-0.00302706615838328	0.00779830204786652	-0.00267437632168578	-0.00464904854703575	-0.00366171243436077	-0.00310644387305557	-0.0051542796037479	-0.00430918551735382
0.575416348864751	0.284856906981424	-0.0575521355097698	0.266592497827223	0.0254035659298463	0.0230366474244446	0.0242201066771454	0.000705863682515018	-0.0195481090632238	-0.0314208362409188
0.857379866244866	0.142620133755134	-0.0850514486816903	0.117940999556	0.0134610626873127	0.00865954066766572	0.0110603016774893	0.0163278031690532	-0.00556905691530685	-0.0123176488045194
0.150775609343969	0.0579479137126092	-0.0143580887232984	0.10160050644412	0.0104165464436255	0.00201185294613385	0.00621419969487969	0.00245380639071985	-0.00209083445838107	-0.0100893027228379
0.438067690420435	0.098668674871042	-0.0506153156426753	0.302353984162915	-0.00449116760111984	-0.00762250333470738	-0.00605683546791363	-0.0238268712557266	-0.0436719497766719	-0.057104769305134
0.0129776568240051	0.00120514855308266	-0.000497264324015954	0.00618790172582697	-0.00092396034098789	-0.000761336862939768	-0.000842648601963829	-0.00183583088887061	-0.00289214654380594	-0.00341661658776206
0.854176828726829	0.145823171273171	-0.0850119069263866	0.1196745998446	0.00176201361138861	0.0116619068431567	0.00671196022727272	-0.00566556408114827	-0.0168020532898474	-0.0196845723164972
0.895894215367965	0.104105784632035	-0.0904814351206129	0.0914219155844156	0.00660700792263291	0.00205073142135648	0.00432886967199475	0.00156919165903524	-0.00514444021256522	-0.0151412611346988
0.933412619047619	0.0665873809523809	-0.095509334842749	0.0631315476190477	0.0102590458152957	-0.0164743440587191	-0.00310764912171169	0.00346577380952373	-0.00536164148351648	-0.00662328563797321
0.197203366777504	0.0234596127506071	-0.0181791698290157	0.162836288526296	-0.00145447151052033	-0.00227350413852145	-0.00186398782452091	-0.0120747945161642	-0.0237073239893484	-0.0323109171318193
0.932261111111111	0.0677388888888889	-0.0953931526187801	0.0640305555555555	0.00858029401154403	0.00721713293650794	0.00789871347402593	-0.0087943196386947	-0.0163530808080808	-0.00917370355339109
0.11895980721095	0.0937707200775098	-0.00913231164098868	0.0902483983057441	0.0133974043463216	0.00944890900379645	0.011423156675059	0.00246177217890818	0.00120375351900624	-0.00817713887402303
0.581273758867381	0.364686834757952	-0.058869592017705	0.267211519224778	0.0223917219566713	0.0190821390526753	0.0207369305046733	0.00133886910689351	-0.0152585753711395	-0.0262816482289893
0.0640731433462251	0.0240231977849464	-0.00263822357871897	0.0381135530008691	0.0200760659329004	0.00418927477392256	0.0121326703534115	0.00234252094122535	0.00698193699694943	-0.00288607610347894
0.0178348182956793	0.00777824173980786	-0.000833048027608696	0.00687097836242358	0.000880460038062456	0.00289798591168847	0.00188922297487546	0.00323946623394396	0.00164849420179129	0.00144869707574866
0.0725116229421646	0.0046144995694178	-0.0061247791103312	0.0261312927969005	-0.000800239401246169	-0.00299796290643541	-0.00189910115384079	-0.00506243425599497	-0.00780259686063738	-0.00957754615528626
0.0674309353889035	0.0302130062926963	-0.00350808619377989	0.0422165601728622	0.0211086234971163	0.00107786419374754	0.0110932438454319	0.00603430356194662	0.000480115213940299	-0.00177087300970664
0.411235857690739	0.117498022839912	-0.042285673875097	0.255402425276294	0.0247173719833536	-0.00525514496633961	0.00973111350850703	-0.0197599022347111	-0.0354761209303457	-0.040960388763511
0.656336653466135	0.273677245356772	-0.0650502627912456	0.233669587644256	0.0104114885155442	0.00844399857291256	0.00942774354422837	-0.00808905643359603	-0.0175161784910767	-0.0403231680921547
0.101793102122678	0.0757409684318311	-0.00849904468221323	0.0405606708256338	0.0158285299378476	0.000529821290516277	0.00817917561418194	0.00215633340649196	-0.0021643992355731	-0.00502918763147697
0.841863860098235	0.0857153157502889	-0.0828880044702484	0.12414741966367	0.00144979395801914	0.00117436796506731	0.00131208096154323	-0.00600308908028158	-0.019612686001901	-0.0261773603472861
0.368653671396363	0.132916067977469	-0.0381916179125955	0.216930028234066	0.00619508500050048	-0.00586045199077168	0.000167316504864401	-0.0186009533301622	-0.0320419966972288	-0.0441757830044025
0.545861057367001	0.325178415646302	-0.0586265064842887	0.275457908511226	-0.000334570842624671	0.0148790029653397	0.00727221606135753	-0.00983258663756503	-0.0282055189820264	-0.0408745636719009
0.445293570322942	0.190343036643339	-0.05156575641259	0.302623881664837	-0.00113014604896872	0.0155534229083561	0.00721163842969369	-0.0102884273725511	-0.036033161662793	-0.0465213274605124
0.657706529893087	0.274442896020123	-0.0659007906122836	0.230385336862749	0.014200492294385	0.019245348364585	0.016722920329485	0.00281584408755864	-0.0131625709426391	-0.0304525122321042
0.883434706612832	0.0708135605631518	-0.0892926486714499	0.0977320493395495	-0.00249512607490543	-0.00296624701687198	-0.00273068654588871	-0.0127080418198824	-0.0170280293551907	-0.0287768242812515
0.305098524529223	0.106341010675621	-0.029321030291201	0.198445880752927	0.0208720213503057	-3.88357178598975e-05	0.0104165928162229	-0.0027121821718108	-0.0208973463793252	-0.0288259617250318
0.475498216580198	0.170531403848797	-0.0494305993375102	0.24087926207641	0.00892107108048878	0.0029350713008624	0.00592807119067557	-0.0159032298108575	-0.0248091332982328	-0.0495363442119814
0.114028432974793	0.0736260200250487	-0.00981448996603765	0.0673894307831524	0.00193590179948952	0.00239751802468029	0.0021667099120849	-0.000241640228588358	-0.00283788650867496	-0.00654315820120578
0.0411784095431616	0.0150989871902127	-0.00380740830720629	0.011372785712023	-0.0025455103156901	-0.000771854621884623	-0.00165868246878736	-0.00441400661966995	-0.00345409681734982	-0.00546410509430747
0.0363950025708837	0.0138913415112728	-0.00351249370607942	0.00594917100624059	-0.000966533323134795	-0.00434449993395764	-0.00265551662854622	-0.00304294035940392	-0.00362716806995153	-0.00463133281575742
0.0623998155204403	0.0249921920029555	-0.00290030214504738	0.0435902902936807	0.00841250300064247	0.00331871897746083	0.00586561098905165	-0.000941147894238471	-0.00399386787760504	-0.00490148490335736
0.905951964285714	0.0940480357142857	-0.0916194771099954	0.085936369047619	0.00590172237484732	0.00303020833333323	0.00446596535409027	0.000649030483405477	-0.0131842798174049	-0.0139396079094518
0.930502906746032	0.0694970932539684	-0.0953751482061068	0.0647600099206351	0.00932353084415594	0.00828745039682544	0.00880549062049074	-0.00850791486291491	-0.00842655736624476	-0.0169126478315748
0.647688433068482	0.177879165985426	-0.0638554811155687	0.231841643529075	0.00215621107901387	0.0054351024589171	0.00379565676896543	-0.00924005045124299	-0.0346195646877907	-0.0511216624811344
0.0378567594465527	0.00930810805558027	-0.00157185042569963	0.0150651331339679	-0.000517889827994458	0.00198528929711655	0.000733699734561048	-0.000738600376916233	-0.00339754385589207	-0.00335480512595179
0.577157689888635	0.367644239508289	-0.0568712083126373	0.267943253045862	0.0159488483611963	0.0241963808645721	0.0200726146128842	-0.00249483634340686	-0.0151266042940721	-0.0270306251327492
0.368214558723234	0.135586209198822	-0.0364869415571435	0.211288198684462	0.00582046304473161	0.000757520784133103	0.00328899191443238	-0.0145697922665382	-0.0268027829868221	-0.0306636810647619
0.279506404370291	0.0445359781124173	-0.0271769189072889	0.199663463088901	-0.00208684069398668	-0.00504634957548922	-0.00356659513473795	-0.0188590942558876	-0.0327124748036592	-0.0415576085548701
0.0963209382299053	0.0079247137948163	-0.00765843455365393	0.0410962932622708	-0.00384709874729432	-0.000784464727739909	-0.00231578173751711	-0.00608930482256148	-0.00957602170900522	-0.0127769419473635
0.569159140101554	0.286502217912784	-0.0572353312379967	0.270688221843338	0.0211087893754242	0.0234507141390803	0.0222797517572523	-0.0034473078277113	-0.0251495314938812	-0.031195540006424
0.142388602091742	0.0541503737797605	-0.0122572987550767	0.0923192682712317	0.00972250543398512	0.00315602492669534	0.00643926518034024	0.000240813026770065	-0.00616206729899818	-0.0115160836540164
0.135862892505838	0.0432009591251124	-0.0111846437167334	0.0901012889992464	0.00199333267555069	-0.000110791629931106	0.00094127052280979	-0.00797849245402649	-0.0155244271977194	-0.0191941917246707
0.0199939741237979	0.0332841706516012	-0.00184668610999687	0.015033336544456	0.0131077737345342	0.0122672733453382	0.0126875235399362	0.00981912356182891	0.0109779377806316	0.0101382710000213
0.0127372054973791	0.00140330570817763	-0.000450120351827768	0.00620487460498404	-0.000895072534590624	-0.00144954231074201	-0.00117230742266632	-0.0012757579956225	-0.00284976120705037	-0.00323106033949659
0.0844654553836148	0.0127209652355476	-0.00724057742971636	0.0359442453585457	0.00113479416906705	-0.00170153664421942	-0.000283371237576185	-0.00348139343587731	-0.00568721019294598	-0.00823734921331065
0.0857034020041607	0.0117091685718284	-0.00654162390095755	0.0612403524493611	-0.00297603146535659	-0.000618564925219292	-0.00179729819528794	-0.00564180180954395	-0.00862498940756563	-0.0143047759161464
0.101815802284636	0.0760959398744319	-0.0088230909666651	0.0408031703547128	0.011413646984225	-0.00204756834572814	0.00468303931924843	0.00111511414865652	-0.00183804712491546	-0.00663850655281004
0.0353929811802532	0.0120630352337601	-0.00341561328964168	0.00573107410011536	-0.00247634091074707	-0.00404384320066851	-0.00326009205570779	-0.0039432331933773	-0.00527388227566562	-0.00611287557808524
0.0120162213111026	0.0230395246163672	-0.001027318389105	0.0110541590154027	0.00895715302566101	0.00166070635461963	0.00530892969014032	0.00576947314676031	0.00875783575666833	0.00676437668844416
0.546262789972542	0.225625543074768	-0.0584362567864831	0.273198570167324	0.00945846903751679	0.0135279200771172	0.011493194557317	-0.010707821646779	-0.0280173900134628	-0.0448392440650084
0.0938034644484454	0.064005330360108	-0.00800589362117478	0.0360437185420064	0.00023014476163627	-0.00255395068186474	-0.00116190296011423	-0.00525434766337599	-0.00297533144389187	-0.00865201124662854
0.933389454365079	0.0666105456349207	-0.0955444012889664	0.0631092956349206	0.00794703373015881	0.00417624007936523	0.00606163690476202	0.00386074404761916	-0.00173577831890326	-0.00809721474705849
0.0282763235186261	0.0111880398179501	-0.00297792046739003	0.0100235500775734	-0.000203591022352196	-0.00431352326034833	-0.00225855714135026	-0.00294349059863131	-0.00319490575037165	-0.00348367451213969
0.178401755688256	0.0336075845601234	-0.0168461855852965	0.128949357445435	-0.00041986485609799	-0.00214472352380349	-0.00128229418995074	-0.0109768302933815	-0.0198339997545142	-0.0270751352578364
0.843613189102564	0.0846422524031527	-0.0830324873576039	0.12189690018315	0.00216500039584588	-0.000566693013299036	0.000799153691273369	-0.00378961354873197	-0.0189643340572415	-0.0256488101143667
0.0832751718889836	0.00817561241166664	-0.00666319471458357	0.0349898577889637	0.00235623970636223	0.00373813450332672	0.00304718710484447	0.000428017865081343	-0.00408981078234365	-0.00648664214854917
0.895063757215007	0.104936242784993	-0.0905027718696713	0.091216957070707	0.0198103003246753	0.00752226461038974	0.0136662824675325	-0.00644573173880636	-0.0038688474025973	-0.012575416327953
0.544916307346107	0.110172668098738	-0.0562315585057279	0.231899169866188	-0.00115274854432046	-0.00504728472587712	-0.00310001663509885	-0.066094734302505	-0.0356039949148373	-0.0723761389571212
0.546225853784979	0.109784987015668	-0.0551814244850867	0.231444870245524	-0.00397140359381254	-0.0668125980346237	-0.0353920008142181	-0.0606487462952026	-0.0654623107690617	-0.0961907046040043
0.036309752875654	0.0139045499966085	-0.00337418307870055	0.00579416280619219	-0.00198862367886943	-0.00818914878146738	-0.00508888623016841	-0.00466004721735207	-0.0041720040774833	-0.00613206872588826
0.901831220238095	0.0981687797619049	-0.090608753668655	0.0887950297619049	0.0137667243867245	0.00757070436507956	0.0106687143759021	0.00499323052313194	-0.0057693367049616	-0.00879140918109655
0.905259623015873	0.0947403769841271	-0.0909440561694753	0.0870948412698413	0.0168946626984128	0.00727457341269844	0.0120846180555556	0.00979663347069604	0.000917893113830726	-0.00440434813273238
0.200878455572653	0.0772042843182523	-0.0190044496471751	0.13083342121702	0.0117657506706594	0.00400909681213141	0.00788742374139542	-0.000988670644430617	-0.00641549325101867	-0.00857970822585988
0.933453045634921	0.0665469543650794	-0.0955094775305738	0.0632344543650794	0.00185400613275621	0.0106440376984127	0.00624902191558441	-0.00861360299422798	-0.00820540674603176	-0.0108969773282273
0.133856931014586	0.0877493418533628	-0.0119348981504468	0.0633427487995235	0.00933071806370792	-0.00197719048112682	0.00367676379129056	-0.00481527094583056	-0.00523173112923112	-0.00944251688344039
0.545510297754789	0.225749040880999	-0.0592321595709655	0.272791470171905	0.00348515310951081	0.00854315020518637	0.00601415165734864	-0.0125687370748242	-0.0312169950583309	-0.0463509250212317
0.664483740984372	0.316905835557476	-0.0653701031661459	0.228399798966387	0.00965145585224525	0.0235984523889947	0.0166249541206199	0.00811797175160689	-0.0108368779714508	-0.0295993124625517
0.545292339870124	0.226628200543762	-0.0581192020757276	0.273683814789306	0.00152591826163162	0.0040601330233937	0.0027930256425126	-0.0118204701099074	-0.0307228587868627	-0.0383917704706076
0.00142184543123929	0.000971392033990296	-2.81799186706518e-05	0.000187255297083168	-0.000220548840093254	-0.000115802023692168	-0.000168175431892711	-0.000209659577115195	-0.000310418784942605	-0.000369349652601019
0.151218314930474	0.0483796674435049	-0.0144944705113483	0.100427103415138	0.000542228705425613	-0.000561658422957273	-9.71485876583023e-06	-0.00683811780025601	-0.0123878249056533	-0.0177758593653552
0.0334237721339625	0.00989589935223718	-0.00313656535817624	0.00709417008092113	-0.00253692038014608	-0.00293246002455032	-0.0027346902023482	-0.00408482945690842	-0.0052963152841487	-0.00546936633072264
0.0800914637566753	0.0462789706191238	-0.00693210544521601	0.0245702373536046	0.00213513642343331	-0.00178249515305993	0.000176320635186689	-0.00622224567349262	-0.00818438107945166	-0.00931711858352942
0.0727522958652226	0.0513514598670089	-0.00361039834018276	0.0422613189326172	0.00063999220573617	0.00502687299021165	0.00283343259797392	-0.00162142127801845	-0.00724326991912952	-0.00653714198535815
0.561092155184599	0.189102591877259	-0.0565272918667727	0.230229612212131	0.00867319114160958	-0.0157590865126491	-0.00354294768551977	-0.0136051562946445	-0.0316916276881439	-0.0526509551711003
0.419629342442921	0.118060778929072	-0.0420652706771237	0.254594979179084	0.0213742345334844	-0.000598746228635261	0.0103877441524245	-0.012616246396397	-0.0357256035592668	-0.046886121359518
0.410754645839192	0.116816319663283	-0.0420831996293499	0.254480491307158	0.0283636655127255	-3.60077234549117e-05	0.0141638288946353	-0.00867344703066075	-0.0232232309791131	-0.0379382650530675
0.0102508087655983	0.000647892076800636	-0.000934301358178239	0.0050673698222978	-0.00209207755339	-0.00172520965990124	-0.00190864360664562	-0.0022155180644285	-0.00251744712505505	-0.00311055923306372
0.201443005715948	0.0774447664532267	-0.0198486035479071	0.130269434830541	0.0172228679315249	0.00319694948525878	0.0102099087083919	-0.00194046797566053	-0.0100482253665206	-0.013468319432188
0.933767827380952	0.0662321726190476	-0.0947774291598266	0.0625342559523809	0.00159870039682541	-0.000574246031746051	0.000512227182539737	-0.00759599664224675	-0.0053342726370853	-0.0150600528291154
0.00871718271355666	0.00173614219181112	-0.000919568254854538	0.0081281588632212	-0.000694713950551757	0.000145140687286797	-0.00027478663163248	-0.000967698688891164	-0.00170331287605803	-0.00149010796651807
0.108077014750404	0.0115030304088614	-0.00936965377956434	0.0535870189039362	0.00599890811736045	0.000682395792038534	0.00334065195469949	-0.00466305200089462	-0.00765435727639718	-0.0114046740955043
0.0364959624293738	0.0139507414373393	-0.00345722660200245	0.00579266787384285	-0.00264684771859486	-0.00448952433009794	-0.0035681860243464	-0.0035006739265578	-0.00541958160402586	-0.00433404292825585
0.0119938843590336	0.00797852732503514	-0.000740505390532241	0.00571523106796659	0.00344346283715995	0.00416238470311714	0.00380292377013855	0.0036625614909417	0.00328311317378921	0.00278625184384932
0.0940657914365605	0.00626252125988792	-0.00794839987345285	0.039282871549208	-0.00209211590038748	-0.00355079526515267	-0.00282145558277008	-0.0058371506640813	-0.0107532809077206	-0.0121679770681424
0.883261250971251	0.0707567863088637	-0.0891435019487548	0.0982024395049395	-0.00313547629453881	-0.00105981227106222	-0.00209764428280046	-0.0136579292613024	-0.0193421970261108	-0.0243656522950089
0.414870293266301	0.0776483405742702	-0.0427786111025577	0.257090863228348	-0.00297860935307143	-0.0192139491017883	-0.0110962792274298	-0.0235647708460674	-0.0410395784790191	-0.0522664428029736
0.106087240276312	0.0427346555742733	-0.00921125808948192	0.0682191735144629	0.0165808822151454	0.0048585890147321	0.0107197356149388	0.000216402329059243	-0.00776448157585505	-0.0117600250222381
0.66365934939593	0.317983448461538	-0.0659414262690494	0.228041133321259	0.0216589287421614	0.0176377167041122	0.0196483227231368	0.00575333903165898	-0.0101767084974338	-0.0231702455311084
0.893610412157287	0.106389587842713	-0.0901864427661458	0.092672087842713	0.0117614926046177	4.80248917855697e-07	0.00588098642676782	-0.000286581890331816	-0.012967165057165	-0.0136422970493558
0.412398687155227	0.117497860301255	-0.0425651282685329	0.255580528510643	0.0203594642371707	-0.0092315951590306	0.00556393453907006	-0.0108835881186746	-0.0211733072975908	-0.0452018178788223
0.856646874444999	0.143353125555001	-0.0848347214987968	0.117446461593962	0.0134851031607283	0.0114864155982907	0.0124857593795095	0.00134995941558447	-0.00371699494949496	-0.0106624613662482
0.894342836399711	0.105657163600289	-0.0889517722303558	0.0914441278860028	-8.84368899112253e-07	-0.00909504419191931	-0.00454796428040916	-0.00686647862554124	-0.0147006265956267	-0.0159113921229914
0.0546067365212932	0.00583669609801974	-0.00374331575863186	0.0344127164661128	0.000822527357136081	0.00116729532877832	0.000994911342957198	-0.00223197596014497	-0.00595972899823983	-0.00711302201852832
0.00886807723300716	0.00155124087284812	-0.00101572928342132	0.00809007003598497	-0.000295805279118421	-0.000183119407612974	-0.000239462343365698	-0.00136916473742676	-0.00161746203715419	-0.00192658077334347
0.306134514691558	0.0520858896892139	-0.02967105960242	0.225446829821912	-0.00229960790762612	-0.00611121816599225	-0.00420541303680921	-0.0262791587447018	-0.0386811001789383	-0.049556368325269
0.924810634920635	0.0604314631115231	-0.0946861063393525	0.0697456150793651	-0.0071928805916307	-0.0364748402633659	-0.0218338604274982	-0.0381108487500631	-0.0269095364578017	-0.0410221300972721
0.413001390279285	0.11652717711945	-0.0423600064797091	0.255746432725883	0.0301088686351115	-0.00546697535935681	0.0123209466378773	-0.011265142620578	-0.0211547623255477	-0.029303967170461
0.895381374458874	0.104618625541126	-0.0897892643593778	0.0912673187229438	0.0131060146103896	0.00689372842435343	0.00999987151737158	-0.00113146346708848	-0.00933977614399495	-0.0105086972402598
0.647332132705488	0.178854303674598	-0.0631286727174081	0.23133597326475	0.00281923550226537	0.0049611224350995	0.00389017896868249	-0.0158593724590189	-0.0306419712935067	-0.042640953571621
0.0977754500395983	0.0407424695007629	-0.0086415433487208	0.0668545986357125	0.00724613339139833	0.0108314725936054	0.00903880299250186	-0.00256573983234594	-0.00511601441220212	-0.0125895307713563
0.893265822510823	0.106734177489177	-0.0899092663594955	0.0925422727272728	0.00544855103230091	0.0113439285714285	0.00839623980186466	-0.00626965489371745	-0.0165806150212124	-0.022269192335948
0.457175632413359	0.321401712369369	-0.0519103952166679	0.297199285865607	0.0115616630030386	0.00651836066535788	0.00904001183419822	-0.00844148210933848	-0.0311900953596723	-0.0475033487249416
0.900922549603175	0.0990774503968254	-0.0909179830881359	0.0891007837301587	0.00904555617993119	0.0097828968253969	0.0094142265026641	-0.00124257936507943	-0.00264126338938842	-0.00800366168553668
0.46136745912761	0.0990946924789512	-0.0467773039528898	0.24036008442258	-0.00228701838917422	-0.0863283536498245	-0.0443076860194994	-0.072199172256196	-0.0713577212726283	-0.0710217845882045
0.575217878032195	0.369003255210655	-0.057677477182063	0.268383532998772	0.016059891095677	0.018951562810785	0.017505726953231	0.00592218330192262	-0.0105851151268803	-0.0263599113162488
0.0642473772619176	0.02027505702444	-0.00335467547880201	0.0452718739498377	0.00314079707711758	-0.00249865032329094	0.000321073376913325	-0.00166311399398973	-0.00828496927496479	-0.00807523782346448
0.906480823412698	0.0935191765873016	-0.0915131225161175	0.0850783432539683	0.019651378968254	-0.00287136994949488	0.00839000450937955	0.00963704895798645	-0.00532200920607173	-0.0218677158075843
0.324033348214051	0.0534459878106693	-0.0322394903171964	0.226019622285307	-0.00185656571433462	-0.0213980172955363	-0.0116272915049355	-0.022748368065482	-0.0372984107576097	-0.0472889284138335
0.856375728230103	0.143624271769897	-0.0850116676403287	0.118362367007992	0.00496521127887428	0.0115817276473527	0.00827346946311347	-0.00251662960427079	-0.010528493286684	-0.0230537593329873
0.663218086663595	0.317124493450962	-0.0661984495034355	0.2293913715319	0.0202541876924165	0.0221980763670124	0.0212261320297145	0.00595471380613977	-0.0123024174414998	-0.0244675444315633
0.0471389508397382	0.00132585836556106	-0.00159032807033939	0.0400664771929896	0.000146802582647439	-0.000253162501842152	-5.31799595973534e-05	-0.00381464603905102	-0.00741796338888901	-0.0105756457271528
0.39935476931074	0.0760646732968612	-0.0400341113489263	0.25816640044271	-0.0037953134376949	-0.0178257212788361	-0.0108105173582655	-0.0275947175729978	-0.0396123556595898	-0.0526379579550083
0.0770200597952363	0.0550941789872306	-0.00381347958749757	0.0389200582704781	0.0161768923913379	0.00530860028218927	0.0107427463367636	0.00534311052858108	0.00253994368870669	-0.00356573891015585
0.0178267155211767	0.00776793955886172	-0.00093244105684297	0.00701078528547475	0.00149558214918911	0.00187146599406586	0.00168352407162749	0.00128765471413551	0.0032027591984518	0.00160612710601735
0.451275630229337	0.318926209901799	-0.0513763412100911	0.299134151631399	-0.0012612745127355	0.0123524657519054	0.00554559561958495	-0.0179124371929239	-0.0300151665276695	-0.0508924229596489
0.470411123748599	0.169707303725955	-0.0480163373154541	0.24154340992403	0.0112613025350126	-0.00454361471775189	0.00335884390863034	-0.00972882209109177	-0.0319689694723365	-0.0447104534815315
0.481290469888223	0.263510774870142	-0.049636459848108	0.237156723989299	0.0216834833198432	-0.00993225787458285	0.00587561272263015	-0.0107434333959748	-0.0252226528167182	-0.0314890422131673
0.662352582682833	0.27004870408939	-0.0651166021246862	0.230684479919846	0.00944378818055336	0.0122956343253455	0.0108697112529494	-0.00764670890607133	-0.0186538716772645	-0.0418730519902244
0.646945901451284	0.177481689130998	-0.06349308556449	0.232815955711635	-0.000614910540444047	0.00335365337383831	0.00136937141669713	-0.0143212062386855	-0.0286702077004174	-0.0500647898966853
0.376259765284679	0.223586381830861	-0.0379971953941629	0.211192557262778	0.00453776075226792	0.0031546153560274	0.00384618805414766	-0.00956468577217756	-0.027513203215926	-0.0399914414262
0.13334215812034	0.0883117850347398	-0.0111709211035037	0.0623621004847307	0.0140267229783126	-0.00635445621396102	0.00383613338217578	-0.00419301431845898	-0.00414116829693917	-0.0103630712194828
0.89557744047619	0.0742531686518823	-0.0899570480889363	0.0933854761904763	-0.00131347760491152	-0.0183893378312865	-0.009851407718099	-0.0117264883208285	-0.0285298127588427	-0.0329701966482527
0.224277281742998	0.0316322241929073	-0.0209198388289989	0.148711933686882	-0.000306953368667012	0.0012757977900483	0.000484422210690644	-0.0132254706024597	-0.0183240588531023	-0.0279716241165543
0.3005839119807	0.0470311546306398	-0.0300007572646505	0.201778350111226	-0.000434613881499901	-0.0120319250773949	-0.00623326947944741	-0.0178167791949548	-0.0317626209574152	-0.0412591766787277
0.216958227238524	0.0251072447450802	-0.018509330766785	0.186414504682982	-0.00192041880161173	-0.00228293592604203	-0.00210167736382688	-0.01503442056297	-0.0253765569980768	-0.0354767785902678
0.1187254799675	0.0102887199491753	-0.00966701166990609	0.0614131613685933	-0.00278310591283772	-0.00366857539023377	-0.00322584065153574	-0.00594257541921066	-0.0125379404081439	-0.0160781750871963
0.90491003968254	0.0950899603174603	-0.0919394874549685	0.0877448412698412	0.0189995634920636	0.0101583630952381	0.0145789632936508	0.0109276898448774	-0.000134116404428952	-0.00335286210317454
0.0121007148116277	0.0241207286278314	-0.00112634244921401	0.0107182359163292	0.0103750133772335	0.00393562189153311	0.00715531763438332	0.00811524572047864	0.00396556496128835	0.00577746440614044
0.578678992654227	0.280958997113589	-0.0590480449200566	0.270270800542881	0.0213836353352824	0.0163412184372624	0.0188624268862725	-0.00911788473591246	-0.0263328790387228	-0.0401781845976922
0.0735957254401883	0.00441610940903654	-0.00538704431763755	0.0376120227306893	-4.55447289541416e-05	-0.00189261909265703	-0.000969081910805594	-0.00606956343883631	-0.00964049885623282	-0.0112921214424689
0.015953476779617	0.0320089798541538	-0.00126380415440703	0.00986028510642241	0.0118174944510696	0.00873558506005621	0.0102765397555629	0.00952228159551124	0.00734574115850227	0.00607417343121351
0.0287380998615692	0.0328820749993848	-0.00215055140761684	0.0167076132072311	0.0102334061000688	0.00692626068350158	0.00857983339178519	0.00985108317947133	0.00788019653690974	0.0075625772471432
0.102255850977258	0.00930123544443776	-0.00768106899386069	0.0608780020279717	-0.00232300843240887	-0.00161058832121259	-0.00196679837681073	-0.00692332777503475	-0.0131206977026473	-0.0146950528211602
0.894052954545455	0.105947045454545	-0.0899854071117577	0.0914502597402597	0.00494638188608787	0.0004134491896991	0.00267991553789348	-0.0049346518942659	-0.0128170312673437	-0.0205295939171122
0.0121701547488016	0.0347818944287111	-0.00100297861887055	0.0107900081436208	0.00999922714597629	0.0136464991092565	0.0118228631276164	0.0128786303432128	0.0110803220350825	0.00915703717544002
0.469945648252581	0.17590256590545	-0.0476052384065001	0.238510723382184	0.0106858055913988	0.00849816792138935	0.00959198675639406	-0.000120274978664403	-0.0234213926146253	-0.036678884893696
0.126768207589354	0.0116387474171436	-0.0101068200778563	0.0635230863242255	-0.0021788406587136	-0.00552554384973655	-0.00385219225422508	-0.00989671139760748	-0.0145674193790849	-0.0173619359694364
0.110317398477942	0.0107228979663063	-0.00882195948781002	0.062282926335821	-0.00370801960722608	-0.000577520969210932	-0.00214277028821851	-0.00931850418107867	-0.0117781243165272	-0.0196940504664937
0.000555434135790835	2.4560532352977e-05	1.38828123321035e-05	4.03917718350135e-05	-4.87128998436902e-07	-2.58347101621735e-05	-1.31609195803053e-05	-3.82111504147566e-05	-9.90925986029615e-05	-0.0001028076102426
0.0535250273640767	0.0224749102455327	-0.00511106038135874	0.0145649987132815	0.0010973356402032	-0.00391335421080777	-0.00140800928530228	-0.00431678247283643	-0.00463379323466556	-0.00688784175641288
0.652057383129559	0.27579443903402	-0.0654489861709819	0.23228173234722	0.0187929702397354	0.0203875980851863	0.0195902841624609	-0.00213047303331182	-0.01367474785877	-0.032021651936051
0.564638129082645	0.266961843044154	-0.0567687608781928	0.226466154231094	0.0163345457597136	0.00881623082955429	0.012575388294634	-0.0160776226336081	-0.0226064588577696	-0.0444609364104038
0.0921224257290345	0.0122087765954304	-0.00738580832694123	0.0626136227261088	7.21616198459812e-05	-0.00338891199943246	-0.00165837518979324	-0.00735653314927041	-0.012457909870996	-0.0156951145532576
0.0225800903264034	0.0101153751963064	-0.00144415709062688	0.0101468019052181	0.00521260804165956	0.00137141177971373	0.00329200991068664	0.00194501669945196	0.000440554112720919	0.000647283577771132
0.295836605504547	0.0448243178217598	-0.0292374336475218	0.199780522386205	-0.000853673357378903	-0.00244920932239595	-0.00165144133988743	-0.015501040146881	-0.0284077883650923	-0.0391350369278429
0.906597628968254	0.0934023710317461	-0.0915101956937427	0.085319871031746	0.0123469516594517	0.00425311632811631	0.00830003399378398	-0.00277895156926411	-0.00979525824504435	-0.0124513649891774
0.393504974657322	0.0749061678371391	-0.0408288488878139	0.259773894937136	-0.00463238094640839	-0.00500618785658202	-0.00481928440149521	-0.0246885187265574	-0.0383184224980804	-0.0510442945684663
0.00839938540746622	-1.47394223772128e-05	-0.00013358721639109	0.00291907771562611	-4.81996203934194e-06	-0.000156380837665499	-8.06003998524204e-05	-0.000743677852625893	-0.00146952904793875	-0.00192520487656977
0.151164518969288	0.0584383293576112	-0.014021803716882	0.101849358079548	0.00923922987501	0.00253423295286465	0.00588673141393731	0.00599347611845646	-0.0067967219627062	-0.00932223064025747
0.0437886853715713	0.00593490948763976	-0.00398601935194432	0.0166873436567706	0.000164423866061802	-0.00240353445584412	-0.00111955529489115	-0.00251838970331061	-0.0038802284237139	-0.00455040972902198
0.546649705798771	0.323798907942528	-0.0597124267701509	0.276971195268574	0.00988171193871989	0.0132553492939199	0.0115685306163199	-0.00485301967499552	-0.0270562957834054	-0.0388076478082692
0.932588611111111	0.0674113888888889	-0.0949749438344898	0.0637101388888888	0.017691984126984	0.0053544137806637	0.0115231989538239	0.0040647619047619	-0.00325504960317458	-0.00482825892857142
0.11629472370053	0.0734551708952231	-0.0100963213806406	0.0545545247847437	0.0174878080684014	0.00137629222033638	0.00943205014436886	0.00318439478597701	0.00164020627445123	-0.00512481499845742
0.932038263888889	0.0679617361111111	-0.0950270498854598	0.0641038194444444	0.00893313492063497	0.00447045634920629	0.00670179563492068	0.00608558035714291	-0.00053399801587295	-0.00201113546176046
0.207880288362293	0.0312562998022264	-0.0192254845359304	0.147965921610683	0.000930396057896687	-6.40488492284763e-05	0.000433173604334092	-0.0114577080897059	-0.0205684199511703	-0.0298468386286963
0.41202273233079	0.118498946585476	-0.0423923106254651	0.254880507407413	0.0172018882452977	-0.00695704176942286	0.00512242323793743	-0.000744817701001488	-0.0202130272365357	-0.0341098425424538
0.892665772907648	0.107334227092352	-0.0897807507970708	0.0938123223304471	0.00517243610556106	-0.00147976261891714	0.00184633674332202	-0.00705034413503181	-0.0133881212920853	-0.0206488722735599
0.322531407670581	0.0528431239782356	-0.0325755538434908	0.225983906276953	-0.00675083761233242	-0.0126628471295934	-0.00970684237096292	-0.0183626069437496	-0.0383151678476427	-0.0476998746630836
0.415454712227735	0.0773215111894132	-0.0433992441830253	0.257998814862006	-0.00589510628109025	-0.0185433067624334	-0.0122192065217618	-0.0226160343055425	-0.0383536775809607	-0.0530298763627117
0.906516329365079	0.0934836706349206	-0.0915850751178731	0.0859111706349206	0.0209584325396824	0.0105597411616162	0.0157590868506493	0.00223183563303087	-0.00278222978410481	-0.00832331085581095
0.410313582399876	0.075747374280294	-0.0418646958069933	0.258122164903217	-0.00363828661366961	-0.00861617861388631	-0.00612723261377796	-0.0230381615128266	-0.0358185206392628	-0.0528836537328639
0.089934737764883	0.0056632623785207	-0.00685270631022777	0.0382164582644023	-0.00102225933631174	-0.00221274801481544	-0.0016175036755636	-0.00544152032790038	-0.00905847915502803	-0.0113390369274522
0.655085797732518	0.276452609129017	-0.0644480203970618	0.232508669225368	0.0241282171008842	0.0152999763063195	0.0197140967036019	0.00364167545521155	-0.0131145253648138	-0.0288854596832465
0.889132289099789	0.110867710900211	-0.0900597518533209	0.0946418775668776	0.00760147983960469	-0.00361147766041159	0.00199500108959649	-0.00509382048507045	-0.0138030138274716	-0.0175210761643328
0.540214801145264	0.22649542193883	-0.0583056925108384	0.276083052093637	0.00611990273090213	0.00463951123539685	0.00537970698314949	-0.0146457170900677	-0.0268129402102002	-0.0411399096424704
0.660555240268922	0.318990655620778	-0.0651180332880166	0.23095487861299	0.0181525318995085	0.0187895663005985	0.0184710491000535	0.000639326060261958	-0.0150956737077593	-0.0300807944768334
0.115615645305966	0.0733261307704079	-0.0100015349281529	0.0540318130820441	0.0138335292687048	0.00122942231335929	0.00753147579103204	0.00182379190572618	-0.000511593633306134	-0.0052378369183078
0.923800198412698	0.0610488772138807	-0.0944832062689963	0.0704439682539683	-0.0030234424603176	-0.0116199921606173	-0.00732171731046738	-0.0172308788433788	-0.0206309702230175	-0.0229522377091863
0.45751447542198	0.317015363760266	-0.0521593534313098	0.297482273556621	0.0106727245718411	0.0144409689296743	0.0125568467507577	-0.0137511572937826	-0.0310739394840251	-0.0434007290270746
0.662430756111881	0.269687123035569	-0.0663181353082299	0.232193276684056	0.00309578524126475	0.00850907331411299	0.00580242927768893	-0.00703938171831453	-0.0290142393172891	-0.0337506799761345
0.89138644008769	0.10861355991231	-0.0904616573766734	0.0941106432456432	0.00859629800754813	0.000417906676656643	0.00450710234210239	-0.00595999122405377	-0.0112041067266067	-0.015698556616994
0.458881830200623	0.317009815170368	-0.0533165187901065	0.299080385563846	-0.00533717698891856	0.00575271384553699	0.000207768428309218	-0.0135086024713303	-0.0327552244986272	-0.0529048698200118
0.545399568428399	0.111556328138954	-0.055035286210517	0.230862723446171	0.00220054016455296	-0.0133922318090617	-0.00559584582225436	-0.0170109243357901	-0.0730601747160891	-0.0720651250885793
0.575248551164451	0.285355288308179	-0.0573347436996652	0.267914044902058	0.0205916060062724	0.0199786090745221	0.0202851075403973	-0.0037161949788056	-0.020138828344336	-0.0312320276364274
0.451402074504497	0.318774319313043	-0.0536021817689427	0.30262006974975	0.000991809590526638	0.00996300806621542	0.00547740882837106	-0.0189080552970811	-0.0344754816148832	-0.0501457342339265
0.129160168430667	0.0212370689579044	-0.0122020021626197	0.0977771632070056	0.00234113733544708	0.0018162079767006	0.00207867265607384	-0.00883178306680976	-0.0147244805365228	-0.0194941785363097
0.143145844513462	0.0542445617818387	-0.0119066232839301	0.0920544873433746	0.00803055700453462	0.00252960085518264	0.00528007892985863	-0.00288634496785228	-0.00603383764044227	-0.0114372897712597
0.550859502670307	0.321663551246402	-0.0586099253605608	0.272364119882119	0.0125592310027044	0.0124457809357275	0.012502505969216	-0.0106228950038314	-0.0247353622450655	-0.0427509217523109
0.320936618203393	0.0980500881291173	-0.0311581266767077	0.221075927761919	0.000217109293772999	6.9368350811172e-05	0.000143238822292058	0.0251775800506528	-0.00754836887311028	-0.0242723287375868
0.0877935503891278	0.0573894149283925	-0.00762825700175185	0.0341057104061939	0.00524657762427591	0.00669897304905076	0.00597277533666334	0.00645288060709982	-0.000928257496879789	-0.00394829743323065
0.000211617436509832	2.33166027166257e-05	-9.0836797441407e-06	6.28296358588101e-05	-2.23909094897954e-06	-1.83689269821686e-05	-1.03040089655741e-05	-2.58915493200297e-05	-4.16489097633162e-05	-5.65383542408168e-05
0.932590863095238	0.0674091369047619	-0.0946466845895481	0.0635112202380953	0.00716324404761903	0.00475377976190483	0.00595851190476193	-0.00501288194444438	-0.00877559905372405	-0.0196364346244035
0.30749678910927	0.0507737564031972	-0.0315019794857643	0.247133281915336	0.000199644426923551	-0.00600733745267756	-0.00290384651287701	-0.0181522443736485	-0.0319368893156564	-0.0457812024769174
0.354478903246614	0.0707046881591735	-0.0357643842012643	0.21521369845556	-0.00486001507565176	-0.0118151654066519	-0.00833759024115183	-0.0198112373488139	-0.0284630714856264	-0.0457344899477033
0.461594061930968	0.0973517504115146	-0.0468714111841159	0.240449570442652	0.00109684705296076	-0.0665444012573391	-0.0327237771021892	-0.0298997276460922	-0.0633617849109371	-0.0772103221905229
0.932671904761905	0.0673280952380952	-0.0951063212577034	0.0638614285714286	0.000994761904761887	0.0062026190476191	0.00359869047619044	-0.00342117559523802	-0.00629245716089455	-0.0182575676406926
0.079412205170514	0.0063626486393656	-0.00584204332885423	0.0401607442912787	-0.00067848613039094	-0.00283733204215178	-0.00175790908627137	-0.00643130123762838	-0.00844488367450531	-0.0121124486763324
0.851175618686869	0.148824381313131	-0.0843357128946629	0.119541167027417	0.00911033376345871	0.00735940184815187	0.00823486780580529	-0.00115043925437308	-0.010333461683333	-0.0168869601202568
0.412469270396991	0.117763130728569	-0.0426729258461747	0.255798312619408	0.0269596873079637	-0.0118367389258193	0.00756147419107223	-0.00516525084978015	-0.01334758868035	-0.0368269065220249
0.0676624401498307	0.0294876490273195	-0.00330415852365062	0.0422151803893497	0.0108422285588428	0.00632514027380408	0.00858368441632346	0.00453741855152072	0.00200478185417373	-0.00119225860917058
0.21018349205826	0.138368424207572	-0.0201771642399012	0.127323393237396	0.0135634247134301	0.0025994138350949	0.00808141927426251	0.00574592818176506	-0.00361476315381551	-0.0187772959743588
0.371884412006283	0.131990880210533	-0.0368781696824532	0.215894207489278	-0.00116090160722054	-0.0124005140177462	-0.00678070781248336	-0.0202744970965295	-0.0347251514909265	-0.0527757816425649
0.475634942536775	0.175315213825629	-0.0478401857330469	0.236574696812986	0.00816978154698927	0.0079340481784515	0.00805191486272039	-0.0066472797311341	-0.0329895620727092	-0.0394845652098681
0.41188994184015	0.117006096189284	-0.0414093865912151	0.255668237308058	0.0104705842675971	-0.00824134776775504	0.00111461824992098	-0.00699248555285753	-0.0353679462453888	-0.0367376445147445
0.930924226190476	0.0690757738095239	-0.0947757126071378	0.0652049404761905	0.00912089285714301	-0.0157122654428904	-0.00329568629287369	-0.00146359983766231	-0.00637421626984114	-0.0158550103715728
0.0951847121754781	0.0739040739955496	-0.00799237833802591	0.0385434528264711	0.00942336095339605	-0.000212549932020342	0.00460540551068785	0.00292979318796914	-0.00759842118709092	-0.00429545827029305
0.933316805555556	0.0666831944444444	-0.0955788772414757	0.0627965277777777	0.00335477182539667	-0.0103917796092796	-0.00351850389194142	0.00502614087301589	-0.00294634920634929	-0.00663556051587311
0.664013468126446	0.318124934251578	-0.0658510243096914	0.228485447872781	0.0300413817090182	0.0211369086218558	0.025589145165437	0.0035902899660174	-0.0090423617227019	-0.0202219465800815
0.571306397115317	0.281769692872389	-0.0586446717279966	0.273241524895035	0.0120181420054712	0.0173036513704785	0.0146608966879749	-0.000581009782719355	-0.0230471007999624	-0.0437429917603142
0.0523797666374362	0.0224603367333186	-0.00485970000228055	0.0144765471333899	0.00307664185518972	-0.00217134564841153	0.000452648103389096	-0.00298606696982963	-0.0032355396388337	-0.00536030828958151
0.0120325118604647	0.0342979130049988	-0.000851888840234108	0.0104241548683801	0.0124216307434214	0.0121731486376279	0.0122973896905246	0.0110942541820328	0.0114307609961776	0.00874963171565794
0.00780222581239122	0.00123219219635039	-0.000930928578058232	0.00516627076468339	-0.00142090761170041	-0.00138210279917796	-0.00140150520543918	-0.00173052890169981	-0.00157991917841543	-0.00216279901382731
0.452466576037558	0.156614918137364	-0.046722827519999	0.227712157687655	0.000594628433584377	-0.00404283912708214	-0.00172410534674888	-0.0259614014492252	-0.0348731098600045	-0.047681653630575
0.229178877272435	0.106721868724356	-0.0208128182830767	0.14674938614644	0.0284505631434486	0.0013067370887748	0.0148786501161117	-0.00106912207080515	-0.00824850736811239	-0.0150543909038041
0.0618929429807168	0.00321244427824991	-0.00475064147701759	0.0387396998339374	-0.00332552313458316	-0.00292068719850094	-0.00312310516654205	-0.00749626566282809	-0.0111121191127281	-0.0134030468763982
0.661358307855148	0.269332361054169	-0.0654110150783017	0.229962550907116	0.00737233094596212	0.0114106032749161	0.00939146711043903	-0.0117295765598863	-0.0182070951557808	-0.0363999990478483
0.300591765869545	0.104910245362407	-0.029567996634116	0.197490043280632	0.0250177578086062	-0.00226128030346118	0.0113782387525725	-0.000854892368671423	-0.0265500855808898	-0.031662207942959
0.105581698194263	0.0332169050904422	-0.00853588099378481	0.0909007239704603	0.0212162788754157	0.00709680511147251	0.0141565419934441	0.00558874301745563	-0.00110366463252229	-0.013730087487583
0.103359879081443	0.0265099173071314	-0.00853169300971857	0.0922258756643599	0.00739730962051317	-0.00130164177916872	0.00304783392067223	-0.00408936200413323	-0.0131997608097411	-0.0165376766124689
0.0770954510724682	0.0048283711043304	-0.0066204668034493	0.0382867703126475	-0.00409991527229864	-0.00386011559836004	-0.00398001543532933	-0.00768590420979631	-0.0105917723210877	-0.012661514521245
0.855620527389277	0.144379472610723	-0.0841735576981214	0.118775457459207	0.00507787844100349	0.00959176427738928	0.00733482135919639	0.00346265217587916	-0.00622810248778993	-0.0134266356233635
0.210206811843562	0.138186316187305	-0.0202756985564845	0.127653906514919	0.0203112884185705	0.00573299684433329	0.0130221426314519	0.00214048674157563	-0.00688720158878001	-0.0113225208592485
0.55751498374338	0.192739637301794	-0.0556617305207715	0.227157131558674	0.0117908752274882	0.00534836508464276	0.00856962015606555	-0.00268723005387128	-0.0266960780238117	-0.0379686434278542
0.450503850532394	0.318876594046319	-0.0502617921098208	0.29786337305644	-0.00216359661793186	0.013512469623564	0.00567443650281607	-0.0081463695729741	-0.0333932568931449	-0.047561276453549
0.132768678811715	0.0133307461924262	-0.00900433386445977	0.0968625927003523	-0.00167921022896575	0.000602998534231097	-0.000538105847367326	-0.0110697228899199	-0.0175594861845781	-0.022934258564982
0.283332835645508	0.0477848003187825	-0.02713057414412	0.199304609484915	-0.00277616635217054	-0.0125409710990393	-0.00765856872560494	-0.0197605415097222	-0.0336709852506211	-0.0403995811678168
0.194797454414754	0.0778205538866272	-0.0186298229654453	0.130208867426772	0.0107932333510039	0.00490676208434843	0.00784999771767617	2.73623400285083e-05	-0.00597404750425726	-0.00976351728210895
0.0622444172964052	0.0140510240677941	-0.00236699691159734	0.0378187670422639	0.00797996143438645	0.00189688065257006	0.00493842104347825	-0.000645594660424124	-0.0043302765196505	-0.00958362494789979
0.560918743524004	0.18881965127933	-0.0575168967413023	0.231219153950059	0.00500582787328518	-0.0312514329068614	-0.0131228025167881	-0.0120078772414244	-0.0382615760746629	-0.0462393616461602
0.093104290467477	0.0635587889251049	-0.0081086240631968	0.0359333355158966	0.00717594523355891	0.00128355655463398	0.00422975089409644	-0.00312092381797691	-0.00136760912153103	-0.00806225693430071
0.574086423360375	0.369590720701969	-0.0597191207481584	0.27179109075837	0.0331976350476607	0.0269965448489351	0.030097089948298	-0.00184993666065325	-0.0108389888085756	-0.0380670653153672
0.471183852874473	0.16960008743486	-0.0494117436548311	0.241479056591363	0.00738107723780174	-0.0011187810886315	0.00313114807458514	-0.0170371249272082	-0.0267896430003676	-0.0424249450247818
0.112753840782427	0.0690721846937677	-0.00956444858239504	0.0522468685178287	0.00673630218885814	0.00393422278954673	0.00533526248920244	0.005143573527519	-0.000980595190515562	-0.00936068208352661
0.92994255952381	0.0700574404761904	-0.0948826971548195	0.0659407738095238	0.00769007936507926	0.00433642857142857	0.00601325396825392	0.00471661480880226	-0.00780676441613948	-0.0100484980297481
0.460942033895407	0.0974144152057861	-0.0485868154506989	0.242466082818122	-0.00478244966582048	-0.0533205076709813	-0.0290514786684009	-0.0648921336893635	-0.0341848961677735	-0.0841959749997315
0.224083095156145	0.102574407284597	-0.0205020091190154	0.144970928454001	0.0256215539704483	-0.00090844607604032	0.012356553947204	0.00147467419927913	-0.0201217807756414	-0.0137822417196958
0.109610213090555	0.0380574760930027	-0.00846115943328452	0.0941198752042411	0.0216594598684003	0.00469011446766381	0.0131747871680321	0.00271213608272849	-0.00197517260779222	-0.010638022999547
0.563292209809158	0.181167972023939	-0.0579265968789708	0.270266797205496	-0.00265019002318223	0.00216574447476325	-0.000242222774209488	-0.0192115267289719	-0.0248917693213794	-0.0459403097932771
0.0869411651622728	0.0566491547393862	-0.00726547618109959	0.0346680972308828	0.000267034983864808	0.00310592546271123	0.00168648022328802	0.00368090493048832	-0.00383980463223187	-0.00208234946781333
0.113087105882229	0.0690153751796127	-0.00964150059076793	0.0523251354100418	0.0142929056268694	0.000511785627287084	0.00740234562707826	0.00202269152516341	0.0010011860114562	-0.00767376974582484
0.930517242063492	0.0694827579365079	-0.0944619323336358	0.0641290079365079	0.00597900793650785	0.00509567460317473	0.00553734126984129	0.000245823412698409	-0.00693214759199134	-0.0169083934407096
0.0898541738884135	0.00576759402278956	-0.00745819398041235	0.0392077991350489	-0.0013171747659195	-0.00386034877859444	-0.00258876177225696	-0.00563812008924712	-0.00779773299187925	-0.0113929628516518
0.198522357540493	0.0237106243022561	-0.0183740108092974	0.162926461446856	-0.000463088757294672	-0.000124400772042371	-0.000293744764668535	-0.0125512936496213	-0.0243984966194098	-0.0343667092900479
0.414246436704444	0.0773651464046969	-0.0431700249317249	0.257220033116585	-0.00343863397494604	-0.0155228374255557	-0.00948073570025088	-0.0190833518048616	-0.047791989857058	-0.0544293513558354
0.307547906102772	0.0500463192770529	-0.0318966786660354	0.246372594352655	-0.000271236549063469	-0.0015712684697381	-0.000921252509400783	-0.019147889335351	-0.0332929973231944	-0.0492790194971047
0.300302892042415	0.104531866238795	-0.0296749045772853	0.198298902487524	0.00430597049630632	-0.00131868752609171	0.00149364148510728	-0.00529198034905271	-0.0200944761874645	-0.02481496689555
0.4506591312751	0.160207425567772	-0.0459952044934961	0.22399368979355	0.00740465294374282	-0.000420264013565985	0.00349219446508842	-0.0147489603517876	-0.0244916877463786	-0.0387572421856306
0.364009777930198	0.13455828761351	-0.0368105343739921	0.212846566119048	0.00652239032489693	0.00261417054520646	0.0045682804350517	-0.0083752899080381	-0.0282233394031098	-0.0408028375636396
0.135841757845452	0.0216425250016111	-0.0121112314078218	0.0973036465575089	-0.00317220302762894	0.000168588347756626	-0.00150180733993616	-0.0127720297700847	-0.0181818255923025	-0.02479898037949
0.546853341720301	0.224804986642377	-0.057535694945803	0.272657269555664	0.0166982560068523	0.00638189939523648	0.0115400777010444	-0.0112646862651622	-0.0284343552213047	-0.0472614256306204
0.0226814843358201	0.00129132868888114	-0.00224947986592758	0.00672895990255898	-0.00123122903039129	-0.000629961897991818	-0.000930595464191556	-0.00166905283055974	-0.00226805207028778	-0.00332880503151883
0.532660279709799	0.127395684275939	-0.0560991081755151	0.273873393413609	-0.00490370210263424	-0.00805704034989185	-0.00648037122626299	-0.0291990963538821	-0.0401324616795952	-0.0603422719001521
0.93288318452381	0.0671168154761904	-0.0951237560355956	0.0636668154761905	0.0076026785714286	0.00944755952380938	0.00852511904761899	-0.00773996538184041	-0.00277552350427357	-0.00588678099270012
0.000204576846679071	3.52987040816163e-05	-1.86803068670924e-05	9.48353243088929e-05	-1.93648215274282e-05	3.43873400761088e-06	-7.96304375990864e-06	-2.71453134161924e-05	-4.44032569684278e-05	-5.96775821652324e-05
0.146190458973413	0.0985587201927057	-0.0133917048053234	0.0914226498156786	0.00761922122320835	0.00964068468693557	0.00862995295507196	-0.00270906326365195	-0.00658963617712816	-0.0140742940169822
0.0370455707454964	0.0126622371634509	-0.00355218019665247	0.0123713414232648	-0.0030438633302793	-0.00289543042932189	-0.0029696468798006	-0.00241711212390405	-0.00215339882165171	-0.00393866690580406
0.098909859690782	0.0292332836035316	-0.00873932090277932	0.0645623052964812	-0.000516651030411763	-0.000469605552338423	-0.0004931282913751	-0.00510663918914214	-0.0110410250824014	-0.0143554970639499
0.888996066086691	0.111003933913309	-0.0900257753063735	0.0953798565323565	0.00760419552669556	0.00542961663336661	0.00651690608003108	-0.00254214299589295	-0.010017094684319	-0.0212444293553669
0.905523551587301	0.0944764484126985	-0.0915513172585899	0.0863176984126985	0.0102154666167168	0.000366342338217418	0.00529090447746716	-0.00102275561244292	-0.0132660975074761	-0.00779527087495824
0.158932014374141	0.105998502846424	-0.0140245977843427	0.0990021628569928	0.00362087390037552	0.000821964553987004	0.00222141922718125	0.00487307815327029	-0.00841746053691836	-0.013815486315665
0.0125417465876813	0.0092049455499051	-0.00137604182246248	0.00965532582331385	0.00411136348855854	0.0041201647740204	0.00411576413128947	0.00470002035481822	0.00427107594832264	0.00349268071270308
0.16035604644322	0.105074815988729	-0.0154413231468128	0.0995742223494219	0.0104418442781177	0.00338157613655271	0.00691171020733519	-0.00389823572612674	-0.00813735797811727	-0.0125334190870048
0.393739568149382	0.0759696403700398	-0.0416217679721733	0.26159214066876	-0.00456379733131995	-0.00840661534323794	-0.00648520633727895	-0.0211981577951641	-0.0359662927401447	-0.0547881458734722
0.894940128066378	0.105059871933622	-0.0903399591649595	0.0921022528860028	0.00126036387223882	-0.00152360893191761	-0.000131622529839337	-0.00984063839669092	-0.011946714119214	-0.0230356607832527
0.905811875	0.0941881250000001	-0.0920249028678042	0.0852577083333333	0.0214136011904763	-0.000482188012151163	0.0104657065891626	-0.00981654507865137	-0.00569908826435428	-0.0143896616806722
0.461436143810129	0.0972955649135638	-0.0469208209330348	0.240169337185857	-0.00345657903417351	-0.092042767516536	-0.0477496732753547	-0.0367849533622411	-0.0533713718008226	-0.0950477009861536
0.30643361579976	0.0518877006662259	-0.0304983937578784	0.246181931296977	0.00144490308341749	0.00209689737718022	0.00177090023029886	-0.0182550929752076	-0.030784742750478	-0.0459006567272623
0.0770905229707957	0.00485041737962666	-0.00670369556258267	0.0388173765689001	-0.00248712314810658	-0.00314188699808064	-0.00281450507309361	-0.00604847417776373	-0.0100895392188678	-0.0122061045583226
0.932862837301587	0.0671371626984126	-0.0954610885494157	0.0630913293650792	0.00416756944444441	0.00821112103174604	0.00618934523809522	-0.0106156765977079	-0.00293737103174607	-0.0120839236111111
0.0800067606295105	0.00635262331943592	-0.00711539634872037	0.0411699438078917	-0.00290012922932209	-0.00112376586539348	-0.00201194754735778	-0.00565007314318569	-0.00992619887104687	-0.0117935571217874
0.547333509944629	0.218971143090782	-0.0601328999697524	0.277155952866001	-0.00683721911264568	0.00232644565079554	-0.00225538673092507	-0.0131733681854415	-0.0357897288001842	-0.0539097819585024
0.882374417180042	0.0706477131247003	-0.0886794236841503	0.0983567137723389	-0.00195035918534059	-0.000730676129426122	-0.0013405176573833	-0.0107949120635771	-0.0175370588724999	-0.0267033754161752
0.0702096115106564	0.0449201075710537	-0.00593678970398931	0.0224201084994177	0.00453263566580701	0.00142571025348484	0.00297917295964592	0.0032332828958975	0.000835518576431798	-0.00261242157315079
0.000117521235850917	2.86279269985618e-06	5.65366945173448e-06	3.87496277872553e-05	1.25604552544524e-05	-1.23495659735764e-05	1.05444640438008e-07	-1.19791931498775e-05	-2.38678667546887e-05	-2.01620470777258e-05
0.553360275147961	0.192852647229918	-0.0570127256051183	0.230566822933365	0.00885010429969424	0.00124210741247932	0.00504610585608678	-0.0109269223387846	-0.0237514022487041	-0.0388764795694473
0.321695115021193	0.0970800036065832	-0.0312894724740652	0.222177669782078	0.0231115087782915	-0.00479719452139327	0.00915715712844911	-0.0150454328288956	-0.0169811525406643	-0.0311331945872271
0.0642282380205927	0.0202608157762884	-0.0031330586809166	0.0450753980160082	0.00622549883420645	-0.00166103426127602	0.00228223228646521	-0.00231214019357531	-0.00562299267305565	-0.0093056060556706
0.55947881180718	0.267555860743437	-0.0569150615316428	0.228821418963617	0.018628614115236	0.0057858633375254	0.0122072387263807	-0.00558213764719828	-0.0159113300549794	-0.0325406029295354
0.0411837508068806	0.00554671855498531	-0.00399174316643071	0.015390478079524	-0.000636730614591526	-0.000667666171845924	-0.000652198393218728	-0.00189970101023578	-0.00257962877074755	-0.00484036962236065
0.132549709685629	0.0137963136715384	-0.00844367790779769	0.0963834400282197	-0.00111774971479137	-0.0027721414744738	-0.0019449455946326	-0.011036700843602	-0.0161073523115385	-0.0228931342374563
0.152637709631454	0.104811435263233	-0.0142403621734446	0.0995623027319941	0.00364806834165238	0.00611428007117018	0.00488117420641127	0.00196564364764651	-0.0103070667924237	-0.0130937366583254
0.305518915901263	0.105819677591694	-0.0306929111493788	0.199601919918361	0.0274085252892988	-0.00497998065716193	0.0112142723160684	-0.00165015925320544	-0.0215156456225434	-0.0228179225380321
0.283500667042374	0.0463223015391867	-0.027727878950809	0.199875604487185	-0.000245721598769955	-0.00859812632238521	-0.00442192396057761	-0.0167018489608242	-0.0314847359197477	-0.044742587460825
0.0796347114513737	0.00815093267122047	-0.00678954364273741	0.0348420501813567	0.00298025047444606	0.00262652626031573	0.00280338836738089	-0.00125801981544869	-0.00347064980123167	-0.00630822379804809
0.110517001541834	0.0111625396810758	-0.00926538452474061	0.0636156401257231	-0.00218949464527191	-0.00609329202582581	-0.00414139333554886	-0.00885000396983512	-0.0123101509029439	-0.0174317704600529
0.106765910300289	0.0718556604625946	-0.00936176044990367	0.0664521666736916	0.00110253695813026	0.00631753324694918	0.00371003510253973	-0.0019165571055284	-0.0070889532257018	-0.00950383182338185
0.0003800247347067	9.83477370907531e-05	-1.27144787176119e-05	6.85934222733968e-05	-6.0212204189167e-05	-7.27529484321967e-05	-6.64825763106819e-05	-8.77448166069707e-05	-9.60672092910825e-05	-0.000151276612417669
0.905996686507936	0.0940033134920636	-0.0915440891240545	0.0860398611111112	0.00446266414141416	0.00682396464646473	0.0056433143939395	-0.00350694794788542	-0.00906614611083345	-0.0138790814353129
0.224504559497008	0.102049506154715	-0.0203405507072061	0.14510434508283	0.00867035705866767	0.00211567326594669	0.0053930151623072	-0.00592442031056636	-0.00724204732367331	-0.0251424463512659
0.376568190670703	0.2232439104664	-0.0378615411203663	0.211932961684973	0.00847508564898947	0.00514281010499179	0.00680894787699066	-0.0104332464059435	-0.0208081627745028	-0.0382433403892462
0.369019267056089	0.135501454293723	-0.0364824525538857	0.212031435335662	0.00352656672942425	0.00921680972863703	0.00637168822903067	-0.0122159100626001	-0.0295402314454689	-0.031664342638499
0.194082650566203	0.0764671722931364	-0.0179382375989559	0.128841054514783	0.00880077396725618	0.00163128696670581	0.00521603046698099	-0.000305646054205994	-0.00470207459158106	-0.0118154819765458
0.00836589765940812	6.65374930501964e-06	-4.1222037176724e-05	0.00287639254077149	-4.48002653974863e-05	-3.71813639803258e-05	-4.0990814688906e-05	-0.000743586918195352	-0.00135479527411685	-0.00193210786799932
0.418633556539723	0.117933714005434	-0.0424419005546578	0.255295443349277	0.0336404534270349	-0.0047649840304938	0.0144377346982705	-0.013341338722711	-0.0272216537556211	-0.0445011959451488
0.65738781037587	0.274098559017423	-0.0654164244031193	0.230851889585611	0.0165251190656923	0.00926360702830198	0.0128943630469972	3.28851789123119e-05	-0.0142557543960774	-0.0280206608822917
0.126041847672339	0.0870954439232355	-0.0105319697039478	0.0619207046254892	0.0143436071901791	-0.000901503210109067	0.006721051990035	-0.000939948614045061	-0.0121339718169393	-0.01493756861529
0.0152738625722123	0.00235758064778406	-0.00144321336928734	0.00243609897567792	-0.000574694124392082	-0.00033487188656023	-0.000454783005476156	-0.00111305193844478	-0.0010601105660815	-0.000574584824741611
0.547067900122577	0.22665472281525	-0.0580559972130044	0.274782034542443	0.00288314995507566	0.0107489489731468	0.0068160494641113	-0.0135506929211915	-0.0283229798169626	-0.0460899820033358
0.284101785576106	0.0472628311567254	-0.0280168761748855	0.200216218780063	-0.00166625497177125	-0.0147299657045232	-0.00819811033814721	-0.0212197270229736	-0.0315770555739577	-0.0414193063256505
0.53303834630586	0.126321361387454	-0.0586803472252603	0.276666237621986	-0.00142139438687472	-0.0100555848992501	-0.00573848964306245	-0.0219758892040024	-0.0422315660223459	-0.0533904689380342
0.307662086634521	0.0501573821389547	-0.0315977134825516	0.247142981725267	-0.00354947725220556	-0.00338329643074231	-0.00346638684147393	-0.0178741027918169	-0.0325589715459441	-0.0453386070035408
0.0470685322157642	0.00138016909128612	-0.00135532231497299	0.0400979171549034	0.00024055689646791	0.000631728161314793	0.000436142528891348	-0.00404441772892641	-0.00764712374292101	-0.01016984105172
0.0526557645871357	0.00070231059976425	-0.00433075456976157	0.0217480223676519	-0.00151913275323269	-0.00207390144355889	-0.0017965170983958	-0.00621386971312873	-0.00718904489132186	-0.0089148291418921
0.0660419952231621	0.0112056478747708	-0.00532237643397862	0.0333794720475753	0.0029012402623067	0.00379842047640122	0.00334983036935396	0.00193505974849378	-0.00240067083551961	-0.0048307332334399
0.143016779672433	0.0549835617915854	-0.0120892758750346	0.0928583271323037	0.00855547244411523	0.0102303059941793	0.00939288921914727	-0.00299478147548565	-0.00610127903183469	-0.00780319225707884
0.0642624193740602	0.00656204873808872	-0.00511937236496059	0.0324699106547895	0.00183307408936982	0.00191781165591998	0.00187544287264491	0.000154639917660473	-0.00435420431738273	-0.0052620388915212
0.0954616800938489	0.073455524282625	-0.00803604968379444	0.0385887140867634	0.0115895257986317	0.000247287112690925	0.0059184064556613	-0.00107762096721123	-0.00454939032301263	-0.0129833477530096
0.0934275198604656	0.0153384933542675	-0.00823580369323207	0.0540780432925776	0.00034370504635968	-0.00238088074872378	-0.00101858785118206	-0.00383640180405762	-0.00579458820692116	-0.00923145330380581
0.475959950759137	0.170639128421557	-0.0493188745144638	0.240885658666517	0.0128213822438714	-0.00289285290669949	0.0049642646685859	-0.0227467219881479	-0.0343670847284004	-0.0503621635602808
0.0515131882427109	0.00627353846836182	-0.0020823728700957	0.0395729780605222	-1.07399227095156e-05	0.000295455592780144	0.000142357835035314	-0.00477214744759787	-0.00809581837368697	-0.0118401370862086
0.90402246031746	0.0959775396825396	-0.0915668899363479	0.0874637896825395	0.0109916441197691	0.0101234514790763	0.0105575477994228	-0.00146876876595636	-0.00341587166305912	-0.00858220779220786
0.11939493797506	0.0933090552069463	-0.0095545196837396	0.0910573507177938	0.0171841420962811	0.00156603895837025	0.00937509052732566	0.00430750875454908	-0.00335698390224157	-0.00671402479240724
0.0996053326426833	0.0648329211719761	-0.00878040546642399	0.0383931725804038	0.00504746906375705	0.000473218542438994	0.00276034380309803	-0.00132895328324219	-0.00815070727988459	-0.0111269224013084
0.900954255952381	0.099045744047619	-0.0908067510768134	0.0898340773809523	0.0184263492063492	0.00480164682539674	0.011613998015873	0.00154486111111118	-0.00782089847652345	-0.0120143461052836
0.0321417467305849	0.00993668571148195	-0.00312059066626039	0.00696761972242718	-0.00550293140521031	-0.00423808557340382	-0.00487050848930707	-0.00498214702204482	-0.00540894808982835	-0.00694817887741891
0.0420721793253282	0.0153128478130782	-0.00384893088337783	0.0117949558372309	-0.00184457949998122	-0.00215947167307219	-0.00200202558652671	-0.00331811324386504	-0.00389809219775153	-0.00422894035615395
0.0243786583150306	0.029525144357921	-0.00162862419917612	0.0133575980090546	0.0140466965912866	0.00625451000038824	0.0101506032958374	0.0101947975016224	0.00566811387296304	0.00742501131111123
0.230009505611719	0.105622181248337	-0.0208914707253768	0.146619640934884	0.0248600346014538	0.000844899110555797	0.0128524668560048	0.00156699351344933	-0.00874601825066315	-0.0180075651587135
0.085570601881816	0.012601895027836	-0.00702423420647481	0.0362315888767889	0.00275733692901066	0.000618411753419978	0.00168787434121531	-0.00167454923064853	-0.00572639095135272	-0.00687891938322481
0.40821781954764	0.0764989273326054	-0.0421874163465925	0.25772284600821	-0.00298335023435531	-0.00749742347654836	-0.00524038685545186	-0.0195698580037434	-0.0362249081891082	-0.0519969927551069
0.437221828724134	0.0872053583872903	-0.0443336864140639	0.226939339830384	-0.000929074322623569	-0.000459219151271562	-0.000694146736947565	-0.0193738492430109	-0.0288490972572554	-0.0465920884933252
0.47692543293946	0.172062382643918	-0.048568464630909	0.240257276309005	-0.0031623300596928	-0.00205347864899641	-0.0026079043543446	-0.0120645335197631	-0.0269257795635051	-0.0480986476851031
0.932260376984127	0.0677396230158731	-0.094841807247693	0.0634504563492064	0.0117315674603174	-0.000739404761904705	0.00549608134920643	0.00572599206349222	-0.000390240349927629	-0.00699358603202338
0.132382480537513	0.088542730532244	-0.0120482583168147	0.0631997501634822	0.00298622059675963	-0.00738423169659479	-0.00219900554991759	-0.000212622689380049	-0.00601958770982752	-0.0118671914022277
0.84454115023865	0.0848338474971339	-0.0832288609758677	0.121758105713731	-6.75070232047936e-06	0.000776445962126115	0.000384847629902874	-0.00762408054273822	-0.0193161419069299	-0.0283347198395751
0.574956166566744	0.286855155685963	-0.0582018456598008	0.266762715908013	0.0110984643266254	0.0222118126613382	0.0166551384939818	0.00685383353144753	-0.014252655395895	-0.0311301529752739
0.932786686507936	0.0672133134920636	-0.0954114850402107	0.0630262301587303	0.00294101190476204	0.00316730158730172	0.00305415674603182	-0.0102003918650793	-0.0167319394841269	-0.0216004071757061
0.0533525109092423	0.0226920392422322	-0.00522857258487341	0.0144895797914925	0.00022306492931367	-0.00246620013378109	-0.0011215676022337	-0.00408718922741625	-0.00496437157144647	-0.00630123239138401
0.142863214157932	0.0471109438309524	-0.0133612968447415	0.0999127950659544	0.00505929170392555	0.00151641461798238	0.00328785316095395	-0.00453124723377749	-0.00875690406021454	-0.0183035445953358
0.299583763145937	0.104505681086028	-0.0292804358679307	0.197674869229175	0.0299366509814969	-0.00486184115629246	0.0125374049126022	0.0141337666089726	-0.015860859565823	-0.0333765399705349
0.660665042531814	0.319226628931709	-0.0649803852903236	0.230955910195054	0.0176270208499391	0.0192227971721357	0.0184249090110373	-0.00306140761962148	-0.0109168003937554	-0.0348970859552069
0.045090543413858	0.00202859616431469	-0.00337485527582115	0.0249329214911925	-0.0048066793474069	-0.00497458971588297	-0.00489063453164493	-0.00679178287439362	-0.0104919279170295	-0.0117722771039495
0.0747376983340874	0.0497193989622685	-0.00391192232751776	0.0366791097937409	0.0149641378243354	0.00246504607541008	0.00871459194987273	0.00357539532761809	-0.00409304030494609	-0.00715704469212916
0.152565056577177	0.0986508903361959	-0.0130134143021288	0.0916726394199555	0.00464600432437873	0.00505909855721293	0.00485255144079583	0.000479784423746576	-0.00723061951088955	-0.00890938309348857
0.0180301738396715	0.00955915191564263	-0.00187307375501038	0.0111680290362184	0.00216750250085565	0.000403736469346477	0.00128561948510106	-0.000880460448093492	0.000324204529015638	-0.000370251336898181
0.0567763522734548	0.00218683936317672	-0.00487988801150779	0.0246607825568339	-0.00122642904491596	-0.00177285839992356	-0.00149964372241976	-0.00508042949950148	-0.00699365691487869	-0.00942984778273023
0.0576140055149649	0.00220334963983739	-0.00459235548102119	0.0247487366266053	-0.00257844095402184	-0.00345047114306468	-0.00301445604854326	-0.00498260028355835	-0.00658152834750752	-0.00942597540578097
0.0781683504147205	0.0550307090602922	-0.00397237281801732	0.0390646289679228	0.0130291207257253	0.00230761731808224	0.00766836902190375	0.0082623943085804	0.00125915082836704	-0.00165203487628836
0.305301586562282	0.0526764909535229	-0.0305669476896708	0.224953311357136	-0.00748929842301688	-0.011223904901091	-0.00935660166205399	-0.0243282919190405	-0.0322572988443649	-0.0461496400863972
0.657690089130287	0.271152535276441	-0.0648172660705491	0.233139114744276	0.00257500966181001	0.0113368104033981	0.00695591003260398	-0.00540544562326395	-0.0245483339609183	-0.037498057645684
0.573282733962627	0.279751152268806	-0.0577648170162356	0.271829279497074	0.000752857366651649	0.0177165546186141	0.00923470599263287	-0.00634707252398448	-0.032574266471763	-0.047584072377822
0.85795279463592	0.14204720536408	-0.0842830934201305	0.116440147213897	0.0143419244991121	0.0114055946137196	0.0128737595564159	0.00136044796894497	-0.00745506800639728	-0.0172900488359679
0.300772703518449	0.106132763712471	-0.0289158406976592	0.197536591394883	0.0221600913739117	-0.00110592503819884	0.0105270831678564	-0.00229450841285561	-0.0129428227150503	-0.0266105171970851
0.136282016346027	0.0217202408295503	-0.0124225471546287	0.0983438898403212	-0.00296423529177806	-0.00859786994026404	-0.00578105261602105	-0.0114584051102417	-0.0175628322718148	-0.020966990515612
0.933681140873016	0.0663188591269842	-0.0951027476321789	0.0629609424603176	0.00473034722222221	0.00411102092352111	0.00442068407287166	0.00276982999639264	-0.00191225874819623	-0.0123958098845599
0.0933537092824214	0.0635040525374128	-0.00819154013122257	0.0362958307982848	-0.00254228948673491	-0.00236700370343644	-0.00245464659508567	-0.00155118117556739	-0.00544775741531127	-0.00778710631476121
0.0745528306680224	0.00425873525069813	-0.00603257881580109	0.0381744526262119	-0.00296529110946178	-0.0017094192920422	-0.002337355200752	-0.006888049256262	-0.00937881559356828	-0.012816738325607
0.856885917832168	0.143114082167832	-0.084996278209403	0.117695067016317	0.00379869165556657	0.00898854905511159	0.00639362035533908	-0.00567811733405488	-0.0128077066220225	-0.0239779285605712
0.904950376984127	0.0950496230158729	-0.0911957210639617	0.0867192063492063	0.0086147023809523	0.00860069444444433	0.00860769841269826	0.000258728805916153	-0.00810755286380294	-0.00852761904761912
0.224604736224472	0.101905306837808	-0.0204532091023109	0.145580333282887	0.0184855888777971	0.0020505238510018	0.0102680563643995	-0.000300984062698295	-0.00847117209335516	-0.0141766965276623
0.0940278955964329	0.00591377098263	-0.00808947939233463	0.0390296741156686	-0.00603223433945441	-0.00138759567170366	-0.00370991500557903	-0.0068096233563763	-0.00805395752120527	-0.0116030755229411
0.115225936223474	0.0732518675317643	-0.00997650546429515	0.0672219521122366	0.0102944465590797	0.00320099243786659	0.00674771949847314	0.00168389179430085	-0.00513193347477714	-0.00732861173972146
0.558081184508199	0.189814728522377	-0.0577702801535181	0.231080231078932	0.00805836324084586	0.00476859975271615	0.006413481496781	-0.0249053156952685	-0.0349525531670239	-0.0468832703260924
0.895462456709957	0.104537543290043	-0.0897133897634341	0.0913995075757574	0.0108214619408369	0.0079241219197469	0.00937279193029195	-0.0061457375263626	-0.00441620771589513	-0.0102032832098458
0.932931557539683	0.0670684424603174	-0.0946876603979651	0.063453859126984	0.00946288690476194	-0.00779233405483415	0.000835276424963949	-0.00150614139332905	-0.00285350694444453	-0.00842659909534915
0.0371861458741828	0.00919652862935948	-0.00146922035270904	0.0147711547283709	-0.000327286048762185	0.00128335223002372	0.000478033090630763	6.87140651559823e-05	-0.00414954173656979	-0.00475373130221989
0.445183758580726	0.188913589529621	-0.0506220427071539	0.300586257388719	0.000483564437347372	0.0118327439794844	0.00615815420841592	-0.0171799955050442	-0.0363112669183506	-0.0482184618183001
0.853785007284382	0.146214992715618	-0.0846778798621991	0.119430587953713	0.000289774322899339	0.00613047161172153	0.00321012296731038	-0.00264283459902026	-0.00912818553790984	-0.020930109981554
0.0469094281965331	0.00318365571664192	-0.00367237908079715	0.0266395396093524	-0.00301657373770519	-0.00513441566536246	-0.00407549470153382	-0.00700922741180662	-0.00888196650595231	-0.0117084056893242
0.906076696428571	0.0939233035714285	-0.0911314405705759	0.0860053869047619	0.00303718253968255	-0.00178696810134316	0.000625107219169752	-0.000690330537517991	-0.00481653363997114	-0.0131787811676627
0.563253106088613	0.179698649434707	-0.0575407719609552	0.269916782296194	0.00200158451963406	0.0103929546490727	0.0061972695843534	-0.0159060427613457	-0.0288253103137528	-0.0534125498060611
0.661683013098916	0.26897113184094	-0.0650643498380236	0.229898254971212	0.00449151543951321	0.0117610799064575	0.00812629767298534	-0.00518620906888967	-0.0265207082039407	-0.0344952730192593
0.0198969088821512	0.0244193206861753	-0.00127307894049434	0.0135924569921055	0.0164238123324977	0.00698526238761376	0.0117045373600557	0.00816570974280155	0.00506485935604479	0.0073221790651818
0.894494462481963	0.105505537518037	-0.0905355015999161	0.0932933351370852	0.00788209505771997	-0.000935841450216524	0.00347312680375167	-0.00632351596137781	-0.00931089941308694	-0.0174007267211955
0.551186815544844	0.322012889781958	-0.0596476832832304	0.273600689680983	0.00592021929076503	0.0125454396929164	0.00923282949184079	-0.0106466276027585	-0.0229113580019115	-0.0382828167092476
0.125792397502968	0.0870997707689771	-0.0107544591613198	0.0612609190052703	0.00400803972469255	-0.005184956706977	-0.000588458491142224	-0.00244056106909249	-0.00337754066688484	-0.0129284784536702
0.0449497426390213	0.0168066073289062	-0.00429489398031037	0.0131095418519135	-0.00156595846431265	-0.00317946580275423	-0.00237271213353344	-0.00313332923990172	-0.00448751035630445	-0.00411989214041421
0.225065520179229	0.0310780746352453	-0.0201293866793354	0.148546237865079	0.00100683128981802	0.00347565905179417	0.00224124517080609	-0.0095640924910152	-0.022206550199247	-0.0271058677694455
0.113860651066722	0.069125341593503	-0.0104799088248028	0.0530692207430022	0.00875624105171846	0.00473520747908983	0.00674572426540415	-0.00115537397582963	-0.00421610589868432	-0.00508710854337666
0.375469097157389	0.224546998813405	-0.0384106558542615	0.211999926082484	0.00776700711149836	-0.000467690070775684	0.00364965852036137	-0.00609844167440299	-0.023626894367452	-0.0319788052824372
0.00515413049995346	0.000516377913101004	-0.000490424493650643	0.00537897214839076	-0.000432292457007337	4.51491397424992e-05	-0.000193571658632419	-0.00065555126268095	-0.000882576295161947	-0.000908915362293068
0.661861251660372	0.269737451789456	-0.0651630613256654	0.230826686316435	0.00541824756624021	0.0135815179259532	0.0094998827460967	-0.00685035708425408	-0.0261423818211219	-0.0347063863805097
0.0622229836556811	0.0142586700698857	-0.00261444701458774	0.0383221312931011	0.00127979234538313	0.0014699557667315	0.00137487405605732	-3.69827995677988e-05	-0.00758723555646566	-0.00681988550410294
0.299096614505778	0.104461622480995	-0.0295315274030926	0.198545794930192	0.00538096490884438	-0.000548178811259514	0.00241639304879243	-0.00593629920454614	-0.015723146386793	-0.0238355513165748
0.151189527967188	0.0579682618210457	-0.0138247636771946	0.101465214170651	0.00840318077772587	0.000324050984298691	0.00436361588101228	0.00560185547387526	-0.00679133937430929	-0.0103072159025074
0.199963775412447	0.0776594748320219	-0.0190146260227772	0.129385369620037	0.0170308393814647	0.00133710681764607	0.00918397309955538	-0.000620477419609022	-0.00409570510445156	-0.0122877978963925
0.854320740162615	0.145679259837385	-0.0855689445335137	0.120483843170718	0.0117270624167499	0.0111052279920373	0.0114161452043936	0.00617854411927943	-0.00544548086921259	-0.0161545053812073
0.050553541383386	0.00788166793717102	-0.00387144337635939	0.0206348054505984	0.000765835312311877	0.000712255716754394	0.000739045514533132	0.000365244360858927	-0.00222746861428379	-0.0030971598193386
0.216780134365732	0.0249282759335884	-0.0182476432805235	0.187038149623017	-0.00153707380903739	-0.000682640207431223	-0.00110985700823429	-0.0156183940875789	-0.0273854120427101	-0.036905820271022
0.110199903011485	0.0105898317323632	-0.00917998297812816	0.0633083679631327	-0.00158783019575612	-0.00278782913624373	-0.00218782966599992	-0.00921022656211538	-0.0148675942404343	-0.017831204543582
0.905912162698413	0.0940878373015874	-0.0920466441289226	0.0856803373015873	0.0243386607142859	0.00126543595293616	0.0128020483336111	0.00781841134559902	-0.000734267468642358	-0.0123696027016638
0.326260504194916	0.0992481268240165	-0.0317829182455847	0.223287913312704	0.00176518597416753	-0.0106694371486731	-0.00445212558725278	-0.00160320091805377	-0.0148365540802947	-0.0270428880877218
0.153246676874393	0.104632010135315	-0.0140482572953126	0.0983461835338579	0.00906461185119115	0.00272400806200979	0.00589430995660048	-0.00183133317759607	-0.00323590885415323	-0.0164531067072376
0.556036531524036	0.189583869973524	-0.055750316213653	0.231944469163976	-0.000741556610424965	-0.000305475799123101	-0.000523516204774088	-0.0108415825638959	-0.0283172323012071	-0.045243324393851
0.933289623015873	0.066710376984127	-0.0950291226966159	0.0630457936507935	0.0110844246031746	-0.0169278327228328	-0.00292170405982917	0.00558134289321799	-0.00130304067460318	-0.0046254265873017
0.102250520114881	0.0761701595042056	-0.00877352819015841	0.0403601176747617	0.00740145907965623	0.00220853750309845	0.00480499829137734	3.37089935701224e-05	-0.00787240339999198	-0.00737770197858695
0.0413314874692844	0.00528928970491396	-0.00412137695107555	0.0156012001669821	0.000903548274943509	-0.00231729876481188	-0.00070687524493418	-0.00248332096348523	-0.00210004946846483	-0.00452078631405539
0.45054123719796	0.189002328742036	-0.0522042526245328	0.300162060245108	-0.00628144367336247	0.00840971078838254	0.00106413355751006	-0.0161887220346161	-0.0280317686418995	-0.0476074071903244
0.398995359103522	0.0751680930819427	-0.04176892979892	0.2609765412957	-0.0044445250233805	-0.00863030943610876	-0.0065374172297446	-0.0247793078110514	-0.03912680751058	-0.0553375674318525
0.0936051409834139	0.0149108237011906	-0.007929506826752	0.0542533514291014	0.00402784411172902	-0.000296822143863881	0.00186551098393258	-0.00332017458977414	-0.0072858700873593	-0.00933957641307025
0.0369118659076853	0.0126331792637505	-0.00345348265659165	0.0126213505489601	-0.00366631241285321	-0.00355563252378353	-0.00361097246831837	-0.00194217486667414	-0.00503291317785928	-0.00365901413088304
0.00108628832311579	-1.26481463217504e-06	-1.43327126124781e-05	5.42603475691781e-05	-2.45306112766183e-05	1.16769591002562e-07	-1.22069208428079e-05	-8.9672843253303e-05	-0.000139237142042273	-0.000273177836212637
0.409359651013495	0.0759266428469448	-0.0411751603614896	0.256997249210464	-0.0026463161023414	-0.00664762771570304	-0.00464697190902219	-0.0230059710262064	-0.0359228605567992	-0.0501879125506543
0.0217595496710245	0.00612173638928526	-0.00223043809061437	0.0092134333214224	-0.000598117986533971	-0.00099630555934032	-0.000797211772937147	-0.00209511063443779	-0.00234308138860025	-0.00248394955568776
0.110254571534276	0.0378771342597626	-0.00891049744515805	0.0944640366154732	0.0209150155688622	0.00352599626604216	0.0122205059174522	0.00235910891658847	-0.0032245483137372	-0.00909438000325243
0.308022667814374	0.0516612375098537	-0.0311491516598202	0.247357183316822	-0.000818379768400601	0.0011726862758446	0.000177153253721973	-0.0179882249266028	-0.0331980392986138	-0.0464897953361924
0.856644669358419	0.143355330641581	-0.0850659425375188	0.117077528443778	0.0150173547979796	0.0107479195110445	0.012882637154512	0.00355104279197105	-0.00918492443320573	-0.0140516422810715
0.891324895451771	0.108675104548229	-0.0900105936376303	0.0929764438339438	0.00723200840825833	0.00358748369685868	0.00540974605255851	-0.00485258935508948	-0.00718232807123431	-0.016355001347337
0.408701989382106	0.0760268501167845	-0.0424839378259438	0.257705358701742	-0.00436273761729783	-0.00306593296239766	-0.00371433528984771	-0.022848688710617	-0.039028466902357	-0.0487456044267592
0.303897482502078	0.0531958082264122	-0.0307419880709331	0.226072709574723	-0.00545118589358939	-0.0113063110108991	-0.00837874845224423	-0.0205444125700403	-0.0309211412486184	-0.048049269173575
0.302404295441814	0.0471547012337459	-0.0302397197261591	0.201171883843334	0.000159882148301316	0.000385155855697983	0.000272519001999649	-0.0151399449952699	-0.0316525898446367	-0.0396576329014292
0.0128718946130231	0.00123285183519542	-0.000405394091014361	0.00611431943527093	-0.000677840159252374	-0.00111866727065621	-0.000898253714954292	-0.00196911929499124	-0.00237160130721826	-0.00336308367202564
0.225539569661255	0.104616384306823	-0.0207184086743242	0.146016774308472	0.0247048764397646	0.0028357939253765	0.0137703351825705	0.00247459022169894	-0.00928495978854055	-0.015952885243265
0.856548435037185	0.143451564962815	-0.0851713825002222	0.116516416153291	0.0157527058358308	0.0113887718531467	0.0135707388444887	0.00600297556610052	-0.0019454692018509	-0.0133110891004743
0.107385530071103	0.0719013291035715	-0.00937373326490294	0.066317456078565	-0.000319935591190507	0.00532971434134358	0.00250488937507654	-0.00300465095978773	-0.00740653362513745	-0.00919134902922637
0.0700488746895378	0.0411447938844144	-0.00616268264035043	0.0222119368475037	0.000709717562789314	-0.000672060558029847	1.88285023797335e-05	-0.000404054671359858	-0.00245957929807115	-0.00481453300704254
0.663058427647093	0.318615909970266	-0.0656800484213036	0.228901843460975	0.0212491213598275	0.0196472790565172	0.0204482002081723	0.00976216313520206	-0.0048972881884457	-0.0316178493674765
0.0450463884027142	0.00201503047214679	-0.0030929579090469	0.0246189287266271	-0.00490148933621556	-0.0035140452940541	-0.00420776731513483	-0.00688182097847352	-0.00929665226284389	-0.0115468038179972
0.224543144575197	0.102675943186811	-0.0195720213713049	0.144820820017245	0.00774825748426433	0.00235108368635603	0.0050496705853102	0.00154279684548048	-0.0129262887917501	-0.0167462219941348
0.657642397165159	0.273031452470578	-0.0643484896701153	0.228989405282091	0.0161871691038424	0.00902370063616587	0.0126054348700041	0.00467586076310422	-0.0223030534976302	-0.0271161309797735
0.547676717102089	0.219146265275638	-0.0590160434369003	0.275269310030467	-0.0126392226724463	-0.00258062951063975	-0.00760992609154298	-0.0113691158969209	-0.0392127739684827	-0.0540546083610799
0.00944742500684869	0.00884688286852475	-0.000661283832041348	0.00769384633375772	0.00366390496897542	0.00240756557839541	0.00303573527368541	0.00153941711827662	0.000388700108185822	0.000757350095976482
0.010021298176235	0.00157565798281867	-0.00104627355480852	0.0043794045572244	-0.00159154932095813	-0.000193222571645217	-0.000892385946301675	-0.00172040551124472	-0.00270527327880183	-0.00312619749354539
0.662102005074511	0.268841411917287	-0.0656072247636629	0.230653181349731	0.0160306372977116	0.0129785162715227	0.0145045767846171	-0.00501184612833161	-0.0245901273358645	-0.0302704664202488
0.573519121112308	0.286191504342365	-0.0587129315054914	0.268315975867853	0.0182332965769473	0.0206593226028243	0.0194463095898858	-0.00853534244973819	-0.0200644451754821	-0.0351136396169223
0.562912859719045	0.267959478104938	-0.0574845273193675	0.228207491996388	0.0318657662136717	0.00228159624925428	0.017073681231463	-0.00608732118490318	-0.0174761591337357	-0.0484643176439096
0.298853735216906	0.0500036426539417	-0.0284456891419707	0.222447430504413	-0.00368696520763795	-0.00199582508977103	-0.00284139514870446	-0.0143243366427695	-0.0325622116738211	-0.0453360415908081
0.118711424341781	0.093516110862321	-0.0102948687812814	0.0917370181853807	0.0191402499463144	-0.00109586496532206	0.00902219249049618	0.00165134885836532	-0.0047910801639432	-0.00818436638066281
0.932057242063492	0.0679427579365079	-0.0950073294349651	0.0639181746031747	0.00949510912698404	0.00272836309523805	0.00611173611111104	0.00400629960317467	-0.0033358779761905	-0.00552080357142859
0.933552767857143	0.0664472321428571	-0.0953190806286733	0.0625805654761905	0.0106590773809523	-0.00955460588023094	0.000552235750360675	0.00321563988095241	-0.00421074675324684	-0.00242754960317471
0.551568018940633	0.322277112195423	-0.0592173720832998	0.272508794114384	0.01946669435112	0.00994549299980352	0.0147060936754618	-0.0145139930400223	-0.0246663346867603	-0.0359094115063457
0.437655249833956	0.0871236945607883	-0.0450735257080046	0.227626703219354	-0.000158551297888276	-0.00139327352606555	-0.000775912411976887	-0.0167234584132402	-0.0372838160786192	-0.0459566258463227
0.906438621031746	0.093561378968254	-0.0916193913761674	0.0859500099206351	0.0218785813492064	0.00720012896825406	0.0145393551587302	0.00451172619047624	0.00332454139610394	-0.00225565972222219
0.89389371031746	0.0739210707430826	-0.0903917525341603	0.0941487896825396	0.00456656746031747	-0.00307622412309927	0.000745171668609101	-0.00873416720738418	-0.018982152789085	-0.0207682395299703
0.0709970954156716	0.00356533492088631	-0.00545432669998375	0.0353450597415503	-0.00415095229189205	-0.00348133328284049	-0.00381614278736626	-0.00676403074920996	-0.00825494176271646	-0.0123952235809342
0.653766577021651	0.277114826391338	-0.0653896831100752	0.231934332625337	0.00966114326744749	0.0189831540523774	0.0143221486599124	0.00259167420482631	-0.0227460556572022	-0.0240741284416532
0.220180455558531	0.0279418234226494	-0.0195469407584209	0.146602695204467	-0.00249569032668531	-0.00143047801836568	-0.0019630841725255	-0.0103785295165456	-0.0205249364258601	-0.0302015176758291
0.905828779761905	0.0941712202380952	-0.0920061130534416	0.0854799702380952	0.0250219345238095	0.00262601821789332	0.0138239763708514	0.00123000440531695	0.000391647545673224	-0.00499410631035635
0.660241021742689	0.320049900968759	-0.0651694310902785	0.231803073321525	0.0215702314260535	0.0097189010736658	0.0156445662498597	0.00637901975240085	-0.00921863497183717	-0.0290169328204025
0.855707199467199	0.144292800532801	-0.0838677764192001	0.118281133866134	0.00376635527666791	0.0142414441114441	0.00900389969405602	0.00227305357836616	-0.010592396527084	-0.0109204777861027
0.930684970238095	0.0693150297619047	-0.0948994072350021	0.0650504464285714	0.00725919642857153	-0.00822693833943833	-0.000483870955433341	0.00339752976190466	-0.0045402493686868	-0.00733675099206355
0.393699030721918	0.0749440498206927	-0.0410765761525623	0.260827438731831	-0.00489646863664883	-0.01413752837128	-0.00951699850396442	-0.0210693835606683	-0.0392454437785593	-0.0502276467237782
0.0390997087002615	0.00798337443393499	-0.00263955949170377	0.0206537985023138	0.000248460307561184	-0.000746967114428537	-0.00024925340343368	-0.00222703582100339	-0.00526152788066649	-0.00591510295261283
0.0163028254147957	0.0303011297442793	-0.00136445679069149	0.0119128762364947	0.0126585875477712	0.00895754247842554	0.0108080650130984	0.0105853732013372	0.00818938698483395	0.00833548453531107
0.089102301940585	0.00442242301279451	-0.00729602442662228	0.0364467794429042	-0.00381589808836506	-0.00250114000981924	-0.00315851904909216	-0.00736096515999927	-0.00936592747627678	-0.0125783723160066
0.306480861386032	0.0515694145303036	-0.0304636340260382	0.226272116918129	-0.00582552960536858	-0.00603177367668167	-0.00592865164102513	-0.0234817558142785	-0.0366093614688494	-0.044255368695799
0.575890807603458	0.369782614318317	-0.0577971826807969	0.27123080329943	0.0272912019914655	0.0226104944545829	0.0249508482230242	0.00843636330455155	-0.0125824067202218	-0.0322506361583003
0.905087738095238	0.0949122619047619	-0.0918290389301242	0.0860735119047618	0.0158155456349206	0.0050664168470419	0.0104409812409813	0.00640589667277158	-0.00136558276792664	-0.00171355533355533
0.923560426587302	0.0609802237501136	-0.094194066345192	0.0704379067460317	-0.00419249639249641	-0.0145771914890666	-0.00938484394078154	-0.0174815140241704	-0.0192998891748233	-0.0227445237075017
0.889447651584527	0.110552348415473	-0.0895484201638875	0.0945559793678543	0.00885756937506943	0.0113941124847373	0.0101258409299034	-0.00165466575091588	-0.00898248789405043	-0.0158065898123527
0.544772243754135	0.226878017948106	-0.0588556469858383	0.274582590828986	0.00215584424167092	0.0107551516168917	0.00645549792928135	-0.0119057720777852	-0.0212368682623122	-0.0450755312678027
0.558797047431377	0.18899129283275	-0.0578706708747678	0.232026782622659	0.00224775034858327	-0.000218587700074657	0.00101458132425436	-0.013681892857536	-0.0329400185265833	-0.0383229296118268
0.278091199594948	0.0441563987102753	-0.0276141103129775	0.198375217647959	0.000572360327146748	-0.00598945203732337	-0.00270854585508828	-0.0160400727116745	-0.0311259302564045	-0.0456799260852961
0.203982490224508	0.0271874770287131	-0.0176011983876643	0.164124180634794	-0.0023376180663397	0.000306070212458071	-0.00101577392694083	-0.0134679337191249	-0.0248900457943001	-0.0337723186569533
0.553938997913998	0.193232073714383	-0.0557350892409506	0.229177013706453	0.0219014880443366	0.00504469276529551	0.013473090404816	-0.00321309053650065	-0.0261180676999156	-0.0285517985736222
0.646132421551676	0.178320738614779	-0.0646464656545042	0.232860817409685	0.000627131322105678	0.00634054433604192	0.0034838378290738	-0.0121099035318992	-0.0316625984438993	-0.0566412461624436
0.548338634560384	0.219014729636845	-0.0589357422333615	0.275654662518892	-0.00345212447404797	-0.00192526013418104	-0.0026886923041145	-0.0204005614216611	-0.0355135742450317	-0.0547143569942998
0.432960463878445	0.086632875171065	-0.0431225398638896	0.226731104491404	0.00118014413937673	-0.00279314222897326	-0.000806499044798237	-0.021644255401965	-0.0357966776863482	-0.0469733968578968
0.545658285614071	0.111577518982714	-0.0540649765070601	0.229489493845746	-0.00188343680167202	-0.118865853209882	-0.0603746450057768	-0.0187355496236784	-0.070068177897879	-0.0997731334993467
0.0340168543724475	0.00481746593841884	-0.00307238349836302	0.0141893975384502	-0.000427565907399632	-0.00136216494414887	-0.000894865425774251	-0.00246888264774359	-0.00350811663687254	-0.00310786671375891
0.120152800953892	0.010295303470401	-0.00945945725523868	0.061617684412782	-0.00102379277185126	-0.00200969695284692	-0.0015167448623491	-0.00653390368768705	-0.0113510432363833	-0.0167484979423235
0.57241430787199	0.281065657635121	-0.0579226725146724	0.27262023148757	0.0240814963295645	0.0140349463836533	0.019058221356609	-0.000999930812096261	-0.0226941041067423	-0.039864793974943
0.316545526564893	0.0508456494291535	-0.0309017482687777	0.222629223304616	-0.00774452292731254	-0.00265944942114671	-0.00520198617422962	-0.0207298658270469	-0.0361216439072043	-0.0412872473975505
0.0403452146708292	0.00147034084335767	-0.00299526867104145	0.024317407701246	-0.00413879822961104	-0.00407255600444741	-0.00410567711702922	-0.00636198875510077	-0.00817076962582002	-0.0102938959949934
0.137089791846049	0.0180789876102095	-0.0095681352497394	0.100782623214787	0.00131874554123199	-1.37790143288907e-05	0.000652483263451548	-0.00992006117281005	-0.0179335889898523	-0.0235691594258064
0.110375434477271	0.010511787762289	-0.00882752100818551	0.0635691473240246	-0.00108271760848687	-0.00569814350079326	-0.00339043055464007	-0.007434150462134	-0.0131500643335598	-0.0164867222097828
0.0198810176311045	0.0237182409711114	-0.00111668650211459	0.0135136207142388	0.0154481564503089	0.00333731757563303	0.00939273701297096	0.00780268202584564	0.0039261557402721	0.00224178330087528
0.562065501723607	0.180152665962145	-0.0553599543617009	0.267795287904499	0.00276350310374196	0.00693664572633701	0.00485007441503948	-0.0128095246132188	-0.0343050475176928	-0.0453965681700932
0.456801222041071	0.242843753500033	-0.0461856560972879	0.222503783789873	0.00645984446878289	0.00285872367708234	0.00465928407293259	-0.00809958900407404	-0.0235700502398176	-0.0342419775265083
0.397802247021115	0.0761882205073117	-0.040269444103718	0.258419787805728	-0.00131646790515705	-0.00703773549002273	-0.00417710169758989	-0.0243349225656619	-0.0390322442377273	-0.0531412897769731
0.0370190035099383	0.0126702427310432	-0.00350066446454757	0.0123328833371976	-0.00241003225373736	-0.00158883006596108	-0.00199943115984922	-0.00389848106131657	-0.00358617940632682	-0.00584740033577055
0.903052698412698	0.0969473015873016	-0.0910551433853299	0.0877098015873016	0.0137645933233433	-0.00452271599927845	0.0046209386620325	0.00239009740259732	-0.00861576096595407	-0.00792184959138076
0.00994034794565606	0.0330248332612263	-0.000673330735291197	0.00840860577284501	0.0103752276025355	0.0114414370920669	0.0109083323473012	0.012040572353237	0.0100091258030269	0.00878164171399641
0.664483323533028	0.317155547198236	-0.0661278202520594	0.22902582452366	0.0232970717275667	0.00792073320239806	0.0156089024649824	-0.00542311652792282	-0.0106723934467075	-0.0181026568162994
0.397870994095937	0.0754242917408218	-0.0398138841348624	0.257085687406685	-0.00616184011309484	-0.0137353504038755	-0.00994859525848518	-0.0204266191736786	-0.043471762166211	-0.0545680555546286
0.577984392079506	0.280639909857733	-0.0580722329203454	0.269673737946791	0.00477880693612798	0.0225009705696989	0.0136398887529134	-0.0132888407074162	-0.0263785163080398	-0.0413640279008695
0.0123130561929833	0.00873056600611317	-0.00110931031865859	0.00948012573065823	0.00441092821312051	0.0037523829899282	0.00408165560152435	0.00266980415359408	0.00255427904075371	0.00399932967085239
0.437414314442491	0.100739645447616	-0.0499630073896772	0.301382368407691	-0.00421900264683667	-0.00518797876215921	-0.00470349070449794	-0.0237423560279818	-0.0416090352053369	-0.0562245349287198
0.278948029478123	0.0439350112353285	-0.0278183544481821	0.199376074494961	-0.00507742722778876	-0.00418224660026401	-0.00462983691402641	-0.0196514843381355	-0.0329924247821459	-0.038929367882224
0.0579396387894296	0.00217695103746253	-0.00512834079110684	0.0248678988301515	-0.00394687545896994	-0.00287786645214799	-0.00341237095555897	-0.00548455247397182	-0.00742735918161287	-0.0102475873351141
0.905364513888889	0.0946354861111111	-0.0909401470695678	0.0861063194444445	0.00569760531135521	0.00809826388888879	0.006897934600122	0.00228821969696968	-0.00475986568986564	-0.0157204906204907
0.110509548617459	0.0104652547470759	-0.00893454253188107	0.0636630752235357	-0.00247392395702684	-0.00529481389079628	-0.00388436892391156	-0.00857384872050711	-0.0147618338810151	-0.0187336107897816
0.905206765873016	0.0947932341269841	-0.0918258125381836	0.0864224007936507	0.00453179563492068	0.00311000090187596	0.00382089826839827	-0.00551177305333561	-0.00136744432242586	-0.0148002230408479
0.0933779620634759	0.00596639261640865	-0.00808031959402325	0.0389770994168609	-0.00282146183956541	-0.00201070462360593	-0.00241608323158568	-0.00559672860683524	-0.0100730734831233	-0.0116008820342267
0.657092875840889	0.273901644972632	-0.0644144305361066	0.22868468239696	0.0164192713227288	0.00952275430876859	0.0129710128157486	0.000264905092647649	-0.0170060651528791	-0.0314000532718065
0.0613140201025874	0.00317141824235609	-0.00413038446446688	0.0380201924205853	-0.00353907805996766	-0.00341152152048736	-0.00347529979022751	-0.00821892120864333	-0.0108792238747379	-0.0138271309977914
0.642142991536043	0.178564346706354	-0.0637004596460009	0.23450725924374	-0.00360002833045325	0.00886169430498718	0.00263083298726696	-0.0279146830401743	-0.0404334409546517	-0.0437275688590535
0.664144939484464	0.317262546559156	-0.0664741432939122	0.230134210055216	0.0319818455865155	0.0156675403960446	0.02382469299128	0.0134497207741617	-0.0129596756422954	-0.0231871378044926
0.0294511780011351	0.032298375905694	-0.00264024222280255	0.0170352731084166	0.0133401399154482	0.00398532710140452	0.00866273350842635	0.0122095790429241	0.00829295618340349	0.00656270184883837
0.0798694772186225	0.00633284516221432	-0.00615154866567544	0.0403561766546708	-0.00250475722235464	-0.000250594664087389	-0.00137767594322101	-0.00510100395742151	-0.00912354497511367	-0.011899438034831
0.0157496166005526	0.00938551199268761	-0.00148655038097992	0.00945506287544496	0.00386003750543997	0.00236380797276172	0.00311192273910085	0.00397418795852574	0.00348398434639881	0.0022429133249918
0.20733187993355	0.0312890621559188	-0.0183158536211644	0.147870601961217	-0.00221561092389158	-0.000155843559117103	-0.00118572724150434	-0.0120595839252897	-0.0200107908972159	-0.0305500290810642
0.108363671245086	0.0303652442040613	-0.00897388785026218	0.094867943369431	0.0069940769930201	-0.00195931454767995	0.00251738122267008	-0.00710241450360881	-0.0117413345853497	-0.020147253101896
0.320641509028738	0.0958072699241934	-0.0312480667398174	0.221243089185581	-0.00422946079900349	-0.00142731054296896	-0.0028283856709862	-0.00397768258573528	-0.0128112707136576	-0.0412997946458743
0.00141274846081676	0.000989764758758251	-2.00975714580039e-05	0.000246921640656297	-0.000155858996346506	-0.000102703773513485	-0.000129281384929996	-0.000320783000708859	-0.000308626820368099	-0.000374188695961132
0.930943829365079	0.0690561706349206	-0.0944822672962228	0.0639590873015874	0.00599075396825388	-0.00926634018759009	-0.00163779310966805	-0.00851397366522355	-0.00353646960678211	-0.0061485452741703
0.0127210571602813	0.000645286608962198	-0.00089343978179458	0.00575595946596128	-0.00110858099994296	-0.0011715656242677	-0.00114007331210533	-0.00201563312773513	-0.00235839557199358	-0.00305686648432189
0.0339924871986344	0.00257821706583421	-0.00292983164759643	0.0110490973192657	8.10186005286984e-05	-0.00146767558125936	-0.000693328490365332	-0.00177602712850949	-0.00232557072744686	-0.00401146191214932
0.302666380819318	0.047413785852321	-0.0292731095800357	0.200896547726336	0.000920094249430847	0.000858772775434669	0.000889433512432758	-0.0152285861665326	-0.0273429552365002	-0.0417883089866615
0.32649894138415	0.0986672783355136	-0.0329942878328801	0.224816131346783	-0.00102543500811109	-0.00839432756673303	-0.00470988128742206	-0.0120288583793226	-0.019900614747019	-0.0328428821857726
0.925497748015873	0.0601928819892377	-0.0941435422475081	0.069639751984127	-0.00691809704184709	-0.0320181002387921	-0.0194680986403196	-0.00893535152347658	-0.0216830568293649	-0.0259442942784556
0.890619674769675	0.109380325230325	-0.0888021190039573	0.0938223788017538	0.00168059849872348	0.00192721826784326	0.00180390838328337	-0.00541738414159365	-0.0136199259858498	-0.0171484917176369
0.207953260668481	0.0317075199583373	-0.0182303102671305	0.148146888375439	-0.00298720732766786	-0.0010566044182983	-0.00202190587298309	-0.01144462378603	-0.0211469503256566	-0.0279616761473538
0.460912336316921	0.0980149537401842	-0.0464809217193185	0.239390799260523	0.00114444713436795	-0.0879404224987627	-0.0433979876821974	-0.0678420797676231	-0.0366482291786041	-0.0581658863033908
0.933073214285714	0.0669267857142857	-0.0950252844193145	0.0635267857142857	0.0152092857142857	0.00432166666666667	0.00976547619047619	0.00439328327922073	-0.00297684572372081	-0.00632314651035237
0.933499265873016	0.0665007341269842	-0.0954846805152038	0.0629594841269842	0.0127569841269842	0.00651675595238099	0.00963687003968261	-0.00406113433441546	-0.00922169420856911	-0.00458006944444433
0.144006681330572	0.0973057526235692	-0.0128555240996595	0.0905016826368498	0.00367330613492403	0.00411682395239696	0.00389506504366049	-0.000787434734397713	-0.00792475239547208	-0.0137443909904042
0.551643722156041	0.320923752896994	-0.059162885817407	0.272730056300792	0.0119169937414477	0.0134548499567203	0.012685921849084	-0.0138482212806375	-0.0247886884471998	-0.0410868822465905
0.894849800685426	0.105150199314574	-0.0905651235307738	0.0916274612193362	0.00960862824675313	-0.0058156080439169	0.00189651010141811	0.000229799159174093	-0.0106810825571488	-0.0141349674630926
0.00740294717805378	0.00108947102833305	-0.000381569691349627	0.00390800672308597	-0.00123783700946578	-0.00069551351722618	-0.000966675263345979	-0.00116861167340418	-0.00180970856207078	-0.00226806122862107
0.100017888397473	0.0647403792398432	-0.0090368707514859	0.0388322458247768	0.00105081969937898	-0.00120957630613285	-7.93783033769258e-05	-0.000625971312604487	-0.0059746517844711	-0.0143055325693358
0.0258242042117572	0.00172125639347811	-0.00219839299600972	0.00653250196843544	0.000232792322919347	0.000251119310183009	0.000241955816551176	-0.00161838915212077	-0.00180393755797432	-0.00413909621267223
0.905690386904762	0.0943096130952381	-0.0914505147969753	0.085745744047619	-0.000214732142857055	0.00477062229437231	0.00227794507575763	-0.00466509244227986	-0.0050425068681319	-0.0200336657460187
0.193585511120644	0.0694727456776852	-0.0173930147716566	0.127635676304249	0.00827540382705352	-0.000199974585162938	0.00403771462094529	-0.00732104042186399	-0.0165525753959154	-0.0247915385040905
0.217508612884681	0.0241421883001639	-0.0180663500725604	0.186570988633431	-0.00190890826476667	-0.00352477231302928	-0.00271684028889796	-0.0163245100621524	-0.0267099081480655	-0.0364632025082519
0.11024732897209	0.010780495649037	-0.00862419889373905	0.0628192959935271	-0.00349473833791085	-0.00809663113020673	-0.00579568473405878	-0.0102555167886685	-0.0142877216087473	-0.0157775131893715
0.575517965318717	0.286834050286987	-0.0582894564883168	0.267633153757996	0.0213789808585317	0.0208415440415405	0.0211102624500361	-0.000182052635570473	-0.0139506470685682	-0.0394682581244528
0.0941222139340809	0.0156070961934155	-0.00802755933030162	0.0544220980833478	0.00114417598875038	-0.000821218353336275	0.000161478817707048	-0.00402952201415492	-0.00549957718528594	-0.00883246838164284
0.224758397754085	0.102687684606577	-0.0198526149262326	0.144538600251076	0.0263423231368061	0.00893221575667366	0.0176372694467399	0.000925505996888815	-0.0141284630887289	-0.0144309552393966
0.546717254066331	0.225273639069149	-0.0580045357105448	0.273577039198092	0.0121067408028878	0.0128750556900913	0.0124908982464895	-0.014814469739222	-0.0251456229953616	-0.0451728022540823
0.00565929254410502	-0.00032443169389658	-0.000527064572290626	0.00503489528558889	-0.00146788442953112	-0.0012706285657005	-0.00136925649761581	-0.00150907982657668	-0.00167054644379665	-0.00189798863576067
0.547205278508623	0.321397796232224	-0.0578831771168615	0.275078893453639	0.000722147034723619	0.00931994262781155	0.00502104483126753	-0.0133846087671283	-0.0282722477158841	-0.0447356953062679
0.305454153041496	0.0523214454722258	-0.0294787716639874	0.224484272770018	-0.00792755993250699	-0.0128495588889491	-0.010388559410728	-0.0280205536191584	-0.0330562513659821	-0.0454579508363257
0.883665634088134	0.0698577503856408	-0.0895541186868574	0.0978705861499611	0.00125468277637397	-0.0165768762487513	-0.00766109673618864	-0.0122186266912911	-0.020619807642317	-0.0279074362138121
0.0308113874228428	-0.00102621957080958	-0.00266716136594478	0.0173665088678299	-0.00453752015109708	-0.00473949388437913	-0.00463850701773811	-0.0063768869117776	-0.00808859193328538	-0.00947615719120855
0.905457807539683	0.0945421924603175	-0.091959186388992	0.0865826091269842	0.009924255952381	0.000650585317460317	0.0052874206349206	0.000401205357142831	-0.00252549422799431	-0.0236472363893416
0.0994013260388501	0.028438243784104	-0.00832868376466407	0.0634249816354873	-0.00349967875766145	-0.000414231599828355	-0.0019569551787449	-0.0067421330900547	-0.0130350589519862	-0.0147861340426025
0.090777015273372	0.010652432151191	-0.00762636590032613	0.0523494680829375	0.00439115072456168	-0.000255698314231001	0.00206772620516535	-0.00136941922450362	-0.00512162032665657	-0.0106648134375292
0.21058164106658	0.138186109636234	-0.0201717131456474	0.128378955221482	0.0210644850922922	0.00420341634551613	0.0126339507189042	0.00151661436245384	-0.00581496794519301	-0.0183145163232672
0.0933549154578862	0.00589872586950049	-0.00801105903683258	0.03911632701229	0.000331369007421534	-0.00328117505880339	-0.00147490302569094	-0.00576764173205553	-0.00872253828561485	-0.0124714426036232
0.581583595025912	0.365645067171389	-0.0582821678257138	0.267096679691494	0.0314258485700681	0.0197164038511446	0.0255711262106064	0.00640847231596908	-0.013058975287225	-0.0327194172164254
0.664271529926807	0.317273946614557	-0.0662854816841317	0.229121911959161	0.0264936512312954	0.0119043487743296	0.0191990000028125	0.00280488706243665	-0.0107886537851053	-0.0273594732960414
0.392700025849894	0.0750141209538948	-0.0403874306711053	0.258174760310583	-0.00413121402460015	-0.0147708429935468	-0.00945102850907348	-0.0211810455478843	-0.0390021477383034	-0.0510612846561968
0.0963699340770235	0.0740461399395395	-0.00776268799321504	0.0379448586170054	-0.00387283407997115	-0.00131839043250429	-0.00259561225623772	-0.00718700624012394	-0.0101201176304778	-0.00734724304684094
0.0314968468515782	0.0113783329143168	-0.00307773388422107	0.00776215531209999	-0.00451306434220101	-0.00319032525455294	-0.00385169479837698	-0.00350829787985305	-0.00277640063356584	-0.00309582842177425
0.0102739683825031	0.00139219869421075	-0.00103411424833915	0.00434769368401907	-0.00112652728823913	-0.00241690357061211	-0.00177171542942562	-0.00198785164431322	-0.0022151404299314	-0.00302513480499222
0.0448792359323949	0.0167941443310783	-0.00408140374095282	0.0127791057051666	-0.00119615992106147	-0.00208655183612722	-0.00164135587859435	-0.00306840364592832	-0.00211359981449318	-0.00637299338976843
0.543338599166908	0.220530034514966	-0.0575594099914188	0.277276247142397	-0.00574110979700759	0.00267738579657884	-0.00153186200021438	-0.0231003292249045	-0.0391476776729941	-0.0552233218252333
0.904494890873016	0.0955051091269841	-0.0917644991842311	0.087656121031746	0.0165469543650794	0.00609541847041839	0.0113211864177489	0.00836631448412684	0.000743893641081073	-0.00335672145562771
0.904833799603175	0.0951662003968254	-0.0916039367228821	0.0872132837301587	0.0205732837301588	0.0119506646825397	0.0162619742063492	0.00605862509018773	0.00360148381132763	-0.00490848214285711
0.114694128473456	0.0897911566319884	-0.00849258421357775	0.0878217956117804	0.0113253622351665	0.00222033270001196	0.00677284746758922	-0.000766572542295535	-0.00523567511333005	-0.00998587227099651
0.298442509343535	0.105573954866792	-0.0295180230969803	0.197723994479779	0.02523395655989	-0.00720135039052755	0.00901630308468127	-0.00320684210194289	-0.0196480676000749	-0.03716245301851
0.558847988339187	0.189862897450681	-0.0556996227144253	0.230213456424435	0.00286298641295957	-0.000963186285717788	0.000949900063620834	-0.00981139392749775	-0.0342696051424372	-0.0421650165589931
0.894780521284271	0.105219478715729	-0.0902377261138042	0.0923646572871573	0.00101177135364638	0.00179104617604608	0.00140140876484629	-0.00292490474802987	-0.00920969095038948	-0.023839278305866
0.558887669882401	0.188283553569921	-0.0567525972533552	0.230978802179448	0.00817610603512342	-0.00613218169006258	0.00102196217253037	-0.0266682006465159	-0.0306867085760454	-0.0447247854972318
0.102562930592595	0.00917409198639384	-0.00824423284971219	0.0617706091862437	-0.00234071981719823	-0.00271650129327076	-0.0025286105552345	-0.00737703482613147	-0.0123792126476488	-0.0162136886905933
0.115289241652209	0.0899065296397466	-0.00896485952680189	0.0885922191285875	0.0200520185181507	0.000950635986319365	0.0105013272522351	-0.00542316034020475	-0.0043624867846395	-0.00979753373142898
0.855326674228549	0.144673325771451	-0.084441642293996	0.118420290057165	0.0114587568681319	0.00942933046120542	0.0104440436646687	0.00199465791153297	-0.0100444921418451	-0.0117149466332278
0.0270280580814437	0.00417565897775833	-0.00251322791442025	0.0132293117927043	0.000144093649883797	-0.00015613457814883	-6.02046413251608e-06	-0.00142932693812128	-0.00141784789165914	-0.0030763760737937
0.902317996031746	0.097682003968254	-0.0917277442491111	0.0887831349206351	0.0136558928571429	0.00892558441558455	0.0112907386363637	0.00156718788156285	-0.0100163521894772	-0.0111862629792008
0.905287668650794	0.0947123313492064	-0.0913189681362265	0.0854364980158731	0.00513008928571435	0.00718741071428575	0.00615874999999999	8.51866883118113e-05	-0.0120521346749655	-0.0168894354603728
0.125792370547342	0.0872515326954047	-0.0110834819352695	0.0612332771805377	0.0104860187531186	9.6993983222271e-05	0.00529150636817044	-0.000331427299976983	-0.00797191857650208	-0.00908298084041451
0.306939132702739	0.0505257634107711	-0.0304575003588998	0.245148218789723	-0.00312925765980371	-0.00277221410017658	-0.00295073587999012	-0.0160230556751568	-0.0334231146027772	-0.0460882337306606
0.132447208370505	0.0881368776463002	-0.0117350811403968	0.0634850039542356	-0.000108697408684938	-0.00953709778534541	-0.00482289759701518	-0.00714274090929098	-0.00659940719871707	-0.0104933042980002
0.305005409522005	0.106098006952978	-0.0300511075678239	0.198806553992993	0.0300767373160599	-0.00946366015824135	0.0103065385789093	-0.0100487478617846	-0.0184024253016082	-0.0251807165329954
0.0758920072745005	0.0570336829884208	-0.0042717474766535	0.0450970739147005	0.003938858244131	0.00444146303927205	0.00419016064170152	-0.000500928696478151	-0.00263025999003721	-0.00394343411751384
0.0768396402335237	0.00494219295323396	-0.00619823322562585	0.0381454150531138	-0.00222965776470155	-0.00258419363176596	-0.00240692569823375	-0.00660223336448398	-0.0107715471388673	-0.0134365986494221
0.207317740926914	0.0318805696283898	-0.0182662816887878	0.148046311290054	-0.00137345292355234	0.000265290077546165	-0.000554081423003089	-0.00861580623070857	-0.0202999776057753	-0.0274359544672747
0.202605834548981	0.0279630371557358	-0.017558084238436	0.144612999282858	-0.000222641316743322	-0.00218116104711191	-0.00120190118192762	-0.0121961734227709	-0.020352000737394	-0.0306979506711571
0.415109220999108	0.0778574554524352	-0.0436364240140628	0.257995299619163	-0.00443841265040645	-0.0194613614383431	-0.0119498870443748	-0.0237170775693643	-0.0458262145612751	-0.0593022305607071
0.855376273171273	0.144623726828727	-0.0859344031597654	0.118228461677212	0.0270639054001555	0.011532733863359	0.0192983196317572	0.00621386616855368	-0.00534286099317349	-0.0117881130328005
0.450810922160387	0.319871723661239	-0.050433566785296	0.298808770842313	-0.00192284048881997	0.00963339734651253	0.00385527842884625	-0.0141197522267683	-0.0350801738881231	-0.048988968392299
0.545540934465211	0.225264047208996	-0.0585257682488214	0.273186453573722	0.000789563611012345	0.00903743970348991	0.00491350165725113	-0.0128946567230142	-0.0292932462040649	-0.0407397382201223
0.0438819443725231	0.0160161598597339	-0.00412977669588575	0.0129527027868824	-0.00151074348925084	-0.00271284947774313	-0.00211179648349698	-0.00321743609702405	-0.00386759214174413	-0.00499728701953865
0.0989221943349448	0.0650906740716872	-0.0084923291509679	0.0377097705423017	0.00757679509281745	-0.000975392890483318	0.00330070110116706	-0.000940394972645447	-0.00439453550866395	-0.00699009773306553
0.00853097928579784	-3.0616356394458e-05	-0.000127012733250437	0.00279064339027044	7.34271831384983e-06	-0.000214165963258498	-0.000103411622472323	-0.000901214100549861	-0.00141229737752667	-0.00205670135457499
0.933026378968254	0.066973621031746	-0.0945446184428884	0.0628198710317459	0.0152479662698412	0.00852525793650782	0.0118866121031744	0.00393840773809506	0.000982371031746032	-0.007727676837052
0.0268276358953372	0.00711802110629447	-0.00249241917915692	0.00828926066531408	-0.00152254056625027	0.000553941842810678	-0.000484299361719797	-0.000417577250511166	-0.00250436490860556	-0.00305662547787973
0.0408202509972637	0.00159215583718111	-0.00260451010883909	0.0237299586145659	-0.00377645611775914	-0.00454165504692041	-0.00415905558233978	-0.00581837858466895	-0.00895636622145214	-0.0106328154518139
0.321073761079491	0.0970435320965172	-0.0313700193348601	0.222068846875205	0.029309880471703	-0.00146246538159706	0.013923707545053	-0.00266843314810522	-0.0136886390213721	-0.0243706853525477
0.102688059631843	0.00898084480420427	-0.00893003362466227	0.0623062270140894	-0.000699831261453732	-0.000649365562740645	-0.000674598412097188	-0.00769203873295335	-0.0114744959935204	-0.0147093312985329
0.929530555555556	0.0704694444444445	-0.0949535944273708	0.0658302777777778	0.0118350259462761	0.00328759559884562	0.00756131077256084	0.000940332341269778	-0.00585435515873012	-0.01000766504329
0.906456825396825	0.0935431746031745	-0.091130609072991	0.0855965079365077	0.0125112996031744	0.012000174062049	0.0122557368326117	-0.0046748356157732	-0.00195523493867245	-0.0169703092046842
0.894605325577201	0.105394674422799	-0.0905869019431678	0.0919246744227994	0.00613220002220005	0.00703103715728726	0.00658161858974371	-0.00409930323149077	-0.00796609298687423	-0.0146517479048728
0.119264607228383	0.00996444449252848	-0.0102524928426358	0.0627168991888279	-0.00233064853309224	-0.00266215461532375	-0.002496401574208	-0.00798220145717762	-0.0133531927772524	-0.0183766995562049
0.0318748823175534	0.0103097151678134	-0.00277188032229	0.00748767992197182	-0.00159503699548096	-0.00484738906193549	-0.00322121302870822	-0.00574655292147976	-0.00448122869030855	-0.0039965053055597
0.0673139989908717	0.00525670020749035	-0.00477349836326665	0.0401856564038681	-0.00412909992436168	-0.0032969340643824	-0.00371301699437204	-0.00642309043771017	-0.01114484021036	-0.0128995006874587
0.0731614182705845	0.00467227976970272	-0.00568009323025224	0.0380846298163759	-0.00375537450890404	-0.00187502951773667	-0.00281520201332036	-0.00573766325108856	-0.0090671576536128	-0.0128547793688736
0.53977356923757	0.22663254929094	-0.0589506230875126	0.277561160692623	0.00476491051744743	0.00734079689767753	0.00605285370756248	-0.0120147771124862	-0.0222875685424562	-0.0458274600261472
0.453093130191255	0.155599986688905	-0.0456699080549038	0.227828889752778	0.00808207085849372	-0.00907959272585712	-0.00049876093368173	-0.0260227999431208	-0.0358679836480212	-0.0490979055063583
0.476245427229865	0.171118363492904	-0.0492903250600844	0.240976305817047	-0.00195604499339885	-0.0175279402122683	-0.00974199260283359	-0.0156812797681403	-0.0335027553578024	-0.0456512501081579
0.557939917860435	0.19307059501423	-0.0566944125215096	0.228188712806945	0.0168347288265754	-0.00523709855565291	0.00579881513546132	-0.0132105725748712	-0.0232002479542328	-0.0415088488460513
0.00983035142616361	0.0013650071375441	-0.000952988346929827	0.00440292819482133	-0.00190444754141195	-0.000749784023372313	-0.00132711578239213	-0.00162554328265581	-0.00213604960747672	-0.0021069563477485
0.565431879210034	0.267104170170215	-0.0574281103019314	0.227518739341845	0.0221742656076014	-0.00683476832690022	0.00766974864035053	-0.00421263154578178	-0.0225211311270035	-0.0427879377648204
0.905828234126984	0.0941717658730158	-0.0919446803114602	0.0864830158730158	0.0193248313492062	-0.00533797793140389	0.00699342670890113	0.00627845463564214	0.00137653769841262	-0.00943894135684586
0.475156875068467	0.174484727697799	-0.0483963043360034	0.23651330212001	0.0231631621210041	-0.00662609449957297	0.00826853381071557	-0.0121780818704568	-0.031861698615929	-0.0360296445564754
0.932266121031746	0.0677338789682539	-0.0954054064539054	0.0641926289682538	-0.0011510019841271	0.00113584325396821	-7.57936507944645e-06	-0.00193015873015889	-0.0064139406773781	-0.0127008847402599
0.102615907357261	0.00929024830613064	-0.00843135206301758	0.0614754705514224	-0.00411517328096445	-0.00599097770173562	-0.00505307549135003	-0.00822557764718033	-0.0110939896171054	-0.0166351588567964
0.929641488095238	0.0703585119047618	-0.0946567584012481	0.0656272619047619	0.00788613095238089	0.00421486111111113	0.00605049603174601	0.00386283234126972	-0.00990480654761905	-0.00485109126984129
