# Supplementary material for: Measuring re-identification risk using a synthetic estimator to enable data sharing
Source: PLoS One. 2022 Jun 17;17(6):e0269097. doi: 10.1371/journal.pone.0269097 (PMC9205507; doi:10.1371/journal.pone.0269097)
Supplement: S3 File — (ZIP) [file pone.0269097.s003.zip › wa/wa.vineCopula.1.17.csv]

risk_act	entropy_est	ital_est	hypo_est	g_err	g_vine_err	ave4	ave5	ave6	ave7
0.209773235627258	0.138268025652247	-0.0194218677458493	0.125815483371806	0.0217748333562506	0.00460063393286581	0.0131877336445582	-0.00134033953872303	-0.00509081084121749	-0.0113683151117249
0.895188654613361	0.104811345386639	-0.068360823567389	0.0907947627535863	0.0156180120533062	-0.0037179796347443	0.00595001620928093	0.00387536032594848	-0.00978827995533882	-0.0124498245545304
0.854370827342592	0.145629172657408	-0.0652070524845212	0.118796149993797	0.0112584928143751	0.00819829497300095	0.00972839389368807	-0.00309724651933996	-0.00484256472285871	-0.0132653178808888
0.0156887788111491	0.0222189394031821	-0.00102848811445005	0.0102461688274757	0.0158715293016261	0.00499157513719251	0.0104315522194093	0.00792202705684689	0.0070801580162163	0.00652398057719213
0.417335418940332	0.117978681204973	-0.0413082702753962	0.252853547318323	0.0347421042942208	-0.0104751867943811	0.0121334587499198	-0.0224386171667646	-0.0163914125443899	-0.0317113173699989
0.53905835636138	0.22625171273783	-0.0540192036625581	0.273443548213313	0.00528854888812258	0.0107313495279764	0.00800994920804943	-0.0124521729420239	-0.0300174756872464	-0.0452659219165796
0.882634067044067	0.0702463543506495	-0.0686677225041578	0.0975849245525715	-0.00484477836465724	-0.00973015470771987	-0.00728746653618861	-0.0125654470837748	-0.0202925935978582	-0.0281108990846481
0.932348842203548	0.0676511577964519	-0.0713226884811505	0.063561746031746	0.0137175443510738	0.00461062055591477	0.00916408245349432	0.00219630252100844	0.000432679738562203	-0.00288651260504202
0.662258382085978	0.270369613755833	-0.0566796432810401	0.228896072945713	0.0182845332022431	0.0123302016642298	0.0153073674332365	-0.00800205567911738	-0.0253237835679996	-0.0354463214399057
0.924914696545285	0.0603706040412743	-0.0705508704066299	0.0692900093370681	-0.00546037087095919	-0.00931459821224523	-0.00738748454160221	-0.016278782331855	-0.0186745390883627	-0.0261716745347406
0.933925630252101	0.0660743697478993	-0.071119172663501	0.0624002521008404	0.00903280112044824	-0.00225158051099228	0.00339061030472798	0.00415289915966399	-0.00518221539897989	-0.0108601069518716
0.0934269318739261	0.0639664318123451	-0.0068843862767035	0.0345068757533678	0.0109758330309679	0.000483284082450366	0.00572955855670913	-0.00664587759966295	-0.00375755300328889	-0.00765591750863805
0.113293182210803	0.0692709827653286	-0.00908197959200431	0.0517786873188645	0.0151617750389217	-0.00149499010899573	0.00683339246496299	0.00292886428355252	-0.00131983074659615	-0.00672377276044213
0.325710207688282	0.0975708279931023	-0.0305307929552387	0.219508756472262	0.0359219784490102	-0.0124408794592135	0.0117405494948983	-0.0114231226634127	-0.0218972080132063	-0.0322918636441765
0.0013559262329512	0.000979816145655983	-3.3486741383746e-05	0.000221951535257101	-0.00016964915437285	-8.91068326190874e-05	-0.000129377993495969	-0.000213584544834368	-0.000277474774325758	-0.00036001153411603
0.475842192628023	0.174153943014361	-0.0443451865274583	0.235832664316373	0.017158950180483	-0.00504619778332777	0.00605637619857763	-0.00345580393298434	-0.0199504586038486	-0.0342622894472594
0.0471812180919381	0.0012702050012261	-0.00113568563758058	0.03758116105416	4.45536965894208e-05	-6.0619339544675e-05	-8.03282147762707e-06	-0.00395928173022427	-0.00749690260256314	-0.0101966285177485
0.11478929758645	0.0736416209806168	-0.00941127656538879	0.0535476724006668	0.0176762911365869	-0.00548680531337696	0.00609474291160497	0.00313822603503594	-0.00277706801668734	-0.00493230618666338
0.90273741363212	0.0972625863678804	-0.0695029191966698	0.0876014098972923	0.0125176003734827	-0.00830595375213017	0.00210582331067632	-0.00481855411217014	-0.00743839703549054	-0.012713391200303
0.202447454317035	0.138486073943721	-0.0171852608254033	0.123608867944644	0.0110173334292852	0.00905270821877374	0.0100350208240295	-0.00351505792697215	-0.00559094427755857	-0.0149909610237951
0.392230346128287	0.0748480273721868	-0.0389424369585999	0.256170603992739	-0.00309068269939095	-0.0076943770377903	-0.00539252986859062	-0.0242857756070094	-0.042214829365611	-0.0512547930583364
0.368609095734743	0.132011773836442	-0.0341499903854469	0.211556581682501	-0.000412871274126314	-0.00221790366338687	-0.00131538746875659	-0.0168201978454199	-0.0312108924092532	-0.0450017459939928
0.893641072914014	0.106358927085986	-0.0680621269172319	0.0920846973941092	0.00892585349291231	0.00509282064340888	0.00700933706816054	-0.000738642958348912	-0.00434693427487542	-0.0147663333072157
0.114568496333962	0.0898760171672097	-0.00863986754573996	0.0848530916304073	0.0202146623165562	0.00210772467731402	0.0111611934969351	0.00342049311774441	-0.00625146600036709	-0.00980165583398705
0.0637514802137443	0.00643607361090054	-0.00448392047793403	0.0312723562956507	0.00435477523922577	0.000828991700254147	0.00259188346973996	-0.00022800915271648	-0.00235348343036833	-0.00570608000540949
0.450349124437949	0.242284567507609	-0.0428690887451562	0.222266459855697	-0.00112237567801826	0.00299162519604845	0.000934624759015124	-0.00833952357856388	-0.0186536386120866	-0.0400367113383249
0.905914836601307	0.0940851633986928	-0.0695574401522736	0.0854569281045752	0.00996356421356415	0.00681647058823531	0.00839001740089973	0.00584325922443563	-0.00599877175112473	-0.0162206137979668
0.30519954262784	0.107731577438426	-0.0289629198089409	0.194591582855647	0.0267726027124727	-0.00831676314346774	0.00922791978450249	-0.0148578175507764	-0.0163540768755824	-0.0300723263052454
0.93337162464986	0.06662837535014	-0.07145842022659	0.0630577871148459	0.00247789915966379	-0.00978181308887194	-0.00365195696460408	-0.00401969187675077	-0.00865714808926887	-0.0111839368474663
0.220350589722957	0.0279572766360646	-0.0183855484595174	0.14205017488193	-0.00411160609506145	-0.0012965555156742	-0.00270408080536783	-0.0137083193316717	-0.021097155171956	-0.0287996660423321
0.114966051902979	0.0897281240628239	-0.00904484621999148	0.0861762831636387	0.0122430828444107	0.00233684401143699	0.00728996342792385	0.00118937267895551	-0.00840941281070014	-0.0157254344280361
0.0630064665991126	0.00649997743623799	-0.00471405207191939	0.0223367999794988	0.00057897598197465	0.00115776152774615	0.000868368754860405	-0.00139290402066378	-0.00176825396109814	-0.00415189679841975
0.933006013071895	0.0669939869281045	-0.071303708209365	0.0628139869281045	0.0105583473389356	0.00198860877684415	0.0062734780578898	0.00488994685053512	-0.00449867158984796	-0.0125889404549699
0.855396615476027	0.144603384523973	-0.0654180927361456	0.118970754017225	0.00663250435838669	0.0109190361964064	0.00877577027739662	0.00529771505311305	-0.004593390473425	-0.0140957692634163
0.904897675070028	0.0951023249299719	-0.0689729140185842	0.0865171148459383	0.0113858916900094	0.00688938375350134	0.00913763772175535	0.00525300759697811	-0.00784129883188711	-0.0108591215647098
0.90513441643324	0.0948655835667601	-0.0686345980847824	0.0856761718020541	0.019627731092437	0.00955250664368312	0.0145901188680601	0.00550898895222429	-0.00256036470065879	-0.00867196672608428
0.642251150976753	0.180794475510931	-0.0547954300327437	0.231470966434029	-0.00374998158459539	0.00723751771023573	0.00174376806282017	-0.0254537152102462	-0.0406858492102609	-0.0449247113083271
0.663027996357117	0.31742659693732	-0.0569118647235362	0.226123857184786	0.0248903868650635	0.0142747943102712	0.0195825905876674	-0.00194630687215336	-0.013182418594992	-0.027401874768705
0.437804815042739	0.0872381712406862	-0.0406988371902283	0.224087760752433	-0.00263125669606601	-0.00193950866139653	-0.00228538267873124	-0.0214443694896883	-0.0368899079821366	-0.0439258216435613
0.906208431372549	0.0937915686274511	-0.0689605073295128	0.0850374509803922	0.0186230532212887	0.00754420337832107	0.0130836282998048	0.00201642729819218	-0.00856827149974193	-0.00707655471978996
0.893862668703845	0.106137331296155	-0.0679152495238396	0.0921273312961547	0.00807067396655636	-0.00152782831547549	0.00327142282554049	-0.00168202645393833	-0.004049203704792	-0.0223631461571473
0.118799352656292	0.0941578272335518	-0.00938692132892173	0.0881720619774724	0.0132158445545455	0.00386727636392546	0.00854156045923547	0.00124250299594056	-0.00259992987494495	-0.0132095967124447
0.419029374616741	0.118073535295308	-0.0402281003907731	0.252329033732331	0.0113949409618256	-0.0175158718962801	-0.00306046546722721	-0.0108873550917563	-0.0208000999152745	-0.0404494524162163
0.0214148626539025	0.00600899975248773	-0.00197444115134576	0.00918699780769971	-0.00107645912715566	6.34702479228831e-05	-0.000506494439616388	-0.00142698005977326	-0.00126369803951926	-0.00256926698107676
0.930448646125117	0.0695513538748832	-0.0719131103432207	0.0647713538748832	0.00720364145658248	-0.0126844817927172	-0.0027404201680673	-0.00769777748557121	-0.0145407784862198	-0.00650184025125211
0.0171476617664496	0.00447788992076657	-0.00158523269841384	0.00972128926549988	0.000324248116100358	-0.000538160935245439	-0.000106956409572541	-0.0010498521229025	-0.000843157578445733	-0.00232064630396683
0.0751335210223684	0.0447716001823333	-0.00520956708450127	0.0214578981653169	0.00420526601913944	-0.00197715907279902	0.00111405347317022	-0.0052588190108966	-0.00416533154804792	-0.00698899844578045
0.0498181007690476	0.00775530228936588	-0.00337287729471675	0.0200511673009174	0.00307378642630009	0.00251967531520171	0.0027967308707509	0.000658138561131491	-0.00193178014322126	-0.00309618810545629
0.0679235573308809	0.00520691216003022	-0.00487869647201418	0.039234844386212	-0.00297131209284153	-0.0028670040684238	-0.00291915808063266	-0.00725191781961658	-0.0102761842474434	-0.014410856809303
0.153010860340131	0.10523579931763	-0.0136879326642929	0.0972451073911803	0.00742668699741147	0.00734449535791409	0.00738559117766277	-0.00135224019182126	-0.00827026156066812	-0.0133578828809968
0.906804985994398	0.0931950140056023	-0.0687462127974003	0.0848027450980393	0.00550645106527459	0.00673154061624648	0.00611899584076048	-0.00112136389754036	-0.014769121662651	-0.0106750911842867
0.563614040463238	0.267036513228776	-0.0501516367217293	0.225015778178071	0.0214562649198626	-0.00229623183616812	0.00958001654184726	-0.00985571703196852	-0.0168157593601725	-0.0439686589534022
0.417017461112627	0.117617760181884	-0.0408636828416215	0.251992972005217	0.00262435013196333	-0.0203759052603449	-0.00887577756419078	-0.00987185921152856	-0.0260630499911646	-0.0321182382153485
0.152873753230233	0.0982289626460741	-0.0132718027158581	0.0896405061446183	0.00626299645844391	0.00423977581520082	0.00525138613682236	-0.00408520896335907	-0.0095430334002774	-0.0106498839714728
0.35527463388532	0.0713772725884801	-0.0327155709772766	0.21164251160931	-5.99298446462004e-05	-0.000308128051776435	-0.00018402894821129	-0.0256065910938673	-0.0373232750583101	-0.0446159579159515
0.14437756429408	0.0548588108138188	-0.0122094152750019	0.0912812461537278	0.00831669589723411	0.00437048870139059	0.00634359229931236	-0.00222157535641135	-0.00736176835428068	-0.0155931915985746
0.532875498097265	0.127534000820302	-0.0552243608684419	0.27399022606343	-0.00361035425379008	-0.00877847917484986	-0.00619441671431997	-0.0246536332314731	-0.0406104424840226	-0.054851457851584
0.0801951360750927	0.00653120850322934	-0.00575043029627108	0.0389499716301979	-3.53020610946719e-05	-0.00270778106836539	-0.00137154156473003	-0.00520952797485055	-0.00896223877877175	-0.00963437336073512
0.11531776079937	0.0735724473224402	-0.00925013070826575	0.0531234251146364	0.0169177451383863	-0.00358765513535132	0.00666504500151749	0.00204518706250029	-0.00207228237243337	-0.00906094953180107
0.306377739182503	0.0506248023141245	-0.0314568210630803	0.24299891153702	-6.77321732240888e-05	-0.000589954223692457	-0.000328843198458273	-0.0168143982687741	-0.031715608464691	-0.045023123888514
0.646775465827935	0.176838157716164	-0.0546533188534711	0.22799775778047	-0.00601651248097224	0.00141675863639412	-0.00229987692228906	-0.0123109316054718	-0.0313542100245582	-0.0452077378983501
0.22488514100278	0.0311803886028403	-0.0194529030296028	0.144781313371655	-0.00188667619799021	-0.000701583309893394	-0.0012941297539418	-0.0135569378807536	-0.0205695566572482	-0.0293153950022207
0.0442380614792575	0.00590509919712165	-0.00345469051882562	0.0165575490036893	6.26611489754e-05	-2.69370161787019e-05	1.78620663983456e-05	-0.00280171822081669	-0.00311893909730673	-0.00617206561463177
0.579920703318602	0.367604308898566	-0.0551135635847709	0.264900173910725	0.025134689704189	0.0241270831583819	0.0246308864312854	0.00790739896727566	-0.00851142633549906	-0.0242123140283907
0.0657751368565476	0.0108981143178601	-0.00477984803003399	0.0330409917607248	0.00190069632892406	0.00350536051467357	0.00270302842179881	-0.000343916186653359	-0.00299656455303185	-0.00494745059311118
0.113886828920633	0.069129756404903	-0.00886721128969624	0.0515376406276083	0.0153854566437185	-0.00115536860404084	0.00711504401983884	-0.00225045434243296	-0.00825985618972143	-0.00324410158853153
0.10315235177264	0.0264682915436368	-0.00817417373079453	0.0888979011848559	0.00904137010212031	-0.00181519419058129	0.00361308795576951	-0.00371926192225934	-0.0139927703017563	-0.0197004830442615
0.54091673395405	0.224877050312881	-0.0538120288756394	0.273220952260106	-0.00453527422008237	0.00884206389868991	0.00215339483930377	-0.0168062709521754	-0.0297810383580118	-0.0485136072528747
0.581647838311564	0.36378096090943	-0.0535813448342601	0.263403977319281	0.0328416927104614	0.0204082402997634	0.0266249665051125	-0.00124085310617816	-0.00943572218280886	-0.0232101142459837
0.893947292250233	0.0752274885588963	-0.0691814647627618	0.0942416153127918	-0.00298472007039474	0.00261544755897702	-0.000184636255708859	-0.0112285698434692	-0.0130673589248931	-0.0252533489052335
0.930137833800187	0.0698621661998133	-0.071346111223797	0.0649821661998133	0.00832429505135401	0.00545244631185815	0.00688837068160608	0.00284764239028945	-0.00444337153043028	-0.00561231813937679
0.470507017892042	0.174503473598115	-0.0450353264039268	0.237491049352357	0.0199637200134066	0.00435177156884425	0.0121577457911254	-0.010995436483504	-0.0213066315940045	-0.0297047897333235
0.89314117477294	0.10685882522706	-0.0681403953939586	0.0918224386724387	0.00615223900282724	-0.00142704014939321	0.00236259942671702	0.000902302240243347	-0.00856586113233171	-0.0141002814677583
0.857306787526199	0.142693212473801	-0.0653167685238917	0.115989094826742	0.00771595300124717	0.0101493750271258	0.00893266401418646	0.00169223728885493	-0.00168149843276788	-0.0119452175202932
0.375834468973077	0.223590821971928	-0.0344653579809017	0.207824342845831	-0.00361129345806077	0.00438055363303991	0.000384630087489568	-0.015239210923961	-0.0194674591435415	-0.035835496696732
0.906214537815126	0.093785462184874	-0.0693646808364422	0.0854861344537816	0.0183380672268909	0.00408595620066221	0.0112120117137765	0.00921300653594781	0.00310900305576778	-0.0119492192727545
0.895778776844071	0.0739024940833656	-0.0695039806626887	0.0926671055088701	-0.00467705707979071	-0.0139711544990957	-0.0093241057894432	-0.0330980199512524	-0.0380893419137657	-0.0387708974084051
0.12594148356385	0.011230581719115	-0.00964070221188623	0.0620091615556564	-0.00237302788699258	0.000716653405212847	-0.000828187240889872	-0.00653586381956286	-0.0120288832822286	-0.0158295467803452
0.550683685670941	0.3209748213913	-0.0546701749647503	0.269655390797277	0.00986503751849888	0.0160090246205259	0.0129370310695124	-0.0102125297450344	-0.0293121885872997	-0.0411564014089951
0.284520374552368	0.0467436570455655	-0.0277514165965159	0.196091210682689	-0.00363397980979219	-0.00260535309885235	-0.00311966645432227	-0.0137545892644342	-0.0330002285558756	-0.0450463529685659
0.0132747064460435	0.00144733978345231	-0.00114773977979372	0.00294405773183318	-0.000241439727569877	-0.000795461945418362	-0.000518450836494119	-0.000742191140974867	-0.00119957493845282	-0.0014428197561016
0.298730800750748	0.105178521362538	-0.0295343470427571	0.193706024451709	0.0268621591250941	0.00589467889564915	0.0163784190103716	-0.000812914692154165	-0.0135841661738085	-0.0260094028490859
0.0121201590867175	0.00795567790138523	-0.00088146233783044	0.00581107829475953	0.00592329649072902	0.00281860143160342	0.00437094896116622	0.00166834562640947	0.000919916148563543	0.000743264245015966
0.0258661679206652	0.00590242148123891	-0.00188707899465183	0.0124642324986189	-0.000118555632201381	-0.000529146456541611	-0.000323851044371496	-0.00202480927615439	-0.00296853662507816	-0.00434931146598139
0.0650814908212006	0.0198443708243019	-0.0026635252648147	0.0389685896941829	0.00654992938673556	0.000321312627675693	0.00343562100720562	-0.00164293246084431	-0.00552685395151455	-0.00937560186396708
0.923917497665733	0.0610162182035846	-0.0710705892297984	0.0700436788048553	-0.0094676215940922	-0.00837307912003404	-0.00892035035706318	-0.015057880322292	-0.0208506703480423	-0.0237742802046089
0.132295833080174	0.0881631053482814	-0.0102457792078077	0.0610966143065453	0.0187536910829146	-0.00514699981398031	0.00680334563446711	-0.00571721508887779	-0.0104809499775252	-0.00735664125113623
0.112704404560804	0.0687928361469446	-0.0084991474745561	0.0511533694122872	0.0173728928717793	0.00170838654227523	0.00954063970702725	0.00452966188025508	-0.00270750877977843	-0.00265491484069283
0.284457444062598	0.0464637610374193	-0.0274056307231282	0.195650410184892	-0.000168409843179784	-0.00774034657261286	-0.00395437820789629	-0.0176872081500514	-0.03081981610936	-0.0427555062388906
0.89305921483745	0.10694078516255	-0.0685641473028678	0.0932471156947627	-0.00368265489412534	0.00276113433663605	-0.000460760278744643	-0.0095941293312809	-0.0184033329242843	-0.0220363432280906
0.559727351480624	0.188239388613071	-0.0494750055856714	0.227546024498037	0.00637923707755772	-0.00710015199722724	-0.000360457459834818	-0.0191144744332883	-0.0503621726511099	-0.0505394964642182
0.0449611384039225	0.00204579696103623	-0.00317964585202679	0.024219532737282	-0.00440565693573264	-0.00486452948797599	-0.00463509321185432	-0.00734832759377606	-0.00965789175793783	-0.0119405364561153
0.929450644257703	0.0705493557422969	-0.0711509187012151	0.065459943977591	0.00502254901960786	0.00701168067226887	0.00601711484593836	0.00311626050420166	-0.00494966980731681	-0.00921557592734068
0.0799493909994554	0.0065725216309046	-0.00574628585508848	0.0389418768101638	-0.0011602016666499	-0.00137954150642099	-0.00126987158653544	-0.00541618236007546	-0.00804150059646255	-0.0119235324375302
0.574378668074855	0.284799545972406	-0.0536866381595436	0.26536017237895	0.0226511896074492	0.0184972230683887	0.020574206337919	-0.00566861614316239	-0.0226097676298415	-0.0315148905880811
0.0928040673262287	0.0125066377103809	-0.00793453995050425	0.0614994236995202	0.000153874617798172	0.000717300764640869	0.000435587691219527	-0.00573634386379129	-0.013195861326557	-0.0163402613352175
0.0203627788636852	0.0247299371054611	-0.00164145174668441	0.0132576815408395	0.0154601759762818	0.0034830346822383	0.00947160532926005	0.00899425160596985	0.00506993915945793	0.00398007657327408
0.151724420202959	0.0986872320699934	-0.0127116445728522	0.0891661942967064	0.00541737253751984	0.00468626499599384	0.00505181876675684	0.00155121991487159	-0.00490638383467087	-0.0104613338857555
0.409653216486818	0.0764861918723367	-0.0401941021274304	0.254936267293531	-0.00554862096093295	-0.0101248523413621	-0.00783673665114754	-0.0214288161741258	-0.0363526197695126	-0.0479439980693224
0.151238650058604	0.0570175299572887	-0.0134493749649163	0.0990387007201494	0.013159125763428	0.00388933880463024	0.00852423228402913	0.00292031364750861	-0.0059511484265854	-0.00718055283562452
0.412082321378831	0.117926988803291	-0.0410295203004887	0.253773147258645	0.0202066723490869	-0.00906200232819682	0.00557233501044502	-0.00417302164797684	-0.0228601295875884	-0.0394685903519197
0.857905152951624	0.142094847048376	-0.0649410211219354	0.117438182928183	0.00970737994032111	0.0110984189013601	0.0104028994208406	-0.000658413143949321	-0.0130743889933596	-0.02248847198169
0.894318298107122	0.105681701892878	-0.0685736521035376	0.0920001892878365	-0.00110164077752317	0.00220356930651044	0.000550964264493636	-0.00881384471737401	-0.016760910142489	-0.0198488764503471
0.208057204775444	0.0322291540491464	-0.0181680881131267	0.143133729805409	0.00024741306112358	-0.00143627506205629	-0.000594431000466356	-0.00997145677999034	-0.0200597070272018	-0.0288379025231205
0.0266434650260596	0.00207629372315998	-0.00171597596079431	0.00778343042233597	-0.00058602229619252	-0.000405434465977853	-0.000495728381085189	-0.000949315289342705	-0.00364659608242196	-0.00387622842538607
0.657317707180818	0.271949317031193	-0.0561071591130198	0.230446754961296	-0.0053866087619584	0.0148589144583054	0.00473615284817352	-0.00410334166802706	-0.028760541222293	-0.0382611565164406
0.00811677255018063	0.00874335466225074	-0.000800953558697495	0.00799547452971989	0.00469550380671313	0.00479041659585761	0.00474296020128537	0.00646403683031604	0.00408617184457469	0.00381182510942942
0.0431966842962482	0.0162230059398956	-0.00327689897507038	0.0126115109104487	-0.00108891632955173	-0.00247515765721489	-0.00178203699338331	-0.00297214514987108	-0.00309757729894956	-0.0054800171360366
0.93336253968254	0.0666374603174603	-0.0711921836211878	0.0627515779645191	0.00454390289449114	0.00306838468720827	0.00380614379084976	-0.0052724976657329	-0.0138329581319449	-0.0157617252029018
0.456509227681059	0.318558245992547	-0.051238508897504	0.294841948882871	0.00230458721788979	0.0118213469393361	0.00706296707861293	-0.0156844762419119	-0.0336499789580678	-0.051314624663155
0.0340366574801627	0.00281802813812458	-0.00254187438559374	0.0108696372078904	-0.00109896165126445	-0.000679841762450117	-0.000889401706857279	-0.00150117682064518	-0.00279797855838166	-0.00398925290088969
0.0202907902196318	0.0247659316367693	-0.00171938672968368	0.0131315730321453	0.011170903537845	-0.000315976963762975	0.00542746328704104	0.0058632057302614	0.00363882379827852	0.00149388431383402
0.0650231449450963	0.0201090497126329	-0.00301240654370186	0.0390595072703469	0.00610393631302547	-0.000939555578774579	0.00258219036712544	-0.000547537027890274	-0.00531757731377943	-0.0111958770183447
0.185702445134834	0.0344818864240268	-0.015923601158734	0.124384025585818	0.000812190382522532	-0.00209729877166395	-0.00064255419457071	-0.0117278832495717	-0.0210010986615826	-0.0279067154337792
0.398534310615271	0.0767220448576089	-0.0395727723024063	0.256563210349771	-0.00384959431273502	-0.00954191763385881	-0.00669575597329691	-0.0245463271088717	-0.0436703897231172	-0.0616828586775483
0.00759706341237064	0.000584350583497784	-0.000614650136921165	0.00440543758193649	-0.00160334625705299	-0.00123345284696915	-0.00141839955201107	-0.00148426546760943	-0.00215282544275126	-0.00198558389485038
0.0681648761362465	0.00523545432110488	-0.0045859348070266	0.0385642209914243	-0.00366048934234232	-0.00332154689435081	-0.00349101811834657	-0.00732774993188044	-0.0110394313489638	-0.0141953130242667
0.850703854511502	0.149296145488498	-0.0649250621548113	0.119959873525168	0.0071889452704158	0.00688605043745194	0.00703749785393382	1.99652712269405e-05	-0.0108016279642494	-0.0152700622772075
0.0476200340906301	0.00321232892743892	-0.00360867683124114	0.0261048365219038	-0.00398788581168327	-0.00384437230970837	-0.00391612906069582	-0.00682846080581154	-0.00877197895101075	-0.0122092279453127
0.30773085325263	0.0505004489887789	-0.0314549792966665	0.24414070584318	-8.48146905037539e-05	-0.00171275857254821	-0.000898786631525983	-0.0188377118419012	-0.0335117434642977	-0.0474234582420833
0.855243292328586	0.144756707671414	-0.06540904474568	0.118632449968332	0.00936696910932211	0.0128309724954015	0.0110989708023619	0.00323251196515906	-0.00540972054089695	-0.0172448141142112
0.017054385796639	0.00906252816287772	-0.00171163578466319	0.0112394959940831	0.00235125504152784	0.000852440664120012	0.00160184785282393	0.00167251866523046	0.00109125269639853	0.00104203298286466
0.0993977732384355	0.064920524129812	-0.0073131725190104	0.0374153888373785	0.00113753959617115	-0.00302891378754291	-0.000945687095685876	-0.000546913404888064	-0.00937868283702745	-0.0078817747243119
0.551005803575036	0.321181236985007	-0.0566547852265651	0.271080384997996	0.0137050046705677	0.0150052385842309	0.0143551216273993	-0.00887376401849782	-0.0250089735936428	-0.0395785806955405
0.0258288774539295	0.00575870421540763	-0.00165060826959656	0.0123487987816458	0.000165567823366273	0.00025645220384396	0.000211010013605118	-0.0024450774046533	-0.003457856480297	-0.00474207577242881
0.00972330352475867	0.00143078977708967	-0.000702675529767223	0.00409147557643317	-0.00216727852317086	-0.00171791970750794	-0.0019425991153394	-0.00184374738045383	-0.00236810408055064	-0.00238036596576037
0.856792965270024	0.143207034729976	-0.0653679177917013	0.116777569489334	0.00574537867361391	0.0135142467989526	0.00962981273628327	0.00622229363343907	-0.00456310983902686	-0.0130096440487617
0.211606967280602	0.0221222785202319	-0.0170957505504029	0.1796469749215	-0.00148070506560785	-0.00233066182811845	-0.00190568344686315	-0.0146105214853066	-0.0266425778960465	-0.0355567154568913
0.0734371902735345	0.00489149043801082	-0.00553255317092437	0.0259588135156683	-0.000273951919303198	-0.001878276842848	-0.0010761143810756	-0.00504669999857563	-0.00842120198953218	-0.00928257285204287
0.0795617886185591	0.00837800323172663	-0.00607710969117788	0.0334522534108393	0.0030144537232893	0.00439605466977311	0.00370525419653121	-0.00114287758857518	-0.00261313575256529	-0.00544148785691696
0.930007385620915	0.069992614379085	-0.0708986078457733	0.0655443790849672	0.000771727357609775	0.00513580765639587	0.00295376750700282	-0.00255451499738646	-0.00185608884579469	-0.0082331214018585
0.905432950513539	0.0945670494864612	-0.0704317814035124	0.0861799906629319	0.0238371895424836	0.00842665732959846	0.0161319234360411	0.00163439563704271	0.0034407134368899	-0.0152462975260035
0.0565975804696768	0.0104757981063474	-0.00440159969016035	0.0352146861231393	0.00158338775219043	5.91894632186174e-05	0.000821288607704522	-0.00311656961493297	-0.00605580344888815	-0.00813739314076484
0.0995966708922306	0.0652538440993715	-0.00754328678625889	0.0374707910853381	0.00899480839528888	-0.00557680519811389	0.00170900159858749	-0.00375357022584062	-0.00275173410856518	-0.00844006008567601
0.431435497214285	0.0979920432665582	-0.0479767959850738	0.30013513386452	-0.00665917354620693	-0.00473425638136404	-0.00569671496378549	-0.0242853239963564	-0.0423766746970502	-0.0609330669603023
0.0125326293149379	0.00860632582386031	-0.00180773677650732	0.0114540238710306	0.00509061478258495	0.00296545603450626	0.00402803540854561	0.003540361831368	0.00442391403960325	0.00248394684910747
0.0966745388847026	0.00789995427004635	-0.00692449947841645	0.0400459441192039	-0.00218536886997334	7.72315027642301e-05	-0.00105406868360455	-0.004507098663435	-0.00890633547357711	-0.0112482658830275
0.57361126322301	0.280370533150132	-0.0536605671963057	0.26966490743384	0.0171078323935219	0.0178919830911867	0.0174999077423543	-0.00793788752615743	-0.0292396609943653	-0.0451863657685407
0.457159190009896	0.241428351556803	-0.0426522438423304	0.220146565267625	0.00809748758157136	-0.00129823597366507	0.00339962580395314	-0.00691712210577106	-0.0221064789860408	-0.0319693690036657
0.307850171485397	0.0509497248394808	-0.0299833070442758	0.242260382238181	-5.59407616634866e-05	0.00192891010105217	0.000936484669694371	-0.0190458978970917	-0.0322544797949301	-0.0448326887954579
0.550500523998677	0.321929429593677	-0.0552017347746905	0.269678644495344	0.0238110739289747	0.0152150958394196	0.0195130848841971	-0.00745194519061743	-0.0307405363835247	-0.0422034348649534
0.895576834733894	0.0737841973046296	-0.0687556246570534	0.09182081232493	-0.00544219447219441	-0.0037367326790857	-0.00458946357564005	-0.0220091814390514	-0.0192869253027196	-0.0493257137769587
0.00499531486723646	0.000336529133148104	-0.000532903949156491	0.00513793887566093	-0.000191685499355171	-0.000188415504282072	-0.000190050501818622	-0.000670962716757352	-0.000850116300813743	-0.00128967158182243
0.54585274986296	0.225456934518636	-0.0544254521248915	0.271234339940736	0.0109940352687725	0.00498986764832776	0.00799195145855014	-0.0114994184077293	-0.0223407862837365	-0.0435343500827928
0.216685557618533	0.0249383481972579	-0.0188411604865395	0.183152161234983	-0.00263694383327781	-0.00379949078293559	-0.0032182173081067	-0.0136416123918452	-0.0251710037535691	-0.0366327019940153
0.658639599365555	0.273275838113281	-0.0563918201236568	0.227813953076874	0.0129749530602442	0.011092261132268	0.0120336070962561	-0.00288289870942504	-0.0127603033749641	-0.028206141068906
0.558992796812479	0.18946560267437	-0.0508935166957363	0.229365530722704	0.00504579215338452	-0.00505348753413648	-3.84769037597987e-06	-0.0123626174741028	-0.0384538693219225	-0.0462984046595275
0.409437700340367	0.0768449872239161	-0.0405637809067547	0.255770745121171	-0.0032766855691983	-0.00509662813021944	-0.00418665684970887	-0.0197332474061737	-0.0395658402142149	-0.0564297570446453
0.0730104326332375	0.00463323782171568	-0.00545745596610632	0.0255608912441956	-0.00350638801588576	-0.00478005708864115	-0.00414322255226346	-0.00606251789088763	-0.00811796170711863	-0.0108210750787905
0.012474426620594	0.00881634551047667	-0.00108355388500512	0.00937416136362519	0.00708411324598202	0.00325280575701676	0.00516845950149939	0.00378039973016673	0.00274859593912323	0.00214068359836349
0.576422354017422	0.368476589573532	-0.0537021516078766	0.266621395334759	0.0304265084976451	0.025155843768229	0.027791176132937	0.00138395241393086	-0.0149165678233939	-0.0293761505563138
0.295925561783557	0.0449095980085495	-0.0288618452848908	0.195835644171268	-0.00386690553160235	-0.00301512631041456	-0.00344101592100848	-0.0167738523719824	-0.030313105435084	-0.0446179457911956
0.0965214425582215	0.00751930713152182	-0.00665877692929563	0.0398039879181426	-0.00172511802087529	-0.00292604745750699	-0.00232558273919113	-0.00709088652685752	-0.0091295647233678	-0.0106294821429786
0.890957879375527	0.109042120624473	-0.0686079779066316	0.0936093220504985	0.00531699457405332	-0.0054880708180709	-8.55381220087326e-05	-0.00253915674452843	-0.0116847739515388	-0.016651771333242
0.299826207154794	0.103776384183832	-0.0283230763762251	0.192035446803429	0.0273321993966649	-0.00393426617122306	0.0116989666127209	-0.0040725064820874	-0.0144939469300328	-0.0231387255717184
0.546512619888472	0.226182358143563	-0.0542164017660736	0.270502408844323	0.00749379677184114	0.00778903591535118	0.00764141634359616	-0.00797879077114771	-0.0246342649265601	-0.0485818329504729
0.901178534080299	0.0988214659197013	-0.0688843029233118	0.0879781045751634	0.013828188608777	0.000694431712078836	0.00726131016042797	0.00424914292793566	-0.00594085852056425	-0.0110093805867335
0.659561857265376	0.320699950762436	-0.0566649053031838	0.229078680139252	0.0305475335000089	0.01365146980091	0.0220995016504595	0.00347411487695481	-0.0118739492419132	-0.019057573086021
0.45281989874638	0.183038179992443	-0.0507192959425169	0.298361157770345	-0.00492463994877212	0.00558089858849381	0.000328129319860815	-0.0188677198252825	-0.0388018649454047	-0.0557791171555192
0.933544024276377	0.0664559757236228	-0.0713771219790955	0.0625053874883287	0.00590095238095245	-0.00121627020038773	0.00234234109028242	0.00745450046685348	-0.00397164557664553	-0.00126718954248373
0.64696656518211	0.177776235827188	-0.0557099025444924	0.228558137667435	-0.00352582524195622	-0.00855361822493972	-0.00603972173344791	-0.0203482200357105	-0.0332588224002047	-0.0434517501035697
0.904923986928104	0.0950760130718955	-0.0692834980558387	0.0867713071895426	0.00637159324335812	0.0117435200746966	0.00905755665902741	0.00418106187929734	-0.0018358963585432	-0.00876292912969379
0.0858834906243143	0.0113483056348165	-0.00715018770859965	0.060000392438555	0.00129761164446822	-0.00100308608197081	0.000147262781248714	-0.00669345021065122	-0.0105864458274835	-0.0169404529977824
0.0273023068274833	0.0101174638688521	-0.002429317731329	0.00985498455664157	-0.00385588632017901	-0.00275352138475057	-0.00330470385246479	-0.00375375378405039	-0.00518024749900888	-0.00547081903695262
0.545152160251234	0.324699487672065	-0.0547129232308939	0.272315768227741	0.00259425584375417	0.0085575946951979	0.00557592526947603	-0.00790333762489159	-0.0289508709032451	-0.0407388275722245
0.0759671672692547	0.0571621751769217	-0.00393582380068538	0.0437163113680619	0.00696406518649711	0.00105064601849818	0.00400735560249764	0.00271619601629604	9.39235266513433e-05	-0.00621534913129246
0.856639362271715	0.143360637728285	-0.0650382860075376	0.116708007221537	0.00566093520858213	0.00960583782614921	0.00763338651736567	-0.0027193663391587	-0.0114280556854343	-0.0214992205420492
0.656438492166047	0.271878084691185	-0.0572735547604118	0.231691483408391	0.0172100405194341	0.0159500820669838	0.016580061293209	-0.00360226509926753	-0.0175398776291239	-0.0414013811833249
0.929483258636788	0.070516741363212	-0.0716214767108686	0.0663343884220354	0.00736839402427636	0.000107991681521091	0.00373819285289878	0.000633641032170562	0.000834112129700415	-0.0112931835158305
0.0449134892978073	0.00219114672601575	-0.00289884722675417	0.0239083399817148	-0.00387540170360173	-0.00535843388612658	-0.00461691779486415	-0.00690946734629843	-0.00921889731748957	-0.0115760381682805
0.398492090984035	0.0763870388468152	-0.0383228784662263	0.254842189527841	-0.0102426883713062	-0.00648681470091927	-0.00836475153611271	-0.0228224723852639	-0.0373182080775326	-0.0541490051461015
0.0659148494937062	0.0310657866019563	-0.00308949255953728	0.0453678242350336	0.0187627758426664	0.00427038793814948	0.0115165818904079	0.00242475193170591	0.00202729044119375	-0.00871046061144768
0.445740325549233	0.159556975910015	-0.0409145987378949	0.221471944874535	0.00591218832214774	0.00621993098493645	0.00606605965354212	-0.0110669944342602	-0.025153994617338	-0.0359103955579105
0.457693433257981	0.318838528503614	-0.0515730911312988	0.2959427435511	0.0104383136181916	0.0108909509942316	0.0106646323062116	-0.0064479911862948	-0.0227450472771326	-0.0431860191885184
0.0156208168467268	0.0220621290447424	-0.000970412116084377	0.0102451609171962	0.00794875700900934	0.00525887296452463	0.00660381498676698	0.00691334272476064	0.00449617522679041	0.00293871893230122
0.01185377273406	0.023674282576702	-0.00106757756064827	0.0107044580346586	0.0149638030946106	0.00731897844171582	0.0111413907681632	0.00773211391604941	0.00715720829093971	0.00483308949434783
0.558759653354721	0.193274995447823	-0.0492534228897759	0.225576900835245	0.0172454067008182	0.00780745915079051	0.0125264329258044	-0.012839228420323	-0.0277084898073267	-0.045433777764276
0.54471275420882	0.111152712307551	-0.0487427336322795	0.229852286947836	0.0048564238248181	-0.0839549188315135	-0.0395492475033478	-0.0758914458714015	-0.0750547367714678	-0.0654356218483403
0.661168393377799	0.26984643600942	-0.0569423584999085	0.229393145937529	0.0124352987118556	0.0120598597730843	0.0122475792424699	-0.00548606010070185	-0.0230268351807486	-0.0330043186475079
0.656752574375333	0.271961171882524	-0.0561216301036606	0.231388355413016	0.0193842723097805	0.0143910639232281	0.0168876681165043	-0.00314972155478344	-0.0228600147531841	-0.0397813297926383
0.933239831932773	0.0667601680672268	-0.0715643891230868	0.0630189915966386	0.0109440336134454	0.0069438655462184	0.00894394957983191	-0.000693828197945945	0.000177843137254885	-0.00602437102113573
0.000395834411952153	8.36222803327619e-05	-8.81426957849841e-06	6.92640221827886e-05	-0.000112778963066062	-4.37324871568777e-05	-7.82557251114698e-05	-0.000105543052181824	-0.000111716892310555	-0.000112516316910523
0.208320843840784	0.137725020124041	-0.0183481723110781	0.124100881286429	0.0173917822871285	0.00499608529043899	0.0111939337887837	0.00423357434898311	-0.0126710850239129	-0.0125622803504463
0.0152620430007767	0.00232339452421529	-0.00105687960642983	0.00226599371940363	-0.00116536788865451	-0.000271534188303245	-0.000718451038478876	3.41598043800892e-05	-0.00112429950513131	-0.00111121039428503
0.220481207728669	0.0275832074290895	-0.0184974521819088	0.141961999147292	-0.000816647306718488	-0.0023817443062536	-0.00159919580648604	-0.0114694608113333	-0.0213516664526509	-0.0306208447582168
0.841214213890685	0.0854571713892472	-0.0646469683105509	0.123224724230018	0.000962836072275985	0.00457791314030065	0.00277037460628826	-0.0086958618809605	-0.0174122636223465	-0.0271753488339832
0.0167533806921261	0.0311098474837478	-0.00164293421970607	0.0114661721244751	0.0152100668183764	0.00955668991192005	0.0123833783651482	0.00774473302390584	0.00922941300155516	0.00801536192872389
0.0313477792237103	0.00215203347129322	-0.00249827127167768	0.00910718315902001	0.00043909829271855	0.000479868707477425	0.000459483500097987	-0.00108620730100401	-0.00186435583962904	-0.00239916393043878
0.193549240371205	0.0767496480875343	-0.0174960055029548	0.126837820153156	0.0206067181163569	0.00190201076387286	0.0112543644401149	0.00643992681292457	-0.00232867412649621	-0.0146508312735295
0.0340614408705013	0.0048508629499358	-0.00288465315980293	0.0141144987328432	-0.00135011483463054	-0.00062271395863879	-0.000986414396634661	-0.00130209475794876	-0.00329987826967439	-0.00355933011384184
0.102516237426257	0.0759428846897642	-0.00733950576382111	0.0393383657785333	0.013108066549992	-0.00257023134325532	0.00526891760336833	-3.86971805708125e-05	-0.00412328330826794	-0.00553863657465328
0.932818496732026	0.0671815032679738	-0.0718498533977778	0.0632603267973855	0.00045806722689079	-0.0282363941940412	-0.0138891634835753	-0.00252892623716161	-0.0131866293183941	-0.0105893085998968
0.932499673202614	0.0675003267973857	-0.0712223086605598	0.0634791503267974	0.0145396545284781	0.00691102707749769	0.0107253408029879	0.00435125116713364	-0.00312271369153727	-0.00385759570494859
0.0131808519221071	0.00872352639697874	-0.00177474694768457	0.011153484233988	0.00429136004561597	0.00258714259758347	0.00343925132159972	0.00334308283834132	0.00356345420015023	0.00264165922255798
0.932849066293184	0.067150933706816	-0.0717395168061014	0.0632650513538748	0.0013363958916901	-0.012005347267112	-0.00533447568771095	-0.00693532082296799	-0.0119045564892625	-0.0167828953399543
0.114290069052118	0.089403387922366	-0.00887824941487889	0.0854614400585045	0.0179848956136343	0.00191641968332185	0.00995065764847809	0.00207208415603892	-0.00466205290023357	-0.0102534602810028
0.223875461804694	0.0316774786689664	-0.0191932970381152	0.144860801120295	-0.000657103442907814	0.000716667870690885	2.97822138915216e-05	-0.0100240185254407	-0.0209576377026398	-0.0290606669002803
0.0854195122329473	0.012537967846024	-0.00625702216658436	0.0354690036378974	0.0033241324291171	-0.00342563852456959	-5.07530477262402e-05	-0.00299889143610964	-0.00522272098754183	-0.00922442729240032
0.0373596036437584	0.00922355920025342	-0.00123349960521321	0.0142730646659326	-0.00179069356706418	0.00303836548333714	0.000623835958136483	0.000775178521792388	-0.00410517875888872	-0.00481124937284456
0.208999177048008	0.13819190531895	-0.0183651148036589	0.124439883509506	0.0223026349154159	0.00038202898468731	0.0113423319500516	0.00114359890428398	-0.00452611898520294	-0.0099590441319318
0.93295695611578	0.0670430438842203	-0.0708608546391812	0.0627395144724556	0.013532623716153	-0.00454389212095108	0.00449436579760099	0.00613518674136315	-0.00232184191625373	-0.00230064389858509
0.549208013162455	0.21951497015057	-0.0556209394579964	0.273898299265067	-0.00170504959705975	-0.00372455185563569	-0.00271480072634778	-0.0181081484596327	-0.0297896565498705	-0.0519405267534599
0.20296904121506	0.0279886304822042	-0.0168522643691844	0.139757689221298	-0.00108169987205556	0.000364011612344145	-0.000358844129855707	-0.012012949196392	-0.0212267811105589	-0.0276278579235587
0.229467500313705	0.10558870810382	-0.0197578375879949	0.143454782460475	0.0217859825325903	0.00018203499916139	0.0109840087658759	0.00512513927603769	-0.00636750454533683	-0.0219650502334516
0.0214291299715393	0.00584156252990876	-0.00165812652349565	0.00882691774790325	-0.000493706341287009	-0.000839345323173323	-0.000666525832230168	-0.00152519462696131	-0.0011983383772376	-0.0010992755527061
0.304745012223785	0.106789681449441	-0.0289042639177798	0.194295370510628	0.0165927705686303	0.00357451639860823	0.0100836434836193	-0.00643444961213957	-0.0266207546731502	-0.0281872128987755
0.301103235795669	0.0490291858474208	-0.0304874546473569	0.242913886006828	-0.00355843219555768	-0.00487809190251931	-0.00421826204903847	-0.019420619946483	-0.0311707023998272	-0.0448501620084458
0.120320715782145	0.0101073629810481	-0.0088822929846335	0.0601664376941787	-0.00108958126258737	-0.000430836446417601	-0.000760208854502481	-0.00653263048926028	-0.0130213757963877	-0.0161950495036671
0.00791858612272009	0.000488060080063068	-0.000631766003391873	0.00455318254407773	-0.00130198715364332	-0.00149132628882403	-0.00139665672123367	-0.00197971050469217	-0.00204376311001169	-0.00259390882893802
0.0791590139322524	0.0464120352248004	-0.0056752986663718	0.0240981329223119	0.00281236864335317	-0.00257661380589866	0.00011787741872725	-0.00193410848302618	-0.005797368610738	-0.0101936922091378
0.085187806049811	0.0126000728236095	-0.00614033023713104	0.0352400339594465	0.00199963168765473	0.000131596346091736	0.00106561401687323	-0.00371280660892263	-0.0055275898908327	-0.00798972865403456
0.132405734011558	0.0884121691302428	-0.0100537002933255	0.0611878911585592	0.0129054005687438	-0.000837650022741443	0.00603387527300114	-0.00163856197016643	-0.00828025073027618	-0.00856070303616369
0.575412767921251	0.286256645121748	-0.053274167661105	0.264933720983443	0.0198336025348438	0.0254567777030116	0.0226451901189277	-0.00176651571790387	-0.0212870748838652	-0.0371452435118514
0.658548227584266	0.273836295633584	-0.0568754548185658	0.228137593184997	0.0133650826210328	0.0264046936216077	0.0198848881213203	0.00301016731346371	-0.0147829933655051	-0.0273274808514432
0.0336222600578206	0.0111599947052026	-0.00263976517763469	0.00734857908148858	-0.00366376978070668	-0.00518448790090695	-0.00442412884080682	-0.00347333152399596	-0.00391222605059015	-0.00489555158669292
0.527320547943052	0.127167802032849	-0.0535470271017754	0.275582109332243	-0.00596312789396503	-0.0122444832265797	-0.00910380556027235	-0.0256228623631362	-0.0433928942774497	-0.0568437400883073
0.0470652927716694	0.00339966456207352	-0.00359352664909061	0.0260063107616298	-0.00326199924367115	-0.00393749146207906	-0.00359974535287511	-0.00656351322717758	-0.00860829182342166	-0.0111454581587861
0.393225384152138	0.0750397229720341	-0.0384246689216504	0.256455379027801	-0.00336114644972219	-0.00615650019015707	-0.00475882331993965	-0.0243069748722181	-0.0383491026352563	-0.0521871679617976
0.469218698277906	0.1739498896057	-0.0439855416093234	0.235706840859041	0.0185231205046538	0.00556903589389574	0.0120460781992748	-0.00914091659430311	-0.0236509203086169	-0.0378509676829472
0.0488966479843804	0.00390706580910831	-0.00368592175243805	0.0196105446399586	0.00214750499870362	0.00240574359831202	0.00227662429850782	0.000246497593104474	-0.00108775727038482	-0.0043181758401117
0.0290146468978778	0.0321008935123873	-0.00226707791466927	0.016634137460857	0.00983115495056304	0.00585766422173735	0.00784440958615019	0.00863977857783028	0.0075218714138641	0.00496166874322012
0.0357818588500433	0.0120546918095119	-0.00251942090459979	0.00540031026286169	-0.000344648285224652	-0.0041971115756609	-0.00227087993044277	-0.00384617082904521	-0.00427591837711558	-0.00432038794012415
0.0674084302093511	0.0300187741878767	-0.00332317217385601	0.0398814787834587	0.0195704971822913	0.00459712905476486	0.0120838131185281	0.00920687978640571	0.0027851754255635	0.000981803596918809
0.855998818436465	0.144001181563535	-0.0659864604928572	0.11716303030303	0.0142634551069846	0.0110133540315894	0.012638404569287	0.00641187162824031	-0.0026208224781753	-0.00941874004695797
0.108180772249157	0.0306586951667447	-0.00933731662529418	0.0926367114632155	-0.000534765791315867	-0.0047035342380785	-0.00261915001469719	-0.00391579648176534	-0.0118312837296819	-0.0215206036176732
0.554593815782713	0.190603856337346	-0.05141311577545	0.231410569283987	0.0104402723671326	-0.00252949738469943	0.0039553874912166	-0.0144291623190922	-0.0286337559083453	-0.0402437401627034
0.39384316016576	0.0751425820532045	-0.0400706583593189	0.25823870655157	-0.0053010303927345	-0.00633093736058765	-0.00581598387666105	-0.0225517065567837	-0.0367272257637175	-0.0544687173003239
0.56360292080873	0.266663245604694	-0.0506212711246774	0.22577637803482	0.0241156861964673	-0.00412869224622681	0.0099934969751202	-0.0133029905628342	-0.0243438800637964	-0.0460981824388258
0.0998261285406907	0.0655091869920396	-0.00727553583100775	0.0368310306108278	0.00846018810860795	-0.00190567946624844	0.00327725432117976	-0.00119150194864658	-0.00749333608167199	-0.0119359751697763
0.857775814446991	0.142224185553009	-0.0655066059905391	0.116981947203124	0.0163466505390034	0.0117983176800132	0.0140724841095083	0.00324798865736942	-0.0057056578388931	-0.0137722945950627
0.552120015133656	0.321115096045425	-0.0543893312953463	0.269769988680427	0.0138209390129018	0.00716887212641903	0.0104949055696604	-0.0051058140438931	-0.0265031134965632	-0.0425214070132226
0.19745890931442	0.0241965883134293	-0.0185286342695856	0.157942899930288	-0.00170102612918499	0.000255094928940963	-0.000722965600122027	-0.0120202261980476	-0.0213413644123747	-0.0306789523343518
0.416899064333805	0.1164486755433	-0.0420579652006202	0.253128813307585	0.0290731208572764	-0.0159589753924635	0.00655707273240641	-0.013136839843466	-0.0301935482000467	-0.0383447182176279
0.0115821158709227	0.00813788651881722	-0.000965609652904294	0.00575985198177677	0.00415761528434725	0.00192798079469284	0.00304279803952005	0.00189142466956722	0.0012207712476781	0.00103949001486754
0.0683805377412877	0.00528547313003638	-0.00456308467956371	0.0390409677922321	-0.00299961194925381	-0.00461511671929152	-0.00380736433427267	-0.00723201875145008	-0.0109900996603032	-0.0142315034987896
0.410009613053915	0.0762034407760292	-0.039991452706779	0.255072103584331	-0.00483303109151756	-0.00542592244959594	-0.00512947677055675	-0.0258212888256013	-0.0396653540383921	-0.0470634875757331
0.325796533450153	0.0983585103616858	-0.0308121547697464	0.220613289110778	0.0265304152513253	-0.0154271915379311	0.00555161185669711	-0.0060234913292187	-0.0118432570282452	-0.0317814828198832
0.0577013686349118	0.00286468443937253	-0.00458154831360259	0.0244304675498285	-0.000808386991024056	-0.00368910562162349	-0.00224874630632377	-0.00541270501006082	-0.00724103348387713	-0.00780999541413323
0.0641488159069531	0.0206281279883538	-0.0031413414366118	0.0435426407388808	0.00444259817044446	0.000850170764518668	0.00264638446748157	-0.00251696141542364	-0.00723219629121558	-0.0069311607252993
0.930411297852474	0.0695887021475258	-0.0717037643223838	0.0650534080298787	0.00341324929971998	0.00729985060690941	0.00535654995331469	-0.00167551353874884	-0.00419758349493649	-0.015361440879382
0.0994559804943375	0.0652280143878624	-0.007390921887564	0.0376069809588937	0.00620471175306353	-0.00262069941790967	0.00179200616757692	0.000102164180981676	-0.0104230596377581	-0.0120423442627604
0.933724332399627	0.0662756676003734	-0.0710131027326496	0.0620768440709617	0.0145615779645192	-0.0121694049741109	0.0011960864952042	-0.00704929677300792	-0.00590105636193883	-0.00895081232493011
0.456554617030271	0.0972771129338633	-0.042406889147981	0.23977098595365	0.0061066258811861	-0.0042701949624856	0.00091821545935028	-0.0178793040266693	-0.0332759817617623	-0.0501464224592428
0.0465712528771072	0.00363550558963438	-0.00377399870070496	0.0261520846474667	-0.00318279741746336	-0.00290326835308981	-0.00304303288527659	-0.00621917855251929	-0.00898298794076659	-0.0106847206468447
0.050332132577911	0.00681568667380995	-0.00206048919349684	0.0418141852389494	-0.0005213965246606	0.000128783064253381	-0.000196306730203613	-0.00470307703813958	-0.00823465428440487	-0.0110025663531914
0.0761233720147127	0.0572859956119807	-0.00384917705235867	0.0436819026059827	0.0146759027812305	0.00177172075002401	0.00822381176562725	0.000581196992463867	-0.000870026755043982	-0.00729896008324082
0.0501032636700757	0.0216518498258202	-0.00368622819805685	0.0126638207493117	0.000899562582552804	-0.00217937013306654	-0.00063990377525687	-0.00304421473129965	-0.00233233324517282	-0.00545093593332061
0.414357896113531	0.0769710448656408	-0.0406564217550019	0.254235567049604	-0.00520836391422996	-0.0206824869169422	-0.0129454254155861	-0.023234568571	-0.0466056114384529	-0.053571295081092
0.418406471495766	0.11892552386945	-0.0414529982448976	0.253509163417187	0.0222448158496779	-0.0126826646988761	0.00478107557540086	-0.0142328791110048	-0.0234991591724145	-0.0456447755170343
0.152471634269864	0.0983307855304564	-0.0130429325345087	0.0901036873439853	0.00456895336829574	0.00619839241583259	0.00538367289206418	0.0008963356764978	-0.00621863476820417	-0.0132149776107479
0.0766869358612248	0.00491321859666299	-0.00546652284591814	0.0364312027756589	-0.00375880336882739	-0.00237873292723906	-0.00306876814803322	-0.00426659896948053	-0.009609884886082	-0.0115821045096803
0.316856438701981	0.0508863321876625	-0.0289320820865083	0.219213614693996	-0.00865221871505134	-0.00671687407907601	-0.00768454639706367	-0.0218071141282266	-0.0357966449239101	-0.0441650367916734
0.225629747194851	0.0315944863511774	-0.0196258106467562	0.144548536403368	-0.00256027402999603	-0.000364469231465769	-0.0014623716307309	-0.0116380727806719	-0.019678037665644	-0.0293643616480451
0.904548132586368	0.0954518674136321	-0.0703635950765836	0.0876342203548086	0.00553376114081994	0.00809875477463717	0.00681625795772856	0.00398878108819278	0.00301876329552797	-0.00487634052222286
0.132311475568707	0.0884532187893356	-0.0107481987987625	0.0616882780624384	0.0141630403726337	-0.00736184906209737	0.00340059565526815	0.00103968945700775	-0.00757798015619232	-0.0138979828584399
0.0966841646520494	0.00787878391867053	-0.00667109264898515	0.0398157651059222	-0.00103086057673527	-0.00119896245145881	-0.00111491151409704	-0.00435346043157563	-0.00862086562011839	-0.0119203287763835
0.550306627853117	0.322909380802908	-0.0560985244530002	0.270655991735373	0.0240731034113275	0.0132439839359129	0.0186585436736202	-0.00659596907126347	-0.0279234411617036	-0.0432255737883361
0.0984020922517987	0.0405022185189752	-0.00791591806585133	0.0644498953606965	0.00348103467849001	0.00294732230287623	0.00321417849068312	-0.000712975511947586	-0.002982847869785	-0.0117895949497787
0.198246076557506	0.0236226171209045	-0.0183290520528629	0.158097448039816	0.000297879217581232	-0.000162694259536911	6.75924790221605e-05	-0.0141731472904122	-0.022967908305231	-0.0304741108306218
0.0150107021521237	0.00132817851722181	-0.00121007700038306	0.00730991607510026	-0.0014644954553036	-0.00107672092555508	-0.00127060819042934	-0.0023886817855046	-0.00323974577744588	-0.00325015100321862
0.0797616264780045	0.00653626213496469	-0.00559763136715453	0.0391754413657948	-0.00154102525164329	5.94132240335776e-05	-0.000740806013804857	-0.00488238780517537	-0.00867610082228742	-0.0116979899339672
0.854350772756655	0.145649227243345	-0.0647971329556453	0.117987124640066	0.00329340241457876	0.0131332691491515	0.00821333578186512	0.0037276157502627	-0.00687956135625645	-0.0171797686953569
0.542514855678434	0.221510624029373	-0.0553046975020566	0.276185709874528	-0.00876745925469513	0.00229516523772433	-0.0032361470084854	-0.0199149241005379	-0.0393301298172811	-0.0535942984416016
0.321954199973958	0.0527834942077762	-0.0300068203221394	0.220958399902432	-0.00742995132182112	-0.0151603041890089	-0.011295127755415	-0.0231223410259457	-0.0325293580276219	-0.0529779640342197
0.368710296432886	0.136033863930915	-0.0346457503420092	0.209730815430555	-0.00268252354925663	0.000835311828927043	-0.000923605860164767	-0.0121881947860188	-0.0254713898971613	-0.0360121408959811
0.326236476272959	0.0985107016072842	-0.0301818136313635	0.219467029269638	0.0244269026162106	-0.00708134557495094	0.00867277852062981	-0.00796709226650683	-0.0152070392597654	-0.03777869377911
0.933776937441643	0.0662230625583566	-0.0709378620230618	0.0619807096171801	0.0104375910364145	0.00474819794584491	0.00759289449112965	-0.00138398865840039	-0.00164227866904332	-0.00535650666327148
0.064735108132145	0.0102798070623324	-0.00460434513310268	0.0234944226297748	0.000938110607268713	0.00226134266913587	0.00159972663820229	-0.000327449010079792	-0.00238261500675265	-0.00396491598392432
0.0849354513327566	0.0125929834332299	-0.00616291594489331	0.0350098328548559	0.000693738920136369	-0.00043214650072998	0.000130796209703202	-0.00124200629212844	-0.00648885081706642	-0.00607891492106739
0.933483576097106	0.0665164239028945	-0.0717272819573029	0.062769365079365	0.0142301493930906	0.000630746965452844	0.00743044817927174	0.00656132586367886	-0.00149963118580765	-0.0106768213485861
0.104574524405013	0.0426565995435798	-0.00808427172101078	0.0654721752590487	0.0101415915892894	0.00297553951330677	0.00655856555129809	0.0022624900847019	-0.00432856754879345	-0.0100525218328063
0.659121709271121	0.273115977739315	-0.0549504645439147	0.225783818854135	0.0197333669114509	0.0136861295572387	0.0167097482343448	0.000791142969784886	-0.0114104934921405	-0.0293911322700753
0.851372742551566	0.148627257448434	-0.0648854776366071	0.120201013496308	0.00537920801189029	0.0109931324884266	0.00818617025015844	-0.00584170085585312	-0.0114816480947673	-0.0179232275653989
0.103794762194424	0.0265756266771009	-0.00865504414501185	0.0893897523430484	-0.000278912730402162	-0.00109864020160831	-0.000688776466005236	-0.0042065949617027	-0.0101293067595353	-0.0189913169826804
0.930878132586368	0.069121867413632	-0.0713237283787437	0.0647042203548085	0.015441867413632	0.00996433239962646	0.0127030999066292	-0.00444848484848492	-0.00380103386809272	-0.0176122494172495
0.0310585011417564	0.00208773855903974	-0.0023552519918196	0.00914684285731654	-0.00160714819586358	-0.000103795400346468	-0.000855471798105027	-0.000727946816300784	-0.00147316762611512	-0.00259119795346661
0.58199314700575	0.363848184974961	-0.0534236914166267	0.263329484850543	0.029691336669512	0.0227316480095445	0.0262114923395282	0.00387805999888791	-0.00902718537826375	-0.0301263551134917
0.0154795308519857	0.00228049186918429	-0.00117836684521321	0.00216110403224299	-0.000474196891881735	-0.00155580046505871	-0.00101499867847022	-0.000928392679539862	-0.00130443357295224	-0.00146110336888323
0.301025672366774	0.0474467805948081	-0.0287003769272525	0.196833572369952	-0.00226878519611962	0.000495357983508915	-0.000886713606305378	-0.0130260582801657	-0.0366265454825898	-0.040321437851685
0.0431032251018988	0.0159503061691793	-0.00279468259634233	0.012280383436587	-0.0008722776938518	-0.00303781328752423	-0.00195504549068801	-0.00358155622327218	-0.00295238296101492	-0.00395933901904572
0.563505509162515	0.180305987678439	-0.0537171679599445	0.267790742469476	0.00770634673292769	0.00454877016565525	0.00612755844929147	-0.0170427503210897	-0.0341517303143615	-0.0510660228099273
0.533507303674081	0.127229614557694	-0.0530033878097164	0.272093122822768	-0.000415032514502034	-0.00173377674853625	-0.0010744046315192	-0.0204808544876542	-0.0423910846846214	-0.0595265994061991
0.37109381720013	0.132608031067891	-0.034711293068507	0.213242023875376	0.00162346916732703	-0.00446048797296827	-0.00141850940282062	-0.0185074339948553	-0.0281160699635603	-0.0469327071712076
0.90472918767507	0.09527081232493	-0.0698896383678135	0.0870837535014006	0.0227696358543417	0.0100378711484593	0.0164037535014006	0.00718131652661058	0.000340356245062123	-0.000346114081996474
0.893729558611323	0.106270441388677	-0.0683680645855073	0.0923733825651474	0.00644155138978686	0.0062642279942281	0.00635288969200754	-0.000158908248613976	-0.00514257257448425	-0.00997818038170961
0.933031456582633	0.0669685434173669	-0.0717773872811381	0.0630508963585433	0.00570733893557418	0.00211824463118582	0.00391279178338	0.00172337535013989	-0.0113096265172737	-0.0155540446481623
0.579108505480075	0.278981459803133	-0.0535077528145016	0.266262515344084	0.00789331946636662	0.0149137933267729	0.0114035563965698	-0.00430399570930884	-0.0297563777679993	-0.0393505712949489
0.661969672309327	0.269296764747441	-0.0564615382625846	0.228271566169246	0.00824840661164983	0.0170074271801474	0.0126279168958986	-0.00275579643002632	-0.0208340372682684	-0.0330338977426023
0.229549486618595	0.104299976284902	-0.0196880563769333	0.143073604439907	0.0302888979907046	0.0021986462314029	0.0162437721110538	0.00121172176919168	-0.00573027895299469	-0.0148180794553847
0.905225387488329	0.0947746125116713	-0.0695247402232798	0.0860305788982259	0.00705405228758171	0.00848120278414399	0.00776762753586291	-0.00135810245310242	-0.00197523835641489	-0.0164195830803184
0.850725636193872	0.149274363806128	-0.0648261342417844	0.119942429270076	0.00784477147035978	0.0100767490026313	0.00896076023649561	-0.00252447047802362	-0.0105518100618859	-0.0165249127369018
0.103313724135183	0.076194691960795	-0.00780209287365714	0.0394202464610612	0.0088917943418563	-0.00359985972377033	0.00264596730904298	-0.00231926176701934	-0.00422217151395692	-0.00511909331416277
0.893433453017571	0.106566546982429	-0.0681751165515714	0.0924506111535525	0.0107001604278075	0.000946623441917649	0.00582339193486259	-0.00421793210057897	-0.0069679907674024	-0.017251383959178
0.0279064605224661	0.0110897850233119	-0.00270449161342568	0.0101778166316436	-0.00147023410672443	-0.00150348628990015	-0.00148686019831229	-0.00365485108856354	-0.00414968644343466	-0.00310704655784248
0.578651080161474	0.280400666238297	-0.0550963887930945	0.267813582783513	0.0123091083050102	0.0162815581329294	0.0142953332189698	-0.00525792971263073	-0.026752383006424	-0.0439837965270197
0.228664329238425	0.106183616634126	-0.0197204520743964	0.142639856994794	0.0283858220173134	0.00631398559505564	0.0173499038061845	0.00311288826673067	-0.0120633966799088	-0.0159916178176891
0.470584451804372	0.170707943410609	-0.0445141454785289	0.239604279402589	0.00865067897437899	0.00152826529552658	0.00508947213495275	-0.0130621948528586	-0.028782557026814	-0.0463259332711765
NA	NA	NA	NA	NA	NA	NA	NA	NA	NA
0.00634411623076943	0.0230164031033965	-0.000337931425713211	0.0058579782534272	0.00683409749639482	0.00487119846048553	0.00585264797844017	0.00470528452423871	0.00636779062150759	0.00183441690579897
0.114470768314177	0.0895090789046938	-0.00856260296142881	0.0850349672040653	0.00731970576050825	0.00250765045960992	0.00491367811005908	0.00127201984592304	-0.00392605822736354	-0.00810673034162629
0.0990989925853366	0.0653304866096338	-0.00687652560051452	0.036614734270152	-0.00482285102667719	0.00149107682840947	-0.00166588709913386	-0.00160803318845362	-0.00552530217165768	-0.00861623590761408
0.646426564557019	0.177575028908228	-0.0563742835362501	0.230793035198062	0.000409775731162854	-0.00123079328236231	-0.000410508775599672	-0.0134160801150873	-0.0343958835260728	-0.0470323646214583
0.924215901027078	0.0609984277134578	-0.0719809232418944	0.0699511577964519	-0.00181647143705976	-0.0291913437749042	-0.015503907605982	-0.0276667724174692	-0.0264633450209921	-0.0220936906067789
0.102977984566452	0.00963352653241291	-0.00749069367354235	0.0593041015740162	-0.000380039436812085	-0.00156285361260902	-0.000971446524710554	-0.00879216830353888	-0.0140020831210787	-0.0167284282844623
0.0312935727606457	0.01048995069767	-0.00244149464115601	0.0078567044882969	-0.00249452152988396	-0.00340769222753007	-0.00295110687870702	-0.00379266446447295	-0.00412732838399284	-0.0047536410463201
0.00012110644059366	1.49622623419787e-05	-1.69022575765327e-05	7.77682971612124e-05	-4.30329115002808e-06	5.90023494444333e-06	7.98471897207632e-07	-1.87612426301772e-05	-7.39168959632916e-06	-1.93744646981039e-05
0.0703267678817868	0.0409032740872676	-0.00525748065404157	0.0212798607722731	-0.00120769041175267	0.000565297379747129	-0.000321196516002778	-0.00275842021929261	-0.00258714629288449	-0.00533383783468837
0.207783930226926	0.0315676382226153	-0.0182099030590899	0.14369592984411	-0.00354929145162333	-0.000225122137300887	-0.00188720679446211	-0.0116177087454046	-0.0221287506196036	-0.0294196830125838
0.110698749672633	0.0378212380430323	-0.00926798933575342	0.0909990880584277	0.0175862379762808	0.000725380271711623	0.0091558091239962	0.000169541229170053	-0.0032762237299607	-0.00484054549768624
0.932431708683473	0.0675682913165265	-0.0710775971438774	0.0631118207282912	0.0126228011204481	0.00241983193277295	0.00752131652661059	0.00683443977591025	-0.000124272981920193	-0.00630770308123263
0.0177627754230532	0.00774490104245353	-0.000785552878390459	0.00673118435050014	0.00456670871375216	0.00357859470963252	0.00407265171169234	0.00120168876392416	0.00186356937816202	-0.000957537055082426
0.00110320323942305	-2.18837925268695e-06	-1.29175621296951e-05	5.16262781709118e-05	4.35676647361626e-05	2.27442799473334e-05	3.31559723417481e-05	-0.000103935713325128	-0.000173244080912032	-0.000227414050230703
0.20114124225662	0.0699442379306953	-0.0184864066240462	0.126944779923923	0.00315352215475723	-0.00845482679746029	-0.00265065232135153	-0.0101843038599148	-0.0194455548276317	-0.0214201139379483
0.445335441176045	0.159729625894128	-0.0416865715795341	0.222257751697644	0.00791384966858755	0.0034753280408315	0.00569458885470953	-0.0088093293734432	-0.0259190055291479	-0.0369671136781898
0.852768363466599	0.147231636533401	-0.0648462733752977	0.11819353698589	0.0134127695180637	0.0111081122145827	0.0122604408663232	0.00145567430935079	-0.00898014227388011	-0.0172473706265002
0.194029117107737	0.0762381109930979	-0.0179043890673403	0.127108410370945	0.0195846567898448	0.00168377704191772	0.0106342169158813	0.00275333035803269	-0.00578971805382641	-0.011784244719023
0.376592965792202	0.223280673390635	-0.0348958790968995	0.208026850963093	-0.000373003996476995	-0.0033471435589843	-0.00186007377773062	-0.00870768482956125	-0.0237258566909687	-0.0336336786785995
0.10504935077382	0.0413745058583535	-0.0084880608669143	0.0664114898806538	0.0073095978741574	0.0039011164942403	0.00560535718419886	-0.00279431933665228	-0.00265355293890057	-0.00854800755981214
0.00850196571426219	0.00177785272808325	-0.000692826140862665	0.00796178113303238	-0.000134616084000257	-0.000240864521125435	-0.000187740302562845	-0.000508054978304178	-0.00170387367182502	-0.00113284576178686
0.895527198879552	0.074060754944604	-0.0693908776478717	0.0929775070028009	0.000312935038817241	-0.033927840282464	-0.0168074526218234	-0.0198144190767953	-0.0326674126484617	-0.040706595035461
0.305297542357554	0.0527417766167601	-0.0286556301535935	0.22065534351433	-0.00387709649184048	-0.00357770943136881	-0.00372740296160462	-0.0253541369946517	-0.0341428769385416	-0.0456808299207773
0.0858245997536615	0.0116062637061212	-0.00699741136449795	0.059436298235335	-0.00288085391650288	-0.00465127626385627	-0.00376606509017957	-0.00633507252444196	-0.0119282159500934	-0.0134196417965196
0.012829067207016	0.00132157516893237	-0.000577691719101553	0.00603835602977755	-0.00091734301609247	-6.77666773350443e-05	-0.000492554846713757	-0.00197260446963655	-0.00263416874449535	-0.00345724905832731
0.452782732276489	0.242398635942414	-0.0414124104951782	0.221036992777034	0.00354113943502959	0.0076783444521753	0.00560974194360242	-0.0138123804645647	-0.0262688377223625	-0.0417970083335564
0.209265553280321	0.13811038549859	-0.0183440600183257	0.124883406019701	0.0236515108363625	0.00167909808356606	0.0126653044599643	0.00205424931130155	-0.0101283453789561	-0.0159926082495989
0.228732164538089	0.10509521978641	-0.0190877839937868	0.14217737531308	0.0308749858713162	-0.000421084956619855	0.0152269504573481	0.000724854675733633	-0.00836334471600764	-0.0142908882695283
0.5575635418929	0.26923955384889	-0.0498532034280309	0.226650707842517	0.0159630304587736	0.00887685190161269	0.0124199411801931	-0.00591799989499098	-0.018390449241575	-0.0286846919986588
0.563159766472993	0.266061473557348	-0.0497402555063809	0.224817624731694	0.0249997908946242	-0.00863118034054833	0.00818430527703795	-0.00315357261771876	-0.0166933318422919	-0.0368209580705404
0.0259806049161823	0.00526096092218536	-0.00182579951603467	0.00763814334764912	-0.000149906888201178	-0.000427340021792139	-0.000288623454996657	-0.00121095409649008	-0.00240290220528894	-0.00268194566972419
0.210794560147744	0.021822969386261	-0.0167563680510001	0.178867033937208	-0.00284956649606	-0.00141813412160341	-0.0021338503088317	-0.0139214111264639	-0.0252833778126994	-0.035791938174747
0.0805384205426146	0.00633388967043683	-0.00583528779479844	0.0386828314216094	-0.00166008080881977	-0.00153685666087994	-0.00159846873484985	-0.00597888928750004	-0.00904643409471274	-0.0106114426874385
0.102396294152488	0.00946215086523655	-0.00746570207465162	0.0596799334744476	-0.00377627173134555	-0.000477833556345203	-0.00212705264384538	-0.00662440523806043	-0.0133658798798911	-0.0153224321718173
0.325724136336491	0.0982535853957839	-0.0307169482235749	0.219285654920331	0.00687252849617842	-0.00812105520527417	-0.000624263354547849	-0.0101789302717017	-0.0152655142974011	-0.0244367769888428
0.563193522650048	0.266638915854351	-0.0504249037406812	0.225853102742377	0.0204685160553292	-0.0115593218373724	0.00445459710897844	-0.0146394639978975	-0.0135690183275805	-0.0425352647599173
0.103195086885026	0.00952302796890102	-0.00790151082035691	0.0596620779815181	-0.0046143429668981	0.000193753054150966	-0.00221029495637357	-0.00718778426102409	-0.0121097767345599	-0.0149958330018803
0.0195646843106879	0.033061817793821	-0.00191128303855808	0.0150038634961525	0.0120444855385342	0.0101964232430341	0.0111204543907842	0.0119359250791164	0.0121780373711131	0.0113969085408071
0.0146202183151948	0.00977343020598381	-0.00115535284746912	0.00848048087621489	0.0017671346972276	0.000764124071875929	0.00126562938455176	0.000815064722368725	0.00270615771577047	0.00126262604747989
0.132217817692774	0.0883337015426189	-0.0102011077312391	0.0612978085434546	0.0166690604558973	-0.00634736027800134	0.00516085008894801	0.00424011812538438	-0.00767938046615821	-0.00635366578980562
0.663316044977936	0.31861139866628	-0.0572960691468225	0.227061035026035	0.0271018517103837	0.0212365284494328	0.0241691900799083	0.0359411763383666	-0.0159755256745078	-0.0353670271254269
0.480820942971653	0.263468835812541	-0.0451187208927379	0.234062051888311	0.0208016224048331	-0.00328796857307034	0.00875682691588137	-0.00867024669965671	-0.0206349035252486	-0.0328147115347712
0.930083678804855	0.0699163211951447	-0.0714809215206035	0.0646927917833799	0.00184782446311849	0.00465920634920636	0.00325351540616248	-0.0118877905101435	-0.00895433261183265	-0.010948773285538
0.539375567093855	0.227616193571258	-0.0535025768761309	0.272143346422087	0.00676649550914732	0.00764985897977655	0.00720817724446188	-0.0135282959477045	-0.0263089738257554	-0.0487532050322292
0.107856224455481	0.0714505856430116	-0.00829923431762504	0.063811484749508	-0.000447739353360344	0.00522723330128025	0.00238974697395995	-0.00082818892283272	-0.0056872137717633	-0.0112391039939804
0.664738116826536	0.316121988939057	-0.0564133615259746	0.226027976596386	0.0298683058821085	0.0216699194047231	0.0257691126434157	0.00977900510249718	-0.0116131035993946	-0.0343703334755587
0.102346190651417	0.076035240641379	-0.00775253601306362	0.0391710114988765	-0.00232563842479182	-0.00125362925203201	-0.00178963383841192	-0.00195133302507923	-0.00154356473525706	-0.00785167448596616
0.93191152194211	0.0680884780578899	-0.0711068505908244	0.0635531839402428	0.00497612511671341	0.00789141923436043	0.00643377217553698	-0.00189330532212884	-0.00931879976232908	-0.0148383319948024
0.110062501605449	0.0380294885851144	-0.00901343632894792	0.0909438216788935	0.0137268631094015	0.00410925439398679	0.00891805875169417	0.00471473028054094	-0.00166428885621228	-0.0104898421513354
0.553487625701516	0.193087762721722	-0.0493418366849079	0.227661718420731	0.0084537871323942	0.00753449683057972	0.00799414198148696	-0.00701277669838718	-0.0239028051100221	-0.0334837030905594
0.102589337516992	0.0762943354365995	-0.00763729735682007	0.039189707199824	0.010692165867229	-0.000177295271925407	0.00525743529765181	-0.000301876007319068	-0.00486931317763849	-0.00550174582129385
0.901509589169001	0.098490410830999	-0.068783181852913	0.0883868814192342	0.00907176470588222	0.0068135695062338	0.00794266710605807	-0.00127441845735965	-0.00210638867668289	-0.00735034214151875
0.852874039555216	0.147125960444784	-0.0648716517270883	0.118446628404276	0.0090801180518828	0.0111089390348214	0.0100945285433521	0.00186799655968384	-0.010095875722701	-0.0153444843555137
0.556058915988892	0.190002339337561	-0.0495831455741138	0.230705242924355	0.012939877569854	-0.00397309104493204	0.00448339326246094	-0.014086721086363	-0.0309852435417205	-0.0489075637380826
0.0121635266540487	0.00856370304217252	-0.00123669577657156	0.00937167830047605	0.0039745788612839	-0.000831082624042063	0.00157174811862092	0.00263429420021165	0.00313639254534328	0.00211907578595583
0.893641810542399	0.106358189457601	-0.0685401632899119	0.0922112146676852	0.00787316611493083	0.00285736609795439	0.00536526610644261	-0.000169316661808083	-0.0102390288200842	-0.0112874493806846
0.0733445719701079	0.00464596073139108	-0.0054206391004652	0.0260948049269772	-0.00368794712054407	-0.000784240764180225	-0.00223609394236214	-0.00614999123375536	-0.00803532073756533	-0.00862752259255316
0.0659258546927634	0.0310793512084233	-0.00317485109551947	0.045239390655925	0.00664861249480406	0.00979509658544275	0.0082218545401234	0.00703894439090665	0.000659087013884549	-0.0034672952191577
0.23006530676181	0.106762571021722	-0.0197439332877266	0.143265217056388	0.0307705042223441	0.00411185735570727	0.0174411807890257	0.00217261231158147	-0.00573745242787715	-0.0104254750223325
0.475278799606963	0.174589646666265	-0.0445790496743275	0.235525170363147	0.00967942625202334	0.00552057566086916	0.00760000095644625	-0.0167664271411041	-0.0233123143616543	-0.0345978748521258
0.905932306255836	0.0940676937441642	-0.0699277182812805	0.0860401307189542	0.0173925957049486	-0.00202128148081715	0.0076856571120657	0.00322366554859976	0.00275162464985979	-0.0017064523385113
0.892838393175452	0.107161606824548	-0.068611681890743	0.0926149121466769	0.0119928860028859	0.0101377546636371	0.0110653203332616	-0.000583603259485588	-0.00593374844110139	-0.0156988008723302
0.0157959650278397	0.0227012479745311	-0.000971497753158478	0.0100378420419136	0.0119459808015502	0.00285031212086826	0.00739814646120925	0.00724452415424907	0.00695242083809216	0.00529972615067834
0.0505222276920121	0.00681909644305082	-0.00208091976422451	0.0419808755329038	-0.000481596916754097	-0.000413424019874369	-0.000447510468314233	-0.00500963519146543	-0.00785121193322449	-0.0115919449238033
0.079520011602342	0.00807464832417674	-0.00605714489622143	0.0336610560456526	0.00479831157365126	0.00169608975077189	0.00324720066221157	-0.000914075170243653	-0.00314565587284404	-0.00554342064827995
0.558854686105481	0.188606822862623	-0.0496094779709418	0.228010435983695	0.0102374987019078	-0.0203675699871023	-0.0050650356425973	-0.0219826634446784	-0.0285683341112379	-0.04491285063845
0.0715322838786333	0.00343289285561832	-0.00502628524666364	0.0341907935218996	-0.00196016828657676	-0.00201838929308569	-0.00198927878983123	-0.00546995393410248	-0.00853521969949857	-0.0124633931746149
0.929800896358543	0.0701991036414567	-0.0709213634962141	0.0653191036414567	0.0104254053136407	0.00370371360665478	0.00706455946014772	0.00378136321195144	-0.00180602240896355	-0.00980001465854408
0.476728885740444	0.169610809992458	-0.0439489647297306	0.237916459066435	-0.00484476882953583	-0.00536594098296705	-0.00510535490625147	-0.0186058310817397	-0.0314197808136311	-0.050759235754979
0.55968585924811	0.188529595132813	-0.0498460691441749	0.228176035441697	-0.00152769086762738	-0.00495346932118401	-0.00324058009440575	-0.014038538347307	-0.0356622364405192	-0.0431595095711744
0.574871096796735	0.2847088471413	-0.0537811865619909	0.265519534657881	0.0229737482101156	0.0261093292952036	0.0245415387526596	-0.00592262530904286	-0.0194517855984849	-0.039169466172006
0.0510457497972285	0.00633452949398534	-0.00157710113353509	0.0371407258357995	0.000417151132250451	-6.52475734910368e-05	0.000175951779379707	-0.00474392232464735	-0.00798189524211291	-0.0112212296101038
0.102741085247468	0.075883543309602	-0.00734805936691785	0.0389929041077804	0.00848261707488251	-0.00355890127101437	0.00246185790193407	-0.00510954917405862	-0.00255611381229233	-0.00582499820369006
0.113389776375257	0.0689195532613817	-0.00855392381038095	0.0518053277754189	0.00738496549407712	0.0049555321303144	0.00617024881219576	0.00060323763915178	-0.00208266553061054	-0.00352960606005989
0.125104585701682	0.0874940126451402	-0.00962477132490454	0.0595778553467076	0.0149919158832757	-0.00463619002612622	0.00517786292857475	-0.00375378565095161	-0.00568065807428314	-0.00812565104405874
0.114694713245636	0.0898393851049259	-0.00882202886687812	0.0852348108883023	0.0163526074800272	0.00299347479803255	0.00967304113902986	-0.0033895457224157	-0.00640696807822252	-0.0119010661587985
0.408776416482411	0.0758504659591582	-0.0401541137455352	0.25534881177837	-0.00569500945288148	-0.0113975094309356	-0.00854625944190851	-0.0223753510681255	-0.0353851040588162	-0.0507609348743979
0.0631110587121099	0.0251807977755889	-0.00288742682068367	0.0424247759335745	0.00808767597796423	0.00994919756368397	0.0090184367708241	0.00301891834761013	-0.00447135686198863	-0.00806586903835651
0.89045057099763	0.10954942900237	-0.0692176943815174	0.0939793169575524	0.0125518954248367	0.00328250723133083	0.00791720132808371	-0.00160618473030227	-0.00638830277373525	-0.00770394553159259
0.0128130138921052	0.00134142024622499	-0.000388121382683683	0.00597638347319935	-0.00101041839799614	-0.00113435941224389	-0.00107238890512002	-0.00188577408255435	-0.00232788317822841	-0.00362047861642137
0.135601674278092	0.0219500349809424	-0.0117804300250283	0.0951084687426483	-0.00413030669468892	-0.00849515253263808	-0.0063127296136635	-0.00994264769374581	-0.0203064706898315	-0.0226754221466958
0.658158937426073	0.273754821184949	-0.0567029100880065	0.227373205030448	0.00650396781659968	0.0169183521928303	0.0117111600047151	0.00454593607397391	-0.00934997050075426	-0.0249278332156193
0.906295284780579	0.0937047152194211	-0.0691011936765304	0.0849329505135388	0.0208453314659197	0.00430967999320953	0.0125775057295646	5.02935136758031e-05	-0.00539821521271988	-0.000534701213818822
0.892946552075376	0.107053447924624	-0.0683914058706491	0.0928058008658008	0.000743644003055821	0.00176273889509182	0.00125319144907388	-0.00692489920210515	-0.0114306297134239	-0.019074961208055
0.0120858008074751	0.0239168352523684	-0.00124509300605727	0.01077769216848	0.01077878407431	0.00280933958148741	0.00679406182789871	0.00396160140704931	0.00885917777327792	0.00551453209111053
0.0791742504706204	0.00666044749454582	-0.00592564582480205	0.0394095777312808	-0.000963751201764451	-0.00195984946340852	-0.00146180033258649	-0.00360359411926339	-0.00832439373812796	-0.0108517262074624
0.0642848067267964	0.0241679540381861	-0.00259137131412336	0.0359918880341891	0.0103263872375024	0.00591683643666686	0.00812161183708465	0.00851099894331789	0.00550223389718719	-0.00294105910037494
0.0222229986371592	0.00562031006097056	-0.00189242702012148	0.00902892745688748	-0.00114433438390877	-0.000109021785020726	-0.00062667808446475	-0.000744106689649315	-0.00152849062809801	-0.00329211540395468
0.930367282913165	0.0696327170868347	-0.0711211335102653	0.0644915406162465	0.0133977310924369	-0.00758845938375352	0.00290463585434164	-0.00131194730106499	0.00161035480858995	-0.0118476579303051
0.00888834336998272	0.0219933411194645	-0.000589277454067094	0.00724248959510577	0.00747027016524308	0.00262463079568747	0.00504745048046528	0.00376939026335214	0.00332676971190228	0.00374587472723636
0.319791186016842	0.0971508103092861	-0.0303269953994312	0.218033640042183	0.00556638027856621	-0.00299525289285307	0.00128556369285654	-0.00397643682931542	-0.0214070779725972	-0.0297894347803355
0.90229091503268	0.0977090849673202	-0.069287602094138	0.087792614379085	0.0101425626660921	-0.00150508501302615	0.004318738826533	0.00224057044262926	-0.00411013284101525	-0.0096562032085562
0.0684469522283686	0.00515323705985506	-0.00494419761068912	0.0390099721676618	-0.00416764197989271	-0.00307820835227894	-0.00362292516608582	-0.00822966062925805	-0.0111566056957469	-0.0144548092735002
0.0103517784939343	0.00158615056431955	-0.000816335982648828	0.00420353969831639	-0.00188995617761326	-0.0023979200585702	-0.00214393811809173	-0.00206133577283761	-0.00238860587122405	-0.00278061102897829
0.0151104693874515	0.00915633299836375	-0.0013157728169094	0.00918621703901097	0.00478073987345979	0.00171339066343445	0.00324706526844712	0.00292801962552977	0.0027137257398808	0.00200655168054101
0.0612034812933056	0.00364234680563875	-0.00414489073036065	0.0368516643596519	-0.0033882124640845	-0.00338121455683237	-0.00338471351045843	-0.00715883098347415	-0.0100660366655366	-0.0127930823960131
0.855252627960275	0.144747372039725	-0.0654896979400438	0.118804290807232	0.01308440285205	0.00878442831678139	0.0109344155844157	-0.000219667840759108	-0.00821831694307384	-0.0190195475856525
0.126158221164264	0.011409508823252	-0.0089325253907613	0.06102556929669	-0.0039736860796442	-0.00519857630473844	-0.00458613119219131	-0.00961379359536874	-0.0140472080892234	-0.0188546139554219
0.93236908496732	0.0676309150326797	-0.0711901097245414	0.0633720915032679	0.00998444444444446	-0.000706638655462277	0.00463890289449109	0.0069608068075715	-0.000990420821009197	-0.00470518674136322
0.397974417889637	0.0764062128663234	-0.0397606361818837	0.256615383772005	-0.00320131119453504	-0.00686039657191673	-0.00503085388322588	-0.0252183685090496	-0.0446121337947913	-0.0531600055824196
0.027359028907611	0.00708726084379026	-0.00238646048675844	0.00849500849084232	0.000386931255395115	-0.00037311949129111	6.90588205200238e-06	-0.000769664907340151	-0.00321696255308688	-0.00318971478778843
0.555574203480039	0.189563532743759	-0.0486278385682326	0.228403312311843	-0.000247225381934224	-0.00214704829517876	-0.00119713683855649	-0.0139476078643297	-0.0304302523705653	-0.0454820836486565
0.131929174253336	0.0884020034878905	-0.00994202794032069	0.0605020417090571	0.0149139317096598	-0.00950547875462433	0.00270422647751772	-0.00396600345991444	-0.0138296870272214	-0.0114158290433316
0.418435332743243	0.117357559762783	-0.0398608268496883	0.25215748985515	0.0155262027223156	-0.00946695095764644	0.00302962588233457	-0.0143709022632144	-0.0293914892330691	-0.0410925867730598
0.452045099042834	0.155583802869316	-0.0415890534003403	0.224291996174659	0.00193324258192817	-0.00777849519408108	-0.00292262630607648	-0.0199065470760809	-0.0357466285987364	-0.048150407344758
0.653350079372573	0.275680370793359	-0.0566850406648122	0.229700533518686	0.0247152140008446	0.0156000726940946	0.0201576433474696	-0.00165224553672882	-0.0125684081184968	-0.0375238742308323
0.159952372813758	0.105276489848121	-0.0140229640830133	0.0976626591707589	0.0174474474618606	0.00235062007161979	0.00989903376674017	0.00322290593390201	-0.00559708489105584	-0.00950279007093141
0.0701594455801776	0.00357635328924674	-0.00516510323972917	0.0343441167942016	-0.00263344593361238	-0.00307052821116961	-0.002851987072391	-0.00540323172313918	-0.00747996750898249	-0.011366737029461
0.664233892167294	0.317579595174016	-0.0566891424308303	0.226089629066682	0.0189538633311432	0.0180839695134164	0.0185189164222798	0.002700143775624	-0.0123349965804781	-0.0195383295847898
0.210065349743702	0.137652765185398	-0.0189004381207362	0.124914405771682	0.021299449177852	0.00247481442345465	0.0118871318006533	0.00159529467674077	-0.00851839863022502	-0.0172699151092256
0.399439067307177	0.076899049293245	-0.0395713971344609	0.256419118598461	-0.0085492279124566	-0.0126401013183828	-0.0105946646154197	-0.0231399603330942	-0.041833652562224	-0.0499498226717992
0.88882459501283	0.11117540498717	-0.0688736193372699	0.0947880380403909	0.0109901870025401	-0.00803496849555674	0.00147760925349172	-0.00222412932366001	-0.0126812165362512	-0.0196755073857323
0.452751334927049	0.242624492800717	-0.0416395352843593	0.22135658477599	-0.000844220151328012	0.00566552136451565	0.00241065060659384	-0.0115708305388373	-0.0250009964799356	-0.0404148376332527
0.0265253896752898	0.00546558021800097	-0.00223637927140143	0.00805236599726591	0.000389497085704522	-0.00118344251218555	-0.000396972713240514	-0.00157024915717511	-0.00206022801066992	-0.00286374366847816
0.102802715154287	0.00933332755094099	-0.00755735709186979	0.0593868059817729	-0.000554631361322638	-0.000301294612830169	-0.000427962987076397	-0.00706800292108326	-0.0132852158189057	-0.0149547735569107
0.579086635736082	0.279996967857364	-0.0540560837670367	0.267319283694878	0.017154671758659	0.0146399594218942	0.0158973155902766	-0.00435807891792517	-0.0285612508745603	-0.0381733793860207
0.306320343128339	0.05070293695898	-0.0302255654429234	0.24155440983769	-0.00126104302731678	-0.00368800757855731	-0.00247452530293701	-0.0193356058475298	-0.031145339834619	-0.0465631678428186
0.43123247385343	0.0983228923294631	-0.0491619574328214	0.301420719713485	-0.00835870281262213	-0.00502299517138943	-0.00669084899200578	-0.0232499872664486	-0.0417888901293805	-0.0600930942046897
0.89545141923436	0.0743654744772517	-0.0693302808072568	0.0925457236227825	0.00118253772371435	-0.0318842505533681	-0.0153508564148268	-0.00377014098646444	-0.0258275066817881	-0.0199184225795148
0.890554261751321	0.109445738248679	-0.0691699868829834	0.093849435727671	0.0161948351648352	-0.00153342396165923	0.00733070560158799	0.00309951329716029	-0.00859320218996684	-0.0178604573204574
0.662482991785137	0.31901585407257	-0.057816649872003	0.227086326686171	0.0179105040408121	0.0111843422572573	0.0145474231490347	0.00409855303876683	-0.00427701864444618	-0.0195306351961881
0.902610177404295	0.0973898225957051	-0.0695473908826472	0.0878333520074698	0.00826098039215695	-0.0090538112214581	-0.000396415414650519	0.00368748832866483	-0.00381849105143217	-0.00945311435382634
0.929087619047619	0.0709123809523811	-0.0716490894959736	0.0660300280112046	0.00397149393090579	0.00549152194211033	0.00473150793650801	0.00448116246498609	-0.00256007469654507	-0.00770106734768483
0.0412987516165022	0.00520020934123316	-0.00334189204452237	0.0148723141817755	4.94463828709102e-05	-0.00023603160271838	-9.32926099237313e-05	-0.00212968450985063	-0.00309796133797229	-0.00348297860816398
0.563537160062306	0.179993822122238	-0.0529610773121816	0.266771275910184	0.00261789776887833	0.00562634689564478	0.00412212233226161	-0.0168212993338539	-0.0363217950909995	-0.0498987735265328
0.374725524781368	0.224633355109139	-0.0342212280891389	0.207802823329107	0.00609513712042759	0.00156511271366599	0.00383012491704676	-0.0132394305202146	-0.0198743895853254	-0.0345744564772817
0.0767088254017329	0.00506141603298088	-0.00581796229077763	0.0371976274180726	-0.0026473159356418	-0.00212667524065525	-0.00238699558814852	-0.00622112554159575	-0.00876877941395639	-0.0108727861959772
0.0798332504090647	0.00823348846704366	-0.00594359864486278	0.0337914786182826	0.00162688743655345	0.00331581084576248	0.00247134914115797	0.000185897528601389	-0.00348962889351624	-0.00510053749283958
0.893413014175367	0.106586985824633	-0.0682741192197062	0.092400011034717	0.0134977141159494	0.00568620660385366	0.00959196035990151	0.000779929472680241	-0.00989330569757041	-0.0127198846578258
0.027926621769061	0.0111836318472202	-0.00249618527622658	0.00980450802838688	-0.00133935822207098	-0.00433493448437864	-0.00283714635322481	-0.00223946391016153	-0.00385594925430393	-0.00398626464073593
0.0152333113568537	0.0013263200528107	-0.00109963654337957	0.00726618580530422	-0.00102510824199453	-0.00126121204295158	-0.00114316014247305	-0.00184819468909341	-0.00287527936928278	-0.00311849593052193
0.00524689495574245	0.000545756591239405	-0.000499014042376269	0.00554372250182844	-0.000139819890504662	-0.000368524603285909	-0.000254172246895285	-0.000660381491135106	-0.000904142518147123	-0.00123932219768573
0.85252217129276	0.14747782870724	-0.0650990151303982	0.118259203802733	0.0115541163911058	0.00886946837476243	0.0102117923829341	0.0017175032647091	-0.00544959253585919	-0.0161907028909193
0.855171164064693	0.144828835935307	-0.0648583836918939	0.118240460585166	0.0121532888679949	0.00858911519852701	0.010371202033261	0.00269435150853525	-0.00506855203619905	-0.00202932392866628
0.0309046280802533	-0.000473407645349259	-0.00228952468049955	0.0170429513287846	-0.00454523900388659	-0.00432866177348376	-0.00443695038868517	-0.00597781572822488	-0.00801117727000358	-0.00920073757991489
0.562566849982137	0.179888225045051	-0.0524764884846952	0.265704263205864	0.00322203483093353	0.00799275108435782	0.00560739295764567	-0.0168666758615821	-0.0362292632252333	-0.0510157533418889
0.934184789915966	0.0658152100840337	-0.071119621310663	0.0624175630252101	0.00357274509803918	-0.00559445378151258	-0.00101085434173664	-0.00479865546218483	-0.0154905088702146	-0.0170266855530091
0.85679823392294	0.14320176607706	-0.0658507234503521	0.118000221151398	0.0084603457326986	0.0071148982390159	0.00778762198585725	-0.00281923690688402	-0.0100793893361542	-0.0177967369395311
0.933123585434174	0.0668764145658263	-0.071410552202214	0.0625881792717087	0.0108175350140055	-0.00538356676003737	0.00271698412698407	0.00520945845004661	-0.00359243230625594	-0.0166621151551256
0.0683043494362409	0.00495654901324696	-0.0041678167103414	0.0383636946036327	-0.00256410047991246	-0.00417391255433827	-0.00336900651712536	-0.0082626462146393	-0.0107948227841294	-0.0140491436931787
0.0357104103770057	0.0120102871791558	-0.002883613849732	0.0115420185333	-0.00178896060705328	-0.000966481591332308	-0.0013777210991928	-0.00302679135757116	-0.00465200307632761	-0.00487997000938269
0.0121134306875187	0.0237848659340038	-0.00146435372218346	0.0108429304075469	0.0167866417620109	0.00150410647907269	0.0091453741205418	0.00619542523939111	0.00263385355056029	0.00706267558906432
0.545183628831085	0.225624261560591	-0.0552354563044876	0.271944321687798	0.00781424968287137	0.0101123854700234	0.0089633175764473	-0.0112339090409003	-0.0313783396351077	-0.0470266647883257
0.00568249215013702	0.00047321390357282	-0.00078896672858537	0.00673136020101577	-0.000141663164956004	-0.000356709806052547	-0.000249186485504276	-0.000691838269338689	-0.000928969200400927	-0.0013469695562566
0.00569813041400059	-0.000207377020621136	-0.000575915483094704	0.00500935738303342	-0.00122281179699938	-0.00128067358510483	-0.00125174269105211	-0.00149234360091299	-0.00183493966194723	-0.00184198824821874
0.114710513241142	0.0731060658113067	-0.00960428204855461	0.0657417303672065	0.00677171326474879	0.00517590777689293	0.00597381052082087	-0.00109602133914075	-0.00692546187742575	-0.00519078932149371
0.451417103816758	0.15958844206078	-0.0422915866045848	0.222566005452827	0.0069675441190773	-0.00375310823506769	0.0016072179420048	-0.0140199089114538	-0.0315143224733792	-0.0358992744834436
0.892100108192461	0.107899891807539	-0.0676904467589348	0.0922240094545977	0.0101053259812084	-0.00149310624016497	0.00430610987052171	-0.00260474901492191	-0.0108555986506764	-0.025280811671988
0.132777201728539	0.0882523557322494	-0.0101373619015478	0.0612760292218255	-0.00108428620389869	-0.00274834870766871	-0.00191631745578369	0.000698281207484941	-0.002087919849596	-0.00677122563347632
0.0648066478644607	0.0102697023409482	-0.00458677766185672	0.0234070561997618	0.00224933543853363	0.00177538008785501	0.00201235776319432	-0.000674312651344572	-0.00170788237076452	-0.0032263316751979
0.0518663585849875	0.00144295512909863	-0.00379145605479444	0.0210481703257302	-0.00144954374349943	-0.00343671867836311	-0.00244313121093127	-0.00621628639863799	-0.00637208853014238	-0.00927560206549313
0.0338078453608036	0.00271948281386179	-0.00241298625164901	0.0108331215764431	-0.000670886572863641	0.000106467506734535	-0.000282209533064549	-0.00202646714050744	-0.00214472141782689	-0.00364274123736287
0.115848701989315	0.0736988116654113	-0.0093868015894021	0.0535443983245188	0.0160206229718905	-0.00743865418583853	0.00429098439302601	-0.000895772867273145	-0.00171674050047477	-0.00566381754872874
0.577778028823597	0.281415935069835	-0.053766440652126	0.266235302727095	0.00927527518550098	0.0133731717686409	0.011324223477071	-0.00554622044468067	-0.0201173825902488	-0.0496099550598907
0.458173788912328	0.240915802385994	-0.0432078054646702	0.221790254536846	0.0174631753558178	-0.00387704067577294	0.00679306734002244	-0.00715343393431178	-0.0211153757736541	-0.0340612953686768
0.0438932656068042	0.00603947935814413	-0.0034949293389022	0.0167332752480785	0.000561332980926525	-0.000463226075901942	4.90534525122918e-05	-0.00178025512570847	-0.00284874732542581	-0.00374318242965732
0.901316900093371	0.0986830999066293	-0.0690445565616911	0.0890778898225957	0.0179652567693744	0.00618888921535976	0.0120770729923672	0.00327133902045662	-0.00333837365249134	-0.00688861961224196
0.096126725003826	0.00769744197170941	-0.00657825430287926	0.0400982801960987	-0.000634796173152458	-0.00132008571314868	-0.000977440943150568	-0.00460776604067198	-0.00926794634977764	-0.0121987176837051
0.439419750582977	0.098867175472253	-0.0499846284747322	0.299437532262254	-0.0110476891407215	-0.00172144438109412	-0.00638456676090782	-0.0258878576083435	-0.0436409489047682	-0.0575476893023417
0.151450977702787	0.0982241036782347	-0.0123866902045045	0.0891088852344649	0.00438905182836866	0.00619393533670567	0.00529149358253717	-0.00180129830574211	-0.00448660523056937	-0.0108068618600737
0.322347341002745	0.0532005322405693	-0.030695752471629	0.222415875979084	-0.00288042202889405	-0.014337148560283	-0.00860878529458847	-0.0209874780397837	-0.0373913068361337	-0.0480252913443198
0.0798047529749246	0.00650731565604523	-0.00569202121821483	0.0387535257934023	-0.00214222482496405	-0.00362675312927467	-0.00288448897711936	-0.00544900376354304	-0.00868240169616738	-0.0121892402658404
0.55953392344274	0.187596768835917	-0.0492912013343287	0.227766791654965	0.00323834944805312	-0.027636746723637	-0.012199198637792	-0.0211724899821719	-0.0276619805252549	-0.0508113781109067
0.0226836121787796	0.0100254743518963	-0.00127885657244734	0.0100646796935686	0.00391109344186823	0.000598495531152651	0.00225479448651044	-0.00053670136967748	-0.000708596027485214	-0.0029386221112898
0.929684491129785	0.0703155088702149	-0.0713817232222195	0.0651272735760973	0.00695157796451928	-0.000189056956115707	0.00338126050420173	0.000892759103641505	-0.00201046939988092	-0.00995046473134698
0.905727591036415	0.0942724089635855	-0.0696523242227753	0.0861248459383753	0.00998137254901965	0.00358729097699695	0.0067843317630083	-0.00319297493356319	-0.00460072946661183	-0.0180548567433937
0.654349228018401	0.276025431281111	-0.0560833899176365	0.230214131796233	0.00883051305375371	0.0165117811698162	0.012671147111785	-0.00234813358253061	-0.022578694631219	-0.0299542106396655
0.320767636216212	0.0966043567687354	-0.0298457322527632	0.218902866215248	0.0305812777408699	-0.00244041428645442	0.0140704317272078	-0.00648866522772384	-0.0130876041141476	-0.0295897617461257
0.0313373286959013	0.00205020986529919	-0.00210442634776431	0.00896289038651789	9.35152116759291e-05	0.00101756968507629	0.000555542448376106	-0.000489286993728813	-0.00206507159524982	-0.00277948312716906
0.39837054150512	0.0754655408772731	-0.0394757524128039	0.255863265431888	-0.00532121436264654	-0.00441624484302461	-0.00486872960283558	-0.0205888450525846	-0.0410598874346749	-0.053344222410863
0.0224075130258463	0.00563387891123243	-0.00211883069177435	0.00932689223406127	-0.00133075916938945	-0.000416068189106736	-0.000873413679248092	-0.00199824700649815	-0.0016017070279605	-0.00295264180429937
0.322865517518727	0.0534941593397008	-0.0309966263989446	0.223307457468498	-0.00380493186427527	-0.0102477134002499	-0.0070263226322626	-0.024772438600515	-0.0417390837720251	-0.0507946702667659
0.136984054580487	0.018312371486348	-0.00912154639085946	0.096007632000928	-0.00159199818081793	-0.000927059183260248	-0.0012595286820391	-0.00970804953639431	-0.0166900477286531	-0.0236155715098065
0.906058571428571	0.0939414285714286	-0.0696627311394187	0.0858143697478991	0.0155019327731093	-0.00148141244376532	0.00701026016467199	0.00460376750700286	-0.00355369552016604	-0.00618309631544922
0.662571551627512	0.318463448298627	-0.0572799976911149	0.226835405396794	0.0297152002942324	0.0212015773094312	0.0254583888018317	0.00750940024863522	-0.00485023795491402	-0.0244080044394476
0.857346299713359	0.142653700286641	-0.06554387663991	0.116670478998126	0.0175606700489054	0.00768576802282683	0.0126232190358662	0.00163930471489293	-0.00590501544207434	-0.0152887443448515
0.20977776618859	0.136892387087035	-0.0187965104921213	0.124714121808907	0.0149262480582908	0.00170173788613712	0.00831399297221397	0.00154773452198798	-0.00512052236142718	-0.0160303319184357
0.133143557951319	0.0884323035974074	-0.0102795076044924	0.0610007523176546	0.0195737017226907	-0.00427418736293037	0.00764975717988015	-0.00138584208562373	-0.00714057823969882	-0.00944105992692626
0.0621753394585014	0.0140347784601916	-0.00220900616016764	0.03594508970322	0.000975015864598396	0.000693428834920275	0.000834222349759335	-5.44305081307608e-05	-0.00689900350288237	-0.00662354131786188
0.0726776115091756	0.00482004829522663	-0.00528829687407702	0.0258171022515752	-0.00241280783322605	-0.00197926168337249	-0.00219603475829927	-0.00529097658170515	-0.00688591373053445	-0.0099457122463648
0.45140201237325	0.317372540310262	-0.0502089158543464	0.296636194728235	0.00258769568863337	0.00862585462256821	0.00560677515560076	-0.0112629357032263	-0.0325732573067799	-0.0525265603695633
0.930530364145658	0.0694696358543416	-0.0716689556156944	0.0649049299719887	0.0113811764705881	-0.00406228758169935	0.00365944444444444	-0.0063750392873887	-0.00120473049826009	-0.00450072616925579
0.437098107032315	0.086548446721019	-0.0406224576907309	0.222832068116441	-0.000208073159689681	-0.00146245822834767	-0.00083526569401865	-0.0180225509186201	-0.0335880011674439	-0.0491965272780021
0.558756477346819	0.188507277196729	-0.0506095358431965	0.228720067154112	0.00937715212361545	-0.00338914736198093	0.00299400238081726	-0.0156885685498861	-0.0356377275935031	-0.0485881303361304
0.065362416438497	0.0199386967417294	-0.0030413341459594	0.0393114718948319	0.00661365879684257	0.000229517027013973	0.00342158791192827	-0.000450674113243177	-0.00399622936536742	-0.00910840301591995
0.895226787199728	0.104773212800272	-0.0680453062580991	0.0912123164417281	-0.000518450895509615	-0.00158042016806725	-0.00104943553178849	-0.00909431124431126	-0.014521831665067	-0.0192682164567459
0.578330251036215	0.368508688035462	-0.0557001184792153	0.265131131364621	0.0227629253913146	0.0217513172864235	0.022257121338869	0.00464772461152152	-0.0127031293624634	-0.0300340418520902
0.419102621126767	0.1181968086668	-0.0406571811671095	0.253386757595645	0.027310702470097	-0.00574951293999121	0.0107805947650529	-0.0156196561893522	-0.0351855908699294	-0.035319768787286
0.278278790897952	0.0439948261226917	-0.02546404632586	0.192209741653095	-0.00370791802497072	-0.00237553572998589	-0.00304172687747833	-0.0158837797647782	-0.0321552970650563	-0.0396353040543976
0.197124217874659	0.0238881806789396	-0.0173194792519936	0.156653825280803	-0.0013076441264995	-0.00204246661629717	-0.00167505537139834	-0.0119995278183673	-0.021385471570208	-0.0320856358821744
0.857276542477131	0.142723457522869	-0.0655255158288844	0.116882087520323	0.0165745126115715	0.0082889981260571	0.0124317553688144	0.00223504442885081	-0.00722221872898332	-0.0147366658178422
0.224426186477418	0.102067799299999	-0.0187492177236327	0.140195856156227	0.00445825562549357	6.33426150484784e-05	0.00226079912027102	0.000961571138840628	-0.00632016627759283	-0.0250007485866458
0.109747392802432	0.0383437195670375	-0.0089221946486253	0.0904672080024291	0.0162729489301263	0.000507809152868563	0.00839037904149745	0.00409128489906484	-0.00741132797722491	-0.0110244676048356
0.552356495236143	0.193047991528147	-0.0504390230549198	0.22842461155428	0.00601788702878925	0.00373624358953184	0.00487706530916054	-0.0061427916004444	-0.0223803301337844	-0.0341709643624731
0.901172707749767	0.0988272922502335	-0.0692255885514634	0.0885143510737628	0.0208418020541551	0.011174423550306	0.0160081128022306	0.00346679059502597	-0.00309307225454292	-0.00799592283533468
0.305270622989614	0.10660197093028	-0.028828188078015	0.19422167651851	0.0289551408052566	-0.0103887867461395	0.00928317702955855	-0.0122713894341381	-0.0125295222859693	-0.0350733804173816
0.854758338067162	0.145241661932838	-0.0646282584085728	0.117767964453847	-0.000408170522288032	0.0122676017446606	0.00592971561118627	-0.0080605974580974	-0.0154641061326419	-0.0247449015298427
0.0728273924248441	0.0510864600321648	-0.00286075107777577	0.0401082983898111	0.00686934040890898	0.00491971107585727	0.00589452574238312	-0.0018839961831477	-0.00745827764742972	-0.0100680783071951
0.457087899909157	0.241007211570779	-0.0425174611668845	0.219934864788901	0.0106368942635393	0.00291232330928443	0.0067746087864119	-0.0095470486173429	-0.0212367059097276	-0.0377958779168817
0.202105641661048	0.0277661436877729	-0.0167469524941109	0.139290014045455	-0.000748093552746631	-8.81024776676342e-05	-0.000418098015207119	-0.0126308251493914	-0.0208492903275609	-0.0300239093497568
0.0258918091899464	0.00158026575845942	-0.00205621108779595	0.00688076217182513	-0.000481265420272943	0.000319641409962889	-8.08120051550287e-05	-0.00100887266347663	-0.00169693096210361	-0.00312209256236027
0.661124483575055	0.269442827466969	-0.0569176188584376	0.227481053219603	0.0114543306073916	0.0111307101063983	0.011292520356895	-0.0120437206243849	-0.0198889722346053	-0.0431561111025376
0.0880246522452083	0.00466242649739394	-0.00684369368647225	0.0361549475996862	-0.00271477193869267	0.000291788892027287	-0.00121149152333269	-0.00698920901897286	-0.00869852487624258	-0.013222604493318
0.933021353874883	0.0669786461251166	-0.0719172187121101	0.063290410830999	0.00977662931839396	-0.00164843137254911	0.00406409897292248	-0.00384570961718034	-0.00715999533146594	-0.0182707182648186
0.659301734644296	0.320828212061261	-0.0566074790509478	0.228818754925007	0.0224412532807713	0.0193140215806149	0.020877637430693	-0.00179211108968746	-0.0144121746371805	-0.0205474318528036
0.301700271069949	0.0490313040977483	-0.0321133681649292	0.244375226359229	0.000379065229222986	-0.00283947681663738	-0.0012302057937072	-0.0165619074669759	-0.0342514344462485	-0.04711417415858
0.0388672559548705	0.000612575821841682	-0.00244725352276831	0.0211433741493897	-0.004194256357786	-0.004124414967245	-0.00415933566251549	-0.00626978806098292	-0.00900275618057069	-0.0104484791025639
0.658695934636322	0.273779885534502	-0.056354839475581	0.22725697782354	0.0101803408354717	0.0115504684491936	0.0108654046423327	0.00243948305844899	-0.0243698621295493	-0.0299962996029457
0.924281661998133	0.0605716563731575	-0.0712240669234805	0.0698901027077499	-0.00516998132586355	-0.0129604585458505	-0.00906521993585707	-0.0125300597278538	-0.0216292195870459	-0.0241424168315344
0.107881462552774	0.0308648048092381	-0.00887357857748622	0.091088360366476	0.00706090148452297	-0.00212897766060388	0.00246596191195954	-0.00310383652488515	-0.0137355790849145	-0.0169996921549229
0.0709537164410839	0.0034891751594141	-0.00518620573791745	0.0343054362066932	-0.00214339460744908	-0.00102469258309174	-0.00158404359527041	-0.00604487057560535	-0.00856323672877193	-0.0109841864174104
0.299896977547706	0.105215381001488	-0.0286006821964012	0.193323573038226	0.0257993257840742	-0.00322414698759199	0.0112875893982411	-0.0083442639076296	-0.0185292053268408	-0.0303284446692773
0.417761736763927	0.117940831148444	-0.041348320492378	0.253388762856043	0.0222083300177099	-0.0147821257402636	0.00371310213872311	-0.0069606608436853	-0.0183603549017374	-0.0384187072288698
0.452207702791349	0.160457554821469	-0.0420537689052106	0.222246343582331	0.00517121742458143	5.96951340962049e-05	0.00261545627933885	-0.00971940889072076	-0.0272683372761746	-0.0354776579824123
0.663562600187275	0.317751602744658	-0.0569480059422028	0.227869532843121	0.0212448433650791	0.0126322338320766	0.0169385385985779	0.00300266916184688	-0.0114748867000686	-0.0244691302918757
0.551051352285144	0.322890714291605	-0.0553323933735316	0.270097721884	0.00577743630658722	0.00704408539500101	0.00641076085079406	-0.00925550873854408	-0.0275834797184328	-0.0441960621986103
0.660337143125132	0.270618417328426	-0.0581650129490526	0.229679672115327	0.0151660919990171	0.0103510636029707	0.0127585778009939	-0.00456292495432831	-0.0127235873274824	-0.0301721088073738
0.0705667181319063	0.0450462145020697	-0.00517257464022175	0.0220083133972984	0.00957657700945881	0.00269902074799996	0.00613779887872938	0.0020858989990928	-0.0041204496742227	-0.00284105988850872
0.0885993852575509	0.00439538191568814	-0.00706004649892386	0.0877367873063054	0.000769497641568348	-0.000327927848975035	0.00022078489629665	-0.00771852072018595	-0.0134009616598597	-0.0200241854521407
0.088979881460536	0.00411728628847668	-0.00769354756025085	0.0880904434965707	-0.00163119923865333	0.000365407509214294	-0.000632895864719513	-0.0075659364236994	-0.0143310798237309	-0.0197464692095287
0.142764572857772	0.0547900479550322	-0.0116271580432594	0.0904206484763505	0.00887870171196717	0.00270430767933005	0.00579150469564862	-0.00161875066829076	-0.00232568502974376	-0.0131055106375357
0.0118630518751626	0.00790999765561046	-0.000740188009500353	0.00547610239839424	0.00318656254364874	0.00311909472605898	0.00315282863485386	0.00325169702568027	0.00165085524639685	7.79883268597157e-05
0.0574816585255904	0.00280186397839419	-0.00457684270802709	0.0240190333286044	-0.00190458894275203	-0.00173245132985971	-0.00181852013630587	-0.00465003493238731	-0.00763655033144794	-0.00885034207272178
0.1438661648557	0.0561520247869224	-0.0129595071032142	0.0990085700790333	0.0187526267786543	0.00585766161523385	0.0123051441969441	0.00283462996206055	-0.00481241661564677	-0.0137253833499439
0.905545200746965	0.0944547992530346	-0.069444539065601	0.0855206816059758	0.00799023342670413	0.0115625863678804	0.00977640989729223	0.00354179526356002	-0.0101077630212923	-0.0218209106541286
0.932982240896359	0.0670177591036415	-0.0716480117682609	0.0632554061624649	0.000866442577030946	-0.00251014005602235	-0.000821848739495645	-0.00029042016806724	-0.0117426169255581	-0.0136073854250325
0.200836065873877	0.0692618109678537	-0.0180314838907154	0.126620500573141	0.00244197041602662	-0.00557230919647536	-0.00156516939022436	-0.00719921795078679	-0.0187460765512521	-0.0229891887751588
0.663296790539423	0.317198300701351	-0.0582556154401878	0.228722414747463	0.0294943242998115	0.0174411426360901	0.0234677334679508	0.0105596631048873	-0.0197162817630342	-0.0273637084604524
0.932773482726424	0.0672265172735761	-0.0714889354856588	0.0630959290382819	0.0157767693744165	0.00690606909430447	0.0113414192343605	0.00044075078516248	-0.0121441734409381	-0.00487580383668618
0.933070438842204	0.0669295611577965	-0.0711748617834285	0.0625495611577964	0.00937859010270781	0.00230698412698427	0.00584278711484609	0.00670857609710551	-0.00764082045405567	-0.0111155890841186
0.413617942210679	0.116415968319173	-0.0406579861974522	0.253591744797814	0.0233849736889141	-0.0103698833205955	0.00650754518415925	-0.00464954704797438	-0.0404056769208252	-0.0342386510904188
0.0396822945100029	0.0159656407342435	-0.00139885214029058	0.0163147372631514	0.00798249947240633	0.00112332171319305	0.00455291059279968	0.000676787524223857	-0.000419934055758138	-0.00349637100434699
0.202930440565122	0.0271331544891129	-0.0183312651479701	0.159224125195151	-0.00175347404948883	-0.00271594560801441	-0.00223470982875162	-0.0155262457749603	-0.0236628971382838	-0.0326592204978684
0.930741120448179	0.0692588795518209	-0.0710632119635356	0.0644412324929974	0.00525662931839421	-0.00586231559290362	-0.000302843137254705	-0.00075325524149028	-0.0108451558572146	-0.0182426948215182
0.891044383394384	0.108955616605616	-0.0683252967877461	0.0934488098829274	0.00967605544782002	-3.24803301275933e-05	0.00482178755884621	-0.00339193509105284	-0.00555089356721716	-0.0152196352486524
0.559471706463125	0.268283536026954	-0.0502140605429708	0.227597632306376	0.00396881884722466	0.0075558591466276	0.00576233899692613	-0.0113334714336502	-0.0215853263514589	-0.0365609186281879
0.0766784318449099	0.00481198700891307	-0.00612540450678473	0.0370147056615187	-0.00332265175088743	-0.00345228991109292	-0.00338747083099017	-0.00689779335022307	-0.0104030376822931	-0.0126734505941758
0.450728575729589	0.159414442965309	-0.0413335366145401	0.220524930513772	0.00592005911971299	6.7348388317956e-05	0.00299370375401548	-0.0115991286232852	-0.0195863832230819	-0.0342052867251779
0.109739752238223	0.0106942326659903	-0.00789306940318052	0.0608921034448518	-0.00272056688861841	-0.0042117098565604	-0.00346613837258941	-0.00823028552074651	-0.0114808239601831	-0.0188902457288439
0.0417518263166916	0.015244809261136	-0.00322979562342944	0.0116221054501309	-0.00420579766989794	-0.00173537887626306	-0.0029705882730805	-0.00310051436349552	-0.0046719496135274	-0.0056117439019471
0.841522010930246	0.0856072056361965	-0.0649100652160313	0.123509949854067	-0.00128022996611221	0.000956506107165689	-0.000161861929473206	-0.00438557984978472	-0.0185235122612917	-0.0265513913114708
0.854288579982109	0.145711420017891	-0.0648059557384495	0.119346240491535	0.00380770807623731	0.00723174952498462	0.00551972880061091	-0.00504229372364828	-0.0134584829787919	-0.0166625483666661
0.0507223468042154	0.00634157228614706	-0.00154450320544224	0.0372680292171719	0.000179029104434007	0.000460495524019153	0.000319762314226577	-0.00428686596847606	-0.00753194279450342	-0.0112576080049493
0.453409555990884	0.1827312501939	-0.049849645235655	0.298462191029968	-0.0093559472193005	0.00373692090385491	-0.00280951315772276	-0.0228308996631169	-0.0392276463263905	-0.0532173341406306
0.104655292140743	0.0426640805434108	-0.00832717392632522	0.0656619902870233	0.00586698659212187	0.00282496147817275	0.00434597403514732	0.000476855418726982	-0.00537800634008236	-0.0113414669072178
0.0667386997730329	0.0106658725344342	-0.00465119997690815	0.0322915643980113	0.00266732899655255	-3.48414648511375e-05	0.0013162437658507	0.000139111517757876	-0.00429315732001098	-0.00638512795941827
0.417722081184282	0.117667052285365	-0.0406875895397853	0.252702148035172	0.0255174375494904	-0.0153724487999904	0.00507249437474994	-0.00922178711206617	-0.0221223650013129	-0.0325578636158029
0.453335023829547	0.183184976869412	-0.0507311496521207	0.298387342133115	-0.012874569297182	0.00414966446584664	-0.00436245241566768	-0.0225870078744043	-0.0409193126146609	-0.0570547019070076
0.320021776166138	0.0967733159767951	-0.0300969095261974	0.217942978747193	0.00209646302544014	-0.00219541449791444	-4.94757362371478e-05	-0.00107064354579589	-0.0199121988295813	-0.0263410740441643
0.658166791834069	0.273599705805194	-0.0566804926438558	0.227518702131153	0.0121717388560467	0.0179559905665743	0.0150638647113105	-0.000528557284994902	-0.0145154952519536	-0.0298895150376921
0.417607605824752	0.117194078499348	-0.0411497355075889	0.253268600637395	0.0208466994223975	-0.0115861361319835	0.00463028164520701	-0.0101686751853805	-0.0208846281180751	-0.036829309473516
NA	NA	NA	NA	NA	NA	NA	NA	NA	NA
0.22534574876827	0.102161738607851	-0.0192785201938452	0.141087345805985	0.0166543546216988	0.00381182909517871	0.0102330918584388	-0.00367381913923107	-0.00890443531431015	-0.0155397737260426
0.0939552466335676	0.0152484197004112	-0.00714620543252363	0.0527947182078718	0.00139493803177546	-0.0011228260645389	0.00013605598361828	-0.00445693292243277	-0.00885880247501072	-0.00842175890445337
0.0387170597577988	0.0221571159300313	-0.00193717467044072	0.0181968873634819	0.00243740255320134	0.00478868822998704	0.00361304539159419	0.00366778239280087	0.00171394036855058	-0.00351242225173257
0.923195256769375	0.0615219489872241	-0.0715827175414324	0.0706094491129784	-0.00857010884540299	-0.00695782955606494	-0.00776396920073397	-0.0144447383412436	-0.0207389231376084	-0.0272894786839156
0.546165555632352	0.320448981837411	-0.0553010158435746	0.273583749443022	-0.00133863394727041	0.0132340194548652	0.00594769275379736	-0.011786842871442	-0.0268999306319044	-0.0508762303596602
0.933040121381886	0.0669598786181138	-0.0713752018013358	0.0629798786181138	0.0012113818860876	0.00500071895424825	0.00310605042016787	-2.96451914105766e-06	-0.00541052552023147	-0.0177534460912325
0.108187876068472	0.0306379674857586	-0.00829397540876839	0.0913288982358669	0.00736173258058917	-0.00330834447068322	0.00202669405495297	-0.00482005133932482	-0.0113909691257678	-0.0173027617878691
0.852450079789491	0.147549920210509	-0.0649526342759792	0.118793678804855	0.0159710985784689	0.00730696685091159	0.0116390327146902	-0.0025304242729588	-0.00681940595352348	-0.0146674218711133
0.00295505052756513	4.38707961344983e-05	-0.000163168069291933	0.00320288133156171	5.81261263989641e-05	2.11261043312869e-05	3.96261153651255e-05	-0.000108805037484411	-0.000413163900625026	-0.000687068899626406
0.316589238596285	0.0504455301441107	-0.0296345015256165	0.219903736551754	-0.00477011190088078	-0.0027452427968499	-0.00375767734886534	-0.0212362333494334	-0.0338810773136505	-0.0432368474374191
0.665333412984671	0.315905091026563	-0.057614764144711	0.227632939962264	0.021524354683142	0.0216880658446398	0.0216062102638909	0.00257400918548267	-0.0169115209464243	-0.0247371915087887
0.07420665147718	0.0493760755285405	-0.00359894485293562	0.0341946887839133	0.00208594522758662	0.0010550942851814	0.001570519756384	0.0028989256314878	-0.000956806964682866	-0.00247873700228544
0.0504436316621026	0.00710468906797475	-0.00216016690289854	0.0418040283049488	-0.000551837786373306	0.000179046769866339	-0.00018639550825348	-0.00407916432062174	-0.00807945882078793	-0.0110416035590961
0.145208251991431	0.0965912271842409	-0.0123179950894458	0.0884565426857621	0.00309663157905077	0.000127113997896222	0.0016118727884735	-0.00122522889906401	-0.0102624542854146	-0.011058159741262
0.882731627000451	0.070621811619058	-0.0680351958975243	0.0989314822432469	-0.00408156634407508	0.000697004923181255	-0.00169228071044691	-0.010617016094527	-0.0168306907386476	-0.0283289916977638
0.552882972400808	0.192504145476159	-0.0496284047785548	0.227484886217169	0.0080083441915374	0.00718565597122278	0.00759700008138009	-0.00383660529897767	-0.020279837971238	-0.0330625309328684
0.452011709572623	0.18434447090013	-0.0505772308169037	0.299047349855432	-0.00533221276072499	0.00413213112527799	-0.000600040817723524	-0.0173693435489581	-0.0378362279786549	-0.0563011170758398
0.0201039116425166	0.0244717349039364	-0.00147112934752491	0.0132294912980735	0.0151251500627223	0.00350990250012287	0.00931752628142259	0.00629469149749877	0.00197197313904242	0.00487956238940116
0.102414694664798	0.0759320791405157	-0.00755149354834493	0.0396026244737427	0.010406325790167	-5.22280468574637e-05	0.00517704887165475	0.003140808771737	-0.000897095743900511	-0.00442785496915839
0.0930717365087424	0.00861724185151082	-0.00821267204865307	0.0912898263359003	-0.00110730686909745	-0.000243734682947028	-0.000675520776022245	-0.00858343933492998	-0.015363750363014	-0.020566406211367
0.932960999066293	0.0670390009337068	-0.0715496206542736	0.0629613538748832	0.00603971988795515	-0.0104143934496875	-0.00218733678086613	0.000802846532552359	-0.00529021475256763	-0.0172049534126005
0.0163568790605759	0.0300367932215956	-0.00153570511407029	0.0121048135301662	0.00617021292349233	0.010111903730778	0.00814105832713518	0.00881226441578298	0.00954089563692263	0.00918397924327333
0.0278335263907458	0.0114940439770626	-0.0025018851265061	0.00980893954181528	-0.000168243409686492	-0.00397113181112342	-0.00206968761040496	-0.000890773077156359	-0.0018216424709287	-0.00223275088619616
0.558922026803453	0.19431791130373	-0.0503665044810655	0.227311669670402	0.0170462001475534	0.0094963643859336	0.0132712822667435	-0.0168421318842892	-0.019431490031032	-0.0562224242943278
0.0289818358305783	0.0328920621664354	-0.00231000132300754	0.0165708779098457	0.0101667645650632	0.00724952153003321	0.00870814304754818	0.00934673186404106	0.00724781443738372	0.00813671405354071
0.150393095918411	0.0483865981488409	-0.0133642439299058	0.0974966622831588	0.00187857084837567	-0.00206193275210739	-9.16809518658745e-05	-0.00620169726661848	-0.00948307051743594	-0.0155965479876906
0.299700334668219	0.0502393192569357	-0.0272685616149302	0.218769167022542	-0.00749116651747311	-0.00164065971251609	-0.0045659131149946	-0.0158690057494708	-0.031120266455445	-0.0417510673990443
0.0509156914659963	0.00653776714063319	-0.00184059286017807	0.0374669971690397	0.000873773866151499	0.000673435478371558	0.000773604672261528	-0.0042307078411843	-0.00773580105846865	-0.010772055631661
0.319908919332792	0.0971681362046548	-0.0300485236916765	0.218226947308913	0.0199818835624577	-0.00593567162171998	0.00702310597036887	-0.00787537452468129	-0.018162608486113	-0.0291065674262824
0.0875149119990241	0.05777421092041	-0.00709895934354125	0.0341156385715151	0.0119608448970455	0.00228234985234582	0.00712159737469567	0.00299221417430076	-6.55643760529706e-05	-0.00227356707076386
0.136983311388123	0.0430623988315412	-0.0115653114331887	0.0883275996600829	-0.00150160184942619	0.000659803929638186	-0.000420898959894001	-0.00809805466746577	-0.0144988014490723	-0.0199373360426003
0.648206977846712	0.178089026969311	-0.056074805092125	0.229772234773154	0.0023278223131139	0.0070574503233567	0.00469263631823524	-0.0167661006691587	-0.0375174006521164	-0.049742907633577
0.02910865489144	0.032105366669662	-0.00211870067493609	0.0163635591327834	0.0167325235741724	0.00633971334667117	0.0115361184604218	0.00928633722788944	0.00756339637336333	0.00685138778854284
0.0229379829176357	0.00575522435055344	-0.00202935086517845	0.00923879954298854	-0.00114032513939097	0.000968143405451361	-8.6090866969802e-05	-0.00170817780217795	-0.00189538883027745	-0.00259268122675912
0.305302913703916	0.106876428497827	-0.0282628449534437	0.194476653779329	0.011837950754886	-0.000416166840206011	0.00571089195733998	-0.0129327390896865	-0.0188588060357783	-0.0303552622606265
0.0291956185816101	0.033004403605982	-0.00232861348405745	0.0162282411976586	0.0152531118913509	0.00645460530668826	0.0108538585990196	0.00831586194667254	0.00438945802854237	0.00486877412357476
0.0155477168968519	0.00943007284471467	-0.00138840455662634	0.00931818387834836	0.0049059994322576	0.00244189475234135	0.00367394709229947	0.00463312158544683	0.00217010478891902	0.00269249074037045
0.552011729530176	0.319738797634507	-0.0549421987217698	0.270661210076881	0.00598912199864221	0.00235190418193143	0.00417051309028682	-0.00638021385996235	-0.0296394821070861	-0.0465188711761628
0.648158417939547	0.178550582540183	-0.0551753677542948	0.229602431399747	0.00225479718347465	0.00134312310319573	0.00179896014333525	-0.0159930520104539	-0.0346494712010654	-0.0416441543404591
0.230739850204099	0.105236260512542	-0.0200670701958877	0.143519907847491	0.0292225069833645	-0.000876525205757928	0.0141729908888033	0.0071004572271523	-0.00264820903627397	-0.0248829458683839
0.552035422666197	0.321735507375202	-0.0555216656022827	0.269834297238854	0.00263588166219664	0.0108860519263249	0.00676096679426075	-0.00982474498761687	-0.0238565325109378	-0.0463302346774096
0.0149935006275162	0.00141075629769527	-0.00119882618229074	0.00240442616954038	0.000331330604769697	-0.000565592192099569	-0.000117130793664936	-0.000112870765588326	-0.00130269206051019	-0.0010608806349703
0.902531400560224	0.0974685994397759	-0.0691872064009361	0.0875104481792717	0.014391184958832	0.00676802400214171	0.0105796044804869	0.00387568648671599	-0.00694830921481437	-0.0130917395066339
0.0799847912295334	0.0461456378701865	-0.00573927561805773	0.0247689974374107	0.00318102069789133	-0.00330906259011246	-6.40209461105629e-05	-0.0012099804692027	-0.00952181109450217	-0.0100458080901761
0.0119325042645912	0.023534614648202	-0.0010026570701205	0.0104244237850891	0.00861322065739482	0.00649419562422566	0.00755370814081024	0.00430298546814481	0.00348400857334234	0.00206088972114147
0.457433090737428	0.241539283428703	-0.0417030283084076	0.220011429581919	0.0101428213394524	0.00553602274462972	0.00783942204204102	-0.00816058490736993	-0.021727143904294	-0.034956430214607
0.0271208725345631	0.00707934208340061	-0.00214354530278902	0.00818640631511891	-0.000466218268765219	0.00123757951117713	0.000385680621205954	-0.00212408170518916	-0.00287788493823358	-0.0027190750857741
0.0119650065264823	0.0238242194364106	-0.00107701822447451	0.010776291689973	0.00953461557098244	0.00316219864777901	0.00634840710938072	0.00939892316572698	0.00473614981707013	0.00602852673586204
0.904387889822596	0.0956121101774042	-0.0689960440834874	0.0868074042950514	0.0128270509229332	0.00845317460317452	0.0106401127630539	-0.00176654719463543	-0.0024753106370754	-0.00964686571598339
0.39281917848046	0.0754005476808801	-0.0392094971477529	0.256854197413967	0.000443176101771858	-0.0106575006447886	-0.00510716227150837	-0.0227669106092101	-0.038981887729629	-0.0484383408400623
0.9248137535014	0.0602910976492664	-0.0712684135599596	0.0690121288515406	-0.00347654326066082	-0.0121888943083061	-0.00783271878448344	-0.0243132870330635	-0.019807484362043	-0.034053804329081
0.882540746704276	0.0704472240531565	-0.0680010806736295	0.0986224745842392	-0.00800291588073598	-0.00394656761539125	-0.00597474174806367	-0.0105018333221242	-0.0172254550102234	-0.0241542021100372
0.569047552644762	0.28670133727656	-0.052214144300139	0.267098953487755	0.0135913367988821	0.0231364377946681	0.0183638872967752	0.00499264918202624	-0.0197027820601426	-0.0379506657261163
0.85054217129276	0.14945782870724	-0.0643664533691796	0.11909920125626	0.00792440030557684	0.0102377616501146	0.00908108097784577	-0.00123936680293957	-0.0123056112922773	-0.0157027610960743
0.0675812598781119	0.0301329472470414	-0.00328247387900971	0.039826310238571	0.0192459370126837	0.00207494511624305	0.0106604410644634	0.00603503333322661	0.00328629319157456	-0.00349014004175581
0.132317584665611	0.088996179670818	-0.00991029948246071	0.0610200021000267	0.0143866836870018	-0.00525223185373971	0.00456722591663106	0.0027893973347623	-0.00835272591226249	-0.0134621451716945
0.145678201067047	0.0975057185850229	-0.012264371148875	0.0884917694950433	0.00621883815315413	0.0059762389557996	0.00609753855447687	-0.00148627557191475	-0.00772123226639557	-0.014788068696143
0.929358972922502	0.0706410270774976	-0.0713324863999523	0.0657998506069094	0.00340988795518216	0.00396298786181137	0.00368643790849676	-0.000502936507936536	-0.00266730286053818	-0.00628261055937529
0.452859712952917	0.243213455102381	-0.0416306410567007	0.221379345103239	0.00450402072611344	-0.00248679794137924	0.00100861139236713	0.0349375377989757	-0.0270781047482113	-0.0400728873784709
0.558736049386435	0.270330126196451	-0.0495885796575612	0.226610859201231	0.0149033562124736	0.0115458051231732	0.0132245806678234	0.00113079702929464	-0.0134587593830705	-0.0338828201890443
0.454259845723152	0.182529600052036	-0.0511999537277389	0.298865394749421	-0.00614692123764482	0.00404443751560507	-0.0010512418610199	-0.0207222969951083	-0.0443917410274285	-0.0538038560293786
0.301455925998332	0.049394174653429	-0.030703457449518	0.24319942542618	-0.00192767583614512	-0.00455979723742334	-0.00324373653678423	-0.0204798705044237	-0.034213977232097	-0.0424729978012738
0.853748920883039	0.146251079116961	-0.0652334909939991	0.119169541047188	0.00434709643297881	0.00565729205435073	0.00500219424366477	-0.00442114689520412	-0.0147547513013303	-0.0170738482551472
0.894090438842204	0.0749122368431657	-0.0694340557323331	0.093651914098973	0.0019608004413888	0.000777055167055174	0.00136892780422193	-0.0126442761198816	-0.015340342116595	-0.0203884819158694
0.551377998900672	0.322530653425025	-0.0552069041623947	0.270230679083393	0.00846508426498283	0.0077545367673022	0.00810981051614246	-0.00334824840062353	-0.0254939356492816	-0.0419275778572357
0.110490140819947	0.0379942776907825	-0.00902910923868316	0.0907471045937798	0.0228832366768648	0.0015576248280941	0.0122204307524795	2.67281154389676e-05	-0.00300427196316672	-0.00910329315063185
0.925285854341737	0.0601186001714151	-0.0708687596401724	0.069102380952381	-0.00384466004583661	-0.0152477899839493	-0.00954622501489288	-0.0314850184059833	-0.0190859444016193	-0.0281785345499924
0.546064993725832	0.224531813293558	-0.0535367916858523	0.270645808436872	0.00425922044116145	0.00221332773018434	0.00323627408567295	-0.0106212387432828	-0.0305009174570016	-0.045794608867322
0.369643220530225	0.132267739423867	-0.0347447232079358	0.211804578616394	-0.00456028814534648	-0.00360701930188162	-0.00408365372361402	-0.0171206139016291	-0.0262115062994173	-0.043229317531895
0.0156914743828073	0.0218240794496322	-0.000896463179586254	0.0100648125481093	0.0178869087627649	0.00720868645644779	0.0125477976096064	0.00912482461007203	0.00364505909149779	0.00787138497904243
0.934264957983193	0.0657350420168067	-0.0704899445177095	0.061431512605042	0.00613318394024276	-0.00400379084967328	0.00106469654528474	-0.00640112080729727	-0.00414916008827781	-0.00571775613275616
0.453625527590088	0.182470156908327	-0.050004466158372	0.298468418842749	-0.00361324376761452	0.000726099280229875	-0.00144357224369235	-0.0229674451089159	-0.0371375370224318	-0.0566634669951472
0.543364039669558	0.219349912174239	-0.0552501926090787	0.275339263112471	-0.0143429309910578	-0.00259017999201783	-0.00846655549153785	-0.0224326294887179	-0.0389982894367368	-0.0569398804788563
0.447262030114827	0.183660570527029	-0.0496380382009527	0.300210413007267	-0.0105920243145572	0.00209659908868259	-0.00424771261293733	-0.0231374214646897	-0.0417965952353582	-0.0564080186236574
0.299161759495997	0.10489542435239	-0.0276107834168552	0.193242992115239	0.000617011735621731	-6.06842414758169e-05	0.000278163747072957	0.0277718248919131	-0.0236205884735449	-0.0230186071841665
0.124573518099393	0.0871678317249212	-0.00936747472890502	0.0595034107230581	0.0144732805868967	9.08654367026418e-05	0.00728207301179967	0.0029904376263383	-0.0110070961382367	-0.0131847194383404
0.933464332399627	0.0665356676003734	-0.0714615974309329	0.0626909617180205	0.0217050233426703	-0.00616925558102033	0.00776788388082505	-0.00805013614908101	-0.00434911425176132	-0.0145687493715436
0.1433010703231	0.0442107807266518	-0.0124795359912764	0.089624493891359	-0.00275841023731527	-0.00556136755086425	-0.00415988889408977	-0.00876896290828086	-0.0120587822039785	-0.0197235296654274
0.925873109243697	0.0596357759512249	-0.0706075110731742	0.0683939495798319	-0.00607058144469919	-0.0395905842062588	-0.022830582825479	-0.0209808548035465	-0.0160293013251479	-0.0349116682561657
0.0311512081865679	0.0103477164589601	-0.00254196665129894	0.00774462690019779	-0.00393515146811942	-0.00203728902081115	-0.00298622024446528	-0.00378911719254474	-0.00334448132335408	-0.00519084296334551
0.415089311291496	0.0764173489430741	-0.0393131809897966	0.252372179367424	-0.00289411736837836	-0.00760040787314825	-0.0052472626207633	-0.0244297837200301	-0.0375949548590243	-0.055592271190039
0.905436209150327	0.0945637908496731	-0.0697258011773204	0.0857432866479925	0.0170076657329598	0.0067442653425005	0.0118759655377302	0.00244669410654696	-0.00604477679951743	-0.000753781553894051
0.54606786731212	0.225943104771017	-0.0553720533498049	0.271746852159448	0.0114056785916734	0.0101936201773908	0.010799649384532	-0.00871573432631489	-0.0249375963134385	-0.0446224668412341
0.906707189542484	0.0932928104575164	-0.0685361038051796	0.084621045751634	0.0108824183006536	0.00707670401493932	0.00897956115779652	-0.00288317692111817	-0.00446502037178509	-0.00979962326888795
0.563277687316509	0.267497798635547	-0.05003758884924	0.225437104115043	0.0175184636624492	-0.0163717029303445	0.000573380366052367	-0.0156543435361695	-0.0357071662533541	-0.0302137270865082
0.90537512605042	0.0946248739495799	-0.0693795088556551	0.0866942857142857	0.0152492717086834	0.0134381028775147	0.0143436872930991	0.00676003734827257	0.00127029581529581	-0.00472588212228897
0.135384488610898	0.0219617204114335	-0.012288444305413	0.0958804850818633	-0.001345202006822	-0.00865062745701675	-0.00499791473191938	-0.0116856927850039	-0.0140547721968288	-0.0205510531663065
0.209716048588144	0.13811388198582	-0.0182950376935188	0.124686217943927	0.0112384030200145	0.00496924320058234	0.00810382311029842	0.00302218982380945	-0.00336734333838468	-0.0122429305848284
0.0800917115295732	0.0464318525344466	-0.00602904731913667	0.0243655752959392	0.00614962049797746	-0.00265598817160273	0.00174681616318736	-0.00592390860917914	-0.00815580343761728	-0.0082784321629181
0.20908427259628	0.138174894105041	-0.0183153680765895	0.123630306682364	0.0202331848396676	0.00466467547788219	0.0124489301587749	-0.00191933465058317	-0.0059891007431144	-0.0147384039263209
0.300017226164304	0.105172952162632	-0.0280610443876327	0.192852663424423	0.0249822378269564	-0.00412888345695162	0.0104266771850024	-0.00380772687344039	-0.0269387054310204	-0.0365819670761882
0.893407029963501	0.106592970036499	-0.0677808840646821	0.0919078439860793	0.00638763857057967	0.00094019607843121	0.00366391732450544	0.00135778923690677	-0.00879181706797627	-0.015956807016513
0.302275135671358	0.0472904025449821	-0.0291173256913259	0.196808261796033	-0.00196069645578162	-0.00556432236231497	-0.00376250940904832	-0.014596646741688	-0.0299559189108909	-0.04141654224283
0.857165495876672	0.142834504123328	-0.0653537388813242	0.116708260171201	0.0136131437843201	0.0297573307085072	0.0216852372464137	0.00615063410445749	-0.00607896536470076	-0.0137036538461539
0.658531534606417	0.273319422481585	-0.0563922702243251	0.227606939302171	0.00950017876557108	0.0212551327525619	0.0153776557590665	-0.00810336069457518	-0.021854072100119	-0.0317229289790228
0.30777723260706	0.0503505965898984	-0.0312090820150584	0.243809736231483	-0.00525163546205093	0.00153287366031285	-0.00185938090086901	-0.0170277075902723	-0.030279434476307	-0.0455329738535682
0.118170365256338	0.0102322381704062	-0.00876187206093516	0.0602498615280194	-0.00216226035004034	0.000826765338275609	-0.000667747505882374	-0.0085339068475714	-0.0113298897557083	-0.0139155595157691
0.307902911413987	0.0507206771809591	-0.0310254670209225	0.242494180723828	-0.00293023425480876	0.00249587494990949	-0.000217179652449662	-0.0176762894981121	-0.0333601500926117	-0.046023215178762
0.546046068970779	0.323342477503024	-0.0549254735362271	0.272948585181297	0.0036894476950099	0.0116906452391757	0.00769004646709281	-0.011259466197771	-0.0266766724086582	-0.0456763241123875
0.150719115582494	0.0572825042345484	-0.0127121091543196	0.0986927098249502	0.0110234571793096	0.00807452980652468	0.00954899349291713	0.00106142021997463	-0.00672445973124511	-0.0147026102088089
0.143364836762223	0.055140844013046	-0.0127337033411213	0.091521599532325	0.00814699088513995	0.00437940318324576	0.00626319703419287	0.00206368735559576	-0.00851150293689795	-0.013358578134786
0.646777779073481	0.179001803348465	-0.0554562397161339	0.229952744792777	-0.00355413302856944	0.0014006268415343	-0.00107675309351751	-0.0151987772607051	-0.0317316683632928	-0.0461261204497952
0.414726945274467	0.0770192288850374	-0.040767020575553	0.25479889045115	-0.00198331076206165	-0.0165445436060105	-0.00926392718403607	-0.0244058774725937	-0.0385276032675052	-0.0508413713832893
0.456616906886242	0.241354297093274	-0.042561820466134	0.219869040014325	0.0114002729830436	0.00184151545831018	0.00662089422067685	-0.0102109924042863	-0.0247782249514787	-0.04102041814593
0.000375370000321732	0.000102032751714342	-1.00999625444804e-05	7.95805430225824e-05	-9.17110479873155e-05	-5.28046247129948e-05	-7.22578363501552e-05	-9.75368331839418e-05	-0.000109054243983685	-0.000122960239268367
0.660763796626722	0.319544403089748	-0.0561982603936887	0.229542889353196	0.017015129121614	0.00889384275083271	0.0129544859362233	0.00910115776089604	-0.015609698624604	-0.0254831612660041
0.0269403080189848	0.00195368685871314	-0.00188431353600102	0.00757064353173282	-0.00172514387819496	-0.000100939519735371	-0.000913041698965163	-0.00186643974329807	-0.00304650253247117	-0.00381948139023464
0.413042082968108	0.117208966031864	-0.0411599954255295	0.253791316566249	0.000157660429897122	-0.00103803842212746	-0.000440188996115143	-0.00840531053404564	-0.0182255559166226	-0.0373273071772705
0.580760826930064	0.365107761805551	-0.0530110214131706	0.262695161224855	0.0254670038810335	0.0216293825512026	0.0235481932161181	0.00566082516480804	-0.0116183662936173	-0.0301330356543451
0.856572341384106	0.143427658615894	-0.0647268461562975	0.116694465338583	0.0081489195445078	0.00896816027110137	0.00855853990780464	-0.00100348314891563	-0.015569541110006	-0.0221104011368344
0.219057960657473	0.0281900872016677	-0.0181486256818432	0.140661677349253	0.000419346080969163	-0.000523291187508046	-5.19725532694415e-05	-0.0102362569042583	-0.0203094694888787	-0.0286104999486243
0.00768554874855336	-0.00036287496474801	-0.000478369518827257	0.00342606147161272	-0.00165861396712618	-0.00172107800357632	-0.00168984598535125	-0.00192382318128946	-0.00250008239468956	-0.00283681581782314
0.116199895898498	0.0735288464544671	-0.00914889900601344	0.0532319440900416	0.0184777686614956	0.0032899711018239	0.0108838698816597	0.00216074428483765	0.00127841186268098	-0.00737024124142946
0.0291078229678946	0.0323252087334694	-0.00223810869320099	0.0166677267496005	0.0165183949360988	0.00554483877265819	0.0110316168543785	0.00774893299498013	0.00611183791270425	0.00657385523752035
0.578449722777954	0.278551695438829	-0.0538758741574833	0.267373463605768	0.023002546384849	0.0138927476859368	0.0184476470353929	-0.00729943908975261	-0.0259483785278627	-0.0384235456587345
0.102278623941739	0.0759850191095843	-0.0072017318296229	0.0390750699780456	-0.000662735952499507	0.00228131399426992	0.000809289020885215	-0.00248682904607327	-0.00120841626748742	-0.00544123519675695
0.399263651507989	0.0758371599700118	-0.0393237612325202	0.256357123689921	-0.00638195637267808	-0.0167755445407591	-0.0115787504567186	-0.0211940730329599	-0.0451363181395326	-0.0588195579066856
0.557332566668424	0.192358978659562	-0.0501913583258145	0.226239872176696	0.0216542278484463	-0.00366522986335494	0.00899449899254567	-0.00355704843860971	-0.0123478711900634	-0.034303523384401
0.892785275443511	0.107214724556489	-0.068587449387447	0.0925441363211953	0.00935627424862728	0.00437195993548944	0.00686411709205836	0.000376293216587387	-0.00956924888836652	-0.0143475932237696
0.658590791425004	0.273371661843302	-0.0566146574920894	0.228285698904357	0.0188545912226302	0.0169397135573754	0.0178971523900028	0.00450817803564096	-0.0115536598562861	-0.0251643851830343
0.0618038273020809	0.0140308959443076	-0.002257445283052	0.0353399483955691	0.006043578625274	0.000559756959831445	0.00330166779255272	-9.19851585407389e-05	-0.00739689361528347	-0.00975423819061807
0.0758781883881037	0.057188102531181	-0.0040323741296506	0.0441750799919976	0.00392216128671175	0.000323551438330433	0.00212285636252109	-0.00131562471539347	-0.0051496559137703	-0.0050827997002308
0.0323318908866361	0.00992236639430111	-0.0023986946577928	0.00694889689417975	-0.00514502000137521	-0.00445096074117474	-0.00479799037127498	-0.00250709542857087	-0.00436970028575733	-0.00455931042698322
0.461340858474073	0.0972861077088877	-0.0425991607036849	0.237604661699417	-0.001224408514724	-0.0781145129660709	-0.0396694607403975	-0.0187802491281096	-0.0492025273509962	-0.0709498999325495
0.0884679444625988	0.0574677358139553	-0.00645188698566096	0.0334404193330406	0.00521479731804037	-0.000406201995022407	0.00240429766150899	0.000774608637189519	-8.72604889452649e-05	-0.00730363669111336
0.665106318133048	0.316600237180766	-0.0559121413572713	0.226694486928603	0.0331418658585801	0.0174963396749263	0.0253191027667532	0.00441161306940996	-0.00597266607706648	-0.0303181259464206
9.87909602858291e-05	2.21344953887764e-06	1.76251401514887e-06	4.44507470878504e-05	-3.23649254883938e-06	4.53558360473745e-06	6.49545527949027e-07	7.97812987096972e-06	-1.1467267717266e-05	-2.37414870777479e-05
NA	NA	NA	NA	NA	NA	NA	NA	NA	NA
0.545055916082105	0.323439535437417	-0.0558365371407458	0.274050134503779	0.00477236610875587	0.0106839780450114	0.0077281720768837	-0.016011237053041	-0.0268191660709698	-0.0463077462247202
0.0850990482648827	0.0531616239007433	-0.00601294937087812	0.0324991411149548	0.00527128637621828	0.00266337598852011	0.00396733118236919	0.00267911480768471	-0.00211798305366501	-0.00443186374299728
0.0151083842959662	0.00245772693605297	-0.00107972311269518	0.00233506068782069	-0.000789051421540119	-0.0010735462630946	-0.000931298842317361	-4.14411116557625e-05	-0.000618019058746566	-0.00246204961127676
0.103072026104029	0.0268213359606184	-0.00804995028926526	0.089082667020907	0.00102494464191398	-0.00212088283166127	-0.000547969094873646	-0.00458227389437872	-0.00957826486196245	-0.0196549723617964
0.562819545846195	0.267685001000225	-0.0498461137681938	0.224956108485644	0.0172853457670807	0.0050821184702351	0.011183732118658	-0.00688705779022236	-0.0234280021040788	-0.0374310619575778
0.930481998132586	0.0695180018674137	-0.0712661185459433	0.0647944724556491	0.0106186181139124	-0.0126318498494967	-0.00100661586779216	-0.00836011790901359	-0.00188491341991326	-0.0184911619503141
0.903090887021475	0.0969091129785248	-0.0690082567974913	0.0870909617180206	0.00963250233426705	-0.0103094399924121	-0.000338468829072514	0.00233848697054595	-0.00442252858252845	-0.00368567651302942
0.230406331858954	0.105755056492041	-0.0194712599017744	0.142418435393042	0.0280921995060008	0.00519483110696833	0.0166435153064846	-0.00507742706246322	-0.0152906728866148	-0.0204920058522242
0.306426374222619	0.0507474245336926	-0.0305900589173405	0.242395378090811	-0.00158025999707645	-0.00397017430663965	-0.00277521715185808	-0.0191810121511301	-0.0327577099847	-0.0469110878587089
0.527795698647067	0.12709742854554	-0.053554270417653	0.275851796268388	-0.00514610792547965	-0.00323133008888932	-0.00418871900718443	-0.0260755382109962	-0.0446726732936844	-0.0554335098478481
0.454971820475072	0.18320247160729	-0.0505973691931721	0.297894572876212	-0.00466995079995447	0.00586105289440858	0.000595551047227028	-0.0199992837222503	-0.0399541392755166	-0.0577315790633923
0.92992893557423	0.0700710644257704	-0.0713257331835657	0.0652087114845938	0.0037464705882353	0.00343105293399426	0.00358876176111478	0.00177650241914951	-0.00530932857991673	-0.0126393784704338
0.00734556066934382	0.000746292801405056	-0.000470307429204561	0.00433270329564821	6.82660845543652e-05	0.000268946386044524	0.000168606235299445	-0.000569524531561569	-0.0010321242917732	-0.00150520816278009
0.193791744248254	0.0693678209970894	-0.0178203739934271	0.12689003292864	0.0013728735427799	-0.000741467912330901	0.0003157028152245	-0.0082303908679901	-0.0115651103211734	-0.0276403019260937
0.0711022141753699	0.00337196076332678	-0.00513589015165636	0.0343867144428729	-0.00363178133195069	-0.00111458266864985	-0.00237318200030026	-0.00595599543174932	-0.00841138424281163	-0.0126773185760776
0.279957718031397	0.0439400436008415	-0.0259644817441824	0.192789310327538	-0.0023291998217681	-0.00428407006108017	-0.00330663494142414	-0.0200233869382803	-0.0298010434016718	-0.0422012629711616
0.904673109243697	0.0953268907563025	-0.069429268629231	0.0872710924369747	0.00936917748917754	0.00974630252100828	0.00955774000509291	-0.00176696842373314	-0.00256841142517605	-0.00920214922332574
0.906288702147526	0.0937112978524742	-0.0690534531326681	0.0856218860877683	0.0162797292250232	-0.00784411187940603	0.00421780867280852	0.00680300940889167	0.00151941139790612	-0.0134295528322254
0.559385325395164	0.18821417889755	-0.0495412276817354	0.228014440605158	0.00486943474625856	-0.000254651780429271	0.00230739148291459	-0.0158403478276644	-0.0361976151492609	-0.0587114881088328
0.306024423945366	0.106574603897426	-0.0286783352702982	0.194112883845492	0.0262759979265084	-0.00721337883679196	0.00953130954485826	-0.00729860197227922	-0.0131818283472384	-0.0287901287651988
0.00807657085206389	0.00849382535266004	-0.000759381613745485	0.00814590522007048	0.00580557171561351	0.00468793763526803	0.00524675467544077	0.0050896903161985	0.00358646572937571	0.00528709785214845
0.661206804347533	0.269039273540633	-0.0567170112076447	0.228412106002234	0.0135446746294599	0.0107177652723377	0.0121312199508987	-0.00534860536606996	-0.0255001160910688	-0.0411636263818996
0.0799835640012897	0.00661725855109889	-0.00554797390686133	0.039027004150451	-0.00149801624265351	-0.000234342288123315	-0.000866179265388414	-0.00588322386321086	-0.00849953070766885	-0.0117312479020058
0.143207329636106	0.046893649099144	-0.0125676846037311	0.096394720720159	-0.0016600200624001	-0.00120068123045616	-0.00143035064642813	-0.00818342047472354	-0.0155713967462971	-0.0163831808633132
0.542698022140887	0.22006394981539	-0.0544737025433851	0.2753640995902	-0.0101638999326491	0.00392871317317023	-0.00311759337973938	-0.0240374851950789	-0.0354386960938571	-0.0545531547165835
0.224850734151915	0.102722670673094	-0.0185330625328871	0.1396601398777	0.0032881238124822	0.00411426567410952	0.00370119474329586	-0.00288510298164751	-0.00979738537925412	-0.0153723596523281
0.135944308913438	0.0219795347091411	-0.0120429649260435	0.0958877213264509	0.00111857225758413	-0.00841194034409776	-0.00364668404325683	-0.0098221678612182	-0.0170571594953933	-0.0243291313848165
0.30000668050468	0.105381871501799	-0.0289777489427205	0.194265239164323	0.00169414227110054	-0.00306930924277188	-0.000687583485835697	0.000309112178609905	-0.00910558739573852	-0.0290726603708294
0.0894227254730269	0.0570152080323367	-0.0067819972217137	0.033282455588088	0.0130065779306607	0.00176539899200985	0.0073859884613353	0.00293935473353051	-0.00064414419449714	-0.00848908482963771
0.437839324367467	0.0879123520876489	-0.0411743819869705	0.22474834072519	-0.0031220527512395	-0.0161346845332586	-0.00962836864224903	-0.0208772346417386	-0.0280644828171346	-0.0481973806222248
0.0323399237735672	0.00984092627683422	-0.00247266462521458	0.00708804384425768	-0.00171084927454456	-0.0041687552777878	-0.00293980227616618	-0.00376006632666773	-0.00624424160505386	-0.00548132431092913
0.0479245500264363	0.000905359842161516	-0.00160447280618813	0.0341934888974668	-0.000179075516381515	-0.000380392538725446	-0.000279734027553477	-0.00463972194668712	-0.00770115325120435	-0.0106090506170732
0.197329157757263	0.0248823023060201	-0.0180614884195289	0.157660298966188	0.000799456979029639	0.000328838402257559	0.000564147690643585	-0.0111073028223515	-0.0220562663807312	-0.03089576463364
0.136085204009711	0.0222446778054504	-0.0119106852833789	0.0953187261600763	-0.00180505472367373	-0.0056605176042048	-0.00373278616393927	-0.00783353034284057	-0.0153427509653033	-0.0240399832189195
0.3702841340226	0.222989150303622	-0.0340138424179538	0.207749098835846	-0.00478699401286481	0.00202720281858693	-0.00137989559713897	-0.0151349955998498	-0.0302920202356615	-0.0376012207317261
0.0171051952121561	0.00860291003134991	-0.00167107685091366	0.010936162702209	0.001916167371233	0.000999805229492376	0.00145798630036269	0.000129240212324501	0.000996072073403555	0.000584923542259485
0.933021998132586	0.0669780018674137	-0.0712241078144316	0.0625121195144724	0.0161261064425771	-0.00454707175177771	0.00578951734539968	-0.00284666080634188	-0.000127689075630211	-0.00244600585688814
0.45697654424363	0.318205251279168	-0.0508866493252733	0.295220862735219	0.0035969508377901	0.0134920627028925	0.0085445067703413	-0.0128938486729711	-0.0254124189683276	-0.0433268730843391
0.0749263471182947	0.0496467868100868	-0.00325168664947059	0.0342291696195317	0.0113501761197696	0.00258133002664519	0.00696575307320739	0.00387862617066835	5.71732446301848e-05	-0.00364019936660424
0.457514909340565	0.320931150417767	-0.0505894007034068	0.294807672242336	0.0123563371777297	0.0120069109267032	0.0121816240522165	-0.0145628277462355	-0.0259536389735582	-0.0476751334386603
0.376284970280546	0.223395139634017	-0.0349961122888491	0.208436869210302	0.0130303949943316	5.31156552761036e-05	0.00654175532480389	-0.0127310941501096	-0.0275166455331837	-0.0341490867090098
0.895350009337068	0.0750465976222603	-0.0693175972998267	0.0926259570494864	-0.00736453677041915	-0.00559830901125014	-0.00648142289083464	-0.012604914132085	-0.0158618169277858	-0.027935686818948
0.457937053872194	0.317296121491784	-0.0511073611339101	0.295799191016289	0.00371575109032862	0.0116785752168383	0.00769716315358343	-0.0142695420915187	-0.0261508453207919	-0.0478234568570751
0.646955567913655	0.177789478266589	-0.0561473368529579	0.229681392300127	-0.0012619360567121	0.00401323292139466	0.00137564843234128	-0.0133013639029363	-0.0326997440216431	-0.0432055548837459
0.017630291941178	0.00302386301471041	-0.00124002824726158	0.00182190407102978	-0.00112556548113311	-0.00148929728875012	-0.00130743138494161	-0.000501961492437267	-0.000708739445091613	-0.00152732910837722
0.901489253034547	0.0985107469654529	-0.0688542075697786	0.0882667133520075	0.00875339614633741	0.0100859273406333	0.00941966174348541	0.00463357541151665	-0.00220242372007073	-0.00984538415448444
0.210718212377949	0.0218378546362236	-0.0177493240952393	0.179624150230235	-0.0026599059886889	-0.002581553700471	-0.00262072984457995	-0.015001287169875	-0.0265728348548617	-0.0355811755371637
0.0166678349271736	0.0302507793984164	-0.00151470087170968	0.0118004375644323	0.00627954170233737	0.0116822629838959	0.00898090234311666	0.00905819657831657	0.00685057136075755	0.00856244945014698
0.933800046685341	0.0661999533146592	-0.0717121269268202	0.0627764239028945	0.00929205415499534	0.00378436041083097	0.0065382072829131	0.00600096171802056	-0.00189955648926221	-0.00820845641286827
0.0279272578197248	0.004045489659521	-0.00271078181083148	0.0133583546406139	-7.01530195514402e-05	-0.000532934393887463	-0.000301543706719452	-0.00199743485753608	-0.00273471506081315	-0.00365981429383789
0.109617628113697	0.0374714021451232	-0.0081524018323208	0.0900171761413803	0.0159453466207741	0.00542508210556951	0.0106852143631718	-0.00070103275850085	-0.00143733374563171	-0.00875253198148172
0.284970271026337	0.0471715999230335	-0.0277049746416361	0.196292268502451	0.0035663901447503	-0.00930290505863524	-0.00286825745694247	-0.0203604153827452	-0.0291023482410876	-0.0373873016433807
0.569520626034489	0.286777324562607	-0.0522322945064987	0.266865180379572	0.0193406931990179	0.0212868827002621	0.02031378794964	0.00366101267308716	-0.0238900339776689	-0.0363809809901194
0.364851268492698	0.129972763425851	-0.0344553001525674	0.213859041263999	-0.0081358131666186	-0.00700720501366486	-0.00757150909014176	-0.0214808251307556	-0.0321551274099225	-0.0481301579988602
0.0200857455334716	0.024527159708858	-0.00136541303616091	0.0132904772101844	0.0160323325320792	0.00525417812886764	0.0106432553304734	0.00483825437371208	0.00579833305056972	0.00448384314946953
0.545725102336714	0.110972675862862	-0.0475725428915157	0.228803822999481	-0.0014569405334367	-0.0836615654173067	-0.0425592529753717	-0.0589455259280912	-0.0651814402541742	-0.0979991665817037
0.924567040149393	0.0604823942680844	-0.0707437615251276	0.0698741363211951	-0.00729389525507185	-0.0108167279538488	-0.00905531160446038	-0.0117683371693666	-0.0152290708964239	-0.024095867629103
0.143227324943752	0.054752637284712	-0.0123568671134054	0.0914491413680217	0.0109929894943409	0.00196048174937111	0.00647673562185602	0.000910745115933698	-0.00546368540435727	-0.0116788513281665
0.659526154029904	0.320583110693725	-0.0553406490397785	0.228405063318389	0.0295939367369236	0.0184956760723793	0.0240448064046515	-0.00287816962735898	-0.00843086779759927	-0.0275293040749669
0.0121975181745235	0.0348656922818057	-0.000941227736480338	0.0101649114188817	0.00964171393367204	0.0107873871985242	0.0102145505660981	0.00827341605227335	0.00811145378033914	0.00846609804752903
0.012787565976224	0.0089393005195859	-0.00142381324999652	0.00966517600637953	0.00390400972619485	0.00272624299710121	0.00331512636164803	0.00237800606547795	0.00341402568284403	0.00256616283961314
0.48002865386864	0.26298875045149	-0.0454730734829542	0.234126298064645	0.019522339495577	-0.00874102227811568	0.00539065860873061	-0.013640716819493	-0.0239118129324569	-0.0301368915542797
0.58071381117382	0.36466312826321	-0.0543904961509107	0.264196596038764	0.0296835130521025	0.0368601960293918	0.0332718545407471	0.00468305851662132	-0.0138373669509443	-0.0283292346753856
0.548063013878752	0.219597015062514	-0.0546797251366083	0.272382669037733	-0.00711436632631157	0.00786437265700046	0.000375003165344445	-0.0191760530610863	-0.0377377449452044	-0.05288235061566
0.298078332075631	0.0505393128210782	-0.0287294017760645	0.219400883564751	-0.00621723203737351	-0.00529712814985667	-0.00575718009361509	-0.0181635678485418	-0.0340130834316768	-0.0452055952894401
0.412937568771691	0.118463654867629	-0.0407600286668277	0.254453952480989	0.0250803820968784	-0.00635356854085734	0.00936340677801056	-0.00629995942688072	-0.0215965170568874	-0.0360161145743453
0.892216217638571	0.107783782361429	-0.0690585847663986	0.0934944546303371	-0.000876299648064238	-0.00761594033417556	-0.0042461199911199	-0.00457316908581606	-0.0143255450921626	-0.0184586147368586
0.20243628698152	0.137980089523889	-0.018867128909798	0.125379132159729	0.0189368048152674	0.0066200952985119	0.0127784500568896	0.000304691511150035	-0.0113351410823428	-0.004285876281481
0.133729883209222	0.0883093416757754	-0.0109649990892087	0.0613781267197805	0.0100553336913614	-0.000911720024763446	0.00457180683329897	-0.000983726506014998	-0.00727750995447488	-0.0166510576422867
0.325838599519727	0.098154966335004	-0.030687938069949	0.220462875696006	0.0222164951121527	-0.0174058214638363	0.00240533682415822	-0.0104092018070325	-0.0235989966668688	-0.0371943360280256
0.0675097493351708	0.0300005691730033	-0.00332739081539872	0.0400398385512445	0.0171832544438309	0.00383278984101389	0.0105080221424224	0.00619055957819954	0.00269985936037856	-0.00194855747043501
0.203098561678104	0.137971994748732	-0.0185029398315894	0.12561912463375	0.0192010301466245	0.0042035135795902	0.0117022718631073	-0.0036968743149832	-0.00710509995293254	-0.0123459196224545
0.0315410747953801	0.011434740636766	-0.00242175635995098	0.00766928384453495	-0.000642606624395952	-0.00556492261011141	-0.00310376461725368	-0.00459416402288861	-0.00327852509512366	-0.00461137425599058
0.0152521416000082	0.00222280966516678	-0.000984120675887044	0.00228713946103039	-0.0006982004258358	-0.000493413823177287	-0.000595807124506544	-0.00125021707247749	-0.00154213479611053	-0.00143519264163344
0.90453720821662	0.0954627917833801	-0.0695490750597658	0.0868545564892625	0.00438559290382823	0.00788546897546916	0.00613553093964869	0.00561854808590112	0.000275435446906114	-0.00626341997871394
0.574726218936017	0.285266918035932	-0.0532804367306515	0.264706688782249	0.0137156025019372	0.0219864262041146	0.0178510143530258	0.00579428441738772	-0.0170077439804728	-0.0302624296305959
0.89107036760625	0.10892963239375	-0.0689076202158221	0.0932936099847864	0.00892432554373745	0.00637133174015536	0.00764782864194635	-0.00472045190103998	-0.00961951274215966	-0.0156852691099749
0.932830205415499	0.0671697945845006	-0.0712756597279828	0.0635168534080299	0.0117056489262373	0.00597372464137169	0.00883968678380442	-0.0001223262032084	-7.47852474322075e-05	-0.00436841036414559
0.192716004714082	0.0767993605234074	-0.0167087000599858	0.125896421891123	0.0223558389016052	0.00714458116415675	0.014750210032881	0.00544431950176899	-0.00790337777390004	-0.0187073758954676
0.930004957983193	0.0699950420168067	-0.0716891761768005	0.0653326890756303	0.00524686274509811	-0.0019822595704948	0.00163230158730165	-0.00721520753756044	-0.0118704862236956	-0.00655772260419318
0.0912990855962288	0.0607561632905964	-0.00654682686878601	0.034377645267698	0.00862406310552631	-0.00138715183667798	0.00361845563442417	-0.00235161188963873	-0.00120300524847466	-0.00366204296833608
0.663955401016758	0.317698295869265	-0.0569842398582223	0.226267912458392	0.036692414497705	0.0221420438599579	0.0294172291788314	0.0133365945356082	-0.0112146664670875	-0.0200356896630837
0.543481378328533	0.220435247970842	-0.054579622024966	0.276833467292828	-0.00680615123681949	0.00490324664157005	-0.000951452297624722	-0.0220023567649228	-0.0370910831314413	-0.0542247881482595
0.149889836730562	0.0569087519370091	-0.0131693768961325	0.0989458277186263	0.0178093809241568	0.00697678141319347	0.0123930811686752	0.00327613062816837	-0.00377806548950269	-0.00926389407941791
0.854052819272231	0.145947180727769	-0.0652530035874045	0.11903571983572	0.00522205104493034	0.0103104835034247	0.00776626727417751	-0.00305723932929813	-0.0123185322414995	-0.0239306288004171
0.074381894896687	0.0493531152498736	-0.00330080832583733	0.0338028972086077	0.0048546333651245	0.000241399558390434	0.00254801646175747	0.00548836238792863	-0.00634829107855867	-0.00312904199721209
0.102473833067354	0.075820032111838	-0.008061948511978	0.0398110828280318	0.011022652339744	-0.00441903065008679	0.00330181084482863	-0.00111179483629162	-0.00358284528769696	-0.00446968961115857
0.302394678308978	0.0473472973123709	-0.0286559728652239	0.19751797362738	-0.000858221478732324	-0.00723491267643589	-0.00404656707758411	-0.0155393486728666	-0.0321727999737342	-0.0438682766497365
0.0359896345928682	0.0117666743051598	-0.00247322972109023	0.00535799428017494	-0.00562228186072834	-0.00498587123255869	-0.00530407654664351	-0.00273614217356048	-0.00513749016214499	-0.00465059085339946
0.451825644729997	0.189987332950899	-0.0506465116424592	0.296757443427184	0.00771310293200389	0.0131555902144532	0.0104343465732286	-0.0156039866875687	-0.0298457047035102	-0.0462033239894414
0.9325958356676	0.0674041643323996	-0.0717629624380621	0.0632982819794584	0.0036817553688141	0.00734714285714277	0.00551444911297849	-0.000332815210548842	-0.00798191729838793	-0.0098535854341737
0.110027208774147	0.0109562299536903	-0.00862511498821164	0.0616356705238286	-0.00227543176944196	-0.000108507801565058	-0.00119196978550351	-0.00709647218775077	-0.0112149814612677	-0.0182945454226008
0.0367833195071201	0.0138342946305927	-0.00269211797204904	0.00559908384457102	0.000118928439355077	-0.00379294307227757	-0.00183700731646124	-0.00369468051307365	-0.00349223687664451	-0.00492459535805372
0.457709285207545	0.315104130945884	-0.0502730489239248	0.294045629426466	0.00420147369260215	0.012983248240152	0.00859236096637706	-0.0104758075172343	-0.03069484081279	-0.0483342019436562
0.576588498318034	0.369793647421665	-0.0543225188330142	0.268378395477606	0.028476268249548	0.0209296801879516	0.0247029742187498	0.00903685003117682	-0.0155595293370407	-0.0328945935493856
0.0893893879992678	0.0564173746134294	-0.00666886781102036	0.0334817592802014	0.00688080339975232	0.00173493749034084	0.00430787044504657	0.00435703390203013	-0.00392845760948524	-0.00669318681172854
0.576072344425895	0.285591092503996	-0.0538797905008968	0.265672658052296	0.0114291401890757	0.0175173523285691	0.0144732462588224	0.00217696678018964	-0.0179208472032601	-0.0359598507142673
0.0121011157792862	0.024150304502486	-0.00119693025276042	0.0105880880496538	0.00794199210811196	0.00310308184138187	0.00552253697474691	0.00712197413557078	0.00286829654698744	0.00697388616079722
0.230336003677972	0.105958315637035	-0.019372797499064	0.143767218962167	0.0235992765118853	0.00226726895607049	0.0129332727339779	-0.00293923090754328	-0.00847560645327183	-0.0263098120242215
0.103067899472106	0.0762140158404327	-0.0073582897687651	0.0395950925533397	0.00901011065885295	0.00121460129377553	0.00511235597631424	-0.00315576062658041	-0.00377016829111711	-0.00619076737877877
0.642708225840859	0.17994884313036	-0.0557408827796387	0.23354445056394	0.00719119146606373	-0.0113938488593406	-0.00210132869663848	-0.00948014306162881	-0.0375148433317153	-0.04812650651954
0.193444704191196	0.0685928945158124	-0.0176591320509696	0.126419838235163	0.0113909986868183	-0.00297779224257966	0.0042066032221193	-0.00353961387175014	-0.0164414695760807	-0.0263719770574961
0.301949726679358	0.0473606095997408	-0.0292973061472827	0.197452895266614	-0.00219929004723191	-0.00211033169409069	-0.00215481087066133	-0.0143785697203908	-0.0317506725706707	-0.0426963628573222
0.932389505135387	0.0676104948646126	-0.0716380554422917	0.0636987301587302	0.0105531465919703	0.00792081232493003	0.00923697945845015	0.0026860410831	-0.000767932688226725	-0.00453997665732953
0.933658543417367	0.0663414565826331	-0.0717570451823631	0.062670868347339	0.0124192105933283	-0.00714225957049486	0.00263847551141672	-0.00601265045412103	-0.00831715558950841	-0.0104899097480757
0.0245214552365534	0.0298519718986527	-0.00181733559489001	0.0132076338668005	0.0118654676016886	0.00828965136513946	0.010077559483414	0.00745008668535506	0.00742157479724231	0.00880379569813866
0.924878450046685	0.0607421924558874	-0.0713909533107172	0.0693733146591969	-0.00217840505899325	-0.0191718662460184	-0.0106751356525059	-0.0155709795596561	-0.0209121663630487	-0.0285731828609683
0.110447399094211	0.0108060544576755	-0.00820301037515447	0.0613946962141172	-0.000465858327062529	-0.0032697947799865	-0.00186782655352451	-0.00658042637804021	-0.011653137667508	-0.018068488539254
0.00897170613675202	0.00157830218543585	-0.00107278793785567	0.00806982190091476	-0.000322493983395818	-0.000257988765539353	-0.000290241374467586	-0.00132680816082784	-0.00150799529415135	-0.00193706212983853
0.925285518207283	0.0602230012243542	-0.0715338366292286	0.0692227170868347	-0.00986822556528444	-0.0250234801956482	-0.0174458528804663	-0.0313171502008182	-0.0322105554019222	-0.0256143684785034
0.0128317555540713	0.00078787590500558	-0.000738691721618815	0.00568693738320191	-0.000584386219122593	-0.000965040587403276	-0.000774713403262933	-0.00168231411247769	-0.00185222719725986	-0.00250816349517574
0.450295063818039	0.320687016705964	-0.0490502422539981	0.295745006467102	-0.0113379207759222	0.00679813775452381	-0.00226989151069917	-0.0161278159301949	-0.0286103430989209	-0.0456000720482035
0.0529464224822749	0.0224884848279358	-0.00445149366523099	0.0143974042039908	-0.00369164573134535	-0.000571384626101061	-0.0021315151787232	-0.00129488256777084	-0.00513416535140447	-0.00543199303811548
0.562699655863078	0.268529459901946	-0.0503147569574026	0.225208070355731	0.0226500503283822	-0.000802346563689826	0.0109238518823461	0.0026745540646288	-0.0190433198536456	-0.033739465641075
0.209429926708072	0.137830150156831	-0.0186599431208601	0.124496638429679	0.0212428100432357	0.00344575544027823	0.0123442827417569	0.000257521554589246	-0.011292368538273	-0.0145069028334336
0.049523219336438	0.0217719125079251	-0.00346241501310125	0.0122825500799605	0.00372272641290362	-0.00248406383213664	0.000619331290383496	-0.00153228519608328	-0.00300696676035625	-0.00386357296929096
0.0290355592666792	0.0324261602246311	-0.00221443046577911	0.0164390398633956	0.0144150229294611	0.00556648577038298	0.00999075434992203	0.009370082391096	0.00843290944526426	0.00553246557004536
0.0130185412421248	0.000655663463141026	-0.00103980822161392	0.00578265430134935	-0.0011268373285897	-0.00119672624420738	-0.00116178178639854	-0.00143581345372818	-0.0023711617610903	-0.00273006366044036
0.932540410830999	0.067459589169001	-0.0715174516151231	0.0632078244631187	0.00794211017740443	0.00689645191409893	0.00741928104575174	0.00251780494015785	-0.00167867753161866	-0.0103144770915359
0.066481173606701	0.0109088817735149	-0.00457488540424944	0.0321532641153993	0.00356578207135337	0.00142415386772692	0.00249496796954014	-0.00162835235088719	-0.00374356142707545	-0.00651481338418106
0.895144937611408	0.104855062388592	-0.0694398205014122	0.091487107206519	0.0132893752652575	0.00110341906459555	0.00719639716492648	-0.00209598590951532	-0.00943241549300367	-0.0086023465749937
0.398613563356091	0.0754818215040519	-0.0396391296185724	0.256423557873314	-0.00666455154798512	-0.0127909161208268	-0.00972773383440595	-0.0263113387851679	-0.0417295050137006	-0.0536334172861376
0.151934782130189	0.105561369166952	-0.0134520749478366	0.0969567758983461	0.0148640205592737	0.008308820242201	0.0115864204007373	-0.0026538584262886	-0.00711582433208097	-0.0120623551196767
NA	NA	NA	NA	NA	NA	NA	NA	NA	NA
0.0272575843413383	0.00700254703923263	-0.00229651383677704	0.00832422402281069	1.1668131002094e-05	-0.00279841304105303	-0.00139337245502547	-0.00176401702722611	-0.00171736895870809	-0.00363472200783798
0.0175010552287925	0.00861480990198378	-0.00165818163454645	0.0110560046052774	0.00110720413641609	0.00172541227398867	0.00141630820520238	0.000286073267116549	0.000948578633210219	0.000408409925826282
0.00717632584247629	0.00116762445405204	-0.000413644610937314	0.00390302510893059	-0.000766154920067542	-0.000869242272555001	-0.000817698596311272	-0.00140203644234314	-0.00179749744666351	-0.00210724444316896
0.0292399716313408	0.0326403062863056	-0.00230843277341703	0.016320686032016	0.0168382890140579	0.00943969837561939	0.0131389936948386	0.00741727871591866	0.00729791805594539	0.00736203162970438
0.416916816126853	0.077262961598307	-0.0411841130067768	0.25644141573932	-0.00429688298376696	-0.0177821099505929	-0.0110394964671799	-0.0299103895066446	-0.0415390402862913	-0.0571026485920556
0.850202965792378	0.149797034207622	-0.065039677113656	0.120176193871488	0.012944113402937	0.00617729891024021	0.00956070615658855	-0.00134423757368629	-0.0113998848691332	-0.0180184060604003
0.453099976573877	0.242185735874708	-0.0419906826885293	0.221958059137175	0.00435236435012987	0.00383842858327277	0.00409539646670132	-0.0121834518100776	-0.0274394934720848	-0.0353557574811247
0.0877420161045843	0.00444812495559531	-0.00630978328453433	0.0353299432901835	-0.00185968164740902	-0.00153691043433682	-0.00169829604087292	-0.00557454824756856	-0.00888890678851666	-0.0122481835929394
0.196800247381771	0.0247837994398493	-0.017780918780098	0.156942608522508	0.000121356442169263	-4.92671856816007e-05	3.60446282438309e-05	-0.0113915238593504	-0.0224562628868148	-0.0306086679407943
0.0645273099820572	0.0197822369282825	-0.0025906098347434	0.0389680491480179	0.00715824796516472	-0.00174666297064392	0.0027057924972604	-0.002148682257209	-0.00501627911057104	-0.00717984800537201
0.113426302383355	0.0692485664730562	-0.00872386923259255	0.0511999116522734	0.0154565276091768	-0.00194571148271455	0.00675540806323115	0.00431309945324526	-0.00326916149267772	-0.00491084672939007
0.0663184498467607	0.0111066318208195	-0.00517036477767487	0.0332282085558505	0.00307192116470052	0.00228038767788755	0.00267615442129404	0.000140544962119793	-0.00268608451274294	-0.00595861390731804
0.90584776844071	0.0941522315592904	-0.0694673640629195	0.0854039962651727	0.0151566853408031	0.00733910873440291	0.011247897037603	0.00866441897971315	-0.0122974108158782	-0.0150131828221842
0.892873108394873	0.107126891605127	-0.069033130024128	0.0925711773194126	0.0132008691961631	0.00332547295841401	0.00826317107728858	-0.00104423866376246	-0.00894521473912491	-0.0142574562039269
0.0628753973460319	0.0254480450550068	-0.00287669721232883	0.0419614823846582	0.00399293904673542	0.00599969749143547	0.00499631826908545	0.00289466276615868	0.000228717091024011	-0.00351470054792447
0.414945451680337	0.0769986829137134	-0.0407775453171018	0.255078899807124	-0.00239975013483718	-0.0193746291604935	-0.0108871896476653	-0.0219505513869691	-0.0368649867977732	-0.0525312293858762
0.0218377383906447	0.00602283798377262	-0.00177958302250696	0.00907628866178668	-0.000370338327656622	-0.000774571549236432	-0.000572454938446529	-0.00224979885975971	-0.0020887579034208	-0.00325887328862378
0.906353239962652	0.0936467600373483	-0.0688610378291196	0.0847126423902895	0.0182890009337069	-0.0123759893048129	0.00295650581444695	0.00236616767219711	-0.000155094056270455	-0.0165524157877877
0.549441291256128	0.220150786824591	-0.0546851965626607	0.273055871835988	0.0011641345544785	0.00789420723184897	0.00452917089316374	-0.0198465323480931	-0.0377871222374752	-0.0497002349984126
0.0679334900144171	0.00502332916818315	-0.00441741526829552	0.0383585555622079	-0.00337947629405684	-0.00427737577371601	-0.00382842603388642	-0.00755993712324878	-0.0106696230792573	-0.013754624947852
0.0931188943482015	0.0087845828672945	-0.00782705732411841	0.0909923315761371	-0.00106717234054345	-0.00160011317189804	-0.00133364275622075	-0.00908648784587793	-0.0146074341548945	-0.0202385474259199
0.930616554621849	0.0693834453781512	-0.0716878115162782	0.0647069747899159	0.00514398692810447	-0.00317299719887953	0.000985494864612413	-0.00536064525632007	-0.0032604761904762	-0.0163360890159033
0.0933389261062496	0.00620766079682407	-0.00705098807424696	0.0382028423502309	-0.00152802384754738	-0.00264079671394857	-0.00208441028074798	-0.0057925213266373	-0.0100265179449837	-0.0115747876297664
0.662345467220775	0.268697985856447	-0.0574106460139141	0.229954668029147	0.0121658067050561	0.0109878468675551	0.0115768267863056	-0.00548859375093458	-0.0217230054542318	-0.0348419487948654
0.924849971988795	0.0604503022308506	-0.0715311291594781	0.0689959103641457	-0.00927795655901187	-0.0107094448688567	-0.00999370071393435	-0.0318483095444657	-0.0161658270823755	-0.0245820926190303
0.932187768440709	0.0678122315592905	-0.0716387339048149	0.0641475256769376	0.0134088515406163	0.00934558356676018	0.0113772175536883	0.00147512605042022	0.000584239028944999	-0.00465966853408017
0.201894392882646	0.0768538797796913	-0.0180838221170412	0.1280254432264	0.0176432113834495	0.0076985064455331	0.0126708589144913	-0.00145064811383996	-0.0057934553092561	-0.0156462569647532
0.58039117668973	0.365955035071815	-0.0550810174030748	0.265185899919831	0.0185007515362402	0.0225638933473411	0.0205323224417907	0.0111725107444087	-0.0113543357655704	-0.0363521048419192
0.562534018248844	0.267689438771507	-0.0504734727937396	0.225894967602802	0.0246079687208243	0.000111788240717448	0.0123598784807709	-0.00649552031066836	-0.0175786282956242	-0.0303995974117891
0.894612677192089	0.105387322807911	-0.0682002138344558	0.0910986953569306	0.000434426619132511	-0.00244121741004089	-0.00100339539545413	-0.010605996464128	-0.0124100672856554	-0.0203543307144604
0.0254059347833315	0.00574445574146657	-0.00136029701089008	0.0120408466168199	1.76642738377482e-05	-0.000434681593692574	-0.000208508659927414	-0.00195954512075513	-0.00290882357246225	-0.0036980218032113
0.456249010542822	0.240535078700098	-0.0422074424387293	0.220337703551449	0.00892248580275273	0.000906416959393586	0.00491445138107316	-0.0131649209474776	-0.0218912335522541	-0.0401662272918885
0.369900494751738	0.131083600350398	-0.0345226228191171	0.212106970127642	-0.00617435487194923	-0.0117904683715898	-0.00898241162176949	-0.0165010052365608	-0.0315802327968462	-0.044320208072658
0.857146796014443	0.142853203985557	-0.0649650772268646	0.116785304825893	0.00126900994430401	0.00860387789065986	0.00493644391748194	-0.0018751901136157	-0.0139155530794567	-0.0219023798183746
0.0762700238967424	0.0569670652472533	-0.00380534682391967	0.0436808804657564	0.00931551865939598	0.00226666832717566	0.00579109349328583	0.00602012005687395	-0.00175751605947734	-0.00644354350400828
0.0225351428067651	0.00566465253215779	-0.00183496309647272	0.00921662957122624	-0.00110416686583526	0.000601890280953584	-0.00025113829244084	-0.00161806176733628	-0.00109455053046945	-0.00238286594407395
0.924855490196078	0.0607146390630523	-0.071406177147104	0.069191568627451	-0.00728773213714395	-0.0463844756535478	-0.0268361038953459	-0.00967351078659895	-0.0203247608692813	-0.023639579685981
0.0153235402454884	0.00172379760599099	-0.00119795786732853	0.00209808014559735	-0.000375116682577942	-0.00129663438730649	-0.000835875534942217	-0.000140754226181185	-0.000876950605926999	-0.00125847285042578
0.545724658369246	0.325118325891873	-0.0555182232706702	0.273495959523398	0.00737456759088406	0.017941348112922	0.012657957851903	-0.0112800225546024	-0.0328356364552025	-0.0408283285796638
0.079725505489909	0.00791473289622512	-0.00598366005923803	0.0334658597014587	0.00238252826042698	0.00202979845483683	0.00220616335763191	-0.000634444613766674	-0.00287980362493041	-0.0053099643454821
0.657419018646356	0.271952891796472	-0.0573666224684354	0.232215985505783	0.00995495686721737	0.0121651992208189	0.0110600780440181	-0.00848589776368969	-0.029596637357613	-0.0359781525354723
0.895336608946609	0.104663391053391	-0.0682566919543818	0.0911516569051862	0.00978315253374085	0.00326372718784484	0.00652343986079285	-0.00343271454036154	-0.00910699594523123	-0.0151062450621274
0.545416851932034	0.110732529822882	-0.0490837048782651	0.229843118173742	-0.00168686102504512	-0.0726530291387567	-0.0371699450819009	-0.0510110969370354	-0.0393319673834824	-0.0496753440713854
0.924979281045752	0.0603014242844084	-0.0710500569981553	0.0688466013071896	-0.00440897292250231	-0.0231100142584908	-0.0137594935904966	-0.0103697485031309	-0.02161108768503	-0.0285549965824747
0.0528753712457913	0.0223011909691693	-0.003994677476927	0.0139309991132127	0.0036881910613891	-0.0046872581635748	-0.000499533551092855	-0.00305239212318039	-0.00532175167576088	-0.00591555530319787
0.411215513727468	0.117168906831756	-0.0393555716760304	0.251866798176314	0.0345025633282273	-0.00566307757142681	0.0144197428784003	-0.00637390049868453	-0.0245087226166397	-0.0426505932833498
0.471343445807762	0.170844793314054	-0.0445570009185315	0.239567676871702	0.0136569048991713	0.0040218549720587	0.00883937993561501	-0.0121812081099779	-0.0272141995239619	-0.041805245225611
0.562671151391852	0.268780647714231	-0.050662060961564	0.225429341988885	0.0111447360036468	-0.000643289932574009	0.00525072303553642	-0.00301366094975586	-0.0197386303454532	-0.0444811226693025
0.41742705509059	0.118684448759675	-0.0403363124911951	0.252154968364617	0.0348477920156204	-0.00779354199299315	0.0135271250113136	-0.00891688658704048	-0.0175964477466177	-0.0366625942630487
0.043117551875428	0.0163509954932432	-0.00349689627976517	0.0115797398919857	0.00130694081901928	-0.00162125074603349	-0.000157154963507107	-0.00212320707194473	-0.004514854014154	-0.00404915825538151
0.225280406397464	0.031031333011818	-0.0200815918907972	0.145120907798451	-0.000940442562953142	-0.00169419864985487	-0.00131732060640399	-0.011012101110203	-0.0201283317258204	-0.0287384894932888
0.320724300363935	0.0973797777985871	-0.0306742851363703	0.217872284176093	0.0204703339918826	-0.00302980637390582	0.00872026380898844	-0.0107790934425245	-0.0154785508997047	-0.0268857452218785
0.0665258125291949	0.0104505747405043	-0.00512590064440701	0.0325498034664897	0.00413818870694387	0.000475842531707932	0.00230701561932589	-0.0027530897170684	-0.00401578497113385	-0.00650059016951423
0.110479892352469	0.0163207850896081	-0.00863363120019262	0.0538651833202445	0.00102629821078011	-0.000781279930855569	0.000122509139962271	-0.00640983313610362	-0.00810512898162628	-0.0115091916553584
0.460632444013282	0.0980817374930552	-0.044383218495645	0.238473177099102	-0.00171649664068246	-0.000880666340793756	-0.00129858149073814	-0.044359415366533	-0.0744737569746154	-0.0478196821376304
0.933345648926237	0.0666543510737628	-0.0714742167368106	0.0626155275443511	0.0117623062558357	-0.00248053221288513	0.00464088702147525	0.00209555385790672	-0.00242498302351246	-0.013539025974026
0.892885536032595	0.107114463967405	-0.0678706312545222	0.0924565928189459	0.00191876750700282	-0.000388579916815179	0.000765093795093819	-0.00540827306680247	-0.0146953260964333	-0.0206697822122129
0.0650787499268925	0.01977446515942	-0.00261451946077321	0.0389714377699286	0.00775958689343006	0.000636433160316779	0.00419801002687342	-0.00103458378269139	-0.00687941199423829	-0.00784169275395923
0.0936641157901608	0.0638269911617273	-0.00666788184434651	0.0346133127226814	0.00866878245372045	-0.00082031940697834	0.00392423152337106	-0.00474625573214084	-0.00361921853552685	-0.00813304484631726
0.0359612810960787	0.0119845297510829	-0.0029012176413035	0.0114576319532022	-0.00397933253719552	-0.0015142572353421	-0.00274679488626881	-0.00363954970274956	-0.00222109932335367	-0.00328574161591461
0.399393200613256	0.0766340594368363	-0.0407737021015566	0.257707049557565	-0.00458565759661	-0.00124768862565938	-0.00291667311113469	-0.0241188197581277	-0.0388843501133733	-0.05626629209793
0.66424110142542	0.316785447614924	-0.0556754740628153	0.225437893432436	0.0283918886986224	0.0231419685896422	0.0257669286441323	0.0083582918740136	-0.0104918750039367	-0.0277710157455421
0.458277901913763	0.316874583601023	-0.0502662870112227	0.294395897779026	-0.00164029274367605	0.00679383489552848	0.00257677107592624	-0.0125065388590581	-0.0270863560354289	-0.0443448647039495
0.578533167241559	0.280358990979172	-0.0534616450507271	0.266914678684934	0.00850501310290208	0.0167979062929984	0.0126514596979502	-0.00791866772997696	-0.0214027343916857	-0.0451317618571874
0.854587554014613	0.145412445985387	-0.0658339450187602	0.119262922175863	0.0120039710616181	0.0141432968991793	0.0130736339803987	0.00456221043662208	-0.00988744746451276	-0.0153713743935804
0.185792279933408	0.0351431463356841	-0.0166741049064138	0.125511536039123	-0.00160539873343596	-0.0113596902677537	-0.00648254450059479	-0.0103743880918357	-0.0155225135166784	-0.0266873844693274
0.0773676251279853	0.00490453184055986	-0.00548891444206816	0.036612135492356	-0.00218219690780565	-0.0023235664319506	-0.00225288166987812	-0.00654448022336082	-0.00913379495106208	-0.0125653360994364
0.5442564490158	0.110058538077092	-0.0492799249410997	0.229680126391588	-0.00492222646488716	-0.00715535378832133	-0.00603879012660424	-0.0590228358512894	-0.102555486158691	-0.0984858235809427
0.0774285688815769	0.0550637299636187	-0.00371692836241552	0.0375410102460193	0.0137409002751435	0.00191160371547443	0.00782625199530894	0.00387110168713901	0.00250111510333355	-0.00431815155478769
0.070807339181597	0.0456695748459788	-0.00516531874152999	0.021682883132001	0.00512465786447437	0.000903559312031857	0.00301410858825311	0.000646542485571375	-0.00111358319903811	-0.00358282898667746
0.0736203686826988	0.0045161749317775	-0.00515208539424807	0.0251700273765245	-0.00205962262752961	-0.00349521696385258	-0.00277741979569109	-0.0051430246408888	-0.00771386556469293	-0.0094963155698705
0.563407524098371	0.179447463387448	-0.0525281280258266	0.267066677089111	0.00943985144628645	0.00543977424746223	0.00743981284687434	-0.0191353502018949	-0.0335255313585759	-0.0551363106903952
0.0357754825850982	0.0119738571246708	-0.0028047146972852	0.00567454175948513	8.63488076090144e-05	-0.00407274013360587	-0.00199319566299843	-0.003595458193843	-0.00414913526432276	-0.00556008712689704
0.0995761578345845	0.0655621151662225	-0.00753251869594129	0.037064286579985	-0.00444079440206237	-0.00512675149656618	-0.00478377294931427	6.05031466453521e-05	-0.00305469186086738	-0.00750594650370212
NA	NA	NA	NA	NA	NA	NA	NA	NA	NA
0.415225675740635	0.0773135581433208	-0.0406068900694138	0.254798399457523	-0.0047800567402187	-0.00926623782768454	-0.00702314728395165	-0.0239386176860919	-0.038009336561484	-0.0587234351980191
0.90619964519141	0.0938003548085902	-0.0692534232454012	0.0852438842203549	0.00491415329768274	-0.0127184401219695	-0.00390214341214334	-0.00378426576691271	-0.00645780404236285	-0.0216372550299342
0.207378413468493	0.0311338641901364	-0.0178922076990755	0.142639669187894	-0.00343635194873054	-0.00263157583861937	-0.00303396389367497	-0.0116962424329103	-0.0206461768099653	-0.030694587625222
0.580364632488348	0.366159584940458	-0.0541378372230786	0.26430110772563	0.0346321028062302	0.0244867111762895	0.0295594069912598	0.00428498076487271	-0.0105291988094683	-0.026296159811167
0.116243743977814	0.0737927822029586	-0.00940742627671906	0.0532938668957534	0.020693752455048	-0.000615485656831533	0.0100391333991083	0.00211941430215094	-0.00246666028107648	-0.00498009539009817
0.0503804796532078	0.00769630277825292	-0.00377507893029656	0.020415647100163	0.00147598810739698	0.00222964147972268	0.00185281479355983	-0.000384336468411996	-0.00211589036106454	-0.00392139754423625
0.657773391824414	0.271348193224327	-0.0560114375220289	0.23058552019117	-0.00487069437299481	0.00530277692439685	0.000216041275701073	-0.00308445537156066	-0.019114970267665	-0.0359795193915275
0.0331376808862373	0.0111379658094836	-0.00266684670137987	0.00728011635830818	-0.0019366866110681	-0.00591241896192706	-0.00392455278649758	-0.00406631849831144	-0.00376138602251491	-0.00482275441192544
0.65720533154905	0.270943998084611	-0.0562958664594078	0.231351260251566	0.0138859187679145	0.0107025377188974	0.0122942282434059	-0.00528138663322275	-0.0220352010859483	-0.0352678058485817
0.933385312791783	0.0666146872082167	-0.0710329418363111	0.0625017460317461	0.0020636974789916	-0.00137343604108298	0.000345130718954367	-0.00318198667345726	-0.00844833333333317	-0.0151361662846956
0.0268268347374712	0.00214368722451736	-0.0021701834157616	0.00798213496742933	-0.000634605338774751	-0.00018192788471779	-0.000408266611746269	-0.00165940064186163	-0.00118297481135017	-0.00376116950531928
0.894235179526356	0.105764820473644	-0.0683747207266798	0.0908671734148205	0.00220609880315781	-0.00356335358989324	-0.000678627393367659	0.00445794032764635	-0.00546353838971481	-0.0168061541236539
0.300505140441859	0.0502333415062279	-0.0287979666278752	0.220594154977103	-0.00688821870959372	-0.00288210051405002	-0.00488515961182184	-0.0192090408223015	-0.0308096652616842	-0.0429753305938027
0.0278468311820158	0.0041394677408091	-0.00252036839708733	0.0131380755035064	-0.00131010343007839	-0.000318988392958467	-0.000814545911518427	-0.00174541592004918	-0.00306278845451996	-0.0033920553901565
0.883187072404719	0.0700236165453419	-0.0683053864216889	0.09805673711909	-0.00417322801381625	-0.00993035935613795	-0.0070517936849771	-0.0160204123001182	-0.0192247152281135	-0.0284072696822251
0.646218074905247	0.178046276399812	-0.0559338042957855	0.230376964850609	0.00682883274766843	-0.0034881260067301	0.00167035337046917	-0.0136292501595865	-0.0284719188822278	-0.0463337362819708
0.410133100607459	0.0758929566699981	-0.0408863677868601	0.256702336525978	-0.00782474963661833	-0.00696901548825685	-0.00739688256243759	-0.0215759892797851	-0.0350421280112264	-0.0525132531228194
0.20722904285319	0.0319396860397038	-0.0178020420166986	0.14306080974477	-0.00479380701571047	-0.0016267239274452	-0.00321026547157782	-0.0110419069578589	-0.0210555551161267	-0.0285547549148144
0.933711596638655	0.0662884033613447	-0.0714976032263578	0.0626766386554624	0.00819473389355752	0.00111441643324017	0.00465457516339884	0.00157917662402973	-0.0119233725914606	-0.00662643748408442
0.0492336286207126	0.0329719747357265	-0.00233809901341697	0.017815431527143	-0.000973030028181547	0.00274182730130404	0.000884398636561243	-0.000346206627144366	-0.00182136648151457	-0.00265568510983394
0.0883633141284767	0.00445298717656631	-0.00704796617927955	0.0879937618122324	0.000487121274760721	-0.000825241670636842	-0.000169060197938053	-0.00792836971607463	-0.0135110485559463	-0.0186612210513701
0.409442329072092	0.0755177225730825	-0.0396978282081829	0.254501423830138	-0.00313910939895073	-0.00688489335641917	-0.00501200137768498	-0.0212169168753317	-0.047842815898571	-0.0551257355178351
0.0149831232879823	0.00249326341255656	-0.00100653958616767	0.00229514983313405	-0.000747226300860401	-0.00077469266682635	-0.000760959483843375	-0.000467754979193775	-0.000449598296635717	-0.00173581726319445
0.0653677972276286	0.0199753282865973	-0.00313820738634882	0.0397458049574484	0.00809478364057901	0.000971351931525768	0.00453306778605239	-0.00160487700667916	-0.00313285086333054	-0.00924802414922551
0.115022266366211	0.0729148025082731	-0.00920979306218092	0.0653168080012202	0.00849533205467365	0.00522346216351249	0.00685939710909307	-0.000788078192093547	-0.00569489359733191	-0.00778913347795737
0.563824548574261	0.180362817617919	-0.0529554527081068	0.267517874163049	0.0061584261638179	0.00509258072143004	0.00562550344262391	-0.0162459150172382	-0.0324035607829148	-0.0514165667178758
0.841718591278003	0.0858417326947758	-0.0642397282258457	0.123863253152077	0.0037881818623513	-0.00370590576908314	4.11380466340816e-05	-0.00805692075694131	-0.0172270141120275	-0.0280533706075549
0.210507909287191	0.0225652613265089	-0.0175549455580248	0.179834699418273	-0.000258822397249864	-0.000193837221296761	-0.000226329809273312	-0.0146056699408807	-0.0257137943442896	-0.0354530095795039
0.300161061661077	0.0491931034241959	-0.0305556434289823	0.242200489237488	-0.000102572062258055	-0.00249766094122988	-0.00130011650174394	-0.0188796233279469	-0.0333122085146904	-0.044148817122486
0.894819540786011	0.105180459213989	-0.0683938234824477	0.0914027586792294	0.00638951617010441	0.00361122400475344	0.00500037008742893	-0.00314109427380327	-0.0105894194041252	-0.0182675069874378
0.325788720616283	0.0984587313828043	-0.0302367555783747	0.219117546912598	0.031210832328588	-0.017622657704067	0.0067940873122605	-0.015128522097761	-0.0131154519290821	-0.0284524430560068
0.664612141650394	0.316919280302457	-0.0564906152937299	0.225986698712501	0.030533061171172	0.0163825274762979	0.023457794323735	0.00645734110435225	-0.0133647980250479	-0.0202153126747528
0.0362419028800463	0.0139828796302591	-0.00269131065100604	0.0057144572681323	-0.000185993724680554	-0.00459721413102347	-0.00239160392785201	-0.00325980662555033	-0.00353825319606017	-0.0052158688364435
0.0619114919451397	0.00342981604621845	-0.00441993121862314	0.0369009780646954	-0.00340699847153051	-0.00382797538632526	-0.00361748692892789	-0.0072774943585153	-0.00950344631155686	-0.0139111223250581
0.0152631783018454	0.00143842888358618	-0.00114690840775054	0.00225279840839982	-0.000631513708837225	-0.000676429935178186	-0.000653971822007705	-0.000521502185213754	-0.00111431262092176	-0.00148715881913498
0.0246219938080649	0.0014435672912769	-0.00169904637659559	0.00645245946760565	-0.000329487834484162	0.000971971520463081	0.000321241842989459	-0.00120990087246829	-0.00198019125752741	-0.00311859837045846
0.439123307618329	0.0985111561291997	-0.0499421781456282	0.29977991436525	-0.00535434031271936	-0.00552015556823099	-0.00543724794047518	-0.0254878446981811	-0.0364512952505915	-0.0582880539030211
0.432236515431868	0.0862599907861591	-0.0402955292202332	0.224554355836986	0.00204236560486271	-0.00386359363844402	-0.000910614016790656	-0.0203541201414247	-0.0349301669959873	-0.0463783342596278
0.0267281763661517	0.00387900069197315	-0.00195071882053656	0.0118435625570848	-0.001525105008857	-0.000919415744584234	-0.00122226037672062	-0.00152705459942404	-0.00223526045250133	-0.00390068787995994
0.647566764357801	0.178268670951015	-0.0543131388733612	0.229476985966621	0.00629245483404783	0.00256872774820449	0.00443059129112622	-0.0118315166550891	-0.0295831544395637	-0.0464601200516142
0.0176240982012491	0.00933799201424412	-0.00176446444361423	0.0110854185162862	0.00282909463878176	0.000673270943719093	0.00175118279125043	0.00165767101010482	-0.000603750142925377	0.000197587861019324
0.369087057674166	0.135873370200455	-0.0341029809810776	0.209667321073562	-0.000780542551094054	0.00182967985011812	0.000524568649512058	-0.0151038835564444	-0.0232910528685902	-0.0366197990321988
0.0565854577133	0.00292194828809112	-0.00401803831498737	0.0239807161069275	-0.00261311248173754	-0.0025679336861586	-0.00259052308394808	-0.00491486131635981	-0.00652823459273111	-0.00836215636033054
0.5684456542194	0.287753808382718	-0.0535842825687717	0.267954834328996	0.0269441868078757	0.0198925124624525	0.0234183496351641	0.00797009035673246	-0.0145322485961866	-0.0277663076783289
0.126727305918618	0.0115275969131259	-0.00947168916026793	0.0618016124181243	-0.00210208199413137	-0.00707451434388588	-0.00458829816900863	-0.00906784688976706	-0.0136056989032236	-0.0186986409388842
0.55896294890121	0.268659284491927	-0.0503437229441135	0.227315571649969	0.0205840224463167	0.00833022872871003	0.0144571255875133	6.93316021936896e-05	-0.024259260913016	-0.0325822560420163
0.326589063068611	0.0975884523597831	-0.0303880339684628	0.21935980183356	0.0264776937220094	-0.00765522932484797	0.0094112321985807	-0.00814617418363106	-0.0188950946667186	-0.0390745180541346
0.11303971458056	0.0687955998757418	-0.00863195137048538	0.0515081753637636	0.0110548752665936	0.00305083846069208	0.00705285686364286	0.00510242909088011	-0.000224971959610257	-0.00291301207868556
0.0430849192368864	0.0158788927642941	-0.00345470869564816	0.011409064577987	-0.00319141193736976	-0.0012213414925937	-0.00220637671498173	-0.00489415730898937	-0.00202438508666651	-0.00582143225053529
0.891006614104849	0.108993385895151	-0.0684918437769384	0.0925900245506128	0.00742357348533818	0.000520998576586829	0.00397228603096256	7.10139917758923e-06	-0.00627496600093491	-0.019089189001118
0.0654686085786602	0.0198997692589937	-0.00317724699918653	0.0389636542018498	0.00631475832851262	9.34385991134962e-05	0.00320409846381306	-0.00237437986383358	-0.00602010478748644	-0.00814194817111971
0.0937176224529376	0.00593495060018837	-0.00691089874508888	0.0374523933851795	-0.00147036172092342	-0.000506610378943825	-0.000988486049933623	-0.0051722789022438	-0.00875593435383241	-0.0133935220973107
0.893956022408964	0.0748176443221574	-0.0688923833527313	0.0931340616246499	-0.00646399090761329	-0.00221562711413925	-0.00433980901087627	-0.00897173553474595	-0.0159925603212628	-0.0194951630040604
0.0463318277977025	0.00378204257732603	-0.00333828746472469	0.0262757647313787	-0.00300629494997286	-0.00394262633273916	-0.00347446064135602	-0.00634036073024141	-0.00838269697084661	-0.0101221893952956
0.0932081180172144	0.0642866731548996	-0.00692706037051051	0.0349311924627015	0.00177169845895818	-0.00141840152752226	0.000176648465717952	-0.00128253362319104	-0.00346662160197329	-0.00729044406718761
0.131878580365982	0.0878449321948966	-0.00975377866911528	0.0614933163433021	0.0133896754277255	-0.0030865425565435	0.005151566435591	-0.00399418348699832	-0.00635268966857908	-0.0100272106587359
0.0884874729266794	0.00434104276866643	-0.00761943937069812	0.0882863864153109	0.000384762471933087	-6.43975980990502e-05	0.000160182436917025	-0.00769860636631524	-0.013439599346157	-0.0189575344872602
0.905700971055089	0.0942990289449113	-0.0696298981366156	0.0859813818860877	0.0213758356676004	0.00634327476445118	0.0138595552160258	0.00475801704831114	-0.00188780265486155	-0.00647070912747383
0.553328306902443	0.193921108770253	-0.0505359756252216	0.228302486471104	0.0222271816453466	0.00288635362181711	0.0125567676335818	-0.00773253053797684	-0.0242028842578175	-0.0387167778169002
0.6461136103776	0.177862006159325	-0.055755047095109	0.229745495210504	-0.00299275894308815	0.00455947303468462	0.000783357045798239	-0.0140252354751018	-0.0290490345159102	-0.0435300728617781
0.540476594803725	0.111128594139013	-0.0501498607214892	0.232432214978419	0.00510459151249154	-0.00604459715236461	-0.000470002819936477	-0.0194787144253143	-0.0336031934552768	-0.045683891826095
0.0820492281233158	0.0123056152750441	-0.00617773682207366	0.034681056672975	0.00288991287587037	0.00326918394531912	0.00307954841059474	-0.00233465655762319	-0.00271141144050215	-0.00500356300515577
0.0155530363829384	0.00941577365655186	-0.00147008980183622	0.0091223015193209	0.00225637313992555	0.00168948211142727	0.00197292762567641	0.00365463997333203	0.000741159804946774	0.000107482810370957
0.458053062153764	0.317183310123508	-0.0514590778052536	0.295509864152176	0.0107706476674923	0.0125028459311439	0.0116367467993181	-0.0152038956558953	-0.0321035205268925	-0.0482390104570971
0.852045142178083	0.147954857821917	-0.0652474760909937	0.118682815550463	0.00946193192428479	0.0142948111365758	0.0118783715304304	0.000672246381069885	-0.00487542928509599	-0.016572136965303
0.906459701213819	0.0935402987861811	-0.0691600223584874	0.0855197945845003	0.0117564688905865	0.0059778057889821	0.00886713733978428	-0.00050443318807103	-0.00696059500092383	-0.0144530608607081
0.203122669180791	0.0271044385980462	-0.0175348105546982	0.140032442550843	0.00315748707983135	-0.00255264682995615	0.000302420124937613	-0.0106395173449453	-0.0223482643717927	-0.0311405101014792
0.562975431843411	0.268063007809826	-0.0495061455923199	0.224733833731201	0.0243944380152411	-0.0221312822728221	0.00113157787120954	-0.00757385589783977	-0.0223728620478123	-0.0330999071316485
0.450670596109279	0.317899174792452	-0.0506465096881092	0.296694066730232	-0.00154251726198718	0.0133163584267162	0.00588692058236451	-0.0154677134014222	-0.03855337468609	-0.0502730232914355
0.925133174603175	0.0605434690946098	-0.0710413808188112	0.0690374136321196	-0.00298211527035064	-0.0210153466794643	-0.0119987309749074	-0.0157989754689754	-0.025031298494298	-0.0325022479778967
0.580019129298409	0.367361294356263	-0.0542466440059838	0.263875551813237	0.031134775644112	0.0145476515590054	0.0228412136015587	-0.000296544416821143	-0.00753945034749826	-0.0405185787987742
0.578132184875858	0.280198961992771	-0.0535402220853771	0.265944142602492	0.0239789448805253	0.0206176527159864	0.0222982987982558	-0.00324676154551085	-0.0250829709706689	-0.0409296538557581
0.0998207968598499	0.065109550439624	-0.00720147899612586	0.0367382706734998	0.00733646797319493	-0.00154933457407418	0.00289356669956037	0.000195664928169401	-0.0082616511347844	-0.00878913315618976
0.932780410830999	0.0672195891690009	-0.0709163591456704	0.0638325303454716	-0.00342642390289449	-0.00665740599270004	-0.00504191494779727	-0.000756633986928157	-0.00727369561810731	-0.0158963681253387
0.844775782256959	0.0857528061751581	-0.0643711844600608	0.122331272257154	0.00233561094115409	0.00223388108299949	0.00228474601207673	-0.0074793217666439	-0.0129904981275529	-0.0272025502169313
0.200647580960547	0.0695118939619367	-0.0185845567054793	0.126578528684612	0.00292712340633935	-0.00162485778876598	0.000651132808786703	-0.00991265622481358	-0.0171110678953986	-0.0199860110439042
0.306036182711687	0.10737172045363	-0.0300973052372787	0.195770522123879	0.0223280418163379	0.00206929589378607	0.012198668855062	0.00109825563195282	-0.0143365928061085	-0.0269775451159035
0.545171848131867	0.225285898401913	-0.0541064632618763	0.269785788330591	0.00836625098832877	0.012487780701724	0.0104270158450264	-0.0117259863571986	-0.0294721807629277	-0.0415654292655796
0.415582344493477	0.077826985410704	-0.0408642107110371	0.2556984551567	-0.00587179927240195	-0.0115289564240813	-0.00870037784824162	-0.0223505021850276	-0.0446699647141717	-0.058268907046146
0.0762942892830729	0.0569664454475713	-0.00411122590776122	0.0438006751854162	0.0104704816190141	0.000125858270784901	0.00529816994489948	0.000285125153708043	-0.00278787245941199	-0.00659386321479732
0.11043653636292	0.0109599446944474	-0.00849105832332329	0.0614613316485452	-0.00208091884106898	-0.00507703498469157	-0.00357897691288027	-0.00967693990682553	-0.0124322908893101	-0.0167426020389491
0.122417696930575	0.0187009567396912	-0.0100059830564381	0.0856559949196915	7.0035512070854e-06	0.00190181360825212	0.000954408579729601	-0.00876155351204577	-0.0143190116643571	-0.0185335286369083
0.0922398347535821	0.0123133923911333	-0.00746970796299543	0.0606883881103057	-0.0030555142491614	0.000666487713849126	-0.00119451326765613	-0.00678099465934093	-0.0101435543348529	-0.0154893113898178
0.110208004819474	0.0159457494188219	-0.0089362921530035	0.0542516162512017	0.00167770081112432	0.00269697458210927	0.00218733769661679	-0.00486189530189336	-0.00789868253538641	-0.0112893273555825
0.197613904701719	0.02439196529122	-0.0172327244340566	0.156786123531624	-0.00224702150594913	-0.000522261027996407	-0.00138464126697277	-0.01159228218714	-0.0244615767214204	-0.0303798330651508
0.657457820119308	0.271608594220688	-0.0561010533205356	0.230856419108653	0.0120524213134171	0.00463409950596472	0.00834326040969091	-0.00812250573376472	-0.0240428781897567	-0.0418664688607365
0.052770124141658	0.0223536878720187	-0.00399712188877385	0.014040039628586	0.00175769524647486	-0.000238054991743661	0.000759820127365606	-0.00142168180134281	-0.00324110384943341	-0.00474040712336491
0.30490953385925	0.0529551594898933	-0.0283443247081501	0.220614372373111	-0.00602884429180944	-0.00812970682145531	-0.0070792755566324	-0.0168678977641936	-0.0317941726814236	-0.0430203985176246
0.105627453162793	0.0340766363957383	-0.00796140305568493	0.0870314735125126	0.020796310169777	0.00564982814796604	0.0132230691588715	0.00325140991174948	-0.00815372251128448	-0.0105654040754583
0.933815574229692	0.0661844257703081	-0.0712981142212918	0.0623656022408963	0.0105573109243698	-0.00231621829151241	0.00412054631642866	0.00404415032679739	-0.00566712795374558	-0.00607258999170757
0.150438590930109	0.0483377258586515	-0.0128675286920223	0.096958769626328	0.00678036667439089	-0.00134820727168947	0.00271607970135071	-0.00645958551728748	-0.0102193287715837	-0.0160156720933236
0.300191468406145	0.105431676527509	-0.0288221757680619	0.193833672431394	0.0250707673596653	-0.0035808272272585	0.0107449700662034	-0.0107030576224971	-0.0152060264685625	-0.0261172182380744
0.0651765083239728	0.0200386233438037	-0.00259473111595665	0.0388726051354964	0.00710936390238844	-0.00121133615614613	0.00294901387312116	3.22087106292557e-05	-0.00517173640322487	-0.0115287123727424
0.115075620110103	0.0894929197260856	-0.00915277992374026	0.0852934563653876	0.0148517160244266	0.00453229712053534	0.00969200657248098	0.00159433361913031	-0.00210774273727246	-0.00898237546651226
0.906484603174603	0.0935153968253969	-0.0687999059807597	0.0848636321195146	0.00624819539937183	-0.00101126135302598	0.00261846702317292	0.00591176937441651	-0.00891446445711142	-0.0103008439926086
0.664299116760739	0.317497575606639	-0.0566186566138914	0.227342182667242	0.0324912015101746	0.0206178481873988	0.0265545248487867	0.000535355275715355	-0.0112573182172632	-0.0284912901068574
0.881708997277233	0.0708732602410547	-0.0681639462797186	0.0988089298936358	-0.00422636724290704	0.00232647235117822	-0.000949947445864407	-0.00786689912628902	-0.0209009075593259	-0.0269335564119993
0.5350908977594	0.125609988194594	-0.0532728594015799	0.27295345339581	0.000246548869281882	-0.0094580143565598	-0.00460573274363896	-0.0241617866056212	-0.0426793886769296	-0.0569119972241515
0.132111321100511	0.0884543347458424	-0.00988548217269904	0.0611121153682429	0.00836615092593457	-0.00360584450147627	0.00238015321222915	-0.000221122517452599	-0.00710623677203925	-0.010083537352812
0.0988245752984299	0.0651613817274645	-0.00779094467697272	0.0375186770112975	-0.00462772443896192	-0.00375977968669994	-0.00419375206283093	0.000205771397878071	-0.00884879864263743	-0.00902717148901754
0.892075686600981	0.107924313399019	-0.0678137921976215	0.0926972545754898	0.00839029251793966	-0.00582683506036452	0.00128172872878762	-0.00603993539140601	-0.0140966409734057	-0.0205054953216717
0.653270455850568	0.276162278984269	-0.0567820417957051	0.230155193298217	0.019808026563908	0.0127712891838215	0.0162896578738648	0.000735612479845549	-0.0167584297321205	-0.0282936126999264
0.32607561253325	0.0987387966062027	-0.0307904489315834	0.21972156322458	0.0221950745083322	-0.0168633537202095	0.00266586039406136	-0.00751820233495781	-0.0200759597167935	-0.0314493744997528
0.299449646339236	0.105947712858974	-0.028941724299154	0.193155668509371	0.0127557447200892	7.40878416369273e-05	0.00641491628086305	-0.000411500216882466	-0.0184048793660824	-0.0278445631704547
0.045163141211685	0.0167814836538361	-0.00351770891627276	0.0127253792112784	0.00126928350978002	-0.00174750339479022	-0.000239109942505103	-0.00143755804742701	-0.00234775351921707	-0.00458662034126202
0.447303215725863	0.155292187626619	-0.0398410649847764	0.223799750648422	-0.00714932345229652	-0.0061987814337704	-0.00667405244303348	-0.0215947413072969	-0.0359364015319981	-0.047933106603793
0.659608276399603	0.321513627160451	-0.0569985851563301	0.229724073257556	0.0186870550189124	0.0183542606226083	0.0185206578207603	0.0079384361784588	-0.0112037611111083	-0.0239279046835773
0.127544923089673	0.011123310596938	-0.00954357297027404	0.0611780008955014	-0.00328770537016712	-0.00151357070814651	-0.0024006380391568	-0.00909308830902661	-0.0131367318319005	-0.0173403606095422
0.559902434332133	0.188807824997482	-0.0492629160115257	0.228543923296745	0.00882615553694699	-0.0288199341186359	-0.00999688929084441	-0.0201405222416799	-0.0371647000345986	-0.0498581710240433
0.933686666666667	0.0663133333333333	-0.0709739551266216	0.0625309803921569	0.00294343604108316	-0.0141507707325355	-0.00560366734572615	-0.00302485527544349	-0.0117863140127846	-0.0147238074017485
0.581646315312352	0.364712074640652	-0.0530099293371582	0.263645066363989	0.0329083606890892	0.0199620861489137	0.0264352234190014	0.00149730293537564	-0.0156219786448931	-0.0273340498115957
0.0228415490926688	0.00629501954406072	-0.00202267893874225	0.00933304886191232	-0.000906938106022173	-0.000342485086845555	-0.000624711596433864	-0.00107082172764014	-0.00258054116800523	-0.00282488021098222
0.209330992608686	0.13796896105607	-0.0184941780735807	0.123929178019375	0.0111311475031941	0.00615230648391688	0.0086417269935555	-0.00267076972990876	-0.00678012882805812	-0.0119890873874197
0.895862446311858	0.0738480575277307	-0.0694064863334183	0.0927093183940243	-0.000828805704099933	-0.0206929622204016	-0.0107608839622508	-0.0186198731988485	-0.0309604688880849	-0.0369207715773895
0.560755129100484	0.187947218072825	-0.049033223300938	0.227278885998658	0.00264014642787069	0.000727343926015034	0.00168374517694292	-0.020175572107743	-0.025161200027686	-0.0546485199738846
0.476186827013452	0.264585244249002	-0.0451873187534724	0.235851993857082	0.0235256934937426	0.00677658606888543	0.015151139781314	-0.00437357638397107	-0.0250040047338139	-0.0380643458176764
0.229431685432936	0.104930033672929	-0.0199792141293494	0.143420984708547	0.0222630689809862	0.00013187303343476	0.0111974710072105	0.0029119829393241	-0.00446191253906375	-0.0128874136723693
0.931014425770308	0.068985574229692	-0.0710606983063985	0.0638938095238096	0.0115862745098041	-0.0194520262522437	-0.00393287587121982	-0.00590799306902234	-0.0123682115433584	-0.0161386244474478
0.892099772515067	0.107900227484933	-0.0677856555757469	0.0929125804261099	0.00657453484424075	0.00227349291231649	0.00442401387827862	-0.00429628942952465	-0.0101974913821279	-0.0155256906659478
0.31591889283524	0.0508173809974784	-0.0294052853903383	0.220268130332102	-0.00530611220409072	-0.00263275270177638	-0.00396943245293357	-0.0173427950329187	-0.0347092524778054	-0.047233321246231
0.580874114951453	0.366172021503989	-0.0544917232513097	0.264827375847984	0.0315816968556818	0.0194777776484634	0.0255297372520726	0.0136218852110621	-0.00911970816216257	-0.0266564603406341
0.399288384785097	0.075394211894463	-0.0383527434292224	0.255163487615859	-0.00478526846874106	-0.0181217165113754	-0.0114534924900582	-0.0302051025426854	-0.0423826391169634	-0.0540557019557561
0.0940734646215529	0.0152700008715465	-0.00763542030667343	0.0534160554078024	0.000793549178946445	-0.000531778880054734	0.000130885149445856	-0.00407438714439459	-0.00793550886174524	-0.00937464930664804
