# Supplementary material for: Measuring re-identification risk using a synthetic estimator to enable data sharing
Source: PLoS One. 2022 Jun 17;17(6):e0269097. doi: 10.1371/journal.pone.0269097 (PMC9205507; doi:10.1371/journal.pone.0269097)
Supplement: S3 File — (ZIP) [file pone.0269097.s003.zip › wa/wa.vineCopula.1.18.csv]

risk_act	entropy_est	ital_est	hypo_est	g_err	g_vine_err	ave4	ave5	ave6	ave7
0.931084894179894	0.0689151058201058	-0.0484054406139347	0.0666617724867725	0.0101133597883598	-0.00876852059342248	0.000672419597468665	-0.000923715697882299	-0.00316938559262092	-0.0167079698509742
0.658541601281225	0.273229662555308	-0.0492838043820313	0.247282800114484	0.0238442729222489	0.0177756271669545	0.0208099500446016	0.00339469495890432	-0.0193136029734421	-0.0279870924030341
0.0745789666088568	0.049538951110439	-0.00261064766757679	0.0360285564898516	0.0108520239574526	0.00769552096578234	0.00927377246161748	0.00176039188695774	0.000618769636098263	-0.00299547606312413
0.893544434022767	0.106455565977233	-0.0476981288070724	0.0968961832611833	0.00605146464646467	0.000959620811287532	0.00350554272887604	0.00249298061234338	-0.0133914701542771	-0.0104892916651249
0.0418292836707436	0.00541010693481753	-0.00307087216753082	0.0163690689403138	0.000472997697975118	-0.00252545776291838	-0.00102623003247163	-0.0016701857324448	-0.00333634129103537	-0.00351567991252315
0.0749299437352338	0.0446515533483723	-0.00422818569944786	0.0240053871047949	0.00259957860043164	-0.00295594778010189	-0.000178184589835123	-0.00505890453680259	-0.00404178265681529	-0.00649378432660661
0.906550537918871	0.0934494620811288	-0.0481529026838932	0.088881684303351	0.0202236507936508	0.000682751322751418	0.0104532010582011	-0.000221654783125302	-0.00668947848285573	-0.0112658291091623
0.320676443474422	0.097307478902377	-0.0281577990256062	0.244506899907392	-0.00256436329778303	-0.00709538714546337	-0.0048298752216232	-0.00111401557109475	-0.01311899558476	-0.0246705590841587
0.0490620426803179	0.0328863014520294	-0.0021016154877635	0.0191732677125858	0.00134689813829987	0.00382647377529589	0.00258668595679788	-0.000800986964190037	-0.00267391954482592	-0.00392217207835627
0.539393387017108	0.227049351530348	-0.0519618338156559	0.309460127984619	0.00663192843910465	0.0170721572542257	0.0118520428466652	-0.0159584215079869	-0.0306569206287235	-0.0477244173831097
0.126630922492756	0.0114492382551672	-0.00804913465459675	0.0680798020378735	-0.00162024061018834	-0.00369259057801719	-0.00265641559410276	-0.0101886071954831	-0.0128697803531929	-0.0183286451843379
0.0160035165119519	0.0315590783974527	-0.00119748498642122	0.0113544791495545	0.00788307974169786	0.0116973377003724	0.00979020872103512	0.00798259362939189	0.00584042393226607	0.00783959828094508
0.103482950843767	0.0263933210822606	-0.00862342408014041	0.101025887301118	0.00885422981066838	-0.00283291124799663	0.00301065928133587	-0.0081412062858503	-0.0104022825569821	-0.0154675787753825
0.414864167924767	0.0776934841118809	-0.039489372415046	0.28552554388122	-0.0048442815020282	-0.00368443966560089	-0.00426436058381452	-0.0275420549459231	-0.0448946636782792	-0.0490258075861598
0.459195069909578	0.241025003475574	-0.0377961344872255	0.246732090262481	0.00812007854205687	-0.00269679513266419	0.00271164170469634	-0.00942288168265604	-0.0250307393288656	-0.0393192490505114
0.000480417862919271	-1.28047104987997e-07	-3.76770444615235e-07	1.74517448048256e-05	-1.23871832295052e-06	-1.24270606819944e-06	-1.24071219557498e-06	-4.49595530928463e-05	-8.08675839259471e-05	-0.00011192714885667
0.662780047368288	0.318101697993651	-0.0497043752544255	0.24609954731256	0.00858310302508281	0.0158202937975714	0.0122016984113271	0.00669980025425698	-0.00947912457321698	-0.0231094108375547
0.399687401870168	0.0761020930427609	-0.0372745690296419	0.287307665959605	-0.0041132821894781	-0.0141114949356525	-0.0091123885625653	-0.0254403106900445	-0.0393715232546016	-0.0555565370814017
0.902925705467372	0.0970742945326278	-0.048373320491555	0.0922787389770722	0.0160712698412698	-0.00413485022965421	0.00596820980580781	-0.000898264790764824	-0.0137201798282939	-0.0088130954230955
0.906120670194004	0.0938793298059964	-0.0486310517107374	0.0891293298059964	0.0150223985890653	0.00778479637646301	0.0114035974827641	0.00117168632293629	0.000859317010150296	-0.00312467131633798
0.326596091421456	0.0987059779008627	-0.0292612513007275	0.246960697970782	0.025622216099272	-0.0135497781812871	0.00603621895899248	-0.0043050530312484	-0.0221790404003591	-0.0314564082186747
0.0651179550536008	0.0199804952590891	-0.00279714967536056	0.042818743296162	0.00749519039365837	0.000299458464597224	0.0038973244291278	-0.00123168997928438	-0.00446204300751575	-0.00970548386401829
0.664500460685652	0.316961142384288	-0.0492127915571798	0.245508760231654	0.0194021510642113	0.0240172872157639	0.0217097191399875	0.00708656897820514	-0.00999153666733721	-0.0267994531429119
0.555909341152051	0.189767169789353	-0.0429452224497883	0.257098734372874	-0.000879286405017221	0.00317597452357354	0.00114834405927811	-0.019750535279853	-0.0310487918091142	-0.0464607476911172
0.461488810926711	0.0975323210563453	-0.0395405291444701	0.267528526360743	-0.00161963581433849	-0.0706357363020874	-0.036127686058213	-0.0216845295148653	-0.0580253796686594	-0.0485326550709761
0.105355373009814	0.0336472947906799	-0.00869300697807998	0.0999339314846664	0.00770994664521824	0.00659984332300172	0.00715489498410998	0.00115832273949977	-0.00656167666029736	-0.0123419014860027
0.902314074074074	0.097685925925926	-0.0488787596790916	0.0925774074074075	0.0182654497354499	-0.00152108866442191	0.00837218053551392	7.35401635401089e-05	-0.00928599163993893	-0.0190608728780297
0.0524076618102959	0.00148890073165339	-0.00318384147277292	0.0236112786462142	-0.00312028069964881	-0.00292322977553355	-0.00302175523759118	-0.00558634200624976	-0.00744657344928046	-0.00876016509564956
0.115198112872607	0.0737284833326591	-0.00806805626273767	0.0597592977699736	0.00358483680130181	-0.000633151100302737	0.00147584285049954	0.00473985824750035	0.000119908472161132	-0.00266774177533345
0.185704782331068	0.0345878339735186	-0.0172869037737411	0.141106819722225	0.00132138434345935	-0.00465412883786737	-0.00166637224720401	-0.0120486357704124	-0.0191410704568084	-0.0285902938296018
0.52791613697384	0.126726526450289	-0.0510909142582864	0.310200109776858	-0.00366329161291035	-0.0073756398410062	-0.00551946572695827	-0.0221534774815001	-0.042521031438881	-0.0561299522644679
0.658420385901864	0.270926935778235	-0.0489912987486055	0.250980148541474	0.0133050920519906	0.00778849420928818	0.0105467931306394	-0.00853610727142129	-0.0265446324370139	-0.0354317529479865
0.0758535792180436	0.0575952895058776	-0.00350985677359975	0.0466085607245356	0.00947727324401441	0.00123277969396419	0.0053550264689893	0.00262325579699253	-0.00295691082421934	-0.00682454182172208
0.931856340388007	0.068143659611993	-0.048913199870756	0.0662425485008818	0.0025178130511464	0.00637069664903001	0.00444425485008815	-0.00258372254288919	-0.0113078399070066	-0.0113150449858783
0.89289835016835	0.10710164983165	-0.0486119153182341	0.0977881930415263	0.00365059884559893	0.00571257976591311	0.00468158930575602	-0.000104988745822099	-0.00233305715889054	-0.0125843383468384
0.932079232804233	0.0679207671957672	-0.0485789238722125	0.065878544973545	0.00486854497354505	0.00666002645502661	0.00576428571428578	-0.00268214671131328	-0.00563098043931376	-0.0084564562289563
0.0521447539620998	0.0224223210707883	-0.00317903950180954	0.015456897405607	-0.0014132311344814	-0.00441722466358459	-0.00291522789903299	-0.00139090129900961	-0.00497855776546172	-0.00442294161002183
0.664095891474161	0.31709122114896	-0.0486811273725071	0.245736939501107	0.0216830463968016	0.021233636875887	0.0214583416363443	0.00151002961787505	-0.006066654999209	-0.0274848901735584
0.663469060555129	0.31826011991555	-0.0491973910315738	0.245879227989451	0.0268086478688289	0.0152955096802458	0.0210520787745373	0.000227260315817768	-0.0101872731936833	-0.0367243756096545
0.905908686067019	0.0940913139329806	-0.0485288206951731	0.0897642768959436	0.0112653326919995	0.009705873015873	0.0104856028539362	0.00880790083373417	-0.00379620180014917	-0.0191988533380201
0.132502399964755	0.0889044409699035	-0.00919340747721381	0.0676082352762208	0.0156924598391075	-0.00452926943836018	0.00558159520037366	0.000409837804029034	-0.00389176544126058	-0.0104200997719753
0.533330639092885	0.126998922737922	-0.0511102405787461	0.306896242673836	-0.00106297963679947	0.00404530181354912	0.00149116108837488	-0.0227902332754981	-0.0482044466006177	-0.0577410797656831
0.40921674195545	0.0768254961571839	-0.0384234688734305	0.286666195185382	-0.00415986741029323	-0.0117098198374803	-0.0079348436238868	-0.0220208147393951	-0.040831627725976	-0.0516761375712729
0.542699354133547	0.22079922350216	-0.0507150186841117	0.310789558836552	-0.00642013287718979	0.00374855062518309	-0.00133579112600335	-0.0203564382142749	-0.0349593361922221	-0.0557960104903403
0.00837072113764925	3.98772383053744e-05	-6.36516944672177e-06	0.00285320211842786	7.92205275787147e-06	-2.35974843295281e-05	-7.8377157858283e-06	-0.000807940824735932	-0.00138400539160558	-0.00190147212548075
0.0859999530994509	0.0531234625110348	-0.00548772996247864	0.0361677004579082	0.00121907565826673	0.00263826187963649	0.00192866876895161	0.000629680505161864	-0.00336563934476299	-0.00410135686849124
0.0806294217765695	0.0066617067375306	-0.00523513375444447	0.0430546534049615	-0.00197346891234966	-0.00141406236106552	-0.00169376563670759	-0.00541580608853456	-0.00884880748145685	-0.0116953572693747
0.216609736671037	0.0247405509039006	-0.0183134355398508	0.202692166466366	-0.00307858335826977	-0.00306131217566358	-0.00306994776696667	-0.0147554909707031	-0.0277173575377517	-0.0366691318157163
0.0453977116590064	0.0167425362234489	-0.00297034468672559	0.0134392459776271	0.000582409112018074	-0.00208125710556838	-0.000749423996775155	-0.00361453805687375	-0.00420159779388649	-0.00519098467242601
0.299403624290115	0.105135986708302	-0.0266735859976421	0.215968924686611	0.0155246742378797	-0.000456538636395221	0.00753406780074223	-0.00986032574230372	-0.0126063554793145	-0.0271333480108459
0.0874611616607228	0.0572281546205121	-0.00558727633355663	0.0369488669186017	0.0113631456084371	0.00235837642930055	0.00686076101886883	0.00249240222773232	0.00191328319962676	-0.00478746528233297
0.0364382228269912	0.007747858502799	-0.0023325936708653	0.0232745944436605	0.00131271719381788	-0.00069991027788166	0.000306403457968112	-0.00193257911559271	-0.00393399798180794	-0.00509005332483949
0.11492156433052	0.0893883320780232	-0.00884617117017039	0.0964340969322268	0.00694095333074408	0.00333998394187958	0.00514046863631183	0.00126874695939121	-0.00596928501260592	-0.0119686931734672
0.142783065438089	0.0476058192072748	-0.0124525683776439	0.10890978310023	0.00218981086233841	0.00082980652202011	0.00150980869217926	-0.00945362449816123	-0.0129964293794838	-0.0156226708028946
0.905868130511464	0.0941318694885361	-0.0486298348498359	0.0896885361552029	0.00355007054673728	0.0105241622574956	0.00703711640211646	-0.00378685405643731	-0.00521348885682227	-0.0201629085177332
0.451428549113647	0.19045637357291	-0.0496831153924481	0.33946367061656	0.00319826669397183	0.0123551772449219	0.00777672196944684	-0.00904157750956819	-0.0332652888999039	-0.0433330707978117
0.152316017636646	0.0981657821649064	-0.0120064705526701	0.0985522735541507	0.0104898156488162	0.00670346430157104	0.00859663997519358	-0.00343710069116332	-0.0107554367501284	-0.00669694176965599
0.890060389363723	0.109939610636277	-0.0475196261886288	0.0997171238637905	0.00980145366978702	-0.000216246346246285	0.00479260366177037	-0.00489953799287135	-0.00844517741517736	-0.0152921516203095
0.664102524216234	0.317028384161857	-0.0492742462725577	0.245101791411917	0.0240472428581452	0.00798929936403281	0.016018271111089	2.51778874125197e-05	-0.00909349412360605	-0.023973400623801
0.443932394017745	0.190580854242302	-0.0493626477348116	0.344860896812391	-0.00406512345947074	0.00220940000822345	-0.000927861725623647	-0.0109666661868354	-0.0322145306526681	-0.0490221301345228
0.320440526674446	0.0977352321561926	-0.029178349103949	0.245028711000529	0.0140105340913334	-0.00489632661325984	0.00455710373903678	-0.00374269837823393	-0.0262403553624753	-0.0281348082079904
0.574431941895782	0.28547677007816	-0.0502217093739128	0.291226257549153	0.0266407656573147	0.0219539687363285	0.0242973671968215	0.00408053661027374	-0.0172814580658586	-0.0354472078162286
0.454958395155732	0.0967050889449041	-0.0395202805608242	0.267252538537989	-0.00187689089568205	-0.0042019556969059	-0.00303942329629397	-0.0197878163347378	-0.0325603301531887	-0.0492309396896435
0.225340629432944	0.102149274724396	-0.0176757631081232	0.156476346618947	0.0221239617273683	0.00800642706162291	0.0150651943944956	-0.00976036841475883	-0.0133589886744244	-0.0248934068464323
0.663422440030265	0.318047515316542	-0.0495263576594083	0.246469495827303	0.0196827674572332	0.020042858672096	0.0198628130646645	0.00220912067500967	-0.0179141465356656	-0.018977591068153
0.142974826036322	0.0470387980673215	-0.0124084899424509	0.108816089868278	-0.00275357412261193	0.000145450788851642	-0.00130406166688016	-0.00472807207373979	-0.00982024336824436	-0.0197250262009707
0.894709769921437	0.105290230078563	-0.0482536378214121	0.0966858914542248	0.0172189778739779	0.00534689674523003	0.0112829373096039	0.00311765071348391	-0.00627749936791611	-0.011653413607997
0.894756287477954	0.0738416444416833	-0.0492164324922876	0.0988392680776013	0.000806967353634058	-0.0308048726114502	-0.014998952628908	-0.0138515970911804	-0.0139632924383171	-0.043622595214781
0.299382724514053	0.105661397626311	-0.0280416317890624	0.215054560602579	0.0113870097277202	0.00094677164691348	0.00616689068731685	-0.0148088917106421	-0.0206348929894258	-0.0241022083124587
0.129317532907668	0.0213861303988591	-0.0116294508642659	0.106900627095689	0.00348888739818032	-0.00172567937443652	0.0008816040118719	-0.00657622552408908	-0.0157422258732371	-0.0182586735687927
0.0272783904114092	0.00702624454297576	-0.00157567767442293	0.00890580244843105	-0.000799348256256129	-0.00320815121173661	-0.00200374973399637	-0.000554588809957575	-0.00272239376216767	-0.00187177904914057
0.410107084457008	0.0762451445957597	-0.0385852991665692	0.28622169629555	-0.00546768083962323	-0.00877546093871018	-0.00712157088916671	-0.0243334083417385	-0.0393035260838775	-0.052030001708198
0.109900954333664	0.0377364862887855	-0.00947524860470479	0.103863730986748	0.013532544376781	0.00579705386011485	0.00966479911844792	0.000882010935004979	-0.00549706533685637	-0.00643455555723008
0.932939153439154	0.0670608465608464	-0.0491448369129285	0.0653130687830686	0.0125866666666665	0.00899343915343909	0.0107900529100529	-0.00468099443766135	-0.00817473424723447	-0.00647388888888889
0.474745822170568	0.263128765659357	-0.041126534714138	0.262994812207565	0.0167675372093546	0.00645329289037933	0.011610415049867	-0.00281084584555263	-0.0254480853296689	-0.0318853278172117
0.114685787984341	0.0896618264385717	-0.00880771007332995	0.0970743141383942	0.0167772633477037	0.00357094408420346	0.0101741037159536	0.00244245567268055	-0.00488852122531119	-0.0149118419835144
0.658999995201742	0.32152752238381	-0.0494998542062881	0.248210695075012	0.0262359706831147	0.0159993867210122	0.0211176787020634	0.00365633415484223	-0.0146815868464979	-0.0219827674778666
0.932415749559083	0.0675842504409171	-0.048450107500983	0.0653698059964726	0.00417473544973535	0.00414340388007051	0.00415906966490287	-0.000709484126984128	-0.00647866161616162	-0.0124082903824571
0.474785091927066	0.173899535392937	-0.0402087529676455	0.262780720774252	0.0152447588028355	-0.00348750428044287	0.00587862726119637	-0.017984905104012	-0.0184828690954816	-0.0302995105378009
0.048980715225465	0.0328980109289789	-0.00234354541492441	0.0193749705735718	-0.00264316883693647	0.00682337681587239	0.00209010398946795	0.000888803604393619	-0.00129721875616714	-0.00357960656661779
0.438117198308663	0.0987025030192215	-0.050370370633845	0.343802912618786	-0.0063434264998079	-0.00516528826929652	-0.00575435738455221	-0.0238875788529083	-0.0435571026148122	-0.0581838450406155
0.0156185582211229	0.00236550712130064	-0.000881886304867274	0.00233534409945166	-0.000533154383005774	0.000330996778312767	-0.000101078802346504	-0.000784011613164879	-0.00141615875064366	-0.000897283839243109
0.027463417078476	0.0103169921092881	-0.00222856123399819	0.0105897779083404	-0.00409808206458815	-0.00185014541850035	-0.00297411374154425	-0.00342054630931353	-0.00315300314430054	-0.00481102756306976
0.178244656898178	0.0342403757835795	-0.0158274560429925	0.140831923472566	0.000167069165318806	-0.00299837946386303	-0.00141565514927211	-0.00845010086761072	-0.0221190535460456	-0.0257651071774393
0.295903174924069	0.0450843091252911	-0.0276267310937878	0.217860338385716	-0.00398254729180908	-0.00489154673258996	-0.00443704701219955	-0.0149158363985691	-0.0257554101986121	-0.0398079652927433
0.92953557319224	0.0704644268077601	-0.0490210650096528	0.0684155379188712	0.00112293761793769	0.00907072310405643	0.00509683036099706	-0.00123632716049382	-0.00229183942600608	-0.00935888969055632
0.0103863344782131	0.000672077044051774	-0.000773428816968697	0.00570083650569905	-0.00158368768049809	-0.00103777913776162	-0.00131073340912985	-0.00227286118606622	-0.00245117892574058	-0.00293141974719734
0.0397323751455259	0.0159136596170967	-0.00144599583389758	0.0176776534539425	0.00484305991926409	0.0034374417783618	0.00414025084881295	0.00286676511379645	-0.00211920885877043	-0.00419252649940745
0.0986777561965585	0.028800084987477	-0.00811834920568555	0.0685913565738476	0.000469131360791825	-0.00151462687530254	-0.00052274775725536	-0.0066693218343087	-0.0135765503179214	-0.0144249687701128
0.0176664084960015	0.00922681312848938	-0.00146806696787278	0.0124462876292131	0.00219481676780494	0.00170285737888495	0.00194883707334495	0.00135852619105352	0.00112259923647309	0.00034019667920842
0.0368612898976455	0.0127987515583552	-0.00239448031180415	0.0132409187180324	-0.00184082126845359	-0.00343134937568973	-0.00263608532207166	-0.00241185328455914	-0.00198884040989743	-0.00408634538190838
0.657762654980299	0.271840016263494	-0.0492450077520846	0.251701280496416	0.00177504327326305	0.013885407164572	0.00783022521891752	-0.00582552103035849	-0.0270379163693436	-0.0392656333180631
0.563285976470955	0.267434995161424	-0.0444759759771816	0.252723592873181	0.0198494772074336	-0.00242292825072454	0.00871327447835446	-0.0185909846872584	-0.0186357713510011	-0.0382099306981323
0.0748510977333026	0.0447408950367295	-0.00415623070447058	0.0240740197804539	-0.00537250711100377	-0.0015185081813794	-0.00344550764619159	-0.00331152525856536	-0.00665350499179392	-0.00907577113779288
0.125195276804038	0.0873561998898975	-0.00899310381843836	0.0664758891028735	0.0113358973531813	0.00194565080759332	0.00664077408038732	0.000999128752758927	-0.00534057469475011	-0.00897742615099403
0.0684005427542411	0.00523583480109352	-0.0045233186957265	0.0423224553523491	-0.00211112366359924	-0.00346418407137229	-0.00278765386748576	-0.0078849573145082	-0.0112464958166607	-0.0143271594300042
0.446709711475669	0.160032164304676	-0.0385380928659792	0.249785634420841	0.00642884681197742	0.0047562238497143	0.00559253533084586	-0.014183077144415	-0.0248174992974213	-0.0414802094775683
0.558458615363992	0.269701652931133	-0.0439006882629995	0.253227787735776	0.0137251400915216	-0.000478816938529136	0.00662316157649623	0.000919082798156889	-0.019356110679402	-0.0281505443585982
0.355515598444421	0.0702697074222297	-0.0329258502466201	0.238192520129549	-0.00586169171117601	-0.0159557800523593	-0.0109087358817677	-0.0205696579546997	-0.0351415213081458	-0.0490882149650557
0.474872047831437	0.170184841306709	-0.042187881702511	0.268296999029535	0.0084893290966897	-0.00276021625752071	0.0028645564195845	-0.0108344539839504	-0.0315216660740522	-0.0538422707563507
0.145631821319133	0.0974191429424007	-0.011348983505548	0.098191747856731	0.00375946870627619	0.00365688491476479	0.00370817681052049	-0.00226275476315865	-0.0115053543131432	-0.0170967896076207
0.31650450727211	0.0502006384853627	-0.0281237647265057	0.246957057291446	-0.00849917999447097	-0.00453229544751577	-0.00651573772099334	-0.0191720957737721	-0.0331116835997098	-0.0433947794953431
0.852415384800385	0.147584615199615	-0.0467366972250581	0.12591038017538	0.0132167244483911	0.00653319464486124	0.00987495954662609	0.00280479238354236	-0.00575012617012627	-0.0128573257325464
0.480025541405928	0.26330156587163	-0.0412054292690978	0.262731563269451	0.0203096237754981	0.00290234472269379	0.0116059842490959	-0.010368732463059	-0.0180645771178833	-0.0302845085007521
0.653638342203165	0.275606065201252	-0.0486851746153945	0.24966821081218	0.0238774496144963	0.014175283421426	0.0190263665179612	-0.00559740393000829	-0.0177501534759364	-0.0336207079719463
0.00779257213411795	0.00047677272920802	-0.000912208146596428	0.00534254969253238	-0.00134212219483916	-0.000796605168772401	-0.00106936368180578	-0.00235961801267932	-0.00198187836986572	-0.00226807524942846
0.580813140753946	0.366291296121127	-0.0508349950104976	0.291537337334148	0.0182218393038598	0.0294960364300046	0.0238589378669323	0.00914600933772092	-0.0111856765080129	-0.0283312197964866
0.414519425405824	0.077611832746613	-0.0393700673513142	0.286737705117974	-0.00202737919223978	-0.0183052420546608	-0.0101663106234502	-0.0221512945346383	-0.0409367628724287	-0.060106226945384
0.578221906011846	0.280192846699439	-0.050744473814001	0.294084027914134	0.0139691917851613	0.015969892289637	0.0149695420373991	-0.008354773413216	-0.0305299495100095	-0.0492366654785777
0.0471688554541604	0.00130927012218194	-0.0015010017559841	0.0403888586465491	-9.0631327410863e-05	-0.0001388263501719	-0.000114728838791378	-0.00421478742188297	-0.00756586321760204	-0.0105933314817705
0.305419738459001	0.107279863741168	-0.028296567673778	0.218732749704187	0.01501948818399	-0.00382410254952753	0.00559769281723127	-0.00152927544415266	-0.0185286868212217	-0.0268085985664693
0.905087231040564	0.0949127689594356	-0.0483028365653442	0.0900690652557319	0.0120638447971781	0.0130299647266313	0.0125469047619047	0.00395310846560837	0.000795427905427859	-0.00650833231583237
0.470654511580423	0.169619636780449	-0.0418870238864932	0.267323124751727	0.00573748189298506	0.00119898234585769	0.00346823211942138	-0.0183562273068203	-0.0346784602454978	-0.0441603451486753
0.894378843995511	0.105621156004489	-0.0484616405664492	0.0967953358986694	0.0132813876863879	0.00668006253006259	0.00998072510822523	1.41658649993603e-05	-0.00544338010430112	-0.015096106462528
0.12725261149766	0.0113694188551118	-0.00875631763579143	0.0683760440747611	-0.00196962327877326	-0.0042354333160519	-0.00310252829741259	-0.00581076627121145	-0.0167367878111245	-0.0179875016547393
0.220034924200009	0.0280051465197917	-0.0184860170806329	0.158050398560849	0.00110253406102503	-0.00141755814234262	-0.000157512040658808	-0.0118812579434237	-0.0219521006966667	-0.0295594869873254
0.0631667496895408	0.00654551081048853	-0.00350632657375625	0.0246654472266211	0.00198253070919352	0.00193102052714117	0.00195677561816734	0.000106040421364723	-0.0027125209621046	-0.00462178094308002
0.901361622574956	0.098638377425044	-0.0488424948757216	0.0936631922398589	0.0176017283950617	0.00687234703568029	0.012237037715371	0.00503096415929738	-0.00370604932104934	-0.00979980756897436
0.0882852114991885	0.00456752339120622	-0.0078210092812472	0.0996521338169972	-0.000306464246114274	0.000761333068934389	0.000227434411410057	-0.00709158429451574	-0.0134710024546965	-0.0191951299724172
0.414987636823998	0.0774174799844465	-0.0386963595518406	0.286623297011498	-0.00572680770222417	-0.0115648764344294	-0.0086458420683268	-0.0248389766199664	-0.0388598289184767	-0.0567286594606417
0.431135738320735	0.0992605230295002	-0.0496970390619278	0.345842282497501	-0.00287891813147806	-0.00433278010098348	-0.0036058491162308	-0.0226985484860973	-0.0406864895930708	-0.0574524277686354
0.151262066286331	0.0581135086104947	-0.0132369091454635	0.111396939327388	0.0215775079962017	-0.000229517166348309	0.0106739954149267	0.00473264334897236	-0.00521586559444331	-0.00691853839741902
0.30524796738892	0.108055233068083	-0.0276542035534092	0.218522251435826	0.0292303162923266	-0.000182157747411038	0.0145240792724578	-0.00655647205212773	-0.0239675926222992	-0.0211124085043862
0.527756002500177	0.127131135219462	-0.0505599680040688	0.310863218163521	-0.00577029694378883	-0.00272340057695886	-0.00424684876037384	-0.02473455667539	-0.0452101770363019	-0.0566210261153857
0.115921095468955	0.0738391814712876	-0.00841508780471602	0.059597919667253	0.0086824390644272	-0.000976333605477678	0.00385305272947477	0.00364105537226835	-0.000338636662647912	-0.00859378597839168
0.932148218694885	0.0678517813051147	-0.0491566768533553	0.0655984479717814	0.0118920987654322	0.0106613580246914	0.0112767283950618	0.000915220335220512	-0.000704113756613722	-0.00485682273245991
0.900679488536155	0.0993205114638448	-0.0489348560058043	0.0939808818342152	0.0146750793650794	0.00895088319088311	0.0118129812779812	0.00435782334948998	0.000374862113195484	-0.00501642221975562
0.107949800843096	0.0307687760199339	-0.0094062954755542	0.105374704417532	0.00555368121711208	-0.00323633366258956	0.00115867377726125	-0.00459020749234729	-0.0104981101032497	-0.0208935439560147
0.022501479381041	0.00625795581619171	-0.00188015040580673	0.0102893024849612	0.000540358889166516	-0.000128111428350317	0.000206123730408098	-0.00159454450980993	-0.00160141521012544	-0.00352215141759164
0.0273638875055666	0.0102329472509462	-0.00209997952613496	0.0103773890831174	-0.00316673044258378	-0.00247775505996952	-0.00282224275127665	-0.00369270179096895	-0.00458196527630254	-0.00427440302337796
0.0709130754655831	0.00372355351548928	-0.00458287990151655	0.0388158667212256	-0.00282884288328315	-0.00154793232955931	-0.00218838760642123	-0.0048595852292104	-0.00824374726749286	-0.0113279301773138
0.552227522533742	0.320285618989261	-0.0523842018849871	0.304901789662679	0.00927634176166992	0.0132871935803328	0.0112817676710014	-0.00805285258419741	-0.0284869916553223	-0.0450857988189807
0.660087884360513	0.32055025322145	-0.0485507077319084	0.248582165911412	0.0221674179498909	0.0207475131721752	0.021457465561033	0.000546543841631553	-0.0116097600425314	-0.0327271598174518
0.540409858263907	0.111075610249557	-0.0434540807377129	0.25860214136133	-0.00203930951396936	-0.00531905390743703	-0.00367918171070325	-0.0216638755959156	-0.0379029728018835	-0.0463669655325853
0.364835909086075	0.130101533343915	-0.0334265011419876	0.238761020708169	-0.0101897416523872	-0.00589359741611578	-0.00804166953425151	-0.0201291040174789	-0.0333079658812858	-0.0448535913255879
0.893078492063492	0.106921507936508	-0.0478233226487365	0.0978704850088185	0.000392705627705658	-0.00421934984768313	-0.00191332210998874	-0.0125638312613312	-0.0106517502250836	-0.0220457608465283
0.102601636697925	0.0760798321034747	-0.00656120445396831	0.0428136918689126	-0.00205286458945324	-0.0011493001584985	-0.00160108237397587	4.23682164910483e-05	-0.00446367685345801	-0.00766789731692752
0.657432281627306	0.271451290522873	-0.0488396224018659	0.250625303939005	0.0117391898483845	0.00937316299086732	0.0105561764196259	-0.0145399317411917	-0.0298088632461722	-0.0429507550995001
0.904911807760141	0.0950881922398589	-0.0483192941809147	0.0901941181657848	0.0148149647266312	0.0134414462081129	0.014128205467372	0.00782216049382711	0.00180795334295325	-0.00399561087061095
0.305489377957056	0.105801624110231	-0.0283630147711415	0.21822776090491	0.0239852351231788	-0.00311046065176362	0.0104373872357076	-0.00402760004025793	-0.0148527277508004	-0.0275683439559015
0.0436333890626385	0.00598395858035473	-0.00284300523841287	0.0178262791095515	-0.000896792456961448	0.000454398211600281	-0.000221197122680587	-0.00159977511136774	-0.00439504084480587	-0.00585343433476657
0.85485659346826	0.14514340653174	-0.0464671836991237	0.125467533515867	0.012262771611105	0.00876510626313265	0.0105139389371188	0.00233324755491426	-0.00593861150865149	-0.0163473631842015
0.562398395570447	0.18087496864722	-0.0490753892460711	0.293457768137524	0.00236450068155292	0.00571077002969989	0.0040376353556264	-0.0106761569883834	-0.0340595997761972	-0.0502058035945699
0.125656169592732	0.0875088327395471	-0.00852725578012858	0.066289364791423	0.015579180660246	-0.00207482047879244	0.00675218009072678	0.00202982742059934	-0.00907329633710516	-0.00610210609311315
0.0128751246984356	0.00134377662001892	-0.000667806340383438	0.00655166612731681	-0.00126565928865429	-0.00124776966087808	-0.00125671447476618	-0.00189027956383518	-0.00269350040441442	-0.003601994619167
NA	NA	NA	NA	NA	NA	NA	NA	NA	NA
0.0991812286843223	0.0652982472580768	-0.00608471117754397	0.0414721999451588	0.00544388820837431	-0.00189672032838124	0.00177358393999653	-0.0039072141131864	-0.00658329192239435	-0.0112855825278317
0.475670584010669	0.174527442397905	-0.0416229517769421	0.262939568261135	0.0128908372748173	-0.0170916374347953	-0.00210040007998902	-0.00255680761670979	-0.028944395152462	-0.0340997548790197
0.5589347013014	0.269648858284841	-0.0442344284512262	0.255167114745945	0.0212195320070431	0.00673557169189298	0.013977551849468	-0.00308007682206146	-0.0100442117453364	-0.0321782255017905
0.895329549462883	0.104670450537117	-0.0478142265377632	0.0957214381914382	0.00930394260060941	0.00553864277697602	0.00742129268879266	0.0019107262182263	-0.00265702467285789	-0.0134168912260579
0.0961437091034277	0.00812330676367616	-0.0059263102788937	0.0437005604995474	-0.00138377155377406	-0.00114382944534751	-0.00126380049956078	-0.0046967996417739	-0.00830365699779356	-0.0118319788982417
0.0156320772436851	0.022185203051689	-0.000980750413205786	0.0112616288540216	0.0112277318138917	0.00421655574387759	0.00772214377888466	0.00720711763377336	0.00294639649441823	0.00662026276389541
0.0509043856782045	0.00642878276559918	-0.00202126206411427	0.0403617043771053	-0.000196694203675893	-0.000476702028117719	-0.000336698115896802	-0.00400630818149354	-0.00779998262286458	-0.0112152288420416
0.132270074962223	0.0887123589226687	-0.00874034442109455	0.0669704244228941	0.0137862870575192	-0.000528207102172662	0.00662903997767328	-0.000636271642826647	-0.00769162596636053	-0.0136003664743907
0.0210856161810783	0.00480678069248362	-0.00164165267994769	0.00964048784206666	-0.000783762658162792	-0.000641655552355746	-0.000712709105259269	-0.00209490284112956	-0.00149072630798593	-0.00247918875707771
0.108346190327868	0.0306108518216574	-0.0101355081991543	0.1060560193315	0.00532853062789916	-0.0029006925581793	0.00121391903485993	-0.00649958638183587	-0.00991259346000936	-0.0167457219074152
0.412431024634706	0.117664253973942	-0.0384185251067611	0.284883578314995	0.0280015617336661	-0.00211017658550805	0.012945692574079	-0.00367795104898883	-0.0375545890124742	-0.0331758379752587
0.904747045855379	0.0952529541446208	-0.0486330475517583	0.0907755467372134	0.0222666049382715	0.00994329805996463	0.0161049514991181	0.00204286596119929	0.00236024410774405	-0.00486354068770734
0.660249748701498	0.319958391700198	-0.048652031791482	0.249241222576498	0.0234671543939361	0.0159447423650557	0.0197059483794959	0.003751359476311	-0.00661907522609462	-0.0290256482157581
0.930546746031746	0.0694532539682541	-0.0488544657072675	0.0670165873015873	0.00680057319224003	-0.00460885972052638	0.00109585673585688	0.00143094797178145	-0.00225020763187411	-0.010675182471849
0.901062610229277	0.0989373897707231	-0.0481601357675074	0.0937007231040564	0.0128239241622574	0.00668523809523813	0.00975458112874783	0.00215696831617129	-0.000943334227500925	-0.0082682255707256
0.932555599647266	0.0674444003527337	-0.04896798219641	0.0652599559082891	-0.00151623456790118	-0.0112027287218954	-0.0063594816448983	-0.00748221861471865	-0.0118224971633305	-0.00984004495504498
0.412952511503912	0.117717295984448	-0.0382294010973233	0.284989794338394	0.0211664634285614	-0.00427633851909848	0.00844506245473148	-0.0190627721049695	-0.018408797141832	-0.0467895371293644
0.1055303561675	0.0302620820007267	-0.00821516577809207	0.0705971117530501	-0.00402203796821983	0.000177894394441075	-0.00192207178688937	-0.00713370422885827	-0.0113879067583188	-0.0159624663285209
0.659211527699574	0.273573526934401	-0.0483076626071215	0.245956610776499	0.0182417837420958	0.0216915332074888	0.0199666584747923	0.00112115516296429	-0.011070311616841	-0.0249415214306732
0.193050626568955	0.076639560266477	-0.0166470744274048	0.141572957623154	0.00779130175812726	0.0096352615795387	0.00871328166883298	-0.000390014496207736	-0.00729750854821296	-0.0153796604088919
0.552091756320298	0.320870203568248	-0.0519746472575652	0.304080058458028	0.0159061779794949	0.00715560764312695	0.0115308928113109	-0.00583145454697753	-0.0279167866312452	-0.0420841994850867
0.0433158294711819	0.0161825924729392	-0.00280870074746927	0.0138161662519251	-0.000113771836307237	-0.00362023060398218	-0.00186700122014471	-0.00255045810237026	-0.00319473072063688	-0.00464843776998494
0.0935886658615646	0.00654714591307592	-0.00566274136008102	0.0424542184973401	-0.00144016280829419	-0.00279928523529066	-0.00211972402179243	-0.0064812819561902	-0.00879759164261752	-0.0122386699929528
0.0274202610133735	0.00713396107831196	-0.00207018120986971	0.0092323882451468	-0.00179766261035216	0.000372203591341238	-0.000712729509505461	-0.00193478894873753	-0.00165221564903753	-0.00399019454282669
0.891083944512278	0.108916055487722	-0.047697209482628	0.0987924399674399	0.00705218583885259	0.00534541150207823	0.00619879867046547	-0.00280909161825815	-0.0115398035095183	-0.0130319899689042
0.108145492540811	0.0309068851426686	-0.00911292731048249	0.104822859385478	0.00468339135322507	-0.00240568181491135	0.00113885476915686	-0.00845156912594562	-0.0130722648838193	-0.0171054622322373
0.0930934694878575	0.00621088389519925	-0.00604588262025431	0.0419276254721985	-0.00234716180196015	-0.0027635973205348	-0.00255537956124748	-0.00612402905676671	-0.00942978941936636	-0.0126753237202696
0.152835405933102	0.105013905539796	-0.0130148721290379	0.108066674839027	0.0166764018862213	0.00292589210342459	0.00980114699482293	0.00342999874852079	-0.00521095448593167	-0.00910975774173192
0.0412851790127106	0.00546335656635528	-0.0027265753134948	0.0164050649070017	0.00108369772241676	-0.00063309768913649	0.000225300016640131	-0.000935060093060949	-0.00259052326434329	-0.00393006250280339
0.90550688712522	0.0944931128747796	-0.0497520499812569	0.0902079276895943	0.0169209611992945	-0.0113326067940773	0.00279417720260866	0.00181488816738817	-0.00375857771857779	-0.0117740627428126
0.0474606172690411	0.00336743580683811	-0.00369801257786556	0.0280608869623188	-0.00431585631713698	-0.00397493406960148	-0.00414539519336923	-0.00666035984349789	-0.00876054378935909	-0.0111073545279857
0.0855574612058028	0.0127754913276581	-0.0051654482486886	0.0390217940005316	0.000379389476203112	0.00119968871612124	0.000789539096162181	-0.00306276127874805	-0.00468030609156737	-0.0103609937798973
0.224090449949144	0.102630650184672	-0.0178365421385429	0.15586994349422	0.0283101572968711	-0.000661344744193604	0.0138244062763387	-0.00621424596545528	-0.0101337501047012	-0.0256148947548372
0.577802544158271	0.279412647072198	-0.05045575564732	0.293095008909259	0.0133776878789114	0.016563901125788	0.0149707945023496	-0.00141261611983079	-0.0218986754616289	-0.0365004514538143
0.569743669632767	0.287056134038658	-0.0509777554123796	0.296299383427542	0.0207560376699034	0.0238634377818863	0.0223097377258948	0.00245475827911512	-0.0208892339889759	-0.0292289423977796
0.0246012906373958	0.0296532384432075	-0.00163750913690696	0.0148430995688412	0.0144452812008931	0.00782724531550548	0.0111362632581993	0.00643475420818223	0.00408694731594144	0.00382858395940355
0.894847980599647	0.105152019400353	-0.0480628334328268	0.0965102733686067	0.011956340388007	0.00214543209876539	0.00705088624338612	-0.00258446565779913	-0.00451245732662409	-0.0135574602557936
0.902253262786596	0.0977467372134039	-0.0487298081660712	0.0928200705467372	0.0162346472663139	0.00829840388007053	0.0122665255731922	0.00193605579605582	-0.00741404512154509	-0.012443491631825
0.0177938250314342	0.00759583023822253	-0.000612079894344416	0.00691286049359424	0.0025192025585631	0.00150791987064953	0.00201356121460631	0.00193808843269066	0.000174432200195893	-0.00142856789303234
0.0225622853117557	0.0100597095539578	-0.00127892936456562	0.0107950380080223	0.0029105756340724	-0.000196913078479376	0.00135683127779651	-0.000199409231770597	-0.000584299993092462	-0.000678337850336264
0.453893082172459	0.183270159478367	-0.0500516225352209	0.341904919497781	-0.0094342216549213	0.00539181352990903	-0.00202120406250611	-0.0206801403061522	-0.0413785328036071	-0.0579515844899451
0.00954757082474338	0.000324838452178891	-0.000698411080881355	0.00461804612149623	-0.00111603145474117	-0.00107060869244994	-0.00109332007359556	-0.00147170916475889	-0.00230161653523507	-0.0025058397822268
0.13238582468544	0.0884520613237947	-0.00897561998106601	0.0669577875249143	0.00388023948771654	0.000694419532654672	0.00228732951018562	-0.00154941118996033	-0.00490545187153499	-0.0115563239120659
0.10298186968448	0.0267386085876807	-0.00833587142867531	0.10149265409474	0.00855285538303341	-0.00129691528720857	0.00362797004791242	-0.00750830414559797	-0.0106820606736173	-0.0188900040269904
0.0157420892801953	0.0311936642823609	-0.00115065542190147	0.0111244386054612	0.00632020262288073	0.00933747799908264	0.00782884031098169	0.00792696519988888	0.00877157400621334	0.0083183409471086
0.301972485146393	0.0474545433317664	-0.028478882864533	0.220104874200856	-0.00221284264869415	-0.00859564092819876	-0.00540424178844645	-0.0182567387934857	-0.024867505040873	-0.043422702238971
0.573923795634274	0.281387906455099	-0.0511376467872194	0.297618775735954	0.0093244862388685	0.0161191249733598	0.0127218056061141	-0.0109217048088709	-0.0272381638231446	-0.0412459605218706
0.543497788003456	0.220593882781441	-0.0515393663884856	0.309682213591866	-0.00491851212246996	0.00401616439461205	-0.0004511738639289	-0.0209717146826116	-0.0368999945334786	-0.0550848515260793
0.305307600967291	0.106143072952421	-0.0279835952550512	0.217913979825865	0.0203193075096899	-0.00252508917450506	0.0088971091675924	-0.00888621542571905	-0.0275116756390785	-0.0348901311056013
0.0711844414047764	0.0454679702334069	-0.00460917962327853	0.0240992710713635	0.00438478334335454	-0.00101400010817491	0.00168539161758982	0.00269924977230243	-0.00213458413159284	-0.00342711003938889
0.933034268077601	0.0669657319223985	-0.049010563280609	0.0651068430335096	0.00665163139329794	0.0019117813051146	0.00428170634920633	-0.00683331554248234	-0.00788328603495281	-0.0127251154709489
0.932721984126984	0.067278015873016	-0.0484312349359109	0.0654024603174603	0.00515187830687847	-0.00935578563411876	-0.0021019536636202	-0.00599993907327223	-0.00419999999999987	-0.0192824354657688
0.57509017670507	0.286131900839351	-0.049724054576069	0.291362348825335	0.0178044071791109	0.017401828637007	0.0176031179080589	-0.00233564729791413	-0.0226755542621762	-0.0303865395769543
0.581335736829921	0.365233582801985	-0.0505770053445874	0.290255525703774	0.0206788205214558	0.0196324623241455	0.0201556414228006	0.000671443719836073	-0.0137810689736459	-0.0309130633886849
0.0172223937720168	0.00899764617361093	-0.00169632856235728	0.0124387252985825	0.00353767124043621	0.00299150993429424	0.00326459058736522	0.00117699894388681	0.000865014270331352	0.000934854934179601
0.375672307968648	0.223667360250204	-0.0330331117174736	0.233448956877847	0.00406193928209708	0.00119059802261534	0.00262626865235621	-0.00813685499635569	-0.0198671676559254	-0.0331268148570263
0.437575095186785	0.0872994833884811	-0.0377489235014482	0.250892452506058	-0.00164270475837186	-0.0032492840504903	-0.00244599440443111	-0.0203961543567391	-0.0415518703842651	-0.0550351639241134
0.904394488536155	0.0956055114638449	-0.0492158040692809	0.0909677336860671	0.0161412433862435	0.00749831489498165	0.0118197791406126	0.000905194003527399	-0.000999508177008113	-0.00154587942921269
0.545550161055308	0.110791704497789	-0.0436316922632352	0.255821122410246	0.00105565222699755	-0.0756785864420269	-0.0373114671075147	-0.0450104323551062	-0.0510313695983694	-0.0486732320174639
0.480066917639058	0.26179690888336	-0.0408445307814686	0.262197642995522	0.0143555184865352	-0.00304583874309683	0.00565483987171916	-0.0147022465279502	-0.0292520716303338	-0.0529361248049884
0.110076250325954	0.0380421450219174	-0.00920534200457969	0.103723443238421	0.0128695269639908	0.00327767496033549	0.00807360096216315	0.00137901534562666	-0.00589379929666728	-0.00770741661397863
0.890905319125319	0.109094680874681	-0.0482855760245861	0.099048754948755	0.00823754634254625	-0.00325969370136037	0.00248892632059294	-0.000308363657947064	-0.0130800505667172	-0.0157227804911138
0.159933179069089	0.105491991356692	-0.0128841580305772	0.108715887973694	0.0164549103661209	0.000534836859567206	0.00849487361284407	0.0011944561160169	-0.00432709462831082	-0.0127613541803486
0.932947266313933	0.067052733686067	-0.0487755335494759	0.064882733686067	0.0132790299823633	0.00101101657601665	0.00714502327918998	-0.00175504649671321	-0.0054437261503929	-0.00942044649794649
0.00137348767748739	0.000929463445380878	-3.83029797359296e-05	0.000265170082142274	-0.000208772301123866	-0.000189197036600136	-0.000198984668862001	-0.000203888084439374	-0.000375901317353582	-0.0003981441341733
0.905510105820106	0.0944898941798943	-0.0487545445770661	0.0899184126984128	0.0129124162257498	0.0010454585537919	0.00697893738977085	-0.00578227718269375	-0.0151651031376031	-0.00925643698893686
0.211353205372763	0.022071301542342	-0.0175278086666886	0.19880335225823	-0.00232211254950851	-0.00243278121463766	-0.00237744688207309	-0.0155263233784726	-0.0259274577873402	-0.0354162230711296
0.00865519753490463	0.00876438274741729	-0.000804236420288772	0.00903028589403988	0.00507779509198055	0.00455459986795594	0.00481619747996824	0.00427631893880941	0.00385858695349292	0.00583751155531112
0.658784816827749	0.321353719194994	-0.0493014953447628	0.249548680097158	0.0255746132923094	0.0171692867948806	0.021371950043595	0.00343321798342777	-0.0187576291906312	-0.0243420523800647
0.543365818237889	0.219831492521861	-0.0507387104760196	0.310862563612092	-0.00964151511616307	0.00556150527543664	-0.00204000492036327	-0.017759786684012	-0.0413029625019177	-0.056174348329767
0.451653217478987	0.15984110612453	-0.0376741138806698	0.247611744314542	0.00533859519512403	-0.00230547350886928	0.0015165608431274	-0.0121810923218613	-0.0278931890579242	-0.0383612828362332
0.321338936096804	0.0976766616814028	-0.0293266258864554	0.244541094698376	0.0216994540077618	-0.0083800942480326	0.0066596798798646	-0.0115441931480715	-0.0153255414533258	-0.024603637084838
0.929555970017637	0.0704440299823633	-0.0488144074840833	0.0682651410934744	0.00807598019264688	0.00258101410934752	0.00532849715099715	0.00150514470097807	-0.00313091029341017	-0.0056303242436575
0.20005246117189	0.0693490573068431	-0.0172524361668198	0.141899776422641	0.0070237972680052	-0.00205545477405614	0.00248417124697453	-0.0113722393972497	-0.0188577238684833	-0.0229909587409674
0.135955677167447	0.0221734612890316	-0.0116735144553957	0.107514986013188	0.000590267952734203	-0.0022692788188883	-0.000839505433077065	-0.013110244659774	-0.014048449332121	-0.0207059954930847
0.0530082478661847	0.0226726079112572	-0.00313955980482664	0.0156012595359082	0.000902055253950776	-0.00320560670108117	-0.0011517757235652	-0.00575150582552247	-0.00365213858340002	-0.00603912922580745
0.0256189415775329	0.00588691267344139	-0.00160467429753676	0.0137887231272743	-0.000332295373730484	-0.000714272989053449	-0.000523284181391966	-0.0021072366333886	-0.0027047162211349	-0.00374790094682029
0.563812096973121	0.180300872726874	-0.0495012579964627	0.293395019522679	0.000804132583906103	0.00305756593272788	0.00193084925831699	-0.0201706663362379	-0.0383498884544655	-0.0475423037727881
0.852883095238095	0.147116904761905	-0.0462895463339703	0.125170982042649	0.0103230680430682	0.00898560100393431	0.00965433452350117	-0.00034770170862275	-0.00786004395564177	-0.0167833266116599
0.365001742045496	0.129903074817778	-0.0332289358317803	0.239339596845137	-0.00663646085375652	-0.00885440444020202	-0.00774543264697924	-0.0212229684876406	-0.032532435218916	-0.0489147824133455
0.893821470258137	0.106178529741863	-0.0478834524448276	0.097508529741863	0.00715488776655449	0.00708640211640199	0.00712064494147824	-0.001027360972361	-0.0132021525678389	-0.0108111429383979
0.399350792121257	0.0756803626166477	-0.0388949034719933	0.287627473462106	-0.00533206888426785	-0.0127777150946431	-0.00905489198945547	-0.0255361133386044	-0.0416225660281324	-0.0579877246245709
0.033693872369954	0.00501854702387478	-0.00214843672087936	0.0156802929422229	-0.00109701790899698	-0.000836590940634298	-0.000966804424815636	-0.00162994351242086	-0.0021996469179016	-0.00396424668425027
0.0266947598090258	0.00524596283845983	-0.00173187680210083	0.00886758598555332	-0.000841148795549366	-0.000664744490611106	-0.000752946643080236	-0.00272115563672825	-0.00134465770679964	-0.00293613380339634
0.450653104606088	0.191039144176402	-0.050324022038583	0.339709146976548	0.000648054156931865	0.00942482099496994	0.0050364375759509	-0.014897190661914	-0.0338894158937402	-0.0442379446123748
0.305920672733614	0.0528600362324429	-0.0274689038811666	0.248884560925056	-0.00726484570355251	-0.00598360724648977	-0.00662422647502114	-0.018418943171241	-0.0397607395747261	-0.0446417956899789
0.450948857710507	0.318828175367086	-0.0504107343151173	0.34209492798595	-0.00387452125453408	0.012804974978637	0.00446522686205142	-0.0112881528002736	-0.0339971002807372	-0.0471327010563776
0.933410343915344	0.0665896560846562	-0.0490835894693114	0.0646807671957672	0.0133633774250442	0.000959011544011568	0.0071611944845279	-0.00952346156929484	-0.00788342450759105	-0.0105896642246641
0.893707169312169	0.106292830687831	-0.047714668337994	0.0972074867724868	0.00907594356261032	0.00941327160493821	0.00924460758377432	-0.00258704959027323	-0.0136720459246163	-0.0178470754554088
0.0683617673640704	0.00501016317815134	-0.0042366731482069	0.0421678750861993	-0.00317582806910077	-0.00339435940459365	-0.00328509373684721	-0.00759613322185486	-0.0107992031364925	-0.0141521563987415
0.580585109616043	0.367437155357404	-0.0494178933218777	0.289608437951972	0.0260261198192787	0.0217531817164814	0.0238896507678801	0.00483032891897128	-0.0108027662304635	-0.0366683445073491
0.121944516591895	0.0189553913820843	-0.0100688457800778	0.0956605366110323	-0.00423434438548941	0.000656249012661078	-0.00178904768641416	-0.00971099784928682	-0.0118468192884825	-0.019559450627333
0.17819148065392	0.0341236315592264	-0.0159571868762729	0.139501093680849	-0.0018984824518177	0.00555523895615564	0.00182837825216897	-0.00979073162580907	-0.018212984326371	-0.0240556010625736
0.451513320399758	0.159567995724462	-0.0388430020437109	0.247976285062757	0.0103133930271936	0.00478365956265875	0.00754852629492614	-0.0156416252434045	-0.0264929947400962	-0.0408787050956397
0.889438094436428	0.110561905563572	-0.047840615722446	0.0997152212602213	0.00407513227513234	0.00208525493025502	0.00308019360269363	-0.00779046834338493	-0.00899898375770924	-0.0164017277502816
0.840983793798794	0.0863282302925198	-0.0464351584909182	0.132403749275416	-0.00229946184353047	0.00185331012987988	-0.00022307585682535	-0.00798959300076685	-0.0175498336180258	-0.0250494505149897
0.653146694390979	0.275310915247755	-0.0495775434222329	0.250142458846734	0.0151542574007447	0.019218990016728	0.0171866237087364	-0.00175895177220076	-0.0126539394847813	-0.0303559501541772
0.559042895759446	0.188503436847016	-0.0442084199138415	0.255344541919322	0.00144445950688354	-0.0233977954377218	-0.0109766679654191	-0.0110352335688029	-0.035600086142755	-0.0563822784662503
0.0257479355491558	0.00596519347357729	-0.00153700787603655	0.0139898619384816	0.00017222656685717	9.19932254522735e-05	0.000132109896154722	-0.0024102243372147	-0.00231118199355767	-0.00346603109278823
0.53957261838585	0.110551599007313	-0.0436601611651162	0.258452614162385	-0.00339727272434442	-0.00883920553901985	-0.00611823913168219	-0.0194876189165245	-0.035391622372776	-0.0522409056717938
0.108017730458335	0.0309384134122739	-0.00945999060451944	0.10433718478333	0.00540068694867561	-0.000412069053432454	0.00249430894762158	-0.00402789762868221	-0.0157162293254085	-0.0164610131808185
0.017162967709055	0.00296780392840364	-0.000753395390458066	0.00181686020895631	0.000100975347535535	-0.000366533818370939	-0.000132779235417702	-0.0014274065336071	-0.00157655194370987	-0.00144061242813804
0.194006504307297	0.0764294056964323	-0.0181033985329166	0.141802729066666	0.0149579776679076	0.0065907846608721	0.0107743811643899	0.000912946772896467	-0.00453312050775426	-0.017587895586658
0.559904925663212	0.188055943557393	-0.0435191449465004	0.255645381342429	0.00699138617217154	-0.0211571325059722	-0.00708287316690026	-0.0163320275242539	-0.0317390843147801	-0.0529069015316077
0.00293298762335037	7.76735469680419e-05	-0.000137821576829968	0.00350878052630922	2.15619112597771e-05	5.93522958513308e-05	4.04571035555537e-05	-0.000291868110888568	-0.000526919784585434	-0.000621569047604474
0.225008552244025	0.102955907018538	-0.0186396414959316	0.156522142796349	0.00300708798043794	0.000122751807387605	0.00156491989391278	-0.0116213896197059	-0.00575757215704367	-0.0150221857654498
0.905803165784832	0.0941968342151676	-0.0483623082308322	0.0897142416225749	0.00396075813075814	0.0129241887125221	0.00844247342164017	-0.000446560846560917	-0.0071404722129722	-0.0114566951258618
0.901603897707231	0.098396102292769	-0.0481529139170546	0.0931886948853615	0.0081246993746994	0.0046837389770723	0.00640421917588585	0.00431261022927687	0.000167294773128046	-0.0119219373219374
0.643119390046603	0.178981098035836	-0.0483891399698999	0.252057397360354	-0.00130473032702649	0.00337204127126656	0.00103365547211998	-0.0092894889591697	-0.0308917771793437	-0.0428566966651472
0.924169082892416	0.0606503430599418	-0.0489620975013001	0.0729409171075837	-0.00682779541446221	-0.0144105458738794	-0.0106191706441707	-0.0120173745244359	-0.0223846811367645	-0.0271563332184386
0.474547270163379	0.173567528856208	-0.0407842711723321	0.261699896538582	0.0107568697408869	0.00989785452977487	0.0103273621353309	-0.0111397780630429	-0.0236544531544458	-0.0330576462225388
0.571925624385144	0.282120749842129	-0.0515426257529236	0.298424681252296	0.00278034734123167	0.0216650956746454	0.0122227215079385	-0.0139531406503013	-0.0246885111728269	-0.0438775669206999
0.527618451090656	0.128317333063458	-0.0516404252201035	0.310645363560632	-0.00340484211958525	-0.0078501042686927	-0.00562747319413903	-0.0287937633970955	-0.0444074041656817	-0.0562656603101097
0.93058917989418	0.0694108201058201	-0.0487724887035063	0.0668519312169312	0.00293247795414464	0.000132169312169306	0.00153232363315703	0.000279779541446201	-0.0166714518197851	-0.00734789361872701
0.00502268513067798	0.000419495109605874	-0.000444303685298646	0.00601799234893189	-0.000353258275087761	-0.000547398896343176	-0.000450328585715468	-0.000631932178027157	-0.00110199333614972	-0.00119265373191871
0.119609255609183	0.0104030554015496	-0.00799138031105164	0.0662267675201076	-0.0029253883088701	-0.00386376417081669	-0.00339457623984339	-0.00873833420212339	-0.0103509825103311	-0.0153266062057683
0.0246236953149233	0.0298180973593066	-0.00182614517322922	0.0147614324032506	0.0140928378625436	0.00558453872531848	0.00983868829393105	0.00962476204732624	0.00881617035562499	0.00697437607593803
0.00805926687291847	0.0083867052778711	-0.000736526856730322	0.0089815386983541	0.00429546281672479	0.00404525797383337	0.00417036039527908	0.00544854696951842	0.00411031124602868	0.003637526889354
0.301836301655218	0.0474139033501639	-0.0283623586542257	0.220963267677702	-0.00143565705617532	-0.00661695944461188	-0.00402630825039357	-0.0177805666056598	-0.0255161053568372	-0.0441883922498301
0.933132328042328	0.0668676719576721	-0.048838724042397	0.0649121164021165	-0.000247698412698227	-0.00502102453102449	-0.00263436147186136	0.000976075837742729	-0.0153612735412735	-0.0184377249602249
0.578863598902418	0.279870864359648	-0.0504532903136485	0.293758936742723	-0.00619798659702486	0.00921022220646206	0.00150611780471854	-0.00888961736499772	-0.0228766576631118	-0.0463899624653552
0.0226581908769308	0.00150700258347768	-0.00145527311256421	0.00730245436378748	-0.00194320255389422	-0.000169530316158139	-0.00105636643502618	-0.00186681096449058	-0.00298711205263826	-0.00325523878067538
0.39259684465057	0.0753244524955157	-0.037648657670665	0.288350807327082	-0.00257377017335214	-0.00594929195400817	-0.00426153106368016	-0.0243828684054531	-0.0394542437490976	-0.0518248991861101
0.930761155202822	0.0692388447971781	-0.0486487360230279	0.0669544003527336	0.00824256533589873	0.00402238977072311	0.00613247755331092	-0.00369157527657538	-0.00811357303190641	-0.0120062173320507
0.225170062094655	0.0318155941971915	-0.0179307369531456	0.16156089817562	0.000712180779925714	0.00160871915863217	0.00116044996927894	-0.0114356363521503	-0.0226481430466411	-0.0286792595783443
0.207499207850364	0.0318470797773547	-0.01741030576283	0.159245493856851	-0.00054049441184717	-0.00014242463500358	-0.000341459523425375	-0.0112326635472503	-0.0194459390480054	-0.0311753317452995
0.104484531863323	0.0423039829277997	-0.00781793899891581	0.0733772145696755	0.00459327381851382	0.0032182638622939	0.00390576884040386	-0.00216617353867242	-0.00422943349262493	-0.0098266118833643
0.178785202939485	0.0339242874051511	-0.0165730225896107	0.13948723285746	-0.00286985557213965	-0.00331447639638524	-0.00309216598426243	-0.011276743494735	-0.0182144581923913	-0.026193911533807
0.891540240006907	0.108459759993093	-0.047920833808205	0.0983252979119645	0.00366594806428133	0.00436388697722023	0.00401491752075078	-0.0100145244379802	-0.00926687331187337	-0.0210961824903492
0.664348398868067	0.317356631565971	-0.0491508657550183	0.246382347598834	0.0264081453924714	0.0243348174581605	0.025371481425316	0.0077421042653335	-0.00742775028093623	-0.0212914538328556
0.0941630860856325	0.00622594783854424	-0.00581912261141766	0.0423989528236216	-0.00378180270907288	-0.0017906330675833	-0.00278621788832809	-0.00542200582901259	-0.00949271066326517	-0.0129962927934484
0.553154888590708	0.19360058506519	-0.0432577926526552	0.253591972052977	0.0197363414011642	0.00956662842457567	0.0146514849128699	-0.00358982117979201	-0.0215006352264583	-0.0284140906759731
0.933413068783069	0.0665869312169312	-0.0485227012320546	0.0642691534391533	0.0125732275132274	-0.00945752204585537	0.00155785273368603	-0.0036635792910793	-0.0112532364703198	-0.00689054393137734
0.000775014461987365	0.000322984117980573	-2.36901750308658e-05	0.000208450281224132	-3.99971157700804e-05	-6.91941203327116e-05	-5.4595618051396e-05	-0.00015941983007563	-0.000161543851581069	-0.000150949027883848
0.929460714285714	0.0705392857142857	-0.0488636359495056	0.0680559523809524	0.00212329725829719	0.00601018518518515	0.00406674122174122	-0.00297297150380493	-0.000541957671957638	-0.00639955467372133
0.552091361569332	0.320726257770526	-0.0511324195486726	0.303859326579684	0.0114654739379453	0.00626437113263234	0.00886492253528881	-0.0079021844845979	-0.0252987585056994	-0.0436169206203699
0.0211614168059496	0.00127179439736994	-0.00112052608922479	0.00611610350195935	-0.00127388536610477	-0.000473770952288684	-0.000873828159196729	-0.0018468241813522	-0.00267832635467059	-0.00283805667084303
0.547430197382635	0.219560545120214	-0.0512583102242529	0.306753303806257	-0.00678222674904827	0.00567492124182534	-0.000553652753611522	-0.0227840440768864	-0.0374400972611116	-0.0524498381000926
0.0963641332075015	0.0079201541752517	-0.00587745953711527	0.0433711821433072	4.26796702706622e-05	0.000118316736383448	8.04982033270618e-05	-0.00665416865308169	-0.00949948092336135	-0.0107292397876794
0.457862133190884	0.24169771599055	-0.0381405897276965	0.246846120232724	0.0127689577671098	0.000999910168174467	0.00688443396764216	-0.013211374168864	-0.0270393796811352	-0.0368808615754209
0.143446784772109	0.0549092343219564	-0.0116417539457656	0.100882586208005	0.010847384064935	0.00496753458791821	0.00790745932642659	0.00292490807812293	-0.0100060036232111	-0.0135524836251192
0.393560269515208	0.0749576425760174	-0.0364148769136832	0.288338700599644	-0.00619625238824517	-0.00360247266112396	-0.00489936252468459	-0.0234025058403575	-0.0401281829542359	-0.0484274945979338
0.00819504217240745	0.00854589293080573	-0.000860415843127072	0.00873704093093425	0.00560134741598011	0.0065336030417247	0.00606747522885241	0.00506680622703917	0.00400574978592233	0.0048661273197541
0.316840344537039	0.0512169949447779	-0.0280788687730017	0.247765849578659	-0.00542001318011032	-0.00672247387297431	-0.00607124352654231	-0.0203080953581825	-0.0313637335812796	-0.0433938150603916
0.0149023528200037	0.00131322332011497	-0.000710323433562591	0.00234027085868901	-0.000203854922190737	-0.000575089765706307	-0.000389472343948521	-0.0010580216473256	-0.00113784117823693	-0.00103156311641099
0.444279394466505	0.190876959716805	-0.0496273369207109	0.343557361607896	-0.00175250945456407	0.0121799244213331	0.00521370748338457	-0.0145485223165883	-0.0353481512029695	-0.048721246104074
0.453051055474098	0.182862850611328	-0.0497662664224029	0.342691675395428	-0.00998141665403041	0.00492516551698607	-0.00252812556852217	-0.0213524593248643	-0.0337560003542259	-0.0541059168515223
0.0351750470032655	0.00324937659352591	-0.00210516059202499	0.0217994184467308	9.20947103681194e-05	-0.000117528333673032	-1.27168116524565e-05	-0.00218345648166844	-0.00390175776640347	-0.00533679318913358
0.0853519350370713	0.0129093428467724	-0.00550769659696225	0.0393717780071008	0.00449366902678738	0.00086690252467328	0.00268028577573033	-0.00187766893680925	-0.00490305503206022	-0.00757159388205142
0.0900682537029186	0.00590492366979975	-0.00546477195984595	0.0411947327323751	-0.00192151835821926	-0.000289976287619786	-0.00110574732291953	-0.0047570244550272	-0.00768439659781497	-0.0115448441518523
0.30018095957124	0.0492354458582605	-0.0304068746310315	0.272738370190081	-0.000310356371664211	-0.00524486415830544	-0.00277761026498485	-0.0187766010891396	-0.0323959349887027	-0.0452658747360608
0.160364927738015	0.105968047482242	-0.013396189460068	0.109141622111863	0.00701331120336082	0.00298164092650038	0.00499747606493059	-0.00268568199387303	-0.0093563592317383	-0.0124505416124993
0.889404885114885	0.110595114885115	-0.0482166626465882	0.0996640037740038	0.00305058281224946	0.00133264911014908	0.00219161596119932	-0.0059651730261151	-0.00969188998909587	-0.01830192886362
0.0332667307335551	0.01117998214944	-0.00195821345805163	0.00774339395535236	-0.00167166736948083	-0.00493746284813517	-0.003304565108808	-0.00280058486550328	-0.00428614413096252	-0.00574901419445364
0.437757872229251	0.087221375003672	-0.0375699627981653	0.251497812053943	-0.00376322944693563	-0.00425378621516592	-0.00400850783105078	-0.0185042951350635	-0.0337226938018552	-0.0507369919854478
0.210066235929057	0.138461930706638	-0.0182471226159758	0.140412562433675	0.0134835150914495	0.0024656160299176	0.00797456556068354	0.00186028899265422	-0.00849874519243363	-0.0177856919809495
0.370463024468537	0.130860741118402	-0.0331317403880968	0.238647950899681	-0.00187319323240415	0.00073762724091625	-0.000567782995743948	-0.0211908660367379	-0.0320320022271851	-0.0451737799561296
0.843460001356668	0.0842794366588187	-0.0465777459560649	0.129698529371863	-0.0088249899414502	0.000393898079236066	-0.00421554593110707	-0.0109433911418118	-0.0199245141925102	-0.0249830656355945
0.0180729501225395	0.00777111720047896	-0.000809525991602798	0.00703215368809595	0.00279191697840078	0.002076098959639	0.00243400796901988	0.00327975175517201	0.00170109731886528	0.00110857489162825
0.932479338624339	0.0675206613756615	-0.0488371042886716	0.0656784391534392	0.0178410317460318	0.00986949735449749	0.0138552645502646	0.00569810325477016	-0.000390738335738217	-0.000561724787558116
0.579129136843719	0.278956699691318	-0.0497700366264965	0.293271537223032	0.00209584127323392	0.0157992016434347	0.00894752145833433	-0.0094293368021483	-0.025296700658415	-0.0437847941994804
0.0971613567351082	0.00788336753045243	-0.00613145414152766	0.0436501972185016	-0.000857695267986749	-0.00386108048883996	-0.00235938787841336	-0.00590028719614097	-0.00808590688571742	-0.0120110403939122
0.0374177649138015	0.00912001723697128	-0.00126943200959648	0.0149519152332009	0.00204075145776181	0.00186575841339513	0.00195325493557847	-0.00176958198564225	-0.00213221326743974	-0.00548575412724511
0.415293161636465	0.0769267186600567	-0.0385271846027206	0.286382347581986	-0.00774785503111419	-0.00569543514765103	-0.00672164508938261	-0.0293666561459778	-0.0371763706435923	-0.0584736455917428
0.0387273475438178	0.00799447300794856	-0.00208858040013968	0.0217050994077562	-0.00116356425409675	-0.000324590027457605	-0.000744077140777177	-0.00221372789822807	-0.00409089507259002	-0.00655432599983249
0.15288357986645	0.0982157904567587	-0.0123365949233034	0.0992427065549716	0.000488409646868859	0.00410057565496685	0.00229449265091786	-0.000406049648621648	-0.00826308965407924	-0.0107451353477901
0.414681507970151	0.0776645789032903	-0.0384678252688762	0.286269560997192	-0.00517356845319644	-0.00653161171311695	-0.00585259008315669	-0.0264143445947302	-0.0366135560185529	-0.0526890022520978
0.369681336372538	0.131350172866499	-0.0322905615937403	0.237899656505553	-0.00517747197196605	-0.00596878879900842	-0.00557313038548723	-0.0180281764077891	-0.0327805171866484	-0.0467152651480054
0.901282936507937	0.0987170634920634	-0.0486555737250581	0.0938692857142857	0.0197906790123457	0.013051455026455	0.0164210670194004	0.00540957190957192	-0.0028444354102688	-0.00963927368927375
0.0741187128225888	0.0491260388819689	-0.00262863363422859	0.0357186440104977	0.00817025655803631	0.00297754118667264	0.00557389887235447	0.00189677947468435	-0.00638249532201705	-0.00503479379135441
0.659963773061256	0.320563760458665	-0.0482809384799648	0.248067662806298	0.0222844007474386	0.0252048284254817	0.0237446145864602	0.0039026132204234	-0.00892393755619358	-0.017956524965134
0.0271988037233654	0.0020354763385823	-0.00174129353560929	0.00863977291688491	-0.000528055802206644	-0.000628847909898901	-0.000578451856052771	-0.00151704884373934	-0.00245675435408549	-0.00271289865006592
0.66019375698496	0.321546117343874	-0.0486646261840582	0.247856266681663	0.00965971910525409	0.0235506099531558	0.0166051645292049	0.00258200692052801	-0.00957572768823423	-0.020846503003576
0.300383050797046	0.105756591543256	-0.0269562868198319	0.21622451441203	0.0315984437231218	-0.0037502439137107	0.0139240999047056	-0.00139654043886234	-0.0225932593160835	-0.0332742192316214
0.0499541445747095	0.00790062385181654	-0.00309649519148166	0.0227899329525242	0.00246702488090249	0.00212792556726789	0.00229747522408519	-0.000290800992459324	-0.000568427432584201	-0.0037456960775196
0.0373396115690752	0.012537298360928	-0.00250492444141107	0.0135968977985654	-0.00405879368588712	-0.00197548895013349	-0.0030171413180103	-0.00434729431861704	-0.00476579407858271	-0.00385518133308396
NA	NA	NA	NA	NA	NA	NA	NA	NA	NA
0.325466023452812	0.0987114215022198	-0.0298917621282953	0.246525147945831	0.028351294391299	-0.00845342230286655	0.00994893604421626	-0.00096595511179326	-0.0253182419681886	-0.0284832687329903
0.0166544119004743	0.030443997908286	-0.00165502390312155	0.0132063580875985	0.0125785617405313	0.00833317034485957	0.0104558660426954	0.00881201993762773	0.00997336450661622	0.00486685588177996
0.0139268772509526	0.00181644878812871	-0.000919920380640656	0.00315954001086968	-0.000692460705349517	-0.000829469743991725	-0.000760965224670621	-0.000778411590362427	-0.000952868342727091	-0.00227884586480326
0.643366674075806	0.179288376108079	-0.0479858793872561	0.251205388148225	0.00147971535684843	-0.0110662498879203	-0.00479326726553586	-0.0154196174937499	-0.0278603754445202	-0.0540340911825762
0.560208997008989	0.18862485236333	-0.0442700706818815	0.253869995672051	0.00715856193339881	0.00209146502781177	0.00462501348060529	-0.0160578229478027	-0.028247519186072	-0.049670300267181
0.019660541624496	0.0326623355355843	-0.00206990597289287	0.0171078423668109	0.0102649806524722	0.00869851981549814	0.00948175023398519	0.00978150442883003	0.00630070504120402	0.00989026297492726
0.930092857142857	0.0699071428571428	-0.0484647939826658	0.0677338095238095	0.0111928924162258	0.000486984126984114	0.00583993827160489	-0.000400266924433512	-0.00174873558540234	-0.0103228823953825
0.0083791740623811	0.00156516830469281	-0.0010136157705788	0.00937718931546657	-0.000710509260429951	-0.000398301794500684	-0.000554405527465317	-0.000975301825125298	-0.00167660100305505	-0.00184212682824486
0.320554247953077	0.0975998147531231	-0.0294403439317749	0.246733361275595	0.0313457220127427	-0.0078978815480652	0.0117239202323388	-0.000124585983596104	-0.00953660585868876	-0.02707703297071
0.904144850088183	0.0958551499118165	-0.0490390678231652	0.0910707054673721	0.00177109347442672	0.0117464197530864	0.00675875661375658	0.00328880591630587	-0.00859463040046371	-0.0119819942094942
0.895126745230079	0.104873254769921	-0.0480368612337895	0.0965766939233607	0.0101005739939074	0.0082243129709797	0.00916244348244355	0.00279893578643586	-0.00142491181657844	-0.0160057449340782
0.0174028633273299	0.00956964932041849	-0.00168261538701722	0.012442037336975	0.00122695871551184	0.000295905884664896	0.00076143230008837	0.00188074678891352	0.00160018842248272	3.26560393207019e-05
0.0097191884499991	0.00909780463338163	-0.00103434543029644	0.00864900270165472	0.00353428384911349	0.00221368803054645	0.00287398593982997	0.00233713047807559	0.00218766032320249	0.00138876957451796
0.0432049951575278	0.0160541886982916	-0.00266528525377444	0.0124101561415105	-0.000301894239776362	-0.00334863800528562	-0.00182526612253099	-0.00315134832460198	-0.00239429405904831	-0.00388520133851401
0.0652901975018439	0.0199836799914621	-0.00252791922117888	0.0429397547076993	0.00545019250338365	-0.00115552799651361	0.00214733225343501	-0.00222340359969411	-0.00547292921457107	-0.00840889862922369
0.905427239858907	0.0945727601410934	-0.0492468550969046	0.0899235008818341	0.0230845767195766	-0.000393674227007645	0.0113454512462845	0.00525873916207242	-0.000935724201361565	-0.00496039882956556
0.41545314757594	0.0773252223508132	-0.0383019074172583	0.285942138234836	-0.00384363579597702	-0.00515853848303588	-0.00450108713950648	-0.0207367605318901	-0.0369077258276548	-0.0534593434492543
0.856576277611278	0.143423722388722	-0.0470261926635752	0.125456353461354	0.00645683301142552	0.00764776760276764	0.00705230030709658	-0.00546121242773201	-0.0144659449265331	-0.0219423243026131
0.905893412698413	0.0941065873015873	-0.0486947564612149	0.0896647354497354	0.0212174162257496	-0.0102285289401957	0.00549444364277696	0.00580733686067025	-0.00289910052910047	-0.010061236032486
0.048770076264373	0.0327815261010231	-0.00210676403923865	0.019178418655302	-0.00191557334304998	0.0046829712876697	0.00138369897230986	0.000458485204394558	0.0010867520281024	-0.00189188290052812
0.0712989033231467	0.0450242057198147	-0.00432004300076548	0.0244108559709999	0.00817386312998743	-0.0013243654317331	0.00342474884912716	0.0020777122816427	-0.000773480052657691	-0.00227660720922759
0.904971525573192	0.0950284744268078	-0.0483281620223975	0.0907573633156968	0.0209857760141094	0.00582986772486782	0.0134078218694886	0.00841099769874287	0.00197312610229294	-0.00738641732450562
0.857138792195459	0.142861207804541	-0.0466845300758439	0.124636481173148	0.0100208225108224	0.0107155595638928	0.0103681910373576	0.00544030571280563	-0.00561826100732965	-0.0166387693171027
0.304828633196482	0.106206304338451	-0.0271650711961397	0.217736344405704	0.0113670748456508	-0.0035099773121009	0.00392854876677495	-0.00358978236973934	-0.0143541613238291	-0.028118715632455
0.299006842040643	0.05027926778647	-0.0275564317631437	0.245277280040693	-0.00361004148276267	-0.00472888589850523	-0.00416946369063392	-0.018804847655641	-0.0302737592127658	-0.0429064023466539
0.895755149911816	0.104244850088184	-0.0477253001414644	0.0963285008818343	0.0124095855379189	-0.00201298300464947	0.00519830126663468	0.00316561527978199	-0.00550404842071506	-0.0122358357383358
0.904490070546737	0.0955099294532628	-0.0486254227838967	0.0905480776014109	0.00874169312169304	0.00999499999999987	0.0093683465608464	0.000522244298910901	-0.0023206603889937	-0.00991559674893006
0.103427322930001	0.0265794141842404	-0.00864934000979922	0.101973823130172	-0.000550754100831968	-0.0012924327430294	-0.000921593421930683	-0.00598269068329049	-0.0127381185876509	-0.0161902400449846
0.0128746313507708	0.00136642235971773	-0.000777948898600882	0.00652224725815384	-0.00116690143438952	-0.00121184133909595	-0.00118937138674273	-0.00199352774012251	-0.00258226336836576	-0.00341764620494665
0.0681756240893889	0.00341809252689972	-0.00392725907487028	0.0250723374515804	-0.00184471470347197	-0.00112230044019138	-0.00148350757183167	-0.00431542827920556	-0.00760957308974492	-0.00886286210659944
0.225132453793887	0.103269995549757	-0.0185010256001453	0.156955641251061	0.0195468194023047	0.0123224541003733	0.015934636751339	0.00112533366819223	-0.0168756857273025	-0.0269624982271225
0.0155328566802446	0.0023838071728052	-0.000883175709216887	0.00252718437190968	-0.000614733823861659	-0.000216181854814208	-0.000415457839337934	-0.000957784859616687	-0.000820437425416719	-0.00176852892474179
0.126775917603849	0.0115760223858367	-0.00841391958547628	0.0685370805680423	-0.0016422753854981	-0.00576933336177987	-0.00370580437363899	-0.0126827049163693	-0.0132681834926471	-0.0177847879536457
0.220531810397813	0.0280830779432202	-0.0180854853208803	0.158032226293085	-0.00136903549511813	-0.00137421041325592	-0.00137162295418702	-0.0118746406512168	-0.0210302007588102	-0.0290026760058996
0.554908986619114	0.189292585543706	-0.0439134269073445	0.255586166167848	-0.00526760308198904	0.00244353570486355	-0.00141203368856269	-0.0168946032436944	-0.0255453169451627	-0.0441817059606028
0.186107982341306	0.0348851898189929	-0.0160999558455091	0.140417596690667	-0.00195832636024759	-0.00810990297676256	-0.00503411466850509	-0.0156891771770227	-0.0210872967797557	-0.0244822845116901
0.0249682896132607	0.00149233827000402	-0.00146461148348183	0.00719533763348937	1.25096955294612e-08	-0.00105337947308575	-0.000526683481695111	-0.00130333140501836	-0.00214676074626369	-0.00346910697929514
0.933528677248677	0.0664713227513227	-0.0483440907028325	0.064534656084656	0.00372194885361554	0.00552793650793648	0.00462494268077607	-0.00431449294532638	-0.00823351275267936	-0.0159766752229251
0.883260043845044	0.0703514248846822	-0.0482928663290167	0.10297276038776	-0.00114134658551324	-0.00458090862840854	-0.00286112760696089	-0.0113998334757757	-0.02340147147868	-0.0265559530113817
0.856522875889543	0.143477124110457	-0.0463226271336363	0.124232568419235	0.000468365400032145	0.00513799687966343	0.00280318113984779	-0.00375410105326768	-0.0135878573097201	-0.0222687391592088
0.393211238354781	0.0749966907965997	-0.0380983360865392	0.290312137514085	-0.00697781400504244	-0.00919240086441397	-0.00808510743472823	-0.0289247898462652	-0.0358094403043138	-0.051126737796631
0.115143506894026	0.0897440622114048	-0.009222752215438	0.0966032343672906	0.0169110316502009	0.000917280120404665	0.0089141558853028	0.00664878284212772	-0.00423931685135724	-0.014100145625325
0.211079397194576	0.0216593960413033	-0.0170278987329192	0.198968167107572	-0.00181850299413958	-0.00269154236666225	-0.0022550226804009	-0.0157434906945227	-0.0253357611611307	-0.0361184285789233
0.197613288106079	0.0241064766200419	-0.0194024646419098	0.176475757651996	0.000849417839801636	-0.00162679220394119	-0.000388687182069775	-0.0117183095258823	-0.0219722495622914	-0.0307601685643297
0.558405872438397	0.192704424661974	-0.0425682159409947	0.252164830590105	0.0173122362096642	-0.000701015493842938	0.00830561035791066	-0.0193928142479383	-0.0269031124387019	-0.0415139852054671
0.115615230385635	0.0735292034606183	-0.00835019703516743	0.0594274836040699	0.0180449245948715	-0.00233788945156961	0.00785351757165093	-6.40191749519681e-05	-0.000967160470873391	-0.008991940817448
0.0644184282961124	0.00636204951613881	-0.0044030381104701	0.0349461491689988	0.00240504430982405	0.00327818261829749	0.00284161346406077	-6.30386615283196e-05	-0.00340007765353563	-0.00469923807545699
0.0510647938471814	0.0397085789499341	-0.00244885217809857	0.0217198248977695	0.00627769621612854	0.00174790236793711	0.00401279929203283	0.000419062636260889	0.000233998368341919	-0.00227980398896785
0.853484979156646	0.146515020843354	-0.0459788045260962	0.126240982042649	0.00589701290587252	0.00662365494708639	0.0062603339264794	0.000589476418643153	-0.00880798421894002	-0.0165601391745509
0.0271540898579236	0.00720056803154439	-0.00184370109952594	0.00921403505928076	-0.000201754718625463	-0.000675711587778294	-0.000438733153201878	-0.00179423839022321	-0.00283999204204534	-0.00324950818804121
0.65982158607544	0.320831980623694	-0.0489062728751269	0.247916399347513	0.032877642264236	0.0100510725544513	0.0214643574093436	0.00549315418899554	-0.0108778915362691	-0.0255060854235017
0.89517253968254	0.0742629757114744	-0.0491878787068164	0.0984619047619049	-0.000210191598524867	-0.0060029356446023	-0.00310656362156359	-0.00880079068353568	-0.0179903048551799	-0.022696568953015
0.0770153107784683	0.00496887676710353	-0.0047296269330763	0.0415075844890271	-0.00228617344973303	-0.0029109916570588	-0.00259858255339591	-0.00673199334805434	-0.00914537495429632	-0.0115119415502015
0.0678514494247154	0.00352524193831118	-0.00389052323364793	0.0252934077222916	-0.00181718147925194	-0.00166970223128293	-0.00174344185526744	-0.00476622059115728	-0.00735442161707052	-0.00717990686566523
0.0737639401386738	0.00471028413121199	-0.00471891813750212	0.0400543234550586	-0.00101227955132457	-0.0016344551792347	-0.00132336736527965	-0.00687577648382012	-0.00984113387930095	-0.0114716119107597
0.0994637816303931	0.065189937386411	-0.00606462331490594	0.0415607145703859	0.0022026859316127	-0.00286227505504784	-0.00032979456171757	-0.00336828201395552	-0.00798335131165029	-0.0107612008734418
0.894563094436428	0.105436905563572	-0.0483460080630067	0.096598633958634	0.0137683253166587	0.00189848435515105	0.00783340483590489	-0.000975032251698815	-0.00588295083246837	-0.0105535219618798
0.0159117407826549	0.0316754327559953	-0.00122965062517168	0.0109404040839068	0.00739180953901018	0.00852383670367846	0.00795782312134432	0.00836905892569771	0.00800688265939792	0.00751157167085524
0.186000384619246	0.0341273432733398	-0.015894995812421	0.139694295689111	-0.000530374735009581	-0.00574901966931066	-0.00313969720216012	-0.011967071477729	-0.0220465580462765	-0.0290157703497137
0.657478115215169	0.271635632867332	-0.0487132908887171	0.251097860445455	0.0187830003263509	0.0123803990843049	0.015581699705328	-0.000573627245495922	-0.0200039075578486	-0.0403295029620843
0.856621630098297	0.143378369901703	-0.0473623772139365	0.124305295691962	0.00959454966933226	0.0140739839789841	0.0118342668241582	0.00388191165316165	-0.00650794612794603	-0.0119389340262134
0.00842460474980169	0.00871911230168	-0.000956677298392931	0.00912555815525026	0.00563432443869551	0.00482755439736141	0.00523093941802846	0.00504589497435885	0.00606202694831725	0.00386160388371738
0.932575802469136	0.0674241975308641	-0.0487412556661173	0.0657464197530864	0.0134923456790123	0.00908840388007048	0.0112903747795413	0.00345535233285232	-0.00185213644380322	-0.00315505772005775
0.654448634603578	0.276471923200921	-0.0492010583424783	0.249020905100309	0.024922593075432	0.0238949576058562	0.0244087753406441	0.0024455027421455	-0.015258540172566	-0.0260344695132152
0.00842688968440534	6.6184048510224e-06	-7.86033690746996e-05	0.00286166985934547	-0.000134689455285403	-4.55890359571925e-05	-9.01392456212988e-05	-0.000859515993388209	-0.00138714084331586	-0.00196235916736003
0.393204185941379	0.0753463331860845	-0.0377136934688949	0.289766590520625	-0.00755160891353968	-0.00959466341485837	-0.00857313616419902	-0.0219103947709968	-0.0371353251966066	-0.05743936524003
0.0876445122933009	0.0577625695283115	-0.00527981518866953	0.0372858738383428	0.0103728364940183	0.00444415664010007	0.00740849656705918	-0.000110499731969596	-0.00194523320546679	-0.00508442223833637
0.930940335097002	0.0690596649029983	-0.0485331228753502	0.066966331569665	0.008021278659612	0.00117989417989417	0.00460058641975303	0.000381048858548838	-0.00673268518518511	-0.00485660092993423
0.451561742745907	0.159781787232865	-0.0387272731538957	0.248524112221565	0.00606316121670897	0.00374827706076536	0.00490571913873716	-0.0144567250548746	-0.0228812976632198	-0.0336356357340635
0.895249019560686	0.104750980439314	-0.0482116484832545	0.0962228322911656	0.0131996753246754	0.00203052108385438	0.00761509820426487	0.00364889625806286	-0.00757911054994398	-0.0106018590668591
0.933753192239859	0.066246807760141	-0.0483904078084326	0.0642234744268076	0.0153110405643738	-0.0047626719576721	0.0052741843033508	0.00112979202895869	-0.00177668791085472	-0.0123509925024142
0.0476782784968217	0.00101961428302687	-0.00141221532814998	0.0366738196946496	-5.24406703543492e-05	-0.00030948337431292	-0.000180962022333635	-0.0042696310058369	-0.00766381742949699	-0.010613775810804
0.924050705467372	0.060924650048797	-0.0488887384027108	0.0732537389770722	-0.00572917989417987	-0.0103546091744131	-0.00804189453429649	-0.0167719989578323	-0.0203792463428957	-0.0258158434467721
0.41852367163068	0.118271475502836	-0.0381327947187673	0.282924969138405	0.0328182142484145	-0.0151483923670875	0.00883491094066352	-0.00734437552320105	-0.0249396139234323	-0.0432101365697263
0.142979477543545	0.04448976353709	-0.0110589976739938	0.0991469541946609	0.00181879482856509	-0.00462447231720131	-0.0014028387443181	-0.00709284496917895	-0.0139244322109269	-0.0177595183384834
0.202401227603905	0.13789247424658	-0.0171553478469423	0.138821873898267	0.0170101723973906	0.00609225227429597	0.0115512123358433	0.00358667474994631	-0.0140103690806701	-0.0123692432296303
0.0980929368988222	0.0288323180175749	-0.00775959277981457	0.0686425337960614	0.000403164834925446	-0.000910481542725938	-0.000253658353900246	-0.00737244387375006	-0.0103534008080307	-0.0143731022016371
0.0271426438985334	0.00722985293687801	-0.00186296249632058	0.00909662724576353	-0.000613660247736719	-0.00104701430477689	-0.000830337276256803	-0.00124528323499159	-0.00266701308069178	-0.00374766508191289
0.105212833368466	0.0304932705057916	-0.00802206929599711	0.0704014098688493	-0.00123447659521192	-0.000902330580333774	-0.00106840358777284	-0.00434141454083996	-0.0110485588232766	-0.0155376238156348
0.038850648013663	0.00806096845108641	-0.00219552460834441	0.0215634709502922	-0.00056024129145154	-0.00117472336050037	-0.00086748232597595	-0.00313814783174349	-0.00492127684316638	-0.00704187076554795
0.580816677570705	0.365420663891262	-0.0505160078914416	0.290293451634889	0.0242834987217501	0.0168094177181577	0.0205464582199539	0.00255414280282062	-0.0121886542937628	-0.0372216872636029
0.932852945326279	0.0671470546737213	-0.0485296243883448	0.0653159435626102	0.0117338800705467	0.00734594356261009	0.00953991181657832	0.00476261463844796	0.00234742504409169	-0.00750440917107587
0.653969770211088	0.276911007122462	-0.0491629939410262	0.250003041556924	0.015551433445209	0.0150754605515333	0.0153134469983712	-0.00213668459683436	-0.0102494729633938	-0.0333906042923396
0.151263350129477	0.0484976613803655	-0.0128539742630767	0.109447802375968	0.00512847996372734	0.00229415131323726	0.00371131563848232	-0.00616375066527292	-0.0156117602182825	-0.0182763438558278
0.115396154866109	0.0736417144140138	-0.00859669871293202	0.0596700727791061	0.0225733572818503	0.00123129283278556	0.0119023250573179	0.00189362683087699	-0.00466392662185844	-0.00727339105557503
0.0292315873204497	0.0326420905537528	-0.00202621115299484	0.0179457513122863	0.0114545451944058	0.00735582670599439	0.00940518595020012	0.00763788236107948	0.00709998846928329	0.00424669585561299
0.904428500881834	0.0955714991181658	-0.0482241938801068	0.0907111287477954	0.0084297307013973	0.00643245149911809	0.00743109110025775	0.00288924726508055	-0.00112763468013477	-0.0127802002016542
0.549111739410604	0.219198854405953	-0.0512309945576683	0.307997554690519	-0.00436397250786735	-0.00163573805015083	-0.00299985527900914	-0.0155854774446569	-0.0351801782117847	-0.0545421649219492
0.93381417989418	0.0661858201058202	-0.0484556223632175	0.0642524867724868	0.0115133862433864	-0.0086876118326118	0.00141288720538724	-0.00079382275132267	0.00126250000000006	-0.00267925485008813
0.0776662629243817	0.0553089010635596	-0.00342288755898242	0.0400066445785423	0.0147752744654881	0.0025076849598767	0.00864147971268241	0.0160639273226566	0.00192443987952449	-0.00387624272054664
0.0663195171540761	0.0109021718329798	-0.0044538413481356	0.0362653253652775	0.00356239951656001	0.00392315115641168	0.00374277533648584	-0.000769424325606075	-0.00312901047983889	-0.00550233425109775
0.904373747795414	0.0956262522045856	-0.0482331640392908	0.0911788447971783	0.00966135561968906	0.00879111992945336	0.00922623777457121	0.000601943642777103	-0.0017399118165784	-0.00857871486538142
0.322390902957664	0.0532292241315512	-0.0309768253720615	0.250895368308647	-0.00387615225592364	-0.0162859718852564	-0.01008106207059	-0.0224417010110849	-0.0374336753809289	-0.0495332741576069
0.11479984788969	0.089676132461873	-0.00886167724995547	0.0963121930941185	0.00854347713914298	0.000712414573892359	0.00462794585651767	0.00268502031218516	-0.00733177731111835	-0.0142184831581764
0.647917060407548	0.177847471656065	-0.0471350120619782	0.247090989844791	-0.000235225716324727	0.00373278596272297	0.00174878012319912	-0.0177420822439246	-0.0269937036599167	-0.0449070976378251
0.301023888222549	0.0477797007292449	-0.0285727044115857	0.221199034498158	-0.0014880586679008	-0.00360299090780902	-0.00254552478785491	-0.0177625253497982	-0.0302638457701921	-0.0456709330265415
0.417851859412019	0.11827941847122	-0.0388865685393413	0.284722628714234	0.0248823896071266	-0.00694104740700252	0.00897067110006206	-0.0115241190357688	-0.0192913307809401	-0.0347275808472991
0.393635136837968	0.0752385178306649	-0.0368959672176114	0.289023253573364	-0.00505384599900532	-0.00575680234026571	-0.00540532416963552	-0.0274030544687895	-0.0404703792964112	-0.0523241976525067
0.00732620696960912	0.000770222691146274	-0.000462306014193085	0.00478182047085346	0.000227050695611533	-7.56883206414274e-05	7.56811874850528e-05	-0.000503838774072889	-0.00120912548251687	-0.00133486291962832
0.412293316407298	0.116830824423556	-0.0392136502141308	0.284921784171136	0.00401660672555609	-0.00472678022507117	-0.000355086749757538	-0.00609434281489529	-0.0233959262411099	-0.0368176791879763
0.575300985609228	0.285784437748272	-0.0497445452822554	0.29060862984937	0.0233813994990412	0.0171871166310641	0.0202842580650526	-0.002671255248475	-0.0173821116341191	-0.0259659332797558
0.118970067172897	0.0933483334107781	-0.00909074814924442	0.099578484640068	0.0199522032077227	-0.000676314935752764	0.009637944135985	0.002558400601639	-0.00662696883196104	-0.00932632179420569
0.932702698412698	0.0672973015873015	-0.0485828060258895	0.0654017460317459	0.0138508104858105	0.00717748677248664	0.0105141486291486	0.00602686507936512	0.00216313932980594	-0.0114130114638449
0.93359917989418	0.06640082010582	-0.0487991519035217	0.0645752645502644	0.0163897089947089	-0.000705327080327112	0.00784219095719096	0.00229885361552029	-0.00762606418273093	-0.00632298100048112
0.662116985383992	0.269745233173589	-0.0489851600914033	0.247850659997576	0.0131686937706471	0.0118789731965027	0.0125238334835749	-0.00626988241731219	-0.023204212223033	-0.0306530176182066
0.00994964624105386	0.032989286860166	-0.000758523971584497	0.00928161338692479	0.0101922592513288	0.0105328953648918	0.0103625773081103	0.0103675756478944	0.00812414018268571	0.00816454999389961
0.301227628899696	0.0495588136521655	-0.0308824192373119	0.273655585342394	-0.0016184689801812	-0.000942468597524171	-0.00128046878885268	-0.0192952750692815	-0.0331864748442573	-0.0462221353885119
0.0217626205159717	0.0058501179847659	-0.00184409079310754	0.00995012158423646	-0.000365551566284865	0.000366424088837896	4.36261276517275e-07	-0.00188169373160913	-0.00251468032602831	-0.003296139921707
0.125572808928051	0.0879483781544174	-0.00851114200899178	0.0656916863109371	0.0163567096400911	-0.00315163968806959	0.00660253497601077	0.00258160665542859	-0.00202326487714261	-0.00671675562081178
0.015190227583071	0.00134442366972629	-0.00100978236116132	0.00787325041472501	-0.00170527510928892	-0.00155095156936523	-0.00162811333932708	-0.00201859611058496	-0.00279285047030269	-0.00376075175874378
0.0709961018515706	0.0453869149968206	-0.00419253456359728	0.0240006939548942	0.00375418131890322	-0.000432205019926232	0.00166098814948849	0.00281715278900868	0.000826482854370938	-0.000370314411966055
0.551470392839946	0.321757378197504	-0.0521853053159065	0.304397678673754	0.00558611352003169	0.0132317719233499	0.00940894272169079	-0.00867506940499374	-0.0316481843475824	-0.0393107743094968
0.0250400823003768	0.00149908795224077	-0.00154027204809299	0.00733558918754164	0.00035730879211995	0.000349262399810858	0.000353285595965404	-0.00180367248415143	-0.00193845805618886	-0.00296828732127601
0.305050027625087	0.0524668096190996	-0.0277160917714977	0.247748004423704	-0.00451492806802789	-0.0127715220109466	-0.00864322503948722	-0.0174779704130128	-0.0312387025140733	-0.0460857846747387
0.643243483654151	0.17816566057009	-0.0478681084504907	0.250778468035061	0.00455387036674482	-0.00938278310771379	-0.00241445637048454	-0.0216906548132819	-0.0349974980468241	-0.0521876696370968
0.580221279756111	0.366270437324617	-0.0499933279301908	0.29144657339386	0.032475818656481	0.0177317280043815	0.0251037733304312	0.00507920829796571	-0.00861402636993269	-0.028136285918534
0.658919016624783	0.321384895084176	-0.0497335284077192	0.249599184773243	0.0253268885960362	0.022500607979509	0.0239137482877726	-0.000263933596595489	-0.00999580088387297	-0.020957814320253
0.555301630046707	0.189281030703745	-0.0433743900913177	0.258089276372461	0.00172569035312575	-0.00063201960145598	0.000546835375834887	-0.0168419377320198	-0.0292922999580069	-0.0411183058500724
0.932573738977072	0.0674262610229277	-0.0485103326625766	0.0650929276895944	0.00835641975308643	0.00933181657848325	0.00884411816578479	0.00292732757982761	-0.00218386684303351	-0.00424034832451503
0.126405160596033	0.0115995602253187	-0.00854266871614477	0.0683898241546337	-0.00129238748783134	-0.00503229916980773	-0.00316234332881954	-0.0101436500992827	-0.0118984471315349	-0.0172544921830848
0.326245756389986	0.0987615839111974	-0.0294957071603738	0.248263999617108	0.02537060478825	-0.0150376318581322	0.00516648646505885	-0.00990259639649899	-0.0232052061969177	-0.0255837280822372
0.923830731922399	0.0611358596134479	-0.0489521095474001	0.0732492680776013	-0.00149873015873025	-0.0118984311367646	-0.00669858064774742	-0.0148214084648575	-0.0183647097328961	-0.028379779542353
0.856600554507221	0.143399445492779	-0.0473568749464908	0.125810595083928	0.0083632732699398	0.0113985003268336	0.00988088679838672	-0.00354170268003617	-0.0105290846284688	-0.0152367010483021
0.0849732863848878	0.0126960125385032	-0.00514079950115331	0.0385642289541594	0.00179013583297064	-2.68065657827304e-05	0.000881664633593945	-0.00158421573218064	-0.00435624195191377	-0.00655321562757843
0.923870079365079	0.0612057138591268	-0.0493400418682923	0.0734243650793651	-0.00851251563251554	-0.0131679557479557	-0.0108402356902356	-0.0123612473492375	-0.0157870961137627	-0.0256544847617888
0.0983424604694661	0.040460927755272	-0.00768057051675823	0.0716734593015312	-0.000235981862148821	0.00184637710564135	0.000805197621746273	-0.00349356647597483	-0.00819309547580435	-0.0115917570065781
0.904640396825397	0.0953596031746031	-0.0485277889470102	0.0906529365079364	0.0188281216931216	0.00998514991181665	0.0144066358024691	0.00930328483245146	0.00677143177809836	-0.00252203885620561
NA	NA	NA	NA	NA	NA	NA	NA	NA	NA
0.105976961330766	0.033588686459093	-0.00856789708362649	0.0993020978313458	0.0216565127823132	0.00279174929086094	0.0122241310365871	6.26680831109228e-05	-0.0083621143936126	-0.00507183448636957
0.326857929485257	0.0989639541325993	-0.0290869629150545	0.246792852215937	0.0329202815249395	-0.00776082197589523	0.0125797297745221	-0.00841915166720358	-0.0230315150360441	-0.0397375648364289
0.894895273368607	0.105104726631393	-0.0474917477936312	0.0960237213403879	0.00204779541446209	-0.0066167312008979	-0.0022844678932179	-0.00447844718553048	-0.0117195291128626	-0.0187527430439931
0.143519504506827	0.0569407320704601	-0.0122247662824572	0.11022802316746	0.0118946075960472	0.008307531695081	0.0101010696455641	0.00571818573366045	0.000569379915899115	-0.009763678026246
0.399753896919604	0.0758515200433873	-0.038679098280646	0.287787641650758	-0.00567691260470071	-0.00494634046119941	-0.00531162653295003	-0.0265806987739429	-0.0443109643714492	-0.0484567634582805
0.0679603260602612	0.00522431804994353	-0.00396112611200876	0.0417431340604473	-0.00409969519531553	-0.00376152931436263	-0.00393061225483908	-0.00691319330940511	-0.00987153631072936	-0.0132319799388163
0.132361965350091	0.0889050160670625	-0.00859150172867221	0.0670582187860332	0.0152444070106891	-0.00476218586848454	0.0052411105711023	-0.00379916870297795	-0.00331077741924402	-0.0106168997094935
0.933670414462081	0.0663295855379188	-0.0487638219973464	0.0643284744268076	0.00429372935706263	-0.0176481930415264	-0.0066772318422319	0.00120227954144614	-0.0101738021546355	-0.0125080714002773
0.0933110055564675	0.00835959093252472	-0.00805356033772636	0.104717137779445	-0.00157510454360006	-0.00472121924128291	-0.00314816189244148	-0.0100858955397049	-0.0170343620329474	-0.022140996895544
0.663512359365604	0.317697050481426	-0.0496249596085668	0.245619114539681	0.0345986338925299	0.0183349904295084	0.0264668121610192	0.01181406201728	-0.00930586971131853	-0.0228418903613347
0.929579805996473	0.0704201940035273	-0.0486005176015506	0.0678546384479718	0.00388807760141097	-0.00415165649165661	-0.000131789445122821	-0.00253771324354657	-0.00276895502645502	-0.0130802730083432
0.662763903482088	0.268956195288782	-0.048860992147051	0.246574064016681	0.00788280136529862	0.00481083616221467	0.00634681876375665	-0.00566224099539481	-0.0297922211259123	-0.0379688365953066
0.112707006770708	0.0691578696938177	-0.0079582668171701	0.0573571798592402	0.00933286600425197	0.00494625740314308	0.00713956170369752	0.00397762081633235	-0.00435500874586155	-0.00775743276314707
0.200781574125871	0.0768908394386967	-0.017940991950445	0.141925297244025	0.0170531173824336	0.00757144989302982	0.0123122836377317	0.00548855461701436	-0.00315161248720433	-0.0147891143468808
0.0976008132851262	0.0412255210592174	-0.00766409727501485	0.0727061275144313	0.000414824004296585	0.00254026235655005	0.00147754318042333	0.000915399808836995	-0.00364622792084544	-0.00826567254825612
0.122625846926428	0.0187355170304345	-0.0102852218038842	0.0965726097146886	-0.00292786735840286	-0.00240497550861105	-0.00266642143350695	-0.0108050473143705	-0.0141936795269501	-0.0197255384963943
0.663803815354636	0.317613853608604	-0.0494569495100881	0.24577048423422	0.0198482055066421	0.0120474795401039	0.015947842523373	0.0070057647005326	-0.0149298137334819	-0.0284227069997001
0.894349135802469	0.0743194850946437	-0.0486701133030935	0.0989186419753088	-0.00271290704030902	-0.00148836574826761	-0.00210063639428837	-0.00742236455557022	-0.0137419139620365	-0.0214981123548603
0.852372448292448	0.147627551707552	-0.0474135237718746	0.12657968031968	0.0114474250440917	0.00810405964405969	0.00977574234407574	0.00272576645939393	-0.00727721091363243	-0.0195919526624427
0.450230264913697	0.190859620549335	-0.0503253170070475	0.340434655606274	0.0106537729884218	0.00716592074918604	0.00890984686880392	-0.0120416312766713	-0.0357556985243817	-0.0429416898998068
0.1784684755347	0.0340787764236721	-0.0155971954696243	0.140269776956406	-0.0016123502001657	0.00196353901182567	0.000175594405829982	-0.00731819473882095	-0.015268544801418	-0.0233434571800059
0.0357072573517671	0.0120676057020685	-0.00227594200063379	0.0128561175379748	-0.00225567574847652	-0.000415913518255047	-0.00133579463336578	-0.00260180829890382	-0.00554372392298569	-0.00507900667171632
0.0129376836196289	0.00134910735075731	-0.000649296400464986	0.00658690282801894	-0.00122600540269484	-0.000813514721065131	-0.00101976006187999	-0.00201151255433019	-0.00299214272920051	-0.00316867052333175
0.0440447569283832	0.0160163569640203	-0.00258954924260438	0.0135756405739487	-0.0013102746276165	-0.00494074338274889	-0.00312550900518269	-0.0023310217914605	-0.00341306776762821	-0.00526844879536345
0.894240220458554	0.105759779541446	-0.0484106577789742	0.0964527248677248	0.0130632186948854	0.00653475364142042	0.00979898616815289	0.00309605178771843	-0.00272570535854855	-0.0158372025813691
0.304509184022532	0.0533448025042111	-0.0275643334627791	0.246096395708672	-0.00462929488427444	-0.0118060782925126	-0.0082176865883935	-0.0193017112016747	-0.0405829548707545	-0.043135994067338
0.1602788982394	0.106131899775692	-0.0133418221815682	0.108583266539033	0.00567635170261188	0.00156582032033642	0.00362108601147415	-0.000867576360127686	-0.00827581640828257	-0.0112872099410003
0.889261016021016	0.110738983978984	-0.0482833552901428	0.100543534243534	0.00940463653630319	0.00233593505260166	0.00587028579445248	-0.00266515333431994	-0.0110648375698376	-0.0156483998019047
0.0676043540685568	0.00344794289058493	-0.00394052366243663	0.0255237965091465	-0.000281174258756206	-0.00152509398684798	-0.000903134122802088	-0.00400513734383857	-0.00722941412644054	-0.00778701478115941
0.0699977765077484	0.01093011607682	-0.00449178779095727	0.0375298063880342	-0.00267767687177393	0.00205542015545654	-0.000311128358158691	-0.00288989486049887	-0.00421115774116079	-0.00801743619769431
0.39334736161567	0.0750655546135129	-0.0366355945922913	0.287520178781479	-0.00749776496917254	-0.00520961217864918	-0.00635368857391083	-0.0250133283963025	-0.0435084310815047	-0.0500370795656437
0.143043931789695	0.0548747234469269	-0.0118283722050193	0.101421032146303	0.00796462363611067	0.00534272168369807	0.00665367265990435	-0.000774916471504267	-0.00512948414586595	-0.0135629188042188
0.105518260402349	0.0338481002983181	-0.00799772678844773	0.0995788984208655	0.0226921847915196	0.0111331344413019	0.0169126596164108	0.00151943177018692	-0.00659016122245161	-0.0100155916385197
0.322255061647872	0.0533707737906792	-0.0294950657718199	0.249494043185681	-0.000457888437534748	-0.01254990870776	-0.00650389857264738	-0.0234484296334335	-0.0312507025672511	-0.0521183088679331
0.560000536351288	0.188779279610987	-0.0439634593232381	0.255350922838253	0.0114161806476211	-0.00265950390166059	0.00437833837298029	-0.01530437913644	-0.0337405456357163	-0.0425678357109455
0.892944284912618	0.107055715087382	-0.0480605006542257	0.0982174434824435	0.00280435626102293	0.00106848965848971	0.00193642295975638	-0.00743646187146185	-0.0164365691407358	-0.0167570958516792
0.658177041314529	0.274508333453047	-0.0483161156466418	0.246581509683852	0.0166138877325881	0.013650950236338	0.015132418984463	0.00271555666731993	-0.00726088754203502	-0.0254470742617324
0.0174496744752549	0.00303237952197881	-0.000787073748135865	0.00182906075528865	-0.000164958825502326	-0.00150087684836938	-0.000832917836935856	-0.000897454092358828	-0.00181674416629656	-0.00107360683891199
0.527411628762937	0.127925127111424	-0.0503542796131023	0.309594459411851	-0.00470870475296159	-0.00981069160200343	-0.00725969817748251	-0.0261652343848624	-0.0412503921267801	-0.0595853381530922
0.00847461716890882	0.00148315270878221	-0.00113807408546951	0.00919270920303284	-0.000402706082701551	-0.000427598176534469	-0.000415152129618009	-0.000457858106548838	-0.0014660569378852	-0.00184727831329154
0.056684000084304	0.0104771605417593	-0.00429475339648461	0.0388969335899791	-0.000492638787627432	0.000554555336526062	3.0958274449315e-05	-0.00270813151440151	-0.00624750178408544	-0.0080491476518335
0.0757178890107414	0.0569966083595339	-0.00317678725064123	0.046485653706397	0.00814345886298869	0.00261790255449898	0.00538068070874384	0.00350429923130754	-0.000854927730360749	-0.00629369748230735
0.000342445546430657	0.000135994103366011	-4.23548107378758e-08	0.000112961295193761	-1.75260506119543e-05	-3.81574124559679e-05	-2.7841731533961e-05	-4.68520141976856e-05	-5.80378856875384e-05	-0.000111010112069564
0.152748651733736	0.104866855053577	-0.0129951638702907	0.107776107499833	0.0133474502289482	0.00531897945204446	0.00933321484049635	0.00483293467198057	-0.0101136316485755	-0.011481493862661
0.0366970649979297	0.00784862189504649	-0.00229739789609045	0.0229973220806947	-0.000885721168348674	-0.000798856533820468	-0.000842288851084567	-0.00256306550164036	-0.00430585227528508	-0.00584650733298608
0.305130685560172	0.0530962616771176	-0.0284262407892776	0.249191251384892	-0.0058168620718082	-0.012263553079844	-0.00904020757582613	-0.0245122879438354	-0.038450927118185	-0.0456257052015347
0.132735419812969	0.0136995375632081	-0.00879110543580842	0.101486714101565	0.000186075980171951	-0.000523959401648788	-0.000168941710738418	-0.00868979564728875	-0.0164975750955048	-0.0232959849588444
0.557591783318997	0.269134217383917	-0.0436502387603395	0.25252540797249	0.0229471135130392	0.00775064182398622	0.0153488776685128	-0.00310592129274834	-0.0148802669815534	-0.027833897555848
0.904699982363316	0.0953000176366844	-0.0483710005084216	0.0910489065255732	0.0173424691358025	0.0105654938271605	0.0139539814814815	0.00904656966490303	0.0014240343915346	-0.00984298812298801
0.904169770723104	0.095830229276896	-0.0493613715027728	0.0912398589065256	0.0176648324514992	0.00709020282186956	0.0123775176366844	0.00951741622574964	0.00269413059163071	-0.0024354046879046
0.578066124621735	0.279391633722167	-0.0506082563207485	0.292116653477624	0.0146765735428716	0.0229283523579172	0.0188024629503944	-0.00674404685664243	-0.0226173172640911	-0.0420064533255303
0.076148103305073	0.0567498801493861	-0.00348986477533533	0.0467092779595576	0.0135109652865522	0.00146121604160528	0.00748609066407874	0.00534776796869296	-0.00186227576881184	-0.00918338309965783
0.558487555843349	0.181683248743416	-0.0492268022385614	0.298652178186478	0.000520976374398519	0.00415945022826969	0.00234021330133405	-0.0152218994693883	-0.0358491807534669	-0.0559697599012258
0.929945828924162	0.0700541710758378	-0.0491935275650467	0.0679175044091711	0.00974906525573205	0.00515044091710759	0.00744975308641982	0.000126894741061534	-0.00430783411033409	-0.0119758009583009
0.304766820498255	0.107485000409807	-0.0283411511161262	0.218282393622281	0.012048779693922	0.002717430453687	0.00738310507380452	-0.00843981621495377	-0.0210258860288	-0.0313965334846348
0.904519497354497	0.0954805026455026	-0.0485784050871664	0.0908367989417989	0.00564509089675747	0.00820722222222214	0.0069261565594898	0.000535308641975263	-0.00646112814654498	-0.00754896362896373
0.201138747195548	0.0774572803160672	-0.0172822711628829	0.142306098170377	0.023649557194386	0.00704733431924628	0.0153484457568162	-0.0031501050315299	-0.0102804741094612	-0.01665977889136
0.443717574396089	0.190328334083566	-0.0500638916002561	0.344719266771483	-0.00630508273954816	0.0127171424225362	0.00320602984149404	-0.0158258834939401	-0.0345514788232879	-0.0440937115102549
0.010159889169366	0.00168908572388385	-0.000639348054777868	0.0043719145360582	-0.00143098075960735	-0.00133483882681556	-0.00138290979321145	-0.00199842172178656	-0.00177676848707645	-0.0022053798986307
0.857121382876383	0.142878617123617	-0.0468725001147158	0.124679378707712	0.0165027224627224	0.0113795342312009	0.0139411283469616	0.00330966296049617	-0.001958042636376	-0.0147833452068992
0.35000040190721	0.0685206123226852	-0.0324982213823723	0.238996903000998	0.000813718172167022	-0.00282245625332539	-0.00100436904057916	-0.0192787081814852	-0.0332925301752187	-0.0413019298612112
0.143849885792495	0.0545362727360181	-0.0115695025312415	0.101323531115438	0.0153212406905397	0.000463700340861628	0.00789247051570066	0.00210850585859271	-0.00932010492453531	-0.0145747265102969
0.0886219773461924	0.00424735675997895	-0.00765188489396283	0.0997523848642451	4.22530304861057e-05	0.000476157580481862	0.000259205305483984	-0.00720876474858442	-0.0139694063907452	-0.0184443915708087
0.202293426946373	0.0277880672996232	-0.0171725353131503	0.156184916948739	-0.00210459164713583	0.00323458141860788	0.000564994885736025	-0.0117010971020637	-0.0232035609926972	-0.0287151092317594
0.902488068783069	0.0975119312169311	-0.0484317158098557	0.0923897089947089	0.0121100953984286	0.0104560405643738	0.0112830679814012	-0.00322704665704665	-0.0104790364001898	-0.00721024179524188
0.301399360334855	0.0473862036156559	-0.0278162682507481	0.220562299864276	-0.00462465649172633	-0.00202878871204393	-0.00332672260188516	-0.0182917672322663	-0.0301608628071197	-0.0388646942124391
0.663706525557533	0.317560579478477	-0.0499394132302166	0.247042141445735	0.0122565206786683	0.016527604433508	0.0143920625560882	0.00517742932610021	-0.0135111979606515	-0.0270567994564364
0.856866071829405	0.143133928170595	-0.047395292753479	0.124440707070707	0.0105919336219337	0.00346508898508902	0.00702851130351134	-0.00189387348490289	-0.0116724510222986	-0.0229452196887697
0.88917643023643	0.11082356976357	-0.0481723054410478	0.0999202364302363	0.0069192202459849	0.00371087992254648	0.00531505008426569	-0.0039378459811793	-0.0131931229968099	-0.0152064192705873
0.555788520676745	0.188935637757588	-0.0440607607088931	0.256156624248912	0.00741617154765772	0.00193181794889863	0.00467399474827812	-0.0183218571667131	-0.0279069988319558	-0.040959037292907
0.0653322861696745	0.0201041482251969	-0.00258517804531916	0.0425839618986344	0.00888043629918121	-0.000558285721288757	0.00416107528894623	-0.00552218415781441	-0.0046084127966111	-0.00722810047368272
0.202756988071231	0.0280797455019841	-0.01644275771131	0.155723196205388	0.000113638660169363	-0.00187895409242331	-0.000882657716126972	-0.0100998502440791	-0.0213759661122589	-0.0296326965067177
0.0940372547694014	0.0640705812559778	-0.00587664955926186	0.0389822615300297	0.010500391389765	0.0051098933021425	0.00780514234595373	-0.00175393262578041	-0.00231528762961911	-0.00577131145834542
0.044369597654271	0.00595439429286845	-0.00310336158310735	0.0180451279406167	-1.97589254986863e-05	-0.00267150859216955	-0.00134563375883411	-0.00258073779576504	-0.0042743982703052	-0.00519149971986876
0.580402267182611	0.365180350064659	-0.0501534295287278	0.290984385888128	0.0336558029391349	0.0179105326902463	0.0257831678146907	0.00388667175118462	-0.00865130574505768	-0.0269812465199484
0.894954099727433	0.105045900272567	-0.0475411934748252	0.0957288632355299	0.00839717893217895	0.00368689976689973	0.00604203934953929	-0.00473568877563968	-0.0118804775471442	-0.0130759229078836
0.102925103716741	0.0097091778827275	-0.00769622201703256	0.066724122566372	-0.000520183710483638	0.000140248967962706	-0.000189967371260466	-0.00975423760145935	-0.0116924034914687	-0.0154423269807759
0.653564343995961	0.275697403443119	-0.0496696565233724	0.249144605924281	0.025722226171406	0.0170376816656014	0.0213799539185037	-0.000394369197255995	-0.0156698354491848	-0.0352818895746342
0.284651480727426	0.047112357709486	-0.0271220778184886	0.219561926652474	0.001299696087951	-0.00201855383674249	-0.000359428874395773	-0.017850755900596	-0.0289588046276001	-0.0447955352219046
0.539976332783991	0.227297311803588	-0.0513332253325514	0.308468093124973	0.00863025397839545	0.0212372310831062	0.0149337425307509	-0.0139529223165117	-0.0251968678566593	-0.0486030948127043
0.197278636121825	0.024304309542131	-0.018976455813708	0.176906515401795	-0.000254564690552433	-0.000163931793234456	-0.000209248241893445	-0.0124740579929055	-0.0247821949376775	-0.0309230057170136
0.906204841269841	0.0937951587301586	-0.0481586400260022	0.0894684920634921	0.00394195606862269	0.00911973544973532	0.00653084575917906	-0.00705157188490535	-0.00125196300612984	-0.0228330590533287
0.659259217656606	0.320782475467953	-0.049725105665562	0.247288085857663	0.0146266275589906	0.0194454856440969	0.0170360566015437	-0.00278621508869403	-0.00721191472819316	-0.0299831186694076
0.929547116402116	0.0704528835978836	-0.0485894930172532	0.0681828835978836	0.00238330687830679	0.00327788359788361	0.00283059523809526	0.00133440756774095	-0.00323970779220784	-0.0081701439918106
0.354725438578019	0.0712419938126874	-0.0318960895485964	0.237556055145215	-0.00770999431759983	-0.02003208711788	-0.0138710407177399	-0.0297221751749028	-0.0359309448392653	-0.0454892712622936
0.307863431417407	0.0500055338643767	-0.0311408031584906	0.273783588777167	-0.00194927284871615	-0.000550898956992896	-0.00125008590285453	-0.0178976530712247	-0.0323802537779588	-0.0482844855173293
0.0798332115930897	0.046544699423136	-0.00451721856164648	0.0271941558831067	0.00446945150861497	-0.00348821514342727	0.000490618182593841	-0.00480219872047115	-0.00505058390511683	-0.00888851217845911
0.307637383865331	0.0503711616306241	-0.0313381506171723	0.273474389246319	-0.0015502014056642	-0.000358203539089219	-0.000954202472376708	-0.0169355625993219	-0.0319804964885261	-0.047473494419122
0.0226235288773929	0.0057553930372507	-0.00196616039785419	0.0104503957380832	-0.000343680844263086	-0.00180811044772727	-0.00107589564599518	-0.000147966768727262	-0.00113730136336001	-0.00290545394746662
0.554423566011156	0.188970068446201	-0.0442216151476794	0.256638495604401	0.00924695412637855	0.006308042274911	0.00777749820064477	-0.010772720519334	-0.0307044495155315	-0.0433199532506616
0.932855873015873	0.067144126984127	-0.0487428813707804	0.0650930158730157	0.00482280423280423	8.04056437390122e-05	0.00245160493827157	-0.00719410071410076	-0.00182045414462084	-0.009866721981722
0.110106166223903	0.0108308126037684	-0.00742173196049506	0.0675186657645432	-0.000829394104759004	-0.00528174137686532	-0.00305556774081217	-0.00879092704538154	-0.0134399899842987	-0.0164046415396128
0.552039841032887	0.321397531260128	-0.0508803771547816	0.303931503323556	-0.00223876336426065	0.0122464817383927	0.00500385918706603	-0.0122434561110215	-0.024546472582795	-0.0447721274541829
0.00109396934641913	-9.49432395674693e-07	-7.36587089973303e-06	5.16763608846575e-05	-2.2280955530276e-05	-6.76421296354544e-05	-4.49615425828652e-05	-0.000164601010749508	-0.000120986815658235	-0.000216631410385599
0.110583979962917	0.0104215564331099	-0.00753434654276978	0.0677073470199268	-0.00172785154177345	-0.00411288544881855	-0.00292036849529601	-0.00950188286715645	-0.014097194694996	-0.0166805221147103
0.118672674899325	0.0935007897495419	-0.00900167144300794	0.0999550215241429	0.0150418230977743	0.00394219398799725	0.00949200854288576	0.00105639735661592	-0.00821612662797595	-0.0116719899099381
0.93096278659612	0.06903721340388	-0.0481610393292261	0.0667116578483244	0.00112368366201698	-0.00414316578483254	-0.00150974106140778	-0.00398382515632523	-0.0101812798621134	-0.0184811026936028
0.439002293945449	0.0986512616272006	-0.049863657928507	0.342839828885515	-0.00337363239874627	-0.00277516657303528	-0.00307439948589078	-0.0268817633364572	-0.0415231618798964	-0.0586727839039309
0.0797201708837236	0.0462535841848177	-0.00493073684682521	0.0276610796850685	0.00352690019372992	-0.00231408412022044	0.000606408036754741	-0.00557806269819498	-0.00630017057655258	-0.00652424207901166
0.301196432000206	0.0478250167682142	-0.0278263639061577	0.219711146854757	-0.000836784637472443	-0.00619765661287625	-0.00351722062517434	-0.0154771088467001	-0.0294614970990036	-0.0428813315146739
0.575078416396503	0.284874117413462	-0.0501413523026424	0.292045825906185	0.0255014189816097	0.0163516568851438	0.0209265379333768	0.00684270138316656	-0.0106147947012142	-0.0325031655133065
0.541555866592866	0.222199921527727	-0.0531324858772814	0.311745229314831	-0.00455882829135568	0.00161374331968234	-0.00147254248583661	-0.0157984075306679	-0.0356359068617565	-0.05254350037025
0.572543486283934	0.28190828119767	-0.050261558326724	0.296653545574633	0.00715023640743695	0.0181290146051669	0.0126396255063019	-0.0116123001113602	-0.0256261544382752	-0.0457917669535157
0.563220172738599	0.267368565942718	-0.04357562747405	0.252451035824491	0.0207404060755554	-2.85787099653101e-05	0.010355913682795	-0.0142229395791814	-0.0219002386618327	-0.032148498843771
0.856380146705147	0.143619853294853	-0.0473342506731526	0.124396937815271	0.0125157880391212	0.0107010673494987	0.0116084276943099	0.00100670611795617	-0.00294462065712076	-0.0124832838612005
0.0650528351072216	0.0202438273564392	-0.00287301441757889	0.0429948528572743	0.00709517415344189	-0.0011983894867323	0.0029483923333548	-0.00344193993453616	-0.00516013926485283	-0.00759447885504147
0.0962043798863933	0.0740708872040336	-0.00579453034038631	0.0403617536703259	0.0133804606445707	-0.00123513456087031	0.0060726630418502	-0.000905619769126689	-0.0101209337084098	-0.00638837475811528
0.89415171957672	0.10584828042328	-0.0481252282964107	0.0966935714285714	0.00206342873176202	-0.00270434824434829	-0.000320459756293134	-0.00607266611474955	-0.0131135673857733	-0.0266677055469948
0.572494099842794	0.282453431117795	-0.0502201439204967	0.298096431311236	-8.91134221553402e-05	0.0180759381678113	0.00899341237282802	-0.004459195423416	-0.0211759916033197	-0.0406472625626583
0.0796425316140598	0.0464344023672684	-0.00494559971114658	0.027269964821024	-0.00143781922552066	0.00138775645112896	-2.50313871958535e-05	-0.00171967550917587	-0.00408566720258298	-0.0092217233556779
0.209672184412194	0.138708924777851	-0.0174115780585241	0.13913208674129	0.00978626108085692	0.00497856838791783	0.00738241473438739	-0.00174907147727976	-0.00442536717874414	-0.0153349603381879
0.559370544471663	0.188311620535414	-0.0439977041120998	0.255280494732344	-0.000827625081279981	0.000102626703692654	-0.000362499188793608	-0.0136015753372161	-0.0269959818566081	-0.0473918385365264
0.000749164909485281	0.00033103700930293	-1.88424533983203e-05	0.000245276748695105	-9.56430872806787e-05	-0.000116822445894799	-0.000106232766587739	-0.000106448827358366	-0.00015769308696481	-0.000195502724612054
0.0773404783224053	0.00505609141689869	-0.00544845294106679	0.0415245857682529	-0.000789407474116599	-0.00254319066025184	-0.00166629906718423	-0.0052888436949111	-0.00873583123716033	-0.0119938967853679
0.0169725823757424	0.00298685895901623	-0.000799273814338253	0.00188471213952619	-0.000445480387817304	-0.000171735817099065	-0.000308608102458183	-0.00105627920435891	-0.00158672246142233	-0.00204176508960346
0.229946523987608	0.105762231901825	-0.0184936818654537	0.159756114436012	0.0050851778287061	0.00150418799014942	0.00329468290942778	-0.00707307159658702	-0.00761526667022652	-0.016672238359406
0.474685403835381	0.174082933736431	-0.0401804042105048	0.262536446571613	0.0252149255279883	-0.0181247604711749	0.00354508252840668	-0.0129843384303786	-0.024254618799463	-0.0406655347751357
0.470914076054053	0.170128892667483	-0.0413842596139011	0.267196249653456	-0.00121145584051341	-0.000780198586574243	-0.000995827213543798	-0.0181367231165012	-0.0274080765801216	-0.0388936313604427
0.136786600266213	0.021920512959407	-0.0127107309711512	0.107814979857292	0.000824995223243308	-0.00365782971190978	-0.00141641724433325	-0.012230380376183	-0.0163497855040071	-0.020613485683409
0.223952994838133	0.102629815929744	-0.0173987957449988	0.155448559097358	0.023193508615682	-0.00112126081823591	0.011036123898723	0.00345773781406439	-0.00773702819735292	-0.0172164548011191
0.11000424410495	0.0380865805179904	-0.0089995456557358	0.102912359769525	0.0108109580544934	0.00355906035800538	0.00718500920624941	-0.00193625914722875	-0.00573174388348567	-0.00852402986141494
0.125304199409238	0.0875888701811058	-0.00842645269583113	0.0662485483419448	0.0177566039676972	0.00261626149549876	0.010186432731598	0.00260110996394847	-0.00799771617557568	-0.00990181291263209
0.304682337890425	0.0522889613237621	-0.0269031850686556	0.246522756231356	0.000110936746262502	-0.0158069586100044	-0.00784801093187093	-0.0216524854851543	-0.0326906426608348	-0.04597056624493
0.0181676869468079	0.00777067081580882	-0.000758959532145737	0.00704856335968284	0.00210392325439758	0.00324945397667105	0.00267668861553431	0.00389900227242645	0.000501142997064833	0.00128517225718787
0.461625059173616	0.0978089768927253	-0.0399552810906171	0.266453049004574	-0.00204862629942743	-0.0541825402595277	-0.0281155832794776	-0.0629219195299956	-0.0327628447333741	-0.0799221050301525
0.933478386243386	0.0665216137566138	-0.048918307787476	0.0648216137566138	0.0113780158730159	2.31120731120082e-05	0.00570056397306395	-0.00304283189033183	-0.00242596536991269	-0.0161171508738176
0.46892838110581	0.174586737880297	-0.0400636426515528	0.264616444862206	0.00697652379878277	0.0112379528541481	0.00910723832646543	-0.00942714594067362	-0.0272269871763651	-0.0307934529188948
0.581040209647267	0.365721898861507	-0.0510572392431227	0.29159587561902	0.0179735279336998	0.0194180030077291	0.0186957654707144	-0.00544651730751555	-0.0134938140794277	-0.0275880154657836
0.103176265183571	0.0093173182699768	-0.00766096182054653	0.0669781682245276	-0.000203151889976119	-0.00257445675994876	-0.00138880432496244	-0.0067013093548451	-0.0122351710467834	-0.0157681209473844
0.906113941798942	0.0938860582010581	-0.0485015074544202	0.0892816137566137	0.0192430687830686	-0.010571693615027	0.00433568758402081	0.00380451940035265	-0.000327563504396888	-0.0046601022434356
0.547650708753648	0.219786888150498	-0.0515463093962064	0.307356079700791	-0.0052399521293407	-0.000645025857697434	-0.00294248899351912	-0.0163166932072173	-0.0372860059403599	-0.0532394027574462
0.659893469245785	0.320226855717215	-0.0493480169267976	0.249142547809021	0.024714641899549	0.0188058280825952	0.0217602349910722	0.00809737405702504	-0.0139348943379276	-0.0260685452526119
0.284700978141222	0.0465429731553634	-0.0263096317318945	0.21969126781466	-0.0016102980772813	-0.0120988433597675	-0.00685457071852441	-0.0209012927089455	-0.0294176700222611	-0.0410436568882703
0.0176122985912087	0.00954948830367981	-0.00169350259941616	0.0125561120808456	0.00362692015563303	0.00152801746538194	0.00257746881050749	0.00168995853703571	0.000913868565899333	-9.41357648724279e-05
0.376260859157624	0.224000722000962	-0.0325211613637155	0.233378444763995	0.0167715176550399	0.002926709399866	0.00984911352745294	-0.00838552580102409	-0.0222033686122866	-0.0350819727722957
0.283555935905904	0.0464941773877333	-0.0268478903244719	0.219962699777207	-0.00573325979517653	-0.010183922053318	-0.00795859092424728	-0.0200529718744323	-0.0307354344105817	-0.0452758785255548
0.58080668317881	0.367559805869881	-0.0510407589150215	0.289898883638178	0.0251415957016092	0.0197201769288428	0.0224308863152261	0.00439828249990659	-0.010603599386644	-0.04053335017532
0.934003809523809	0.0659961904761905	-0.0484247780393804	0.0640284126984128	0.0155196825396826	-0.00341598765432083	0.00605184744268095	-0.00457343369593355	-0.00698544273627599	-0.00883762595429261
0.929710158730159	0.0702898412698413	-0.0486477896402271	0.0677809523809524	0.011078492063492	0.00288007054673722	0.0069792813051146	-0.00114389129389136	-0.00505875220458551	-0.00871191555358231
0.578880030427316	0.279944889732781	-0.0501972007027184	0.292977273932219	0.00914757060970994	0.0134781468172911	0.0113128587135005	-0.00603868747817082	-0.0254171766282452	-0.0378817257914459
0.84109081048581	0.0858668443625972	-0.046761199010626	0.132436035754369	0.00112139193595084	-0.00225130119484995	-0.000564954629449499	-0.00943795159401328	-0.017095105707094	-0.0235786281438042
0.00992763454833152	0.0333735783823458	-0.00078783447200264	0.0091292888728217	0.00800003196101317	0.0135144320586876	0.0107572320098504	0.00995802050248622	0.00857625394254741	0.00844746316500692
0.548867096733427	0.22047803034683	-0.0513587070720521	0.306747571647393	-0.0024198220804037	0.000773667269916789	-0.000823077405243455	-0.0236506456477495	-0.0357949775398844	-0.0507980455482321
0.21735702329088	0.0250926493024732	-0.0186040187036184	0.203495294278335	-0.00427080979877928	-0.00149380517397471	-0.00288230748637699	-0.0155161102918715	-0.0275892186922961	-0.0369460674800309
0.194097147493036	0.0765766668070791	-0.0169080830854738	0.141053613416772	0.00759766531080086	0.00492755262947944	0.00626260897014017	-0.00114107651772902	-0.0105929316398883	-0.0183936649296267
0.0327583996405173	0.0112616723230024	-0.0020249995526389	0.00783072012543596	-0.00135733395883517	-0.00425691367666984	-0.00280712381775251	-0.00463005840155052	-0.00295086306834322	-0.00450694084329691
0.932699091710758	0.0673009082892416	-0.0493854445223771	0.0654275749559082	0.00635654681738018	-0.0125272994289661	-0.00308537630579298	-0.000124285714285688	-0.00480153765987101	-0.00827045195220621
0.643023946700598	0.179519375604108	-0.0486986082423515	0.25176213782233	0.000738790467544104	0.00397098292469378	0.00235488669611894	-0.0140265398076742	-0.0387826600032833	-0.0430805436795747
0.0574399900573167	0.00283442981424094	-0.00329821043572391	0.0268306127170392	-0.00261905397700751	-0.00169908676035218	-0.00215907036867984	-0.00524605844577874	-0.00827768263032664	-0.00873029254268435
0.45870103716609	0.317625185603531	-0.0498931226713264	0.339021977312009	0.000674161953757968	0.0126989955409489	0.00668657874735346	-0.0148289771523568	-0.0374741654535024	-0.0479684924636439
0.894382997434664	0.105617002565336	-0.0482122551345322	0.0967199478916146	0.0185644805194805	0.00457675485008813	0.0115706176847843	0.00218256653839988	-0.00467665343915347	-0.0165425581273827
0.0155978132579988	0.00235990110788549	-0.00094054061587273	0.00235619832574244	-0.00137873811754308	-0.000170774186496666	-0.000774756152019872	-0.00087406813712069	-0.000818421744762017	-0.0014025641742326
0.223793542653964	0.102386257394634	-0.0177325699970131	0.15572240667366	0.00718345649874541	0.000323420939070562	0.00375343871890799	-0.000868177642884382	-0.0123348791524684	-0.0238905567526476
0.113251989798726	0.0692240585300304	-0.00790320028315999	0.0577016894925168	0.00642542184301353	-0.00247376432545926	0.00197582875877714	0.002997583175959	-0.00280282617623376	-0.00257159671030124
0.0523615780592719	0.00146316017902672	-0.00307148991666369	0.0229363923536498	-0.00143385551244859	-0.00168451780338065	-0.00155918665791462	-0.00481946886242522	-0.00681894316726259	-0.00862405573354884
0.0454435058317203	0.0167614918144189	-0.00301281659028806	0.0135353197873044	0.00175485602031526	-0.000940877901143368	0.000406989059585951	-0.00281100388248298	-0.00593106749800786	-0.00615304573492346
0.0330080383838269	0.00992462381984112	-0.00194104144689945	0.00751761435371102	-0.00259881426501426	-0.00309399511510417	-0.00284640469005921	-0.00465665570823075	-0.00393648995824062	-0.00545515916156502
0.122050419133811	0.0190911941963901	-0.0102429684169263	0.0960448091663081	-0.00237568899111996	0.000159214059821514	-0.00110823746564923	-0.0101645420507413	-0.0149445453079211	-0.0189255461125361
0.932120291005291	0.067879708994709	-0.0490107099956533	0.0657352645502646	0.0134579533429533	0.00908552910052918	0.0112717412217412	0.0039302689594356	-0.00194420178586852	-0.00629266754850089
0.0626696032095079	0.00653907185925048	-0.00342028605553048	0.0245010635141779	0.00355791584092943	0.00229292506825576	0.0029254204545926	6.41141989096428e-05	-0.0019071236269953	-0.00310157773470467
0.883917465929133	0.0700962976940047	-0.0477004192572795	0.1028898003848	-0.00237821357654688	-0.00467466546343986	-0.00352643951999332	-0.0115497502276291	-0.0155101254602906	-0.0254624487500897
0.159995964087636	0.105902256807208	-0.0129889652861148	0.108919926144001	0.0190467901322907	-0.000541719709629573	0.00925253521133057	0.00210214796659428	-0.000438643983949272	-0.00977528639244479
0.0872105792276039	0.0576187921131083	-0.00557882047676926	0.0371192871729758	0.0143490641064346	-0.000188355353695852	0.0070803543763694	0.0044734418543821	-0.0002876059774201	-0.00462316225030784
0.580547297793133	0.366092998554328	-0.0500931245056041	0.292037224084836	0.0305466482590085	0.0193301000602307	0.0249383741596196	0.00672162335895643	-0.00998576751854474	-0.0239702144867587
0.902258624338624	0.0977413756613758	-0.0487042958829893	0.0925361904761907	0.00860478971645651	-0.014279368420468	-0.00283728935200578	-0.00385460141710137	-0.014089487010715	-0.00764024512161765
0.0146574543974088	0.0096904784616831	-0.00102086937215451	0.0091717416955447	0.00533725090212619	0.000191945896535824	0.00276459839933101	0.000650251967880579	-0.000256616218210697	-0.000371950213222989
0.550578117496998	0.321386466554534	-0.0516056743871172	0.304109957063591	0.0142641554009735	0.0176899755830725	0.015977065492023	-0.00632630551894597	-0.0251755851760548	-0.03798286982282
0.00564534167910159	-0.000146898388543395	-0.00068628150053525	0.00571678610788943	-0.00106853379230433	-0.00120320520416445	-0.00113586949823439	-0.00136792161234135	-0.0017114969023469	-0.00195818967141602
0.393383981626937	0.0744002227227807	-0.0380446649546111	0.288751315233066	-0.00496483156678101	-0.017049362143166	-0.0110070968549735	-0.030097440718336	-0.0384568926502942	-0.0518409821861034
0.0262189880821888	0.00162377589168412	-0.0016454799024404	0.00741022834793171	0.000823362990780317	-0.000604403692779837	0.000109479649000238	-0.00148811357395059	-0.00188859369500427	-0.00300689963319373
0.906126693121693	0.0938733068783069	-0.0487452297888392	0.0893358994708995	0.0219132539682539	0.0044629716579716	0.0131881128131128	-0.0042139117518285	-0.00873645717810878	-0.0182263899453374
0.229763658034627	0.105969566340801	-0.0190461973868459	0.160130590818531	0.0250757172697666	-0.000770697276634175	0.0121525099965662	0.00198938796683346	-0.00611505755144923	-0.0260748939099823
0.0215935092724019	0.00605004539178096	-0.00158650610393581	0.0101767640307791	-0.000848576900092452	0.00048526403515714	-0.000181656432467658	-0.00219589883610275	-0.00133714795480696	-0.00357273786620179
0.137339302841725	0.0181635094221071	-0.00865022777778482	0.104333752103033	-0.000753439995951954	-0.000897345006154987	-0.000825392501053485	-0.00855598032591959	-0.0159865007616846	-0.023919384199769
0.545697160952063	0.323249565250453	-0.0523449088727267	0.309608209118964	0.00251603675181744	0.0114292326020256	0.00697263467692155	-0.0122679370828399	-0.0287790078927416	-0.0427002360312945
0.657543839474155	0.271628668846487	-0.0487289026134012	0.250258641238244	0.011611723228115	0.017566597464574	0.0145891603463445	-0.00885115937030589	-0.0304826722170597	-0.0383062909656897
0.102782055547434	0.0761271314227778	-0.00622681729111987	0.0429299002935081	0.00108265901761537	-0.000545634605375378	0.000268512206119995	-0.000758023551568926	-0.00376005326361496	-0.0116619284253834
0.137477494337782	0.0181178880870472	-0.00905094389185362	0.104318070892678	-0.00113117492222489	-0.000470035347826081	-0.000800605135025501	-0.00929097728158262	-0.0171713115965214	-0.0236491735135682
0.891169195125862	0.108830804874138	-0.0477856573414626	0.0980704168670837	0.00687075036075058	0.00328572421405771	0.0050782372874042	-0.00380205584538906	-0.0137627837594503	-0.0173704468752017
0.320886198852934	0.0970510297848161	-0.0285658401985199	0.246938561910134	-0.00134846463351213	-0.00564428683794488	-0.00349637573572847	-0.00894844170921738	-0.0185501308409234	-0.0403567848650271
0.411666065055437	0.11767580592098	-0.0395760311895897	0.28521861853258	0.0236696194380947	-0.00200785358391781	0.0108308829270884	-0.00613081940771626	-0.0349403586373898	-0.0452519014967268
0.471284261972778	0.169925527839804	-0.0406362741300242	0.266874678244819	0.00746242864667973	-0.00316004433551675	0.00215119215558152	-0.0148671151922849	-0.0340075906707994	-0.0459499887421611
0.0703458594702828	0.00384001932606615	-0.00422977999603562	0.0389913183608914	-0.001728659488763	-0.00141066609016877	-0.00156966278946588	-0.00472684263332659	-0.0079450327769602	-0.0124481847580874
0.0874070060977811	0.0573961979499324	-0.00518618603376465	0.0375384491433695	0.012923995743227	0.00113313339493634	0.00702856456908169	-0.0019956135582998	-0.000439299438494467	-0.00562538653951228
0.852575251723585	0.147424748276415	-0.0467221860451994	0.125617640692641	0.00779184494517826	0.00900920153920159	0.00840052324218987	-0.000126180443987489	-0.0109641772984975	-0.0146674898039888
0.0736582294214889	0.00488707623030056	-0.00467971676851751	0.0400400805458931	-0.000628691456740882	-0.00230252294953245	-0.00146560720313667	-0.00592571009358231	-0.00850243704118291	-0.0114551800108932
0.654544788448422	0.275030652621861	-0.0480427961380255	0.248684700993556	0.0175247408416982	0.0164178890323061	0.0169713149370022	0.00378826771702656	-0.0121005787188463	-0.0279578496435268
0.0409351581760514	0.015315614572621	-0.00251391639519678	0.0125598141151776	-0.00277379685755413	-0.00135900935449326	-0.00206640310602369	-0.00241926137428277	-0.00200918822456753	-0.00470772627570742
0.895438703703704	0.0744022808575906	-0.0493001272057914	0.0983672222222223	-0.00559444194465097	-0.0133949424649425	-0.00949469220479671	-0.0230650839583437	-0.016985528929335	-0.0321749046360646
0.0292483287517344	0.0324183311678253	-0.00221762100286188	0.0181312632144651	0.0104547597279248	0.00676811342871773	0.00861143657832126	0.00773873380960487	0.00712907770729259	0.00754138233150225
0.646937930041346	0.177626467872577	-0.0481062344997267	0.248169828968597	0.00241812944770936	0.00622543891422278	0.00432178418096607	-0.00945125083244669	-0.0288257017555782	-0.0445771306537391
0.302491892098968	0.0473482393194142	-0.0283899758469313	0.221148020407831	-0.00177870317449907	-0.00369932167941772	-0.0027390124269584	-0.0169614326416618	-0.0264882323656575	-0.0375055038905991
0.209751929160157	0.138128298365707	-0.0177982143016022	0.139174314024993	0.0166427027860177	0.00425702480315876	0.0104498637945882	0.00623522970141888	-0.00680514934131973	-0.0174606209918963
0.0488033519485223	0.0330184856924917	-0.00224512032229415	0.0188658022593815	0.000718135693885638	0.00624826328132926	0.00348319948760745	0.00221794537864761	-0.00242979084103123	-0.00299908686134062
0.14499320921638	0.0976389640627078	-0.0119787005353814	0.0979855027355015	0.00160298732624767	0.000591341525852052	0.00109716442604987	-0.00306952184889245	-0.00893232581724893	-0.013240689855741
0.0708699482042781	0.0036692589487627	-0.00459828132461237	0.0386260296514287	-0.00359214621926293	-0.000804610581572288	-0.0021983784004176	-0.0050013304993511	-0.00761504638019488	-0.0113992539555853
0.902713051146384	0.0972869488536156	-0.04838547311543	0.0923469488536155	0.0128885008818342	0.0038686874236874	0.00837859415276088	0.000456827731092457	-0.00803924800508138	-0.0105929808771476
0.893252522045855	0.106747477954145	-0.0480775302529611	0.0978423985890653	0.0111237453904119	0.00635424328757661	0.00873899433899428	0.0014019060260726	-0.00913694083694083	-0.0145785556799772
0.883450588177255	0.0700966532401707	-0.0481959972665569	0.102764702828036	-0.00298731273628328	-0.0197896686646686	-0.011388490700476	-0.0112477386030816	-0.0196864808240054	-0.0253794163848897
0.65815046280472	0.273073136988018	-0.0486017923251257	0.244832220237031	0.0249360190690117	0.0172587237585397	0.0210973714137757	0.000647688229392651	-0.00955801314153515	-0.0314580369558191
0.854709072224072	0.145290927775928	-0.0461171673910561	0.12636023994524	0.00616244882931161	0.00837407327240658	0.00726826105085909	-0.00231773319091944	-0.0156306196970193	-0.0246287794612794
0.115469939419657	0.0736745210051293	-0.00828421571668014	0.0592124467130205	0.0118057680427549	0.000639077342934127	0.00622242269284452	0.00524421730594189	-0.000682684823258894	-0.00494124116903906
0.480668830259377	0.263102196196043	-0.0413809175666947	0.262424195588934	0.0124548416520637	-0.00240594167835179	0.00502444998685597	-0.0123520201500266	-0.0160766822648155	-0.0369363836103335
0.444029378913178	0.189369786589122	-0.0506324827893665	0.343509276587299	-0.00279849877961225	0.0101954431600367	0.00369847219021219	-0.0144705491138525	-0.030600613500395	-0.0514731582385311
0.0223659904210133	0.00151913391180052	-0.0013240261470173	0.00702035540055473	-6.54968170663087e-05	-0.00178248981103521	-0.000923993314050763	-0.00204781952469813	-0.0018689345130108	-0.00346869937475978
0.894860273368607	0.105139726631393	-0.0483696668480516	0.0964929012345679	0.00505235449735453	-0.00868700336700334	-0.00181732443482441	-0.00467989357229537	-0.0133035229276895	-0.0187571666296666
0.322611471438363	0.0531683814153951	-0.0296111706686726	0.249854464577233	-0.00689561984222031	-0.0147767060605578	-0.0108361629513891	-0.0278184162186851	-0.0334821292931205	-0.0490722196488503
0.278717281898846	0.0445765841620965	-0.0260205549778025	0.216519110932722	-0.00188202776839591	-0.00136269095809227	-0.00162235936324412	-0.0160997156262694	-0.029545504488577	-0.0429132963367834
0.0209825218432238	0.00488452086492486	-0.00161506871116685	0.00983595608194767	-0.000393652981482757	-0.000340064003783277	-0.000366858492633019	-0.00123467332343263	-0.00099555873559647	-0.00231364421130227
0.136464096285258	0.022272785085892	-0.0125563272282849	0.108516686810156	-0.00385453766206958	-0.00545427432008877	-0.00465440599107916	-0.0123619018341964	-0.0172454350303894	-0.0204487825237963
0.00429876920479206	6.11853604422039e-05	-3.90074032618898e-05	0.000950755293732157	1.57643114563353e-05	4.13485939919278e-05	2.85564527241315e-05	-0.000395711508918185	-0.000582381385601316	-0.00104510229162564
0.451741584410274	0.189684875103452	-0.0505196009101336	0.340387053484576	0.0074232022666485	0.0116723098884661	0.00954775607755731	-0.011643605899442	-0.0292501224012373	-0.0513956589974166
0.143866768741362	0.0566515669534992	-0.0130385020616214	0.109731971562778	0.0179308298032382	0.00714287952900866	0.0125368546661234	0.00266395237006309	-0.00188612262276658	-0.0105527219682194
0.13540704410895	0.0538402100328037	-0.0109830841875742	0.099329291195625	0.0109013379628197	0.00713342670179548	0.00901738233230759	0.00112674833492704	-0.00421532963005211	-0.0118234657951518
0.457132939783546	0.241387094423753	-0.0381382096943981	0.246022003799307	0.0117469563168859	0.0048486724306574	0.00829781437377169	-0.00741321621552732	-0.0288196062401274	-0.0359124424873437
0.0716048262253956	0.0449359969534058	-0.00409267391330574	0.0239597950556585	0.00603405263964431	-1.20411809982207e-05	0.00301100572932304	-0.000469077986146635	0.00143022679346767	-0.00264306095586918
0.0476928529827783	0.00105605866965456	-0.00137487891073327	0.0369594868723028	-0.000289366700252806	-0.000214198617042367	-0.000251782658647587	-0.00441812968477577	-0.00756594662062444	-0.0107371839848214
0.893024850088183	0.106975149911817	-0.0479546885858311	0.0982694356261022	-0.000416343594677016	-0.0014703110469777	-0.000943327320827358	-0.00327753613670279	-0.0133960568525042	-0.0235676139229326
0.299084644612867	0.0510165263655948	-0.0254198767623408	0.245165219665919	-0.00350299328951648	-0.00589096525722438	-0.00469697927337043	-0.0172868249496708	-0.0303496231754127	-0.0416158103944297
0.150596619821348	0.0575090400181372	-0.0134719341400244	0.111120746964351	0.00843503190603689	0.0050565073896312	0.00674576964783405	-0.000393859885660708	-0.00229525043209655	-0.0126299095375324
0.105575912008308	0.0336606986698664	-0.00876325131559452	0.099487209057381	0.0171554015645909	0.00442030925140205	0.0107878554079965	-0.00212942492572729	-0.00451966140458734	-0.0118899882859789
0.0215216549488654	0.00130940567071225	-0.00153285295425305	0.00638053177831534	-0.000811177622645071	-0.000895586245839144	-0.000853381934242108	-0.00126870866549643	-0.00252128784136247	-0.00274260573795387
0.890003633156966	0.109996366843034	-0.0478276426050107	0.0991993121693123	0.00385427054427068	-0.00217373802123799	0.000840266261516343	-0.0024774029148048	-0.0093104664317164	-0.0159060978087863
0.0793861233143176	0.0465937761772763	-0.00473305714760761	0.0277710308876036	0.00299235234503102	-0.000917414976800562	0.00103746868411524	-7.79754159239004e-05	-0.00625206484931577	-0.00650777215071634
0.283959333495845	0.047014978016738	-0.0264510635349676	0.22003306609064	-0.00636836646127914	-0.00963700926716815	-0.00800268786422365	-0.0224862410705927	-0.0304223970433844	-0.0434331985968903
0.89082216986717	0.10917783013283	-0.0481155507499347	0.0983695585278919	0.00899038800705454	0.00844139274305944	0.00871589037505704	-0.000425845975012606	-0.00592015432098769	-0.0164890901745314
0.150515511528397	0.0480732857700398	-0.0125138229982427	0.108635759884528	0.00177789793924385	0.000169690544331358	0.000973794241787618	-0.00757361721710176	-0.0104893902104201	-0.0189085261286204
0.220256311684804	0.0276714716646702	-0.0179753350899779	0.157050112138044	-0.00242041902110962	7.96642848445994e-05	-0.00117037736813252	-0.0112627614656845	-0.0218749664593437	-0.0293333893059531
0.453150936323852	0.183599163778562	-0.0511338980572222	0.342503136583393	-0.00437282584453441	0.00358384243128756	-0.000394491706623423	-0.0204600803402837	-0.0405999722854518	-0.0569864585656878
0.113463433639128	0.0689931477638826	-0.00791535979984569	0.0574024853238499	0.00699021387522311	-0.00153814688459998	0.00272603349531157	0.00282716113533017	-0.00528097312938858	-0.00365369407652688
0.575398342680585	0.286138872714125	-0.050080177112619	0.292139220878503	0.00266818668156366	0.0178833721630813	0.0102757794223225	0.000140423758910546	-0.0143654842293612	-0.0346635033039828
0.56275868646705	0.268601261750073	-0.0442871066223821	0.252718647194799	0.0204009961385287	-0.00264664165520356	0.00887717724166259	-0.00843451964673769	-0.0155466533850672	-0.0361293675870819
0.445892390329471	0.1597373417798	-0.0375400296294208	0.247868125741763	0.00721391749831618	0.0035641348742344	0.00538902618627529	-0.0137925678022393	-0.027131833450866	-0.0437228001739313
0.857015045201712	0.142984954798288	-0.0468107225359733	0.124798923052256	0.0144107730541064	0.0134194001060668	0.0139150865800866	0.0269293274009941	-0.006508657083657	-0.0163268542536086
0.399011874192813	0.0757342415018204	-0.0377604469187929	0.287012468276627	-0.000961259224845745	-0.00626259723316419	-0.00361192822900497	-0.0225384418550348	-0.0371525588329902	-0.0532957010554561
0.0932507599110209	0.0641702330818564	-0.00598651960055199	0.0395441573909777	0.00191507340235691	0.00382465447877045	0.00286986394056368	-0.0015994613407171	-0.00789989997882823	-0.007090146890114
0.0390317625005861	0.00814185266208028	-0.00225292766604156	0.0214812889256835	-0.00104812464938196	-5.46596108699782e-06	-0.00052679530523448	-0.00314768199895274	-0.00476735171188947	-0.00633676551668263
0.903020978835979	0.0969790211640211	-0.0484540429038438	0.0921371693121693	0.0130030952380953	-0.00520232495899176	0.00390038513955182	-0.000272127388769583	-0.00517624452798471	-0.00868992849742856
0.108144699644062	0.0307474522186302	-0.0091508677887262	0.104576683144167	0.00712304921040101	-0.00249922429926658	0.00231191245556721	-0.00775310119199289	-0.0128502599295285	-0.0140501252892153
0.088600322799181	0.056386213179322	-0.00529348124881741	0.0369975171766338	0.00263914517541534	0.000720492230318712	0.00167981870286703	0.00205403451976396	-0.0021378934092155	-0.00820365076517716
0.894501305114638	0.105498694885362	-0.0489358939384088	0.0969844620811288	0.00793115631282304	0.000990321530321525	0.00446073892157228	0.000547608625941942	-0.00379951447608318	-0.0100329469169175
0.653876347117742	0.276543220053782	-0.0497991503766002	0.249321193420546	0.00777201254663307	0.0210028959211993	0.0143874542339162	0.00383700918314511	-0.0161124600505773	-0.0241171953920833
0.40967339479763	0.0761466036385345	-0.0389806185014665	0.287654283687551	-0.00848817665135665	-0.00691508287992709	-0.00770162976564187	-0.0234377708237358	-0.0416230679848489	-0.050293929453147
0.0172594790421141	0.00879984488889586	-0.00139243979470234	0.0123750283097996	0.00330171533606586	0.000255157156703583	0.00177843624638472	0.000957981537540072	0.00102157377597617	0.00146734997311938
0.934061181657848	0.0659388183421517	-0.0486831171020741	0.0639077072310406	0.0116929276895944	0.00725182539682534	0.00947237654320987	-0.00138866639533308	-0.00601116482283159	-0.0103621320346321
0.000124434497059593	6.32495568286484e-06	-3.31727180879065e-06	9.00935726322557e-05	-1.11164243088869e-07	-2.22124208998638e-06	-1.16620316653761e-06	-2.68024350148511e-05	-1.92669640179109e-05	-3.23293052024742e-05
0.0175252175510771	0.00500346973831927	-0.00182577067737662	0.0115176122141617	0.000723291934938364	-0.00106760356618261	-0.000172155815622122	-0.00102113372310393	-0.000904194195073389	-0.0018475468926941
0.0159532451866307	0.0314602110302777	-0.00123286755805147	0.0113485877380901	0.0113962114547423	0.00976547093015352	0.0105808411924479	0.00970653722013627	0.00747355857386315	0.00766830020439478
0.895990176366843	0.0741919067422118	-0.0485199670060474	0.0975698236331568	0.000576506240672847	0.00255777697611037	0.00156714160839166	-0.0115277959894137	-0.0269889470414443	-0.0211726894673955
0.0288999033852236	0.0323338839503679	-0.00221001600858565	0.0180801162695847	0.00659592502018865	0.0063643616902137	0.00648014335520117	0.0107445444844218	0.00972689670239741	0.00563885206086848
0.326130640618407	0.0984336326391742	-0.0289769394429465	0.245900612217571	0.0181939394347642	-0.0179503296989716	0.000121804867896258	-0.00756088155051426	-0.0179173191564457	-0.0306237953572359
0.457480659062394	0.318089541592501	-0.0503060400781575	0.340294100366172	-0.00323151390409954	0.0118050851298832	0.00428678561289181	-0.013723823238195	-0.0263926542678777	-0.0465996272534706
0.46993273707439	0.174109878417925	-0.040707075713431	0.264255922069468	0.0159164042672323	0.00677072884509916	0.0113435665561657	-0.00918344838952762	-0.0141993267382187	-0.0413882596834563
0.850764018759019	0.149235981240981	-0.0471953258949912	0.1278101996152	0.0128975422417088	0.0100018625818626	0.0114497024117858	-0.00174992661497042	-0.00809419584132942	-0.0193586083873223
0.904397883597884	0.0956021164021164	-0.0489078354577337	0.0910687830687831	0.0116504850088184	0.0105958730158729	0.0111231790123456	0.00388353643270312	-0.00112728555395225	-0.00873539719539718
0.932707045855379	0.0672929541446209	-0.0488268004483003	0.0651262874779542	0.0177732716049384	0.00726186202686208	0.0125175668159002	0.00765627425044102	0.00163806878306894	-0.00732809082892405
0.301622572075409	0.0475496113883397	-0.0273290418595462	0.220192432807538	-0.00468231407863112	0.00232723300159488	-0.0011775405385181	-0.0186050049071026	-0.0266296900338925	-0.0429773288639956
0.299709415210754	0.0501068928856977	-0.0268532016603121	0.24467947935071	-0.00567385747694699	-0.00369680970224706	-0.00468533358959705	-0.0222867093478675	-0.0326294569505394	-0.0437178433845013
0.00395827596133138	0.000190246581108248	-0.000169347394489685	0.00289272635902378	-9.36468368509069e-05	-3.05875380316378e-05	-6.21171874412721e-05	-0.00041052136443354	-0.000726581214390696	-0.000850780632922573
0.543271106732801	0.221075925995879	-0.05156582116862	0.312166708816605	-0.00956239220830535	0.00470152629287357	-0.00243043295771583	-0.0151673334132528	-0.0373249063787372	-0.0546389309209495
0.0496236221693446	0.0216086762826691	-0.00287249052387723	0.0135337228987817	0.00202803781270689	-0.00142445947993858	0.00030178916638416	-0.00426248717403474	-0.00302074689482578	-0.00474293287055209
0.572188702651845	0.281764132227401	-0.0499066775537989	0.296704761300006	0.0121954548392017	0.0175326930794564	0.014864073959329	-0.00576533021342018	-0.0255492105074139	-0.0472706851031518
0.0352521941655769	0.00315680993686628	-0.0021929865598917	0.0215058961180229	-0.000357288487883967	-0.000217683994242754	-0.00028748624106336	-0.00211658495540801	-0.00294944393553333	-0.00531507745445415
0.0228662792344356	0.0063438051345622	-0.00187850434419487	0.0105943241178543	-0.000236793626456139	-0.00109662380782414	-0.000666708717140141	-0.0011418893308931	-0.00189429098722818	-0.00277512680547323
0.904478571428571	0.0955214285714285	-0.0489106798960709	0.0909762433862433	0.00272902837902833	0.00826276014109339	0.00549589426006092	0.00121075757575762	-0.00353322871572881	-0.00583568067734741
0.657058875385741	0.272317767562606	-0.0491201832939557	0.250215068470565	0.00360652220794255	0.00981535593213767	0.00671093907004006	-0.0103772858374495	-0.0213430070901034	-0.0411647475546065
0.891507658945992	0.108492341054008	-0.0482441134617285	0.0989741929058597	0.00545739396406075	0.000385885225885341	0.00292163959497305	-0.00700163966637646	-0.0116661932357763	-0.0154737018147065
0.0932151294484626	0.00843284147197716	-0.00868179167432495	0.104004286808209	8.5563862155108e-05	-0.00156404299258778	-0.000739239565216335	-0.00955544487520689	-0.0140266130900606	-0.0200878626946954
0.132047454770772	0.0887871176974505	-0.00897860089404551	0.0674653370541443	0.0149299512169506	-0.00112010780472951	0.00690492170611054	-0.00367589970376395	-0.0108674497249558	-0.0139772599013266
0.932809982363316	0.0671900176366843	-0.0487164229245988	0.0651444620811287	0.00647046737213408	0.00230775933942595	0.00438911335577996	0.00223176366843036	-0.00388258377425044	-0.0160943630751964
0.0821496782779774	0.0126756463441545	-0.00542359343635124	0.0379527250297722	0.00309820971054382	0.000527601647294068	0.00181290567891895	-0.00140697363543593	-0.00442669788056996	-0.00691425335418584
0.575165270641094	0.284736876027547	-0.0489894203436805	0.290640953627327	0.0159217199550081	0.0219037575986426	0.0189127387768254	-0.00110995885180498	-0.0123801628255328	-0.0361382223471942
0.843780353843687	0.0845936974047786	-0.0462367388888651	0.13073009348676	-0.00119278534684375	0.000151724740878545	-0.000520530302982602	-0.00902327625819477	-0.0190979752483361	-0.0268334060744039
0.450956135295799	0.190586727953023	-0.0497423344870586	0.341565803107277	0.0047581010563485	0.00786913711648068	0.00631361908641459	-0.0138293692477885	-0.0248339567930245	-0.0431457361251318
0.662009725763472	0.269808423611032	-0.0497587568386291	0.249064050839384	0.0177948331677186	0.0190881144845838	0.0184414738261511	-0.00924483984993518	-0.0212996114769313	-0.0384970513023319
0.932418615520282	0.0675813844797178	-0.0484150634964453	0.0654724955908289	0.00101656966490304	-0.00215507054673725	-0.000569250440917046	-0.00110804673721343	-0.00383419312169309	-0.00832557960557956
0.297156257435288	0.0450445680376023	-0.0266370320454246	0.218548533770435	0.000607958796856878	-0.00449131699200944	-0.00194167909757631	-0.0150846512456848	-0.0283540022328261	-0.0399307768199487
0.904896746031746	0.095103253968254	-0.048474042053069	0.0908725132275133	0.0149055467372134	0.0069660814494148	0.0109358140933141	0.00399016008682695	0.00156195406445414	-0.00727656559489887
0.929801446208113	0.0701985537918871	-0.0484988282392491	0.067666331569665	0.00341278659611999	-0.00871410799077477	-0.00265066069732744	0.00256126543209867	-0.00564418763335428	-0.0103047454089121
0.560174594722773	0.268450631791235	-0.0439083616202252	0.253965965081417	0.0257262288012536	0.00786726819741301	0.0167967484993333	-0.00455618605677188	-0.0164625271164683	-0.0257998755848811
0.657455387083295	0.271594012117077	-0.0497258340834149	0.250659903956672	0.0149225269795958	0.0168936292753104	0.0159080781274531	-0.014077714045784	-0.0213957164938897	-0.0421445814900862
0.105482460633215	0.0303374484525635	-0.00824711230447678	0.0696107888405926	-0.00239280625471329	-0.000482642543202683	-0.00143772439895799	-0.00584098301473415	-0.0106585945966995	-0.0143945009783791
0.0176618275956105	0.00947951797165001	-0.0018437949950174	0.0122418645056678	0.00269315004087244	0.0015196417808789	0.00210639591087567	0.0018020713488312	0.00103913510300247	-0.000417011278372501
0.0630025859217754	0.00659188640878104	-0.00382710191152934	0.0243821161813699	0.00147552507354126	0.00319185025071332	0.0023336876621273	0.000116112069793728	-0.00223401194728427	-0.00348832757912349
0.573037550753402	0.281603045346571	-0.0501401209862242	0.29660009092722	-4.07261825164928e-05	0.0145532823886495	0.0072562781030665	-0.00770134700156844	-0.0226800637538705	-0.0471072412536957
0.853233047138047	0.146766952861953	-0.0464517090442781	0.126950215648549	0.00870104414104411	0.0102518184901518	0.00947643131559794	0.00339550058291294	-0.0106429415029414	-0.0150965386271604
0.540279016636418	0.226429063606608	-0.0510475061778802	0.308337000691057	0.00336745475042188	0.00820241012035527	0.00578493243538858	-0.0167268392979172	-0.0309509485581132	-0.0475566209909564
0.57818335037964	0.279450455076142	-0.0515082256784056	0.294490481769719	-0.00544184494676681	0.0166983943406478	0.00562827469694049	-0.00667677778992892	-0.0246576282993149	-0.0392924465416518
0.470114085354638	0.169885601259959	-0.0406954597157798	0.267029074188839	0.00649810105863208	0.00470386267527323	0.00560098186695263	-0.0147534215131219	-0.0295461675407359	-0.0495962313835198
0.857692717961051	0.142307282038949	-0.0463427837973673	0.123786047471047	0.015560567025567	0.0141890096323428	0.0148747883289548	0.00550501483084809	-0.00261802777144893	-0.0111051493223553
0.57541629743039	0.368373978973077	-0.0510061048695192	0.294960014028596	0.0140626305951819	0.0248310345360055	0.0194468325655937	-0.00478903605328207	-0.0152504331162822	-0.0321944194281187
0.110409756864249	0.0108478958114382	-0.00758239592551882	0.067901090160577	-0.00359076587455233	-0.00634021635425173	-0.00496549111440203	-0.00934535097235799	-0.0133537856118939	-0.0171562672816425
0.306913854651324	0.0506529971810209	-0.0314254298413002	0.272780509428582	-0.00435319429483577	0.00106265388230303	-0.00164527020626637	-0.0189662396390957	-0.0327732829826371	-0.0447335426272625
0.569065545664587	0.286902366694173	-0.0495053749364047	0.294416795098008	0.00664316826286449	0.0204335875158472	0.0135383778893559	0.00574706238645073	-0.0186967555519296	-0.026992566148315
0.658335072891949	0.271043076964761	-0.0487000814775561	0.250714757268011	0.0241964950558134	0.0129757377821393	0.0185861164189765	-0.0116058839567688	-0.0300317197183639	-0.0372661341229468
0.932238148148148	0.0677618518518518	-0.0489684576285916	0.0655729629629629	-0.00134457752124428	0.00653399470899474	0.00259470859387523	0.000738985890652466	-0.016660877671711	-0.0132145967304301
0.304866307669562	0.0528929275232422	-0.027195745154156	0.247217322232673	-0.00699625754252187	-0.0211577083813727	-0.0140769829619473	-0.0205420798405763	-0.0315487004774873	-0.0450036077410266
0.415175295738497	0.0773545011380026	-0.0384231507618252	0.286060146654985	-0.00321085915646901	-0.0143259904968557	-0.00876842482666235	-0.0233961739649637	-0.0416984537860944	-0.0568892110008365
0.28451587826546	0.047196894756055	-0.0266222991057783	0.219601134230751	-0.0052370380940987	-0.00637794830523775	-0.00580749319966822	-0.0153675084089933	-0.0295082191697174	-0.0387756983376359
0.575308990009219	0.369678029311716	-0.050686056055166	0.294876656110654	0.0276932877712048	0.0259177743110768	0.0268055310411408	-0.00517107985168175	-0.0140189641088947	-0.0330397989517683
0.0410185352514411	0.00546849483760809	-0.00294923692339891	0.0164889863604455	0.00062866835015251	0.00115255888651826	0.000890613618335388	-0.000619130780448805	-0.00153611233446097	-0.00327087511168117
0.574917144652756	0.370197767843128	-0.0508641294811911	0.295311780489988	0.0150764986082018	0.0225544859651032	0.0188154922866526	-0.00183865294611052	-0.0192810639558467	-0.0245934844308774
0.110056776948768	0.0378367666316715	-0.0092502180250022	0.103289690026415	0.00797971792259429	0.000860058412552211	0.00441988816757324	0.00275349465383948	-0.00357100711961864	-0.0125355196960241
0.010090509490743	0.0331509020103527	-0.000794832696272419	0.009521562908154	0.00850662913339525	0.0117397307708776	0.0101231799521364	0.00934585688998765	0.0115804547904145	0.0103103477679771
0.479976684118218	0.262683746298502	-0.041130139341678	0.262850228995071	0.0239736513783415	0.00157132003506893	0.0127724857067052	-0.0170678056426483	-0.0241859613735521	-0.0266140693694382
0.0729772850941904	0.0518824449272075	-0.00293519320663402	0.0431674498272914	-0.000670732235644483	0.00399643055702308	0.0016628491606893	-0.000272026565730957	-0.0060564095416676	-0.0108247541777555
0.933611278659612	0.066388721340388	-0.0489727412263504	0.064529832451499	0.0137923721340388	-0.0143404337021005	-0.000274030784030765	-0.00527327004785338	-0.00668317060390589	-0.00987281154031161
0.0178034551212025	0.00942967658326752	-0.00143372566024659	0.0125557598703801	0.00102957235397825	-0.000412554843381145	0.000308508755298552	0.000663415423348822	0.000176224472342147	0.000661136072021361
NA	NA	NA	NA	NA	NA	NA	NA	NA	NA
0.110916242247382	0.0163590644353403	-0.0083689809853255	0.0608408965247386	0.00091455391392882	-0.00246547965227367	-0.000775462869172433	-0.000868636695394664	-0.00793908732830081	-0.0101113245197773
0.65802303739734	0.27199886682554	-0.0494930511554409	0.250983470847999	-0.0035271894124892	0.0118482569353997	0.00416053376145531	-0.0047852148528077	-0.0236066501497313	-0.0378824936095922
0.431543313699512	0.0985459584351482	-0.0499181683874206	0.346295180233783	0.00467017372305095	-0.00889660992388158	-0.00211321810041531	-0.0262494584943099	-0.0419066107450587	-0.0601617880974794
0.136234654923604	0.0531482992216416	-0.0112561045982718	0.100498625466379	0.00720602157689815	0.00391002422025444	0.00555802289857629	0.00101953379127082	-0.00671001351408948	-0.0129727087974918
0.150490576136638	0.0479019313988767	-0.0125296765374183	0.109285269769958	0.00143401028144924	-0.00329102555901883	-0.000928507638784798	-0.00537936466377686	-0.0115716245776077	-0.0164130321725455
0.370591648620932	0.224418178265653	-0.0327897092058966	0.235137094843333	0.00315594469838792	0.00179581684856789	0.00247588077347788	-0.0103737778062689	-0.0240925593983328	-0.0414979909283431
0.00858277980067017	0.00879238138007483	-0.000871049179119	0.00893621611774816	0.00511858972944906	0.00450199605416458	0.00481029289180682	0.00585224896703306	0.00505572383052014	0.00509443383904306
0.0934245676930362	0.00610730075596758	-0.00568917085900957	0.0420710703880183	-0.000952932836060183	-0.00279358781930182	-0.001873260327681	-0.00547151284192841	-0.00705145850616069	-0.0115030758448882
0.0095383595029868	0.00908622744893135	-0.000892826883455025	0.00862829262379482	0.00296212720736799	0.00285022882013524	0.00290617801375161	0.00211159560176884	0.00170194506475014	0.000899074942009762
0.66149243847873	0.270063214167873	-0.048836846378168	0.248065547248522	0.0143794074702754	0.0102659101478885	0.012322658809082	-0.000362393266902239	-0.0214023514678991	-0.0364868160105545
0.325321310956332	0.0988056355119661	-0.0289234973843978	0.246478533789209	-0.00199800176837789	-0.0185063486910459	-0.0102521752297119	-0.00333671062481422	-0.0168462601507895	-0.0344540571459252
0.107620791557525	0.0309619421351237	-0.00878066590608811	0.104962750003709	0.00864797921005246	-0.00265985630294908	0.00299406145355169	-0.00684974704203559	-0.0108882833546975	-0.017400618422951
0.905517169312169	0.0944828306878307	-0.0482575654311457	0.0897835714285714	0.00202026374859698	0.00571241622574947	0.00386633998717323	-0.00120002765752758	-0.0111222701263878	-0.0127700261956635
0.229885832160403	0.105776366806449	-0.0189736627642995	0.160889233833016	0.0128378474280562	0.00316423374984517	0.00800104058895068	0.00209898300670974	-0.00568409691687921	-0.0153717142881359
0.0339209902283215	0.00517964188426705	-0.00253373789912933	0.0143982792507957	0.000239355835060337	-4.21544147132941e-05	9.86007101735215e-05	-0.00156827628923062	-0.00284915700608285	-0.0037097135974321
0.0934910427607687	0.0637783169881928	-0.00557247039150752	0.0389431585782356	-0.00279416561511266	-0.00119132599303974	-0.0019927458040762	-0.00416767450588527	-0.00675087393854661	-0.00757474775779544
0.930523880070547	0.0694761199294532	-0.0487549698633585	0.0670283421516754	0.00263029020362349	0.000854241622574969	0.00174226591309923	-0.00897063233063233	-0.00982286562203238	-0.0149738447971782
0.906659611992945	0.0933403880070547	-0.0484143638981358	0.0889103880070548	0.0163269656886323	0.0086117764951098	0.0124693710918711	0.000916521564854778	-0.00161862795424195	-0.0057801746234174
0.0251084574807975	0.00138943002334394	-0.00155762245971467	0.00723352214951177	-0.000737011283518479	-0.000838926827897397	-0.000787969055707938	-0.0011584931670339	-0.0015852591932462	-0.00394360905309014
0.417731083261723	0.11820983830463	-0.0388247229004252	0.283752330680907	0.0250764630288026	-0.00880688100451582	0.00813479101214337	0.0225963016439123	-0.0268224254336732	-0.046446925736663
0.0710122647239917	0.0037275085625858	-0.00498072986662206	0.0390045479083664	-0.00297246136916701	-0.00108881907886664	-0.00203064022401683	-0.00504230136102293	-0.0084017844804363	-0.0105863599849776
0.220225922235656	0.0276839311022385	-0.0183038068344118	0.158621832901381	0.0005932065443639	-0.000993588541377877	-0.000200190998506988	-0.0116173650159738	-0.0212795739949739	-0.0300598155854015
0.0814114101413857	0.0123970754516179	-0.00542485575471882	0.0384360975655747	0.0031101853310172	0.00221970584680532	0.00266494558891125	-0.00219484033824954	-0.00366700485151156	-0.00661021412208741
0.0173365732423921	0.00471606210330271	-0.00144116071080456	0.0105573621787857	0.000229638285303577	-0.000236595200005584	-3.47845735100202e-06	-0.00160130723885702	-0.00187142431159516	-0.00209096919562749
0.895257909251243	0.104742090748757	-0.0477270970180282	0.0957583870450536	0.0130280695847362	0.000872026615360011	0.00695004810004807	0.0032765404348738	-0.0120618841270815	-0.0133632909682909
0.136275512664407	0.0532584858775534	-0.0108210180046767	0.100120762874873	-0.00133739587559209	0.00300861194894128	0.000835608036674595	0.000145747858290912	-0.00617328174646578	-0.0121063445954373
0.029091815366256	0.0323651657586394	-0.00240628190678465	0.0180291518003478	0.0167759254200117	0.00786816116055836	0.012322043290285	0.00798007535947749	0.00624053414338739	0.0071886745562337
0.073553350672938	0.00466276559494998	-0.00445343143385823	0.0286378265007804	-0.00245415878955986	-0.00229277267431012	-0.00237346573193499	-0.00573013716879409	-0.00650890787314513	-0.00981943285885012
0.0391188386148943	0.000636883405370797	-0.00249218599322357	0.0237723457137812	-0.00351443344289894	-0.00408530581829011	-0.00379986963059453	-0.00621733300701	-0.00878820005394826	-0.0101644820347262
0.217092210972065	0.0250134302755619	-0.0182928302879012	0.201381256534334	-0.00118209619092988	-0.00289144487583129	-0.00203677053338058	-0.0138485247268862	-0.0255965218731636	-0.0358520893848556
0.932316490299824	0.0676835097001763	-0.0487355606612051	0.0657157319223985	0.0110037477954145	0.00139393298059953	0.006198840388007	0.005412094356261	-0.00474798500881835	-0.00663840508257174
0.446845469092646	0.183740203840591	-0.0505860395483499	0.34681731831543	-0.00935680928218169	0.00365135427816821	-0.00285272750200677	-0.0213419509373202	-0.0402775197542201	-0.0572910087594453
0.203656572998653	0.0268392107488802	-0.0194925884728751	0.180443876905638	-0.00205767441829663	-0.00181716556901698	-0.00193741999365682	-0.0136540658810363	-0.0259650368990534	-0.0322899203791374
0.546013518741678	0.225774196553256	-0.0508199657339586	0.304207394956884	0.00691519045837752	0.0153540473877575	0.0111346189230676	-0.00857316572824407	-0.0268974218001027	-0.0439833504705756
0.657970983591353	0.272436181294988	-0.0501046900069496	0.250584746384913	6.21168691047336e-05	0.0128263620860758	0.00644423947759032	-0.00938340169863927	-0.022021310572949	-0.0384571753931495
0.932392751322751	0.0676072486772487	-0.0488329584771735	0.0657505820105819	0.00445312169312173	0.00353240740740746	0.00399276455026454	0.000391348805515501	-0.00839077797446219	-0.0103479409171076
0.453654616530447	0.183710762748812	-0.0495195026349929	0.341428732995616	-0.00120941484224008	0.00127220240378939	3.13937807746578e-05	-0.0242562703464912	-0.0422719257801593	-0.0532208161082512
0.457264941622948	0.24191010043022	-0.0378979485963593	0.245253303323842	0.0142634827271948	0.000350279334583703	0.00730688103088928	-0.0116264651861739	-0.0307562933504432	-0.0370130786141561
0.55661752881775	0.193357476918919	-0.0441335504896389	0.252938277022955	0.00971693600759405	-0.00230963133748019	0.00370365233505698	-0.013036112425274	-0.027191268038753	-0.0286192314598498
0.933680634920635	0.0663193650793651	-0.0489780514084877	0.0642993650793651	0.0146283597883599	0.00857751322751332	0.0116029365079365	0.00207520723104049	0.000435833333333413	-0.00543998196248185
0.856579582331249	0.143420417668751	-0.0469330980443197	0.124845147506814	0.00787065702815692	0.00504809884559876	0.0064593779368779	-0.00417300043342361	-0.0141167980978908	-0.0214868348020993
0.894266965688632	0.105733034311368	-0.0485624440461154	0.0966883253166586	0.0156586956870292	0.00367645342312006	0.00966757455507461	-0.00309981327314657	-0.0141042166783832	-0.0108461370356222
0.563325491108262	0.267876956199229	-0.0447232206444461	0.251467948733855	0.0216662419933451	-0.00353686228919325	0.00906468985207598	-0.000902473822109617	-0.0229738069707165	-0.0364507464291417
0.051134691825359	0.0064602866595182	-0.00186512082109531	0.0406935003050053	-7.71748737551925e-06	-0.00038906602421742	-0.000198391755796473	-0.00443467334756265	-0.00775619941698336	-0.010667528575009
0.65950273921894	0.320609215022054	-0.0493731769023849	0.24872044727525	0.027186348222225	0.0204346054543858	0.0238104768383054	0.00959501916187933	-0.00957742439225573	-0.0307952079921959
0.574989163148782	0.370479399485582	-0.0498730443407057	0.294280185031556	0.0318720398677034	0.0241356885098712	0.0280038641887873	0.00307563980236547	-0.0152610304430211	-0.0294298109611211
0.47628657006783	0.171157793631882	-0.0402334056085947	0.265935803264638	-0.00178798809464764	-0.000161269938267261	-0.000974629016457451	-0.0182478016540773	-0.0404404872316303	-0.0406749898498658
0.894544698573032	0.105455301426968	-0.0489339668562401	0.0968383702100367	0.0139503367003366	0.00861142135642123	0.0112808790283789	0.00166916947250273	-0.00187635164218503	-0.0109082865745367
0.0772905466200123	0.00502649075874799	-0.00490696417913956	0.0410505200068705	-0.00260826890166083	-0.00312097131753965	-0.00286462010960023	-0.00484718390157443	-0.0092676170438841	-0.0109249914978827
0.545061222075822	0.110825130460272	-0.0429478753203688	0.256456389853182	0.00146310791900817	-0.0913605010870425	-0.0449486965840171	-0.0476159936716019	-0.0753971605307644	-0.0962074652447155
0.0695495719554985	0.0409148449524099	-0.00371689366329787	0.0226374930740082	0.00254945864613351	0.00185779364332996	0.00220362614473174	-0.00200903163014693	-0.00195528787013236	-0.00141056411378676
0.57476374797222	0.286427221002808	-0.0500049357667735	0.290961109772087	0.0230840761940904	0.0220741002505132	0.0225790882223018	-0.00199470171047977	-0.0165160097122616	-0.0269719328941838
0.930858871252205	0.0691411287477954	-0.0485938796535408	0.0668733509700176	0.0103670723104057	0.00703737213403877	0.00870222222222217	-0.00593564386231038	-0.0122261479878147	-0.0105185421677089
0.0745483237201265	0.0445445848671088	-0.0042130545504931	0.0236391627405516	0.00395470173177766	-0.00422423462060627	-0.000134766444414305	-0.0015643176286248	-0.00293209206800146	-0.00826910805959134
0.0795164290870441	0.0464424202962507	-0.00494544793726646	0.0277623497839522	0.00466804858229115	-0.00332330667015654	0.0006723709560673	-0.00360058773436021	-0.00800126358170986	-0.00623000857970775
0.65957180386288	0.32091519509008	-0.0491506477967005	0.248612487004092	0.00227951957772032	0.0193873614543726	0.0108334405160464	-0.0023094384569724	-0.0138666411566126	-0.0203437906169377
0.905626560846561	0.0943734391534392	-0.0483571762607431	0.0901482539682541	0.0135061552028218	-0.00700845216511869	0.00324885151885157	0.00570231321147996	0.00441646985730326	-0.0116114811053001
0.663515220491699	0.317488278658588	-0.0495155544711809	0.246026781948165	0.028294508728149	0.0132731751477178	0.0207838419379334	0.0105404522514442	-0.00938937963735864	-0.028163005224182
0.904107151675485	0.0958928483245151	-0.0483451980422103	0.0913250705467372	0.0005752821869488	0.00819879188712525	0.00438703703703702	0.00449415343915349	-0.00335323201489868	-0.0145869418236084
0.852362387365721	0.147637612634279	-0.0472421458004079	0.125624508577842	0.0157444263144262	0.013383544726878	0.0145639855206521	0.0035364829497414	-0.0083270841096087	-0.0169965642037702
0.320328742125132	0.0979771955980743	-0.028286418353294	0.245222254653407	0.0174689076652799	-0.000243176130676981	0.00861286576730141	-0.00717458511183316	-0.0159701918089563	-0.0306439185716413
0.32207065422498	0.0537411165084868	-0.0291411992559493	0.247455328890631	-0.00021013157402	-0.00825248252656385	-0.0042313070502919	-0.0227069211732614	-0.032345119257971	-0.0491677063663533
0.00514868173327996	0.000556637631995739	-0.000439791241155832	0.00624611582591889	-0.00022985514475616	4.14978032225004e-05	-9.41786707668296e-05	-0.000444575390657101	-0.000722672297926754	-0.000962798264941724
0.0682087365084365	0.00358646374963588	-0.00384121880125757	0.0250924168838137	-0.00416333213999512	-0.00338999502066031	-0.00377666358032772	-0.00411764833926694	-0.00574817141749384	-0.00816398235101337
0.00892487755940596	0.000160350554530045	-0.000447509132620342	0.00400328533961961	-0.000986621072250957	-0.0015682965170243	-0.00127745879463763	-0.00185679833587139	-0.00217221248905361	-0.00226979159320564
0.0818355711750985	0.0124944939590184	-0.00510023880879942	0.038580295569443	-0.000585823799995625	0.00375674660438202	0.00158546140219321	-0.00289704799536909	-0.00264533402051459	-0.00686952722676148
0.398592865423838	0.0764417608001358	-0.0377689546008856	0.287035075437044	-0.00449977052829392	-0.0190871903547867	-0.0117934804415403	-0.024273851272736	-0.0388225903809828	-0.0579608742108501
0.556841782665995	0.181729258070548	-0.0489021310559964	0.296492248275655	0.0077467424073171	0.0124596569283119	0.0101031996678145	-0.0178700109977065	-0.0300340260649176	-0.0479877506829928
0.0728642946270054	0.0516761087921775	-0.00303135365156763	0.0434922668570929	0.000702387975182739	0.00170214022897679	0.00120226410207976	-0.00152888657509993	-0.00342436022617519	-0.00954718433953029
0.415045157895371	0.0775593315744894	-0.0380602735952278	0.286357516407355	-0.00810151460275399	-0.0244146110372843	-0.0162580628200191	-0.0241517751103547	-0.04252781856222	-0.0515682881814887
0.0175410619122039	0.00299715692665953	-0.000911818961262308	0.00186731705513812	-0.000515449859257298	-0.0025921175242345	-0.0015537836917459	-0.00139388289184081	-0.00164148714000009	-0.000418084126139882
0.393352443216689	0.0748883810254607	-0.0378231148942476	0.28874374663367	-0.00688304898855951	-0.00615417370896526	-0.00651861134876236	-0.0250398210930525	-0.0376985346798052	-0.0573151575978889
0.0267242779977821	0.00531739801729471	-0.00153524893159854	0.0086366079831956	-0.00185023717847752	-0.00258385873308134	-0.00221704795577943	-0.0022851013972763	-0.00139958396533168	-0.00327175868169438
0.0985286281516164	0.0652820670653405	-0.00588713658053472	0.0416002249516434	0.0084980182839009	-0.00153599069106733	0.00348101379641678	-0.000983774281340333	-0.00219643472193425	-0.00596061274266578
0.891689927849928	0.108310072150072	-0.0474054988762894	0.0975469857303191	0.00888927849927856	0.00513716135716136	0.0070132199282199	-0.000415759579926234	-0.0149354328850162	-0.0126483262815617
0.0940463314707361	0.00625075264501318	-0.00570707419398205	0.0424373281005446	-0.00226191234854042	-0.00167060438572127	-0.00196625836713084	-0.00619216781461605	-0.00849341981038622	-0.0107924491130538
0.0120351927970758	0.0343433434150088	-0.000986880947089893	0.0119150240617535	0.0107046973557962	0.0100881563655592	0.0103964268606777	0.0109565373214351	0.0105417680451815	0.00992797654683976
0.152772327163761	0.104696498349313	-0.0123462771406052	0.108342339934471	0.0110981577143611	0.00646901160649288	0.00878358466042697	0.000328058311422741	-0.00483581295478502	-0.00867828757742883
0.0286829149958003	0.0321689654690672	-0.00230969962915312	0.0181152728029117	0.0137617102924838	0.00626083189845946	0.0100112710954716	0.00893333323232464	0.00544086742562079	0.00704644290263727
0.0266242199606859	0.00666368642246258	-0.000362333590518481	0.0146534797111982	0.000297237729926944	0.000209684578672032	0.00025346115429949	-0.00212844814733997	-0.00411148400835206	-0.00573056531147381
0.00854030742526916	0.0223071889273635	-0.00051013754334985	0.00671999710874947	0.00870729363278358	0.00191524179631241	0.005311267714548	0.00293611470014205	0.00206759767614171	0.00513052381581842
0.0308544487060181	0.000232181309813249	-0.00178486558412285	0.018869974620271	-0.0044433459756378	-0.0044901716230817	-0.00446675879935975	-0.00601960846240789	-0.00754907974354644	-0.00851637993813366
0.55383487734477	0.193875075466235	-0.0435363456487556	0.25427402160989	0.0201560910984881	0.00947113214821915	0.0148136116233536	-0.00953455351409549	-0.0294350511930629	-0.0333880372028623
0.451576137072309	0.189740320081737	-0.0495504936614864	0.339529240961733	0.00842875873602195	0.0121226604851842	0.010275709610603	-0.00999625102250085	-0.0294706735443414	-0.0470173391325444
0.0892263695483101	0.0563129382541486	-0.00561332484652373	0.0364362518977814	0.000317146286655412	0.00143485328423279	0.000875999785444101	0.00321935844016454	-0.000191717033454011	-0.00405368027306277
0.657914711116956	0.274452689861888	-0.0499596726186857	0.247393789883142	0.0272097540171775	0.0187934554953387	0.0230016047562581	0.000513636249087623	-0.011116096656128	-0.0268601172350763
0.0265971206392449	0.00194229686575073	-0.00156799269860436	0.00862368190508829	-0.00119091436540055	-0.00051104984605042	-0.000850982105725488	-0.00121431927731972	-0.00207451619947609	-0.00274775864353907
0.93318905643739	0.0668109435626102	-0.0489340401483227	0.0647853880070546	0.0126179805996472	0.00537919753086413	0.00899858906525564	-0.00529457571749237	-0.0119219769119769	-0.0061441880033547
0.894212450697451	0.105787549302549	-0.0490912745271198	0.096948872053872	0.0188672847522848	0.00941269841269843	0.0141399915824916	0.00196652196568858	-0.00539155563572236	-0.0105560849952516
0.451520732661617	0.189975314709215	-0.0504569099718319	0.341235943614841	-0.00296446107220527	0.0105212681154454	0.00377840352162007	-0.0114220770853031	-0.0315362966635744	-0.0459181191583882
0.0962635387205278	0.0741949995412706	-0.00566218460103234	0.0402925492096504	0.00831939303540634	-0.00202790325346491	0.00314574489097072	0.00140806079960945	-0.00213906298490976	-0.00623832849378922
0.363998786923057	0.135337441743546	-0.032181414513221	0.235710920680032	0.00137733895831904	0.00298860652153748	0.00218297273992829	-0.00973437344643679	-0.0312883746153274	-0.0395769046919173
0.925380652557319	0.0599983322577192	-0.0488470730496589	0.0715426807760141	-0.00743575917909245	-0.0386169685447757	-0.023026363861934	-0.0117011224097253	-0.0182768268704788	-0.0286036620686866
0.0249462400725255	0.00133921140533023	-0.00142746032351926	0.00708085470195504	-0.000143201733708534	-0.000799261436712211	-0.000471231585210372	-0.00104628684877058	-0.00127983776777437	-0.00304647011527193
0.00907306198934846	0.0225360147952419	-0.00099117420456449	0.00832966351116718	0.00687584392052945	0.00659613762753428	0.00673599077403187	0.00808959927745727	0.00842347809836767	0.0033282996292221
0.102843027494545	0.00954009831609798	-0.00736296232818751	0.066035757378362	-0.000515771532552167	-0.000751649617621114	-0.000633710575086641	-0.00645929462690506	-0.0118114410827682	-0.016479663091688
0.902376904761905	0.0976230952380953	-0.0488276285220786	0.0929312433862435	0.00915985008818343	-0.000580010514177109	0.0042899197870031	-0.00689771990355326	-0.00993698235915197	-0.0165344405156247
0.376467942400044	0.223857575108961	-0.0323716072259072	0.233805791582614	0.00150226092144518	-0.00162975945944444	-6.37492689996022e-05	-0.0111331666855431	-0.0226777646372804	-0.0381894267082667
0.0409973209957503	0.00147077408396085	-0.00298503524328778	0.0254065788897078	-0.00425192532383076	-0.00398274405796858	-0.00411733469089967	-0.00661552084703773	-0.00871827238356542	-0.00981908252047882
0.0289997758332718	0.0321521761971816	-0.00204371831636758	0.018052613266412	0.0152061595026297	0.00436372570672854	0.00978494260467911	0.0115867062770131	0.00810182887626675	0.00721469045110972
0.0816766584271442	0.0128373724427231	-0.0052331565687056	0.0385104731056579	0.00260343620262085	0.000406877961747792	0.00150515708218432	-0.00290667760957868	-0.00436838687275984	-0.00678668560927194
0.924445881834215	0.0607740066441739	-0.0493313887211863	0.0726507848324515	-0.00480663910163903	-0.0484866772550407	-0.0266466581783399	-0.0192150705621539	-0.0372954537195882	-0.0376780222419717
0.320047793827867	0.0974637064688625	-0.0288000895593265	0.245006146610231	0.00194003249075553	-0.00269052802948794	-0.000375247769366205	-0.00649132504009514	-0.0280875303466014	-0.0373804404003559
0.933358306878307	0.0666416931216932	-0.0487370418103128	0.0642472486772487	0.015203544973545	0.0047672134038802	0.00998537918871267	0.00307928932178936	-0.00509396665063322	-0.00682821588904914
0.0996870984545163	0.0654520009798342	-0.00644068735700774	0.0412554434118575	0.00358368205972047	-0.00227080377436824	0.000656439142676116	-0.00516119295520995	-0.00609909434940573	-0.0054826281026718
0.0311077695012746	0.00199684732034716	-0.00174789359013797	0.00987799942257707	0.00055098124736953	0.00102692296950767	0.000788952108438604	-0.00086583575657271	-0.00159958781818547	-0.00253949939364608
0.418658164553859	0.118270233534092	-0.0380551335823521	0.283491222012637	0.0266857320955577	-0.0162936285654722	0.00519605176504273	-0.00840223324224504	-0.0256595694047209	-0.0486441015698163
0.658948837763199	0.27275530045372	-0.0488107762428608	0.246469461766228	0.0161570784760295	0.0209577565996484	0.0185574175378389	-0.00125303097316443	-0.0108733704726437	-0.0306464584157593
0.658496137833315	0.273642807668629	-0.0487670937193188	0.246900928397081	0.0251000299955602	0.02175226291404	0.0234261464548	0.004817197643189	-0.00652390642844791	-0.0240223743624675
0.0502652846092752	0.00671069101349402	-0.00167425800307724	0.0444400413531575	0.00017910191582645	0.000416360856594078	0.000297731386210268	-0.00458211485601735	-0.00797128745945294	-0.0115113230642696
0.889648027404694	0.110351972595306	-0.0480346383365603	0.0998699620132955	0.00254720988887647	-0.00591556147556138	-0.00168417579334246	0.000149074875741562	-0.0115836552644886	-0.0158585755602423
0.13213675234313	0.0886900153407114	-0.00890891515587224	0.0678139773111961	0.0158159164569313	0.00347600379605378	0.00964596012649252	-0.000240171045750998	-0.00900868218566783	-0.017749341837784
0.932537116402116	0.0674628835978835	-0.0486767344380739	0.0653595502645502	0.0147863756613756	0.00363505772005768	0.0092107166907166	0.000332768558601759	-0.0107090039127541	-0.00712226471059807
0.457199723495606	0.31762398776488	-0.050384359647233	0.338580672044035	-0.00236122163657931	0.0115664529931157	0.0046026156782682	-0.0136948686172138	-0.0282412451492182	-0.0470285366467735
0.326231610656708	0.0993147808955196	-0.0291872974594025	0.247637286441136	0.0329347022077838	-0.00401507873847418	0.0144598117346548	0.000573633276021002	-0.0163853031469164	-0.0277335241428605
0.856316424378091	0.143683575621909	-0.0469339016311529	0.124454034175701	0.00636762916096245	0.00605447408666704	0.00621105162381475	-0.00268883356247396	-0.0116523975608251	-0.0230951742946596
0.642260106145572	0.180411464120072	-0.0492598488106009	0.252136195309974	0.00196522134924804	0.006233521786987	0.00409937156811757	-0.0231922955015855	-0.0261417725940577	-0.0426613770738981
0.0362478601277622	0.0136077111615945	-0.00181316972202904	0.00600512313355853	-0.00112940632852461	-0.00364768708104168	-0.00238854670478314	-0.00506565737301068	-0.00440486322951229	-0.00461143786849988
0.574747328465182	0.284910297175094	-0.0503097999345786	0.292152826801436	0.0296915062453162	0.025498845160674	0.0275951757029952	0.00176234407456854	-0.0115447542743107	-0.0305807896290852
0.0671605332001939	0.029974131882853	-0.00324525765603705	0.0433880836005831	0.0135603506804883	0.00973927424995875	0.0116498124652235	0.00221153331776612	0.00109202798426174	-0.00354912648351458
0.0712403895513084	0.00348532936991733	-0.00443839414859608	0.038977963558625	-0.00134180270433271	-0.00250640724498778	-0.00192410497466025	-0.00594819977525828	-0.00819593524211143	-0.0105794956593639
0.0936843279412504	0.0062801896972372	-0.00617440765739891	0.0423328678751473	-0.00256648681456206	-0.00121977158037878	-0.00189312919747042	-0.00466614602239261	-0.00805518780242159	-0.012963736095815
0.932907513227513	0.0670924867724867	-0.0483160598475638	0.06532582010582	0.00898502645502641	0.00100275132275129	0.00499388888888885	0.00325176502509827	-0.00115012786596125	-0.00244185185185186
0.0963414883210267	0.00796144662000113	-0.0060232623097657	0.0437365704882968	-0.000136411128354968	-0.00100024017676499	-0.000568325652559987	-0.00440235350800194	-0.00941570559989666	-0.0133865828887121
0.64636180270995	0.177522276480639	-0.0486590283161156	0.249088465219353	0.0011920347527703	-0.00183656053451775	-0.00032226289087367	-0.012171271644239	-0.03005507114177	-0.0443770513882231
0.095813523919983	0.0737342769703593	-0.00582027570877265	0.0402663241417586	0.0131541173425244	-0.00154665788436292	0.00580372972908075	0.00197178802086788	-0.00379104660742549	-0.0120809976282759
0.65400627593641	0.275811301097022	-0.0490631877974185	0.249266302938726	0.012637998024449	0.0176483214687693	0.0151431597466091	-0.00072588554426567	-0.0130716097974631	-0.031477639372012
0.55152538205283	0.320338834342956	-0.0524268453148173	0.305136047293976	0.00595514414656462	0.0144596598668394	0.010207402006702	-0.00947852329347121	-0.0269468581257396	-0.0405708654282385
0.107918418595683	0.0113088638141511	-0.00762999663638364	0.0578964112876204	0.00200333169184851	0.0025397138256945	0.0022715227587715	-0.00270417740184041	-0.00707310269020772	-0.0104415884769897
0.85747779356446	0.14252220643554	-0.0467579574783721	0.12518315659649	0.00563635746969082	0.00929605123271793	0.00746620435120438	-0.00354903376398463	-0.0116848307121347	-0.020474059097173
0.126834417168044	0.011475866514411	-0.00822163767394961	0.0680435920273308	-0.0043644401929941	-0.00579472744222065	-0.00507958381760737	-0.00936066231076857	-0.0143754192192874	-0.0175303861453022
0.553824775933337	0.192856191080267	-0.0427975344008101	0.25372329396479	0.0090010278042788	0.00399324800455036	0.00649713790441453	-0.00405141009219334	-0.0264048996849435	-0.0389808899443953
0.659284974381843	0.322137623626401	-0.0498178088266522	0.248854728627263	0.0212046383895657	0.0188565172815893	0.0200305778355775	0.00264642648497526	-0.0118669561748015	-0.0239983262091965
0.216535028983132	0.0246088057468539	-0.0178758786348188	0.20233107405511	0.00173695430324963	-0.00202619921468417	-0.00014462245571728	-0.0144857390180027	-0.025677751086433	-0.0362854245965887
0.41802288537786	0.117668247998529	-0.0390592225823937	0.285756155704515	0.0113297795490553	-0.00878398219003551	0.00127289867950986	-0.00365106525958764	-0.0283102332220023	-0.0406102347642617
0.305618520236872	0.107300256568697	-0.0277665627933367	0.218294567189455	0.0313382408205976	-0.0078381399919516	0.011750050414323	-0.00493233422944478	-0.0157323676995634	-0.0240258542171861
0.031873201155818	0.0117324866984563	-0.0020617049341438	0.00821820051251675	-0.00209926930220368	-0.0045050270304327	-0.00330214816631819	-0.00328155056945061	-0.00346438560190472	-0.0046848273641649
0.114710216983172	0.0732723484641843	-0.00851464389914369	0.0720608165115565	0.00225661571277315	0.00320536749455026	0.00273099160366171	-0.00332630549326486	-0.00391942758201848	-0.00769515770513833
0.933650017636684	0.0663499823633158	-0.0483269252364145	0.0642466490299824	0.0159018342151677	0.00713553791887134	0.0115186860670196	0.00373131834215168	-0.00232910173160161	-0.0149733843008841
0.325385842033397	0.0991207193418664	-0.0298288019453445	0.246833667760024	0.0041651076009106	-0.0103174099068423	-0.00307615115296583	0.000361785159761985	-0.0264556100843781	-0.0265564139052253
0.93269544973545	0.0673045502645502	-0.0486811882022889	0.0652956613756612	0.0143689947089947	0.00869121693121688	0.0115301058201058	0.00674025493025487	0.000374879934879946	0.00270945125861788
0.841386895943563	0.0858763965934982	-0.0460264665549129	0.131372525252525	0.00260286205805815	0.00156275650275661	0.00208280928040738	-0.0112168609079001	-0.0162464775025438	-0.022434670174559
0.0179896247693339	0.00778248715840262	-0.000696744378432864	0.00700417351603944	0.00314531914991381	0.00191811953958008	0.00253171934474694	0.00304785255092203	0.000864838740729099	0.000499034117282561
0.0361035336711134	0.0138958176345116	-0.00213268911125444	0.00612573188597608	-0.00117153913416387	-0.00394320293493728	-0.00255737103455057	-0.00364226887887006	-0.00440777195001364	-0.0048884509217627
0.0355726053281126	0.0118829582405428	-0.00196738362243623	0.00582175202105253	-0.00413909212698967	-0.00447141293358768	-0.00430525253028868	-0.00418590060138334	-0.00616739556720924	-0.00424788609636184
0.843626745230079	0.0844789846350255	-0.0467327556527554	0.130083713323713	0.00156425384731973	0.000628712622759653	0.00109648323503975	-0.007589309513369	-0.0182311515769327	-0.0319780470815129
0.657925967644407	0.273787097175603	-0.0497077422766568	0.246620376214452	0.0104402464311915	0.0158292129751539	0.0131347297031726	0.0048327460572678	-0.0104824518896172	-0.02655673368296
0.0754529197946011	0.0567114468022996	-0.00331160786130801	0.0470730585054794	0.00721890366945033	0.00333677985052162	0.00527784175998598	-0.00245767054892949	-0.00197931453187693	-0.00281581455584907
0.0408909565163491	0.0290951164061591	-0.00189245969069634	0.0217066606745968	0.0071180886766368	0.0036136773781771	0.00536588302740695	0.00828745168720808	-0.00191884185206168	0.00134797980446617
0.415579290777328	0.0776045870347017	-0.0390841624032636	0.286140434760292	-0.00464128436001832	-0.0102290605954697	-0.007435172477744	-0.0283379703024389	-0.0401740095810218	-0.0534714535943432
0.882114275292609	0.0707985931963042	-0.0479114773844249	0.104895707070707	-0.00284403793737131	-0.00204904595404598	-0.00244654194570859	-0.00806030729256213	-0.0165660832531667	-0.0241112490385904
0.320601572851171	0.0971121074414878	-0.0287054378768	0.244070358616437	0.00868914502291052	-0.00110930646544083	0.00378991927873484	-0.000995868842561254	-0.0100901197335994	-0.027713959850375
0.0273994141923136	0.00717531055739656	-0.00194508075888047	0.00922250642910255	-0.000899617187415339	-0.00206236074491568	-0.00148098896616551	-0.00145738074494191	-0.00222823007533639	-0.00373917217456632
0.93215815696649	0.0678418430335097	-0.0488125923545124	0.0657885097001764	0.00385395943562616	0.00665052028218704	0.00525223985890655	-0.00656885922719264	-0.00693512345679004	-0.00878291446208113
0.883949487241154	0.0698812661730254	-0.0477536529190391	0.103370124751792	-0.00115921107119765	-0.00784205480831901	-0.00450063293975833	-0.0123966672104506	-0.0179511680712171	-0.027994553477881
0.0200914109289718	0.0243508625516556	-0.00167341883441306	0.0151205732398816	0.0190099505833897	0.00481598226338281	0.0119129664233863	0.00328137042501712	0.00604552648502955	0.00521525890975806
0.0404943749618047	0.0293598208741787	-0.00200261493800323	0.0221103544054131	0.0178226287935717	0.00360737323262786	0.0107150010130998	0.00547110791386259	0.00219847305479485	0.00692493806529046
0.932555952380952	0.0674440476190477	-0.0488633139618642	0.0654518253968254	0.0101546472663139	0.00569649029982355	0.00792556878306871	0.00325796296296299	-6.09656084655796e-05	-0.0044571996576408
0.278964778148817	0.0445195035856088	-0.0260483716656679	0.218292529869043	-0.00214946376514524	-0.00755251569281534	-0.00485098972898029	-0.0172017362856807	-0.0278581965115066	-0.0418213628963364
0.325922441674464	0.098946929553744	-0.0291864446973419	0.246273916235867	0.024481853696164	-0.0213189554498111	0.00158144912317648	-0.0114110334138349	-0.0187831087533714	-0.0373444666314182
0.457074253673793	0.318321677452446	-0.0511469504603697	0.338389057144699	-0.00236379704454309	0.00969420984497488	0.00366520640021589	-0.0171623647066864	-0.0300802205784654	-0.0440627885203755
0.0213211200103491	0.00466552062216562	-0.00186853875945825	0.00995910272514265	-0.000372656971471909	-0.000237382686249642	-0.000305019828860775	-0.00133696046510675	-0.00200183724290397	-0.00275808652648217
0.541826618467101	0.226550088475457	-0.050839957574747	0.309404595289881	0.00393415768186089	0.00877264420484203	0.00635340094335146	-0.0112131397942907	-0.0325131994501086	-0.0467163389275616
0.10197806110247	0.0761728896168331	-0.00616080813127563	0.0422697095025226	0.00959517335558119	-0.0042543838920093	0.00267039473178594	-0.00725565532270481	-0.00234525180697248	-0.00678739130581937
0.924143412698413	0.0606104928267094	-0.0488468165646577	0.0730776984126983	-0.00407881994548653	-0.00831382435465766	-0.00619632215007204	-0.0127167763101097	-0.0173731045479575	-0.0257081253375681
0.0358996154260043	0.0118357918449527	-0.00186784275700928	0.00585951381565455	-0.00188480797949492	-0.00377675483293917	-0.00283078140621705	-0.00384582899990994	-0.00536710161728201	-0.00490636235195635
0.551142752646859	0.323139875988345	-0.0511027002931682	0.302827420440554	0.00782905792721111	0.00642607178505028	0.00712756485613064	-0.0149005823033539	-0.0276341871517057	-0.0389869068973232
0.114888687527591	0.0896750557706334	-0.00840465554420354	0.0957389149947339	0.0168121652548492	0.00257313508431653	0.00969265016958284	-0.000501482718042262	-0.00352800515595562	-0.0150154963330709
0.193879948692011	0.076996787121936	-0.0172513867889902	0.141832889505676	0.0203438321138115	0.00722972102284558	0.0137867765683286	0.00580497949050438	-0.00819575709863712	-0.0122030249067272
0.53338169407049	0.126067588413453	-0.0488696887104414	0.306463182493691	-0.0109558560909367	-0.00696391947506159	-0.00895988778299917	-0.0212143624896196	-0.0408132652862738	-0.0566244754109753
0.411846639837444	0.117229316844915	-0.0395251200804734	0.284156377798515	0.00833156288540943	-0.00757429019825373	0.000378636343577876	-0.01179956082155	-0.0211276889155523	-0.0369088271754833
0.224579589462122	0.0315731792940104	-0.0177716507888145	0.159741600299541	0.000265318967568373	0.000274083270258824	0.000269701118913612	-0.0129512813902757	-0.0202980475351896	-0.0272745575411389
0.539885218746803	0.226582032438522	-0.0507341104536015	0.308086918707114	0.00408214846985744	0.00427062321467242	0.00417638584226487	-0.0121580595719832	-0.0255226526509617	-0.049127019012855
0.932654611992945	0.0673453880070547	-0.048403454972428	0.0654253880070547	0.00595104938271607	0.00665344717011385	0.00630224827641501	-0.000916248997915758	-0.00927282748116087	-0.00683213243546565
0.883379451166118	0.0706095989526073	-0.0489755324513187	0.103864975641642	0.00111301211134551	-0.00738407763078908	-0.00313553275972178	-0.01615114826885	-0.0188956091040403	-0.0264778664539125
0.0990900816832054	0.0651278284540524	-0.00616326362105678	0.041320043062108	0.00659276086941835	0.00104330486829442	0.00381803286885639	-0.00122603815386037	-0.00537868319310469	-0.00980839247470637
0.45812549350665	0.317789975629785	-0.050420658360645	0.339549886334708	0.00800960540644763	0.0113431055869346	0.00967635549669116	-0.012780072021449	-0.0349621395903154	-0.0445930341358214
0.305132464037368	0.0527012470029763	-0.0277955361510208	0.247099982738423	-0.00969343613644613	-0.0120141213652141	-0.0108537787508301	-0.0206720422920943	-0.0327230144485401	-0.0494809164322883
0.200127618781644	0.0692923320455548	-0.016805815214796	0.140689688226361	0.0021824530895988	0.000888721482391969	0.0015355872859954	-0.0121477706422429	-0.013292509306381	-0.0263672845483866
0.295993137216014	0.0454599278319839	-0.0267369468618051	0.21840085293192	-0.00163810209977666	-0.00450689179305808	-0.00307249694641737	-0.0149058433914079	-0.0276581553310195	-0.039861086976245
0.892852671957672	0.107147328042328	-0.0483352860044011	0.0982480511463846	0.00360346116846122	-0.000327352277352255	0.00163805444555454	-0.00653108385441714	-0.0190251073082213	-0.0177585819581653
0.0282748978390494	0.00187105349783016	-0.0016389762642082	0.00839633762688093	-0.00134614298223986	-0.000420746304992687	-0.000883444643616272	-0.00204340368944888	-0.00286305988142813	-0.00447391095699916
0.661452038350929	0.270041812977597	-0.0493839659648073	0.247921887852674	0.00490924560474504	0.00779814323399319	0.00635369441936917	-0.00667449382819596	-0.0200583746057423	-0.029632379574552
0.0267142952328151	0.00548413275685649	-0.00198587062411474	0.00888125056122246	0.000387784150738008	-0.00103873258511651	-0.000325474217189255	-0.00231770728487058	-0.00202453708856984	-0.00295610002909931
0.447789305233514	0.155509532464109	-0.0374234816026447	0.252382266076176	-0.000837177383872234	-0.00538536775269716	-0.0031112725682847	-0.0230502787142976	-0.035075566363817	-0.0462537694069496
0.229062803558903	0.105505092107278	-0.0186568962017887	0.15889507525596	0.0269830233046062	0.00267397056594215	0.0148284969352742	-0.000364143768073533	-0.00917365471140766	-0.0147762124103496
0.096798331978348	0.00793946795292998	-0.00604730623289021	0.0438157256317846	-0.000845478689410636	-0.00258716004068317	-0.0017163193650469	-0.00616344994440918	-0.00819789348529019	-0.0125935256762927
NA	NA	NA	NA	NA	NA	NA	NA	NA	NA
0.150050951227283	0.0483899097587631	-0.01243680639128	0.109897169105898	0.00476803737436227	-0.00241613035224025	0.00117595351106101	-0.00435677213404057	-0.0147292478594336	-0.0155623617973628
0.663503623981672	0.318527422596703	-0.0486245287013722	0.245512886388312	0.0167068366812623	0.0195492844162373	0.0181280605487498	0.00529233170009047	-0.0107401618093361	-0.0252112910720714
0.65887867286132	0.272484500246524	-0.0474366787627664	0.245903966769647	0.0226367884058654	0.0142757918479727	0.018456290126919	0.00357951175079418	-0.0175961877336104	-0.0250405454157065
0.580575351473302	0.365569067346679	-0.0500237295717498	0.291288575399573	0.0314434385336688	0.0202120495213023	0.0258277440274856	0.00772255720523729	-0.00888203681742294	-0.0264962776488269
0.562985886263307	0.179169040522638	-0.0495315985217585	0.293863387223375	0.00659781161154138	-0.000827414174061292	0.00288519871874005	-0.0165294734826891	-0.0343628848207727	-0.05330103319209
0.00861206264825545	0.0226142481793334	-0.000457191827090806	0.00687685474401103	0.00197115616155374	0.00134039076066361	0.00165577346110868	0.00127080245077835	0.00277021051795303	0.00172013791607063
0.398818717784603	0.0759050611701412	-0.0378200192433853	0.28763026029614	-0.00849718550622131	0.00128761204346406	-0.00360478673137865	-0.0271490740805166	-0.0395449723521463	-0.056547668671842
0.354498386346433	0.0710010399822376	-0.0332728134527146	0.238551526799039	-0.00903639692869218	-0.00917671011072801	-0.00910655351971007	-0.0147629575877213	-0.0301383660819318	-0.0459336147776839
0.0678502599955291	0.0296773360969471	-0.00303027384605868	0.0428062163266148	0.0104834645753602	0.00354146559060527	0.00701246508298274	0.00493481532990313	0.00442475862339647	0.000369759833342476
0.900679991181658	0.0993200088183421	-0.0486957201824372	0.0944318606701939	0.010222208655542	0.0101531834215166	0.0101876960385293	0.00616592555592554	-0.000167968327968282	-0.0106621758180092
0.201286135913773	0.137915317966339	-0.0171632220232507	0.13852950787715	0.0140268390113645	0.00798500486592948	0.011005921938647	0.00259748840764179	-0.00272537954076482	-0.0152927268488981
0.0731443379302231	0.0514683322225992	-0.00299246844245127	0.0424854410573111	0.00291248260652695	0.00193356906488475	0.00242302583570585	-0.0051534729294514	-0.00334988170711367	-0.00693951415938741
0.852096962481963	0.147903037518037	-0.0480246928584999	0.126680780022447	0.00563937673437664	0.00985666987333644	0.00774802330385649	-5.62929046263871e-05	-0.00910998254831608	-0.0121997146943471
0.109884694236055	0.0108647638877043	-0.00769621500073017	0.0677094240247408	-0.00217909947019521	-0.00509249676162253	-0.00363579811590888	-0.00823305836661492	-0.0133132503982568	-0.0161576645132169
0.026001531594085	0.00173923371906219	-0.00151533549104497	0.00736015668550205	0.000503477920817234	0.000216037143723757	0.000359757532270497	-0.000826781906354979	-0.00183698602694519	-0.00213808430984567
0.0152806534061824	0.00253994050294214	-0.000837238266091486	0.0024215766541162	-0.00110159385436238	-0.00203012719020145	-0.00156586052228191	-0.000852492582501189	-0.00217136625884936	-0.000806077899587263
0.371091340014595	0.136180320282963	-0.0328426042674706	0.23569371186189	0.00382884289461705	0.0014922047717319	0.0026605238331745	-0.00721639125778728	-0.0256783775861552	-0.039585796475258
0.12271444627584	0.0187312820340574	-0.0107468679558157	0.0960125539990468	0.00211835311157471	0.000607607099262511	0.0013629801054186	-0.00801767677255943	-0.0112211498518644	-0.0192328380503591
0.580057004085002	0.36722171371357	-0.0514940757147233	0.29089463694349	0.0326801398157899	0.022915457819802	0.027797798817796	0.00507842373435619	-0.0205913753899658	-0.0257821826695835
0.458195397428032	0.241349163283233	-0.0386415030314317	0.248217929900031	0.00737803974708712	-0.000968184970305486	0.00320492738839084	-0.0116703134696089	-0.0225577246467216	-0.0380403347146114
0.930361534391534	0.0696384656084656	-0.0490497378042942	0.0674462433862434	0.00786186948853629	-0.00924710758377423	-0.00069261904761897	-0.000430247314413879	-0.000132204585537865	-0.0130339682539682
0.562291731663138	0.268381842072357	-0.0442010041302956	0.252529804819347	0.0226433533259044	-0.000816295356173002	0.0109135289848658	0.000293839849907163	-0.0204402310273147	-0.0298983112920532
0.654510326389378	0.275881401060301	-0.048584393524651	0.249256835094901	0.0138248284563189	0.0173209280657576	0.0155728782610383	0.00434698552080726	-0.0195491659788917	-0.0277953898164284
NA	NA	NA	NA	NA	NA	NA	NA	NA	NA
0.902647504409171	0.0973524955908289	-0.0489302085798976	0.0924661992945327	0.0127540035273369	-0.000932994884563443	0.00591050432138673	-0.00272561334634869	-0.00876593400426739	-0.00792584255250928
0.657295086343343	0.274390804776611	-0.0481455693098375	0.246716060791884	0.0178270031111721	0.0158736134992677	0.0168503083052199	0.000684749545060703	-0.0116492684988223	-0.0206240633508068
0.278629162412153	0.0439701487001549	-0.025583418732862	0.218456757800366	0.00134270195491831	-0.00247382222792952	-0.000565560136505605	-0.0123982859278535	-0.0337315118972883	-0.0412382937644789
0.132786761194452	0.088777876844568	-0.00860859929003467	0.0674580174596585	0.0161925344347633	-0.003587581914099	0.00630247626033217	-0.000272977210073161	-0.00315342378282718	-0.0103068125230072
0.209421085660183	0.13840859731872	-0.0171987255734884	0.139482326952397	0.0235203874092657	0.00278897138436118	0.0131546793968134	-0.0018796600787398	-0.00735260913398417	-0.0128957936675085
0.0248497424165294	0.00149776103906756	-0.00144489173787426	0.00725761156216541	-0.000391679317561663	-0.00138944056618371	-0.000890559941872687	-0.00108154257661773	-0.00265843099058205	-0.00244900665392285
0.930809947089947	0.0691900529100529	-0.0487686398036846	0.0668178306878306	0.00830019400352722	-0.00019805996472666	0.00405106701940028	-0.00440153599486925	-0.00474766110432778	-0.0147918347855849
0.647676007972575	0.177986324337636	-0.0486910506108404	0.248597616572664	0.00680129933202678	-6.27459692142951e-05	0.00336927668140619	-0.0108252558659534	-0.0338672301403758	-0.0450614707340684
0.0340895406058849	0.00522951880621845	-0.00284098661540009	0.0146803249383585	-0.000584382455677643	-0.00144457745653667	-0.00101447995610716	-0.00141400980178905	-0.00344470521399007	-0.00476297233864974
0.895027909251243	0.104972090748757	-0.0483364227582507	0.0965869055635721	0.0166238191438191	-0.00166838544171877	0.00747771685105014	-0.00474719539538171	-0.0100594914344915	-0.0135096116410823
0.45558820190441	0.0973770850710354	-0.0395617145984548	0.268517294631835	-0.00135033350714742	0.000430103086786371	-0.000460115210180523	-0.0173230834212134	-0.0345155919461316	-0.0470287004767049
0.41844798635687	0.118290608933068	-0.0391912357545893	0.284158689920642	0.0134966671034271	-0.012739284700521	0.000378691201453063	-0.0106792186768405	-0.0259498960436215	-0.0372637791382752
0.545902116954222	0.325309089283801	-0.0515781437936962	0.306765773702874	0.00842464237055829	0.0134911552605503	0.0109578988155543	-0.01181141755598	-0.028276321272438	-0.0433164615414984
0.45346396931563	0.183697078531339	-0.0509488743194387	0.343042053505175	-0.00269619978600644	0.00510776431854387	0.00120578226626872	-0.0229449420150335	-0.0411994581329799	-0.0528026630980218
0.0230406431373312	0.00633951491861807	-0.00186937967359685	0.0103582705334373	-0.000839136854013944	-0.00015519294356774	-0.000497164898790842	-0.00118605147453784	-0.00184576667382233	-0.00248609778245134
0.93256930335097	0.06743069664903	-0.0486718908246978	0.065621807760141	0.0161818077601412	0.00295485008818341	0.00956832892416226	0.00479928571428578	-0.000781718775052176	-0.0015524514991182
0.930837971781305	0.0691620282186949	-0.0486439428968478	0.0671286948853616	0.0115720017636685	-0.00347238977072317	0.00404980599647264	0.00208386684303352	-0.00428295343545337	-0.00941441518358177
0.132820847521556	0.0884463027079932	-0.00862584605098256	0.0679071698013253	-4.68844579950556e-05	-0.00667875391065398	-0.00336281918432452	0.00132139347549504	-0.0102255691197138	-0.0130209914682457
0.0640089879029502	0.0236979630719021	-0.00242266701043893	0.03875555606735	0.0193861415501967	0.00369603873812724	0.011541090144162	0.0020592780102438	0.00325790282073907	-0.00329620700458552
0.152867682743802	0.105464682749894	-0.012976178559933	0.108716221221268	0.0121569813607804	0.00617786254911482	0.00916742195494763	-0.000450619261068791	-0.00868772957614319	-0.0122913245089896
0.6571947556787	0.271059204981029	-0.0493601039394268	0.25098283750061	0.0140586822435734	0.0104092595577886	0.012233970900681	-0.00694548285571461	-0.0240898497842857	-0.034757055770845
0.00861364983272728	0.00889023933409297	-0.00108295957315496	0.00902379376892797	0.00537072386306438	0.00496846719192265	0.00516959552749352	0.00535918115555175	0.00436222444492377	0.00502260021715354
0.0609579300614766	0.0145583429080494	-0.00228454974116888	0.0435032571581713	0.00285140384591424	0.00138141207372956	0.0021164079598219	-0.00591670290172243	-0.00691093275953625	-0.0102238530317797
0.892701110309444	0.107298889690556	-0.0482970329917924	0.0983446568863237	-0.000570560858894065	0.000456145582812373	-5.72076380408459e-05	-0.00493667012000332	-0.0163944824910021	-0.0224444274706774
0.0563013262716658	0.0104671162171842	-0.00369188500561076	0.0391340921568732	-0.000477509171115435	0.000125640210356021	-0.000175934480379704	-0.00471619092908519	-0.00777659653260868	-0.00844325163304847
0.417993992749862	0.118134098320358	-0.0380333794256311	0.283550600142626	0.0320253948184169	-0.00607962935795653	0.0129728827302302	-0.00565518380146529	-0.0306857383679307	-0.0360105598170419
0.892776515151515	0.107223484848485	-0.0480497780886786	0.0979806277056275	0.00121944580111233	-0.00443356069856082	-0.00160705744872425	-0.00529668522835203	-0.0143933295498982	-0.018681335767871
0.563212902665848	0.180210556263132	-0.0495157061485806	0.292980174864364	0.00276171280037441	0.00493438476329167	0.00384804878183298	-0.0170196594950341	-0.0347632438392415	-0.0526031119644454
