# Supplementary material for: Measuring re-identification risk using a synthetic estimator to enable data sharing
Source: PLoS One. 2022 Jun 17;17(6):e0269097. doi: 10.1371/journal.pone.0269097 (PMC9205507; doi:10.1371/journal.pone.0269097)
Supplement: S3 File — (ZIP) [file pone.0269097.s003.zip › wa/wa.vineCopula.1.19.csv]

risk_act	entropy_est	ital_est	hypo_est	g_err	g_vine_err	ave4	ave5	ave6	ave7
0.200805918014467	0.0774704803851722	-0.0168403026741529	0.136740918839008	0.0262779965329115	0.0065307565575573	0.0164043765452344	-0.000982929994179704	-0.000513135852090563	-0.0154370495755751
0.364758979101159	0.130469619254098	-0.030995535972337	0.229533285575952	-0.00824207085132539	0.00469000854082607	-0.00177603115524966	-0.0235319906028639	-0.0357291368647925	-0.0465011275527636
0.893911988304094	0.0747249572194962	-0.0295209663032361	0.0987245029239765	-0.00245550361918789	0.00212409115365775	-0.000165706232765128	-0.00879528076601765	-0.01628151986323	-0.0160012897697417
0.08313932868143	0.00824227198629693	-0.00445457361533876	0.0359579935727196	0.000228449567186109	0.00150524822995492	0.000866848898570513	-0.00133052692793674	-0.00299517992851603	-0.00669695323914783
0.0116442655522027	0.00809758506202654	-0.000723202468235606	0.00579987852285383	0.00257200457934833	0.00253851238467429	0.00255525848201131	0.00172145211252783	0.00172989781634708	0.000939460751907718
0.0121137739133152	0.00804500875889948	-0.000975005730462945	0.0060698974952676	0.00275041678230209	0.003176316197745	0.00296336649002354	0.00319582867587215	0.00130373959476134	0.00119308971661266
0.563077457302505	0.268043567768172	-0.0378974365837608	0.244852715276866	0.0256755424857252	-0.0102948552105213	0.0076903436376019	-0.0126549450933574	-0.0169622204962872	-0.0367011381019298
0.295994555813605	0.0454719572822418	-0.0267864209892562	0.209717672687342	-0.00122886928450089	-0.00580035289706127	-0.00351461109078105	-0.0176517387580233	-0.0275381903337406	-0.0364492765101062
0.105863405744747	0.0301909566809004	-0.00792596029201534	0.0671796190039675	-0.00216531941165228	-0.00289224099613329	-0.00252878020389279	-0.00630399138410774	-0.01120451682773	-0.0137266413346399
0.548615703374631	0.219880411795665	-0.0486699660127166	0.301351855527179	-0.00554424753121274	0.00651743032074703	0.000486591394767144	-0.0166911472744399	-0.0334436610110068	-0.0508242275931693
0.105593941584441	0.0302488487503279	-0.00779192265530641	0.0665547270127101	-0.00268221578627639	-0.00210477405852769	-0.00239349492240204	-0.00694380868059027	-0.0102716079362689	-0.0125756683850244
0.452006307922715	0.242614693172594	-0.0347771604872046	0.240341376453559	0.0100532099702436	0.00214665633313565	0.00609993315168966	-0.00999058335441128	-0.0265060217810706	-0.0402489844950918
0.354748363975673	0.0704921478045232	-0.03099545705319	0.22926308879369	-0.00446950140983382	-0.00730828208387824	-0.00588889174685603	-0.0212404765955921	-0.0363098038330166	-0.0451745567143835
0.55991196437321	0.188681391041198	-0.0384075965098297	0.248047031235418	0.00329717239403915	0.00524355801728504	0.00427036520566215	-0.0299719328034931	-0.0315561003914318	-0.0519701340146346
0.110162510015236	0.0379805739906966	-0.00924737174495652	0.0975865794434198	0.0200149667559563	0.00207221443685025	0.0110435905964033	0.0046134437377626	-0.00339838266795869	-0.01115664119645
0.893271211361738	0.106728788638262	-0.0285868242674564	0.0971815037593985	0.0039811875843454	0.00370118629908101	0.0038411869417132	-0.0114744290796923	-0.0115090423319372	-0.0197483884589874
0.0172922235314297	0.0089707139205557	-0.00177429157231548	0.0120553849633546	0.0027084344856672	0.00229181350461511	0.00250012399514115	0.000835185919480372	0.00108575493759329	0.00130044281410733
0.17875454917239	0.0338774103036099	-0.0161837735001145	0.13435570609714	-0.000409760741838627	-0.00341571971470683	-0.00191274022827273	-0.00955254687525381	-0.0202847777786894	-0.0285986630670619
0.418023346192434	0.117454730449491	-0.0373798177150427	0.273323706577637	0.0210557685379415	-0.0114419917980009	0.00480688836997034	-0.0068729984208411	-0.0217751558290987	-0.035461075726576
0.06105696421365	0.00375905023188657	-0.0040904595380685	0.0387980696426444	-0.0028808558903561	-0.00250765161616309	-0.00269425375325959	-0.00689693629531352	-0.0107276163639305	-0.0128422363472322
0.857334985949723	0.142665014050277	-0.0290771306723131	0.122253167767905	0.0113560839160839	0.0113498691766836	0.0113529765463838	0.00171484069765804	-0.00524263143289461	-0.0162227201307465
0.545783606995383	0.323848438757353	-0.0489457163348106	0.301336071728407	0.00415495245082131	0.0118279847733892	0.0079914686121052	-0.0137632769297275	-0.0295492360663863	-0.0428274001196469
0.0324564370438365	0.0098141286705349	-0.00125937709413969	0.00714586354839727	-0.00573604839677271	-0.00461548480841599	-0.00517576660259435	-0.00323456751491458	-0.00361012226518024	-0.00412142017018957
0.304803351526398	0.106861923803204	-0.0271744976696732	0.209774853793243	0.0135245648482045	-0.00244215405479853	0.00554120539670294	-0.00552632565155514	-0.0205168615716418	-0.0224395491391189
0.889917437065858	0.110082562934142	-0.0290176370491211	0.098440674880675	0.000961884489779186	0.00819710762921289	0.00457949605949604	-0.00259572103335259	-0.0140872289545771	-0.0195041375720039
0.0431238430990844	0.0160838884782404	-0.00221782008492562	0.0122713696012077	0.000896293774082763	-0.0025754300435966	-0.00083956813475692	-0.00195590148911337	-0.00545087280099495	-0.00360778692988992
0.202638158530282	0.137785731288449	-0.0168160702709794	0.133775861002224	0.0169795742886658	0.00553925835340041	0.0112594163210331	-0.00358555264884564	-0.00508766878959871	-0.0149891495866356
0.658035428506388	0.274063543702463	-0.0426015440549514	0.243683655440539	0.0157006802853024	0.0173326887413597	0.016516684513331	-0.00423155944712439	-0.0162492037893959	-0.0245850961355598
0.480365258783704	0.263005548111484	-0.0373710008836182	0.254492715906577	0.0174149183841766	0.00989709140495504	0.0136560048945659	0.000142953353505004	-0.0212382751459077	-0.0328466530683781
0.128456975880151	0.0213565655394969	-0.0105983018719269	0.101775509754097	0.00326400417935543	-0.00235050876794857	0.000456747705703447	-0.00952206863459766	-0.0160942923901158	-0.0213073402105837
0.856801612890034	0.143198387109966	-0.0294429092654287	0.123165281268439	0.0186833745786377	0.0123725201698885	0.0155279473742631	0.00216481167954852	-0.00300926132347179	-0.0103383373936006
0.307467227157279	0.0503454015485433	-0.0312829319338394	0.260052307613528	-0.00250192169252417	-0.00246027946569494	-0.00248110057910955	-0.0182019635431603	-0.0312231907649334	-0.0459485536644805
0.905777234753551	0.0942227652464493	-0.0291517958683448	0.0892796073517125	0.0213228814460392	0.00968916381863738	0.0155060226323382	0.00668882706474805	-0.00806213552800661	-0.0103015473707579
0.0613792225904454	0.00371198345722187	-0.00403458358651373	0.0379901058218902	-0.00362068240696426	-0.00371280010635036	-0.00366674125665731	-0.00685929441554093	-0.0101750280993083	-0.0128231815549236
0.0680394841934323	0.00555717691259244	-0.0041594123021699	0.0403314052989611	-0.00385236711153418	-0.00371006336417123	-0.0037812152378527	-0.00769199585439931	-0.010768642843319	-0.013920549750117
0.658357640078062	0.273723675032544	-0.0426052036249549	0.244027937279365	0.00614242290645439	0.021122516705212	0.0136324698058332	0.00653446690398241	-0.00970629877123452	-0.0210162809462773
0.659747731652664	0.320632540683766	-0.0422232149185106	0.245137336349766	0.0140218986201539	0.0194177239159709	0.0167198112680624	0.00115552138191677	-0.0129380643254012	-0.0224624103234522
0.03631873885569	0.0138787128912874	-0.00119394918057981	0.00606824321786776	-0.00296099364004617	-0.00392273505612262	-0.0034418643480844	-0.00186340218836313	-0.0050744252261485	-0.00518407396550046
0.850976397053239	0.149023602946761	-0.0293682144280495	0.125370513813672	0.00825915014809753	0.0110836462952252	0.00967139822166141	-0.00413124557114164	-0.00353939748847643	-0.017801999493545
0.856544951539688	0.143455048460312	-0.0293324995563514	0.123419476196318	0.00301954180322606	0.00739856558646035	0.00520905369484326	-0.00228241215612734	-0.0105996042736074	-0.013791798450947
0.0431522200285454	0.0162732564698457	-0.00195640390875341	0.0132170280595884	-0.000906771445617252	-0.00213478695561976	-0.0015207792006185	-0.00465819834074306	-0.0046820574034964	-0.00457421061245918
0.096279402935202	0.0743027381814277	-0.00450467608172579	0.0389440641980005	0.0145189864396724	0.000943569463360258	0.00773127795151635	0.000211552335649859	-0.00924010770926335	-0.00505511903684831
0.55929807050833	0.188523762484023	-0.0388127685941089	0.248947735581031	0.00962774082588203	-0.00516285059460142	0.00223244511564036	-0.0152002081486631	-0.0283284384380216	-0.0468138240379217
0.45221715305593	0.155896694526879	-0.0359409759176498	0.24400594681933	0.00066745678909419	-0.00354210725332288	-0.00143732523211437	-0.0156625767381276	-0.035807936819535	-0.0440544717565087
0.452398444916339	0.155881442033484	-0.035506055359021	0.242693326566518	-0.00145525983957867	0.000353226818754826	-0.000551016510411895	-0.0199190154895201	-0.0334548022552108	-0.048638188233581
0.932511378446115	0.0674886215538847	-0.0268634581906776	0.0652475689223058	0.00374561403508766	-0.0064089223057644	-0.00133165413533842	-0.00932901837928146	-0.00382080694159648	-0.00753825814536346
0.93217298245614	0.0678270175438597	-0.0274827918769898	0.065422807017544	0.00520431077694228	-0.00171388471177947	0.00174521303258135	-0.00470787802840433	-0.00692597858282062	-0.0151320763281976
0.461118510053361	0.0978065224002471	-0.0372518863243771	0.259167640672207	-0.00354863988639975	-0.0684919209341218	-0.0360202804102608	-0.0559861941233507	-0.0660973984657831	-0.0914404337809094
0.932672756892231	0.0673272431077695	-0.0270109376629432	0.0652335588972432	0.00121824561403516	0.0039442355889725	0.00258124060150389	0.000715313283208174	-0.0107393650793651	-0.0151061419574576
0.415144067476441	0.0772424615705122	-0.0372641435809321	0.274787143299367	-0.00264538981875223	-0.00548885062429655	-0.00406712022152439	-0.0222166865208575	-0.0403019233709573	-0.0542776035403071
0.0927009948195773	0.0123191090172574	-0.00743808044902865	0.0644420140319761	-0.00113276132822629	-0.00375722388452532	-0.0024449926063758	-0.00791413932533482	-0.0126320637443505	-0.0161075320132501
0.150563964255408	0.0485656524841507	-0.0125162202558626	0.104482998447622	0.00488476309374861	-0.00192667286009857	0.00147904511682501	-0.0090867117296945	-0.00995773780592579	-0.0153184902182043
0.881943608263082	0.0712712681676598	-0.0292314168463822	0.103789223817119	-0.000510961728330095	-0.000310197423383007	-0.000410579575856551	-0.00942396374093735	-0.0168482761329461	-0.0248322132128159
0.307916568422593	0.0503691216777796	-0.0316435672463768	0.262029256158923	0.00206092607688385	-0.00387289393841816	-0.000905983930767129	-0.0164792475233375	-0.0315915764541171	-0.0445193323830398
0.00853959711891727	0.0226296895604173	-0.00035844395789017	0.00607297477623994	0.00414764706231979	0.00123072811979905	0.00268918759105942	0.00209468997738464	0.00231412422154984	0.00120653776517713
0.542697982501141	0.220599961564556	-0.0490732752463633	0.303563709949386	0.00137876382766333	0.00194142230176719	0.00166009306471526	-0.0231468740093688	-0.0377092382496137	-0.0559144736545099
0.115583410700465	0.0734712619796169	-0.00720724357606159	0.0571193538484137	0.0173310085632415	0.00293683551358415	0.0101339220384128	0.00399460191330643	-0.00671489656742777	-0.00544483451887007
0.0291424069249621	0.0324563854084472	-0.00222000662629537	0.0177304134927464	0.0130940531697466	0.00768633792418587	0.0103901955469662	0.0061844169527151	0.00866178656240417	0.00552071163832791
0.573021416789667	0.281175651286327	-0.0473286546152449	0.292021189419506	0.0124292779676739	0.0163690966430371	0.0143991873053555	-0.00425460626795038	-0.0279264358938111	-0.0362494842416996
0.0120682325970182	0.0342335746344975	-0.00118902471864897	0.0110856769322164	0.0106133781468272	0.0108999932035059	0.0107566856751665	0.00942077587575173	0.0103401023107211	0.00926840452341531
0.144986130571908	0.0975208068943475	-0.0111050882977532	0.0941809773240814	0.00597302055721413	0.00370248788621319	0.00483775422171367	-0.00175264770505879	-0.0069067220569477	-0.0146883709803921
0.0272030111022268	0.00718791941211688	-0.00161163137496571	0.00901271104053095	-0.00131556744594816	-0.00150715660823065	-0.0014113620270894	-0.00188877371769504	-0.00254244974370564	-0.00218933897928896
0.558875517898181	0.269204027534262	-0.0377353707128602	0.246152902183336	0.023057879108108	0.0098980893897892	0.0164779842489485	-0.00214348085373051	-0.0229736855992019	-0.0294318698766748
0.104968664744567	0.0425052443167308	-0.00805909579770188	0.070110025570583	0.00282473229564997	0.00039997316938245	0.00161235273251621	0.00434762662287039	-0.00188457054478219	-0.00896953370077198
0.0613423472169362	0.00368000023928846	-0.00413094471279227	0.038746567739596	-0.00331291913100016	-0.0033621916044591	-0.00333755536772963	-0.00708331177705503	-0.00982129726989934	-0.0135786289500162
0.296125451572687	0.0449610409565382	-0.0268872556123479	0.210324236116394	-0.00426404623559479	-0.00854853521269855	-0.00640629072414667	-0.0171952415402532	-0.0280681071837599	-0.0373821572568976
0.0930477492655363	0.0642990270874686	-0.00469154997399622	0.037172867343549	0.00648269109034208	-0.00103724011087608	0.002722725489733	-0.00466984763831534	-0.00821525726753845	-0.00920363077532377
0.480663949584724	0.263371126111927	-0.0377724912637489	0.254056661676991	0.0237558075311002	-0.00396583724019178	0.00989498514545417	-0.00279860363685847	-0.0411526389534307	-0.0282379743381821
0.411738425736363	0.11699010446166	-0.0378148854025369	0.273452330538666	0.0295149287877365	-0.00262947025326743	0.0134427292672345	-0.0173773258680838	-0.0196021349436484	-0.0321301951725275
0.447114016467814	0.183691463272409	-0.049638615830319	0.33652499756514	-0.0135073694048125	0.00282396421496056	-0.00534170259492595	-0.0261096768966963	-0.0403474047256257	-0.0611008004546107
0.110009888745862	0.0107815861232826	-0.00717586884500154	0.0648324705206655	-0.00249592720302415	-0.00127652066278144	-0.0018862239329028	-0.00848526958158184	-0.014823279451809	-0.0168125077676057
0.322435748414516	0.0532284285015559	-0.0283407903841361	0.238954697421038	-0.00573241225999982	-0.0152554260873844	-0.0104939191736921	-0.0222483941922808	-0.0324547221073437	-0.0497124585135523
0.451137384596583	0.191148723321117	-0.0498466579363406	0.3304237578005	0.0157299388997985	0.0112729748462494	0.013501456873024	-0.0136886496034708	-0.0322976013510862	-0.0485386808127862
0.132172842942658	0.0887865466071633	-0.00760451557425038	0.0642860617689418	0.0164384951499234	-0.00042182630951007	0.00800833442020665	0.00360247762555607	-0.00264815450503447	-0.0077383311314053
0.119272343956691	0.0934842578823062	-0.0089744935374014	0.094445483239992	0.0206221943585561	6.3727416668713e-07	0.0103114158163614	0.00277399680748693	-0.00465728291472493	-0.00846116693761442
0.0363338439287043	0.0137467057873338	-0.0011063979173901	0.0058843367044888	-0.000136050412307298	-0.00591534961565717	-0.00302570001398224	-0.00344164721048214	-0.00297361722333722	-0.00497622207559421
0.186670978508065	0.0342376945842318	-0.016381808572266	0.135702395364805	-0.00253147766625711	-0.0107891464328035	-0.0066603120495303	-0.0122048531832067	-0.0219560481217576	-0.0302022587974187
0.13274392398576	0.0888072596269608	-0.00769342296846551	0.0644717465095504	0.018984776465058	-0.000788427812897563	0.00909817432608021	0.00537161630663602	-0.010044549421178	-0.00719913409672607
0.558715907381125	0.268991973911111	-0.0381872965380986	0.246744266398785	0.0176225217028045	0.00200912029157441	0.00981582099718947	-0.00811781684263646	-0.0151614238591757	-0.0335496168816065
0.0157165297807491	0.0223529720413201	-0.00124594283591261	0.0109843321571463	0.0167123393495009	0.00238338131260792	0.00954786033105442	0.00585275968336731	0.00725191643034655	0.00219514894955079
0.20795420031385	0.0317971673779232	-0.0175746516344712	0.152653470225544	0.000128763830487766	0.000154431069897848	0.000141597450192793	-0.0104048704766687	-0.020966105706918	-0.0290948274109672
0.843343416875522	0.0845504061889958	-0.0296951384127181	0.128501595655806	-0.00440916492945242	0.00182702599647211	-0.00129106946649016	-0.00886240063057353	-0.0160587979295297	-0.0240781370405149
0.399270092919992	0.0762107728126539	-0.0356361051520517	0.276067681948758	-0.00775515784836756	-0.00656226686581773	-0.00715871235709264	-0.0273504116449907	-0.0387399432701804	-0.0519489993376295
0.446639628391491	0.155656004759957	-0.0353497221853383	0.244223536273848	-0.00621650012569658	-0.00544000893967328	-0.00582825453268493	-0.0214962844482461	-0.0363354088176224	-0.0441812154811002
0.152489304231703	0.0985197232454757	-0.0116258888145362	0.0947173388221065	0.00996143166832505	0.00625376191993043	0.00810759679412773	-0.0020934840704849	-0.00845384380537859	-0.0125347215565331
0.894854527227159	0.105145472772841	-0.0285862090621238	0.0952896665907192	0.00880371003265734	0.00632249031670074	0.00756310017467898	0.00128531066456761	-0.00568130235261832	-0.0148328933166937
0.0268278456908869	0.00204821123982134	-0.00117487951519926	0.00829675691621025	-0.000501731078173671	-0.000977821749950893	-0.000739776414062282	-0.00259346512006791	-0.00214265440732113	-0.00392175149680232
0.924906741854637	0.0606357680612817	-0.0280210663080154	0.0719627318295741	-0.00592089086352232	-0.0178192437322059	-0.0118700672978641	-0.0220039040875116	-0.0211220152262327	-0.0299475629779576
0.0196823426264325	0.0330196773260222	-0.00235078789984495	0.0165118155340105	0.0157531059263424	0.00929422236770844	0.0125236641470254	0.00943401470663952	0.00913447256488528	0.00709363348524919
0.392936460420312	0.0748055172927619	-0.0369507866757156	0.277751456834432	-0.00199701279881348	-0.0144612357734507	-0.00822912428613209	-0.0267113760920599	-0.0389580751828013	-0.050923472474487
0.901337059314954	0.0986629406850459	-0.0290898912651403	0.0931117126148704	0.0138125229741017	0.011856148705096	0.0128343358395988	0.00152775454679477	-0.00283288638262325	-0.0102029475787372
0.856923315105947	0.143076684894053	-0.0292355106462751	0.122522750056961	0.0152086648439279	0.009569142611774	0.012388903727851	0.00343522381127648	-0.00405914687307884	-0.011705169759721
0.663593073179175	0.317607630455645	-0.0428451389601899	0.242291926715715	0.0259218467568503	0.0198797259629636	0.022900786359907	0.00790934447265068	-0.00692519229062727	-0.0242047471986068
0.924271436925648	0.0608273355009072	-0.0279452907715291	0.0729759314954052	-0.00221903091060993	-0.0051805847953218	-0.00369980785296586	-0.0102635391388798	-0.0164206302452279	-0.0216738392893656
0.0676769731381045	0.00353000317113197	-0.00296870792840322	0.0241159585130986	-0.0030133697651592	-0.00205425825826336	-0.00253381401171128	-0.00471896760955089	-0.00595196198101514	-0.00797638267384237
0.415541662622497	0.077380332160918	-0.0364860199344869	0.27561618790331	-0.00387501270597668	-0.00389416553988986	-0.00388458912293327	-0.0228277246218548	-0.0397152110056159	-0.0522044917053968
0.55104672019204	0.3221080242833	-0.048523247942249	0.297664865392562	0.0119858815349047	0.0217336808356345	0.0168597811852697	-0.00714971554335642	-0.0277860461995693	-0.0396512044980627
0.0273634315729951	0.0102439914130363	-0.0018706760577061	0.010459271484302	-0.00339284967307757	-0.00332969219086669	-0.00336127093197213	-0.00414683767574313	-0.00529471441564342	-0.00456159868464405
0.0743380570130509	0.0448203695757943	-0.00308235408002677	0.022735957823862	-0.00357818054641819	-0.000224677143757013	-0.00190142884508761	-0.00628817286384524	-0.0077710479898042	-0.00716746958272156
0.453773688476948	0.182809186626295	-0.0503851752230811	0.333175693760758	-0.00730968042322172	0.00565080784337074	-0.000829436289925489	-0.0190892830782226	-0.0395348602156435	-0.05527895194751
0.659721229200367	0.320657801151397	-0.042959987899586	0.244961826693452	0.0273216858222203	0.0245555678835913	0.0259386268529058	0.0395346394318087	-0.0102347725913825	-0.034377553746374
0.371033212094306	0.223637878178081	-0.0306518329880563	0.226453584833517	0.00261162401734799	-0.00311776264852348	-0.000253069315587773	-0.0164807619426668	-0.0278036208145269	-0.0377062733346662
0.932176992481203	0.067823007518797	-0.0275241851631739	0.0653819548872181	0.00922140350877199	0.00369939849624057	0.00646040100250633	0.00405358395989974	-0.00101228487886373	-0.00302491645781122
0.549098219596833	0.219300642501869	-0.0488629457580636	0.299972474384115	0.00419487602885071	0.00200346951372432	0.00309917277128746	-0.0185542196909878	-0.0328321890062118	-0.0527468740018525
0.893238036758563	0.106761963241437	-0.0286462954813035	0.0963170175438597	0.0028966066681857	0.00557387483861171	0.00423524075339876	0.000437671334513556	-0.00969132700632702	-0.0118205559060822
0.925392857142857	0.0602054459248583	-0.0276417275078686	0.0715450375939849	-0.00487919799498759	-0.0255887617645513	-0.0152339798797695	-0.0396141471804975	-0.0173993113199151	-0.0257744133420308
0.0872845882034018	0.00495617064853333	-0.00465310877881316	0.0380059234949831	-0.00279932984595829	-0.0015309231452325	-0.00216512649559539	-0.00486250016125506	-0.00847224479952308	-0.0114890344306661
0.856968437001595	0.143031562998405	-0.0294269507954215	0.122484772946352	0.0189869248879776	0.0126062497151971	0.0157965873015873	0.00330378973365819	-0.00227785556978266	-0.00992179977139074
0.0894560229151541	0.0563615618819985	-0.00442069637215323	0.035158009153432	0.0142042447751891	0.00241067088968801	0.00830745783243858	0.00166118790788823	-0.00447324118952543	-0.00334481885051262
0.894817591706539	0.105182408293461	-0.0286729181261454	0.0956134024455075	-0.000697286251760132	-0.00527571443945407	-0.0029865003456071	-0.00678088890469708	-0.0136528988246017	-0.021234018452308
0.557936914526055	0.181380871210932	-0.0471391406683621	0.2928030146847	-0.00363753498378061	0.0088662268699774	0.0026143459430984	-0.0184287557564214	-0.0325083518597818	-0.0464931641757031
0.661903156655598	0.269769494757438	-0.0425782400616157	0.244471185622977	0.00609434383870433	0.01400226087706	0.0100483023578821	-0.0108789498486344	-0.0281149693964524	-0.0354231888830363
0.0132864104190688	0.00867088376307718	-0.00190245842113445	0.0121776682110831	0.00458702316494795	0.00286832185431489	0.00372767250963142	0.00271322149205069	0.00381984035045387	0.00265678913186843
0.904434920634921	0.0955650793650794	-0.0287437229989378	0.0903577109440268	0.0017657383552121	0.0109362071846283	0.00635097276992014	0.00347195792511579	-0.00822814863499077	-0.0099488003516951
0.0814559569986485	0.0124702222677443	-0.00436618645280053	0.036653769301658	0.00247727052681308	0.00261009656325267	0.00254368354503288	0.000121498511897591	-0.00398469100875778	-0.00501357173796539
0.474162680618965	0.173910567484294	-0.0375654572947647	0.255679042161919	0.0174425085152575	0.00987949686960032	0.0136610026924289	-0.00292684493735312	-0.0278865623285009	-0.0349770395417638
0.0280733986473492	0.0112282788922777	-0.00178376305474279	0.0104028556392125	-0.00136066539805666	-0.00303322102655884	-0.00219694321230775	-0.00217576366277044	-0.00451902389179982	-0.00348850258407492
0.0643436213907461	0.023845582065993	-0.00261461782332245	0.0368918766650896	0.0088318404555817	0.00307823755238459	0.00595503900398314	0.00294496190339047	0.00327376555715586	0.0038777980830553
0.0177818414523727	0.00964342974866061	-0.00165589237924708	0.0123566746278254	0.00252383994182452	-0.000201004168136704	0.00116141788684391	0.000859708411940625	-0.000913375555423417	0.000543416540591535
0.453890166681736	0.183783249583027	-0.0494854991115423	0.333535375464479	-0.0104589630109244	0.000315732442859373	-0.00507161528403255	-0.0192654404904083	-0.0423653970281066	-0.0571888588412546
0.551185932307	0.322274128206066	-0.0491132228817464	0.29725227768386	0.00837924893226882	0.00958169733745728	0.00898047313486305	-0.00932368131088535	-0.0302299273726258	-0.0189446183635996
0.932767694235589	0.0672323057644111	-0.026779461253948	0.0648280952380954	0.00885616541353385	0.00609120300751886	0.0074736842105263	0.00528101503759393	0.0025562823725982	-0.0103040939469887
0.457452361023667	0.317497816559822	-0.0497664104343024	0.329662484769456	-0.00577354092441329	0.0127077660101138	0.00346711254285026	-0.00939313585217572	-0.0343908482878859	-0.0494997775880508
0.102882076949348	0.0764847188245245	-0.0053556043545908	0.0413074942135106	0.0140602339856215	-0.00362310395235076	0.0052185650166354	0.00199281636286477	-0.00386618600699105	-0.00375332433540777
0.557515860502203	0.192853870634905	-0.037559146153503	0.245087153810304	0.0192439767423396	-0.00262355088814914	0.00831021292709522	-0.0146089487837924	-0.0259284762183363	-0.0383263504001823
0.284639169292354	0.0467093742798109	-0.0270023200994982	0.211907257736079	-0.00122222781672521	0.000310843702975849	-0.000455692056874679	-0.0174208197421871	-0.0320358932099639	-0.0438192445862131
0.415133358709804	0.0774805157549273	-0.0377615220560649	0.276703901601265	0.000101913788776442	-0.0123108002829683	-0.00610444324709591	-0.0208832528857126	-0.0362707583485278	-0.0574796118250953
0.933237903091061	0.066762096908939	-0.0272862012670161	0.06434104427736	0.00759341687552206	-0.00762204678362577	-1.43149540517973e-05	-0.00992088212956632	-0.016548904458115	-0.0143444066751961
0.475016329294009	0.264144921721099	-0.0378822015045968	0.254300139928764	0.0132549836282157	0.00846351750025581	0.0108592505642358	-0.00418216581314107	-0.0183903809284039	-0.0308397853474152
0.0817654529184797	0.0126140974596124	-0.00468200755306289	0.0364005831659961	0.0033864660617577	0.00225104267485679	0.00281875436830724	-0.00130938360892305	-0.00530492252592858	-0.00533798873701501
0.296443148373232	0.0454653484912251	-0.0270429661056615	0.210888672392574	-0.00301717270094487	-0.00161241794449735	-0.00231479532272111	-0.0148879943755814	-0.0265135422355727	-0.0381727115966592
0.661817349908279	0.269826594087383	-0.0421053569221626	0.244878099814751	0.0134939612277241	0.00941565655322629	0.0114548088904752	-0.000492003352613346	-0.0172874370730983	-0.0351308491432366
0.457631851249947	0.31805299148452	-0.0501870186561325	0.330306094733127	-0.00436138628287069	0.0134831173553289	0.00456086553622909	-0.0135093230287957	-0.0314762945173506	-0.045318691478815
0.856425263683685	0.143574736316315	-0.0292227835970561	0.122847664090296	0.00236194006887502	0.00766887142097661	0.00501540574492576	-0.0050772785676656	-0.0135622360673906	-0.0195800661621957
0.855144678362573	0.144855321637427	-0.0293431041175201	0.124259598997494	0.0134655639097745	0.0188713951545532	0.0161684795321638	0.000619621255937175	-0.00727547181318844	-0.0153795571121345
0.418272512990033	0.118351792059666	-0.037350947352152	0.273626506028444	0.0274320977658302	-0.0148427593050641	0.00629466923038302	-0.0147422198259072	-0.0338428300949772	-0.033372539677975
0.904275238095238	0.0957247619047619	-0.0289434348205866	0.0906875689223057	0.00533364243943191	0.0093682314761262	0.00735093695777911	0.00300747170957694	-0.00242886411661958	-0.016119658587027
0.0678797948985127	0.030154524449318	-0.00334818195826461	0.0410390368430982	0.0123129720223714	0.00495997271116623	0.00863647236676882	0.0083667807347642	0.00535046928606725	-0.00177430447523648
0.027989786283927	0.0112759781824009	-0.00194226816014049	0.0105389573890932	-0.00196903469230281	-0.00145447902833886	-0.00171175686032083	-0.0022840986079636	-0.0021308234876987	-0.00262589645165366
0.0963188140049636	0.00812332507312565	-0.00510601192389315	0.0420291073357508	-0.00275922263478136	-0.000214982789810872	-0.00148710271229612	-0.00403256635337511	-0.0103213236980726	-0.0116953655124912
0.068056294104351	0.00359277677693796	-0.00268671755278997	0.0240801285039657	-0.0010692993499891	-0.00194369968741194	-0.00150649951870052	-0.00358012180142707	-0.00649315048810703	-0.00919812411767777
0.0290851263096063	0.0326423635787048	-0.00245971456876338	0.0174552612329143	0.0153206895440248	0.00573522120013661	0.0105279553720807	0.00840869342291372	0.00576112878165959	0.00231437668816831
0.562650813584383	0.266869382043886	-0.0386768148448494	0.245122676075737	0.0204325862773501	-0.0157628746293863	0.00233485582398196	-0.023452073280364	-0.0188244353336557	-0.0356514413015416
0.320396095642412	0.0968276806287043	-0.0273434534502112	0.233693020100708	0.00374470510165453	0.000370304137859712	0.00205750461975712	-0.00211108126379039	-0.0321508171644771	-0.0253294708076451
0.0642593055534093	0.0204103586182263	-0.00274219354749543	0.0442425027871906	0.00438099480676835	-0.00152448911802784	0.00142825284437026	-0.00231426369291163	-0.00515268917297986	-0.00711450585734412
0.448218620583212	0.155192000353157	-0.0349345092705177	0.244008801856213	-0.00499723051673284	-0.00151542440758862	-0.00325632746216076	-0.0212898725511461	-0.034052259402217	-0.0509883692008313
0.0313926210067633	0.00209739589364436	-0.00134267817618897	0.00916920846223048	0.00119439831269936	0.000650222770505388	0.00092231054160237	-0.000440853766323218	-0.00192584128239041	-0.00244208449044048
0.437679015395853	0.0872841623334537	-0.0348362433622219	0.24347946472973	-0.00289043519304444	-0.00151705328471835	-0.00220374423888142	-0.0196470260714652	-0.0385379290311634	-0.0434732658846007
0.0371430244230122	0.0128097738503068	-0.00212811414653691	0.0133631664127693	-0.00379425051050954	-0.00203078149401952	-0.00291251600226453	-0.00283908093236856	-0.00376399257064666	-0.00466092797001572
0.129431853760771	0.0200052695501728	-0.0112256453530947	0.0930562372010133	0.000542234219425203	-0.00259971604228973	-0.00102874091143226	-0.0059011319782355	-0.0137783163831523	-0.0176339434560467
0.889839723551302	0.110160276448698	-0.028965178289137	0.0985386390217968	0.00954053542948274	-0.00418801245538081	0.00267626148705102	-9.0272786616219e-05	-0.0142859800665451	-0.0157514709198611
0.00776315598507557	0.000571729443884842	-0.000804215588192507	0.00515209184905744	-0.0020033839198617	-0.00203396676566642	-0.00201867534276406	-0.00118720212179294	-0.00188879180886796	-0.00225458457244075
0.229546038464614	0.10551842805782	-0.017634556516352	0.152984501343493	0.0235554876665243	0.0015124224896593	0.0125339550780918	0.00273657700846305	-0.00663317112370773	-0.0167976456751223
0.933763634085213	0.066236365914787	-0.0271169160138923	0.0641005764411028	0.0146002255639098	0.00703555555555557	0.0108178905597327	-0.000261913057702512	-0.00865180982759928	-0.0118004887802257
0.304893356898079	0.0532182406999216	-0.0268921599774481	0.236808324222386	-0.00538996228576538	-0.00275989462803211	-0.00407492845689872	-0.025310715344029	-0.033991474299888	-0.0455663044141892
0.932988220551378	0.0670117794486216	-0.0273638295107459	0.0646654636591479	0.00474651629072687	-0.00119847117794492	0.00177402255639092	-0.00876439063860124	-0.00346251879699255	-0.00728416951469579
0.663392395310689	0.317975573084461	-0.0427400743551287	0.242207863830557	0.0250934057778426	0.0159940689601753	0.0205437373690089	0.00571551687715277	-0.00596627325088794	-0.0222306129191174
0.438626057214926	0.0992410020540591	-0.0495322193113161	0.333271136225275	-0.00811030776529292	-0.00469120123970085	-0.00640075450249689	-0.0243750748675461	-0.0433046142480496	-0.05801623535648
0.0314784434660937	0.00209802989450322	-0.00146394403048223	0.00941659665944727	0.000317027287635815	0.000377491182541385	0.000347259235088604	-0.00122775078931165	-0.00191830003619722	-0.00261950716023759
0.930921353383459	0.0690786466165414	-0.027069244835791	0.0664586466165414	0.00725314954051803	0.000423308270676825	0.00383822890559737	0.00218526733500424	-0.00806169637380161	-0.0159442477113529
0.894852096149465	0.105147903850535	-0.0285382392212028	0.095129541277436	0.0138895245689982	0.003594895572264	0.00874221007063114	-0.00101365786260532	-0.0105068584631743	-0.0126250178622548
0.0433333984303002	0.0162870166868391	-0.00211470413842278	0.0134074345022811	-0.000315470567769663	-0.00249483854007367	-0.00140515455392166	-0.00288504114644664	-0.00364123537929939	-0.00460567123098171
0.224772319900755	0.0316763749303237	-0.0178647787540666	0.154898711894231	0.000529657271882922	0.00257418822730734	0.00155192274959512	-0.0108009138015798	-0.0214236531416801	-0.0257378057672513
0.457504855411175	0.317696681920705	-0.0496169288683921	0.329534640361852	0.00437857422432603	0.0138703407526465	0.00912445748848628	-0.0108593785837624	-0.0285068472528537	-0.0474872586808102
0.015739321457871	0.0222616429985663	-0.00116959581477885	0.0107498248903441	0.0178850016419957	0.00275081555197552	0.0103179085969856	0.00532423796664437	0.0051644219514177	0.00300566177461953
0.555071496558087	0.189138913828232	-0.0380613998205817	0.248963174398239	0.00463287952968872	-0.00273836391528859	0.000947257807200064	-0.0110940201142135	-0.0314773867191186	-0.0409832187189562
0.202670126693377	0.138291449164125	-0.017113565088163	0.133780425830028	0.0176428003329964	0.00764077639233471	0.0126417883626656	0.000369649047807091	-0.00582536910814524	-0.0171587252168742
0.895186532999165	0.104813467000835	-0.0282646458870162	0.0948953216374269	0.00358316548948123	0.00292494949494948	0.0032540574922153	0.000771580846054665	-0.00736115526544323	-0.0155019649760286
0.527393278329892	0.127320207507663	-0.0486967012122408	0.303992849632914	-0.00707709888511976	-0.00715438968913762	-0.00711574428712869	-0.0270077615409314	-0.0453628657514521	-0.056846952177163
0.93064030075188	0.0693596992481202	-0.0274262703176524	0.0669081203007519	0.0125996741854636	-0.00450978279030922	0.00404494569757718	-0.00244724880382785	-0.00244269841269851	-0.0103017135496084
0.0153238659277358	0.00943877204385149	-0.0015122455857815	0.0098943143451129	0.00479414318040853	0.00158862413875707	0.0031913836595828	0.0022205962646661	0.00231495163005551	0.000517615582422398
0.224672664215343	0.10320862764261	-0.0173428933323128	0.149538991174228	0.00381339658981936	0.00186250818861741	0.00283795238921838	0.00406947276613512	-0.0079399640496387	-0.0187068738613954
0.575800939128041	0.369145160427491	-0.047490885963494	0.290106230844334	0.0268036680911763	0.0246874031650156	0.0257455356280959	6.99787449983669e-05	-0.0116732931982871	-0.0286758679665643
0.00452480897946319	0.0228139107951174	-0.000118941271161042	0.0032234392060576	0.00514121938262112	0.00351478685725858	0.00432800311993985	0.00234485455704186	0.000938788172233754	0.00100010904093519
0.0958516908972164	0.0742611399427105	-0.00470316514354491	0.038766328414718	0.0081974086552191	0.00169069963617872	0.00494405414569891	-0.000608195405627801	-0.00273481566596867	-0.00578527082547786
0.906317619047619	0.0936823809523809	-0.028771787586317	0.0890879949874687	0.0214549874686717	0.0113546365914786	0.0164048120300752	0.000793028579607502	-0.0117878673519464	-0.00529393200366879
0.132711496537121	0.0889415951188872	-0.00764629351262	0.0643323355988812	0.0105922923586132	0.000643704415919405	0.00561799838726629	-0.00251174859756548	-0.00683328375897876	-0.00836379782325261
0.0891032974669057	0.0564455061152351	-0.00464614999534235	0.0349815189070256	0.0119099704568791	0.00179564866027832	0.00685280955857873	-0.000528535810587913	-0.0040652476024568	-0.00328493357348347
0.883958201564517	0.0699428092744382	-0.029042967281532	0.102054530265057	-0.000553533229756153	-0.00780013000415491	-0.00417683161695559	-0.0119230349165799	-0.019383497353585	-0.025799293201149
0.657884456551231	0.271684393560778	-0.0431976096177246	0.247919208816193	0.00505183455460689	0.0100854649719869	0.00756864976329685	-0.005044060077111	-0.0217876762603182	-0.0367464775421715
0.901343700918964	0.0986562990810359	-0.0284228667246893	0.0928341938178779	0.0145426817042607	0.0108412865497075	0.012691984126984	0.000927181356655038	-0.00264814550946135	-0.0111314210935264
0.664234693392303	0.316879165070028	-0.042238222881252	0.242482032991981	0.0273104541017096	0.0203100190807823	0.0238102365912459	0.00253379266542464	-0.0104916441147708	-0.0286611047696429
0.11924867845206	0.0936240064997505	-0.00913642578195255	0.0950163041837585	0.0162706681413589	0.000191258047311613	0.00823096309433527	0.00410373273174612	-0.00402694599763334	-0.0107520415571418
0.369329162948752	0.136527211299359	-0.0313981834157955	0.226956702668478	0.00623837683413192	0.00538692520620476	0.00581265102016831	-0.0128161432605388	-0.019619413196086	-0.0328384713453788
0.132238863125865	0.0888292110853573	-0.00761398805169394	0.0647076400402005	0.0203185381856631	-0.00339872376012801	0.00845990721276754	0.00725041700230691	-0.00184375792525152	-0.00610368769241673
0.85730447838711	0.14269552161289	-0.0289919259014827	0.122331304660252	0.0158143436680278	0.0102103098655729	0.0130123267668003	0.00256163111742058	-0.00598512250779981	-0.0149282132761828
0.209550650264606	0.138184332627725	-0.0172434591933366	0.134287978770735	0.0240485328303194	0.00264981874044515	0.0133491757853823	0.00305355880605693	-0.00895728041373833	-0.0128844656425586
0.450716522012236	0.320041497576164	-0.050027000668748	0.333261437211809	-0.000175040845576013	0.0142221202913216	0.00702353972287278	-0.0141311840554937	-0.0340877631011564	-0.0494865677021869
0.349709028789899	0.0687020271613565	-0.0305384396745571	0.229612866733886	-0.00447853075397614	-0.00400132879621518	-0.00423992977509569	-0.0206085262035767	-0.0293351407479621	-0.0428069235606796
0.115825707865472	0.0734087764035514	-0.00726415827167488	0.057075550684118	0.0201841586180772	0.00116027446696837	0.0106722165425228	0.000959474028977086	-0.00537714358529469	-0.00571134137080385
0.663514396813532	0.317795170626187	-0.0430228395153415	0.242725226393331	0.0179428907905953	0.0215611786698621	0.0197520347302287	0.0055101542562761	-0.0089177547802497	-0.0272283196516574
0.411888475755387	0.118101599231271	-0.0375199229984083	0.27362824500751	0.0289857356597254	0.000308464343543868	0.0146471000016346	-0.00470568829968221	-0.0245092881790209	-0.0280019022358334
0.0151816927725156	0.00926457314494463	-0.00143012206201587	0.00977191367380205	0.00752008950498232	0.00274103190147392	0.00513056070322812	0.00397538656623087	0.00175433877602568	0.0020902869030916
0.229536191365692	0.105609303134408	-0.0177144689867655	0.152663783169487	0.0257037191140791	0.00477326338171546	0.0152384912478973	0.00578859938867959	-0.0038574801431944	-0.0203484023168719
0.573278003894096	0.2820160896984	-0.0477040795941973	0.292750522328933	-0.00296958661211155	0.0144656544454083	0.00574803391664835	-0.00110661219698227	-0.0229783579053164	-0.0479598344655722
0.417756490852859	0.118081990009422	-0.0373203929940607	0.273069171025682	0.0222317432474559	-0.0107673470262926	0.00573219811058162	-0.0194651928841238	-0.0248753829790586	-0.0350226122119088
0.0246047084394063	0.029874686953606	-0.0018101736135599	0.0142429752622696	0.0148722659109995	0.00703610415057645	0.010954185030788	0.00776230047722286	0.00466222229511199	0.0053928071317614
0.43734043460586	0.087381959397362	-0.035262761488623	0.243196316998341	-0.00492250650129838	-0.020459432024645	-0.0126909692629717	-0.02708667601718	-0.0333206354290459	-0.0490429287396106
0.895549857978279	0.0738402951127286	-0.0290564760294439	0.0969515455304929	0.00604829497987391	-0.0429769213178377	-0.0184643131689819	-0.00819088576628046	-0.0372843712421875	-0.0390860962158621
0.0915029774480558	0.0613021642095861	-0.00463246376731398	0.035946444761145	0.0122846896449013	0.00312019567975301	0.00770244266232716	0.00441469272170721	-0.00107098217241046	-0.00371915767477547
0.125510904572249	0.087783554831414	-0.00759256855336744	0.0634032792894504	0.0175500863041017	-0.000374578375719886	0.00858775396419093	0.00323575802571416	-0.0075196780968219	-0.0148608462813906
0.930337134502924	0.069662865497076	-0.0273638519277541	0.0670102339181287	0.00879404344193813	0.00689071010860487	0.00784237677527144	-0.00684771979482501	-0.00954927493559066	-0.00726745900298531
0.0490437095108719	0.0328951197954541	-0.00211864866907039	0.0183489174646055	-0.00281289980018091	0.00380132246950428	0.000494211334661689	-0.000678141824333449	-0.00174297590445909	-0.00344367059750602
0.418139060253205	0.118398637943336	-0.0372288283423442	0.273045910213205	0.0289929733354835	-0.0155808266704016	0.00670607333254092	-0.0119302942838437	-0.016711488941067	-0.0308888608374779
0.551702491862961	0.321572118876909	-0.0482027590645816	0.297219240428584	0.0117208089705134	0.0048589371185952	0.00828987304455431	-0.00791523699757057	-0.0249543526060181	-0.043636401856779
0.575039544940996	0.28549232981912	-0.0469257382167491	0.287205904061453	0.00780991376478346	0.0182463501552973	0.0130281319600404	0.00402179679222547	-0.0130093672977769	-0.0238692642193056
0.0442049485082397	0.00610767194722181	-0.00277840815520417	0.0173454266447576	-0.000892998223883189	-0.000649799417202473	-0.000771398820542835	-0.00219331884511378	-0.00365453263780938	-0.00431164251190509
0.0133560081989058	0.00869621521870045	-0.00178045061464369	0.011950135364905	0.00487699973426939	0.00307117548786696	0.00397408761106817	0.00389188207881073	0.00290128006297596	0.00266887040083869
0.00873974319868217	0.00166672173175554	-0.00115839264183491	0.0087670802040865	-0.00052396366021183	-0.000337364217198979	-0.000430663938705405	-0.00105398387450788	-0.00205816992404068	-0.00197917761507838
0.45099769304282	0.159387611244656	-0.0352180265377265	0.240458093559422	-0.00246139489710329	0.000877581105478864	-0.000791906895812211	-0.00936669109895089	-0.0203716342744682	-0.0411670348462249
0.152528751254531	0.0984016095056136	-0.0113391476695175	0.0949674780372819	0.00540659168631741	0.00204628174926977	0.0037264367177936	-0.00556462776009958	-0.00948865973957042	-0.0169991560988121
0.545717630954849	0.323923994736278	-0.0486262909890069	0.30088865503883	0.00770399627246521	0.00826650126923711	0.00798524877085116	-0.00762313793618541	-0.0275632322014177	-0.044585295885522
0.0131920305201339	0.00872509072244567	-0.00181469012130197	0.0121604316420489	0.00362226421052089	0.00241484376570997	0.00301855398811543	0.00322307859038513	0.00354865810724329	0.00221786062291715
0.646065054430208	0.178002519324065	-0.0427795017688715	0.245301935743528	0.00656602757210378	0.00323895310455402	0.0049024903383289	-0.0149902878370852	-0.0289113689825276	-0.047804706234681
0.548367354811453	0.219290111539291	-0.0493936978704932	0.300580101729164	0.000357195452308612	0.00543790079268358	0.0028975481224961	-0.0205628082650395	-0.0400948155170273	-0.0539965927076571
0.891096182121972	0.108903817878028	-0.0290843195013389	0.0978970175438597	0.0080556292245767	0.00340691729323317	0.00573127325890488	-0.00220386192754607	-0.00723248613959127	-0.0125500552340856
0.905002581453634	0.094997418546366	-0.0287028169430181	0.0897002255639098	0.0212129490392649	0.0100888304093568	0.0156508897243108	-0.000455761110234709	0.00374246373509535	-0.00250856985120129
0.901135355054302	0.0988646449456976	-0.0287228330135116	0.0931421888053467	0.0126469005847952	0.0065836675020885	0.00961528404344181	0.00527766692371956	-0.00179483907904965	-0.00411668562431711
0.119123666142421	0.0934409426237679	-0.00890047035637305	0.0947206916676985	0.0167158487738197	0.00488395417613094	0.0107999014749753	0.000956445417451268	-0.00428058397722447	-0.0108283678378116
0.00010112590143555	-2.24144658886598e-08	-9.72246723930339e-07	2.51817747763439e-05	6.52072000575539e-07	-5.06285488212887e-06	-2.20539144077667e-06	-1.02844342081861e-05	-1.72487134265743e-05	-2.12121665691641e-05
0.0712303521715019	0.00380494414085843	-0.00428489495468842	0.0369149027927736	-0.00157250364750831	-0.00338099913666112	-0.00247675139208471	-0.00692564853510826	-0.00717054546790309	-0.0106152727264391
0.646484930804223	0.178136421069062	-0.0424941478016576	0.244764377732047	0.0016086594346677	-0.000333492224598331	0.000637583605034742	-0.0117775377795305	-0.0327329424732703	-0.0507405326663173
0.0936111905019974	0.015271612487121	-0.00665167767153489	0.0565586676155917	0.00424134626310858	-0.000619483689037886	0.00181093128703534	-0.00392158724374803	-0.00671426208296713	-0.0101299790179201
0.0226209876466561	0.00999677139782603	-0.00129676874047105	0.0104776720065459	0.00270960540447106	0.000673016764986229	0.00169131108472865	-0.000645656962698381	-0.00151158116644771	-0.00170759157815355
0.376130839362232	0.224021192476189	-0.0302044502106111	0.225062493025571	-0.000463768114193852	0.00313448835142888	0.00133536011861751	-0.0123119285530816	-0.028688940348623	-0.0402572581968327
0.109875415107624	0.0379722791544657	-0.00959796257264436	0.0978624468317263	0.0224182203278743	0.00358315211808116	0.0130006862229777	0.00137738083666893	-0.00341770441914198	-0.00948219284313916
0.152474255882916	0.0983414589301095	-0.0113929319153933	0.0944692645499753	0.00517298371852626	0.00507571816920563	0.00512435094386596	-0.00029485830207121	-0.00939255977898032	-0.0137092953491473
0.355142214557983	0.0703187767612434	-0.0309223192015833	0.229786227163409	-0.00639795053924658	-0.0159083302040766	-0.0111531403716616	-0.0196055835011955	-0.0340848835387855	-0.0502373879272928
0.843548957007904	0.0850872491197776	-0.0296445627663848	0.128176974487501	0.00252906805784525	-0.00194452100187392	0.000292273527985665	-0.00797801654069863	-0.0165278551682828	-0.0256141307885011
0.0170000036144813	0.00468989788565726	-0.00153486289068517	0.0104977702138116	-5.67140340309615e-05	-0.000492454395154326	-0.000274584214592644	-0.00104112003627387	-0.00177889496782532	-0.00209369700160618
0.446400717228866	0.159322122170298	-0.0354429687115601	0.241845527445075	0.0069266254977543	0.00220392267399816	0.0045652740858762	-0.00925643261368747	-0.0258879020162913	-0.0412052103647365
0.578637739685215	0.280056323026726	-0.0473934116314355	0.289386117942862	0.0147833091947054	0.01705560045795	0.0159194548263277	-0.0063099907522155	-0.0230398972829755	-0.0381391960323093
0.889550017234228	0.110449982765772	-0.029171808786129	0.0989268248710354	0.0094190721559142	0.000717476500108005	0.00506827432801116	-0.00723266842204928	-0.00758763276197494	-0.0185204872647408
0.0658929122681721	0.0308308287973638	-0.0031415805012836	0.0453091048138503	0.0153905361005848	0.00600225311777641	0.0106963946091806	0.00479255072967007	-0.00288294268934612	-0.00426855827121775
0.145456730542352	0.0972758420086456	-0.0114499695145724	0.0945114920251172	-3.77818413832554e-06	0.00210591972498442	0.00105107077042305	-0.00226045056677626	-0.00636648923526911	-0.0153365299749099
0.569715959570249	0.287378350896986	-0.0473504835838325	0.289312134417342	0.00700757923559292	0.019189480502758	0.0130985298691755	-0.00198823767986134	-0.015808495769958	-0.0296459869079484
0.430691131022826	0.0993950670681759	-0.0500852437386886	0.335320645271873	-0.00410871719824862	-0.00642095416228244	-0.00526483568026553	-0.023830765810302	-0.0397101917669641	-0.0585162456793263
0.11543194775899	0.0737004339567963	-0.00693449911083234	0.0562607101101582	0.0169988286776437	0.00614462675220979	0.0115717277149267	-0.00276656357822123	-0.00174695852548529	-0.00396914712555035
0.192797914171713	0.0691128609307654	-0.0158884465812298	0.134951579787459	0.007587248194207	-0.00197773707642052	0.00280475555889323	-0.00578257639486038	-0.0126412642605948	-0.02221657783741
0.856212589574169	0.143787410425831	-0.02959129328456	0.123234655461497	0.00542974367737514	0.00953620998884153	0.00748297683310839	0.00184169958696279	-0.00847364945439655	-0.0158361701748544
0.202416204250922	0.0278740593451826	-0.0166905865861391	0.149209005196941	0.00120084260656103	-0.000995498984090681	0.000102671811235189	-0.010527847753497	-0.0206505982348334	-0.0282373473083457
0.451376103386274	0.189726273272374	-0.0496062337812119	0.33042724469685	0.007178325741933	0.00671304249370974	0.00694568411782137	-0.0142171921164516	-0.0271452450673297	-0.0443399772676169
0.932144561403509	0.0678554385964912	-0.0272382266230291	0.0654301754385965	-0.000553233082706717	0.00319720133667512	0.00132198412698414	-0.00113546365914774	-0.00390111225032275	-0.0126831343510291
0.578309597685919	0.279787740656514	-0.0470604526587605	0.289469030690683	0.0183189213858241	0.0144100281359569	0.0163644747608905	-0.0102129351520491	-0.0192916192307948	-0.0473643147246707
0.0158352093339162	0.031160847881554	-0.00117484634080258	0.0109655816960388	0.00752546845930814	0.00971980658688327	0.0086226375230957	0.00897966638825091	0.0103892893086259	0.00824316826990567
0.00999779595874204	0.0330667094775939	-0.000918927932620908	0.00856178611006822	0.00917827015618275	0.00941233385695631	0.00929530200656953	0.00936969510627978	0.00840121795725671	0.00830221618988382
0.225126341950315	0.0316991126185275	-0.0172710594539796	0.153767873243941	-0.0025911379968418	0.00357481994761746	0.000491840975387819	-0.0106035592575291	-0.0207803541286037	-0.0294834850800129
0.024494340175713	0.0295176740735264	-0.00170489829156853	0.0141285981641952	0.0145214473903008	0.00719686151414093	0.0108591544522209	0.00899247615104521	0.00812628484250705	0.00769483230301845
0.539856654801922	0.227016082322544	-0.0493163981189692	0.301216902924096	0.00345520702673974	0.00814634175377538	0.0058007743902575	-0.0150800507089281	-0.0310459550914469	-0.0460116402270105
0.143542513631154	0.0441997984716781	-0.0115436519771212	0.0949087679871961	0.00247066629560808	-0.0040947344423736	-0.000812034073382761	-0.00826752871731934	-0.0124207511803455	-0.0237120251146165
0.0939498043480433	0.0153609424142188	-0.00649038766805538	0.0567529196283231	0.00476039110020988	-0.00258018950081784	0.00109010079969601	-0.00398186740046072	-0.00945356269773537	-0.0106594507025073
0.0267916802459778	0.00205366832173223	-0.00125018941562576	0.00826150569123972	0.000142474366050509	-0.00140915831131699	-0.000633341972633244	-0.00138922717937359	-0.00325686993742988	-0.00312998288640289
0.224848132361961	0.103142117821504	-0.0172955233521163	0.149833986107342	0.0231801409114526	-0.00135787650630889	0.0109111322025718	-0.00880990068593857	-0.0143994540518295	-0.0286871982983117
0.283964155170483	0.0468190457252436	-0.0271934833577009	0.211403742160964	-0.00191356358041161	-0.00231799360656848	-0.00211577859349005	-0.0189647081298204	-0.0292581806465722	-0.0385448276079591
0.455929614141975	0.097173790671249	-0.0369712591131169	0.260452154714362	0.0042563283207791	-0.00957779300589545	-0.0026607323425582	-0.0188422126256395	-0.0334206847162358	-0.0473488069027488
0.125259275651134	0.0878355872831348	-0.0072866414788732	0.0626300604629197	0.0137454218341347	-0.00382023373828759	0.00496259404792354	0.0013527872123969	-0.00495194731465856	-0.00867663488579226
0.136047853474354	0.0535361698716492	-0.0105729156841479	0.0956669733269669	0.00784485379782715	0.00539761215931306	0.00662123297857012	-0.00139660989212637	-0.00729232906133359	-0.0118571267523296
0.663629295378936	0.317458635936036	-0.0431073696895906	0.242018516754101	0.0285881953527963	0.0203482024606162	0.0244681989067063	0.00732630961285974	-0.0114994477943375	-0.0265201163550415
0.0870828320571006	0.00501090641781522	-0.00423931318988166	0.0378450154175446	-0.00223391521001144	-0.00134981747700919	-0.00179186634351032	-0.00440516554476143	-0.00872031256583322	-0.0109020487155161
0.201330607299274	0.0770684486103945	-0.0171333052982164	0.13682818573738	0.0206460950904347	0.00125830889296186	0.0109522019916983	-0.00142552079598265	-0.00544383150677485	-0.0161791486979935
0.542664922455912	0.220501657487563	-0.0486868148463477	0.303234582954523	-0.00129463124440454	0.00246736202518416	0.000586365390389809	-0.019983354894057	-0.0358735004694889	-0.0575529903418244
0.457301175279196	0.241985745078086	-0.0346758756940592	0.239613245959001	0.0221709255828907	-0.00047925505274754	0.0108458352650716	-0.0110701570836747	-0.0170295623104695	-0.0399641115054261
0.546177596079124	0.322735639707343	-0.049960879162694	0.301990171834201	0.00919117019613869	0.00900770201254897	0.00909943610434383	-0.0129975449796472	-0.0259845286910634	-0.0451570251741304
0.0937893903441979	0.00629091802332504	-0.00525107549213159	0.0403466570858565	-0.000663597089570908	-0.00131726457773031	-0.000990430833650607	-0.00546426786810388	-0.00810510758193904	-0.0119243064667322
0.453339562449182	0.184082099987233	-0.0503413283817257	0.332792424165938	-0.0126093391183346	0.00197512473899475	-0.00531710718966993	-0.0234765781853372	-0.0417871594441124	-0.055589877819458
0.108030259164876	0.011281608869261	-0.00687638704584867	0.0556076648312829	0.00443290402093695	0.00403820824449846	0.00423555613271771	-0.00220053488493517	-0.00736523056080353	-0.0102544949176765
0.133035205856915	0.0138095343053252	-0.00819231912426552	0.0959889451208785	0.000449283331513839	-0.00147530148709352	-0.000513009077789839	-0.0102331555949332	-0.0174683948948877	-0.0241746887522708
0.432332701857438	0.0869365101881099	-0.0351313999138424	0.24384337294194	-0.00594986835874961	-0.00308285710571482	-0.00451636273223222	-0.0181594471132239	-0.0342904480907474	-0.0479448112856191
0.0388509773371732	0.000872576450788524	-0.00226525882401195	0.0226250032866573	-0.00283112154167158	-0.0037673422341191	-0.00329923188789534	-0.00594126212748688	-0.00846798561743166	-0.00999606701435275
0.203075904888015	0.0273127676498832	-0.0191664550900631	0.170174795057521	-0.000615453079222117	0.00133941468815493	0.000361980804466422	-0.0123880241683726	-0.024414732682233	-0.0329499112324846
0.0959289523069056	0.0742199090285567	-0.00468051311159037	0.0387478028310021	0.0143006377181834	-0.00152395718919003	0.00638834026449669	0.00120871431700696	-0.00463373077119737	-0.00491749598468366
0.66334526277646	0.318216024587988	-0.0424021117775534	0.242153183438149	0.0268783668671938	0.0242348900258772	0.0255566284465355	0.00105394042915807	-0.00548255632360262	-0.0205836283384168
0.453609672759516	0.183398712700303	-0.0495054083375868	0.333119557923567	-0.00580021055119745	0.00154535739141903	-0.00212742657988924	-0.0200307852689937	-0.0405372163967631	-0.056624841122825
0.376666711185393	0.223521903981788	-0.0311708687559052	0.2243669485465	0.00898225920777224	-0.00126701280082553	0.00385762320347338	-0.0148462702592237	-0.0269677488140386	-0.0355432916461645
0.547980425944144	0.220124032413563	-0.0492412361858479	0.301241226901367	-0.00642069574196391	-0.00206634152815144	-0.00424351863505767	-0.0171253691401129	-0.0379143596043278	-0.0492695304943891
0.925397435254804	0.0603120698498407	-0.0275054374459235	0.0715446700083542	-0.00483816547745342	-0.0306148583580163	-0.0177265119177349	-0.014672084424863	-0.0262529328056568	-0.0305497281598329
0.854974653299916	0.145025346700084	-0.0294310801554372	0.123719214703425	0.0165308103592314	0.011177903091061	0.0138543567251462	0.00227087023794925	-0.00629554687093192	-0.0142127096742267
0.551284513934955	0.321287992815953	-0.0488299062964517	0.297225271199222	0.0132038490814278	0.0133589619752622	0.013281405528345	-0.0110609637462353	-0.0271850704952	-0.0431491761390531
0.6637901598659	0.317549114358854	-0.0423880833375846	0.242694482373059	0.0223431818395277	0.0134562061965096	0.0178996940180186	0.000746624845197053	-0.00895912738561178	-0.0205616791145478
0.904852548036759	0.0951474519632415	-0.0284368810689789	0.0898646449456976	0.0139458730158731	0.00915655730234677	0.01155121515911	0.00730642021720984	0.00159102339181294	-0.00199325244930504
0.0133574457143064	0.00162968309712056	-0.000742797476820902	0.0030056621720399	-0.000643475336713762	-5.75525227060718e-05	-0.000350513929709917	-0.00120108794364776	-0.000907961453779338	-0.0008605927087967
0.0197120366166191	0.0329100615500957	-0.00223991013340144	0.0163352025108117	0.0120581455137625	0.00906741773295584	0.0105627816233592	0.011525412471916	0.00958367005854823	0.0104529819849177
0.064147958087442	0.0238086278018731	-0.0026609637620634	0.0369543219449733	0.0195455063054137	0.00361094894927688	0.0115782276273453	0.00497648547868619	-0.000157212839719909	0.00197269648051206
0.0496442602817926	0.021789197818944	-0.00230047524255508	0.0133952541573802	0.00182202740669041	-0.0022944612371856	-0.00023621691524759	-0.00247942672703005	-0.00396508741929595	-0.00395643214414251
0.375775654343382	0.224162927356028	-0.0311210429888856	0.224903229052742	0.0111414792136016	0.000336933039446763	0.00573920612652418	-0.0123812877653687	-0.022746690307279	-0.0414096620138533
0.0177810589040392	0.00953140464864497	-0.00172055996909642	0.0121561284281362	0.00165969934242488	0.000601674068727891	0.00113068670557639	0.000279644024299745	0.00147745445748637	0.000251119110839918
0.548119974222823	0.21927417289565	-0.0487862185597888	0.30058436223245	-0.000867497383672755	-0.000840431891298121	-0.000853964637485438	-0.0130050525715797	-0.0422203395486105	-0.0523141418242407
0.299121261203025	0.0501483261254326	-0.0262939354991842	0.235201162032125	-0.00153074331761421	-0.00114322744402251	-0.00133698538081833	-0.0190327147844736	-0.0331644953294957	-0.0459261844318166
0.0912728413191705	0.0105211007033959	-0.00603339467599209	0.0547334026941107	0.00167499918982253	-0.000853824532736122	0.000410587328543197	-0.00218007627292902	-0.00708364782626812	-0.0102265270144543
0.11437176325982	0.0735290964444945	-0.00796701521427323	0.0693393772841632	-0.000285465634233692	0.00363938633704942	0.00167696035140787	0.00231398828573993	-0.00523138413059987	-0.00870946866107696
0.217081721822734	0.0250802085187155	-0.0180181632146618	0.192239207971253	-0.00291491040664105	-0.0026162367551289	-0.00276557358088497	-0.0147216736798756	-0.0257485695577421	-0.0367232155162105
0.000479979204559564	2.40619812748256e-07	4.02977605306752e-08	1.73244467628756e-05	5.50706123914264e-07	-2.82617830065749e-08	2.61222170453844e-07	-4.31664364795822e-05	-7.95491929086293e-05	-0.000110589609958903
0.203606004889891	0.0270299423269669	-0.0190374070476593	0.171731788554217	-0.000672626514984509	-0.00133142216438892	-0.00100202433968671	-0.0137775907385572	-0.023575951366499	-0.0324900332632439
0.0120058538211903	0.0342050097821913	-0.000879810713143773	0.0109936151484962	0.0128406472465468	0.0108362940497756	0.0118384706481612	0.0109963053462404	0.0119130300588389	0.00958213404100559
0.197279694316964	0.0243802723586639	-0.0189857892391718	0.169207065765236	-0.000612840659694386	-0.000421756742609553	-0.000517298701151969	-0.0116191404433688	-0.0232769253773095	-0.0312976985651329
0.0390506804604733	0.00808370867577463	-0.00207687538800814	0.0207137255292194	-0.000650734746412196	-0.000538344290578356	-0.00059453951849528	-0.00277475963920157	-0.00476258760990973	-0.00535676113842196
0.906360793650794	0.0936392063492063	-0.0286625145920186	0.0887588554720133	0.0215630409356725	-0.0108589500557923	0.00535204543994017	-0.00252822610138403	-0.00188031667163246	-0.0104709858425029
0.452417483250237	0.155736508231535	-0.0348080336489215	0.243409358237233	0.00170924354320107	-0.00173409061794899	-1.24235373739623e-05	-0.017352104015446	-0.0396284709871156	-0.051487118237832
0.93351746031746	0.0664825396825397	-0.0271506039878695	0.064077276524645	0.012418680033417	0.0120305597326651	0.012224619883041	0.00510168755221385	-0.0090742808945441	-0.0121770883794569
0.533409746344658	0.127431674042313	-0.0478740475622578	0.300528983681569	-0.00207883272921328	-0.00544366112445394	-0.00376124692683355	-0.0260906318979143	-0.0409901185906733	-0.0540697442247271
0.905801403508772	0.0941985964912281	-0.0288405418869619	0.0888424561403509	0.020575739348371	0.00215218045112786	0.0113639598997494	-0.00161101289319554	-0.00943432432910274	-0.00969991000227843
0.125101428796208	0.0877097094765357	-0.00747018965835773	0.0632422381851153	0.0211542249707203	-0.00315483845155892	0.00899969325958067	0.00182033749235869	-0.00800014121133835	-0.0091149207781953
0.0338006109983536	0.00267827176844172	-0.00151862423906256	0.0112511066325208	-0.000978738785542346	-0.000155010676442371	-0.000566874730992359	-0.00171514034066345	-0.00157285116732373	-0.00377544114651365
0.0280594224994236	0.00200323969257182	-0.00139434129796524	0.00845841909671092	-0.000681141482152404	-0.000755597143632204	-0.000718369312892306	-0.000997114716098719	-0.00191554944964585	-0.00351410079786525
0.0360531939775311	0.011963370818789	-0.00123076775430038	0.00584507638616975	-0.00116568895422732	-0.00558807176794313	-0.00337688036108523	-0.00556802036605984	-0.00377995097018783	-0.00675728283749889
0.0711181252761154	0.0038264437289868	-0.00403925845093382	0.0368630343852109	-0.0015037343784311	-0.000996210411597892	-0.0012499723950145	-0.00559215463511453	-0.00788290825085984	-0.0120066794778787
0.136392119060608	0.0220584010270969	-0.0117545622348696	0.102556849663175	0.00309659043471458	-0.00725037531909561	-0.0020768924421905	-0.011242599901046	-0.0175499121373691	-0.024312524246752
0.000122131865978606	8.6438498032471e-06	-1.58597918534096e-06	8.53439255328859e-05	-2.31832820646766e-05	-2.55089847085675e-06	-1.28670902677667e-05	-1.88652554876553e-05	-3.66703320150012e-05	-4.08932763816412e-05
0.178492560801904	0.0341526728981796	-0.0163059075244863	0.133482923675753	0.0023040153356359	-0.00329901146435191	-0.000497498064358004	-0.00866376060994756	-0.0150185490069093	-0.0228236987033971
0.480662602806818	0.263342257069091	-0.0375422638645531	0.254900786011642	0.0272731954294244	0.00364118849044937	0.0154571919599369	-0.00623115740024249	-0.0197442832685471	-0.034561898023014
0.207494764979553	0.032057504631792	-0.0169469800170393	0.151882363143909	7.07178583372881e-05	0.00145353434967629	0.000762126104006777	-0.00997228124038935	-0.0188100460345145	-0.027179244402618
0.893343817118554	0.106656182881446	-0.0284647994211359	0.0965690316700843	0.0118710700994912	0.00441239681371264	0.00814173345660185	-0.00117006091169514	-0.00887349634283841	-0.0170763895908014
0.545985294671952	0.323663345138755	-0.049102268150626	0.300284432654337	-7.58392572335342e-05	0.0122567831229724	0.00609047193286949	-0.0108470284495753	-0.0326831830641466	-0.0465295054512764
0.10296404050648	0.0762734129412202	-0.00518623773956543	0.0412485240652455	0.0149163141830157	-0.0016015762351391	0.0066573689739383	0.00290315027524883	-0.00349536272073171	-0.00648504302446846
0.109921238885751	0.0380949494423833	-0.00957125809116792	0.0975795816854486	0.0193286359951635	0.00252725052041251	0.010927943257788	0.0040421302422791	-0.00299152382777532	-0.0082893332564679
0.224277221697187	0.102670189109664	-0.0170946480476092	0.149029126631361	0.0165733611689356	0.0035607184826553	0.0100670398257955	0.00248606543750796	-0.0120750518027231	-0.0157633016757598
0.89495294827979	0.10504705172021	-0.0292486703967345	0.0951388645857068	0.0135180959975698	0.00582010936431987	0.0096691026809449	-0.000187451583504195	-0.00838883788725886	-0.0103725670236197
0.30129570862872	0.0490678182262435	-0.0306973598577097	0.260755264735721	-0.00323858030176793	-0.00499071952735658	-0.00411464991456229	-0.0182039688381302	-0.0345510180902198	-0.0449928845611278
0.0795917168273039	0.0465515557207013	-0.00364780597351029	0.0263327141845464	0.00276175984167049	0.00152230764351859	0.00214203374259454	0.00116557402820046	-0.00254108715978109	-0.00864748875346329
0.41177831410131	0.11782123767089	-0.0363852543709839	0.273380110557966	0.0162228982305954	-0.00334121090880146	0.00644084366089692	-0.0183555888465769	-0.0220906965752507	-0.0369052424898855
0.93203992481203	0.0679600751879699	-0.0273805124601363	0.0656348120300752	0.00244859649122797	0.00458486215538845	0.00351672932330827	0.0013092648287385	-0.0102272556390979	-0.0123320216917586
0.45867340145686	0.317134260349446	-0.0507850245338999	0.329267781076069	-0.00382808605822466	0.010668706623838	0.0034203102828067	-0.00902451794570308	-0.0277155594179571	-0.0461890037436143
0.663497816471325	0.318077376974224	-0.0421325061752208	0.242143294617657	0.0221315248360594	0.0213044557150176	0.0217179902755386	0.00663338685956305	-0.00872524023449317	-0.0273198453309468
0.0936099025304543	0.00622015571130588	-0.00494380889801214	0.0406668200191503	-0.0032844566611957	-0.00212354306779811	-0.0027039998644969	-0.00611808234641423	-0.00832995928930888	-0.0120815072644076
0.0504961856447581	0.00692145508481608	-0.00180783004850024	0.042116750532224	0.000104042680075841	0.0001092433589037	0.000106643019489767	-0.00442917147491229	-0.00862538723113986	-0.0106042366540702
0.905722055137845	0.0942779448621553	-0.0285680863305513	0.0894698746867167	0.00404204678362563	0.00967568086883874	0.00685886382623213	0.000866177944862212	-0.00322183736284365	-0.0127944035204562
0.905053634085213	0.094946365914787	-0.0283790121325869	0.0897618045112781	0.0157061319966583	0.0114338847117794	0.0135700083542188	0.00322823270296957	-0.00021151538519959	-0.00926334986650768
0.399161139230602	0.076258947938832	-0.0360919862882495	0.277345645766307	-0.00468556444969048	-0.0100640836481961	-0.0073748240489433	-0.0232616173187047	-0.0388085451912041	-0.0508563699433903
0.0171185528456808	0.00485569928709926	-0.00170518024263233	0.0106140929568531	0.000326947389462744	-0.00022103609377417	5.29556478442855e-05	-0.000757864603823731	-0.00129599402897805	-0.00209329491332395
0.118977120979004	0.0935413235199276	-0.00934623942147476	0.0946034794728512	0.0158033781709288	-0.000312812938736404	0.00774528261609619	0.00447362874397983	-0.00729737302175702	-0.00747562530427535
0.0359379320255706	0.00557269746931698	-0.00265172231180677	0.0151680008037347	-0.000137762013776396	0.00044274813144797	0.000152493058835787	-0.00191854069224357	-0.00238594888199624	-0.00314227202667124
0.0747468129833877	0.0447480853571831	-0.00286617605119449	0.0228886831730225	-0.00329712866432247	-0.000330283696097111	-0.00181370618020979	0.00387798908737179	-0.00671103101459397	-0.00819602134101964
0.569429243660416	0.286957046673284	-0.0473203978315416	0.290603702833938	0.0255175082257898	0.0203651350403113	0.0229413216330505	-0.000601684432110172	-0.0173552506272876	-0.0279728534461523
0.906422781954887	0.0935772180451128	-0.0282808801911739	0.0887028320802005	0.0114843274853801	-0.00779909166856529	0.00184261790840734	0.00992615705931488	-0.00770173995595058	-0.00786934720250498
0.901191871345029	0.0988081286549708	-0.0288121732868635	0.0929593567251462	0.0175450710108606	0.00559383458646623	0.0115694527986634	0.00532671314066058	-0.00538051967038811	-0.00940486785144679
0.200152796814367	0.069554163462766	-0.0168854314325203	0.136481443026936	0.00140963707612415	-0.00122116514584944	9.4235965137357e-05	-0.0055688116580373	-0.014694192972622	-0.0214330614250383
0.0797906353888507	0.0464744679772054	-0.0037467628640756	0.0265014344676641	-0.00428342427950963	-0.00333893423816593	-0.00381117925883778	-0.00598942941644919	-0.00360836091283837	-0.00617801141732632
0.893123467000835	0.106876532999165	-0.0291988691779873	0.0970220133667502	0.00484958228905608	0.0015873342447027	0.00321845826687939	0.000320613275613391	-0.00777967340107422	-0.0195795902780308
0.542812755681517	0.220584667336906	-0.0496871393283895	0.303498166418861	-0.00469338488400006	0.00255933624746385	-0.00106702431826811	-0.0151136895336734	-0.0333765013951238	-0.0551937748926379
0.200602516795378	0.0691289761651356	-0.0165261749942356	0.136229913132664	0.00567031617842184	-0.0026353358375146	0.00151749017045361	-0.00483965515026127	-0.0203341824275816	-0.0196608621217394
0.0190036499512598	0.0335594755409665	-0.0017300043558957	0.0143278320686855	0.0113117003801894	0.0104868661648635	0.0108992832725264	0.0111111839698967	0.00827481967231632	0.00746257219102296
0.320585834755438	0.0969042482526273	-0.0274785036720371	0.233776204064641	0.0200071448725431	-0.00321145824341568	0.00839784331456372	-0.00324569984732059	-0.0144983102595884	-0.0395318994957046
0.103260253533013	0.0265149028760965	-0.0094258579222699	0.0960684710554539	0.00210414577558948	-0.00209797128603821	3.08724477562916e-06	-0.00298976230838741	-0.0110478543868684	-0.0201761408353975
0.663904667976482	0.317756308785812	-0.0427440434518295	0.242833837921759	0.0228685478832801	0.0169745398991952	0.0199215438912377	0.00358383949205598	-0.0132603761246515	-0.0228782848889335
0.852754392800182	0.147245607199818	-0.0294680618982732	0.124271655654287	0.0113505233363127	0.011872453160874	0.0116114882485934	0.00119037172584258	-0.00687514791022548	-0.0152607187618026
0.0520686818650077	0.00158862202561395	-0.00247714634562143	0.0222418200370354	-0.00271435513492858	-0.00199019211649153	-0.00235227362571006	-0.00471573546253178	-0.00647536965879023	-0.00976385660840905
0.063963155736331	0.00652505949727013	-0.00378661280547317	0.0334448203492021	0.00340528482592348	0.00277083736072231	0.00308806109332289	0.00100247543541085	-0.00170492790657056	-0.00534895050086688
0.437612140700114	0.099789292447989	-0.0501116792773466	0.332121288657955	-0.00232256538794096	-0.00596780127918556	-0.00414518333356323	-0.0221837599501817	-0.0402097919180073	-0.0575559738574012
0.091352420958408	0.0611755628279806	-0.00480955641036407	0.0363694581153553	0.0112453272381771	-0.00198579962321499	0.00462976380748105	0.00293733128473309	-0.000663177178570368	-0.00323203488588505
0.026463635251527	0.00544315824080837	-0.00151055779794428	0.00891442127363994	-0.00130387347248096	-0.00196261646839707	-0.00163324497043901	-0.00197759212421796	-0.00236243744390063	-0.00286628652530445
0.412029258160027	0.117663004795388	-0.0371428860105573	0.274320502282489	0.00100443645616183	-0.00736076755390175	-0.00317816554886996	-0.0172183956913532	-0.0219774574741613	-0.0416516708379727
0.90447798663325	0.0955220133667503	-0.0289622848728698	0.0906935923141187	0.00863459482038442	0.00932694235588982	0.00898076858813712	0.00302525062656644	-0.00345828002406945	-0.00979324099569245
0.0795407537634726	0.0463531820293834	-0.00380914538960146	0.0262558627131123	0.00543693343428406	-0.00234042830317309	0.00154825256555548	-0.00552871143557236	-0.00535884057793302	-0.00693093080674805
0.0395284978684396	0.00811501459432048	-0.00228486690232503	0.0209725825553497	-0.000625919807084228	-0.000635662043976561	-0.000630790925530395	-0.00259722035605948	-0.00451382790539353	-0.00688502954345935
0.0128379552867195	0.00850869686582836	-0.00176414982706427	0.0118346983157342	0.00426435134412332	0.0038880463299651	0.00407619883704421	0.00346555183102728	0.00328310275380284	0.0024157468031209
0.0642734988685394	0.023924239330472	-0.00231020502012194	0.0373543013408426	0.0108756930605937	0.0048044099300381	0.0078400514953159	0.00762849028769205	-0.000190992513747892	-0.00364259979240793
0.305173216787005	0.107111380018398	-0.0272506876156811	0.209828371904718	0.012934722088864	-0.00537534366823272	0.00377968921031568	-0.00067422719258925	-0.0147090663113387	-0.0280792954795903
0.480197435972557	0.262834164752792	-0.0375863013189483	0.253914223988892	0.0214884747986292	0.00396046423110097	0.0127244695148651	-0.00488375536064095	-0.0187085054031188	-0.0365002593453891
0.933144862155388	0.0668551378446115	-0.027250843386923	0.0646877694235589	0.00577332497911442	-0.00418792815371771	0.000792698412698356	-0.00549656223893069	-0.00742078985342143	-0.0113456182121973
0.0249047415818233	0.00150708758829302	-0.000865959196565468	0.00672165112625149	-0.00117697956886395	-0.00111952238306263	-0.00114825097596329	-0.00123442356678675	-0.00172081101140455	-0.00296339393456077
0.558235423346598	0.26969218661042	-0.0378195239233236	0.246479318617867	0.022770289164447	0.0048317057770052	0.0138009974707262	-0.0107394956767745	-0.025062735470018	-0.0386346927050132
0.891464220165799	0.108535779834201	-0.0282480506402113	0.0968806754064649	0.00463161107897958	0.00578226270805215	0.00520693689351581	0.00373801344853986	-0.00866467212611943	-0.0222441015863176
0.417852173271638	0.117948214693983	-0.0375484671309504	0.273088067742937	0.012832610405753	-0.0203243055507221	-0.00374584757248458	-0.01229808525827	-0.0217995988232541	-0.0397076873993085
0.0992825948624888	0.0656041118391835	-0.00485236514418209	0.0393264785791304	0.00251720955325352	-0.00327444396657414	-0.000378617206660312	-0.00198909546390656	-0.00298186702657406	-0.0127044733496193
0.89135698336751	0.10864301663249	-0.0287632698948704	0.0973259406090986	0.00662394609518469	-0.00550421280473912	0.000559866645222784	0.000726234817813864	-0.00545562630352092	-0.0199370644121958
0.563588320468616	0.267092715697793	-0.038328093053187	0.244564481300578	0.0883432585392652	0.00701191360142694	0.047677586070346	-0.00402225122939548	-0.0136605490332187	-0.0375885822322096
0.320636315398291	0.0971575154955359	-0.0279501418849067	0.234544579292891	0.00201479712696762	-0.00345808087943372	-0.000721641876233026	-0.00606398861731317	-0.0266941379210194	-0.0320767645727522
0.895079138755981	0.104920861244019	-0.0285788604921556	0.0951876448697502	0.0102872605756815	0.00446853725222141	0.00737789891395146	-0.00212808802308806	-0.0105790511243142	-0.012234286152444
0.0385000548398532	0.0220561990211883	-0.00172561678528314	0.0186538496973265	0.00232453478890732	0.00477472243710596	0.00354962861300664	0.00224373262353211	0.00258266941677662	-0.00317382457526989
NA	NA	NA	NA	NA	NA	NA	NA	NA	NA
0.88218500265816	0.0710162422978139	-0.0293455569698308	0.103613694083694	-0.00309497654392388	-0.00299380747907052	-0.0030443920114972	-0.00757476314396133	-0.0175732958408165	-0.0266854820542274
0.93243432748538	0.0675656725146198	-0.0273172853336225	0.0653919883040934	0.0190737426900583	0.0106986549707601	0.0148861988304092	0.00611890559732653	0.00330147451963236	-0.00511774532485088
0.551650884029478	0.321442352385769	-0.0490911330547078	0.298047621377007	0.00212403087167523	0.0112867051685711	0.00670536802012323	-0.00898179884095218	-0.0293737902747557	-0.0471688841530526
0.0357584232803144	0.0119269093285476	-0.00129850888529572	0.00585047927820635	-0.00623049212707634	-0.00462964171766322	-0.00543006692236978	-0.00379813720071105	-0.00578401055190587	-0.00568151473022327
0.0245585987677046	0.0295632439915285	-0.00166728242062214	0.0142138322370631	0.0151927807099835	0.00769929859364715	0.0114460396518153	0.00907911605526483	0.00742336735981654	0.00829278400009169
0.115254668167878	0.0736867661263965	-0.0068852119024183	0.0572820924520795	0.0116762746777938	0.00119458816467537	0.00643543142123461	0.00458789704442099	-0.00425305286237954	-0.00614217556037833
0.901149540517962	0.0988504594820384	-0.028770620241368	0.0930757226399331	0.0210968755221386	0.00877005012531329	0.014933462823726	0.00739393369788099	-0.00107862240099077	-0.00844338779641418
0.201343499984076	0.0771959860132599	-0.0175446444421065	0.137139817961655	0.0132212248332433	0.0057473626916571	0.00948429376245019	-0.000898493095002756	-0.00435431631622096	-0.0179830147819159
0.857042672590567	0.142957327409433	-0.0294084072513524	0.123391589988958	0.0145860552897396	0.00978318751424012	0.0121846214019898	0.00494649616465392	-0.00113849688323375	-0.00987549026996393
0.554306320530337	0.193660706245254	-0.0371802790198563	0.246281772970142	0.00812720197148631	0.00380438583769416	0.00596579390459018	-0.00739465463385625	-0.0260038568529529	-0.030416331227041
0.132564199731977	0.0886673023624389	-0.00748126785384925	0.0646636114824336	0.0147499955642662	0.00173423604336748	0.00824211580381681	0.000825472545908645	-0.00319507002919212	-0.00860103358436926
0.0413846643488964	0.00540476842280475	-0.00254668068518993	0.015511628534919	-0.000297377215171313	0.000916388428467897	0.000309505606648289	-0.00149963341428615	-0.00319624603273968	-0.00452206023366067
0.893289038505354	0.106710961494646	-0.0288245129813751	0.0968013374344953	0.00349467912204748	-0.00100024666930487	0.00124721622637136	-0.00466755974693578	-0.0119922608385767	-0.0214542236212359
0.663668927715289	0.317725369271255	-0.0424399552002419	0.242389184154718	0.0260291073394002	0.01596351972571	0.0209963135325552	0.00526222114875718	-0.00695357582276024	-0.0182754364931577
0.0760413608212686	0.0570798402753711	-0.00295451524480413	0.0435388905671899	0.0117411743161572	0.00466346362147853	0.00820231896881785	-0.000852758962700179	-0.00314791171034808	-0.00816255252380642
0.009516622556414	0.00033981908099724	-0.00071792018966854	0.00442763181886765	-0.00133439545188978	-0.0015395036666851	-0.00143694955928744	-0.0018034633231657	-0.00217883731807958	-0.00240748507827128
0.894808913192071	0.105191086807929	-0.0288686387451105	0.0951771686792739	0.00937267410951625	0.00937969924812043	0.00937618667881834	0.00118159124501238	-0.00642708361813626	-0.0149876554731817
0.857235262164736	0.142764737835264	-0.0292126725149773	0.122619368000421	0.0220860786873945	0.0121592196400092	0.0171226491637019	0.00217759992931044	-0.0033330737520133	-0.0107004498417864
0.300825129007597	0.0490214582870967	-0.0303254465766405	0.260802722557491	0.00190493207105558	-0.00300131473030252	-0.000548191329623471	-0.0182655276154753	-0.0343390967774838	-0.0447373999445968
0.647454652541157	0.177563953524176	-0.0412873630546948	0.244634176157917	-0.000828495316508415	0.00450431309447019	0.00183790888898083	-0.0120036177841338	-0.023295568959175	-0.0450660441108011
0.659873734792556	0.32055752433076	-0.0429189174122845	0.245769909310233	0.0216004344082579	0.0185079091127144	0.0200541717604861	0.00581056453345141	-0.00579575237268859	-0.021677577845607
0.893240108604845	0.106759891395155	-0.0284338760836533	0.0967590559732665	0.00514811878180288	-0.000405639097744381	0.00237123984202925	-0.00814063401510778	-0.0164496613620299	-0.0194845354696903
0.417879950635675	0.118286525252357	-0.0371397125342757	0.273864330709055	0.0263517968492461	-0.00477331047916613	0.01078924318504	-0.0164045327904213	-0.0243475814417576	-0.0381206802951884
0.902775923141186	0.0972240768588137	-0.0288806209788118	0.0917349540517962	0.0178128237259816	0.00657181286549713	0.0121923182957393	0.000769514044607011	-0.00971024484287653	-0.0194387189426455
0.284125170368619	0.0472565054541356	-0.0263191217674858	0.210905427642663	-0.000823416403534616	-0.000649278770251005	-0.000736347586892783	-0.013744471215382	-0.0288450940281665	-0.0389860738183853
0.901292531328321	0.0987074686716791	-0.0286987706254418	0.0929702756892229	0.0171789974937342	0.00864422723475344	0.0129116123642439	0.00335302726513231	-0.000815064175590519	-0.0116435860630597
0.554975749145874	0.188597845033337	-0.0381956095882495	0.24880453474509	0.0111274447421352	-8.02361410956465e-06	0.00555971056401283	-0.0115783501987973	-0.03191091657776	-0.0435206696177447
0.904768145363409	0.0952318546365915	-0.0289224831163601	0.0900476441102757	0.0204911528822055	0.0133967418546366	0.0169439473684211	0.00754560150375938	0.00365730538467379	-0.00095253106542581
0.452534624907486	0.242634065894495	-0.0355893051924242	0.240115180725773	0.00068582420163521	0.00236195459721256	0.00152388939942388	-0.0084163390376919	-0.0278648011532678	-0.0378998768478618
0.30009631874626	0.105220062783203	-0.027140338486696	0.208280521288916	0.0144484938383249	-0.0019746221943569	0.00623693582198404	-0.000659399766898494	-0.0103984705816703	-0.0357396953915529
0.657044585936855	0.272076699544846	-0.0435538624029932	0.247192934088874	0.00726707015609018	0.0162908074476066	0.0117789388018484	-0.00620810303426345	-0.0172219073849226	-0.0339241446515736
0.0675103637731535	0.00667532229485764	-0.00368562516546521	0.0341289235386295	0.00365739703131486	0.00280243748771072	0.00322991725951279	-0.000641768752925528	-0.00326526379045243	-0.00532773841480513
0.474734766212824	0.173558406564308	-0.0367691529424273	0.254776293369489	0.0177288837705931	-0.0153236935196375	0.00120259512547777	-0.000275634257546786	-0.0206364047443695	-0.0395332833526232
0.409122122294602	0.0765981650957963	-0.0371385450531648	0.275023441817928	-0.00296510154481655	-0.00613485699504707	-0.00454997926993178	-0.0234676383493832	-0.0366780428463204	-0.0546114843903782
0.10582831284575	0.0305570505884374	-0.00803438934840023	0.0673704165154586	0.000611969405772697	-0.00157924858035333	-0.000483639587290322	-0.00801542113287672	-0.0117659247277636	-0.0157733606710389
0.924386766917293	0.0607893676456093	-0.0275951822782151	0.0724458646616541	-0.00380325078430344	-0.0142757631257632	-0.00903950695503331	-0.0131043545343547	-0.0181233886750035	-0.0266825915323158
0.0272732972699988	0.00709548124404928	-0.00158210686129445	0.00895968937172448	-0.000498570404571106	-0.00146294101551646	-0.000980755710043784	-0.00181329401782889	-0.00261304442556086	-0.0026663332557018
0.120059305820107	0.0100361597781507	-0.0074186220710795	0.0636357795332133	6.19318166009686e-05	0.000108205009174439	8.50684128877038e-05	-0.00672598156898924	-0.0117340394878296	-0.0164197196407286
0.575649406503446	0.368301028720204	-0.0477747750593865	0.289734505415467	0.0271151066789813	0.019210141512067	0.0231626240955242	0.00193850879227275	-0.0130971602733118	-0.041173484657772
0.125591200740518	0.0875451164028	-0.00758622548383794	0.0629474868180033	-0.000520148081013555	-0.000394283696045827	-0.000457215888529705	-0.000374895387814378	-0.0132960030553603	-0.00829972573188795
0.132654269318126	0.0884480806856916	-0.00744037030279776	0.0641786131492074	0.01797778262763	-0.000198936607669453	0.0088894230099803	0.00122390505619255	-0.00294700667900311	-0.00698301612197991
0.0319643966045376	0.0044128250064349	-0.00168464781005435	0.013757804944958	-0.00072019868151971	-0.000923727307566225	-0.000821962994542968	-0.00195286257434878	-0.00238150595903885	-0.00275655773281252
0.00397199996045929	0.000173654179265195	-0.00020029395603956	0.00282437931397585	-7.03545965184895e-05	-9.65833308877277e-06	-4.00064648036309e-05	-0.000389498095660377	-0.000704000541228652	-0.000920197632678988
0.55169470235737	0.32198950222449	-0.0483228616574106	0.297510360892064	0.00704178141726652	0.0149936156717543	0.0110176985445104	-0.0128950577762109	-0.0253225143083703	-0.0436177104076152
0.412368098725098	0.117716118918979	-0.0370653577055837	0.275260416662164	0.018910138999555	-0.0041394040009114	0.00738536749932178	-0.00660604300786238	-0.0312184323278432	-0.035676040401403
0.143645367720336	0.044066225016381	-0.0110176396120544	0.0944756395230594	-0.000697202336078312	-0.00438079573539205	-0.00253899903573518	-0.00832067635470943	-0.0154113394826191	-0.0205971454163052
0.074632439630355	0.0495355954217442	-0.00227778334220415	0.0342128800887393	0.0146458794932331	0.001722661264593	0.00818427037891303	0.00491168498466356	-0.00197838672509805	-0.00745757777274336
0.32231780695912	0.0531385927478602	-0.0291201486804231	0.239677971993338	-0.00715820858087807	-0.0161173029614588	-0.0116377557711684	-0.0191537238421902	-0.0336664777109759	-0.0478788422398343
0.446120418805135	0.16003809205588	-0.0348304671587832	0.242485454703838	0.0063868522626136	0.0066690215757067	0.00652793691916015	-0.0125687803191265	-0.0253203996296676	-0.0382572614630546
0.143746965293215	0.0547519243157367	-0.0115581923124901	0.097401819675817	0.0147973467080423	0.00340351955948159	0.00910043313376196	-0.00458025697008033	-0.00828122432387421	-0.0178595408350838
0.193302134207558	0.0688318133769453	-0.0163383427216206	0.13512069657596	0.00675682334249078	-0.00308671823673251	0.00183505255287914	-0.00866661053299594	-0.0186135627489588	-0.0216497642358144
0.114887877436512	0.0895548753271082	-0.00829499368342676	0.0912525350440436	0.0195391373767277	0.0038860382186932	0.0117125877977105	0.00333741211378	-0.0057559953488692	-0.00993639969426027
0.659654747311899	0.320918526178397	-0.0423939388616746	0.24496835333194	0.00886236459958378	0.014606764421104	0.0117345645103439	0.0111763593248976	-0.00576663022803281	-0.0279874322101799
0.322617112665472	0.052871822248076	-0.0281645819978897	0.238086713118759	-0.00546951894629955	-0.0204225320414579	-0.0129460254938787	-0.0218531105100889	-0.0366130118720803	-0.0468238383521511
0.102336660793999	0.0762871552616169	-0.00505359990774644	0.0412009970160107	0.01125781945493	0.00333598022060999	0.00729689983777	0.00186928228867803	-0.00239699472130324	-0.00725322255010649
0.0727966777889836	0.0514922864737808	-0.00252939690653706	0.0406591470259398	0.00179461755880815	0.00182436980566394	0.00180949368223605	-0.0037493864033035	-0.00318152925982068	-0.00740862673373884
0.150651874077221	0.0480341321392763	-0.0123174022537139	0.104512116926537	0.00769316715596385	0.000257221293668591	0.00397519422481624	-0.00381306392316097	-0.0131608316619742	-0.0201621839591257
0.841473333333333	0.0859705235301242	-0.0292435667950114	0.129930977443609	0.00146932256540011	-0.000411007017230292	0.00052915777408491	-0.00795701449868869	-0.0162738010191699	-0.0271570594788701
0.933771879699248	0.0662281203007519	-0.0273574808813759	0.0641712781954887	0.01512671679198	-0.024090417185154	-0.00448185019658698	0.00590910116199594	-0.00512455304928994	-0.0059912166780588
0.883596312751576	0.0701157042560731	-0.0287451652364682	0.101976068200805	-3.43048557910342e-05	-0.00708150665124352	-0.00355790575351733	-0.0118414683735688	-0.0175663000630262	-0.0271828990500929
0.0132330360887129	0.00880247737142559	-0.00204564746770645	0.0120879702214178	0.00484131898672071	0.00377272613077772	0.00430702255874921	0.00516013168162176	0.0028649774986979	0.00232235156179533
0.137118577008452	0.0181180090621873	-0.00891261943160979	0.0995648002040855	-0.002242999538837	-0.00243609793608293	-0.00233954873745998	-0.0102113064767637	-0.0162914286722631	-0.0216230318674842
0.658257660624311	0.273806860094666	-0.0429498200490307	0.243359489042585	0.0228753560534586	0.0163868970492785	0.0196311265513686	-0.00296739248986888	-0.00862021815264935	-0.021629331846153
0.0528018334877695	0.0225280487178543	-0.00229142398944249	0.0149417545099983	0.00411528644646578	-0.0043471767314011	-0.000115945142467662	1.00900959524239e-05	-0.00375537215403409	-0.00618349568173328
0.57546888191997	0.369282328174569	-0.0467177551610389	0.289769766862057	0.0256378267246185	0.0289974827570199	0.0273176547408192	0.00547168586846047	-0.0180265887390851	-0.028222479056399
0.663499396732843	0.318123615270775	-0.0425812179921135	0.242927624955411	0.0274667492574705	0.0141221265341599	0.0207944378958151	0.00718309654551652	-0.0104121650902571	-0.0260359751391186
0.559071295057617	0.188902954765914	-0.0377179828125972	0.247992987245926	0.00391077320271804	-0.00294364415660386	0.00048356452305709	-0.0231598356459518	-0.0371204414381744	-0.0512465923662341
0.93342096908939	0.0665790309106099	-0.02701195129367	0.064636925647452	0.00621049289891396	0.000941787802840488	0.00357614035087728	-0.0049531749829117	-0.00799437150568727	-0.0125703395727079
0.457320638346995	0.241697282328604	-0.0356820895422235	0.239055592111568	0.00554846948052762	0.00220605812679098	0.00387726380365927	-0.0129695851939542	-0.02071895486947	-0.0435940348484
0.85699619731146	0.14300380268854	-0.0293572606501462	0.122315715804663	0.0180358411179465	0.0126918812181971	0.0153638611680718	0.00246592664645306	-0.00840088806853334	-0.0126932492092395
0.0075125899170596	0.000543362749519114	-0.000833394980837954	0.00509780216541264	-0.00201167685751624	-0.00070578922090753	-0.00135873303921189	-0.00124587317649216	-0.00162039306654954	-0.00268187518770897
0.882274853041695	0.0708658981978212	-0.0291561784832665	0.103185347459558	-0.00485798610745991	-0.000401451823030752	-0.00262971896524533	-0.00902492663077148	-0.0165399977879109	-0.0237230263112226
0.857353359681254	0.142646640318746	-0.0291600690412976	0.122483432298695	0.0097802056045091	0.00958064966337424	0.00968042763394172	0.00422631389078765	-0.000719542971648224	-0.0156416438094069
0.00831374967133193	0.00126138519123203	-0.00105392653824068	0.00533055203721024	-0.00199769185312161	-0.00152910827542554	-0.00176340006427358	-0.00167746336756554	-0.00162248956824393	-0.00209732715868897
0.930602957393484	0.0693970426065162	-0.0272471571842777	0.066582305764411	0.0073459968102072	0.0030982289055973	0.00522211285790219	-0.00241915052783481	-0.0105900926558822	-0.00846108604845452
0.431219692898323	0.0990913739176467	-0.0500716586863768	0.337020152595645	-0.00445102307372386	-0.00506316263861928	-0.00475709285617154	-0.0251865757601155	-0.0371424735731257	-0.0573458548384261
0.113070062478991	0.0692103561014118	-0.00673708638594918	0.0549137891912142	0.0178407630946925	0.000428265942433961	0.00913451451856323	-0.000549353504516403	-0.00678334023210435	-0.00153703527467511
0.0359298694493619	0.0118767513325112	-0.00112931503209972	0.00585923215034227	-0.00358887743041834	-0.00430934877697622	-0.00394911310369728	-0.00458070359020287	-0.00438752644147575	-0.00656118073869459
0.41569837854293	0.0773893383397325	-0.0372859999128533	0.275533114056318	-0.00223458145177979	-0.0161331374679082	-0.00918385945984401	-0.0304285573939436	-0.0479098809382884	-0.0536513124483556
0.474732436941984	0.174135236617118	-0.0376537943367213	0.25560672179281	0.0153408874775405	0.00721599649350185	0.0112784419855212	-0.0216638670405792	-0.0224755337456543	-0.0363528628106078
0.0100049257905756	0.00163426273770985	-0.000711156306459057	0.00422026025913901	-0.00149382395777201	-0.00132536919712417	-0.00140959657744808	-0.0020111246740624	-0.00234921234769824	-0.00240098679455145
0.0150965436011859	0.00936942302496686	-0.00139034571913091	0.00969241441338647	0.00574925423820038	0.00119190302984773	0.00347057863402405	0.00352201879733388	0.000961149562787511	0.0019771245022328
0.892767827903091	0.107232172096909	-0.0289042269761872	0.0976528571428571	0.00214108301055671	-0.00247758563074352	-0.000168251310093348	-0.0091373767752716	-0.0152900152754023	-0.0206416506300717
0.653546978535341	0.276385804090221	-0.0424869118820845	0.246048533526445	0.0152590423985758	0.0122540672039164	0.013756554801246	-0.00313829526242382	-0.0108687712163807	-0.0226732432349915
0.431880250333085	0.0867819416501154	-0.0350715183698463	0.243377647848334	-0.00124563597915006	-0.00541240184656749	-0.00332901891285875	-0.0174633309278988	-0.0329952772877551	-0.0438658437319484
0.326675906274959	0.0990415099418049	-0.0280832782927214	0.235904197228077	0.0247216453479073	-0.00560109386687596	0.00956027574051566	-0.0171859890022129	-0.0190534705151233	-0.0287445862113421
0.855709865573023	0.144290134426977	-0.0292341158432003	0.123855274199485	0.0149936507936508	0.00770903476640328	0.011351342780027	-0.00294999493196857	-0.00634556128082442	-0.0165702201292089
0.113387252571095	0.0690259991021434	-0.0068589265400979	0.0547465956895329	0.00702662174011637	0.00195363351397888	0.00449012762704762	-0.00243063411040592	-0.0019011441594935	-0.00400531340255407
0.558336006723382	0.268555996475945	-0.0381439158193507	0.245905392216043	0.0292460949485188	0.002105510442725	0.015675802695622	-0.00255079619500986	-0.0179180154477044	-0.035312829249439
0.552101503232964	0.320508715135004	-0.0482927042410843	0.297163013164519	0.00777296519930015	0.00904184625913962	0.00840740572921994	-0.00709233006238208	-0.0236876140116211	-0.0434799232500175
0.136129647299634	0.0218944620387387	-0.0115613022624436	0.103585537131062	-0.00365927388672929	-0.00620017727846636	-0.00492972558259783	-0.0121324427740724	-0.0187429238194624	-0.0251400433098498
0.186139358875973	0.0346485455173242	-0.0160120688743143	0.134350414329642	0.00506998874447009	-0.00279371170073034	0.00113813852186986	-0.0149939179587938	-0.0224322788534926	-0.0295507286673276
0.457076234916323	0.242526441440085	-0.0350114324352955	0.239158342188094	0.00445519299158909	-0.00142659035668963	0.00151430131744973	-0.0128471898368472	-0.0228857713060291	-0.0353026665498252
0.00841390184036861	2.39208791951492e-05	-5.1071741491316e-05	0.00265141016597836	-7.36495233350336e-05	-5.50441164142556e-05	-6.43468198746455e-05	-0.000881761851002818	-0.00146990383483348	-0.00196862963917839
0.92499149540518	0.0604098037231174	-0.028228379889639	0.0719137677527151	-0.00913157287157296	-0.0146519252642783	-0.0118917490679256	-0.026832666733851	-0.017712560222896	-0.0256229202376572
0.052903221520765	0.0225820779938128	-0.00283869773765277	0.015135632768686	-0.000134110121134026	-0.00157148997880326	-0.000852800049968648	-0.00241909070215965	-0.00353262708425021	-0.00389577493493453
0.0931409130028666	0.00860012520022498	-0.00935711434413253	0.0985947478889275	-0.0013432409599663	-0.000856477422526411	-0.00109985919124635	-0.0080943363922837	-0.0162922250276974	-0.0214421583103148
0.0490378824497631	0.0329839334862016	-0.00213571265553663	0.0188019164101134	-0.00135544256836318	0.00498443519748983	0.00181449631456333	0.00198644869869624	-0.00333438172357858	-0.00508226558688674
0.299209796755145	0.105422993393472	-0.0261236175439799	0.207470184883908	0.0281809415800488	-0.00464028215495366	0.0117703297125475	3.27678926465569e-05	-0.0215909343174897	-0.0329420650471376
0.90625030075188	0.0937496992481203	-0.0284306702527858	0.0884879448621554	0.0208711027568923	-0.00561235102015289	0.00762937586836976	0.00742436989910666	-0.00639104275841129	-0.00741574434337589
0.575220712839201	0.369534247999297	-0.0475450619011819	0.289294245148343	0.0251576974992307	0.0238551287553939	0.0245064131273123	0.0115328127676915	-0.0115077196655569	-0.0268352564114296
0.89315306447938	0.10684693552062	-0.0287075162599871	0.096579433432065	0.00988630059998474	0.00650266499582286	0.0081944827979038	0.00131704154033085	-0.00675021960495648	-0.0173154360613226
0.132737264739692	0.0887301492395761	-0.00813175346198287	0.0647088088395796	0.00720242979561625	-0.00473737332424559	0.00123252823568534	-0.000685247039819259	-0.00362661950682072	-0.00923149235233259
0.470265507017204	0.17439467036881	-0.0363490445244068	0.256275852979309	0.00854185263497981	0.00994427248975521	0.00924306256236751	-0.00595796278535488	-0.0165038952630102	-0.0381240461673867
0.542423245154669	0.220673777713349	-0.0493926819199859	0.303958231617535	0.00187125210510741	0.0115469793604762	0.00670911573279176	-0.0213226308220338	-0.0420030219083406	-0.0560526005405346
0.545699144795436	0.225915030231751	-0.0488406574666351	0.298774698239479	0.00437027589179906	0.00978677256994309	0.00707852423087107	-0.0128111749054063	-0.0302120829393226	-0.0419386961276877
0.551763246607698	0.321853924000756	-0.0487011696270313	0.297646669684356	0.00943672787650018	0.0126856473358382	0.0110611876061693	-0.00891591653485835	-0.0252173615419513	-0.0425724229194381
0.0798137221144907	0.0465578545247606	-0.00354429490714105	0.0261373537103188	0.00378423248023842	-0.00400968204292293	-0.000112724781342249	-0.00340367464764135	-0.00694797813997758	-0.0066466017268339
0.0121855173602991	0.0084772305776518	-0.00125083044783007	0.010104996967674	0.0047176325887678	0.00275190192501103	0.00373476725688942	0.00326063705166377	0.00241845090253088	0.00208475459245403
0.0101850419732542	0.00174361725901351	-0.000692170207957662	0.00439160318296908	-0.00142399566278923	-0.00118899850858857	-0.0013064970856889	-0.00135608838910619	-0.00194391389675701	-0.00249701256345779
0.0128764182854965	0.00077853683980619	-0.000790567944996831	0.00585392140835313	-0.000939258139273759	-0.000674127754558761	-0.00080669294691626	-0.00185925801381448	-0.00197540985456606	-0.00256938252976245
0.0796256314647365	0.0464966390147063	-0.00379893593641056	0.0262510227288904	0.00481445751448768	-0.00340469076530071	0.000704883374593485	-0.004850295938665	-0.00572424653889329	-0.0099973979350856
0.906132021720969	0.0938679782790309	-0.02845542576272	0.0890542940685046	0.00807661654135339	0.00598543859649125	0.00703102756892238	-0.00501318915003124	-0.00648125541125533	-0.0184271730050135
0.930529824561403	0.0694701754385966	-0.0274512721921492	0.0667449122807019	0.00966421052631583	-0.0063490309106099	0.00165758980785291	-0.000526932029958238	-0.0172272463750106	-0.00621583694083683
0.418458609956213	0.118143035533783	-0.0376645987032628	0.273827091679613	0.0200563619283229	-0.0134709034404938	0.00329272924391455	-0.0111626193009811	-0.0249223989986216	-0.0305144381532976
0.414438483254994	0.0773732671507935	-0.0377402127910755	0.277111287483384	-0.00441349531024682	-0.00380701918970638	-0.0041102572499766	-0.0262142206650875	-0.0384765377862316	-0.0485307685472094
0.458108710477997	0.318407910708177	-0.0495394727003373	0.329986862326344	0.00202874967813022	0.0116365880060164	0.00683266884207329	-0.014877057961921	-0.0323945011039827	-0.0431805949876949
0.456622117429522	0.24164773712726	-0.0345389548089156	0.238465524419306	0.00912966269026916	0.00112385011507954	0.00512675640267435	-0.0099267251023572	-0.0234279243872893	-0.0348579136604524
0.0758142078025784	0.0570131970805069	-0.00312774071207794	0.0435778159332476	0.0121751899747928	0.000857645344627692	0.00651641765971026	0.00313838610770131	-0.00164514167112439	-0.00672955550594356
0.929271695906433	0.0707283040935673	-0.027740572892052	0.0680809356725147	0.0122029239766083	0.00831900584795331	0.0102609649122808	0.000755248348143223	-0.00637529239766077	-0.00789334457939717
0.0641553356620316	0.0203967240989197	-0.00270031920731368	0.0444382546060624	0.0105297393129579	-0.00106345821320221	0.00473314054987782	-0.00199923425804999	-0.00553292244979031	-0.0111772324878793
0.894105196324144	0.074760340942029	-0.0296277207306213	0.0985804177109441	-0.00177670890512993	-0.0017702570820991	-0.00177348299361457	-0.00879665391711837	-0.0144634315288661	-0.0207167441599612
0.0472392982469595	0.0011721319344554	-0.00160346678412578	0.0379581095788506	-0.000100107722532577	1.16187884628208e-05	-4.42444670348749e-05	-0.00393608769475085	-0.00773258706932266	-0.0105880542554856
0.393326954770832	0.0751818133725697	-0.0367889141509041	0.277832242377049	-0.00644089625095706	-0.0100029509070872	-0.00822192357902213	-0.0231624895687275	-0.0399028125251484	-0.0498491411834619
0.108172166509144	0.0306677139818747	-0.00919224883878543	0.098867700974442	0.00699930460115426	-0.00490825305731946	0.00104552577191741	-0.00457236037356967	-0.0121464512974446	-0.01978655013976
0.56919541747197	0.287287820435571	-0.0476257538066085	0.290763999506912	0.0253017181260398	0.0194173485203052	0.0223595333231724	-0.00545612519681016	-0.0120280911066472	-0.0275107592818925
0.225286319140941	0.0314566395860779	-0.0175236295734171	0.154744841244718	0.00133139033724966	-0.00323465556860827	-0.000951632615679321	-0.0132851450359507	-0.0208384894724993	-0.0276590829943115
0.0340144018202684	0.00498537579121051	-0.00167724082598623	0.0152619955665188	-0.000608558251725448	0.000147179606327437	-0.000230689322699006	-0.00218587005924472	-0.00336727558918952	-0.00308414905458532
0.299232826121426	0.0503069935306671	-0.0265703036388795	0.233711506698807	-0.00344892748945907	-0.0013793386116947	-0.00241413305057692	-0.0205259870903091	-0.0338681463171313	-0.044761622290656
0.399253400077833	0.0759413845512563	-0.0360835779171033	0.275926569687524	-0.00564471895237595	-0.008530154541111	-0.0070874367467435	-0.0240462040321464	-0.0407065293242851	-0.0534592380532712
0.211075042816427	0.0221765894565983	-0.0175040085499213	0.188518324925935	-0.00202667657225108	-0.00193387709469631	-0.00198027683347371	-0.0156901089649051	-0.0260902601427448	-0.0358757429724975
0.225131456801608	0.0318551885352825	-0.0182361911279313	0.154523624507509	-0.00274877758246841	0.00203027172043113	-0.000359252931018655	-0.00967787615166898	-0.01885396288632	-0.0274687417011111
0.0694250859687706	0.0111585325786315	-0.00419886334547559	0.0351638345599293	0.00307857588627523	-0.000295738149014416	0.00139141886863041	-0.00302590277337877	-0.00429372641231107	-0.00805805370631343
0.00886531222563404	0.00162070618017964	-0.0011865502627041	0.00906982736618539	-0.00084103116929707	-0.000339748376478157	-0.000590389772887613	-0.0012851728363072	-0.00138722425784327	-0.00190844142428509
0.209813477364502	0.138162195484315	-0.0172457839292403	0.134550721951153	0.0124798599106178	0.000937554736581719	0.00670870732359979	0.00561363824912769	-0.00928061749616532	-0.0151121027839087
0.580697579768147	0.366161841180972	-0.0480089732343102	0.286747770784178	0.0193925681428019	0.0229431184749795	0.0211678433088907	0.00388414814100835	-0.0129075026429988	-0.0276723451926104
0.933327318295739	0.0666726817042607	-0.0269004324268426	0.0643526817042607	0.00502053595527285	0.00331994987468676	0.0041702429149798	-0.00803090681248575	-0.00926972848788643	-0.0150739118775961
0.0727349405554795	0.0514303223582125	-0.00264782814251874	0.0408176573580623	0.00159148941608364	0.00280307084901182	0.00219728013254773	-0.0024610514911228	-0.0034693908576528	-0.00823207677567538
0.00137701137589252	0.00096930989133114	-2.91309156712858e-05	0.000252775237754825	-8.61065242753133e-05	-4.19029909667996e-05	-6.40047576210565e-05	-0.000217920656922422	-0.000262974306082426	-0.000373263940202668
0.00716167167360142	0.00116683281922037	-0.000506340193244598	0.0040793431835772	-0.000965772964562172	-0.000826028593437843	-0.000895900779000007	-0.00115567905492188	-0.00157402652727906	-0.00221262112667662
0.392981909813105	0.0748924054039669	-0.036407695964963	0.276843428324849	-0.00357398448206514	-0.00256121940061088	-0.00306760194133804	-0.0217310320028355	-0.0373885327884967	-0.0511450769712183
0.893724034328245	0.106275965671755	-0.0279349478311308	0.0961508194729248	0.00672508771929825	0.00576210526315801	0.00624359649122808	-0.00215934580039834	-0.00919265525668	-0.0149699045106939
0.553684774934808	0.193477250739882	-0.038151094664594	0.247079811282215	0.0206236529941948	0.00431594476503039	0.0124697988796126	-0.0106961859182891	-0.0277086485160035	-0.0316574354563778
0.103138617249577	0.0267276423550812	-0.00885050387804491	0.0949274275299439	0.00140462747429448	-0.00102511937361155	0.000189754050341467	-0.00684048649097684	-0.00977632117529924	-0.0192188981475044
0.856424629522524	0.143575370477476	-0.028980143063643	0.122898856114646	0.0115454851581167	0.00775278172120264	0.00964913343965967	-0.0060650110708006	-0.00970049505534032	-0.0237484869542223
0.92552059314954	0.0602181932381186	-0.0277753945764428	0.0714425647451964	0.00270284043441937	-0.00992088586851747	-0.0036090227170491	-0.0153902422345005	-0.0403466943260106	-0.0230950909800736
0.415878915600815	0.0772098104135741	-0.0372548468204345	0.277145030363781	-0.00508173360375286	-0.0122456780541337	-0.00866370582894327	-0.0252741057240901	-0.041024170284284	-0.0550862057827907
0.451598185474538	0.190237474025561	-0.0499676905318822	0.330998461043059	-0.00292529309257739	0.0107626684848845	0.00391868769615356	-0.0114688909615613	-0.0349194345065937	-0.0501161237953485
0.892896365914787	0.107103634085213	-0.0286237311270485	0.0970564828738514	0.0042055011861204	0.00193044049517732	0.0030679708406488	-0.00772250889461412	-0.0127376536183115	-0.0185504501887409
0.114521465304621	0.0732417925340172	-0.00840349347165729	0.0691639766841022	0.00551649356506578	0.00451257759830044	0.0050145355816831	-0.000436143500329764	-0.00384799346155512	-0.011862916799895
0.105427981288153	0.0337680467662487	-0.00862763589655101	0.0941358262494456	0.023367299642995	0.00537336258082514	0.0143703311119101	0.00189222846744837	-0.00584412196667101	-0.00551522914004471
0.882443901946007	0.0707858489814862	-0.0288841769406751	0.10302776054355	-0.0071247720116141	-0.0015253806427491	-0.0043250763271816	-0.0104164090105755	-0.016852463483957	-0.0234172669684072
0.902401553884712	0.0975984461152881	-0.0287094175210583	0.0918851127819549	0.0168204921394395	-0.00289031886242419	0.00696508663850759	-0.00262810940521474	-0.00916271608216357	-0.00831457543918079
0.0311066600134854	0.00220264090783971	-0.00146321195621073	0.00946799944786578	-0.000501876119690655	-9.11363297280907e-05	-0.000296506224709371	-0.00120725833381918	-0.00123858008885119	-0.00228567418220783
0.646954628433006	0.178505419299668	-0.0424210278286632	0.245204837901859	-0.00157416876276284	-0.000667650124710595	-0.00112090944373666	-0.0166236123448092	-0.0319374648863441	-0.047215955636697
0.375894863813272	0.224326343813317	-0.0305863338570079	0.224428940126724	0.00274483087370342	-0.00121023439489998	0.000767298239401693	-0.0105082788650291	-0.0256330132956771	-0.0335965475559283
0.895713024227235	0.0740508795942422	-0.0292382293709517	0.0970855722639933	-0.00305992709045344	0.00361015721120994	0.00027511506037825	-0.0228783698619922	-0.0309749335599715	-0.0332261838411557
0.207605252792762	0.031906911777569	-0.01756971824042	0.152668095603061	-0.000455386515842537	-0.00153797039509418	-0.000996678455468358	-0.00932015630656166	-0.0218662985890213	-0.0289926603973913
0.0933020002744503	0.0642468359760184	-0.00442023362887707	0.0377904716573159	0.00749904556819586	-0.00325782966162387	0.002120607953286	-0.00407039707626397	-0.00364571518437119	-0.00956640797178285
0.125396488996075	0.0877563452345604	-0.00745007265271273	0.0633243394376521	0.00606905510858366	-0.00448547905195376	0.000791788028314949	-0.00559782590164212	-0.00518148602950333	-0.0156697769186309
0.854631671369566	0.145368328630434	-0.0295689055611065	0.12476504735031	0.000883171390013593	0.010737896781581	0.00581053408579724	-0.00280202484649861	-0.0106923342807863	-0.0215388540832282
0.893470524796841	0.106529475203159	-0.0286143134117375	0.0964012713602186	0.0105197508923824	0.000177052479683915	0.00534840168603323	-0.000808152198678469	-0.00728487024327595	-0.011396539542329
0.304273266898249	0.107179110105677	-0.0274615863301381	0.210085504595572	0.0324331970399279	-0.00176694411192768	0.0153331264640001	0.002180812356261	-0.0122554451885741	-0.026333162398949
0.647276057738034	0.178344436470036	-0.0425410066242253	0.245239674604211	0.00147400708263634	0.00489415749347666	0.00318408228805656	-0.0120685713395557	-0.0335379525935261	-0.0479485599369806
0.301931440954799	0.0472507706203141	-0.0267432090848265	0.211038045913395	-0.000516044320045705	-0.000547969756204414	-0.00053200703812506	-0.014987952484901	-0.0285302877721526	-0.039516633831538
0.0935123229903978	0.00630046958339467	-0.00475392815055738	0.0401440800139023	-0.00288852172964796	-0.00133490822407838	-0.00211171497686317	-0.0061973218177034	-0.0102900835799198	-0.0120339735732561
0.296376088628669	0.0449570435440389	-0.0272041928533971	0.209844792472769	-6.51870393181264e-05	7.37380177174285e-05	4.27548919962328e-06	-0.0144049255654837	-0.0285975479945026	-0.0439928800957343
0.904559340016708	0.0954406599832917	-0.0284653751246422	0.0901894319131162	0.00709030127766985	0.0107180033416877	0.00890415230967878	0.0047986113009798	-0.00145735650314593	-0.011311807081807
0.647587337786843	0.178112799336624	-0.0414143597389302	0.244664224442538	0.00243194346454989	0.00127693849438437	0.00185444097946719	-0.0121973689855488	-0.029761194848451	-0.0420686597458708
0.110149839673347	0.0109029665870091	-0.00673577868469162	0.0642491229257906	-0.00197791255141427	-0.00412921022717512	-0.0030535613892947	-0.00680540995770219	-0.0122570247935072	-0.018786320765923
0.143060577443558	0.0442463815181761	-0.0113164154668869	0.0948880812623231	0.000204927864544485	-0.0022008741699063	-0.000997973152680909	-0.0103010730364491	-0.0153337057570348	-0.0175995261151831
0.412128435592379	0.116722176715461	-0.0374700397765526	0.273906690550828	0.0315501362642873	-0.0107285337516165	0.0104108012563354	-0.00903297441172146	-0.0320886217356264	-0.0370840892920761
0.580538744129858	0.367012635221297	-0.0473143297007402	0.286740956245575	0.0278168292397698	0.0209186728665245	0.0243677510531471	0.00345048199835529	-0.0116788546281034	-0.0257766759497312
0.0529820269183332	0.0227300213655082	-0.00270643757356507	0.015210195182849	0.000472775304229948	-0.00120115836989717	-0.00036419153283361	-0.00218082912214529	-0.00392440416278898	-0.00358874980240072
0.0149215044348415	0.00139347657210753	-0.000583403293824166	0.0024233457231772	-0.000103282910480432	-0.000981264387400911	-0.000542273648940671	-0.00158542413833286	-0.00136777728638439	-0.00160196551722223
0.0268730485125051	0.00200907235047795	-0.00117430866450621	0.00820681189318009	-0.000719732240185907	0.000360499066824182	-0.000179616586680864	-0.00105718353568747	-0.00123160184627181	-0.00322618945587237
0.0774889330389833	0.0553372905007452	-0.0029175121659155	0.0379207726680418	0.0213407050899827	0.00568424559485922	0.013512475342421	0.00478290418947007	-0.00191846641385519	0.00228328521469891
0.136501630949173	0.053130445670294	-0.0110449887263124	0.0960421080710354	0.00886248225403244	0.00649178213740947	0.00767713219572097	-0.001633426952312	-0.00714419617701284	-0.0118780892740633
0.461351624304292	0.0978999067442643	-0.0374127086518357	0.258197454070376	0.00100474463830685	-0.0808292585446962	-0.0399122569531947	-0.0481551491294467	-0.078088060422031	-0.0798016926115401
0.299182763152936	0.050432238662144	-0.0266453808472523	0.234506198982182	-0.00390215993631532	-0.00366007703323434	-0.00378111848477486	-0.0175727411509364	-0.0317280989004828	-0.0426704310210189
0.852402162223741	0.147597837776259	-0.029570175703144	0.124565918233813	0.01529883373936	0.00768190026347926	0.0114903670014197	-0.0019353654266272	-0.00859440109426191	-0.0164698002470527
0.0276339043993919	0.00429996428658933	-0.00161233059897723	0.0142119431788255	-0.000607584523530314	0.000536552117635931	-3.55162029471931e-05	-0.00117953038310148	-0.00260149527598044	-0.00398349596655101
0.0612715235129192	0.00363530542687573	-0.00402904535700197	0.0384424756395547	-0.00224160122128066	-0.00316456136175367	-0.00270308129151717	-0.00652891487136247	-0.0100681449667472	-0.0127928700311853
0.905938847117794	0.0940611528822055	-0.0284398499004462	0.0891215037593985	0.00585456140350871	-0.00377545682387781	0.00103955228981545	0.00222577238550925	-0.00740345222029437	-0.0176294162739168
0.0898255568855865	0.00617038058336633	-0.00445556069244257	0.03937724972172	-0.001626363127326	0.000370157486011519	-0.000628102820657242	-0.00614592562207883	-0.00885365023908688	-0.0112062262716851
0.414888906142655	0.07736621749463	-0.0370223382262045	0.274654127196555	-0.00233123391539825	-0.0101988505569873	-0.00626504223619279	-0.0289868544211779	-0.0420841811891959	-0.0526177126967886
0.132038277623651	0.0888020479463987	-0.00777103458199524	0.0641272972549386	0.016533397993766	-0.00322811173816098	0.0066526431278025	-0.000372132222104443	-0.00778917335444344	-0.00848574842157383
0.93062738512949	0.0693726148705096	-0.0275113921953409	0.0669989306599833	0.00346847117794491	0.002981888053467	0.0032251796157059	-0.00569635612644737	-0.00458911912648752	-0.00702544884939615
0.56256119403806	0.26779487092109	-0.0379588647545218	0.24484839544275	0.022057413591362	0.00111943399544323	0.0115884237934026	-0.00488777137806695	-0.0161966018033642	-0.0320401718974614
0.647405016251878	0.178196195845327	-0.0422861935429597	0.245062417828543	0.00582865877419658	0.00235875663691232	0.00409370770555439	-0.0134673284157972	-0.0277896528782714	-0.0374991863662522
0.65369737111874	0.276164476299503	-0.0425069196662615	0.245320282390107	0.0214301293464797	0.0129887561659515	0.0172094427562156	0.00409762525759394	-0.0112507446314581	-0.0300195421576797
0.0451184770971694	0.0168499422439329	-0.00241118056519933	0.0134256363817264	-0.000895467337222684	-0.00300841714572941	-0.00195194224147605	-0.00315076137166045	-0.00266959990428717	-0.00445189380229347
0.0269809609584575	0.00209889139511269	-0.00121519905804472	0.00823366290946277	-0.00102054415220124	-0.000700034539430419	-0.000860289345815828	-0.00207934753000482	-0.00217390672757138	-0.00322643758945911
0.893340142021721	0.106659857978279	-0.0288049317115612	0.0969615956558062	0.00272278195488718	0.00634010001694219	0.00453144098591463	0.000515708969393125	-0.00729207697273482	-0.0141558261621419
0.304773610067017	0.0530432839975229	-0.0267148275845058	0.235483509622448	-0.00492342109394012	-0.00766822357228936	-0.00629582233311476	-0.0205313665076436	-0.0363923359531634	-0.0464966499182037
0.924368404344194	0.0609615132519076	-0.0276519561566753	0.0726526482873852	-0.0043375187969924	-0.0127767162661898	-0.00855711753159105	-0.00911470783602364	-0.0223661617580544	-0.0218965840005232
0.279072232907039	0.0445453850822303	-0.0256773670290635	0.209584939351752	-0.00262638426039985	-0.00604264977355945	-0.00433451701697962	-0.0156443895714292	-0.0278956114530308	-0.0388593218766599
0.200803365097948	0.077268853921953	-0.0163786661031106	0.136536524172476	0.0229467270999594	0.00957587287761477	0.0162612999887871	-0.00150830098670718	-0.00874955418959528	-0.016920795961024
0.0793242993958679	0.0463307698280759	-0.00358711856318926	0.026213623410475	0.00143092811549624	-0.00378915161445645	-0.00117911174948011	-0.00230368734180712	-0.00596905160080861	-0.00964823921568696
0.895124351788562	0.104875648211438	-0.0285147292367409	0.0949952806258069	0.0157017384370015	0.00299830485304164	0.00935002164502152	-0.00116845029239765	-0.00750747071641811	-0.0135725559528191
0.661659311047146	0.269321072886478	-0.042316705716125	0.244104740538424	0.00364697729039953	0.0104177782400707	0.00703237776523513	-0.010528182435088	-0.0175820830259283	-0.037598236397246
0.0713250638551224	0.0452515267136491	-0.00327548658631338	0.0229847013128775	0.0087918501900176	0.0011832170422378	0.00498753361612771	-0.000256445831786425	0.00252537940905134	-0.00260962669309234
0.0272734687438421	0.00706070652068714	-0.00140728110376116	0.00896218099788332	-0.00155286599378877	5.56356564431794e-05	-0.000748615168672796	-0.000754047066885071	-0.00314803368178437	-0.00292125750084314
0.0542152696297424	0.00554964190481292	-0.00350152847258914	0.0352529178243941	-0.000682620047291638	-0.00044804215097715	-0.00056533109913439	-0.00317231025558595	-0.0053527378190639	-0.00863903165652324
0.304790515475353	0.0531582527965246	-0.0274163530316066	0.236792337838661	-0.000209447776783112	-0.0117634262864007	-0.00598643703159191	-0.0235756486992351	-0.0342025079020952	-0.0464067628429833
0.415046153529572	0.0775224206178445	-0.0367128910736663	0.275202431275716	-0.00259357652819781	-0.0118743956838226	-0.00723398610601017	-0.0235954218188411	-0.0386301517666964	-0.0527079683992338
0.068337635987464	0.00549668285604525	-0.00388483818586534	0.0403572407931001	-0.0032741947801702	-0.00196187817637945	-0.00261803647827483	-0.00751729623292156	-0.0110694189345684	-0.0134166488148633
0.0050019404966753	0.000389250493893364	-0.000564757531396348	0.00563495117233261	-0.00064255505858881	-0.000498240636810146	-0.000570397847699478	-0.00056371949723872	-0.000892223192769634	-0.00111023347741996
0.894171836409205	0.105828163590795	-0.0289239143811072	0.0957402103744209	0.00148260379111775	-0.00994805901700646	-0.00423272761294435	-0.00515013160277711	-0.00942119409471209	-0.0238069590059065
0.102817038591433	0.00956884486749184	-0.00691598044835853	0.0630499849066799	-0.0024015818121601	-0.00369621752197399	-0.00304889966706705	-0.00639249986680436	-0.0116634472513981	-0.0149491848834184
0.0312902992445351	0.00208762651940093	-0.00147654897358722	0.00946370707129323	0.000776417049692814	0.000267361454348594	0.000521889252020707	-0.000462368229370888	-0.00169118701183952	-0.0022718798351848
0.109903994452546	0.010882301201286	-0.00671774254489541	0.0645847759644784	-0.00317691824195782	-0.00301561492192792	-0.00309626658194287	-0.00852676800698565	-0.013376326008908	-0.018422941978999
0.0120641337628143	0.023790884411557	-0.00168193921620663	0.0117892601738614	0.016137384505149	0.0054276979071046	0.0107825412061268	0.00768337296697113	0.00554734747127854	0.00624057923888236
0.654262691659841	0.275674662041136	-0.0421033871572797	0.245516145918166	0.0248206067984077	0.0103960351469149	0.0176083209726613	-0.00600865187948085	-0.0163058038129862	-0.0273264873073193
0.0277463475404299	0.0101422210220276	-0.00170176715206074	0.0102173676841211	-0.00451014234424252	-0.00107822298097491	-0.00279418266260871	-0.00314931883023999	-0.00409983565140025	-0.00349484322134167
0.304984177823486	0.0529202515424227	-0.0270009934038891	0.235159046961607	-0.00273175368083178	-0.0107260609700948	-0.00672890732546327	-0.019927935437543	-0.0349833933756742	-0.0498376608131016
0.178719570076566	0.0345242038145918	-0.0162901963062803	0.134966547792167	0.000113036712761527	-0.00168181897098946	-0.000784391129113965	-0.0120497386255511	-0.0201702964069556	-0.0271675281334538
0.0322460090685168	0.00429370611705484	-0.00184272136944166	0.0141196438592877	0.000152300443778904	0.000182315076647781	0.000167307760213342	-0.00171244365234709	-0.00247013665915656	-0.00337734848261051
0.45317191799865	0.242118532480266	-0.0353262121671244	0.240962035883618	0.00154429305081766	0.00791431043123447	0.00472930174102604	-0.0102063343121263	-0.0243327928294103	-0.0398407845349205
0.548269337899109	0.219687987476736	-0.0492475047221444	0.299990550539644	-0.00303428859339361	0.00378040205483865	0.000373056730722521	-0.0187661949704476	-0.0365886179997166	-0.0530295557098533
0.114232391047222	0.0733636305658168	-0.00828972777038027	0.0695378862580868	0.00500426928481713	0.0040263238879245	0.00451529658637081	-0.00226159296623464	-0.00566329323152163	-0.0118899627537397
0.646431707153379	0.178660781837869	-0.0420991308977109	0.245319684000199	0.00682625418198402	0.0022902358899769	0.00455824503598046	-0.0149824104955475	-0.0308202440004003	-0.0469868289080654
0.0937716806662222	0.0154378279500051	-0.00658624702762334	0.0563190208889181	0.00291493230075641	-0.000979023613889726	0.000967954343433344	-0.00407477640256605	-0.00648716120970629	-0.00909171832681459
0.412224427970175	0.117924255682497	-0.0367089191375696	0.272472984323414	0.0111743700750935	-0.00389936557947018	0.00363750224781167	-0.00673250827546168	-0.0207677988092232	-0.0366205945498733
0.0626897654500828	0.0064967125239504	-0.00298050092384958	0.0236340370720962	0.0030021633986376	0.000813889182923647	0.00190802629078062	-0.00057634435957267	-0.00151941861230263	-0.00356288695754652
0.55862649947953	0.269233884349923	-0.0378247496504417	0.246153647895239	0.0228261039819129	-0.000782768557899605	0.0110216677120066	-0.00435432000265312	-0.0166771003685761	-0.031824821124158
0.0995198975421873	0.0655634103624787	-0.00518380195952074	0.0399869559828504	0.00473224638281843	-0.00311074487165192	0.000810750755583262	-0.0028029966183903	-0.00778876173366594	-0.00917029433528657
0.932610292397661	0.0673897076023392	-0.0270750960275492	0.0651054970760234	0.0137581286549707	0.00441682539682542	0.00908747702589807	0.00602496240601502	-0.00575278195488715	-0.00429912698412693
0.11895503754437	0.0936562618484004	-0.00898889525027675	0.0948006836445356	0.0155849147085153	0.00190074438440947	0.00874282954646242	0.00040005601696548	0.00101457063234134	-0.0124151760659608
0.299740903184113	0.0503103456546225	-0.0264026293398495	0.234615713928157	-0.00494430063851803	-0.00324809633051087	-0.00409619848451448	-0.020987606049998	-0.0309499183437871	-0.0431620963820595
0.438161699033135	0.0996926596670769	-0.0492833033161674	0.332295971327711	-0.00575993939147118	-0.00394633042467823	-0.00485313490807471	-0.0245040009651842	-0.0420550266252639	-0.0595315492736428
0.152971700679841	0.0982045560788383	-0.0111470131733242	0.0948361843440083	0.00431005819167285	0.00357507697121476	0.00394256758144382	-0.00535369063076785	-0.00283296690477439	-0.0142877771178212
0.889706574770259	0.110293425229741	-0.0287941633060756	0.0984440517961571	0.00474625503151815	0.00119887270624119	0.00297256386887967	-0.00443767523258509	-0.00979176430982154	-0.0123629057492215
0.320686662398053	0.0971997977772924	-0.0276784701987844	0.232515139384074	0.000824874642572415	-0.00150268013838434	-0.000338902747905934	-0.00508888415329622	-0.0185566422248062	-0.0286821814054151
0.905566315789474	0.0944336842105263	-0.0287250397212233	0.089341403508772	0.0102917627401838	0.00963839598997485	0.00996507936507929	0.00495437609174454	-0.00214243651085766	-0.0171526984126984
0.0522443958401845	0.00147340215035341	-0.00256060154816155	0.0223179479604348	-0.00280818991855367	-0.00253308095157476	-0.00267063543506421	-0.00462751665325993	-0.00650218214403903	-0.00835648541708567
0.0771380186309113	0.00526246709997776	-0.00398231748412707	0.0401501021152443	-0.0017401270531591	-0.00178183296025472	-0.00176098000670691	-0.00645532432078633	-0.00862985465832226	-0.0118328450070641
0.557792323611902	0.180528201029567	-0.0465053228270483	0.292023882182534	0.00369763865219075	0.0093170758504435	0.00650735725131713	-0.0127480480201476	-0.0358030500001107	-0.046457127670218
0.296192418050733	0.0451741094225179	-0.0270197095643981	0.210272758750215	-0.00178265078417872	0.000311409471938306	-0.000735620656120206	-0.0151511850334166	-0.0296779471401555	-0.0402985458490238
0.0273376236050109	0.0101997100722761	-0.00194429868989596	0.0105017979690587	-0.00307119458157997	-0.00241495998055937	-0.00274307728106967	-0.00362906508309751	-0.00271610764847984	-0.00534556478456692
0.932528395989975	0.0674716040100252	-0.0272407137707963	0.0651516040100252	0.00921248120300755	0.00374014202172113	0.00647631161236428	0.00541887218045123	-0.00136128237259803	-0.00782589162299674
0.559427366545691	0.26870000696748	-0.0378011684956677	0.246971665464724	0.0166240805024953	-0.00113556734967413	0.00774425657641054	-0.00445553356951267	-0.0146895530255273	-0.0379613181697906
0.0937781869916296	0.0150624434587261	-0.00653573513320947	0.0563850970892877	0.00148897209560837	0.00192788488850035	0.00170842849205437	-0.00296365145418771	-0.00806764457445748	-0.014445328789455
0.552073560066274	0.320433069209033	-0.0484662592637691	0.298145331278642	0.00224906579291606	0.0097881327313184	0.00601859926211723	-0.00736541089059894	-0.0272126338437486	-0.0429971957086182
0.348813654798784	0.069275243941378	-0.0307835650573806	0.22955598692006	-0.00767380148566699	0.000872950814342133	-0.00340042533566243	-0.019183100269155	-0.0306542318859729	-0.0450372818984157
0.901172548036759	0.0988274519632414	-0.0288373250460773	0.0930699081035923	0.00601253968253956	0.00382693628009412	0.00491973798131684	0.0033097259757785	-0.0059147191697192	-0.00931081576318415
0.933052080200501	0.0669479197994988	-0.0273186103806256	0.064622656641604	-0.00255092731829565	-0.00525837928153716	-0.00390465329991641	0.000312631578947342	-0.00806425518925524	-0.0161028373381005
0.0396259755416968	0.0160573645843841	-0.00106086969521305	0.0166358528337605	0.00145199686494036	0.000706876187488811	0.00107943652621459	0.000902545438506201	-0.00243796806349195	-0.00262223778692418
0.895347410192147	0.0739595571770728	-0.0294011056406419	0.0975076775271513	-0.00149111029321547	-0.0274729761180286	-0.0144820432056221	-0.00536419657827547	-0.0234261849128006	-0.0349877955624085
0.0100491620581722	0.00164147551186846	-0.000834769031911087	0.00432272885886286	-0.00153192191692608	-0.00166962607289693	-0.0016007739949115	-0.00139123665578601	-0.00239447547977305	-0.00273092501659602
0.0673272814536484	0.00657151173026858	-0.00363396980732575	0.0341508559516648	0.0022238172043918	0.00270141015758285	0.00246261368098732	-9.15626383211909e-05	-0.00441149289612744	-0.00708918375141146
0.295771461248234	0.0451802377873047	-0.0271676674137235	0.209498310785293	-0.00220733004994145	-0.00773579497914301	-0.00497156251454223	-0.0138161117456562	-0.0270531885039196	-0.0387755733476411
0.562807908440482	0.181080111287931	-0.0468339539590874	0.289317169140768	-0.0027478488571816	0.000453760268045111	-0.00114704429456824	-0.0195763416801804	-0.0369597343166103	-0.0537860087248092
0.0153043716805103	0.00934111489913098	-0.00151326589694302	0.00990524361974472	0.00321785608473337	0.00291991580283324	0.0030688859437833	0.00205785237686977	0.00162183798454291	0.00179880576088181
0.0744648705187409	0.0495915290085273	-0.0021332324327608	0.0346353270061958	0.0129552781489356	0.00158945067062942	0.00727236440978252	0.00453075290789277	0.000441070035984467	-0.00184586823796087
0.893442347535505	0.106557652464495	-0.0282931719054362	0.0963061570593149	0.00735329763803449	0.00176108946608933	0.00455719355206197	-0.00333497332904464	-0.00502084830374316	-0.0126721648655782
0.0269628924754007	0.00204151400464693	-0.00122019921724367	0.00828659958714119	-0.000830421398343682	0.000129079786463357	-0.000350670805940163	-0.00140169535337157	-0.00310765981955097	-0.00348101121058183
0.894171411862991	0.0746579858491913	-0.0292375902596469	0.0982913951545529	-0.00307205356047457	-0.000278278295610446	-0.00167516592804251	-0.00856659352537814	-0.00887441212400475	-0.0164420429274887
0.664536674780619	0.316995311954753	-0.0421337094579081	0.241836438337674	0.0316569965745809	0.0161034511368187	0.0238802238556998	0.00543270167936272	-0.0186601790606677	-0.0308165524837326
0.0641941274951719	0.0203843859861681	-0.00264000116454686	0.0442414129514308	0.00437389726036243	0.000632461588826211	0.00250317942459433	-0.00237994856817729	-0.00646798569773124	-0.0115032230719378
0.545967409688247	0.322878861424077	-0.0484927140669931	0.300531513170271	0.000170933973264176	0.013641812518738	0.00690637324600107	-0.00622049367311062	-0.0250677892511099	-0.0442912421509082
0.0799495839749724	0.00690333906392958	-0.00464529043543814	0.0413383707424289	-0.00144565455829804	-0.00220611735695765	-0.00182588595762785	-0.00386868822645843	-0.00835259206569271	-0.0111459100170899
0.0374839921650285	0.00905309974345068	-0.000953970388097698	0.0141908594730534	-0.00175643967819669	0.00215658346577419	0.000200071893788747	0.00119015757290345	-0.00182271960450699	-0.00503021975447072
0.660049946390775	0.320114259665559	-0.0423628867598713	0.244529130349066	0.0210142917062169	0.0152431909973322	0.0181287413517746	0.00623977527840736	-0.00556048083912031	-0.0275779365992974
0.647357143634162	0.178576350934877	-0.0419154763799547	0.245053200677545	0.000959829938276702	0.00598624250577928	0.00347303622202799	-0.0119245845065675	-0.0334029712798668	-0.0467700126840195
0.0404240589566908	0.0291303308761301	-0.00195229818768483	0.0211286475841288	0.012703864214337	0.00292834987603885	0.00781610704518793	0.0035288601008833	0.00125144824994446	0.004995542239707
0.0174818127988026	0.00891507181882611	-0.00176515365399561	0.0122594759452762	0.0033650093337528	0.000546855856600081	0.00195593259517644	0.00168369001518951	0.000666135965277027	-0.000364048847225209
0.557124587107037	0.192618565418375	-0.0383037718223618	0.246384847129339	0.0246578556906704	0.00713078045795523	0.0158943180743127	-0.0118975233329928	-0.0218403804054021	-0.0433133117719625
0.457320869537403	0.318985006305968	-0.0496873178185099	0.33014788741649	0.00415235909157252	0.00832002812520033	0.00623619360838645	-0.0154671861595755	-0.0304405595459249	-0.045938206576047
0.209815793401155	0.138353804284306	-0.0161340934069158	0.13357471567708	0.0213757111994508	0.00802877496255333	0.0147022430810021	-0.00391924706446747	-0.0118872522160753	-0.0113656258496667
0.893081561479456	0.106918438520544	-0.0284052998213999	0.0971522396901345	0.00424530492898911	-0.00104614347640664	0.00159958072629129	-0.00723180842241777	-0.0123133469746627	-0.0233239500540738
0.0280756283679759	0.00195147157900309	-0.00132746727848736	0.00843874804774718	-0.000672255136138104	-0.00145956682074648	-0.00106591097844229	-0.00102371823811619	-0.00197789054278543	-0.00264886653329793
0.854925339631129	0.145074660368871	-0.0293566850126775	0.124541393869289	0.00972600218494957	0.0104845112781955	0.0101052567315726	0.00324428639643826	-0.00479480783836039	-0.017914793459029
0.93329081871345	0.0667091812865498	-0.027078190524216	0.0645144444444445	0.0159246198830409	-0.00863452798663311	0.00364504594820392	0.000262172096909041	-0.0110870123151702	-0.00674988274883004
0.0365855843530484	0.00765153765269572	-0.00212875139603112	0.0219380466466264	-4.84421519512529e-05	0.00058636615325202	0.000268962000650387	-0.00244751612111629	-0.00480281790214718	-0.00550077817777046
0.540329253937867	0.110629344040498	-0.0374810765162935	0.24978659980661	-0.00436065675732666	-0.0043700368380476	-0.00436534679768719	-0.0208643464880387	-0.0394229479529039	-0.0446800175865132
0.453358659181113	0.183402924215708	-0.0500837653751338	0.332609862187659	-0.00922960446957677	0.00269161596578016	-0.00326899425189831	-0.0185689155397629	-0.0430663992852079	-0.0564054706589922
0.10545349358424	0.0304041974704782	-0.00793174062225836	0.0672078958894464	-0.000544289349688407	-0.00106027887679809	-0.000802284113243248	-0.0062605375613604	-0.0123117315645137	-0.0176653047319478
0.854193089308352	0.145806910691648	-0.0296304797780306	0.124511338427654	-0.000797414602941027	0.00884477960635865	0.00402368250170881	-0.00266634563854662	-0.0124820428255954	-0.0205849819318968
0.118982985794044	0.093481908328411	-0.00903285217864323	0.0945205760498323	0.0128838875540957	0.00128878287421845	0.00708633521415709	0.00337952634826343	-0.001585939742991	-0.0104650317551731
0.0450297084642345	0.00215501278665981	-0.00287015511419036	0.0255305354047424	-0.00423087561984803	-0.0036956403244722	-0.00396325797216011	-0.0071139265124733	-0.00884664152461685	-0.0121103046429499
0.857669565346934	0.142330434653066	-0.0288899264467674	0.121982932564512	0.0176592141776353	0.0121854547791391	0.0149223344783872	0.00204773921125323	-0.00867346143278791	-0.0120015426830062
0.642618312957796	0.178940461011306	-0.0416536463076701	0.246956314913662	0.00373216227552431	-0.00956946845512707	-0.00291865308980133	-0.0186404043591648	-0.0257286388193412	-0.0455232283662919
0.542633992239388	0.220042437095009	-0.0491670841746369	0.30410071118462	-0.00318610681665454	0.0031510956155163	-1.75056005691232e-05	-0.0204957274914945	-0.0363185262702552	-0.0546363324951447
0.000202530061044584	3.44189037408635e-05	-1.94460847058144e-06	9.6804491293755e-05	2.10932244561811e-05	-2.68949004392314e-06	9.20186720612898e-06	-2.89082801313604e-05	-3.31308105599621e-05	-4.39721942202007e-05
0.0814666282706376	0.0125468065696662	-0.00474417873959802	0.0366049472640282	0.00295577177906686	0.002619787011246	0.00278777939515643	-0.00129115763514802	-0.00314248808454735	-0.0069548101931525
0.0659062178015768	0.0110888712545632	-0.00398686108033865	0.0344710087257929	0.0035503517922362	0.00307031711070496	0.00331033445147058	-0.00125788531637025	-0.00339836957169212	-0.00467291631586486
0.0959415400892997	0.0740443651989508	-0.00477462417605606	0.0383481711122109	0.013733564947124	0.00118518606740764	0.00745937550726582	0.00120532325506378	-0.00388604245981093	-0.00623427339247835
0.0500869383655466	0.00797489375885559	-0.00255043163070704	0.0213992298280619	0.00205968396746522	0.00304543929931442	0.00255256163338982	0.000130856862557635	-0.0029874406192963	-0.00271757954117534
0.0170732879285689	0.00135439181465198	-0.000465173854629894	0.0016668664906227	-3.82049691353345e-05	-0.000984073895069076	-0.000511139432102205	-0.00186240192932099	-0.00125149028184448	-0.00169324229186798
0.663678555733526	0.317662031519226	-0.0423873628127173	0.242193272511308	0.0294245930915137	-0.000549954726261959	0.0144373191826259	0.00942961587844438	-0.00472652813108454	-0.0252433490905231
0.930537192982456	0.0694628070175438	-0.027496086257616	0.0670428070175438	0.0112669674185464	-0.0147152278303052	-0.00172413020587947	0.000909825846667989	-0.0122167029169661	-0.00964175856307437
0.578147709009446	0.28100706176283	-0.0472182828084708	0.288905514469084	0.0128536017101012	0.0170565705705986	0.0149550861403499	-0.0127969306606911	-0.021670867353844	-0.0423169560203155
0.0961873600747514	0.00800535605627828	-0.00507932465817512	0.0419204842113491	0.00193403570164589	-0.00205790399298413	-6.19341456691153e-05	-0.00613903128254348	-0.00788505196098432	-0.0131338324699584
0.53345445528886	0.127656179700422	-0.048453302980221	0.300527086924798	-0.00344509334671983	-0.00243113807240392	-0.00293811570956182	-0.0210749683673388	-0.0433099577130788	-0.0551920008352159
0.905778128654971	0.0942218713450294	-0.0285304021789223	0.0889801169590645	0.00785892230576446	-0.00447517429938471	0.00169187400318993	0.00263422077922093	-0.00264789283815592	-0.0193887354669081
0.906117167919799	0.0938828320802005	-0.0280250388799992	0.0888087969924811	0.0106711695906433	-0.0153391319207109	-0.0023339811650338	-0.00767660856687169	-0.00641250433776752	-0.0128290728913329
0.0935783804997838	0.00619522705763681	-0.0048709350630655	0.039983588980756	-0.00182158852787226	-0.00267324041687524	-0.00224741447237374	-0.00464599335789871	-0.0083300242708062	-0.0120301677437886
0.450651848634948	0.320070631101321	-0.0485058083462671	0.332868856038177	0.00229200155056297	0.0166430150015416	0.00946750827605231	-0.017640242602792	-0.0338737919536972	-0.0486196462769286
0.299809695259203	0.105654326058827	-0.0263959563181601	0.20830351845869	0.0185951951931882	-0.00711477527368359	0.00574020995975227	-0.0127124969774048	-0.0152578662698387	-0.0240850205732642
0.906166123642439	0.0938338763575606	-0.0282468987913813	0.0889921219715958	0.00916350041771086	-0.00595473000683522	0.00160438520543782	-0.0070235068732436	-0.00487592740592735	-0.00813453634085204
0.152268641019476	0.104794726908455	-0.0121918561914539	0.104297851505192	0.0148204010026487	0.00585265037623234	0.0103365256894405	0.00555741540447094	-0.00630492869833155	-0.00989147930207659
0.00642402639540947	0.0231340136735477	-0.000385144774116228	0.00578042406379788	0.00517552103443343	0.00231665842599961	0.00374608973021652	0.00354958628887927	0.00353377348718249	0.00411280555470574
0.021334360659586	0.00140769135812806	-0.000892028448732485	0.00608132567375335	-0.000298204058522857	-0.00125827133382535	-0.000778237696174106	-0.00166663426682129	-0.00283520291749331	-0.00253052270648953
0.107633202444674	0.0716128309921786	-0.00794104190236043	0.0683448082963676	0.00115355767312887	0.00560598911481637	0.00337977339397262	-0.00158410183224736	-0.00756733956309896	-0.0116723845469649
0.93067298245614	0.0693270175438596	-0.0269814766531841	0.0668333333333334	0.0058777944862155	-0.00260672590567324	0.00163553429027119	-0.00116385205437841	-0.00572163590795172	-0.014066449429222
0.456845921575598	0.318174261325506	-0.0501722270018162	0.328551973712386	0.00458772225278625	0.0107714575636523	0.00767958990821932	-0.0047466705300388	-0.0286914903918055	-0.0461783296532617
0.548586095505333	0.219866988324974	-0.0485299725136352	0.29978890207094	-0.00228112959394777	0.00605342547427334	0.00188614794016273	-0.0147812541123334	-0.0385114740886069	-0.0523740838666867
0.856169782790309	0.143830217209691	-0.0294343988711051	0.123626307435255	0.00689286631497155	0.00569699756383968	0.00629493193940556	-0.00243871680950625	-0.00823680835676199	-0.0194661981900831
0.115886052612717	0.0735008815916637	-0.00683835307155486	0.0569065593540901	0.0118474179086127	0.000801596869512228	0.00632450738906246	-0.00275962834965171	-0.000309383047460907	-0.00493124422358752
0.45113108221011	0.190436441266337	-0.0493987570709967	0.329405221916678	-0.00273714314441381	0.00662382733567696	0.00194334209563157	-0.00667082318419515	-0.0269236269242845	-0.0457074084013079
0.160208343960387	0.105397155010708	-0.0128528416840734	0.103793396121999	0.0191417362346568	0.0044456625709948	0.0117936994028258	0.00404107995039771	-0.00636451283052741	-0.0166986101082384
0.893093500417711	0.106906499582289	-0.0293031974074028	0.0966153550543024	0.0121409273182957	0.00445682539682546	0.00829887635756066	-0.000920441739203359	-0.00864617948159141	-0.0109834996582365
0.2098201301762	0.138626396672938	-0.0164840295893136	0.134566430326266	0.0170332927829224	0.00588930293359918	0.0114612978582608	0.00175659355513821	-0.00633249090352764	-0.0181451522666682
0.89128059314954	0.10871940685046	-0.0286376987781262	0.0975357644110276	0.00933921470342536	-0.00161290498974698	0.00386315485683919	-0.000981007734955019	-0.00536237090394986	-0.0204656086775281
0.562811254294217	0.2679828947653	-0.0380400281412427	0.244351071511823	0.0209632294369254	0.000904341976474488	0.0109337857067	-0.00420225047009604	-0.0201190024774895	-0.0328928176519705
0.0956253312457845	0.0740403429770355	-0.00478640624857705	0.0386390226144874	-0.00112285440280309	0.00247534426517305	0.000676244931184983	-0.00518257588682912	-0.00277315466192087	-0.00410673718076
0.893334802916382	0.106665197083618	-0.0284182458285602	0.0964039105339105	0.00545353459406084	0.000602122497385671	0.00302782854572325	-0.00325726817042615	-0.00855512239222755	-0.0154467033259139
0.544866096064152	0.11054528210586	-0.0379418813115769	0.24874339398846	0.00366413822481193	-0.0345562487575465	-0.0154460552663672	-0.0514112117950999	-0.0796599120563758	-0.0905292992157193
0.209512825387094	0.138024181006163	-0.0167910821775766	0.134845469032395	0.0112705341706947	0.00787830940165729	0.00957442178617596	0.00250932470900511	-0.00397051885756894	-0.013131585541195
0.894913926482874	0.105086073517126	-0.0288741011692549	0.0949879114452798	0.0123331161236424	-0.0006818629908103	0.00582562656641605	0.000493589655958138	-0.00912966592810083	-0.00821950391713555
0.540541172196941	0.110463818124852	-0.0375564271293893	0.250895552198876	-0.0022434374918826	-0.00318367257157903	-0.00271355503173076	-0.0160555360038972	-0.0335729021106433	-0.0511270465537778
0.0489445183615111	0.0328511231589491	-0.00209961827165379	0.0183366382618743	0.00380273658097131	0.00559685498136703	0.00469979578116917	-0.000367307917248948	-0.00120297793914535	-0.00434827320349727
0.022612608924353	0.00565509579956373	-0.00166963302185789	0.00978702730695437	-0.000417049382952513	0.00026961980468761	-7.37147891324494e-05	-0.000924120332908236	-0.00181211839970682	-0.00217291982675549
0.452249926908014	0.155803247683329	-0.035468103741167	0.243294797222203	-0.00305247805533199	-0.00844307383017739	-0.00574777594275466	-0.0188258864235599	-0.0335369221018911	-0.0441767862908096
0.306044406567085	0.106869517765954	-0.0274706191173236	0.209371550085058	0.0274454234034202	-0.0021290838038201	0.0126581697998001	-0.00883703462922325	-0.0189492967443621	-0.0238035218959163
0.302247105238969	0.047701300605811	-0.0265465989419554	0.211161451423921	-0.00224344654194025	0.00273165354473648	0.000244103501398085	-0.0196184466019312	-0.0341128553773686	-0.0384079788549869
0.299546171239387	0.105814653626605	-0.0271563169856908	0.207778057899728	0.0240603853075088	-0.00232559976412061	0.0108673927716941	-0.00228582073494293	-0.0191437880810683	-0.0325873773518622
0.895043391053391	0.104956608946609	-0.0285096160772733	0.0953011703501178	0.0125203934077619	0.00349234829497991	0.0080063708513709	0.00135792321713368	-0.00422512227538541	-0.0123387753732336
0.443648971034077	0.190058534841223	-0.0490941047771182	0.33275212394438	-0.00614584723877121	0.00688278498945899	0.000368468875343864	-0.0140086055042494	-0.0351612657671708	-0.04917591240717
0.102049930784897	0.0761669826141683	-0.00570057247969288	0.0410017015791869	0.0169965484991565	-0.000270688200618305	0.0083629301492691	0.00123532497248645	-0.00238901592157116	-0.00740212478681535
0.109815398356445	0.0107451729400298	-0.00716073834829375	0.0641028330443566	-0.00144508546579951	-0.00524195043237653	-0.00334351794908802	-0.00751550617883777	-0.0129067761392263	-0.0173555363147809
0.557945040341933	0.268843995956077	-0.0376788875817613	0.246693957899895	0.0202000361645543	-0.000320751428118493	0.00993964236821787	-0.0116179660449112	-0.0214955496698613	-0.0366696223813533
0.417907633001315	0.117981291033716	-0.0369070709232739	0.273119875731781	0.0259329724244437	-0.00324412964846466	0.0113444213879895	-0.0100682866456845	-0.0200089799185444	-0.0376112132088681
0.0501529874941352	0.00780845832158787	-0.00265579829806697	0.0214022080630496	0.00140849175830952	0.00113786835390627	0.00127318005610789	0.000435690487339435	-0.00249355447471603	-0.00323283986630071
0.902680685045948	0.0973193149540518	-0.0286827895365771	0.0916522974101921	0.0154448788638262	0.00824479532163747	0.0118448370927319	-0.00298061013977413	-0.00356934860461178	-0.00586026642947701
0.0708372342806765	0.00390871165788922	-0.00373800575396248	0.0372975882053875	-0.00219566835735022	-0.00130011159851624	-0.00174788997793322	-0.00693019880307871	-0.00821399759579033	-0.0108937035778205
0.0368508094952316	0.00781849937737848	-0.00218778926269049	0.021724061570807	0.000188383213087985	0.000419409484173197	0.000303896348630595	-0.00201770385082183	-0.00381283683946491	-0.00573431252326454
0.843451312897629	0.0850974133100173	-0.0297675527648136	0.128588430049483	0.0100656732448837	0.00377157039771903	0.00691862182130143	-0.00745531310080039	-0.0158162833910488	-0.0227211788000655
0.41197923290643	0.117544178866784	-0.0359874834715986	0.273833552304575	0.0253527680519878	-0.00537891711760324	0.00998692546719226	-0.00606519047106796	-0.0305468475385553	-0.0380444890636962
0.580693301320482	0.366028750084131	-0.0476441285141985	0.286511268304415	0.0323457496394315	0.0190890682945279	0.0257174089669797	0.00501894808489756	-0.0144165896445642	-0.0317386106896197
0.904463099415205	0.0955369005847954	-0.0284616671942609	0.0903776023391814	0.00885619883040933	0.0124317376775271	0.0106439682539682	0.000408392115280765	-0.00350025100630369	-0.00816289739500264
0.305617489508277	0.0526187556752742	-0.0270795676557526	0.236756577571052	-0.00612474429557874	-0.0107997868729594	-0.0084622655842691	-0.0208161868947749	-0.0334456009252955	-0.0514499178865371
0.562902740231001	0.267912797021229	-0.0379098995667256	0.245056806822127	0.0293845891719571	-0.0023926177432293	0.0134959857143638	-0.00839235984835141	-0.0264677089440873	-0.0391583819436163
0.544299991175343	0.110523394150648	-0.0382206695992812	0.249779377853692	0.000454895788859488	-0.0509456744943241	-0.0252453893527324	-0.0536052566177156	-0.0691480049368112	-0.0877954596316629
0.654015653149056	0.275895032874695	-0.0439769069007498	0.246755358576907	0.0271055815229171	0.0172239319255131	0.022164756724215	0.00147928501753536	-0.0126985913615051	-0.0282207998478839
0.894636157059315	0.105363842940685	-0.0293656349307894	0.0953806516290728	0.0122629908103592	0.00414486244749412	0.00820392662892666	0.000554693172324816	-0.00248044844044837	-0.0130129007112598
0.932442807017544	0.0675571929824561	-0.0271807161553682	0.0651319298245614	0.0156197994987468	0.00657933166248958	0.0110995655806182	0.00126174824315683	-0.00668025594288757	-0.00460267107161849
0.456950854375658	0.241561360264396	-0.0348884382646802	0.238925304111055	-0.000376966733687867	-0.00123079632050715	-0.000803881527097539	-0.0127023450970813	-0.0274487280785208	-0.0321133855379757
0.929878813700919	0.070121186299081	-0.0271444350626904	0.0677790810359231	0.00632098579782792	0.00587707602339183	0.00609903091060982	-0.00128563492063494	-0.00179290764790763	-0.0157206052135
0.0229281601154301	0.0063324240614573	-0.00158174306782356	0.0101965990770498	-8.60502639214028e-05	-0.00042153645506391	-0.000253793359492657	-0.00129952801206602	-0.00248436201011668	-0.00173453078350571
0.457953926266596	0.317847976832803	-0.0505294723032186	0.329757819604056	0.00312572679268774	0.0166365592319123	0.00988114301230003	-0.0105700107717039	-0.0327783970079604	-0.0434804709639042
0.225461838143032	0.0317612108122442	-0.0174558514191497	0.153767987264731	0.00187462405174454	0.00270469946789792	0.00228966175982123	-0.00909147326227827	-0.0203112242194595	-0.0259727658207158
0.316700285878822	0.0510016226443725	-0.0278338690555646	0.237196844080007	-0.0072946168869541	-0.000596881894213697	-0.0039457493905839	-0.0181311671210669	-0.0317773976812905	-0.0434365703359809
0.0291291253461285	0.0325212732484112	-0.0022112506383024	0.0175746922567342	0.0169447364854566	0.00603499289689427	0.0114898646911755	0.00810990811043536	0.00758921699286141	0.0063854655410639
0.133238568838619	0.0136058285548646	-0.00820690505267205	0.096129175736445	-0.00246770419319584	-0.0023353630590848	-0.00240153362614032	-0.00965513178811016	-0.0170094972487058	-0.0233830640448567
0.137717966149952	0.0181594945546568	-0.00893199920458468	0.100567801037393	-0.00166167488235847	0.000517488975932595	-0.000572092953212922	-0.00867057003882499	-0.0166148908684486	-0.0234979748710709
0.856382413609782	0.143617586390218	-0.0296755788447627	0.123161556572083	0.00857523178575803	0.00825929193613395	0.00841726186094605	-0.00322052197802203	-0.00843321107942629	-0.0186999221590244
0.0245755319309017	0.0296169338465518	-0.00160584768447245	0.014081537796512	0.00990908305699629	0.00626673959155911	0.00808791132427769	0.00909867872726607	0.00514526900582659	0.00314919224562735
0.299479190840343	0.104965417909478	-0.0264195273701777	0.207101438513812	0.00257188266651509	0.00240993641300002	0.00249090953975756	0.00237179420358202	-0.0236455525203978	0.00447326199376008
0.0995893290164161	0.0654049065074155	-0.00518646133255139	0.0393316254195074	0.00743775579421491	-0.00327832875945581	0.00207971351737954	-0.000686470031282693	-0.00944234128061525	-0.00660703097513463
0.895436399331663	0.104563600668337	-0.0285167486604185	0.09503656641604	0.0136451461988304	0.00728111111111118	0.0104631286549708	-0.00380570953899895	-0.00651783909073389	-0.0167687722365354
0.932595614035088	0.0674043859649124	-0.02692533923819	0.0650159649122809	0.0119700000000001	0.00973421052631585	0.0108521052631579	0.00280458646616555	-0.00181226703121429	-0.00650272537404106
9.68441012645869e-05	4.33259950137253e-06	3.33414565882413e-06	4.00248845944031e-05	4.21140717780364e-06	4.51898167184416e-06	4.3651944248239e-06	1.14775811670294e-05	-3.87917770192913e-07	-2.0269776231922e-05
0.143256951695736	0.0567425416219348	-0.0128443664678129	0.106168120568107	0.00979237909023398	0.00493466774253684	0.00736352341638541	-0.00277649647307235	-0.0053362570300638	-0.0084946919035207
0.409537705588217	0.0765874937737284	-0.0373672520175361	0.27578953205546	-0.00846827904160002	-0.00350437345338922	-0.00598632624749462	-0.0213197111124557	-0.0374152295934216	-0.0486459469030096
0.0728818683051685	0.0516010525750684	-0.0025602385360424	0.0404772970470158	-0.00312890204977731	0.00610296635754214	0.00148703215388242	-0.00136660357545114	-0.00521663783540328	-0.00870619175935103
0.854422064543644	0.145577935456356	-0.02953170009349	0.125337785080417	0.00114551074656322	0.00576916481179635	0.00345733777917978	-0.00224213169871068	-0.0119044857138046	-0.0196028419450032
0.892651679197995	0.107348320802005	-0.0289675659271103	0.0973637092731831	0.00295355054302426	0.0042918523581682	0.00362270145059618	-0.00429807154833461	-0.0082412777757791	-0.0233033167271325
0.0796445982720634	0.0464256394881371	-0.00340933748268572	0.0263503024196596	-0.00027018171604451	-0.00334638948617176	-0.00180828560110813	-0.00184919495988992	-0.00529668639932744	-0.0106369016609267
0.103064408973763	0.00939313163082822	-0.00645408027813386	0.0637164160200694	-0.000700908839546849	0.00046926666336379	-0.000115821088091522	-0.00817480517728819	-0.0123615469123357	-0.0162863258977566
0.540723623629844	0.110759659410379	-0.0380800694732292	0.250511838923015	0.000862932961264828	-0.00428649361987543	-0.0017117803293053	-0.0192794018292352	-0.0335368000460619	-0.046752571813802
0.580947968325815	0.365398791857023	-0.0477325487406896	0.286617102088971	0.0264831151322632	0.0227672145328656	0.0246251648325644	0.00353944405597439	-0.0151698992827768	-0.0387159783795331
0.658326075346	0.273463535235707	-0.0428129178592984	0.243132359017684	0.0233813246438179	0.0105116578670217	0.0169464912554198	0.00514882315963117	-0.0110130463210508	-0.0233368644582971
0.663577611466894	0.317942490456985	-0.0425168324151972	0.242802840859177	0.024022532057716	0.0147387510605815	0.0193806415591488	0.00580668168111642	-0.0107212013188394	-0.0222098083686476
0.45372951625138	0.183248700803742	-0.0497628221766708	0.33320494295514	-0.00743000342794059	0.00511531007807636	-0.00115734667493211	-0.0233394305937014	-0.0373299158602976	-0.0577851006374502
0.854999965589966	0.145000034410034	-0.0296523145547485	0.124129140508614	0.0117496994818048	0.0118168932237352	0.01178329635277	-0.00192445647575679	-0.0101881478755164	-0.0161040946901396
0.5785923773389	0.280058592214662	-0.0479373316312692	0.289434155139831	0.00390061695082933	0.0144250131449097	0.00916281504786953	-0.00803186071437156	-0.0269632334750989	-0.0366124905501749
0.16003604522035	0.105511751105634	-0.012900097485917	0.104152072020813	0.00677604609327745	0.00549911992605484	0.00613758300966613	0.00060723620156225	-0.00827419684005357	-0.0168912738632354
0.929707368421053	0.0702926315789474	-0.0271053562917294	0.0677042105263158	0.00633052631578956	0.00894385964912281	0.00763719298245613	0.0044779949874687	-0.00109035923141187	-0.00850726399331658
0.56965676667379	0.287001892115776	-0.0474809258456531	0.290797573626096	0.0129156955263325	0.0141597834556593	0.0135377394909959	0.00326886212636757	-0.0192148148793608	-0.0338568410421042
0.905536407685881	0.0944635923141186	-0.028949424248488	0.0891569256474519	0.00463965747702577	0.00818918385707856	0.00641442066705222	0.00516561973114604	-0.00414232640424594	-0.0157127088116562
0.035983654206634	0.0138380152087875	-0.00132338725968566	0.00607842542473978	-0.00020064980865149	-0.00483357907068914	-0.00251711443967031	-0.00324663024075818	-0.00398073949175944	-0.00532790097651976
0.663756315316891	0.317362009985484	-0.0428121237979345	0.243538121523026	0.0273884856526548	0.0193331051330523	0.0233607953928535	0.00465342971187299	-0.00741686970860389	-0.0239004783114438
0.185782150233904	0.0348306435691101	-0.0156596183487702	0.134907758560498	0.00375827077330679	-0.00347332005334119	0.000142475359982797	-0.0110872326651303	-0.0214918122085782	-0.0284975298191322
0.126698444341468	0.0115512759206613	-0.00757708813608554	0.064976426393034	-0.00260909489278208	-0.00566385011662381	-0.00413647250470295	-0.00924391902237229	-0.0131919767449992	-0.016703266571785
0.000480017743648968	2.07038369805441e-07	1.75732570769499e-09	1.73366088955367e-05	7.48783092205732e-08	-1.68627812719715e-08	2.90077639742738e-08	-4.38020872602796e-05	-7.94310813336644e-05	-0.000110606655896687
0.658178660634062	0.273442449449038	-0.0420222039360394	0.243231457376009	0.0202549849759115	0.0156208322787575	0.0179379086273346	0.00633790973014969	-0.0110528897655333	-0.0357545653396263
0.894528963317384	0.105471036682616	-0.0286414486671288	0.0954854059390902	0.00528339105339115	0.00416198070934914	0.00472268588137015	-0.00994207739628794	-0.011317018303334	-0.0212563923400301
0.00726007461383221	0.00115744728452993	-0.000523012956659677	0.00426486904135914	-0.000676247190665199	-0.000862641639044986	-0.000769444414855092	-0.00138246821254365	-0.00184644446436799	-0.00208293469508822
0.143490532872735	0.0546666130309395	-0.0117705914425852	0.0969564246142675	0.0106519690799338	0.00111683017361719	0.00588439962677548	-6.25276367930416e-05	-0.00521112040092941	-0.00980867317752776
0.126220818002071	0.0116749951283166	-0.00725935177646941	0.0645934425310451	-0.00454203001649345	-0.00577033622080374	-0.0051561831186486	-0.00864493068479338	-0.0122096992417156	-0.0167006698994324
0.929754812030075	0.0702451879699248	-0.0271854190166217	0.0677462406015038	0.00986621553884715	0.00323375939849624	0.00654998746867164	0.00417946001367053	-0.00168691445980917	-0.00859738588896486
0.657908855419597	0.273943649166498	-0.0425631548500366	0.243513136532667	0.0165635819200033	0.0200680993165268	0.0183158406182651	0.000441838760568025	-0.0169784206068616	-0.0278726129317356
0.653736718929517	0.27637015273176	-0.0419941220094342	0.245367909183965	0.0115751415502674	0.0195518568016966	0.015563499175982	-0.0017113359831703	-0.0140869290276794	-0.0251500132299969
0.654308901097417	0.275581745567094	-0.0428550109191754	0.245587192415855	0.0222428645184499	0.0203737595527608	0.0213083120356053	-0.00246784618494267	-0.0202824517843817	-0.0303183645461857
0.92922962406015	0.0707703759398497	-0.0278427787514146	0.0679135338345866	0.00904618212197172	0.00475015037593995	0.00689816624895578	0.00138825396825404	-0.00638208020050124	-0.00743499932815717
0.418248960318441	0.118478214064773	-0.0366936705971053	0.272899634330804	0.0279565079266466	-0.0198536552885922	0.00405142631902716	-0.0169854812422904	-0.023168522289425	-0.0543066745287266
0.0119756648043973	0.0346294264666817	-0.000907013887059297	0.0111161084033536	0.0109566884498997	0.0123694688827198	0.0116630786663098	0.00908759695983678	0.0107652015147774	0.0083255889091663
0.545171695756757	0.226192638975438	-0.0484756177037719	0.298619781383363	0.00638570036744401	0.0109538418851644	0.00866977112630418	-0.0100142486303628	-0.0294108257765953	-0.04043715605396
0.933618713450292	0.0663812865497075	-0.0270853959599019	0.0641602339181286	0.0133351211361737	-0.0124983208020051	0.000418400167084387	0.00476095238095231	-0.0042994653299917	-0.00413587526508585
0.889649399781505	0.110350600218495	-0.0290132179824496	0.0988611098258467	0.00849002301791779	0.00712327035537563	0.00780664668664666	-0.000832046871257264	-0.0105669092895407	-0.01548238272907
0.893032096908939	0.106967903091061	-0.0285753026648607	0.0966193483709272	-0.00178411962306702	0.00222650717703343	0.000221193776983264	-0.00875440865550003	-0.0111425727660712	-0.0233130870122157
0.098560063642484	0.0286269244249032	-0.00707960859264568	0.065592843902149	-0.00327755627810845	-0.00207120423278244	-0.00267438025544545	-0.00571912502844529	-0.0114206394965062	-0.0151790992432351
0.0859233665114349	0.0114405806120627	-0.00693661916119225	0.0634311671964183	-0.00230077825744901	-0.00232139999509981	-0.00231108912627441	-0.00700813718559609	-0.0130508753034765	-0.0158825339954503
0.0211918565584953	0.00130723964854958	-0.000895006813545266	0.00610603608250129	-0.00101484812572879	-0.000473717169604454	-0.000744282647666621	-0.00188792232331234	-0.00250396829884617	-0.00261828581534932
0.551304291683812	0.321099627739606	-0.0485643190829705	0.298460690407372	0.00979712007303879	0.00989665934287476	0.00984688970795677	-0.0108739856091713	-0.029131369103536	-0.0430759238173912
0.930521528822055	0.0694784711779449	-0.0276928330912818	0.0671163659147871	0.0110747284878865	-0.0146373261241681	-0.00178129881814082	0.00202148667122359	-0.00661620376699312	-0.00629314954051796
0.0937513450767286	0.0154239678627009	-0.00643698304097341	0.0563954399908912	0.00277596056557028	-0.00190484199052474	0.000435559287522772	-0.00646271875378766	-0.010379782909391	-0.0108928844276591
0.929624803675856	0.0703751963241437	-0.0274980989117817	0.0679909857978279	0.0110951879699248	0.00610306599832922	0.00859912698412701	-0.00175520581757427	-0.00704553391053397	-0.00990510670615929
0.933541378446115	0.0664586215538847	-0.0268471522431362	0.064054411027569	0.0131480701754385	-0.0119920900736691	0.000577990050884658	0.000776111111111089	-0.0108555832471622	-0.00934598709769752
0.0280396411411232	0.00204273520948747	-0.00131499253060298	0.00836376486687847	-0.000615839094326949	2.73392426100617e-05	-0.000294249925858442	-0.00195838870479043	-0.0011331944482841	-0.00263066642538246
0.304864518652891	0.1067450304354	-0.0276100078763803	0.21023207405029	0.0197403082008095	-0.00602427965664837	0.00685801427208055	0.00388121957840043	-0.0252712796483938	-0.0364394962304293
0.543227299146973	0.22023421173273	-0.0491808398728512	0.303388026685286	-0.00925660304937725	0.00311264888062923	-0.00307197708437401	-0.0187176730320268	-0.0408091034153955	-0.0588691617348181
0.0152715743013451	0.00243024375512815	-0.000487589007068872	0.00242845763303548	-0.000162049747481961	-0.000407345754398528	-0.000284697750940244	-0.00180319712093671	-0.00148438292235831	-0.00142330546633572
0.0449318021705881	0.00213890789678541	-0.00286217244838377	0.0257442610455095	-0.00415759230521691	-0.0038060124776812	-0.00398180239144905	-0.0061728496946147	-0.00936779099444022	-0.0111734505544862
0.0831182824147344	0.00795215556446457	-0.00406561104252443	0.0356773599167213	0.000769425626034825	0.00246858240839248	0.00161900401721365	-0.00151453565361979	-0.0065905484074569	-0.00742838004708733
0.659785861950243	0.320644964138915	-0.0427103629878006	0.245158223770728	0.0285461810520764	0.0136065552243295	0.0210763681382029	0.00799612652237347	-0.00974370392226109	-0.0345687592812631
0.932331353383459	0.0676686466165414	-0.0272885067066494	0.0655907518796993	0.00605090225563909	0.00977862155388465	0.00791476190476181	-0.0072102761858025	-0.00717600364547721	-0.00884434419381785
0.0799394680271823	0.0465412744053569	-0.00368736897909436	0.0260024864669699	0.00442540855330442	-0.00290734341986586	0.000759032566719275	-0.00161358964518615	-0.00322082796795015	-0.0118060509277495
0.895380618212197	0.0741779819522795	-0.0295905159040869	0.097516574770259	-0.00354335080124546	-0.0261198621651555	-0.0148316064832005	-0.0151891880384837	-0.0264173052723036	-0.0417845914628326
0.0048680476381478	0.000501194550783462	-0.000408100424808283	0.00554915884384751	-0.00013399564417579	-2.95080174161771e-05	-8.17518307959838e-05	-0.000480363886614048	-0.000821088403479632	-0.00106655809356976
0.660100430640598	0.320453080577164	-0.0421804827260621	0.244865981814374	0.0255185342655238	0.0186499410774688	0.0220842376714963	-0.00381767912639441	-0.00751353265898491	-0.0262989670143032
0.0413930719814509	0.00535403682932161	-0.00241445177874064	0.0156264345638306	0.000216080644582305	-0.000535521892493153	-0.000159720623955424	-0.00200335122751185	-0.00406328043241275	-0.00308241005506128
0.0627104504435211	0.0250367579406508	-0.00253570826471451	0.0423850712149236	0.011749030777108	0.00487078738739322	0.00830990908225059	0.00106577839967373	-0.00035587611992155	-0.00666054238926684
0.108016840944264	0.030895719895282	-0.00926449559031862	0.0998192921607728	0.00904108599762896	-0.00693848719038644	0.00105129940362127	-0.00569524250907329	-0.0122873821344099	-0.0179448768067983
0.894303967494494	0.105696032505506	-0.0288937724135033	0.0959157985873774	0.00111716791979943	-0.000878796233006685	0.000119185843396319	-0.00560916326191874	-0.0138402107687633	-0.0189496826711301
0.316498268109431	0.0511668681645903	-0.0275180970456916	0.237069399606591	-0.00416814574985236	-0.00142107572861488	-0.00279461073923359	-0.0199061237511212	-0.0310274037917323	-0.0453868801210604
0.554777762818123	0.189467564004748	-0.0379791964327021	0.248854146415827	0.00972693411455339	-0.00352993434424431	0.00309849988515454	-0.0128119975253971	-0.0310898277479292	-0.0445248977146362
0.0499514327812853	0.0217324178452345	-0.00228325726233711	0.0131970809952408	0.000688199450899839	-0.00402893765721612	-0.00167036910315814	-0.00213011954394898	-0.00442100776398396	-0.00521032520939578
0.0179391884737158	0.00786334911577149	-0.00079102061035469	0.00691787208498764	0.00539955478282012	0.00299667628559803	0.00419811553420907	0.00160364095527102	0.00265903778133674	-0.000339979124580923
0.547792709691209	0.219864511089076	-0.049370365021535	0.300536517124895	-0.00424589735450964	0.00927137044534332	0.00251273654541684	-0.015604984697241	-0.0353506765660149	-0.0524984170951179
0.417812785459737	0.118272479245265	-0.0366200391313765	0.273308177289244	0.000461046268890319	-0.00954623675493876	-0.00454259524302425	-0.0124699123748898	-0.0307169378373304	-0.0422563111114797
0.933456466165414	0.0665435338345864	-0.0274274967745118	0.0644024812030075	0.0102316040100251	0.0060373433583959	0.0081344736842105	0.00568109022556385	-0.00943934956856018	-0.0131968546365915
0.0798239382996411	0.00690400977444808	-0.00464804657696719	0.0410576326789911	0.000525207041649323	-0.000307971271046786	0.000108617885301268	-0.00626083005138137	-0.00711437472679707	-0.0104793663873463
0.220492157431629	0.0275807000361404	-0.0174629918701633	0.151362990683551	0.00100599754308581	0.000435876340120545	0.000720936941603162	-0.00921522355232005	-0.0194241531312207	-0.0274754523357548
0.0775847613182015	0.0551861379619205	-0.00258076421591759	0.0386007989647878	0.0175665616226024	0.00362537957981425	0.0105959706012083	0.0049086041313512	0.00190311784716056	-0.0059889536834774
0.0800879782498905	0.00681767181109277	-0.00452902278042559	0.0414128448811401	-0.00292208624846267	-0.00326998089210392	-0.00309603357028329	-0.00515680951210631	-0.00931398931805619	-0.0128105151229252
0.017121149235368	0.00136322036722905	-0.000430301509681982	0.00159654958769882	-0.00010077549765786	4.28407477531777e-05	-2.89673749523413e-05	-0.00116510385328371	-0.00185079432925407	-0.00186728870345852
0.398459855734709	0.0759506906289272	-0.0371724338132685	0.275725117797092	-0.00266400326847127	-0.00851926885874144	-0.00559163606360635	-0.0255532465080015	-0.0404697684971812	-0.0545029986667372
0.012918593648657	0.00858389173378923	-0.00182537712573691	0.0121054792499651	0.00188984451163593	0.00387620094381621	0.00288302272772607	0.0044382225070296	0.00330671570762224	0.00308105957007656
0.90619089390142	0.0938091060985797	-0.0285456964433618	0.0886210359231411	0.0223184043441937	0.0100704511278196	0.0161944277360067	0.00710385129490398	-0.00246780149674897	-0.00191150489861025
0.10539556262898	0.033568656980691	-0.00845038633416817	0.0944422849840019	0.0208036620143721	0.00527368983039889	0.0130386759223855	0.00575721275652603	-0.00542143791819998	-0.00816997354384534
0.325448355075557	0.0986670934672131	-0.0272553641934195	0.234287516873	0.0316604814013564	-0.00690447720321546	0.0123780020990704	-0.00298178214640848	-0.0224318360618923	-0.0306758793454742
0.892580802005013	0.107419197994987	-0.0289127948157875	0.0972516959064328	-0.00165250702513864	-0.00217376775271516	-0.00191313738892696	-0.00702000911369338	-0.00870107046720059	-0.0180736104046769
0.125214776881153	0.087756658772094	-0.00706880288094247	0.0631759051755534	0.00385382867557971	0.00218856773112144	0.00302119820335059	0.00382999546041798	-0.0096750077854223	-0.00860594541315886
0.417693578171181	0.118074473685112	-0.0370099352277707	0.272312626515086	0.0239643980890989	-0.0102896632123383	0.00683736743838032	-0.00687385810497987	-0.0287846286017824	-0.0341479666052736
0.0362443377912276	0.0138506053415283	-0.00131388729414678	0.00609718350104067	-0.00178179187574542	-0.00362208039590966	-0.00270193613582754	-0.00461722738401477	-0.00266702404703375	-0.00459715486811054
0.129533715828143	0.019799662697084	-0.0107934774728722	0.092747984877631	-0.000626039867475309	0.00288095471402861	0.00112745742327663	-0.00474224933767381	-0.0140987038841346	-0.0219213173351195
0.132620604155301	0.088936850277297	-0.007521623506789	0.0635661340850152	0.013954919371905	-0.00227291809245023	0.0058410006397274	0.00102824063034368	-0.00513586511595263	-0.0139033436034441
0.654031944515555	0.276020570399645	-0.0429338700306984	0.24657966756164	0.0140236809890281	0.0199515969711721	0.0169876389801001	0.000589722344779608	-0.0170404273385646	-0.0316225647574957
0.0734199110089752	0.00477522504097502	-0.00435426930301062	0.0385462590613409	-0.00190327065463367	-0.00169857590986391	-0.00180092328224879	-0.00459190817695079	-0.00820988298960088	-0.011298060684375
0.64234365424156	0.179278749321737	-0.0425374360839782	0.247777823095367	-0.00348697671306264	0.00804413668946868	0.00227857998820302	-0.0189822471449101	-0.0258270264774355	-0.0476897733500586
0.0471716381150042	0.00369370055556973	-0.0033284836846538	0.0276410779524436	-0.00376122568604979	-0.00332523512737077	-0.00354323040671028	-0.00616703195857099	-0.00899330086306893	-0.010186076036137
0.02714677056011	0.00705078835338034	-0.00140365861191218	0.00898950678416411	-0.00193740463706401	4.67847128855468e-05	-0.00094530996208923	-0.00141794031905062	-0.00203845494702998	-0.00218386603118753
0.0988772043106875	0.0289462301486939	-0.00742390166869723	0.0650785748687255	-0.0013697432222924	-0.00186908761912551	-0.00161941542070895	-0.00655946034563774	-0.011839732618133	-0.0138512111755828
0.0329602207600878	0.0112227106266993	-0.00152709350510564	0.00754214023667492	-0.00356938028811385	-0.00272143886376474	-0.00314540957593929	-0.00462619338454279	-0.00345744960810119	-0.00612728306211229
0.0432156462699881	0.0159085611151655	-0.0021024176626089	0.0120418708291473	-2.47474805260134e-05	-0.00180679669320027	-0.000915772086863137	-0.00392079079642469	-0.00318389692851521	-0.00336120739464278
0.0696822575118872	0.0110860859392453	-0.00407094340338283	0.0355837101001558	0.00283956350531193	0.000544427075568732	0.00169199529044033	-0.00112223789545129	-0.00533296169466917	-0.00697970590205818
0.894007066909698	0.105992933090302	-0.0290271087953181	0.0959427576517051	0.0074575674033569	-0.00552659071922224	0.000965488342067333	-0.000984758487126869	-0.0132201562034457	-0.0183191134304291
0.904915413533835	0.0950845864661654	-0.028631860582828	0.0901610776942355	0.0211603508771928	0.0094850702513859	0.0153227105642894	0.00776776866408446	0.00375217627401836	-0.00372608604845448
0.102697548484367	0.00965302317080266	-0.00685271015010218	0.063418691800653	0.00188817415212822	0.000186157929031608	0.00103716604057992	-0.00748208295356814	-0.0126382285854448	-0.0155244225068227
0.450740325199904	0.319935528071564	-0.0503046416553602	0.332980160347044	0.00258550609047997	0.00843187141774071	0.00550868875411031	-0.0142804833905415	-0.0336077099447923	-0.0533683075134948
0.575429095900194	0.369395569059062	-0.0476076486650627	0.289315277640555	0.0276473455975838	0.0268592067159017	0.0272532761567428	0.00548993190644964	-0.0201529498168183	-0.0341218064324945
0.932419473684211	0.0675805263157894	-0.0272751467446042	0.0652552631578946	0.0166759649122806	0.00950363408521293	0.0130897994987468	0.00334428153717603	-0.000216491228070215	-0.00341991228070193
0.0226492157220775	0.00995720617037959	-0.00132645817435365	0.0103396345238915	0.00258464991767129	0.00121819796699175	0.00190142394233152	0.00178265666134779	-0.000590840923750204	-2.32011730114841e-05
0.09255387636167	0.0122966672301525	-0.0074311689581627	0.0651289004545672	-0.00385422978496591	-0.00371302909719996	-0.00378362944108294	-0.00785865625508969	-0.0136351797834424	-0.0152057605283682
0.893988913192071	0.106011086807929	-0.0294236883396427	0.0963211452874611	0.00624717703349276	-0.000398144603934059	0.00292451621477929	-0.00964503365915137	-0.0102141722312775	-0.0169511464850938
0.129265008842708	0.0199222559777864	-0.0103111911220891	0.0927728338360834	0.00152669813320042	-0.00244379003913894	-0.000458545952969264	-0.00908381013620901	-0.0127247014232325	-0.0205953225944592
0.132497681472728	0.0886711334620513	-0.00785794949518431	0.064396274995041	-0.000233109333249243	-0.0062883060319546	-0.00326070768260192	0.00149222927259254	-0.00198746605210431	-0.0100055984615272
0.229836663303045	0.105847305648023	-0.017850263580334	0.153279162879585	0.0172191252970419	0.0174907991904363	0.0173549622437391	0.00455647091518163	-0.0047265318640255	-0.0153580645870902
0.563556673131597	0.180582746264259	-0.0472644585153175	0.288685573514381	0.0059927737415304	0.00547838936217793	0.00573558155185416	-0.014859999448163	-0.0291527446381612	-0.0513371091563934
0.853251952608795	0.146748047391205	-0.0291923231535209	0.123880173160173	0.0135127568922305	0.00965550770866563	0.0115841323004481	0.00137494353771439	-0.00663177223361433	-0.0169337671152378
0.0897615829524928	0.00610576919366736	-0.00472406451768706	0.0391654826692719	-0.00244849355852042	-0.00146296607246017	-0.00195572981549029	-0.0042930610740216	-0.00907829111609089	-0.0123834255329743
0.418107781243619	0.117662183067947	-0.0379439289487644	0.27252011477677	0.0335151510530239	-0.00950436313971181	0.0120053939566561	-0.00829712040107872	-0.0169876327533672	-0.0476366311705318
0.550840659579076	0.321101380053566	-0.0485353807586952	0.297664588902866	0.00303715765871149	0.00927874043396815	0.00615794904633982	-0.0122944129445506	-0.0260111353553765	-0.0431887577433694
0.0671580722008256	0.0298262340986316	-0.00290928335134075	0.0409997597312735	0.0124105437085444	0.0045161692961178	0.00846335650233111	0.00707132829216396	0.00269821420627513	-0.00425742233350021
0.453697359692638	0.182673781063295	-0.0504822116503806	0.33284238535885	-0.0100544082387634	0.00199059830051412	-0.00403190496912464	-0.019968681034132	-0.04055596980383	-0.0549341919074812
0.925320802005012	0.0602235891295465	-0.0276903761474601	0.0714328822055139	-0.00544210526315791	-0.0146499679439926	-0.0100460366035753	-0.0254194625819953	-0.0240620540443144	-0.0486179435601565
0.369669499861391	0.135739193535835	-0.0304247697751485	0.225350785550809	0.0100502819709335	0.000545531421653478	0.00529790669629349	-0.0124824737507001	-0.0297535340522818	-0.0376477452550529
0.480883699923368	0.263987959597004	-0.0377712105029331	0.25523226679737	0.0189640678126969	0.00785224433854609	0.0134081560756215	-0.00732544690125669	-0.0156671360825994	-0.0352872335122499
0.110340103464571	0.0107707289165581	-0.00736330674191105	0.0648206846025214	-0.00231414280708113	-0.00518674394458146	-0.00375044337583129	-0.0092694983916536	-0.0115422096941589	-0.0151414365315405
0.933435889724311	0.0665641102756893	-0.0270331652691745	0.0642967418546367	0.000374636591478739	-0.00194087719298242	-0.000783120300751783	0.00141083959899757	-0.00344299498746858	-0.0143546304864726
0.0226645881459624	0.0101262959598477	-0.00134402470117437	0.010529167656638	0.00274857825423117	6.61693094129064e-05	0.00140737378182203	0.000665847758998202	0.000549145229201006	-0.000186152666748519
0.299926824129167	0.104920200566493	-0.0265823908409721	0.207426373476789	0.01733533532935	-0.000249123938774909	0.00854310569528755	-0.00262833136222618	-0.0171260790432783	-0.0218154232107293
0.659298977566416	0.320779735548912	-0.0431820269107268	0.245352956260474	0.0160173224916542	0.0212130081131614	0.0186151653024078	0.00444243858044258	-0.0138682208361097	-0.0278510386408385
0.0189413201144941	0.0335471647094674	-0.00166973605573964	0.0140876441619624	0.00860404740962882	0.0114263024607328	0.0100151749351808	0.00791574776085762	0.0067944647500373	0.00637998045937195
0.53385468821804	0.127414420389345	-0.048419430916682	0.302042290351139	-0.00351717441908628	-0.00604931466530034	-0.00478324454219337	-0.0220384924329344	-0.0438170923472374	-0.0574822894797987
0.661738947781049	0.269884676241686	-0.0428707418607298	0.244908997212178	0.0158405490025618	0.0124691319710122	0.0141548404867869	-0.00353609425975954	-0.0221790476131053	-0.0357836401708164
0.45101319537104	0.159829975432196	-0.0349102563191988	0.240150962427047	0.00548488115637497	0.00176530207952291	0.00362509161794894	-0.0125921032867632	-0.0257225104990976	-0.0338871340433069
0.553666531551852	0.1939573539938	-0.0380321607237804	0.24796151013843	0.0114072972704143	0.0112481559095653	0.0113277265899898	-0.00173025192493259	-0.0178376381964794	-0.0395238747059733
0.659698451723718	0.320546199867404	-0.0432497767977302	0.246225868818915	0.0233138473787928	0.019446589002915	0.0213802181908539	-0.00103697037920014	-0.0124607621450477	-0.0291028195547125
0.453821708536805	0.183831918940324	-0.0490753932454661	0.333214853827779	-0.0066516128235285	0.00180158222060489	-0.00242501530146177	-0.0221400653048847	-0.0381401128128079	-0.054988546708151
0.105673668717722	0.0336686808158931	-0.00892253502646452	0.0942759011553371	0.017283536008329	0.00555968956729674	0.0114216127878129	0.00502296826729037	-0.0076040296280537	-0.00713355296443724
0.398744924511518	0.0760323326793296	-0.0369215979799718	0.276478047337754	-0.00322946385008799	-0.0125883637052999	-0.00790891377769398	-0.0220526885981505	-0.0387717186944963	-0.0519489415458232
0.399352708120952	0.0762481418224428	-0.036753347098162	0.277321919561308	-0.00399017791939954	-0.00781400941828203	-0.00590209366884081	-0.026116343777366	-0.0433356924283799	-0.0569647067714973
0.930815680868839	0.0691843191311612	-0.0271744315970813	0.0665948454469507	0.0100952965747703	-0.00668641831852357	0.00170443912812335	-0.0045753909394699	-0.0056167593225489	-0.0137290298736352
0.0744010422971321	0.0494463979977242	-0.00239189590127263	0.0342686810285927	0.0147443343842838	0.00330207317346826	0.00902320377887603	0.00422009066716043	-0.00111544137864934	-0.007248357602418
0.230129379599673	0.105806946531702	-0.0177792964197688	0.153276668187889	0.0290147310468622	0.00333216195534911	0.0161734465011056	0.00162549331247852	-0.00514233668262884	-0.0161837418722823
0.932264711779449	0.0677352882205513	-0.0271673649001543	0.0655047619047618	-0.000393182957393656	-0.00133502088554738	-0.000864101921470573	0.000917585630743512	-0.00690935976304408	-0.0110143643198908
0.559408746887824	0.268657227987235	-0.0375553258517582	0.246374076047054	0.0270926509771056	0.0081627601271832	0.0176277055521443	-0.00515508921476182	-0.0209703782397939	-0.0338806668501287
0.278765408744967	0.044660935293166	-0.0261607740948271	0.209430313111569	0.000651922504838309	-0.0070253011802846	-0.00318668933772315	-0.016399431028451	-0.0286448798071114	-0.0411931577844244
0.0570749496465126	0.00284730261172446	-0.00302109101385811	0.0256944676435993	-0.0026799169594813	-0.00287295107501631	-0.0027764340172488	-0.00450848214532577	-0.00643536899348369	-0.0100762882609526
0.480863776001673	0.263500297149673	-0.0373226601626755	0.253867004497526	0.020970144259346	-0.00211064194275734	0.00942975115829431	-0.011003839174653	-0.0210351780168346	-0.0311752007803748
0.376721437834857	0.223299831078857	-0.0302862237280697	0.224448330997452	0.00439194665760612	0.000149765058373108	0.00227085585798964	-0.0144409545736438	-0.0237560336022629	-0.0384480655680939
0.0176346303767529	0.00941099637845953	-0.00163425910315054	0.0120764366148938	0.00270814311978566	0.00198499580417894	0.0023465694619823	0.0010961823636648	0.00104868826093533	0.00057959534620098
0.417318235112618	0.118075572687838	-0.0372823116665262	0.273083009138487	0.023016967262159	-0.0194961316765218	0.00176041779281866	-0.00852914949016309	-0.024731514016139	-0.0425253977734611
0.00841963345940829	7.89197053800011e-06	-7.62111616647802e-05	0.00273035352493659	-0.000233043576094469	-0.000159320491795581	-0.000196182033945025	-0.000817952734265512	-0.00145478194348954	-0.00187648884854947
0.0245939182511101	0.0297353111486342	-0.00160518217625033	0.0141872235472755	0.0153920192561922	0.00757799936084841	0.0114850093085203	0.00825248856425815	0.00721087083137975	0.00789577283614816
0.89120385106122	0.10879614893878	-0.0292906459519726	0.09767100273995	0.00750463811042745	-0.00377238095238097	0.00186612857902324	-0.00593982121507675	-0.0109510042281512	-0.0170071127994813
0.369400470690002	0.135570802066569	-0.0308072065908092	0.226455578110934	0.0202017452908048	0.00525338733734293	0.0127275663140738	-0.00696837066799472	-0.0232909255440747	-0.0361857517187861
0.305736326252438	0.0528758465827032	-0.0272457444358651	0.236419643334436	-0.00495211397943757	-0.0103316097586563	-0.00764186186904692	-0.021230252896366	-0.0362086944272104	-0.0498997397536532
0.933205939849624	0.066794060150376	-0.0271076086809906	0.0645477443609024	0.0029268671679199	-0.000932339181286546	0.000997263993316677	-0.00278496012759155	-0.0142830716943874	-0.0116520353915089
0.575489990037388	0.369412501829565	-0.0477602781877596	0.289790147160492	0.0222933689621617	0.0220906561416515	0.0221920125519066	0.00869659729080485	-0.0164429416269339	-0.0313482619671589
0.392645467502583	0.0752411789499194	-0.0364559148281492	0.277175668042299	-0.00413014977914528	-0.0119049732908812	-0.00801756153501326	-0.0227947287548751	-0.0354874440335736	-0.0501291629214761
0.558733780119722	0.268976575589425	-0.0378113357488914	0.246470655423221	0.0196354991609365	0.00793396485362352	0.01378473200728	-0.00428537747790747	-0.0231318709442521	-0.0289678805310418
0.431168115308102	0.0986884776269209	-0.0506323718252422	0.336323921716569	-0.00449313356587128	-0.0044162631074029	-0.00445469833663709	-0.02327575459142	-0.0434818545248505	-0.0573124748827917
0.0289112546205131	0.0323027626869929	-0.00216862300627812	0.0177042495506403	0.0108450610861193	0.00739887722153371	0.0091219691538265	0.00846775746745775	0.00680014294108154	0.00755551346540783
0.557645806527761	0.193114159582672	-0.0381676954654798	0.2460833875878	0.0186876194873564	-0.00225863902032308	0.00821449023351672	-0.0190895009012516	-0.0190297114888439	-0.0346278246305266
0.562950321501288	0.266501874363016	-0.0379035328940226	0.244092680186256	0.0220151631773665	-0.00105268637324496	0.0104812384020608	-0.00615188777822073	-0.0174525846857674	-0.0476981990714721
0.095754630523324	0.00827896079626352	-0.00524188618816897	0.0421022746020084	-0.00108231627362006	-0.000120173039207846	-0.000601244656413952	-0.00535254635498866	-0.00838567619868458	-0.0132428644440994
0.901068721804511	0.0989312781954887	-0.0289118392198734	0.0928168922305764	0.0175511597174755	0.00920761069340026	0.0133793852054378	0.0015892019384125	-0.00206977821542065	-0.00941683031107177
0.57817315042035	0.280900807689165	-0.0477858907217278	0.28865314661283	0.0142980075471674	0.0122346039622528	0.0132663057547101	-0.00537648638964816	-0.0270167926816789	-0.0386289722778825
0.125374901195409	0.0876277321485323	-0.00760565097321228	0.0633496058382303	-0.00333269226146511	0.00153435511262975	-0.000899168574417686	-0.00169969441944337	-0.00619693510776836	-0.0117204555062616
0.933476541353384	0.0665234586466165	-0.0272424627042624	0.0644192481203008	0.00727817042606504	-0.00338814536340859	0.00194501253132817	-0.0104384753550543	-0.0181853399524453	-0.0224326488913564
0.906001578947368	0.0939984210526317	-0.0285946624571799	0.0886875438596492	0.0167716290726818	0.00331049289891394	0.0100410609857979	0.0101815037593986	-0.00304622863670634	-0.00438740449608865
0.545051435450643	0.110390703157569	-0.037549053154225	0.248933109533172	0.0020783923040778	-0.0628671852007524	-0.0303943964483373	-0.0497754980629717	-0.0498941770958935	-0.0727499211765971
0.0228011738102036	0.0100410566617329	-0.00145084336098984	0.0104987414107147	0.00423489215691581	0.000157044061741895	0.00219596810932885	-0.000214380716899002	-0.00166281146988475	-0.0013338986292782
0.580254065047002	0.366871252915641	-0.0481167779500522	0.287182246593283	0.0299913063750088	0.0173890694033116	0.0236901878891602	0.00842280416835717	-0.0154683012017914	-0.0316105678096098
0.151094825108766	0.0575796669676888	-0.0128002112157549	0.107022776157336	0.00925824491511429	0.00746600443341158	0.00836212467426295	0.00294887585302439	-0.00924362710514179	-0.00672224233884836
0.65447768408213	0.275502665555655	-0.0415511227342709	0.244669013767186	0.018591763881449	0.0162238018884239	0.0174077828849365	-0.00515171064749154	-0.0154330571926388	-0.0363862523057864
0.906162573099415	0.0938374269005848	-0.0284260049896192	0.0890518128654971	0.02007328320802	-0.000360317460317394	0.00985648287385132	0.00225903123192595	-0.00514040471654242	-0.0065006808688387
0.0316763958745889	0.0117925656666332	-0.00157906824032198	0.00811045431001681	-0.00327388570108056	-0.00269494373735584	-0.0029844147192182	-0.00529789333504864	-0.00429922683788066	-0.00449969790155458
0.850390449608871	0.149609550391129	-0.029336705185792	0.125553169695801	0.0104449111122796	0.00870604047998791	0.00957547579613383	0.000706153904574958	-0.00767100126481701	-0.0192665178711925
0.933531286549708	0.0664687134502925	-0.0274232481615821	0.0642266081871345	0.0164536257309942	0.000170016708437859	0.00831182121971608	0.00369460317460324	-0.00322795815295807	-0.00676777360066827
0.010959414586642	0.000656274550948374	-0.000816194636501415	0.00548226717065572	-0.00108403720104881	-0.00150077257062432	-0.00129240488583657	-0.00153357557340735	-0.00265445337024912	-0.00270560685618201
0.932285029239766	0.0677149707602338	-0.0274369421701988	0.0654939181286549	0.00296357408673187	0.00136003341687541	0.00216180375180364	-0.00612703425229755	-0.00770651629072694	-0.0180085004177111
0.471641540382401	0.170424176851065	-0.0379029680062935	0.26038443256696	-0.00554836207650256	0.000391997857801585	-0.00257818210935046	-0.0124549648410574	-0.0275387842590068	-0.0400718839345227
0.545378055969459	0.110772708151811	-0.0374784249657362	0.24830770693306	0.00154321117874023	-0.0747021410813266	-0.0365794649512932	-0.0450093590381411	-0.0766347286449955	-0.0836226746690409
0.0410535181773607	0.00166302524450868	-0.00284205449854138	0.0244949813934328	-0.00323291468385711	-0.00379055357737536	-0.00351173413061624	-0.00665346568760469	-0.00855526702194181	-0.0103084474218785
0.0698395807762233	0.0413777559848632	-0.0030229409254693	0.022110067071279	0.00237655197961169	0.00120186677867251	0.00178920937914211	-0.000996560995765186	-0.00288032825162352	-0.00398899887213346
0.142865735638217	0.0547400431464065	-0.0109957968909973	0.0964325623759006	0.00696925019308692	0.00418001184565758	0.00557463101937225	-0.00364244634846214	-0.00564883916049749	-0.0103961058141416
0.544904971360781	0.111180615522523	-0.0370091111596081	0.248749565280284	0.00240599233317385	-0.0374939931140157	-0.0175440003904209	-0.0530700056126739	-0.0753998148340087	-0.0896827017656045
0.0265632263653945	0.00539832866784266	-0.00144644477803135	0.00874099209928277	-0.000919311058214443	-0.000840441819741574	-0.000879876438978008	-0.000848292519031502	-0.00255071862264612	-0.00235404047356253
0.299417517836621	0.105259763032469	-0.0264726003079662	0.208279385983605	0.0307993341450088	0.00128304713161898	0.0160411906383139	-0.00549448075680764	-0.0211614468375855	-0.0281959003866167
0.10591311240825	0.0303318656123899	-0.0077413648908005	0.0672492530034161	-0.00176939088406802	-0.00142641662149949	-0.00159790375278375	-0.00653593471867563	-0.0111768962751942	-0.0167075397601682
0.301879493352685	0.0476441877983352	-0.0277993180931412	0.211102348521356	-4.26293455930704e-05	-0.00753379342099297	-0.00378821138329305	-0.0210988278013953	-0.0255773832767063	-0.0420175038781495
0.906092172096909	0.093907827903091	-0.0284153266176024	0.088827827903091	0.00952619883040928	-0.00622532999164571	0.00165043441938184	-8.32210651405818e-05	-0.00696875519217632	-0.011670884846148
0.0771969417952157	0.00504863069072471	-0.00447676454705435	0.0396061203829836	-0.00182621516522394	-0.000674402011850359	-0.00125030858853714	-0.00530190011203635	-0.00831528066870962	-0.0114080004384646
0.229593085866085	0.105774769229644	-0.0173231176846676	0.152207313981245	0.0290437785203453	0.00437512727839018	0.0167094528993677	0.00313876751781647	-0.00583409676100757	-0.0221568006490833
0.0440431907619978	0.00607646711197558	-0.00252884562582019	0.0175777552721078	-0.000396066484496464	-0.00138562377236482	-0.000890845128430642	-0.00246149354130767	-0.00307106222452324	-0.00400950231618345
0.119324046606464	0.0935658502447711	-0.00937628516449118	0.0951459095868366	0.0157864772623828	0.00417913455439027	0.00998280590838654	0.00516356394670436	-0.00246874871419611	-0.00896145183230936
0.55889824311885	0.268931722452495	-0.037718199149163	0.247100456950619	0.0161077580918525	0.00429853702826744	0.01020314756006	-0.0090682523035589	-0.0214809735977756	-0.030492097134633
0.132685674221555	0.0888149648749846	-0.00761413830663002	0.0648876758556697	0.00511106196332295	-0.00550795194281178	-0.000198444989744417	-0.00730408777142511	-0.00324093654007918	-0.00671078085255228
0.476618360478058	0.170243092471053	-0.03767095447031	0.258001894615687	0.00996982896746718	-0.00960863571183013	0.000180596627818552	-0.010874095104064	-0.031599018851162	-0.0472123845493628
0.409366342846713	0.0764209125421761	-0.0364762407036513	0.275299687189642	-0.000972838179996716	-0.00856615091928764	-0.00476949454964221	-0.0189447716147605	-0.0358290385361374	-0.0498559788602035
0.411976298573644	0.117942542848923	-0.0373998138410654	0.273899208155609	0.0141123587612764	-0.00650632253157185	0.00380301811485229	-0.0130020615880773	-0.0205896977648243	-0.0360066524161625
0.0778592518165734	0.0552083648231412	-0.00286377914463753	0.038080990909937	0.0106316428317714	0.0040015146899921	0.00731657876088175	0.00496502937321179	-0.000906905832658941	-0.00356143519886296
0.119245624750094	0.0933287582815395	-0.00896322087813586	0.094638690753241	0.0226725033359874	0.00421875839827492	0.0134456308671312	0.0039053693047636	-0.00310912192822604	-0.00781010179071831
0.930690852130326	0.0693091478696742	-0.0273875260807523	0.066836516290727	0.00978024227234753	-0.00208593149540504	0.00384715538847125	0.000969539758487126	-0.00693423065238841	-0.0119612764720659
0.349660031070358	0.06902057140323	-0.0312838057385607	0.229979536854614	-0.0043452108226425	-0.00550787116465801	-0.00492654099365025	-0.015939830880332	-0.0315569783718255	-0.0399981640550298
0.278758446123545	0.0442189570168008	-0.0264361911096935	0.209577158560317	-0.00197990364633233	-0.00475800770596807	-0.0033689556761502	-0.0172599818496246	-0.0250528715584692	-0.0431725107315205
0.398667771354684	0.0762956347434018	-0.0372519923743411	0.276418217609912	-0.00647769932101966	-0.0142239333976581	-0.0103508163593389	-0.0213522989885385	-0.0425322813270546	-0.0548431191221959
0.889265045188729	0.110734954811271	-0.0293982123950473	0.0990494577352473	0.00699297486139605	-0.000507793200950957	0.0032425908302226	-0.00129139386928856	-0.0110682927890821	-0.0213724537742958
0.038891445537745	0.00805372584023032	-0.00206561666684396	0.0206802000590523	-0.00180818089665374	-0.000229995311284453	-0.00101908810396909	-0.00292562234292976	-0.00531902103908952	-0.00695498608986477
0.349512688478109	0.0692422843684055	-0.031352588688891	0.229578583113409	-0.00619304317004316	0.000736511967933395	-0.00272826560105488	-0.0183347884943756	-0.0290492520979055	-0.0422965781588426
0.932435062656642	0.0675649373433583	-0.0270771484463672	0.0653817794486216	0.00440333333333331	0.00616140350877192	0.00528236842105267	0.00184658312447783	-0.00352651918257185	-0.00945874686716797
0.925044686716792	0.0602492428458472	-0.0279223687708572	0.0717774185463661	-0.00547811066126846	-0.0269652993476024	-0.0162217050044354	-0.0264488819464079	-0.0310222563255914	-0.0196431857100586
0.412490308389616	0.117275588179002	-0.0366873720207403	0.273248306880562	0.0337155241901299	-0.0103856603473969	0.0116649319213665	-0.00965978950846164	-0.0239469185928672	-0.0511755676387811
0.0385447479398522	0.0222219126475862	-0.00186846884749961	0.0188098493848629	0.00184275612555843	0.00508647227591077	0.0034646142007346	-0.000151355314766927	-0.00237423917716977	-0.00321310015834634
0.0330063112214873	0.0110878483172786	-0.00141177177485586	0.00741785400142699	-0.00248140202952656	-0.0050560559631188	-0.00376872899632268	-0.00403373562172953	-0.00433271428979282	-0.00529186915542882
0.284334893308813	0.0468591416090791	-0.0264492484796691	0.210899147835209	-0.00123626717341285	-0.00344069187675505	-0.00233847952508398	-0.0194365951100814	-0.0322926222396417	-0.0414797277617073
0.0340872329936373	0.00496660810915071	-0.00180720237574393	0.0151734842968303	-0.000863474502573569	-0.00191298409213785	-0.00138822929735571	-0.00059909067636299	-0.00350342943244377	-0.00350296647856958
0.0853454686385826	0.0128813331575868	-0.00464442346472449	0.0370014350052552	0.000631260208055762	-0.00256031906501664	-0.000964529428480437	-0.00239977349551111	-0.00555953487373721	-0.00753386980246715
0.642332829772258	0.17893979244419	-0.0424102412379996	0.248194015222069	0.00236466714386052	0.00322588200830731	0.00279527457608397	-0.0128556794614196	-0.0289146611865991	-0.0508361874438836
0.0793753332039098	0.00693673757159249	-0.00492581333031562	0.0416488943442181	-0.00126643050963041	-0.00280361868521234	-0.00203502459742137	-0.00397270958487152	-0.00913685305104216	-0.0117044260217135
0.452593994128288	0.242200904857229	-0.0351525919185522	0.241816853193668	0.00195789107551603	0.000383923575739464	0.00117090732562775	-0.0124946716842513	-0.0273846358490258	-0.0420673089979118
0.663638762040124	0.318216541033632	-0.0431251390754354	0.243197627523257	0.0266590251248472	0.0171977154214964	0.0219283702731717	0.00237331822412024	-0.0130351582969771	-0.0228883491421618
0.0231010828234747	0.00621758021648619	-0.001668848555641	0.0100977676652941	-0.00101981374937142	-0.00170069390466766	-0.00136025382701954	-0.00195152621739766	-0.00311654672077217	-0.00262074883411145
0.0327355634031312	0.00982520100062557	-0.00136989829751979	0.00731412136911976	-0.0018754011868577	-0.00183841781603035	-0.00185690950144402	-0.00508706627089266	-0.00372345939817611	-0.00500276154383287
0.193013219591522	0.0765324233666811	-0.0169045474527992	0.135657011842873	0.0107842476704491	0.0051845686636903	0.00798440816706969	-0.000793657443151102	-0.0105318071229296	-0.0106431360312131
0.457444312455893	0.241151850251057	-0.0357603914110998	0.239202636085951	0.0187569637154454	0.00728362607271693	0.0130202948940812	-0.0101599027028196	-0.022984471642057	-0.0349946353316554
0.103215749786699	0.00947165727440478	-0.00698393385548357	0.0629501537436337	-0.00294838918074812	0.000522999295894666	-0.00121269494242673	-0.00759691118077818	-0.0134883712979965	-0.0165212862922457
0.0256859056686921	0.00596159072175284	-0.00133728401117808	0.0127517901966457	-0.000312860858294732	-0.000446429620712997	-0.000379645239503863	-0.00128175732060764	-0.0032139614384177	-0.00456394336485666
0.433253212235905	0.0861734663570287	-0.0350110229916297	0.244388488249743	-0.00236758996109981	-0.00144232607355027	-0.00190495801732504	-0.01847674195007	-0.0349252768971816	-0.0461255860755487
0.578872201388657	0.280492809134995	-0.0469607910272248	0.288507328274352	0.00776208987284022	0.0190453532010911	0.0134037215369657	-0.00535753909571068	-0.0206123274124405	-0.0375662712194051
0.36470227933872	0.13046912093057	-0.0303645924347439	0.229839650669654	-0.009737542211461	-0.00746738144659309	-0.00860246182902707	-0.0225853307396726	-0.0349999691091968	-0.0487651457948912
0.399219600509212	0.0765313295189785	-0.0370723933732779	0.275518637991194	-0.00279050206129416	-0.0146668790435752	-0.00872869055243469	-0.0200594405149457	-0.0463731264252873	-0.0550567746901067
0.201242962965913	0.0771041818494347	-0.0176689150793325	0.137145286971239	0.0134900828525081	0.00297363323648531	0.00823185804449672	-0.00157531535470393	-0.00922474723400676	-0.0156841533544205
0.431960229425969	0.0863251783802774	-0.0349353147291604	0.244584177389573	-0.00147844875211511	-0.00307353720419834	-0.00227599297815673	-0.020335397698189	-0.0333435415328942	-0.0488895991173612
0.132350798870573	0.0887798962008034	-0.00763116719592175	0.0647480869437078	0.0146825683103785	-0.00372799552612557	0.00547728639212644	-0.00102740435510124	-0.0010488710398828	-0.00761409365750054
0.90621529657477	0.0937847034252298	-0.0285771254707229	0.0888945279866333	0.0176197660818714	-0.00701225076952627	0.00530375765617264	0.00299714057871958	-0.00859029372841413	-0.0104476247406025
0.143264703067636	0.0441535390671089	-0.0113676085529082	0.0941978253648462	-0.00237562205255773	-0.00192942411632807	-0.00215252308444289	-0.00881814865526623	-0.0158838922864246	-0.0196795492396055
0.893646984126984	0.106353015873016	-0.0280911457212181	0.0962425730994153	0.0116453091060986	0.0011747219447219	0.00641001552541032	0.00329873737373743	-0.00921238968633697	-0.0150830093298513
0.553277490146499	0.193354618916081	-0.0376387846692967	0.24744857976995	0.0139937913996269	0.012633384537732	0.0133135879686794	-0.00351417776427243	-0.0216164784432832	-0.0306563972911492
0.843892188045872	0.0846837606501232	-0.0291986701386887	0.127812149721623	0.00214434054683943	0.00379724514391699	0.00297079284537827	-0.00863298555599989	-0.0171091659243335	-0.0272455661632082
0.933165380116959	0.0668346198830408	-0.0272147318318936	0.0645083040935671	0.00836547201336668	-0.00197122807017558	0.0031971219715955	-0.00437820813689249	-0.0145437909166858	-0.0172475032277665
0.132663793991277	0.0887403757455906	-0.0078182315310943	0.0646093190373003	0.0131510198110697	-0.00720927993845519	0.00297086993630724	-0.00558012398240448	-0.00466459360345295	-0.00863791587377058
0.894933608263082	0.105066391736918	-0.0287727276115058	0.0950586724386724	0.0096502513860407	0.00255669172932327	0.00610347155768198	0.0019287377826851	-0.0101255532066832	-0.0143244972055808
0.933473450292398	0.0665265497076023	-0.0267947014097819	0.0641476023391813	0.000603400167084378	0.00704023391812869	0.00382181704260653	0.00176675020885553	-0.00672612781954884	-0.0112451294903927
0.557218173422661	0.180840661672706	-0.0476517840679015	0.293085752233027	0.000676745675657675	0.00840582919084709	0.00454128743325233	-0.0158705770388986	-0.0386782519550585	-0.0517036606672391
0.197735471712588	0.0241235105007664	-0.0188997967538215	0.169464583209171	-0.000676383810958608	0.0036145394116722	0.00146907780035679	-0.0117480358119444	-0.0229846135578669	-0.0315724887051764
0.933133333333333	0.0668666666666666	-0.0276591652947198	0.0647571929824562	0.00665977443609023	0.00448889724310764	0.00557433583959899	0.00454486215538841	-0.00967131521986797	-0.0103701182735394
0.452550839730523	0.242387106317641	-0.0353588602914112	0.240841002481068	0.00387662204984207	0.000615136409585992	0.00224587922971403	-0.0111702358492011	-0.0293364486657787	-0.0424305933802199
0.0727544366060335	0.0515871970549515	-0.00261254404016006	0.0406235960303015	0.00466974561394981	-5.71264403572136e-05	0.0023063095867963	-0.00208278887077999	-0.00247140222133883	-0.00696572911935683
0.0935490515170813	0.00635583567286024	-0.00496299363579843	0.0405356151859524	-0.002469841083952	-0.000747587242636058	-0.00160871416329403	-0.00762367267971473	-0.00899616118349671	-0.0121755101112236
0.0271125342214739	0.0071037118356265	-0.00146842291472884	0.00891526715460575	-0.00163816196792916	-0.00220997220285873	-0.00192406708539394	-0.00171515152196689	-0.00430328610753476	-0.00160372862134777
0.0118335817166486	0.00800271627289141	-0.000844365205086843	0.00600609969053301	0.00674162361486375	0.00203682965602129	0.00438922663544252	0.00207933406604614	0.00328616220319484	0.00336197185300613
0.202212116327339	0.138104070813394	-0.0166151240324941	0.132722250231449	0.0149078860491785	0.00603819673010855	0.0104730413896435	0.00155351842747223	-0.00704499642003817	-0.0105290177058011
0.32545181050191	0.0986195963798962	-0.0276132559398863	0.234818283230233	0.0217876539001087	-0.00510968117732324	0.00833898636139274	-0.00818539587812395	-0.0212011398885323	-0.0314484246443607
0.0522959377683024	0.00154260692795369	-0.00240457375671539	0.0219710842379873	-0.00156467878541339	-0.00130286274177232	-0.00143377076359285	-0.00439887442136288	-0.00620468906767033	-0.00807654776033944
0.398718173934261	0.0759607799237527	-0.0364301824475007	0.275724879207987	-0.00654715777820131	-0.0155517340039357	-0.0110494458910685	-0.0223879774072858	-0.0432926520606044	-0.0520358603368858
0.895297786131997	0.0740052066022543	-0.0291868359712059	0.097186073517126	-0.000655418791734697	-0.00267090272300807	-0.00166316075737138	-0.0155792568015786	-0.0432978628162144	-0.0266994643079933
0.307472227799752	0.0507829047183813	-0.0314915018504874	0.261107398369165	-9.81632208102434e-06	-0.00664156537071692	-0.003325690846399	-0.0180123405720672	-0.0320407196083771	-0.043580711105942
0.0650796899010277	0.0201311927993796	-0.00252366012549342	0.0403450459590372	0.00838583719088488	-0.00181724838202649	0.00328429440442921	-0.00166332085274715	-0.00394368373099407	-0.00805606382591488
0.137531494185694	0.0180586954921889	-0.00891555136875627	0.100012753699795	-0.00241297920771374	-0.001055326019548	-0.00173415261363088	-0.0080247049838654	-0.0157213570102419	-0.0230734851935907
0.399667363566529	0.0764613384472765	-0.0367901757304848	0.278014001805286	-0.0083642950243159	-0.0114024518942019	-0.00988337345925888	-0.0234541227658112	-0.0411882814193229	-0.0488702167647799
0.893309239006607	0.106690760993393	-0.0288760344221978	0.096220451887294	0.00664904837852209	0.0069946624136098	0.00682185539606595	0.00206449299238776	-0.00783451038957972	-0.0112810825431878
0.855483315105947	0.144516684894053	-0.028571271133327	0.123774212045265	0.0146121045036833	0.0118615536510273	0.0132368290773553	0.00350830295435556	-0.00464726346752664	-0.0134185804092347
0.0936169564502273	0.00638075189159064	-0.00505396383124644	0.0405284430215483	-0.00233252316034598	-0.00146426248594041	-0.00189839282314319	-0.00536715471147535	-0.00932632024657785	-0.0129192980850114
0.933176140350877	0.0668238596491227	-0.027193962317801	0.0645143859649123	0.0011133333333333	0.00350486215538848	0.00230909774436083	0.000624544695070894	-0.0215828429027114	-0.0159122484240907
0.299290856558407	0.104765956322059	-0.026615907612355	0.206959593154577	0.0251445479279351	0.00232446823181348	0.0137345080798743	-0.00153767115983117	-0.0123243592168109	-0.0247755296282978
0.0259777112693126	0.00167477022323523	-0.00121041868272864	0.00705161265709151	0.000118404081747767	-0.000616825601732002	-0.000249210759992118	-0.00121565740539947	-0.00159708246166588	-0.00256567950687312
0.0683841842209808	0.00542925315391504	-0.0041741962087668	0.0404678336637052	-0.00359755141541165	-0.00328330979646184	-0.00344043060593675	-0.00786056450218016	-0.0117670961316797	-0.0138734877168294
0.209544665081122	0.137895973639952	-0.0163979174799705	0.133188625059625	0.0191973227843648	0.00511913886417981	0.0121582308242723	0.00322486765774554	-0.00693272761395172	-0.0140172784148551
0.304928161502879	0.053080177463294	-0.0274755853580798	0.236758889844466	-0.00752430275660032	-0.0126012601358817	-0.010062781446241	-0.020339531388463	-0.0334113913923459	-0.0445584923200678
0.30757395734073	0.0503274659951934	-0.0303896418710552	0.26186429994351	0.00127339431086049	-0.000181526645444352	0.000545933832708068	-0.0172351014659065	-0.0306873031682461	-0.0448508659075348
0.894289933166249	0.105710066833751	-0.0288510858837198	0.096123015873016	0.00308047619047624	-0.00314905287694767	-3.42883432357111e-05	-0.00901349244322935	-0.0140107509449614	-0.0239901708052869
0.646782885596153	0.178466326556605	-0.0423542290144922	0.245237000006163	0.00124385107261626	0.00439954328957071	0.00282169718109349	-0.0137923937831197	-0.0353903077137462	-0.0436872689268943
0.119113861382334	0.0937351987252096	-0.00906443794318222	0.0946798632021416	0.0118544637748449	0.000541821051547944	0.00619814241319641	0.0015939119551002	-0.00374236242277365	-0.0104821380912752
