# Supplementary material for: Measuring re-identification risk using a synthetic estimator to enable data sharing
Source: PLoS One. 2022 Jun 17;17(6):e0269097. doi: 10.1371/journal.pone.0269097 (PMC9205507; doi:10.1371/journal.pone.0269097)
Supplement: S3 File — (ZIP) [file pone.0269097.s003.zip › wa/wa.vineCopula.1.2.csv]

risk_act	entropy_est	ital_est	hypo_est	g_err	g_vine_err	ave1	ave2	ave3	ave4	ave5	ave6	ave7
0.561426860653763	0.270399322064065	-0.341916721579318	0.276551095942056	-0.0185557596516241	0.035231967636844	0.0754470092794343	0.0440603236028045	0.0194942074901753	0.00833810399260992	-0.0215418529858713	-0.0271039104926295	-0.040171446618023
NA	NA	NA	NA	NA	NA	NA	NA	NA	NA	NA	NA	NA
0.663195985114659	0.255935384452079	-0.432844867382313	0.222446926509321	-0.0105692045778061	-0.0128918093836956	0.0536392403946504	0.0427302521219912	0.0152513228619369	-0.0117305069807508	-0.0419504382760841	-0.0350554459003828	-0.0506677340416513
0.657794841013837	0.260040923125968	-0.427630919208117	0.227540077297233	-0.0352069754350229	0.00720616939064855	0.0606296145363057	0.0145834674784582	0.0164657036024884	-0.0140004030221872	-0.0343474941858055	-0.0438395801622411	-0.062556733789039
0.0539412736948303	-0.0169306634220377	-0.0200054776729791	0.0514714554507284	-0.0183826926445441	-0.0168582340812638	-0.00860762411551363	-0.0101448097557536	-0.0152254949864627	-0.017620463362904	-0.0205628569198344	-0.0187346345788688	-0.0195546499999455
0.923534841269841	0.0581845025074965	-0.670798848719781	0.0621597041847041	-0.0142251592851593	-0.0254860777880531	0.00707752747252732	-0.0135942070184717	-0.0215057527722536	-0.0198556185366062	-0.0298889191527428	-0.0296824656211933	-0.0527263408995507
0.157702770637209	0.093539183607858	-0.0667722342616189	0.156324766915098	0.00284009444885083	0.0237245467139651	0.0554539811465615	0.057113907342163	0.043118702275084	0.013282320581408	0.00871544638049829	0.0343691836485003	0.0235066960024445
0.0547345605026149	0.00893735156650145	-0.012565294962235	0.0776574725655844	-0.00456101285693677	0.000881249868051166	0.0129124338775922	0.00860774402009182	0.00447996467599966	-0.0018398814944428	-0.00415036400256855	-0.00715077694401488	-0.0100179509005124
0.923044841269841	0.0626693648003058	-0.671209273717753	0.0584897041847042	-0.0218093128297394	-0.076560955585198	0.00240551344853979	-0.00879332611832617	-0.0221278432459353	-0.0491851342074687	-0.0424228967350955	-0.0534170994061774	-0.054013579515116
0.0876550796472371	-0.0130874871370905	-0.0336609298343554	0.0858148042250823	-0.0133348933933071	-0.0140202375658631	0.00057211377097055	-0.0104532768652321	-0.0130752407241768	-0.0136775654795851	-0.0165423260736064	-0.020586523575905	-0.023830593493439
0.887745093795094	0.112254906204906	-0.637541668710726	0.0863930880230881	0.027617154316272	0.00500994355317885	0.0322287987012987	0.0355751443001443	0.00845043734043738	0.0163135489347254	0.0184641197691197	-0.00303103134610494	-0.0188379462204462
0.00927103721551856	0.0303059575078258	-0.00165046137768117	0.0140535541451453	0.0325465288221458	0.0134994699807219	0.0262121839673926	0.00686076114194063	0.0213868527880691	0.0230229994014339	0.0186433564219176	0.015730896629301	0.0167576196922679
0.118410028501065	0.0722546058900759	-0.0515593550910911	0.107972569674016	0.0344043067886479	0.0128154545577176	0.0400401789755419	0.0283921431519511	0.0235896405662065	0.0236098806731827	0.0184381744124884	0.00137255081011388	-0.0154881764340583
0.0217824806620209	-0.00506105256057705	-0.0121151109334196	0.0105069266517039	-0.00796050436948723	-0.00803290900977615	-0.00497572202969052	-0.00519379710570378	-0.00713246240572847	-0.00799670668963169	-0.00626867071440778	-0.00921999675610923	-0.00963869033474339
0.469062249311828	0.0918737883443893	-0.269508326233939	0.285367318387067	-0.0203148684747311	-0.0356040623098294	0.0531281647515492	0.0289798152336087	0.0151159173561807	-0.0279594653922802	-0.0462089094006771	-0.0491084773612035	-0.064730524138456
0.557242188403154	0.274942056288868	-0.345092132559029	0.25097518864446	0.0835590101582183	0.0203281701438058	0.114371500531014	0.0919617375835537	0.0859352348504053	0.0519435901510121	-0.000819739170292322	0.0041531457536863	-0.00686215868758699
0.666023969077469	0.306735019618344	-0.434197818169777	0.22640609452167	0.0019221440392081	0.0182975639417281	0.0788832797247326	0.0742747083192322	0.0622358691823982	0.0101098539904682	0.000107708163888609	-0.0172484022689029	-0.00319509586047662
0.203516547812028	0.0160222369355746	-0.059892590591115	0.304818016224422	-0.0145476726568152	-0.0108878530949287	0.0263856336452616	-0.00236735099532032	-0.0116864818965144	-0.012717762875872	-0.037030419710969	-0.0424035714996471	-0.0448700522220152
0.299461334632855	0.0405234315762801	-0.130237847946338	0.317803288569104	-0.0134277448113156	-0.0142702074470472	0.0327220918256239	0.0157767790950116	-0.00923737585130208	-0.0138489761291814	-0.0386744393517972	-0.0513415606004326	-0.055653479835506
0.0698356070352202	0.040418348250185	-0.0347319922338647	0.0455678549623329	0.0247989792652813	0.00526953268003387	0.0268960373007153	0.0229424699955229	0.0133027541116247	0.0150342559726576	0.00523215118171028	0.00213286606224204	0.00828713446449868
0.020260273972254	0.0243069820746271	-0.00413518694978579	0.0245813232477848	0.00688055546711011	0.0101172969480197	0.018565022158031	0.0148291026513384	0.0137598102301191	0.0084989262075649	0.00465449218255399	0.00927022710606841	0.0049825713464747
0.113764875373291	0.015448391520096	-0.0465218755494024	0.114359355013753	0.00435693026064984	-0.00111520328426208	0.0212229924104365	0.012717282581934	6.98092913995335e-05	0.00162086348819389	-0.0100072258531266	-0.0139735267411862	-0.0165529876245933
0.00128588079085637	0.000946847221317509	-8.69591822931339e-05	0.000466219457801409	2.06625112930544e-05	-0.000259003439949959	0.000447368002387102	0.000214371751541596	-2.0305028680279e-05	-0.000119170464328452	-0.000203550622129048	-0.000360112289120133	-0.000416889401880668
0.0950733812620252	0.00928741815257005	-0.00142717259827468	0.216617435120675	-0.00126797368822186	-0.00222941540476781	0.0283740762495833	0.0164547070860167	0.00587407038211669	-0.00174869454649483	-0.0136276894581285	-0.0186176756910322	-0.019226763232003
0.570429473400761	0.361826967347688	-0.351242088185615	0.265932666643269	0.0191496375311265	0.0578775826368527	0.0706238579511881	0.06091909912576	0.0705314604187349	0.0385136100839897	0.0462037500108123	-0.0147171506742855	0.0266831218915995
0.852655173160173	0.147154402846248	-0.603935303418941	0.11482119047619	0.0030803902470079	-0.000722790542790674	0.0289342410367409	0.0146029230914013	0.00769826786938543	0.00117879985210867	-0.0155826261005875	-0.0203671963884929	-0.0319797203392604
0.662082628762975	0.255086693709048	-0.429469861516777	0.233317364336905	-0.0180488991047973	-0.0107459730045775	0.0474178024699508	0.0338675802430483	-0.00205492256412909	-0.0143974360546875	-0.0331116654310191	-0.0494096467061056	-0.0572960715464328
0.0935168849723714	0.0549301669786972	-0.0377409010328657	0.0875701517239071	0.0122864690368868	-0.00649503400611226	0.0200351706011138	0.00872723099424069	0.00975969982234816	0.00289571751538727	-0.0115823367252748	-0.00223321207122858	-0.00748554295788779
0.935073571428572	0.0649264285714285	-0.681575680803305	0.054140974025974	-0.0188825396825398	-0.00102896825396825	0.0128031746031746	0.00330063492063482	-0.0146922546897549	-0.0099557539682541	-0.00780578282828293	-0.014668916971917	-0.0326157614219634
0.0757608101018952	0.0297157937739445	-0.0360041993655806	0.0527645424684002	-0.00571769131041346	0.00626323278499848	0.01700320511197	0.00838704543069441	-0.0088105301536075	0.00027277073729251	-0.00501284517964182	-0.0176285170024893	-0.0180168790640997
0.583418497041074	0.273436574499417	-0.358785019681152	0.277509325683324	-0.0213653794748747	-0.00404038577652588	0.0737417877901042	0.0544104950330094	0.0393337999576974	-0.0127028826257003	-0.00501634977764887	-0.0205163033337837	-0.0475144399624342
0.449210858081072	0.176131660867516	-0.24300212470208	0.331529177317276	-0.0292154655489366	-0.00247848147332536	0.0642424613046885	0.0270679643350963	0.000326034904710115	-0.015846973511131	-0.042326713640118	-0.0610049568290922	-0.0780465818282592
0.577383877788529	0.260128665445618	-0.355780542823435	0.270402909978283	-0.0123528973311754	0.0173999921691868	0.0554815524934913	0.0388511880398996	0.0254398454842417	0.00252354741900573	-0.0234990597191467	-0.0443993953184347	-0.0646891133111045
0.269489092934204	0.0333647765363081	-0.109308288553109	0.309538613986194	-0.0283392275155481	-0.0191102687625612	0.0348469975527528	0.0114410323627756	-0.00545456780753378	-0.0237247481390546	-0.031423987930332	-0.0448083699497581	-0.0496031094998256
0.348610163300587	0.0659046297210491	-0.173475718890906	0.301850919531245	-0.00994292865090324	-0.014571579589536	0.0504435713731122	0.0315971252930065	0.00619634709152656	-0.0122572541202196	-0.0174933279789399	-0.0365330368767018	-0.0462902724773749
0.937019841269841	0.0629801587301586	-0.684086118537453	0.0495401587301586	-0.0133736507936508	-0.0173148656898658	0.00287045454545432	-0.00151795371295371	-0.020518646020662	-0.0153442582417583	-0.0201277184892403	-0.0299208516732666	-0.042760432306256
0.0953908452993705	0.0137572620887139	-0.03308744732599	0.113011933646989	5.44268910550177e-05	0.0032941817684814	0.0142019509575241	0.00580318665436151	0.0040984999268269	0.0016743043297682	-0.00960824473821019	-0.0156760521847287	-0.0141136738765445
0.0468960722591126	0.00115389583175329	0.00962664866776494	0.123055365247542	0.000199282730825548	-0.000105660657322704	0.0189859727713657	0.0109374155358351	0.004515416282768	4.68110367514221e-05	-0.00486741545370932	-0.007751418861603	-0.0105288076921796
0.931788888888889	0.0682111111111111	-0.678290998263622	0.0574256565656566	-0.00199871572871579	0.00529158730158719	0.0128819234360412	0.0199504365079366	0.00937103535353534	0.00164643578643575	-0.0135010757298257	-0.0158300793650794	-0.0112800613275613
0.880993060828061	0.0667813936572715	-0.631394854372866	0.090377634359105	-0.0378655339456511	-0.0385965435288751	-0.0186794364928268	-0.0187590025556086	-0.0178311122525441	-0.0382310387372631	-0.051795996515428	-0.0519146995168553	-0.065812878099582
0.131830480960323	0.0157446407859854	-0.0437727812556693	0.173246720534932	-0.00216621336241801	-0.0042044741055384	0.0237523545198028	0.0123019197385324	0.00383550364082991	-0.00318534373397822	-0.0103059304899101	-0.0172763805885182	-0.0197880130138065
0.480051369033495	0.2631317633687	-0.276368202483287	0.291327569157524	0.0380707288188284	-0.0575721266957972	0.116784099390414	0.0932397593359386	0.0250846931034001	-0.00975069893848435	0.00908552852399824	0.0235499582618635	-0.00180511628361879
0.444592351620496	0.169469715738329	-0.24184222570098	0.321977432393277	-0.036236594493436	-0.0048246804425866	0.0644665031423783	0.0156440322162952	0.00831728195666531	-0.0205306374680113	-0.0368603997470339	-0.0657519756900041	-0.0809368989468779
0.924865555555555	0.0588408937219714	-0.671773185496764	0.0625235353535354	-0.00734231962481957	-0.0132550821400821	-0.019901741175491	-0.0121855844155844	-0.0392105632047151	-0.0102987008824508	-0.0515412760458495	-0.0485723716152723	-0.047588316708549
0.928272698412698	0.0717273015873016	-0.675605969324021	0.0571018470418471	-0.00283213564213569	-0.00611484126984119	0.0121393253968254	0.00619212454212459	0.00155162087912086	-0.00447348845598838	-0.0109893903318904	-0.0110125135975135	-0.0215343195693196
NA	NA	NA	NA	NA	NA	NA	NA	NA	NA	NA	NA	NA
0.904143015873016	0.0958569841269842	-0.652515238705075	0.0764315295815297	0.00823159451659461	0.0032660461760462	0.0169300036075036	0.00796261203665627	-0.0010399422799422	0.0057488203463204	-0.00802943001443002	-0.0260859793343912	-0.0268118886995358
0.904371190476191	0.0956288095238095	-0.653346664057053	0.0735124458874458	0.0149704265886618	0.0131450022200023	0.0251545634920635	0.0366527380952381	0.0149425779775779	0.014057714404332	-0.00257516891321241	0.0172741147741147	0.00447904983904979
0.566601556507697	0.267028846939787	-0.346874292308835	0.273454521946703	-0.0138863962413308	0.00745813888394942	0.0756529180924451	0.0441310297226473	0.015672642153861	-0.00321412867869075	-0.0123874467256447	-0.0477353143293279	-0.0461534540329529
0.938225476190476	0.0617745238095239	-0.684925315747538	0.0501236147186148	0.0100971428571429	0.0124711904761906	0.019105238095238	0.0108982142857144	0.00789603174603171	0.0112841666666668	-0.000627188644688581	-0.00882955266955265	0.00236154761904761
0.142572048942509	0.0192871575517079	-0.0496217700986699	0.179116484102956	-0.0117409702146262	-0.00780928305411374	0.0262486530953094	0.0178415512132251	0.00385682669798759	-0.00977512663436997	-0.0152005591295932	-0.0272166036477414	-0.022086282279211
0.126779673751989	0.0669536126437592	-0.0492849404598282	0.134286717955478	-0.00884596609262764	-0.0196258835843623	0.0276198069052117	0.035238347026581	0.0197777453202302	-0.014235924838495	-0.00455349959722198	-0.015694900941059	-0.00668721091884539
0.653751104982551	0.264864786074403	-0.424239984340318	0.227776119693881	0.00570086947810156	0.03628416504095	0.0674544978908765	0.0412172883295725	0.0334846723470643	0.0209925172595258	0.00136384007661194	-0.0256948150289917	-0.0288467000155133
0.10017844705235	0.0564103237290429	-0.0436855082554195	0.0829806681100488	0.00134383079734868	0.00472391228423227	0.012377364559299	0.0160840655156842	-0.00291302896895167	0.00303387154079048	-0.00938601001319161	-0.00133696133505784	-0.0177508402048994
0.399983513728461	0.0702346522374707	-0.19952604893132	0.351535055358999	-0.0165733588661537	-0.00876320563109734	0.0466372428124702	0.0120388540186015	-0.00808738356754735	-0.0126682822486255	-0.0453874562925342	-0.0548534775744074	-0.066050736450244
0.453518694250275	0.294273982121008	-0.246698618876447	0.330354214969715	-0.0223980476538866	0.0484648518794945	0.0738036195279691	0.0363471201156365	0.0535499806448145	0.0130334021128039	0.0466167582217216	0.0103857369343244	-0.0707757560297639
0.904977619047619	0.095022380952381	-0.653943032426662	0.0730005627705629	0.00857044582868116	0.0145672294372294	0.0339735461760462	0.0319513095238096	0.0270694383394384	0.0115688376329554	-0.00375508764927879	0.00332887768664081	-1.55161505160928e-05
0.198034283341125	0.0682744969513828	-0.0819862996386823	0.213660293117898	0.00554214863926802	0.00646505432069086	0.0300564024349978	0.0261558778904577	0.00845794496675872	0.00600360147997944	-0.00242645738942462	-0.0164535093388042	-0.0218809942933667
0.903135873015873	0.0968641269841269	-0.652259933721319	0.0740132178932179	-0.00622395382395391	0.002718344988345	0.0322620238095238	0.0135712304362304	0.027849484126984	-0.00175280441780445	0.00428419382904666	0.00334012835977227	-0.00230600925261537
0.576487507079109	0.350159050903926	-0.355559580249406	0.267666514276791	0.078395979967093	0.0550593009522163	0.0980916626892586	0.077453207126524	0.0621295176464887	0.0667276404596547	0.0199241668060811	0.0137658006066798	-0.013818916694872
0.108930767072408	-0.00416315818211042	-0.0375030442903	0.1276709285994	-0.0108775544741504	-0.0170480593334258	0.00430734597020276	-0.0035598639653584	-0.00816536660589756	-0.0139628069037881	-0.0235414455084389	-0.0230332940353811	-0.0276404183380922
0.891915476190476	0.108084523809524	-0.640475369003044	0.0878881601731601	-0.0142484438110909	0.00283231027142794	0.019934068986569	-0.00792253788482056	-0.00211837481962474	-0.00570806676983149	-0.0106440728715729	-0.0227442356886507	-0.0321938408448277
0.896231093906094	0.103768906093906	-0.645206567486956	0.0816525424575424	-0.0131987351537352	-0.00600176490176496	0.00924913031413033	0.00554576788407679	-0.0154114524364525	-0.00960025002775	-0.0142713790582483	-0.0336303055668962	-0.047663362734187
0.00865164569741839	-0.00537751183100128	-0.00505916865810146	0.0044822901951213	-0.006215056771399	-0.00649748365493621	-0.0048928471106979	-0.00526134842831594	-0.00624753767501707	-0.00635627021316761	-0.00651978229004362	-0.0065460361063378	-0.0070372343766584
0.0267202180367443	-0.00539013288087428	-0.0150318301970534	0.0115909583066439	-0.00958394576887944	-0.00873593061908325	-0.00493493970005071	-0.00651521686148437	-0.00641809643247793	-0.00915993819398134	-0.00678767625721232	-0.00929498173691342	-0.00870089486636161
0.449073840739594	0.155927262117762	-0.253104248797465	0.289584030310548	0.00389642947026669	-0.0118838750646113	0.0573793266265243	0.0233780010756773	0.0159637735128464	-0.00399372279717231	-0.0150817056384707	-0.0373435913166593	-0.0435114410053167
0.0262578124117787	0.00446553561829294	0.00556818399574171	0.0521039827774987	-0.000440667976506756	0.00110847150456588	0.0110183157549631	0.00468879126543631	0.00222084495703194	0.000333901764029563	-0.00283685694260046	-0.00445042498147432	-0.00520769863688464
0.0230889025109129	0.0261403779063936	-0.00678316481860383	0.0233872001818353	0.0351677068823298	0.0146406303454738	0.0303767755808958	0.0311414147539989	0.0270197081174414	0.0249041686139018	0.019382728992168	0.012251510694787	0.00779213656332445
0.00544368728176815	-0.00174838741239303	-0.000992764682662076	0.00992907342576727	-0.0020884143062372	-0.00181474939230716	-0.000627255990556421	-0.000953748415297649	-0.00132097827916358	-0.00195158184927218	-0.00249003155571904	-0.0023807242738409	-0.00316128055386077
0.146424991748689	0.0490313252052383	-0.0567493411319079	0.164156817233402	0.0219602696520834	0.00323555387604915	0.0425468730137058	0.0253537726728556	0.0162221709785647	0.0125979117640662	-0.00457557140769738	-0.0027352615144868	-0.0157990369432268
0.459735416961747	0.305207073497442	-0.252879984535177	0.324200020409065	0.0891036276012857	0.0495202057906257	0.137014938776427	0.0515879324313379	0.0466839028397888	0.0693119166959557	0.0514886773174802	0.0260265917349726	0.0175131118232014
0.397644025141152	0.0669158756942857	-0.197553690613443	0.35194424580359	-0.0223511627755467	-0.0419237656856198	0.0335370395773433	0.0102870708147028	-0.0146815007519002	-0.0321374642305833	-0.0573474781031167	-0.0543184546097236	-0.0791911801717318
0.201692347785923	0.0729236357294782	-0.0855410846059824	0.21209969484871	0.0201436156284968	-0.000308873491523226	0.0486088746481603	0.0333902937096772	0.0224038203250716	0.00991737106848675	0.00543803794459866	-0.006108443047076	-0.0126349562203747
0.893198492063492	0.106801507936508	-0.642738133537233	0.0820305988455988	-0.00267276834276842	0.0029171500721501	0.0266173626373626	0.0092860864075538	0.0010173792727739	0.000122190864690896	-0.018079753936151	-0.037725521892553	-0.0389406103505796
0.0361201541235924	0.00667205288701036	-0.021676184370463	0.0148236081793629	-0.00080665749820328	0.00138565037190584	0.00119209889445998	0.000702643289674773	-0.000896187505788779	0.000289496436851278	-0.00489705114465195	-0.00481135104653631	-0.00770523875366013
0.135064217110128	0.0659252118985877	-0.0557941911289084	0.134218120134623	0.0061306726998317	0.0123385249239617	0.0401578003700853	0.0283789403390609	-0.000916321168438872	0.0092345988118967	0.0112076122144728	-0.00434850682589566	-0.0083800308300172
0.849837344877345	0.150162655122655	-0.603343966102169	0.107304473304473	-0.00523282767542055	-0.000462881562881545	0.0192570665445665	0.0162475741290873	0.00848820194425459	-0.00284785461915105	-0.0136863816992261	-0.020201267898768	-0.0263753482980728
0.90603	0.0939700000000001	-0.654125168986529	0.0758245454545455	0.0363266666666668	0.0208257936507936	0.0414973917748919	0.0367688528138529	0.00551771034521042	0.0285762301587302	0.00187386363636377	-0.00270066203404429	-0.00483612314014481
0.0726882790619601	-0.0143519154459797	-0.0222507253233347	0.0861905762065817	-0.0166586382889828	-0.0140208096522083	0.0010748611426902	-0.00504914191547659	-0.0104257358064403	-0.0153397239705955	-0.0194323265360046	-0.0237138999910653	-0.0234970124080381
0.426622956324086	0.114058168204828	-0.224958854492548	0.330522473495936	0.00467280916932433	0.00406523810974868	0.0529770837932682	0.0497876741190309	0.0253024077872051	0.00436902363953651	-0.00691338441449657	-0.0497681186845673	-0.0284648471341657
0.0102628139229391	-0.00695177983062667	-0.00588064629022484	0.00639659919803988	-0.00756090074420763	-0.00767509903472567	-0.00694368115530096	-0.0067370527401296	-0.00706546969275509	-0.00761799988946665	-0.00746630541334554	-0.00801050368726495	-0.00750933901575247
0.00884523707761587	0.0032717423848692	-0.00328783583547364	0.00685704888314474	-0.000357317590406877	0.00600988971110308	0.00539795061033122	-0.00345257159604478	-0.00189687326552283	0.0028262860603481	-0.00230127967334652	-0.00290442766654033	0.000543782437756143
0.874927623487624	0.0710779011029267	-0.626733648712363	0.0901957989722696	-0.0240014886964888	-0.0346222374900641	-0.0102956754240773	-0.0190007333842815	-0.0155774144227356	-0.0293118630932765	-0.0360109581768135	-0.0397509160098588	-0.0541586255561854
0.923860158730159	0.0611225443735863	-0.671549807150213	0.0598198412698411	-0.0309232813591638	-0.00947673456173459	-0.012884678848929	-0.00757850086046374	-0.0180714144189145	-0.0202000079604492	-0.035841059754511	-0.0346576419623287	-0.0462881918273916
0.453461619473927	0.152968696466672	-0.253894442107947	0.30020441983121	-0.0107382851683954	-0.00783080331043129	0.0584775624565451	0.0301217299754067	0.0265577069449449	-0.00928454423941333	-0.0292946493618684	-0.0499723891184389	-0.0493878195001007
0.650707931970516	0.273270635089769	-0.419979359407381	0.236337745391337	0.0098867414528101	0.0256697473543975	0.0699473997856651	0.0402156844535025	0.00209402336658682	0.0177782444036038	-0.00663488892335795	-0.0248692410140939	-0.0415326761845362
0.279283761506895	0.0344912973078977	-0.113589558522121	0.323027793728875	-0.0183282119534364	-0.0297273610027752	0.0242473026245021	0.0105803695273258	-0.00899001420199935	-0.0240277864781058	-0.0401708292940138	-0.0550248796118927	-0.0565882676248847
0.118538194366463	0.09070395890049	-0.0200874930037585	0.211694771380747	0.0833958901162297	0.00767201077088585	0.0763010618296655	0.0562661293288276	0.0400993867758889	0.0455339504435578	0.0393309094743451	0.00979326990670722	0.00330975341328735
0.297034567171571	0.0926828352478473	-0.129138441800087	0.315317424784341	0.0385784093152813	-0.00264204835278004	0.0813961283692135	0.0395639411857934	0.0464405708697647	0.0179681804812507	0.0249633298819658	-0.0198584360482481	-0.00106744750657273
0.400392206413223	0.0607475694660675	-0.201396826660102	0.345607349966514	-0.0218872677411401	-0.063790403372791	0.0280717376809249	0.00718130961710406	-0.01292044082623	-0.0428388355569655	-0.0489706049688133	-0.0635148547597738	-0.0734752407459504
0.0421133145988277	-0.0121841448216786	-0.0104263643901329	0.0534126542097716	-0.0152870328455233	-0.0160240122763662	-0.00736173354619316	-0.00839859877489012	-0.0119560969614484	-0.0156555225609447	-0.0174738094728481	-0.0175685100618585	-0.0212932415560572
0.0240359378385794	0.00955946870141653	-0.00831675590475703	0.0195099659071753	0.0054814342430442	-0.00415860550405252	0.00722233935311853	0.00166415507707402	0.000433955145183691	0.000661414369495839	-0.00480103452452952	-0.00273786673298176	-0.00166134685144745
0.39748423371113	0.069753801488508	-0.198707886283803	0.347084055058924	-0.0272053551052316	-0.0486764820487017	0.0375481018001756	0.0175153353888299	-0.0140254288663444	-0.0379409185769667	-0.0359707630652222	-0.0610094132259972	-0.066689943552204
0.894382705627706	0.105617294372294	-0.643201499762535	0.0842534441049146	-0.00956544895964251	0.00927291781318107	0.0237838203463203	0.0326938816738818	0.00821908369408364	-0.000146265573230719	0.00901573846904724	0.00272312992562984	-0.0295267028002733
0.327190038424673	0.0918774457228888	-0.143004326012275	0.353152944440027	0.0449655657461259	-0.0229252844562116	0.0786348113199272	0.0776825691785732	0.0586426111949159	0.0110201406449572	-0.0242791651520675	-0.0158990523705734	-0.0478337409684417
0.0205227932840245	0.00490964108553789	-0.011986918206135	0.00967940987985152	-0.00523695927396762	-0.00476246940201229	-0.000385330925610508	0.000867183477825179	-0.0018236947552016	-0.00499971433798996	-0.00486073049294195	-0.00287128017907601	-0.00460984694784919
0.901695396825397	0.0983046031746031	-0.651642526745983	0.0716316619981325	0.0199989015886074	0.0203972222222221	0.0292688417138416	0.026099007936508	0.0235545634920634	0.0201980619054147	0.00111571900321894	-0.000267600783719235	-0.0127351348509592
0.412941528896127	0.101499742528872	-0.211692015854529	0.341215164508507	0.0123117128127752	0.0171680776746548	0.0632030953992825	0.0480810486067542	0.0282242339320417	0.014739895243715	0.00772389487601782	-0.0482450501403093	-0.0563536390666881
0.544237790344836	0.207098565636704	-0.328710807049105	0.276348407582707	-0.0304669771264815	-0.00320898471703068	0.0534927291979539	0.0368483374476132	0.00661742406569443	-0.016837980921756	-0.0381962901703053	-0.0373935019503719	-0.0544193017765888
0.418061206462881	0.11109041537071	-0.215881208115262	0.340933608383879	0.049927578457037	-0.018085734976136	0.0638791831417188	0.0611794783379572	0.0211691764803966	0.0159209217404505	0.00639910076720046	-0.007908697103233	-0.0447708602414222
0.35871933668288	0.120380253937336	-0.180337721257816	0.304288366947881	-0.00771780045640641	-0.000232343334260032	0.0508489334888098	0.0246112757970161	0.0179353038371568	-0.00397507189533319	-0.0141047644780055	-0.0338560886468621	-0.0378913328884736
0.298271023852974	0.0396251153521757	-0.114040296045141	0.381551359851241	-0.012836714529387	-0.040674268814858	0.0363559369924384	0.0155271813441067	-0.0101982648979866	-0.0267554916721225	-0.0340080116368887	-0.0538058791128928	-0.0698856529517659
0.0118206065199544	0.0249169375845059	-0.000834466941730358	0.0199325556427784	0.0178631959348744	0.00526098675454189	0.0157965713814759	0.0127427453311197	0.0124452750058561	0.0115620913447082	0.0125428325400334	0.0072948027352483	0.00602783215296351
0.142551984900471	0.0465040116122091	-0.0482502615216667	0.183710639843939	0.0116281878754283	-0.006460494812384	0.0377796747534115	0.0228479811938468	0.011354141917225	0.00258384653152216	-0.00423621175105837	-0.00592114735802976	-0.015058167160907
0.11122605748477	0.0743609755317542	-0.0408783971380912	0.126898634569771	0.0716867138358022	0.0306155836533197	0.0409797461220993	0.0286361906934111	0.0502322476308629	0.051151148744561	0.00843876540072094	0.0330439779241344	0.0137543929782482
0.93358746031746	0.0664125396825397	-0.680228096614959	0.0549870851370852	0.00586253968253969	-0.00339928571428572	0.0148567608780108	0.0165923015873016	0.00649746031746035	0.00123162698412704	-0.0154870995670996	0.00325986263736266	-0.0121666405816405
0.0356099869930751	-0.00252410749682434	-0.0183422469774076	0.0207350246772784	-0.00389084948735323	-0.0108353270492398	-0.00233745021697831	-0.000990921099768206	-0.00462933227166201	-0.00736308826829652	-0.00862456059139881	-0.0121260002376956	-0.010149752584444
0.429484597012312	0.0874119788300604	-0.229693900341226	0.325124049102529	-0.0521748087648415	-0.036916558292148	0.0218373960800534	0.00878909111687404	-0.0228964558209655	-0.0445456835284948	-0.0537327622024296	-0.0768662619224963	-0.105784031810269
0.412105813456895	0.102987359934089	-0.211238011034032	0.34197322800133	0.0367584035700872	-0.00276741743675546	0.0555447321323093	0.0428606872628082	0.0195923109672135	0.0169954930666659	-0.00809737582619774	-0.0240972794505892	-0.0320916794764151
0.304820158558764	0.0308641145666095	-0.133332730852714	0.322739693686677	-0.0394027374035451	-0.0493587714721976	0.020934613031042	-0.00268592718611299	-0.0187875552285469	-0.0443807544378713	-0.050233210683382	-0.0625216884395725	-0.0727353301535945
0.0787658443014807	0.0285051631312914	-0.0378214719359379	0.0550607298750496	0.00974058327222337	0.00894679693821218	0.00680799395001574	0.00498751899668341	-0.0020368168637277	0.00934369010521777	-0.00293833736178986	-0.0108017154655042	-0.00517002786596557
0.570434090314953	0.354088489553111	-0.349238486948746	0.275303508178547	0.099221401250506	0.043217682196991	0.146145361395683	0.0950176962736858	0.075370104100606	0.0712195417237486	0.0580743776519228	0.0215435642663335	0.00537386157720643
0.0142852307974599	0.0054873212376981	-0.00664710438954571	0.0139581355826177	-0.00735542321541419	-0.00796094267176216	0.00376066299438855	0.00360822671677397	-0.00286879939377907	-0.00765818294358818	-0.00760937422823706	-0.00297431619582762	-0.00887547084799087
0.00434350743044446	0.0199609521687477	0.000555177830373388	0.00808996413656703	0.000804192156309748	0.011331156686303	0.0112932765077189	0.00912541507644349	0.00711708135977636	0.00606767442130639	0.00773114952967348	0.00621870522102971	0.0056296986193648
0.932416746031746	0.067583253968254	-0.679275232915211	0.0551032539682541	-0.016922857142857	-0.0122515079365079	0.0101098809523811	0.00368200549450559	0.00278316239316256	-0.0145871825396825	-0.0139609339965588	-0.0273579728453605	-0.026302339049839
0.560500052590234	0.271091468344327	-0.347063147587952	0.25214620507117	0.0914459734924997	0.0427040598471415	0.110987895105097	0.0968893104785592	0.0714554228708804	0.0670750166698206	0.0395848899305409	-0.0182118838872917	0.00396674911202777
0.584036445033552	0.350536436468408	-0.360510922827733	0.272270053503199	0.0918626687082492	0.0533959354806109	0.129231930007522	0.0945381026315542	0.0858719666513091	0.0726293020944301	0.0276656442506106	-0.00599483864596972	-0.0258042246396676
0.929110396825397	0.0708896031746031	-0.676869308706833	0.0542496031746031	-0.0120796556221556	-0.0111843578643579	0.00969679292929293	0.00574607142857142	-0.00173572039072045	-0.0116320067432567	-0.0122795238095239	-0.0289939180995937	-0.028306535604918
0.889289444444444	0.110710555555556	-0.638305968761602	0.0884812507427213	-0.00502377752965988	0.0064655555555555	0.0185604932404196	0.0151449227569816	-0.00370501283245483	0.000720889012947867	-0.0208153538334731	-0.0230431883965708	-0.0195614177244324
0.128652765252288	0.0692668224534567	-0.0520574723616531	0.128513074495147	0.00996735825268866	-0.0124309377742863	0.0297153731296353	0.0341823082136088	0.00417237347867025	-0.0012317897607988	-0.0106938488110769	-0.0143401717965035	-0.00375231553469398
0.280748430739589	0.0406082718010546	-0.11632910528666	0.317342197792463	-0.0188980062462893	-0.0276396583762923	0.0222904827942312	0.00119729166402927	-0.01314382408353	-0.0232688323112908	-0.0455298881605934	-0.0543514906101644	-0.0528591918370657
0.128384672526872	0.0699563953850674	-0.0511577209058055	0.131095862107865	0.016891376132261	0.021960431460551	0.0413681941200563	0.0142389714552575	0.0175438383110017	0.019425903796406	0.00331105693891201	-0.00111447051996458	-0.0018694000720122
0.461609466844074	0.16248810570173	-0.255270501132616	0.319694545540052	-0.0299953038475118	-0.00833594948802785	0.054857951033139	0.022478267012426	-0.00973415188020105	-0.0191656266677698	-0.0466498563466696	-0.0572965488881616	-0.0861189942902132
0.0961783917996846	0.0260385311187299	-0.030882579021811	0.120424567756097	-0.0029209112656397	0.0071255376612688	0.0222376186263656	0.00964831028315122	0.00219988669068434	0.00210231319781455	-0.00585917773999386	-0.0142448827390748	-0.0139507901153615
0.113072169264816	0.0671527184566127	-0.0485919920917021	0.104840647062334	0.0246813620488793	0.0217082066615915	0.0242808730551965	0.0270860731448122	0.0093296094953137	0.0231947843552354	0.0159617186257167	0.00496168940824784	0.00703983045823886
0.890136904761905	0.0748900524878174	-0.638914648160439	0.0886121861471861	-0.0268690427795832	-0.0222829505817362	-0.00939049786440982	-0.0136881990220732	-0.0271263571009688	-0.0245759966806598	-0.0357180687849425	-0.0539760875139781	-0.0565932822973656
0.0859819683104467	0.052313566475449	-0.0401687726721616	0.066071758447529	0.022078029884677	0.0149546085093223	0.0241300555293641	0.00878039106499456	0.0213898682654678	0.0185163191969997	0.0188802918112451	0.00851981567810423	0.00826985070683151
0.8997	0.1003	-0.648914254499485	0.0772052406417113	-0.00556134199134195	0.00700574314574309	0.0132427521455152	0.00961305666555667	-0.00150854686979696	0.000722200577200627	-0.0240615970419958	-0.0310431184526395	-0.0182330277210713
0.188545636031391	0.0171067290378219	-0.0452948691000331	0.317932661341444	-0.00997995523398021	-0.0126907858417812	0.0362912599662916	0.0191914615260169	0.000339555828567761	-0.0113353705378807	-0.0227201868867541	-0.0361465637139471	-0.0427230316252536
0.0711693142922964	-0.0149217386755818	-0.0193450057884978	0.0898914999236296	-0.0201020389338418	-0.0225454807694549	-0.00377831965764587	-0.0117009975778842	-0.0157383860130701	-0.0213237598516484	-0.0241676973257591	-0.0275879956950476	-0.0314444501974735
0.0113321510922942	0.00518845345074949	-0.00360349714522728	0.00826336381080891	-0.00297832295738135	0.00054377366856664	0.00480912006981225	0.00073857838758077	0.00293440278761543	-0.00121727464440735	-0.00123386170090184	0.00173571481753009	-0.00282040440033368
0.450531334351929	0.155493041534701	-0.254849807003397	0.286293027933239	0.0145076117244515	-0.0016800360813003	0.0602636577291132	0.0238970188368806	0.0219628544293586	0.00641378782157559	-0.00655571408834538	-0.020068602942488	-0.0361291038890708
0.547549349831121	0.218086793334447	-0.331430581111006	0.27713191852068	-0.0224505135055184	-0.0118118062983983	0.0722623457594614	0.04569066741997	0.0220449591939089	-0.0171311599019583	-0.0303307431397795	-0.0545055693984338	-0.0483669528251236
0.556101919023545	0.190627967592106	-0.343878235833829	0.251838950811255	0.0211392390415924	-0.0169764005591384	0.067105330803151	0.0197583517147167	0.0264858807649153	0.00208141924122707	-0.00175387379750802	-0.0290600177415601	-0.0464515242672865
0.0521772143985814	0.017267344299368	-0.0294131431805272	0.0255662445818491	-0.00268019738152527	-0.00403136670301582	0.00824024196394989	0.00709744924359301	0.00105407248700697	-0.00335578204227054	-0.00162020330574753	-0.00943755627142461	-0.00179368690640173
0.894603499278499	0.105396500721501	-0.643440445936596	0.0839201370851372	0.0253228898878899	-0.0373762945482451	0.0282810317460318	0.0168629004329005	0.0163328499278499	-0.00602670233017766	0.00197572362278242	0.0103438023088024	-0.00285911893661894
0.272700835392142	0.0361007161256379	-0.108905194915373	0.319888325955682	-0.0218159544873194	-0.0116132646529671	0.0466912162740706	0.0158531878368067	-0.00747630478765315	-0.0167146095701433	-0.0278142043158706	-0.0481213729444723	-0.0482895078481057
0.0692437848397357	0.0466119715198944	-0.00305202732914818	0.134916211864379	0.0678923734954052	0.0297438176379089	0.074456467048771	0.0313236797689047	0.0285343892259918	0.048818095566657	0.00730582289644298	0.0357198433858676	0.0333685079753917
0.0142772413931274	0.000987904104507433	-0.00941666408820194	0.00321747253444459	-0.00415725563082204	-0.00407857854281243	-0.000350451987133267	-0.00406163447334075	-0.00417504856168476	-0.00411791708681724	-0.00509315103175642	-0.0044491615351943	-0.00500487917556051
0.85343809024309	0.14656190975691	-0.605133801270153	0.112118273393273	-0.00330016594516591	0.00797499833499826	0.0651342846042845	0.0507410764235765	0.0282495455361632	0.00233741619491612	0.0164161857423623	-0.00208816536731238	-0.00331180602893844
0.0787808024942854	0.0321863607256159	-0.0378839839649348	0.0538708309761926	0.000581404306021965	0.00920775545634957	0.00728267513329102	0.0134625339934024	-0.00303398284980116	0.00489457988118576	-0.0084807380208221	-0.000377893005839861	-0.00921939306984888
0.0136258078848806	0.000660142989462922	-0.00888467672567263	0.00336143222790493	-0.00455034843706335	-0.00033333875580811	-0.00143094799751175	-0.00256089006596385	-0.00277948219642013	-0.00244184359643573	-0.00424866717280408	-0.00419624920343603	-0.00547714067765297
0.395898152695744	0.0689170023856435	-0.19585522590303	0.353615120261533	-0.0313038238553243	-0.034857231993407	0.0411287170772102	0.0048429699030994	-0.00429070940122794	-0.0330805279243656	-0.0467767792007041	-0.0638862816444225	-0.0872347728295998
0.537816504243272	0.114869770713312	-0.323022841582892	0.281083374941174	-0.0331604525560745	-0.0535732695337003	0.04254847554434	-0.0150249276121899	-0.0236360193401441	-0.0433668610448874	-0.06345956639151	-0.0772214217342994	-0.109250851390562
0.893327388167388	0.106672611832612	-0.641897341181775	0.0863817027417028	-0.00414857059607054	-0.0300264003806652	0.0117517135642136	0.00558931004023488	-0.0182778981415902	-0.0170874854883678	-0.0397675321424997	-0.0281326609419993	-0.0413506627746365
0.648950564216446	0.267009466312506	-0.418207615608074	0.238220874746236	0.0192184669747341	-0.0039968804686551	0.0600913243077644	0.0317760759266371	0.0240520500190039	0.00761079325303948	-0.017258016707086	-0.0291168892178155	-0.0644614132314785
0.90215873015873	0.0978412698412698	-0.650859117774433	0.0769283286647992	-0.0120319706609181	-0.0161769413919413	0.0158032410923659	0.0143862301587301	0.00615404734154734	-0.0141044560264296	-0.0150370854145854	-0.0207732233044733	-0.0206409465806525
0.0246363560927488	0.00737218803677321	-0.0146293962403081	0.00852257488609943	-0.00261401677655988	-0.00328838670997112	0.000992690190181392	-0.000779098516579639	-0.00222404442986818	-0.0029512017432655	-0.00311321235444331	-0.00447533628620463	-0.00535866067053403
0.0953162105155416	0.0444793400268414	-0.0412850389464288	0.0819894159391123	0.00677424931274388	-0.00974800272340558	0.0102711824581683	0.0152401417071625	0.000696808262975926	-0.00148687670533085	-0.0122530939683964	-0.0045315686020581	-0.0144780664766709
0.231230390028315	0.104068042365478	-0.0850122549418893	0.288925361873001	0.038149814459778	0.0342346177342107	0.0636241200537923	0.0443560049689749	0.0490259267308146	0.0361922160969944	0.0130963252302315	0.00270327161795128	-0.00876327184630302
0.000325488042092526	-5.72951635993183e-05	-5.72657939840823e-05	0.00027855838854148	-0.000174486543761612	-0.000100981021798729	-6.43508445447564e-05	-0.000106985247020319	-4.72999871155846e-05	-0.000137733782780171	-0.000143441459049179	-0.000145589275308609	-0.000191215713809711
0.45185276319012	0.17079798003447	-0.249221728275303	0.314022905351185	-0.0200494193515969	-0.00952222296115507	0.0697914192356244	0.0323356040323505	0.00541436016830027	-0.014785821156376	-0.0468510630821506	-0.0472996456191095	-0.0555631412364282
0.00868772444549815	0.00345501575696892	-0.00308774572224106	0.00733958821891302	0.000648149406452372	-0.000207054369559883	0.00423782722921434	0.00239415633201418	-8.8283312346964e-05	0.000220547518446244	0.000293577224608875	-0.000890849392615614	-0.00349861475367073
0.192139795808535	0.0295495576102378	-0.077007667194508	0.21581452361635	-0.0038400742250542	-0.00773557584531409	0.0314428534037598	0.0256992891351403	0.0019459271386969	-0.00578782503518416	-0.0199626201243663	-0.0203996802524792	-0.0290361855240348
0.650044302057634	0.172532276579836	-0.420954943750775	0.230544671322426	-0.0407272414175512	-0.0352934737483219	0.0259969833885169	0.00381757332225441	-0.0376638822933338	-0.0380103575829366	-0.044216987528879	-0.0957387393709677	-0.093608651968394
0.105182351281303	0.00904905025072537	-0.0410449032942889	0.110844246051518	-0.00365779646557522	-0.0101933329929877	0.0131918710462469	0.00867241599615808	0.00388756803656642	-0.00692556472928149	-0.0144238789533436	-0.0139480785327478	-0.0138870015505223
0.554376586045219	0.313958942299619	-0.338259478836219	0.270279756816439	-0.0158408873800637	0.041033317578352	0.113009534414559	0.0981456555693311	0.0648512587462606	0.0125962150991442	0.0139985143139507	0.0180495715210226	-2.61588932610746e-05
0.0741970653512001	-0.0110955887172247	-0.0348887082601652	0.0516700994846726	-0.0167330644561951	-0.0155720578909031	-0.00650931981731108	-0.0126677046624824	-0.0143896918959791	-0.0161525611735491	-0.0172063840063545	-0.0178981940073772	-0.0230735017796591
0.0453938781123618	0.00863311560354618	-0.0268321783905802	0.0190387160990889	-0.00434289524779317	-0.00685921597986271	-0.00136909206545037	0.000543295733612829	-0.00634368889733123	-0.00560105561382794	-0.00274171655551773	-0.00735782757338168	-0.00759432046841981
0.571182350853429	0.261404224550395	-0.354374304707098	0.256721786171188	0.0239348330678849	0.00996838542923562	0.0802910441393514	0.0812670167812384	0.0752900111385945	0.0169516092485602	0.00387710071053637	-0.0111946299794587	0.00226054070983994
0.571655656974942	0.182466544542702	-0.353447080688093	0.261445553298334	-0.0126191312292487	-0.0241849011699706	0.0491520360223585	0.0372823166766625	0.0141145627965116	-0.0184020161996097	-0.0125013213103713	-0.0493849380520243	-0.0564533154849454
0.584144904037234	0.348545383006172	-0.361980104363347	0.26604017041493	-0.0133168708839753	-0.00879443220210463	0.0901500653781362	0.073513462026591	0.0508873038467972	-0.01105565154304	0.0447535194784308	-0.0174417515932817	-0.00432540857359753
0.135946460159759	0.000326487374528034	-0.0220845740911899	0.249726778260072	-0.0203980500213284	-0.0223214331867572	0.0192621882154773	0.0024138942332497	-0.00765425183228002	-0.0213597416040428	-0.0253623475708065	-0.0336465833972204	-0.0429540205571979
0.64234021019728	0.163465506312043	-0.415209371779205	0.229187296007105	-0.024135453452822	-0.0412323706341782	0.0369174814029865	0.0106142755976761	-0.018942061287859	-0.0326839120435001	-0.0365113013772315	-0.0754763531155955	-0.0759909093073581
0.904808888888889	0.095191111111111	-0.653240314980511	0.075540202020202	0.0323818253968252	0.00292393800643798	0.0315050793650793	0.0381956349206348	0.0227573917748918	0.0176528817016316	0.00706969086469078	-0.00100582251082271	0.00317985292485279
0.905030476190476	0.0949695238095238	-0.653313315157514	0.0760531601731601	-0.00842500000000002	0.00898547619047618	0.0178652511377512	0.0203968650793651	0.0141405158730159	0.000280238095238028	0.00270391136641146	-0.00938701659451646	-0.0277708204050851
0.468341146592773	0.17421716126715	-0.268787678037101	0.284651777698509	-0.00175748730150682	0.000567393798974358	0.0748238198340218	0.0460690793771151	0.0226089342741413	-0.000595046751266204	-0.0132978500315775	-0.0348194042440102	-0.0507988737374551
0.101947793177551	-0.00691077514318578	-0.0311590146153681	0.130845672395229	-0.0110900501981416	-0.0140094747913465	0.00590985036508754	-0.000682450866339154	-0.0120465000927873	-0.012549762494744	-0.0171538809107008	-0.0216448345913547	-0.0284466231172688
0.416903705561388	0.111909956720021	-0.214867095291006	0.340976802460002	0.0206233083307713	-0.031678792310499	0.0593375954022786	0.070171403129511	0.00402510520994509	-0.00552774198986389	0.0234828816178	-0.0129892134543374	-0.0157514647723816
0.000965048867023179	-7.82674496413178e-06	9.51953232450852e-06	0.000170426985815058	-9.2306415795171e-06	7.76850587595865e-06	0.000404415611399372	0.000233563983697035	0.000102956083844999	-7.31067851779225e-07	-8.86690448713676e-05	-0.000168641890869562	-0.000226153844032358
0.647918241004562	0.266333890327405	-0.419713124074625	0.227541865145322	-0.0133906703905522	-0.00381717488421618	0.0432500703096043	0.0349711558792284	0.0259442211600133	-0.00860392263738419	-0.035772006464721	-0.0466289004087245	-0.0544946119707429
0.656118461208581	0.264650766021064	-0.427500552772348	0.221910980577702	-0.0302767773083812	0.022336777490332	0.0539317847072173	0.0288431070369393	0.0234328231125105	-0.00396999990902458	-0.0044159242864531	-0.0446728931538293	-0.0492194155731455
0.660408302737005	0.257756813668527	-0.428482840630417	0.232478570933284	-0.0160369077738471	0.0128897182115055	0.0465705085514064	0.0271274521518842	0.00199784252682844	-0.00157359478117081	-0.0289097404962236	-0.0425653681281573	-0.0627913054717725
0.932388412698413	0.0676115873015873	-0.679780886869298	0.0527606782106783	0.00508063492063504	0.0025264285714286	0.0250368253968255	0.0159360927960929	0.0085952777777778	0.00380353174603176	-0.0316580813630812	-0.00479984154734148	-0.00452517676767683
0.928210714285714	0.0548847304921328	-0.675316074409251	0.058312922077922	-0.036470558597257	-0.0182131190215014	-0.00734047535797533	-0.0219345428182929	-0.0226968417856653	-0.0273418388093791	-0.0488753392945167	-0.0455976030509738	-0.0608028771834461
0.929628650793651	0.0703713492063492	-0.676684867859444	0.0570258946608947	-0.00353714285714291	0.00221857142857151	0.0125632972582973	-0.00696713203463195	-0.00445846719070397	-0.00065928571428564	-0.0180848713524178	-0.0238102310716376	-0.0260126742804839
0.54508319373929	0.106124055020233	-0.334242027228597	0.25729618141166	-0.0144175609620028	-0.00897752666109752	0.0531391241931947	0.0341701601856985	0.0118139976774265	-0.0116975438115501	-0.026008236324398	-0.0348728923506426	-0.0595073004450135
0.0158483149444939	0.000686155867578239	-0.00867020511691287	0.00994260965425681	-0.00222985112819801	-0.00303705661180033	-0.000329173343898044	-0.00212269088842893	-0.00348632109513909	-0.00263345386999917	-0.00500292946828339	-0.00584138908564815	-0.00614506409953483
0.412772823469511	0.114824634964634	-0.21090277832489	0.345066556669641	0.0357292303017984	0.0163663530687915	0.0761419403850177	0.0592129443852862	0.0121606474241288	0.026047791685295	0.024059055122187	-0.00888525360523412	-0.0438862778873544
0.933899920634921	0.0661000793650793	-0.680619880595621	0.0542600793650794	-0.0248227789169895	-0.0430148896483634	0.0150176984126984	-0.01530322002072	-0.0253299862487985	-0.0339188342826765	-0.0131627603700198	-0.0173935306360306	-0.0388078714259597
0.852542926517927	0.147457073482073	-0.605004435834806	0.109684194694195	-0.00504439116439126	0.0220467776667775	0.0279682381198093	0.0287358777986718	0.00534902400660908	0.00850119325119314	-0.00175860766471392	-0.00230585997988941	-0.0222657832445333
0.552696333489092	0.184967282238117	-0.341473016968646	0.250493546776778	-0.00153674747890642	0.00482474741608963	0.0631031373182187	0.0389003692127485	0.0163209982718358	0.00164399996859155	-0.00957715432497563	-0.0251660739036779	-0.0208075609548101
0.558991303179964	0.209128051164097	-0.340471023632866	0.275078006654386	-0.0326740149423493	0.00675215113461958	0.049969152845096	0.0296246973787434	0.00640475728221523	-0.0129609319038648	-0.0512712804010986	-0.0508983191625522	-0.069680578302895
0.111081799571147	0.0342482711003562	-0.0135962455176172	0.215518881242957	0.013340025013013	0.00383271934487669	0.0440691833301327	0.0335174416778785	0.0214142425210151	0.00858637217894484	0.00690763284936476	-0.00180711367267254	0.000761163712754642
0.456867310148746	0.15245583905947	-0.25969812160394	0.287028867487267	0.0099696441506556	-0.00231323554475665	0.051100007745741	0.0245576410567991	0.0195414428687946	0.0038282043029495	-0.0176493841031765	-0.0418948078691129	-0.0599617689889053
0.314697719240044	0.0969645117833069	-0.134214201922106	0.349250825121982	0.0245665025786729	0.0490935854122743	0.0978671228593175	0.0505614874538018	0.0518240887683494	0.0368300439954736	0.0163343999331249	-0.0152559921130682	-0.0159121783567253
0.202714358549974	0.0761520430153884	-0.0863214630384235	0.211111688600805	0.00902767247105482	-0.00243463794986296	0.0621787379082505	0.0418027707614775	0.0193872755343068	0.00329651726059593	0.0138362429007311	-0.000632329043301377	-0.0047901964046799
0.0508880148635123	0.00527896962854561	-0.0199804114956572	0.0468991463296547	-0.00158360551164397	-0.000513294046582131	0.00992970517945883	0.00123614648700416	-2.72203881587774e-05	-0.00104844977911304	-0.00624826129726606	-0.00781954588556581	-0.00765012341759613
0.522989039017209	0.119696188652873	-0.310952973127633	0.284054219096387	-0.0341486757874263	-0.0529688493391754	0.0297599632557302	-0.00780811479649457	-0.0240910820847062	-0.0435587625633008	-0.0669272322976028	-0.0689535979637258	-0.0864638669570305
0.0219056491300332	0.022703818713274	-0.00556431891357679	0.0238232875321149	0.0023176037749272	0.0117879561985638	0.0155964438426966	0.0171300672223421	0.00757090605177057	0.00705277998674551	0.000488287607442513	0.0022426409714791	0.00642881553544023
0.198882268162701	0.0748667689198822	-0.0828519720425414	0.212581562093308	0.0146315776215422	-0.000935222095346966	0.0467377171391505	0.0428059266890006	0.0133491794986124	0.00684817776309762	0.00611827374554708	-0.0197978488698035	-0.0224268199203509
0.651519251857251	0.26778363133344	-0.423315308731224	0.225032029224097	-0.0166867886915025	0.00491626538770151	0.0631616398259676	0.0437365562143913	0.0160068547507982	-0.00588526165190051	-0.0214172423271977	-0.028508218954584	-0.0538716158378848
0.585319209361927	0.344581403122668	-0.360714762712998	0.275638794672223	0.0912528579975075	0.0192897524648751	0.138510998119396	0.109974181698727	0.0542968178596386	0.0552713052311913	0.0502452287429869	-0.00096160797996192	-0.024509621025641
0.0057104563148965	-0.00193731879608562	-0.000733044574313012	0.0118049093374922	-0.0025771764444118	-0.00206804450919935	-0.000868435680778784	-0.00169144818724151	-0.00200340853655255	-0.00232261047680557	-0.00263969281951061	-0.00226216685542278	-0.00295996256411573
0.668469224682484	0.298837452732623	-0.435440976893324	0.228903903659762	0.0551117602832039	0.053478288670892	0.103597897766845	0.0779379173158048	0.0263173136509441	0.0542950244770479	0.0337003483827613	-0.0166475125186639	-0.0267843216187212
0.895152063492063	0.104847936507937	-0.643533188574589	0.0856697546897547	-0.0136844011544012	0.00787420634920633	0.0192881166056168	-0.000210650044400018	-0.00245184164691514	-0.00290509740259737	-0.0217092997529645	-0.0181180593094653	-0.0476059051144933
0.878188609168609	0.0657176745036936	-0.629717580547819	0.0882148132912839	-0.0274489105121259	-0.0370213226242877	-0.00552453442140366	-0.0195339363985687	-0.0215838530037215	-0.0322351165682068	-0.0409801305590939	-0.0446125220089085	-0.0616975648983594
0.569737757956969	0.260748358317935	-0.353258585194457	0.256487859961833	0.0267872436410483	0.00391226858434557	0.100151652377879	0.0790564614951857	0.0323622738398494	0.015349756112697	0.00900171753868773	0.0186428144063565	-0.00288512965700682
0.551698299742971	0.197276371279849	-0.334464720281442	0.277631202631874	-0.0147771667610379	-0.0111303787500386	0.0574140406362854	0.0304679364548902	-0.00184417266877779	-0.0129537727555383	-0.0492386614120969	-0.0716052722934771	-0.07381973971883
0.0694288538802897	0.0321043246427773	-0.0015620799203498	0.139184283737281	0.033316689985941	0.0206287697357966	0.0353840425983109	0.027641183972604	0.0217471272887067	0.0269727298608688	0.0135583140865149	0.00194698110347291	-0.00344793723509326
0.19099212473815	0.0657944862674478	-0.0789360104936465	0.204870505025385	0.0106456070867096	0.00113123430667383	0.0415799511315232	0.0416265394335641	0.00811744644286602	0.00588842069669174	-0.00108643451143139	-0.0137198833098394	-0.0154560391117146
0.111259183705469	0.0155302260123016	-0.0452586909702901	0.112082331877183	-0.0133556853601725	-0.0109800893512897	0.017327194225478	0.00345015120370669	-0.000509454021683842	-0.0121678873557311	-0.0112938927012099	-0.0097427591329671	-0.0179872735530139
0.0532234199127346	0.0343989010340541	-0.0145864832770953	0.0531672170018229	-0.00522926994737588	0.0325113941404671	0.0512456964937483	0.0139766401638118	0.0176510154775618	0.0136410620965456	0.00949818593551005	0.00139508011125705	0.00207921078698325
0.0835063566213547	0.0299950390634728	-0.0415306898763312	0.0541955956983833	0.0033253627899979	0.000839476649272447	-0.0066014037758038	-0.00236674344810221	0.00401312689575968	0.00208241971963517	-0.00310982729851206	-0.00440914571730076	-0.0153498031856018
0.0455152262056351	0.00716043843947358	-0.016530968021803	0.0451426340900706	-0.00143444116034822	0.000954171141323359	0.009585493658988	0.00154922747389352	0.000784535969498762	-0.000240135009512428	-0.0033087859995677	-0.00511865625414662	-0.0067104079857177
0.417420040099145	0.105485168938604	-0.214759041606353	0.344213108080948	0.0336219774381024	0.0307301525439512	0.0551604758170921	0.0490134711382803	0.0298519964434013	0.0321760649910268	-0.0175716581355708	-0.0406296173415755	-0.0234288036445091
0.644670116929213	0.164823421302316	-0.415242627935355	0.23770711854346	-0.0468109761994773	-0.0382092379401573	0.0295095705021823	0.000313059727875209	-0.0145526417063432	-0.0425101070698173	-0.0509598429883572	-0.0719225609579474	-0.0930370375267918
0.929814841269841	0.0701851587301587	-0.676871058335634	0.0568397041847042	-0.00790308080808089	-0.00995384615384609	0.0172875321900321	0.0106440909090909	0.00943920634920636	-0.00892846348096343	-0.00534438949938942	-0.00408773448773458	-0.00920130952380949
0.10463774389469	0.0562144214069395	-0.0461507431565963	0.0869378420141751	0.00500703893158552	0.0138313878215982	0.0113560135093399	0.0185176899521941	0.00361595066355026	0.00941921337659186	-0.00505045333457106	0.000250970461600025	-0.0159608547094049
0.657602619788587	0.314136843705702	-0.428749580530092	0.22147116119008	0.0687107629447664	0.0387897663776505	0.0657931114744307	0.0786133345698634	0.0566404841779323	0.0537502646612085	0.0403258026741392	0.00138177167230003	0.00395425977988673
0.0773057795467289	0.0292772625861619	-0.0374146214036723	0.0518453277645401	0.00536031591568006	-0.00623916117059904	0.0132331587506041	0.00619409198715817	0.0100980349633594	-0.000439422627459496	-0.00487681714715373	-0.0138177364507006	-0.00854203604764762
0.0163133542357655	0.000711472046711063	-0.0106533021169538	0.00285192785177299	-0.00609047796576577	-0.00295926943168924	-0.00272619693677256	-0.0041174967277648	-0.00466050720802181	-0.0045248736987275	-0.00497038481464303	-0.00419956597613607	-0.00359899110533368
0.649615544755652	0.266607620733514	-0.420977686512507	0.228945811178603	0.0101449472789352	0.00885064185169016	0.0664743737038325	0.0487151042959277	0.0288188857344389	0.00949779456531274	-0.0165996315669708	-0.0145485146925501	-0.0364494319209889
0.895241111111111	0.104758888888889	-0.644285848153356	0.0823225252525254	0.0273760317460318	0.0106214285714287	0.0332745573870575	0.0184140018315019	0.0226144985569986	0.0189987301587302	0.0165436724794813	-0.013285646020646	-0.0139583805083804
0.305995015361159	0.0403650000734651	-0.121067083677259	0.377102192102472	-0.0212181896537858	-0.00256963158780266	0.0497395436501704	0.0166375931189063	-0.00783839607600695	-0.0118939106207942	-0.0398175817745104	-0.0622973035344825	-0.0649164176302399
0.135515839186644	0.0411274574081396	-0.0470060950886711	0.170268649226822	-0.00142824225234242	0.00195122830815228	0.0273338033584132	0.0188596225676646	0.00223924728779548	0.00026149302790493	-0.00593638634477872	-0.0116901152187195	-0.0175138326023408
0.448919889199151	0.173972297102999	-0.244282246385332	0.325965154200293	-0.0441152201898926	-0.00245769907563498	0.0640325942608972	0.0490188419623143	0.00340911630701535	-0.0232864596327638	-0.0436062172326012	-0.0569187422717001	-0.0646008357140668
0.115829337538797	0.0700052775092269	-0.0411044354516825	0.133452361608246	0.000450432722981911	0.0144198388201168	0.0386877377534505	0.0341972760873869	0.0226430854947387	0.00743513577154936	0.0134924263524007	0.00256513548721864	0.00282906553965448
0.549261404678302	0.184830184038636	-0.336648192778493	0.260842878626261	0.015186006974181	-0.0229616876779613	0.0543161946286116	0.0533317257269494	0.0215407773882874	-0.00388784035189016	-0.0100874964031601	-0.0298152514972422	-0.0344698278856375
0.933315238095238	0.0666847619047619	-0.679540293624442	0.0571793073593073	0.0203311111111112	-0.00155611111111109	0.0244090476190476	0.0207592418546366	0.0089299206349206	0.0093875000000001	0.00978650793650793	-0.00494227050727036	-0.0149330259652628
0.448809698548252	0.150361564942612	-0.252406549040043	0.29047241926523	0.0124993655716698	-0.0183869109954138	0.0544341653814583	0.025420796056659	0.00883531880086474	-0.00294377271187202	-0.0145957913335777	-0.0172764779565172	-0.0554599048367339
0.0362417396235229	0.000472932808767298	-0.00957573486111421	0.0442008782534248	-0.0044611380778296	-0.00537781911504331	0.00485398952837452	-0.000801390082960089	-0.00129751657667649	-0.00491947859643645	-0.00560974999138868	-0.00546960544592323	-0.010623561171408
0.929459841269841	0.0705401587301587	-0.67718857254582	0.054183795093795	-0.00487311244311239	-0.0213607192807193	0.017297619047619	0.0039377156031104	-0.00477044367397306	-0.0131169158619159	-0.0137073827561327	-0.0190848476523476	-0.0259544734084473
0.572248138923663	0.274810323961652	-0.34959099059842	0.27959972520146	0.00276832668962657	0.020444679243656	0.0789760790670228	0.0488105864885247	0.0151638996206963	0.0116065029666413	-0.0190408819156673	-0.014959202117889	-0.0692622446503937
0.898581998556999	0.101418001443001	-0.64730053869597	0.0803925468975468	-0.0376947894065	-0.0258084521034522	0.0113888203463203	0.00268540722562471	-0.006567100954601	-0.0317516207549761	-0.0223743666613296	-0.0309637757830407	-0.0643951850255972
0.907177777777778	0.0928222222222223	-0.655203683302924	0.0749967676767678	-0.0244523113651054	-0.000501117245327865	0.011338373015873	-0.00493207939592233	0.00258622016872023	-0.0124767143052166	-0.01032781024531	-0.0173424783713019	-0.0267622668997669
0.29744650912979	0.0430944459547115	-0.119591721391894	0.35486913660651	-0.0250475018776367	-0.0286801594116697	0.0344037803190841	0.0153489654473115	-0.0103008784970767	-0.0268638306446531	-0.0372496671036292	-0.0500836664493088	-0.0677060685250849
0.667476016703106	0.30185443627766	-0.435989170000405	0.222975523711352	0.022580687278877	0.0143793146229381	0.0833088954109943	0.0688611759683903	0.0522939420152091	0.0184800009509075	0.00809572774353085	-0.0397557053137459	-0.0456524375307509
0.568829144507102	0.276393988590035	-0.347652473601543	0.27675418246362	-0.018393855277544	0.0150146183430132	0.0665282658384395	0.053718123486785	0.0331340017712369	-0.00168961846726545	-0.0163192331780062	-0.0442487247795931	-0.0431537462346125
0.56755177146753	0.159690008737868	-0.350286080987396	0.261825515816576	-0.0879429125235553	-0.0471764322094498	0.0227686361934264	0.0100259251799111	-0.0370908262547178	-0.0675596723665025	-0.0508999105821919	-0.103908401107414	-0.127504972203666
0.0408713115108219	0.00690010184258521	-0.0245570074023441	0.0148969579603531	-0.00259572651277765	-0.000351530157766726	0.00146784036457032	0.00130881964651113	-0.000284441371242297	-0.00147362833527219	-0.00178354547913408	-0.00437123106291753	-0.0100773868075425
0.897321435786436	0.102678564213564	-0.646507477560833	0.0797908636788049	0.0198520562770563	0.00594872294372306	0.0241538888888889	0.0240572258297258	0.0093153516141582	0.0129003896103898	-0.00366441086691094	0.00670547008547007	-0.0151699952824952
0.205511492517721	0.0144215477684421	-0.0584371842076327	0.31727598172821	-0.0218453865673688	-0.032391538073516	0.0247379778146865	0.00568616399075705	-0.00473843572715263	-0.0271184623204424	-0.0361604620805373	-0.0436747439581233	-0.0513554056121042
0.416669025863907	0.0642226871806731	-0.215318082473774	0.338865106733413	-0.0267498971764363	-0.040741339250866	0.0329249320344893	0.0138637492429946	-0.0146535009406434	-0.0337456182136512	-0.0523738315458095	-0.0601003773137619	-0.0890945539695894
0.667853216647037	0.304649134334762	-0.436099884878792	0.223981752937957	0.0361287067422201	0.0383567390499974	0.0841666123407795	0.0721687157174467	0.0429924525061247	0.0372427228961087	0.00976088159296151	-0.00110047108650568	-0.0466148246450826
0.904538015873016	0.0954619841269841	-0.652484597734961	0.0780510750360751	-0.0179158517038517	-0.00844335775335769	0.0127183044733046	0.00542784354534354	-0.00474715230847567	-0.0131796047286047	-0.0109718606393605	-0.0243316063509036	-0.0286245486457986
0.46009987759322	0.234295903229422	-0.264322129290372	0.277951264690718	-0.00398988040941084	0.0131224305085083	0.0808203162629603	0.0491744249421963	0.0190141409847368	0.00456627504954871	0.0147477631196144	0.0340109662185478	0.0288146724214252
0.589046862686194	0.254727286461515	-0.364691623330456	0.270449398560878	0.00759302483538649	-0.0134135307783448	0.0654612214897885	0.0384817885013993	0.0130092839289804	-0.00291025297147918	-0.0246382193648251	-0.0491988192334556	-0.047966785511165
0.00687610786674335	0.0213867667945553	0.000156249529981258	0.0133451649069473	0.0101405147974385	0.00950671175328263	0.00958494933312575	0.0104387937476678	0.00642430805048504	0.00982361327536054	0.00777121300166992	0.00453002978153582	0.00443420972368663
0.309564568273261	0.0408286430771157	-0.130866920490978	0.347708301601962	-0.0365483550217685	-0.0449571868468726	0.032997013688205	0.00387262527155491	-0.0163927576357671	-0.0407527709343205	-0.0471816309171815	-0.0522227452219061	-0.0690986306642625
0.930355634920635	0.0696443650793651	-0.676957998291226	0.0585205148119854	-0.0131573015873016	-0.0074210317460317	0.0105605952380953	0.01436626984127	0.00412940781440796	-0.0102891666666666	-0.0174165263494676	-0.0170501891224717	-0.0352204916694933
0.280770197444273	0.0358541656515025	-0.113394425895945	0.329303056023189	-0.0179360140898936	-0.044921611312983	0.0259240073026208	-0.00177132120989226	-0.0025943692744656	-0.0314288127014383	-0.040060102217251	-0.0488401410684971	-0.0602824311223529
0.900880793650794	0.0991192063492065	-0.649114489560088	0.0803337518037519	0.030642380952381	-0.00555920634920615	0.0364327777777779	0.0180675396825397	0.024360515873016	0.0125415873015874	-0.0022782167832166	-0.032503541883682	-0.032183919528184
0.658428222933441	0.316448775627674	-0.429431619170195	0.221572955549682	0.0644570173233853	0.0227554149437562	0.115761509986717	0.0451816904411589	0.0583801487147838	0.0436062161335707	0.0350015279138579	0.00290408810912235	0.0239916871685066
0.881259131424131	0.0642201230468383	-0.631895770126819	0.0892863231213232	-0.0114391422466422	-0.0647700366895281	-0.00726467199657699	-0.0188460044432692	-0.0223671158061087	-0.0381045894680851	-0.0510491410990068	-0.0493446113765164	-0.0605409630776383
0.540686139953205	0.2109783321124	-0.322938254546792	0.291191840813554	-0.041414631408544	0.00304726692618196	0.0513434014752518	0.0442802975962437	0.00509020991866405	-0.0191836822411811	-0.0240721444974585	-0.0562796997351854	-0.0521049169900503
0.442380271460951	0.155932223447611	-0.249568668544994	0.282579428560217	0.0159283532645922	0.00993341589495511	0.0693669677293969	0.0460127354430407	0.0390574980487633	0.0129308845797736	-0.000232673779303916	-0.0150625236773705	-0.0293003997488271
0.305137006967275	0.0348426369253068	-0.12317907255346	0.365482986132604	-0.0292682225825326	-0.0249454195616007	0.0298481628928036	-0.00610715048863841	-0.0262022130611219	-0.0271068210720666	-0.0527681808607433	-0.0561691308988336	-0.074454330156549
0.353063729336329	0.069428259228172	-0.176521283746464	0.303278110231179	0.00665136331819199	-0.00766169335308386	0.0516549641389631	0.0275040840642831	0.0127665277285695	-0.000505165017445963	-0.0204022699027291	-0.0282837772551316	-0.0523763280231935
0.298204802637457	0.041529199224073	-0.119460168140198	0.358841021351962	-0.0222192630624855	-0.0279874435272429	0.0397131164054094	0.0131342586042955	-0.00880700313242172	-0.0251033532948642	-0.0436676104879013	-0.0498337491652049	-0.0737844349461212
0.857664598179598	0.142335401820402	-0.608490064814147	0.111768129093129	0.0335029292929292	0.0270320562770563	0.0509498477910978	0.0201999256299257	0.0389419494394495	0.0302674927849927	0.000871176739926649	-0.013341611730502	-0.0207131745215569
0.541666914779724	0.213842362574239	-0.325972846306332	0.281110854594773	-0.0330021138890185	0.00753209768646812	0.0555991634890037	0.0346508797500196	0.00313511469922401	-0.0127350081012751	-0.0291810774831287	-0.0416185022283986	-0.0630027823841193
0.0306920039316403	0.00879353307404527	-0.0206295090932013	0.00562950165171463	-0.00415751607504479	-0.00458336078098542	-0.0015375791046171	-0.000546729591021495	-0.00068325406606563	-0.0043704384280151	-0.00220309909385838	-0.00563155536591742	-0.00533477460331848
0.034747023033764	0.00864288215579875	-0.0234374542541188	0.0064999289007639	-0.00132709715970709	-0.00336897116313573	-0.00204874735619665	-0.00294214340806069	-0.00387249866484456	-0.00234803416142141	-0.00619405449298017	-0.00648428402035595	-0.0056459010285539
0.160687202505372	0.106142569010546	-0.0645614558534246	0.173174441294247	0.0742902303005587	0.0290710603552135	0.0786804967897475	0.0627785609472168	0.0532544749412002	0.0516806453278861	0.0416100104918645	0.0353536368669365	0.00591174269154027
0.906855476190476	0.0931445238095239	-0.655851070174977	0.0708390692640692	-0.0260737679606254	-0.00265135120215476	0.0200585317460318	0.00960537851037846	-0.022187859085359	-0.0143625595813901	-0.0273988517038516	-0.0150823658449393	-0.0371462367974875
0.459432071446066	0.219893507957166	-0.261696417398076	0.287358445152018	0.0910570961866732	0.0307827275266005	0.114500465299973	0.0497185004432554	0.0351981922533928	0.0609199118566369	-0.0193506953901987	-5.12494604579805e-05	0.00107857119732113
0.897013095238095	0.102986904761905	-0.646068702411177	0.080721236312707	-0.0199540938799763	-0.0120562104562105	0.0251182665945167	0.0069231211235159	0.00258364538239531	-0.0160051521680934	-0.0234175930811534	-0.023353449050949	-0.0335114879320026
0.927127698412698	0.0728723015873016	-0.674807286630933	0.0566468470418471	0.00166619047619065	-0.0183842282227575	0.016454880952381	0.0159274206349207	-0.00614774614274616	-0.00835901887328339	-0.0099826973026973	-0.0202753667166167	-0.0254464418914417
0.455560787629162	0.175493197945736	-0.251420017675104	0.317827241040207	0.0072454987792433	-0.0193079743599303	0.0545343426377995	0.0253896733864413	0.019033687540576	-0.00603123779034348	-0.0242240971062122	-0.0556750193858527	-0.0579044526675538
0.414672675931665	0.101400114783835	-0.211419700973348	0.349007441945398	0.0321018766723996	0.0343429061348348	0.0646464638383275	0.0765657495534416	0.0056089789565984	0.0332223914036172	0.00940603045774102	-0.00224544977230023	-0.0549893230320915
0.015404926744948	0.0198573099607813	-0.00145898423584293	0.0215086692464045	0.0107968450046537	0.00186396205680415	0.013233383286992	0.0117761497911511	0.00801017063052214	0.00633040353072891	0.0105326980634304	0.00536695649491643	0.0041230787749668
0.932733571428571	0.0672664285714285	-0.678968687159595	0.0576664285714285	-0.000443643578643571	-0.00505686868686883	0.00910551587301578	-0.00235107142857149	-0.00507090798090803	-0.00275025613275626	-0.0113814842149595	-0.0106455031080032	-0.0238471092796094
0.298980409440931	0.101839704134261	-0.129483833290797	0.32035703217285	0.0480186583480872	-0.000255453247715698	0.100684452190871	0.0680722987765984	0.0125921645261819	0.0238816025501857	0.00226385306920113	-0.0235682148460056	-0.00322567763798348
0.659268204143404	0.262810431596077	-0.428524656997388	0.228409950134822	-0.00797697825294319	0.0117043065863155	0.0676055294956303	0.0358225082124589	0.032870708374039	0.00186366416668615	0.00186257503506149	-0.0272917366028145	-0.0508398311429256
0.207260057757567	0.131089909885573	-0.088155818803417	0.217974711705233	0.09208300196904	0.0388464015227847	0.0625347237273637	0.0857741423829165	0.0503483476027882	0.0654647017459123	0.0331484501094317	0.0386469703301683	-0.00404186382644928
0.853861291486292	0.146138708513708	-0.606300748065292	0.108287585519056	0.0144064084175274	0.0171153241203241	0.0472480386280385	0.0457050588300587	0.0115934568209568	0.0157608662689257	0.0156006583694083	-0.0179286477574714	0.00671966089466092
0.116392329151274	0.0933965785518519	-0.0208728213020543	0.201039449109286	0.0361602960084729	0.0271869331539044	0.0953101389618775	0.0476194519421811	0.0299390174856245	0.0316736145811887	0.0716346521932342	0.0149628560677587	0.00587058513609533
0.552229539373339	0.299977628741891	-0.335496683894085	0.274358790548092	0.00596867394764899	0.00804530394704739	0.117427902092035	0.0509977125014052	0.00851603188447836	0.00700698894734819	0.0191837572174747	-0.0166539759116149	-0.00522719163501362
0.0268522530640787	0.0334381177051555	-0.00934081074271118	0.023212248462724	0.0151733963468828	0.00699219877470327	0.0331883624951457	0.0230729866250196	0.0388747822343919	0.011082797560793	0.0248591483872956	0.0320086160599946	0.00742363643044023
0.0195015745281945	0.0243903208289971	-0.0037571123323624	0.0234164086763535	0.015671974217824	0.009582986234928	0.0138609338605808	0.0138543333923664	0.0126988187174903	0.012627480226376	0.0110750179152356	0.0121272151524675	0.00857953703251942
0.563154327155915	0.160417423930325	-0.345081983963911	0.269743372924889	-0.0867474528438615	-0.029393783392937	0.0281026022109347	-0.00193719202283782	-0.0145142859893533	-0.0580706181183992	-0.0514481433397966	-0.0579768250911553	-0.11208204084593
0.487219693480728	0.257309841137489	-0.285521574133969	0.274361499365241	0.0858178696284034	0.0106717063743718	0.0544322666388546	0.106605659742157	0.0651855812029245	0.0482447880013877	0.00297561269642471	0.0155185489139771	-0.0150405980158809
0.93191626984127	0.0680837301587303	-0.67945733113674	0.0524982756132757	-0.00318237373737373	-0.00785102453102438	0.00822088383838382	0.00457179292929299	0.00517142857142872	-0.00551669913419905	-0.00870654237747104	-0.0172817216538883	-0.0114661901170723
NA	NA	NA	NA	NA	NA	NA	NA	NA	NA	NA	NA	NA
0.0805244538226099	0.00582644646193707	-0.0323682502717433	0.0772944045976506	-0.00244411628567461	-0.00289324351119664	0.0120337739363177	0.00485176326655859	0.00232542781398414	-0.00266867989843562	-0.00207648723313296	-0.00581903718799859	-0.00878960490038538
0.452565786849401	0.174279614189423	-0.248478991448151	0.320053375657654	-0.0387634881126441	-0.0133333009252297	0.0569091656421363	0.0301182273243998	0.00812477170616732	-0.0260483945189369	-0.0127432778438731	-0.0450419137684934	-0.0579628315437065
0.902452619047619	0.097547380952381	-0.651022572062006	0.077256471861472	4.38780663780669e-05	-0.0172655032031054	0.0187604004329005	0.0066177706443884	0.000252163691571772	-0.00861081256836371	-0.00687695421408652	-0.0201355522255521	-0.0326061704232361
0.127077581323691	-0.00550084289808718	-0.0475778369176976	0.141727279803563	-0.023208019436225	-0.0142794568746493	0.00786068432383868	-0.0073684672361905	-0.013065918811098	-0.0187437381554371	-0.0253954032491528	-0.0325443067626262	-0.0299256592826194
0.104251245984013	0.0313999428352528	-0.034084611333322	0.131454222402052	0.00901684183788418	-0.0098861080334781	0.0290213548148255	0.0092146412427465	0.0075535621028818	-0.000434633097796969	-0.000793971106852864	-0.00848564670148762	-0.014251609451236
0.11396708340378	0.089495393786932	-0.0176728734838531	0.208572288461658	0.00967020675216304	0.0473160572357219	0.0972579661919097	0.0522048950143933	0.054632718633869	0.0284931319939425	0.0410264500825196	0.0333563133005961	0.00602048087183366
0.00814162196323383	-0.000176733896281039	0.0017505166972015	0.0126518911415213	-0.000137543658457783	0.000451803818901577	0.00372552756901511	0.00194220461280722	0.000654772159620141	0.000157130080221897	-0.000658656565969355	-0.00112013799317794	-0.00210834372176839
0.413590394483584	0.110917983908715	-0.21079737066451	0.348875265052958	0.0127831186752255	0.0208673565360105	0.0879207215853332	0.0794677442728933	0.00822162845858765	0.016825237605618	0.00139768655554517	-0.0045052732134786	-0.0318145399052716
0.225472926789821	0.0148667554778344	-0.0808236807432784	0.287637993249306	-0.0239890420493241	-0.0184748913127628	0.0284404949468626	0.0052403271237802	-0.0165757092235251	-0.0212319666810434	-0.0376595147033752	-0.0430610858629705	-0.0509001375858621
0.894180555555555	0.105819444444445	-0.643987190673007	0.0798630808080809	0.0163751875901877	0.00349580086580104	0.0355689682539684	0.0136721259296261	0.0074912559091237	0.00993549422799445	-0.0168126504051501	-0.000567806637806423	-0.0171552978965477
0.128621823951375	-0.00599677707242274	-0.0501564796764521	0.135994824673659	-0.0176601192045215	-0.0166806636724854	-4.7637908494963e-05	-0.0105094813541903	-0.0151418120302793	-0.0171703914385035	-0.0205949919494037	-0.0304425017825263	-0.0349992594556135
0.894948506493506	0.105051493506494	-0.643775392949784	0.0836696753246754	-0.0361160109143484	-0.00307331890331874	0.019226075036075	0.00561268398268389	-0.00033912180814355	-0.0195946649088335	-0.0158813755688755	-0.0319148286762257	-0.0223399808894237
0.361900667038952	0.126681957797407	-0.186544560464394	0.288642030310435	-0.00153441478994865	-0.00628200466292439	0.0572344141984229	0.0371076923922117	0.0142889688292571	-0.00390820972643652	-0.0247857156562049	-0.0277568169213095	-0.0397594158973166
0.0933666976163621	-0.0104366320321779	-0.0401899298350827	0.0794317945887391	-0.0158675284474203	-0.0102107404603332	0.000382247564673338	-0.0074125519453021	-0.011628886084706	-0.0130391344538768	-0.0208550207864699	-0.0211356534898048	-0.0277239635415524
0.196076481942141	0.076021732212288	-0.0802869438522558	0.215115192624174	0.0247481696537072	0.0165788617258057	0.0557079638625194	0.0295367928081964	0.0249112334921381	0.0206635156897565	-0.00360481796289455	-0.00988972268471325	-0.0144875174197082
0.147996835489327	0.0946583661956254	-0.0563162442560315	0.171997799335527	0.0689970914098602	0.0363942376389793	0.0410967745706304	0.0730606956904409	0.0595264145118889	0.0526956645244198	0.00725391143792886	-0.00136504210911115	0.0221691328884235
0.000626883405899232	0.000328288289029664	-5.21021639728491e-05	0.000153334854653095	0.000364031294436589	-5.62677279343306e-05	0.000413428216310728	0.000201029874502428	8.69009232235512e-05	0.000153881783251129	2.64517495050142e-05	-0.000109750921923325	4.00805178396075e-05
0.929020238095238	0.0709797619047619	-0.67608651536285	0.0575397619047618	0.0197173809523808	0.00571080086580078	0.0288297619047618	0.0155456891162262	0.0164809523809524	0.0127140909090908	-0.00489778998779	0.0110923448773448	-0.00825443362193368
0.897864213564214	0.102135786435786	-0.647333433625219	0.0780266955266954	0.0236404834054834	-0.0168461018230137	0.0427800721500721	0.0300469708069706	0.0204663358863358	0.00339719079123491	-0.00512173326673337	-0.0180037708125209	-0.0119425736763237
0.202932594148657	0.139190808506547	-0.0883966008398509	0.202613063980708	0.011246848925794	0.00717067162616467	0.053696417845268	0.0299491583922146	0.0339508582077709	0.00920876027597933	0.0443794779480804	0.0329976923223132	0.0196184679827324
0.124899520394559	-0.00611101474504402	-0.0487298696660074	0.129468348867677	-0.0191954024221351	-0.019430920406937	0.00523918772083963	-0.00569065087868158	-0.0137360083123263	-0.0193131614145361	-0.0261895150993395	-0.0279526591209166	-0.028112201676379
0.664860961672909	0.306365540759538	-0.433579586359468	0.224618527491178	0.0693219316375516	0.0402082786358282	0.0942182574494881	0.0885395294469979	0.0338308319837157	0.05476510513669	-0.0112510748202994	0.0315284691360298	0.0184436749243252
0.0446866440281134	0.00849132599718275	-0.026465834407368	0.0189867775467259	-0.00554877076001333	-0.00676072467531993	-0.000333073102064187	-0.00157166021562401	-0.000775041980558756	-0.00615474771766663	-0.00928527452747049	-0.00866274705805307	-0.00806849105413316
0.0416051408913381	0.0157143269146852	-0.00447691118506475	0.0575277405042942	0.0142391756266492	0.00436287044472711	0.0203264732103818	0.0144150141442957	0.00520945485237636	0.00930102303568815	-0.00100153696382093	-0.00224233655851803	-0.00356358405578422
0.664630405426517	0.24869850229104	-0.432867099093505	0.227767644449882	-0.0209502230168135	-0.029755180242468	0.0507146199842187	0.0331776207558055	0.0128846123707317	-0.0253527016296408	-0.0432265127539241	-0.0351210993437397	-0.0695958132292508
0.0106790328957689	-0.00439383790001387	-0.00640805711800171	0.00511839215320506	-0.00755812618059617	-0.00692966236920262	-0.00445225366738236	-0.00644556596695464	-0.0059215499412683	-0.0072438942748994	-0.00708211763134157	-0.00774650555423298	-0.00829959494712098
0.0704599161984134	0.0397229312240873	-0.0351954863822151	0.0450631308185928	0.00864664436901101	-0.00173222323140577	0.00799220477714312	0.00553097321124721	0.0159548011198514	0.00345721056880262	-1.98500879907276e-05	0.00104764152085798	-0.00302758463991951
0.575047784293597	0.350183475401667	-0.355266145626828	0.264133760818969	-0.00711495989681088	0.0224993632782308	0.101447241625365	0.0381018544377547	0.0417522057825628	0.00769220169070994	-0.0118094757284224	0.0263453738846877	0.00624738027623573
0.447942310919011	0.299004677604076	-0.243240860216833	0.327144162020299	0.0706135057006567	0.0578206718024455	0.0869095494340528	0.0852267701263031	0.00859593560279898	0.0642170887515511	0.00296999407180137	0.0562198814083044	-0.0328688674393149
0.554795292427136	0.314481776327161	-0.336887751171556	0.276957116809481	-0.00725917359440409	0.0416925824580862	0.0783099448298894	0.0587309764668466	0.0655153333484956	0.0172167044318411	0.0303547168272678	0.011655855723959	-0.0520383945760278
0.902409841269841	0.0975901587301586	-0.650664467511792	0.0788808539173244	-0.00701092205180454	0.0136701948051948	0.0203378330003329	0.0102750923096511	0.003877721075221	0.00332963637669514	-0.00431607148514113	-0.0195184694618248	-0.0194066364049608
0.530408114394304	0.107120353010677	-0.316414890038926	0.284408035171866	-0.0486145121509567	-0.0422449911777603	0.00766076484575373	-0.00962180841327587	-0.0375015630868968	-0.0454297516643585	-0.0639339696315399	-0.0752675892663668	-0.115884186836166
0.462141915712648	0.239862955919878	-0.266958946527369	0.272891131531111	0.0249848496125256	0.0205421620301359	0.1203326564383	0.0617567952480879	0.0272954295510702	0.0227635058213307	0.0324008717952378	0.00507237954759432	-0.00251176051833196
0.856246515151515	0.143753484848485	-0.607695352938506	0.110306212121212	-0.000438673858820793	0.0397700721500722	0.0342282270180801	0.0355230205905207	0.0301761669105749	0.0196656991456257	0.000853726551226619	-0.00561459573338596	0.00921955905234051
0.889960759240759	0.110039240759241	-0.639643673327023	0.0847404172298291	-0.0098976184926185	-0.0135063775113775	0.0226652913752914	0.00852765886890883	0.00755507954463841	-0.011701998001998	-0.013330808913309	-0.0246146393475806	-0.0357402014243926
0.894883888888889	0.105116111111111	-0.644472673420373	0.0802142929292928	0.00297605282114877	0.00685914141414146	0.0283230158730158	0.0224484523809524	0.0204250757575758	0.00491759711764506	-0.00569950781244899	0.0121307165057165	-0.0259419846229192
0.0987741794282099	0.0567879683443958	-0.0407088105951176	0.0918177469939713	0.0031546343442668	-0.00153811041655075	0.016374203245735	0.0154323883755147	0.00977523741482379	0.000808261963858026	-0.00408461950060705	-0.00869688773799225	-0.00937047982551269
0.0171056689693408	0.00566150158176459	-0.00852366320552208	0.0148200001610905	-0.000205785038906788	-0.00385712568788058	-0.00241014530821639	-0.00495521220192281	-0.00503502490142214	-0.00203145536339368	-0.00281470581953998	-0.00504508623382449	-0.00697067123816707
0.0823350086841474	0.0305956437232386	-0.0407963532205559	0.0533799279234399	-0.00442248394829624	-0.00442008536903263	0.00440300752117068	0.0163651731090095	-0.00524867915346523	-0.00442128465866443	-0.00741884116747413	-0.0100368393997212	-0.013315767021746
0.408727790153827	0.0681555131015417	-0.20936324566628	0.337888753748191	-0.0271075050895249	-0.0358728809524873	0.0303983682818609	0.0122812227852719	-0.0183130913734085	-0.0314901930210061	-0.0366538546092234	-0.0616832228097687	-0.0755473443564975
0.930259285714286	0.0697407142857143	-0.677048509136368	0.0575807142857142	-0.00887293650793652	-0.00655539682539685	0.0151256926406926	0.00974482905982899	-0.00527021355278712	-0.00771416666666669	-0.0152606183685595	-0.0285410619935621	-0.0211471947496947
0.926704126984127	0.073295873015873	-0.674383715202362	0.0570704184704185	-0.00238555555555564	-0.00369841269841276	0.0212583730158731	-0.00252126803751795	0.0046174278499278	-0.0030419841269842	-0.00808034521034529	-0.016921436063936	-0.0311848859392242
0.552545882150758	0.301171483324577	-0.334155786720758	0.280618751113877	0.0682452696126747	0.00383072073950097	0.0994795628009113	0.0806965338203353	0.0635241532790609	0.0360379951760879	0.000931763038208189	0.0066217864084912	-0.019059041082031
0.934334365079365	0.0656656349206349	-0.681123588501447	0.0535056349206349	0.00166777777777771	0.00310349206349203	0.0191528643578643	0.0125193650793651	0.00172932400932402	0.00238563492063493	0.00946636002886003	-0.00162658258408255	-0.0199091199589885
0.66115166521299	0.309714882730711	-0.431871081247558	0.220483311272125	0.00705972470785876	0.0487705237596027	0.0922093077791593	0.069805498266717	0.0348578153299902	0.0279151242337307	0.0216739348196547	0.0363526061047899	-0.0141504406113681
0.900886904761905	0.0991130952380952	-0.649785022559936	0.07733469951617	-0.0145016412960106	0.00695190476190466	0.0272170152070151	0.0140587860179036	0.0137907142857142	-0.00377486826705298	-0.0178275696491776	-0.0144308409627295	-0.0263299910501399
0.472604736904162	0.174785826036803	-0.271906998257601	0.286695298846629	0.0303064896297474	0.0335836339707722	0.0736752883336232	0.0517675506493857	0.0402632191538623	0.0319450618002599	-0.00879493578689988	-0.0123831697039002	-0.0305889502324782
0.93228	0.0677200000000001	-0.679405480527175	0.0540545454545456	0.0178250000000001	0.00391218538771176	0.0148178388278389	0.0200522619047621	0.0110811940836942	0.010868592693856	-0.0131249399284067	-0.00425177225552209	-0.0193395504495504
0.0320201077075448	0.0306359607439747	-0.0120301360855614	0.0285750420572616	0.0379802218719153	0.00933892439617146	0.0161324447665562	0.029136120562846	0.0279231141305044	0.0236595731340434	0.0217672386363767	0.0171981273337549	0.016606003791478
0.0308183221182905	0.00976008709254919	-0.0203537968930989	0.00696935152317588	0.00183497451853043	-0.00501788029136247	0.00242234986467523	0.000261688593208468	-0.000673087098404784	-0.00159145288641602	0.000520959190339784	-0.000700765192367007	-0.00522037720148482
0.0934449173341772	-0.0106538377200307	-0.0386043736850259	0.0873860677434878	-0.0187064172979333	-0.0173709033629984	-7.64053100114764e-05	-0.0058120202163028	-0.0185189765235479	-0.0180386603304658	-0.0145692634037622	-0.0303444868122854	-0.0263729265148172
0.0432310108260449	0.00525525442532557	-0.0264986705954204	0.0170054417164696	-0.00553641440591578	-0.0029073583983872	-0.00352355077908824	-0.00185664261059305	-0.00429185643297312	-0.00422188640215149	-0.00485326861317512	-0.0106655699681838	-0.0101062965689609
0.0708809719597683	-0.0124068135765191	-0.0211393005173983	0.0862708722227627	-0.0145335610255089	-0.0157832479362731	-0.00174877164923194	-0.0081238794279017	-0.0124220994660807	-0.015158404480891	-0.016766117305789	-0.0206490407398056	-0.0266386790597208
0.00483488005930508	-0.00143070992503268	-0.00035038272927556	0.0107164001525747	-0.00186911877769978	-0.00167625405119719	-0.000490972978717808	-0.000979446142021321	-0.00143330875307813	-0.00177268641444848	-0.00213933432202265	-0.00206836439501595	-0.00240333876745008
0.0893716798367553	0.0599631370363424	-0.0383776878032565	0.0792699554225487	0.00525870419033574	-0.00191900872601888	0.038263047088126	0.0172027595915408	0.0120881723332566	0.00166984773215842	0.00308121807803027	0.00295368084582406	0.00455789504950832
0.0227761165282886	-0.00470651148268071	-0.0129599828511464	0.0103830475224339	-0.00756984991747334	-0.00912055809000667	-0.00468394617166337	-0.00512771062496483	-0.00534711703732486	-0.00834520400374	-0.00871178332827257	-0.00957885140881953	-0.0108830622052186
0.536766319715743	0.111171165700954	-0.325627695724784	0.266188009718575	-0.00970042834680129	-0.00869155174689262	0.0563274649238901	0.0396919135481972	0.017288555340444	-0.00919599004684701	-0.0213426152230727	-0.0314879800664674	-0.0493806359463338
0.112387952993856	0.0686265451750857	-0.0460435716364633	0.114145168258755	0.0190085267034015	0.0220717455109751	0.0389279323229708	0.0310700558991498	0.0124319012373506	0.0205401361071883	0.0149988313500237	-0.000658957745592909	0.0111631394961472
0.388148148469327	0.0626329517543043	-0.19263457145466	0.341971666377433	-0.0291936708761431	-0.055192081041496	0.0367184587417983	0.00160601713938735	-0.0284292477412632	-0.0421928759588195	-0.0535775719415296	-0.0606928477957642	-0.0729598107726078
0.934114523809524	0.0658854761904762	-0.681083324890666	0.0529725350140056	0.00616730805142585	-0.0162675396825396	0.0190158333333333	0.0047475901875903	0.0128884920634922	-0.00505011581555681	-0.00527664529914529	-0.014568003816359	-0.0221827988677988
NA	NA	NA	NA	NA	NA	NA	NA	NA	NA	NA	NA	NA
0.207361887352889	0.13280217506268	-0.0904247486207899	0.209036262145496	0.0837213546084149	0.00466362416324501	0.0968052157582436	0.0559434094506978	0.0225901719210594	0.04419248938583	0.020902366524773	-0.00108706858294877	0.0094066431971081
0.204858981689433	0.014471832027383	-0.0655740426500834	0.287056092857925	-0.0202299825879028	-0.0175136327531974	0.0277627736933215	0.00576869210937025	-0.00821239129984772	-0.0188718076705501	-0.0305068462217525	-0.0391497609064828	-0.0523366839693471
0.936113492063492	0.063886507936508	-0.682407811054078	0.0540610533910535	0.00971711174446466	-0.00700312964812966	0.0247348412698413	0.0166188492063493	0.0110573778998778	0.00135699104816756	-0.00100591269841266	-0.00248632110579472	-0.0213311202832256
0.0246886026152322	-0.00204366638500936	-0.012661132002942	0.0149088070833434	-0.0064224888181728	-0.00681509370587386	-0.00300546506826479	-0.00160888563790896	-0.00671580145852296	-0.00661879126202333	-0.00455720068657464	-0.00748296913587464	-0.00678892899280273
0.927654920634921	0.0723450793650794	-0.674978131344424	0.0578141702741702	-0.00388904040404037	-0.0103137085137085	0.011300427905428	0.00593949134199134	-0.00675187978687986	-0.00710137445887449	-0.00728825396825405	-0.0243003487117458	-0.0276576965681378
0.127812852098652	-0.00407856669208653	-0.0494966811780111	0.135594662461298	-0.00890517546052101	-0.0223369242655073	0.00287521872465377	-0.00131996264778028	-0.0127409728002553	-0.0156210498630141	-0.0223600482331618	-0.0228046391423986	-0.0318553910978888
0.404990804492654	0.0641382812457618	-0.203368929515418	0.351048375542997	-0.0369528900000667	-0.0404643495801025	0.0309344823833207	0.00526008609383771	-0.0125173976706552	-0.0387086197900847	-0.0462548925377213	-0.0701684601918781	-0.0785311546421842
0.895140476190476	0.104859523809524	-0.645522149331643	0.0764193099057806	-0.00192735930735921	-0.00677412476412464	0.0151431632256633	0.00811901515151525	-0.000916828310578155	-0.00435074203574193	-0.0140883828306195	-0.0304748701298702	-0.0176219591111502
0.858990507270507	0.141006614718599	-0.610301628063751	0.108467460643931	-0.0176536963036963	-0.0032646348096349	0.0231101338775603	0.00920685156948309	-0.0114702171439671	-0.0104591655566656	-0.0177561768013548	-0.0319686530136529	-0.033206615051615
0.672965580859358	0.304783352314178	-0.439166025439479	0.228453736891203	0.0556672758063158	0.0491066100165021	0.0694344465853429	0.0802216099502955	0.0446989761775218	0.052386942911409	0.00706884921512607	0.0224356701263219	0.0142886801019768
0.419885235521198	0.0630838879507899	-0.216622421161029	0.3441777700564	-0.0223896260963973	-0.0250540191890091	0.0339736433469615	0.00903719561247235	-0.0270146530745469	-0.0237218226427032	-0.0471239351061395	-0.0653834147624547	-0.0735507108795787
0.14656053981668	0.100497393352052	-0.0576462188789282	0.161301119412626	0.039668228922564	0.0382254057807092	0.0460519154664853	0.0729335535498266	0.0362345427098292	0.0389468173516366	0.0420028757913642	0.0421044255848318	0.023477595121595
0.00697394897966161	-0.00419670291259926	-0.00359884384999776	0.00558999895666705	-0.00519991935079181	-0.00407064655932723	-0.00271853351290362	-0.00417172001746387	-0.00412876860149229	-0.00463528295505952	-0.00472916254623934	-0.00469724068653258	-0.00506096610226969
0.0125838601773602	0.00131913302525203	-0.000613834651573084	0.0161672116807974	0.000925933307691773	-0.00131599268394151	0.00327341665309719	0.001498474692516	-0.00014766330107858	-0.000195029688124871	-0.00339322069787196	-0.00363917575465865	-0.00330491652489253
0.0265320202942208	-0.000844553861989481	-0.0125659856420702	0.0209368419893784	-0.004675447908006	-0.00116217331279202	-0.000872098593000983	-0.00392738386328906	-0.00259648333396919	-0.00291881061039901	-0.00708414673667551	-0.0074953623087251	-0.00714629360325803
0.0293348708155868	-0.00283686214529576	-0.013833260425364	0.0204264573477742	-0.00512275127400162	-0.00339775014859809	-0.000828673315847808	-0.00335398376419927	-0.0040762995414934	-0.00426025071129986	-0.00546296988292477	-0.00601843378015789	-0.00765137710579713
0.0698077108560804	0.0109579452774232	-0.0245790497700767	0.076732162202668	0.0020036474860574	-0.00934988651089525	0.0132140314941502	0.00672319813831052	0.00250580162848274	-0.00367311951241893	-0.00512345831201819	-0.00447133436241889	-0.0087766126737974
0.485247804002626	0.259285179144367	-0.281975589017158	0.283627209809066	0.0815254864463396	0.061733945070923	0.106752617651777	0.0511083310987613	0.0495495565076388	0.0716297157586313	0.012347868724003	0.00896782714592714	-0.0262617253385762
0.0392677031230766	0.0149619607373017	-0.0260133159561976	0.00688162548077022	-0.004354174329219	-0.00395591660511273	0.00915396592142532	-0.00263707148270911	-0.000363089078865633	-0.00415504546716586	-0.0010575921866227	-0.00698660727630265	-0.000761569809898374
0.220831493509682	0.0145995001492084	-0.0600882228254145	0.35843249769569	-0.0247020900434261	-0.0143642994031642	0.0352664400599834	0.0115307347081704	-0.00496715406538253	-0.0195331947232951	-0.0379079646549625	-0.0511705305999093	-0.0557328326860489
0.102703070866949	0.0566571369741941	-0.044955304793377	0.0857597183586392	-0.000280522890997073	0.013921211355368	0.0274823796279801	0.000273559444873589	0.00328801257112349	0.00682034423218544	0.00204062570734752	0.000690594749157253	-0.00294414165688286
0.573428101798585	0.266862500484616	-0.354066129133749	0.263347671998509	0.00982276501460844	0.00811572142044592	0.0805302237811464	0.0369774201459105	0.0217345662642721	0.00896924321752723	-0.0221114379599336	-0.0357683762213601	-0.0568435434189027
0.108965732681663	0.0147718702951973	-0.0439981518682199	0.111443695979673	-0.00576546212131672	0.00392933165851735	0.011254338127442	0.012470504458769	0.00401246716304983	-0.000918065231399687	-0.0163892691750938	-0.00733558327560145	-0.0124278652456943
0.910341904761905	0.0896580952380953	-0.657338918568134	0.0765380952380953	-0.00833319951723843	-0.0177595360195358	0.00787435619935628	0.000669458874458906	-0.0102494741369741	-0.0130463677683871	-0.0177846414331282	-0.0326336514874014	-0.0336307724383459
0.0204043275818431	0.0323992378468933	-0.00712604639249593	0.0202415701618096	0.0379433273652161	0.0158667915782489	0.0328871461265516	0.0199535281118912	0.0241589036416237	0.0269050594717325	0.0123341549008213	0.0200131318787684	0.0202396374225834
0.93511626984127	0.0648837301587302	-0.681954636321096	0.0525928210678211	-0.000437539682539678	-0.0016140476190476	0.0223502777777778	0.0114602777777778	0.0115482539682541	-0.00102579365079358	-0.00277819264069268	0.00514503968253965	-0.00322912698412714
0.0437457237578483	-0.0144034108764488	-0.0110705612881285	0.055802715923615	-0.0158924093578524	-0.0151348107417093	-0.005664419054732	-0.00872251771085436	-0.0138407947380565	-0.0155136100497809	-0.0167540260743009	-0.0183423473538322	-0.0201218972777815
0.00660970253518379	0.00098252070444363	-0.000461878631763444	0.00669686677933111	-0.000541842645402546	-0.000110358304855006	0.00140476365148031	0.00181157813112121	-6.61363027793871e-05	-0.000326100475128777	-0.000995282759769271	-0.000494926941915446	-0.00163129985376754
0.0907576731776205	-0.0106994559315023	-0.0369605536908779	0.085042130686028	-0.0184946565947811	-0.0184466482861201	-0.0024091728654986	-0.00957142668915033	-0.0129333699703182	-0.0184706524404506	-0.015809503064479	-0.0220758936077837	-0.0231819486624737
0.647102962411832	0.16952007382986	-0.418177224287544	0.2328284093352	-0.0575120720065456	0.00967818210494542	0.0301794629934637	-0.0133535627460337	0.00898195410260993	-0.0239169449508001	-0.0456023506537703	-0.0705922368370152	-0.0721133879710832
0.45595844630583	0.240014898360025	-0.259250398263977	0.284662657108724	0.0944667030913748	0.00753968477361167	0.0740815793987452	0.0999311819567034	0.0498087336314587	0.0510031939324933	0.00430583012616154	-0.0295034704156416	0.0106769864486834
0.0414806187756365	0.00590206930919284	-0.0100687527848586	0.0560971445570102	-0.00502221312834501	-0.00260087791678227	0.00660231566159092	0.000644892161272226	-0.00419266055033857	-0.00381154552256364	-0.00651703711363515	-0.00828996153172577	-0.011374966965302
0.89027683982684	0.10972316017316	-0.639796360896942	0.085141341991342	-0.00535020940274034	-0.013837624042624	0.0117097943722945	0.015843402985903	0.000950995948495903	-0.00959391672268217	-0.0171542524713848	-0.0353159851722148	-0.0318159410768969
0.857545728715729	0.142454271284271	-0.60925149994461	0.107916089466089	-0.0207895212630507	0.000603794538794444	0.0305604177603442	0.0231533979908979	0.0160053835053836	-0.0100928633621281	-0.0139160262574544	-0.023993664692335	-0.0405091318575015
0.89119968975469	0.10880031024531	-0.639848966432278	0.0880948556998556	0.031605	-0.0148952464202464	0.0390819769119769	0.0225592784992784	0.0209731313131313	0.00835487678987679	0.00879213924963929	-0.024312184683995	-0.0024463444888444
0.201146733845567	0.0725942874991602	-0.0854486119940967	0.210380385540607	0.0269821817827844	0.000803266892688864	0.0513411586166633	0.0308622781420702	0.0212226801941995	0.0138927243377366	0.00396234366580339	-0.0073799117302929	0.000800262826749498
0.437457014146349	0.080919853848986	-0.243735426045925	0.29221200360473	7.73098350719814e-05	0.00452544132279725	0.0570746192616685	0.032523189359052	0.00233853829946562	0.00230137557893462	-0.028087740392979	-0.0399353300629098	-0.0591532477689943
0.664966328028608	0.251547110270214	-0.433171114428801	0.227508964485064	-0.0274242558988868	-0.0134177878071374	0.0465673226847849	0.026743999483493	-0.000735951803713997	-0.0204210218530121	-0.0366388423410449	-0.0503979967090687	-0.0574442873088429
0.287804632581639	0.0331368426212365	-0.119618955061469	0.325830343040961	-0.0259677325124003	-0.0383334585531998	0.0272263596192634	0.00379158568793575	-0.00248873554003887	-0.0321505955328	-0.0475939637234119	-0.0543114560923236	-0.0589283896723382
0.299296584118478	0.0308168324882877	-0.12857151074874	0.324866992815171	-0.0234049614165942	-0.0197054130924693	0.028743158243366	0.0123425109282321	-0.0117180211204308	-0.0215551872545317	-0.0490232768418713	-0.0420367327871806	-0.0561158259711389
0.0913314417829607	-0.0132481613125936	-0.0371268278961858	0.0867136092596037	-0.0194950909299122	-0.0176198448024793	-0.00242719501113002	-0.00384088759345005	-0.00928125656194287	-0.0185574678661957	-0.0180918671874939	-0.0225704347116259	-0.0247191816433921
0.397778235876797	0.0689764386093462	-0.196886643487883	0.355285632215894	-0.022262186451419	-0.0460176653068714	0.0307277033504137	0.00326513412695772	-0.0209708933918464	-0.0341399258791452	-0.0590173753510999	-0.0660584073259844	-0.0688808114703454
0.0746333570596905	0.0549705702549309	-0.00567193576579866	0.138625929334328	0.0295443740512333	0.0521374974179519	0.0482415945924926	0.0470117746619939	0.0669672693348518	0.0408409357345926	0.0404821131136572	0.012181393486257	0.00714087205292716
0.110453828489265	0.0720955174837212	-0.0394151362413961	0.131115200139727	0.0597299771401188	0.0345637914690331	0.0332203104863322	0.0620637162697286	0.032945767238346	0.047146884304576	0.0349266545866931	0.00505581378165372	0.00306352386308198
0.850837251082251	0.149159456342482	-0.603771612092748	0.108977080468551	-0.027313252499135	0.00298053707300605	0.0164474367973194	0.0152303216812427	0.0173484475246974	-0.0121663577130645	-0.0102216900548201	-0.0111024207021826	-0.023970839234889
0.0681281647425749	0.0306143075450672	-0.0012264752746922	0.137851592782864	0.0236805789549145	0.0077549158840018	0.0464139406410416	0.0311160931021858	0.0240367777599099	0.0157177474194582	0.0129725248208713	0.00867534288386039	0.00249637371956192
0.0080806697685527	0.0201020564440032	-0.000162567616088119	0.0119657490020526	0.0070826965061098	0.0135694269307086	0.0113385024113886	0.00533089476312502	0.0056946732000922	0.0103260617184092	0.0100794502214385	0.00391752506893985	0.00778423111827628
0.0677208448684291	0.0411382733966887	-0.0339240685803312	0.0425443233663172	0.00982013728982083	-0.00126176409306573	0.0208035492580279	0.0207694411248993	0.00955673057301623	0.00427918659837755	0.00200230110596158	0.00375429512230703	-0.00195396034856651
0.475052737135282	0.173889266692422	-0.275187410324665	0.280235696642425	0.00643574019315263	0.00723705845259054	0.0780819721740271	0.0515278267159286	0.0215960374216124	0.00683639932287156	-0.0110409038671183	0.00317382973102698	-0.0349471007400309
0.881278501498502	0.0675827748913493	-0.630936549491368	0.0934996803196804	-0.0282576985537233	-0.0448693290304267	0.00222164353387722	-0.0179004854233021	-0.0211768712625898	-0.036563513792075	-0.0362614847112345	-0.0659379526782207	-0.0583962731418267
0.0160543897765964	0.003743794894205	-0.00820785360274478	0.0130254603708661	-0.00614615101051312	-0.00751952612959508	-0.00102988086654029	-0.00537675220065153	-0.00546741051374916	-0.0068328385700541	-0.00533282820310437	-0.00599723960706482	-0.00669655727396412
0.0871527389055425	-0.0120858050179372	-0.0328219743868919	0.0874509967626016	-0.0134258517131674	-0.0134799123631763	0.00204300534892815	-0.00415614437411028	-0.0112964416251533	-0.0134528820381718	-0.0191807939843164	-0.0199459183090779	-0.0236060801692539
0.113000851833502	0.0644460158890373	-0.0481817862312429	0.105882763849881	0.0300352710929948	0.0224386365120885	0.0446925987019716	0.0348394964104424	0.0176603327329055	0.0262369538025417	0.0212511616102722	0.00673885810418495	0.0111621320077566
0.0947477141149678	-0.0127863571200693	-0.0382489190272445	0.0883618388903797	-0.0168536666356596	-0.017914196638922	-0.000313692536162896	-0.00669807522498975	-0.0105765426230467	-0.0173839316372908	-0.020883538892888	-0.0207848979765518	-0.0261700556619434
0.133165172517881	0.00579822322368914	-0.0187782421153207	0.254964459495792	-0.0169431343161579	-0.0142395445806393	0.0179171401340562	0.00797889893166315	-0.00266386860280898	-0.0155913394483986	-0.0222912974788219	-0.0335321953403015	-0.0330480270466282
0.933499047619048	0.0665009523809523	-0.679575516023667	0.0577300432900432	0.00135833333333335	-0.0155726839826841	-0.00522301226551236	-0.00740899711399712	-0.00845109081441442	-0.00710717532467542	-0.0229798491420861	-0.0191118752085548	-0.0198747582972583
0.0367751366417571	0.0106768016096413	-0.0242062352930829	0.00720851218400195	-0.00153420074573896	-0.00320055764638111	-0.00427726542016555	0.00652512839043248	-0.00398919177287585	-0.00236737919606004	-0.0023358612825829	-0.0020567839164851	-0.00516226849716938
0.0597718539420695	0.0156123822601306	0.000831551414830003	0.126043568730707	0.00192864253696577	0.0019098055891363	0.0228119233589013	0.0105810296101923	0.0058574695169614	0.00191922406305104	0.00136956254921716	-0.00274828448447602	-0.00732406378258819
0.395102666688466	0.0599897766801759	-0.195450554795981	0.352620746858771	-0.0235723653204475	-0.0400544527226865	0.030886085384736	0.0108830022342514	-0.00965684311574289	-0.031813409021567	-0.0600885408448528	-0.0645106448815773	-0.0917759544238732
0.891585793650794	0.108414206349206	-0.640650651096677	0.0857887518037518	-0.024112344351555	0.0108801587301586	0.0221084884559883	0.0061967976467977	-0.00722942410573613	-0.00661609281069819	-0.015233641415774	-0.019874239608345	-0.0313725537534361
0.010277315126161	0.0240647937639809	-0.00144870484066075	0.012958144933718	0.0163169787836795	0.00929326926852609	0.0179018452962052	0.0106418379448801	0.0129752272649139	0.0128051240261028	0.00654952090481989	0.00152916461564723	0.00818363184544918
0.462630220368021	0.232494041211626	-0.264995406319642	0.28320623791025	0.0682726388530681	0.0271016884311192	0.0524331019415831	0.0705521369769089	0.0857692399632715	0.0476871636420937	0.0288713888758049	0.034826519436146	0.00399983356143574
0.0246811926045298	0.00819527027547043	-0.0087517453872301	0.0194639284946993	-0.00298032367982815	0.000880094800973175	0.00346107865877628	-0.00059175235936057	-0.00482653491989769	-0.00105011443942749	-0.000939216214809621	-0.00322414094895745	-0.00210565834173125
0.281725499782662	0.0311539299305468	-0.114670272455443	0.326448685488607	-0.0220995209004972	-0.0210337869236044	0.0356322430903721	0.00295447444053282	-0.00220602601576675	-0.0215666539120508	-0.0368843613390646	-0.0437015825164955	-0.0643561228724775
0.547868062865641	0.314239155529148	-0.330417221427212	0.281604551372213	0.0773731715715453	0.049547589771411	0.0609168072536973	0.0850026439876396	0.0520842093709731	0.0634603806714782	0.0134187128371742	-0.025818335348596	-0.0402790388392171
0.0698378602608837	0.030863468565119	-0.00233381540290059	0.138098051615147	0.0274275936558943	0.00824949018302809	0.0264935622620376	0.0212435860550172	0.0181802918592408	0.0178385419194612	0.0107814670849691	0.0026803258964352	4.75461280286249e-05
0.455851003458433	0.176110129817402	-0.252171800007794	0.314584548202942	-0.0164419524970094	-0.011920492609002	0.0529105430389961	0.0278417915332354	0.00278832080043884	-0.0141812225530057	-0.0246411526689598	-0.0297824222609561	-0.0683848145971588
0.559162367770067	0.166917965593746	-0.341244351930556	0.272579116966442	-0.0364781690658253	-0.0265529048276882	0.0286922942460559	0.00823028834479944	-0.0150766771787963	-0.0315155369467568	-0.0652968594723522	-0.0827184606629895	-0.0894901074075719
0.352464847842595	0.0627836813229894	-0.178248999294381	0.292937803641622	-0.00328910466704052	-0.00173827990877518	0.0439638954999572	0.0311538676262852	0.00282032627200046	-0.00251369228790788	-0.0200121265357542	-0.0347673624194891	-0.0485236140064419
0.474538933321667	0.175612251779245	-0.273456123999879	0.285542668497527	0.0178107798833145	0.0187917181765686	0.072443052493865	0.0531407449426114	0.0292557096221565	0.0183012490299415	0.00398243084928979	-0.0188304046967935	-0.0212984683110302
0.900769285714286	0.0992307142857142	-0.65035807024577	0.0743288961038959	0.0363495382395381	0.0278411904761904	0.0294033337727654	0.030344183218742	0.0271166666666666	0.0320953643578642	0.014215296451914	0.00565663641913627	0.00548820568320563
0.284429776233808	0.0349727823089774	-0.115609695059354	0.331866437635461	-0.00762505796710328	-0.0269992166183172	0.0363172677754609	0.0116592351125699	-0.013398837016165	-0.0173121372927103	-0.0452854932537984	-0.060513967640924	-0.063575848587353
0.122165006209415	0.0958710580204161	-0.0229384388411552	0.211915200946684	0.0881930841520604	0.0215402011521602	0.105426313289028	0.0648689174870486	0.0674138480402613	0.0548666426521103	0.0360118388702779	0.00868398214228226	0.0312831086152672
0.0666084121941053	0.0207198201569006	-0.00391358167680123	0.128010004354826	0.000706281056964436	-0.00106478921647246	0.0273029300152359	0.0149122072384543	0.00878626037189892	-0.000179254079754013	-0.00497797141132331	-0.00673082845277027	-0.0108127739183687
0.0928894646669688	-0.00859554010909937	-0.0389841265706272	0.0841932347192499	-0.0147320290011922	-0.0158775929458996	-0.00453588483218602	-0.00249555935802767	-0.0142223991514705	-0.0153048109735459	-0.0232684371725214	-0.0242849160221641	-0.0231020739164975
0.412149834456834	0.107111942590203	-0.20965477423197	0.348975637913933	0.0461871092357665	0.0258576289598771	0.0995093382039783	0.0229213095722609	0.0124141219881482	0.0360223690978218	0.0100932657566931	-0.0137939157767084	-0.0222191863616587
0.924276428571429	0.0602073016577207	-0.671481232761806	0.0616435714285715	-0.0130085714285715	-0.0394345196248225	-0.000154924519924493	-0.0111153881412704	-0.0235864618714619	-0.026221545526697	-0.0468080887420524	-0.0314934103134566	-0.0415322875178601
0.311294600271193	0.0985836359334895	-0.138806049249013	0.320168817097163	0.041561285374866	-0.0122475559798347	0.065011883657621	0.0256320406832637	0.0319058777979608	0.0146568646975156	-0.00783506337300882	-0.0150459385843962	-0.0318510378593275
0.0287111216083418	-0.00397028634071369	-0.0152469886613339	0.0180299208130433	-0.00818105365577446	-0.00771653625680465	-0.00492206658768029	-0.00448618938765464	-0.00632688374386538	-0.00794879495628955	-0.00760740187164173	-0.00889315381855794	-0.00920252694364511
0.100255530403293	0.0122139767678651	-0.0361599801764208	0.116225573386535	-0.00554771965787908	-0.0122621714094248	0.0159887744436289	0.00237447515248659	-0.00530491859445592	-0.00890494553365195	-0.0155922968143378	-0.017418723702049	-0.0220606177212655
0.663832776084429	0.263129354861993	-0.432065487362679	0.227820993969047	0.00638568407266804	-0.011036420067886	0.063068738227284	0.0574014942731186	0.0211381389727504	-0.00232536799760896	-0.00267359084337937	-0.0373130083838399	-0.0447988992272371
0.347615522981861	0.0689942716392004	-0.17389489531117	0.29587921353786	-0.0102061628543834	-0.00518424747899365	0.0582844060936356	0.0249994192775948	0.0144643504838176	-0.00769520516668853	-0.0158997910899868	-0.0342230167228018	-0.0418553673841565
0.560568753131467	0.27311014970492	-0.344774788900592	0.263010297249377	0.0907373220082944	0.00501455802038997	0.0739336418958106	0.0566700345884454	0.0356670848212044	0.0478759400143423	0.0412098927668901	-0.0171945674138057	-0.011202622177936
0.905643888888889	0.094356111111111	-0.653877584798183	0.0755706565656564	0.0111870634920632	0.00825374680874658	0.0326227533577531	0.0261998809523808	0.0134480158730158	0.00972040515040484	0.014663805418719	-0.0143372377622379	0.000820350238841527
0.910308253968254	0.089691746031746	-0.658442505810708	0.0715099278499278	0.0162812698412698	0.00982096681096689	0.0279303571428572	0.00615966513878285	0.0133872909035408	0.0130511183261183	-0.00105733766233762	0.00319677960927967	0.000408735769734214
0.424665935332223	0.10465636017557	-0.220114056095175	0.344132471314893	-6.8915849504303e-06	-0.0213780553249854	0.105758521276974	0.0727541657727913	0.0487700353358086	-0.0106924734549679	-0.0160375013113093	-0.0115517922085616	-0.0154887254743928
0.140915764680579	0.0181440617789474	-0.0500648994573088	0.171512154652679	0.000504559373647129	-0.00739554802130876	0.0284253388495327	0.0115710374997986	-0.00414263924409011	-0.00344549432383082	-0.0146432077736402	-0.0197002557261906	-0.0194372235659061
0.0151647805070423	0.00247536605315312	-0.00978655672389938	0.00280294814358628	-0.00206051024296355	0.000877227845393722	0.00190835766704542	-0.00039703337379126	-0.00302024697015216	-0.000591641198784913	-0.00268343833254296	-0.00327924456394705	-0.00198298297523401
0.564168398338291	0.164206132633166	-0.346576187815766	0.266149589618603	-0.0452674309725932	-0.0319957949810739	0.0290127932642248	-0.0289323933167325	-0.0287437198519737	-0.0386316129768335	-0.0799825878531223	-0.0891933593775193	-0.112238406735404
0.29271138742151	0.0279706914004926	-0.123217910946759	0.326313488951327	-0.0230002309671153	-0.0408499514389608	0.0180893449637856	-0.00740326307374228	-0.0196173539821549	-0.031925091203038	-0.0469641232481871	-0.050934982260346	-0.0638582658253267
0.449029790339434	0.164928715006166	-0.244442343178154	0.325930875029165	-0.0387793909897217	-0.00185512110376018	0.0420769292914181	0.021142071585097	0.00750637432836004	-0.020317256046741	-0.057270628238043	-0.0668566419156854	-0.0847862447990782
0.857767938727939	0.142232061272061	-0.608347342051434	0.112926392822863	-0.0214466538437409	-0.00664896314796315	0.0178507051472169	0.00566961457559756	0.0122397240624871	-0.0140478084958521	-0.0145517496396792	-0.0327374286490906	-0.052100850424459
0.892015069375069	0.107984930624931	-0.640169441621162	0.0896140215340216	-0.010485289033292	-0.000263857253857136	0.0203124703074705	0.0146998025585526	-0.00296048992673992	-0.00537457314357459	-0.0177946060053188	-0.0396309297791804	-0.0384993801167934
0.075319282757255	0.0524711942487054	-0.0128936639970806	0.11872825461314	0.0260283463791924	0.0256865613180131	0.0711387198263732	0.0564179938731968	0.0279830938447033	0.0258574538486027	0.0173528818478634	0.0362166639958854	0.0266018551183589
0.891389208569208	0.108610791430792	-0.640491690478341	0.0860856508408312	-0.0134406948606947	0.00302584637584646	0.0160642113442114	0.00972217393717412	-0.000450969030968862	-0.00520742424242415	-0.0154495087020822	-0.0251309105136349	-0.0367322454506277
0.924230238095238	0.0575984321047105	-0.671642832669762	0.0607297619047621	-0.0239176200270316	-0.0280286748023217	-0.017357360483084	-0.0187637254412253	-0.0165039020847572	-0.0259731474146766	-0.0298054302641801	-0.0500163082041946	-0.0494132938020321
0.0443374782094183	-0.0136526269098012	-0.0122452646143679	0.0514722539664788	-0.0174608724973414	-0.0138069236120087	-0.00576993897263538	-0.0112197673059072	-0.0158598494242158	-0.0156338980546751	-0.0192919806155671	-0.0208008430143601	-0.0221434998107446
0.19930800864295	0.00914305127348783	-0.0556258299403555	0.308523624998797	-0.0187998501488177	-0.0198749745875367	0.0333998289210569	0.00942649210557983	-0.0055985264658964	-0.0193374123681772	-0.034183572335537	-0.0447028859159719	-0.0527668976888155
0.0955398523047211	0.0509294221684773	-0.0416251850841067	0.0812017594371965	-0.00248256724507208	-0.0079045254463207	0.0266140421385234	0.0182095468296887	0.0120748705393524	-0.0051935463456964	-0.00234962148256976	-0.00403166741779919	-0.00445968196089133
0.546820441058896	0.211004134035303	-0.328382899504422	0.287265231972337	-0.0072875283949988	0.00466541397870723	0.0359126862918074	0.0178678206042231	0.004576445758527	-0.00131105720814573	-0.0416477610938479	-0.0490138666988877	-0.0803723957547413
0.456914170620849	0.148476058213541	-0.260958799884813	0.281501027131628	0.00539996099437795	-0.00610209205205814	0.0416312694890807	0.0289629844571876	0.00757572468707163	-0.000351065528840067	-0.0111099005772462	-0.031984234426554	-0.0567084210502296
0.934629920634921	0.0653700793650794	-0.681696197902533	0.0519300793650794	-0.00476316738816729	-0.0134295165945164	0.00822472943722952	-0.00115840909090903	-0.00279087301587289	-0.00909634199134179	-0.0140651143301143	-0.0296720723390279	-0.0263108323139708
0.924907857142857	0.0620635783923934	-0.671884750545448	0.0621612337662337	-0.0160447127055952	-0.0380672177822178	7.01659451659564e-05	-0.0142532196986022	-0.0180016486291487	-0.0270559652439065	-0.0343097194279935	-0.0397077972539156	-0.0372263830885891
0.475672121519612	0.267339759984315	-0.274303796542845	0.2856492482219	0.0973898968853836	0.00661907566809344	0.12210088802661	0.0572012021400832	0.0805209710557327	0.0520044862767385	0.0381588281422172	-0.00864640169480063	-0.0240164664325216
0.0116792528259431	0.0264084278428982	-0.00190182692236967	0.0151772917674386	0.00692219995887747	0.00271817608225239	0.00756121271083869	0.0118803086203771	0.0127132993037052	0.00482018802056493	0.00771996138007062	0.00325207223031329	0.00668892795137143
0.196307692630255	0.0711026781063312	-0.0821206009077055	0.20823707703756	0.0147099329460591	-0.00252247817128026	0.0424971590858337	0.0394089046578307	0.0146913024007588	0.00609372738738945	-0.00212820008705672	-0.0168557118659658	-0.0178627210853174
0.216292489178587	0.133689243791894	-0.097185154939215	0.208424445751729	0.0728323461655168	0.0138113886046798	0.0532887179720406	0.0715962641558357	0.0557699222607773	0.0433218673850983	0.00199339883437297	0.0287836180532932	-0.0046702968964803
0.0812196088222246	-0.0134266661796279	-0.0280824900640164	0.0894914301681275	-0.0181989954863688	-0.0174272918989414	-0.00216960334566149	-0.00745482566612361	-0.012736579936353	-0.0178131436926551	-0.0214636289603209	-0.0222941091536948	-0.0258946593716647
0.553628201979751	0.185762797069552	-0.340969776069422	0.257661553771079	0.00117873032537275	0.00902778836730889	0.0657255249361558	0.0342965165443614	0.0308899729095189	0.00510325934634082	-0.0242281393014495	-0.0178137245385209	-0.0429000215117399
0.561432727958333	0.182746124951602	-0.347348248686361	0.254033620884727	0.00249313007642538	-0.0102034944268894	0.05980374941421	0.0134894160068088	0.00726829847191801	-0.00385518217523206	-0.0277372032801166	-0.0274663902009405	-0.048074898846289
0.395583468470477	0.0620073446875137	-0.197266324796544	0.346212672349487	-0.0321760726311375	-0.033705958771336	0.0146011912006614	0.00459304725094661	-0.0306427703459274	-0.0329410157012368	-0.0547948594719862	-0.0757934789344845	-0.0873082908810988
0.131444897500234	0.0678607706218805	-0.0534315890219137	0.131006712794118	0.0206831619569938	-0.0139676899039	0.0449079639198857	0.0126601123196049	0.00534298665539301	0.0033577360265469	0.00739645102683084	-0.0113761873392422	-0.0141873957495462
0.128055865948781	0.067341232965662	-0.0507794159407633	0.131150880858013	-0.00412074120103019	0.0133773067002234	0.029859597952324	0.0298848599669351	0.0139352972311995	0.00462828274959659	-0.00780320016185646	-0.0136452901795584	-0.00541756261050327
0.896670483405483	0.103329516594517	-0.644755592190193	0.0852786075036076	0.00826755078255081	-0.0261652393446974	0.0113975996225997	-0.000280308692855225	0.000480062136139714	-0.00894884428107334	-0.0276187132447016	-0.0229453698076475	-0.0307107916921238
0.581056985175095	0.268496402479464	-0.359993686222511	0.263351950602333	-0.0219489567365689	-0.00665099217279574	0.0651124624326763	0.039651224450047	0.0158957722590959	-0.0142999744546823	-0.00477593068037951	-0.0285545792407585	-0.0623829296620624
0.909863095238095	0.0901369047619047	-0.657781464374953	0.072933054494525	0.0163169047619046	-0.0122233189033191	0.0288148232159997	0.0110303246181922	0.00351670634920631	0.00204679292929277	-0.00386154189556631	0.00280911477411472	-0.0073744375318523
0.92968246031746	0.0703175396825396	-0.676433410812636	0.0584591439606146	-0.010905185925186	-0.00993654761904761	0.012859365079365	0.00238535714285704	-0.0120796957358499	-0.0104208667721167	-0.0095193217893218	-0.0339981086663595	-0.0195937209445183
0.552949936137694	0.182038518721837	-0.33929446657299	0.261238371176763	0.0109036246167734	-0.0137880007487761	0.0576658416505812	0.0166747508958563	0.00583105692783636	-0.00144218806600127	-0.0172179453258902	-0.0401378332081614	-0.0618010482684147
0.553245447716892	0.189168734298271	-0.340401536045701	0.257638290920621	-0.00775499597816298	0.00162075108270221	0.0696601506578218	0.0370494296185369	0.0176206216750515	-0.00306712244773033	-0.0101082072137836	-0.0329900507931898	-0.0369031847660144
0.016746299368791	0.000551853243352801	-0.0107665999531737	0.00142037832637883	-0.00366463378869367	-0.0033383152524909	-0.00247011834905724	-0.00233205434538894	-0.0016480852985259	-0.00350147452059228	-0.00187778201367703	-0.00364293895723572	-0.00273896880338857
0.568529984323731	0.257334771668854	-0.352182624645052	0.256549464692487	0.07573672417663	-0.00507926443078621	0.110454296016959	0.0817913837600199	0.0365544297716699	0.0353287298729219	0.0227955037662335	-0.00883810515369621	0.0124323496520736
0.560626189398383	0.186068140863997	-0.347152820439485	0.252139102261326	-0.00643690768409921	-0.025815973787048	0.0552006441243313	0.0361632612528114	0.0117627769367925	-0.0161264407355736	-0.0278119984033609	-0.0261771106970307	-0.0481631235352561
0.662779280032468	0.25782230317187	-0.429776947208588	0.234286947099533	-0.0166815791482401	-0.00483908345892237	0.0652436399147837	0.0219754130233754	0.0162948998315886	-0.0107603313035812	-0.0223754910253632	-0.0279837475598843	-0.05754233389545
0.0737623718013471	-0.0104341148283766	-0.0342953263667749	0.0521776505368424	-0.0138174940266887	-0.0142339015704872	-0.00407345389017121	-0.00504659346152127	-0.0117264060169969	-0.014025697798588	-0.0164678276237743	-0.0200862304158545	-0.0217883116027981
0.4356421767291	0.188796740471042	-0.235018326290897	0.322811589943581	-0.0340690472018457	0.0234652990938825	0.0678372880729896	0.0423088888139114	0.0152763913999993	-0.00530187405398164	-0.0290801048199357	-0.0460649781928236	-0.0574462847489938
0.561318043164449	0.257834251241527	-0.345759378437344	0.260389570998404	0.0698264988637065	0.0229314797553339	0.0987814009635427	0.0973737703921161	0.0718136173987672	0.0463789893095202	0.0153299220977631	0.019239016029455	-0.00356232483191454
0.931203015873016	0.0687969841269842	-0.678941807350814	0.0523460750360751	0.018473015873016	-0.00988644444444431	0.0293686507936508	0.0197548412698413	0.000919545454545645	0.00429328571428589	0.00304724358974362	-0.0107813492063491	-0.00851063248026485
0.853084545454545	0.146915454545455	-0.605870319340458	0.107464331550802	-0.0278852125858319	0.000413264121499446	0.0282589430014429	0.0174214740462495	0.00910252381777155	-0.0137359742321662	0.0024151406926407	-0.0322140107002113	-0.0252224976769839
0.0832039779781083	-0.0132196433377927	-0.0287196863197429	0.0927212625601037	-0.0235891982513668	-0.0246252237668394	0.00161529339946102	-0.00945781822274251	-0.014986488701844	-0.0241072110091031	-0.025888783674153	-0.0242066570236513	-0.0292518057381302
0.0115135968249453	0.0245174494927454	-0.0011610359959795	0.017540651625931	0.0156653085463578	0.00533312125143436	0.0218434002696517	0.0181094861213558	0.0116104114170815	0.0104992148988961	0.0101861681264485	0.00721384566815299	0.0123193089515242
0.878421464646465	0.0711668492348275	-0.629029080695047	0.092065808080808	-0.0348112170950293	-0.0334093030501981	0.0103668411024459	-0.0108559107388607	-0.0187793097821424	-0.0341102600726136	-0.0353695831499726	-0.0535188934460963	-0.0635962979178949
0.0707868857744068	-0.0143997193369217	-0.017732032298504	0.0959995414169816	-0.0205785480998235	-0.0252078423540632	-0.00432399840877402	-0.0102931420478374	-0.0171556777164268	-0.0228931952269434	-0.0249497539054176	-0.0275527970274906	-0.0317232651675221
0.107360454599321	0.0542547463142615	-0.0488504510709326	0.0833984060321366	-0.0148413373849489	0.00619077065730288	0.0267139667156364	0.00982139461283493	0.00342727437795122	-0.00432528336382298	0.00476259875291556	0.000794429172851566	-0.0120338102638757
0.0863266561121541	-0.0142641376295769	-0.0322396833858599	0.0866831831013151	-0.0200986056127828	-0.01933996345824	-0.000329323843368173	-0.00904272877914199	-0.0161723415773008	-0.0197192845355114	-0.0250442437985298	-0.0276599988121596	-0.0304423640231657
0.660957495408414	0.261061248936895	-0.430272359273403	0.226510251702161	-0.033952357197209	-0.0179910440547441	0.0381799120475312	0.0178328189346133	0.00991829419429002	-0.0259717006259765	-0.0406407616301667	-0.0251884116917858	-0.0580968553191421
0.093113622656961	0.0157899197471148	-0.0322469339380687	0.11036989452911	-0.00401194146368272	0.00358650774115366	0.0206050604553657	0.0112533562691958	-0.00103033320457306	-0.000212716861264534	-0.00129676452899413	-0.0138900005835387	-0.0129704804944893
0.933335714285714	0.0666642857142857	-0.680530458274272	0.0526788311688312	0.0036809595959596	-0.00105452380952387	0.019347857142857	0.0140324603174603	0.0110736904761906	0.00131321789321792	-0.00816610389610384	-0.00526813020313022	-0.00916424242424241
0.111564089403834	0.0643592177981126	-0.0481564757681323	0.101142517576729	0.0131807167851721	0.0128630616532586	0.0413600605252444	0.0145207262213772	0.0194045926013314	0.0130218892192153	0.0195309912237749	0.0121867519877031	0.00411592178929716
0.0668529095881283	0.0192818145366023	-0.00428423382942673	0.126707404866773	0.00316406874028823	0.00453096240254705	0.023438363399256	0.0170639461319214	0.013197760859439	0.00384751557141763	-0.00343277955914779	-0.00380465834774638	-0.011262914084195
0.852382544122544	0.147617455877456	-0.604277953212305	0.112231787428258	0.00352994872774293	0.0430045987345987	0.0538670374070374	0.0263052571541842	0.0323616225441226	0.0232672737311708	0.032577047952048	0.00736513098013103	-0.0118579078377763
0.0391083380293003	0.0133039554194497	-0.0258756374422764	0.00699444529801985	0.00275018546650596	-0.00713996404486267	0.00114525660271872	0.00222518104959066	0.00136343213839725	-0.00219488928917835	-0.00685483881410619	-0.00558325904611019	-0.00598772242393095
0.896145490620491	0.103854509379509	-0.644705383433058	0.0836581457431457	0.022269309024309	-0.0158927104766579	0.0180869402819404	0.0144225036075036	0.00647103119103121	0.00318829927382558	-0.000494976134976177	-0.00670509157509158	-0.024376105936547
0.109162095364737	-0.00825339619468847	-0.0367292848237162	0.129446308304629	-0.0211190989208619	-0.0188374512175861	0.00319508542491402	-0.00643869117802047	-0.0161022785242863	-0.019978275069224	-0.021289417225679	-0.0250217509629537	-0.0345550307652996
0.431274574162331	0.0835269626443405	-0.239456389667437	0.289008533428352	-0.00684227782870339	-0.0173173890973061	0.0402670810115167	0.0243945504607719	0.00655787251541784	-0.0120798334630047	-0.0391308696975462	-0.0454060098180518	-0.050123892694898
0.0375884308592491	0.0121796804274575	-0.0250093899878177	0.00566506922739007	-0.000968719311798011	0.000554117052138633	0.00370481897829407	0.000313466883453205	2.04969186669984e-05	-0.000207301129829689	-0.00394922890915458	-0.00573450179580826	-0.00548800686046604
NA	NA	NA	NA	NA	NA	NA	NA	NA	NA	NA	NA	NA
0.110802090551539	0.029738583599373	-0.014237035680121	0.212296474499874	0.00881557246973247	0.0214946670195329	0.0407661597275938	0.0230206153226946	0.0166235009209322	0.0151551197446327	-0.00628843405216367	-0.00726371099231381	-0.0166742131095997
0.0422791055195341	0.00875561796383938	-0.025316064255497	0.01625028256411	0.00492636963793625	-0.00879836028393692	5.20299300409491e-05	0.00330030530043237	-0.00349503280334344	-0.00193599532300034	-0.00521451957397884	-0.00534490920751688	-0.00640267813125352
0.894988261183261	0.105011738816739	-0.644438518791981	0.0807499206349206	-0.00391570680727893	0.0103340354090352	0.0281456673881674	0.0187480158730159	-0.000474139326833822	0.00320916430087814	-0.0173432070707072	-0.00475704072361338	-0.0112230478001533
0.416067306417502	0.109877411329356	-0.214544176909041	0.340529467738545	0.0499131386637883	0.0332809150242285	0.0882193663150507	0.0586540935953526	0.0346661737072958	0.0415970268440084	-0.000505583754385253	-0.0125899932076423	-0.0517415615085072
0.655618884809849	0.261620906552933	-0.425419205822041	0.229550856723128	-0.0218169434827397	0.0100828144923759	0.0599827660355829	0.0184433312641237	-0.00318420008759401	-0.00586706449518182	-0.0272686185870912	-0.0416092651963811	-0.0617363927578981
0.48323370377269	0.166415881212146	-0.281032965837525	0.281203471339227	0.00503921607740637	-0.00453355514102377	0.0457921625762667	0.0436392057710492	0.0143686831089729	0.000252830468191301	-0.0184698924211903	-0.0366243205638797	-0.0443252091133745
0.307676046152528	0.0365614877434478	-0.121867044040502	0.379387540760243	-0.0298668551472032	-0.0291843451075794	0.0301495308581679	0.00670283080352257	-0.00986788704471286	-0.0295256001273913	-0.0487252283932561	-0.0587469965014162	-0.0729328633800253
0.187177431662266	0.0759562135057031	-0.0755686366466835	0.206392571414875	0.00950032454101041	0.00490086326500258	0.0532719788813398	0.0371491249688058	0.0225217148766222	0.00720059390300648	0.00421903703001189	-0.00588493295519218	-0.00999127880616313
0.526732211344132	0.118306863036217	-0.313448862677805	0.286139998832028	-0.0499113717416172	-0.0788915619309006	0.0289491244707848	0.0133249360168642	-0.0204439753597482	-0.0644014668362589	-0.0758785952462597	-0.0772235126616102	-0.11015548850417
0.567207683207569	0.266895754005362	-0.348211424403592	0.269081243944709	-0.0110151544619214	-0.00143022362725809	0.0592985336013981	0.0450016371893478	0.00151304727600865	-0.00622268904458967	-0.024558727267798	-0.051910632373844	-0.0558219678393694
0.56595524427632	0.260870298317067	-0.349070023422722	0.261841372217476	0.034443794116596	-0.00911559295048248	0.0680991447414234	0.0700104136199967	0.0530514632910721	0.0126641005830568	0.0240402821745258	-0.0196095776368758	-0.0244543128370902
0.0912348395391514	-0.012535480623196	-0.0355387270272165	0.0897258669485556	-0.0167456090346128	-0.0168436300661951	-0.00214756455927437	-0.00927234465553076	-0.0134911083739205	-0.016794619550404	-0.0204864596317623	-0.020737594354875	-0.0261372995286814
0.0681937279782876	0.00983224061585013	-0.0229745015754053	0.0780392992551906	4.37884253867982e-05	-0.00219049587014125	0.0133249854038589	0.00679763004530277	0.00498289292471379	-0.00107335372237723	-0.00187028175080677	-0.0098440330282934	-0.0117170003923943
0.0871751538231227	-0.0126472237634576	-0.0322268575121125	0.0888657515069787	-0.0128494683171736	-0.0140355335564321	-0.00186531556272068	-0.00690143823074096	-0.0142192589347925	-0.0134425009368029	-0.0187493642016123	-0.0236890792262781	-0.0240119712452853
0.932505952380952	0.0674940476190478	-0.679087385418887	0.0562940476190478	0.0145092857142858	-0.0109791774891773	0.0189152380952382	0.0175074104490283	0.00607011655011658	0.00176505411255423	-0.00271830827067654	-0.00641459956709933	-0.00789047258297249
0.0300795462910999	0.0354408025500101	-0.0106879091980099	0.0276943264571069	0.0384151569748288	0.00525866573045957	0.0195158228770426	0.0330515179192701	0.029338129882273	0.0218369113526442	0.0209020283215306	0.00681616778920131	0.00528006037936554
0.138598947715094	0.0422638295312108	-0.0496253083114593	0.16983259690022	-0.000491809721022141	-0.00515572628575492	0.0349083625169674	0.0208610278124483	0.00523777628485825	-0.00282376800338852	-0.00944603325800272	-0.0131988557313715	-0.0105134133925872
0.131764093795646	-0.00779535872708559	-0.0528485425251963	0.133433274871296	-0.0196905890822565	-0.0279518516145829	-0.000306217550585186	-0.00314029635191204	-0.0124814437812074	-0.0238212203484197	-0.023518415421291	-0.0330787283830837	-0.0393060064527206
0.222110229291071	0.0967283884293504	-0.0799708407859865	0.281774491042193	0.00763722795699828	0.0319546072005338	0.0654108858708654	0.0400446941340036	0.0360586507517825	0.0197959175787661	0.0349593577092155	-0.0117133601355119	6.20667262674623e-05
0.403096723742224	0.0669541255157805	-0.204815121463685	0.339303422885341	-0.0310606509742808	-0.0723517999625617	0.0155288215039661	-0.000730079250770788	-0.0176948674096497	-0.0517062254684213	-0.0590098273778426	-0.0717261974644549	-0.0789772361776219
0.325873446825372	0.0878305489980952	-0.142340385174167	0.351481562624793	0.0233431504366687	0.0200298719864522	0.0816090535927512	0.0643957826169365	0.0385932929576932	0.0216865112115604	-0.00582563172717776	0.00534212764703301	-0.056036822434029
0.930060476190476	0.0699395238095237	-0.677047429794887	0.0569140692640692	-0.00276029581529591	-0.0111800793650795	0.0110720238095237	0.0065605735930736	0.000707341018544527	-0.00697018759018775	-0.0173514502164503	-0.0135958473470974	-0.0231832120657122
0.117178497859553	0.094178380963762	-0.0188639300653643	0.213187601217445	0.043480172253004	0.0270717909965574	0.0960144218959364	0.0451126931087809	0.0727965962222588	0.0352759816247807	0.0423686314527338	0.0112046676990929	0.00238874927244212
0.552618030606926	0.182938735989407	-0.338724989626642	0.261869307551097	0.018537629182687	0.00593193480726795	0.0665593410424941	0.0293315549541837	0.0163903465645807	0.0122347819949775	-0.0180881973471564	-0.0408641917593202	-0.0535565115646482
0.580220258579939	0.356312599274098	-0.358645980974383	0.268123504179988	-0.0136797773913344	0.0602473085925417	0.102707108608289	0.118581074125279	0.0790777064554031	0.0232837656006036	0.023360003843048	0.00630232091895233	-0.0200424698095426
0.858922264957265	0.141077735042735	-0.610728290182005	0.106201157502628	-0.00710961621711625	-0.0169644708994708	0.0500946332262509	0.0475272588522588	0.0266060464166037	-0.0120370435582935	-0.0132801859156048	-0.0144015852615924	-0.0121759969708655
0.0987211521378183	0.0477993163969925	-0.0443424006708541	0.0799586215945433	0.011106083857922	-0.00509961909401885	0.0210646416299604	0.0130433682602647	0.0159267930769164	0.00300323238195158	0.00375502631017768	-0.0122525385459554	-7.17835674253348e-05
0.892320483405483	0.107679516594517	-0.640593262170702	0.0888576984126985	0.0239167035742037	0.00233506637437586	0.0363226515151517	0.0327606277056278	0.00505457241832252	0.0131258849742898	0.00434474220224224	-0.0183726181103187	-0.0178020933396666
0.118943873624938	-0.00958851644108444	-0.0432256329587085	0.132747760848266	-0.019540236656399	-0.0156498027745599	0.010060593318155	-0.00295993562170946	-0.0138595126254925	-0.0175950197154795	-0.020596933484187	-0.0237077012855947	-0.0316573940798147
0.42597100782367	0.120009292911052	-0.221228376869615	0.344277414636223	0.0382575909137312	-0.0157773659731458	0.0890464639781207	0.0315895899031495	0.0288895508094474	0.0112401124702927	0.0282836481928298	-0.00867077591751608	0.000312761878175916
0.409973057046937	0.11294513032772	-0.209146789431393	0.342935928922817	0.0477342167785115	0.0281119262122736	0.101048382449757	0.05816373591849	0.039161025885722	0.0379230714953925	-0.0100144716988362	-0.0310185167158026	-0.0222134456647157
0.118858449025459	-0.00661032714918311	-0.0429550626305321	0.13490882923031	-0.0192003609988372	-0.0220110248718942	0.00601698511940144	-0.00827660149470712	-0.0140290150299948	-0.0206056929353657	-0.0217157275575243	-0.0292396040188948	-0.0307314347016717
0.892867546897547	0.107132453102453	-0.642248541044884	0.0831906349206348	0.0245956421356421	0.00877546897546888	0.0267038528138528	0.0281604292929293	0.0144015079365079	0.0166855555555555	0.0170186069340017	-0.00350696969696962	0.000237781195412845
0.562655521249609	0.311356673673859	-0.343644513759776	0.274417044010791	0.00777644872074057	0.0118915012782194	0.110711927932132	0.0577599266525214	0.0652139741438317	0.00983397499947991	0.00424627868592276	-0.0311495467935083	-0.0195885243368269
0.483588126439481	0.17125047361553	-0.27843757737472	0.294052518848344	-0.00163381870616341	-0.0341451243708963	0.0616323688909553	0.0584865691043822	0.0219008948215532	-0.0178894715385299	-0.0183133246198596	-0.0392617437639197	-0.0494304029350364
0.932018492063492	0.067981507936508	-0.678708271418734	0.0564251443001443	-0.00366411976911962	-0.00274666666666656	0.0124403790490557	0.0114951262626264	-0.00155333333333318	-0.00320539321789304	-0.0118438973264436	-0.0166132636399547	-0.019265743145743
0.2234718027068	0.100162814813067	-0.0802496911907548	0.284583913279414	0.0339074672300748	0.0318450066684222	0.0500922732093604	0.0378629065591519	0.0383987841590554	0.0328762369492485	0.0166320213258409	-0.0151776943887646	-0.00301307014786786
0.0317199982601444	0.0102953968898832	-0.0209263875355311	0.0071780016370115	-0.00276241218829922	-0.00507108792765377	-0.000464379999379858	0.000312370768276449	-0.00190809361929301	-0.0039167500579765	-0.00325282228522691	-0.0037355958247675	-0.00496168168083634
0.456000681848894	0.157845266916496	-0.259900874952196	0.282347125134373	0.0179627288866932	0.0265240051789462	0.0599012720801645	0.0340351871333717	0.0149459297789218	0.0222433670328197	-0.00704514216195484	-0.0186978237835265	-0.0403845397795872
0.102637863833143	0.0256970692388479	-0.00664255328529173	0.217456031963157	0.00046125972711844	-0.00598370215695926	0.0364383550906847	0.0153955929233464	0.0182554600019853	-0.00276122121492041	-0.00264048231567252	-0.0082945247087349	-0.0136904063009572
0.012809766755915	0.0245958642922422	-0.00246641433795171	0.0161054215356806	0.0204249579677656	0.00236508763334581	0.0117251492807641	0.0125091240438395	0.00826395017918455	0.0113950228005557	0.0123127611575877	0.000925332965786197	0.00584966926800659
0.100336815358477	0.0446956751710551	-0.0438800784857223	0.0868911420139226	-0.00484210062647399	-0.014407667130998	0.0173830847039769	0.0059327434449338	-0.00184923337479234	-0.00962488387873599	-0.012985627760215	-0.0121970970238191	-0.0189710856981914
0.000479629268623607	3.29301197096754e-07	2.53910518203249e-06	4.744166041028e-05	8.12336249027257e-07	1.75946014115488e-06	0.000205624437828293	0.000121308907804306	5.40619469344535e-05	1.28589819509107e-06	-4.42033954856609e-05	-7.92798366801699e-05	-0.000111021036890639
0.134386164025387	-0.000403267452281669	-0.0203875591368947	0.251300243145949	-0.0199392346641324	-0.0213984998894153	0.0167857034297024	0.00657696081032966	-0.00991106882905546	-0.0206688672767739	-0.027836530698491	-0.0341868751321825	-0.0390971378157492
0.029684096014631	0.00671654775549792	-0.0182282388088477	0.00939234952087486	-0.00244963968611766	-0.00249171267515511	-0.000385528452028244	-0.000204938285732044	-0.00318868228231407	-0.00247067618063638	-0.00450648081911013	-0.00660439578254006	-0.00762630308684672
0.179226487315241	0.0316681633387894	-0.0688127357996617	0.209821222091712	-0.0122714657344422	0.00185214378127971	0.0407154599332039	0.0189751601027662	0.00394185877882086	-0.00520966097658127	-0.00773469743688279	-0.021729403102243	-0.0309311633412556
0.662009722093645	0.316296341491734	-0.430863144085085	0.226981832733565	0.0748293928605321	0.011296787297109	0.103533265569986	0.0472926722150426	0.0474077932906702	0.0430630900788206	0.0408424619375372	0.00797263116976565	-0.0517268454464366
0.181972972743399	0.033635855549324	-0.0683030772161316	0.220775458450885	-0.00927355577568567	-2.56626435904406e-06	0.0325484407227057	0.0268857451333862	0.00322761312415845	-0.00463806102002237	-0.0107732324021931	-0.0260923293530031	-0.0406057923807987
0.3231398529702	0.0944814942758855	-0.141097683716621	0.348261376174336	0.0286125544699282	-0.0124436919916284	0.0695394570290941	0.0448630619619624	0.0480069376744269	0.00808443123914987	-0.00238007749484309	-0.0388041392121065	-0.0315869878322784
0.300488596541324	0.0388720165622676	-0.121226159885737	0.357960422264531	-0.0233153953726705	-0.0308275359166549	0.0325220277068867	0.00843231888375023	-0.0096580565787428	-0.0270714656446627	-0.0378139896228262	-0.0554449091230103	-0.0699350691044276
0.906320158730159	0.0936798412698412	-0.655087841926874	0.0725234776334776	0.0270279365079364	-0.000674500269845169	0.0455340079365079	0.0241537429074192	0.0130538888888887	0.0131767181190456	0.0154642871834048	-0.00186394216017916	-0.00446763442697673
0.00794759580827538	-0.0047956929923833	-0.0042700756708185	0.00564150679068458	-0.00559136982595437	-0.00556209037423704	-0.00472092380913546	-0.00514164177500699	-0.00580351522390896	-0.0055767301000957	-0.00583238397855603	-0.00643542150161355	-0.0058007271853739
0.298626155920766	0.0928294440830537	-0.129443976575068	0.318556209156149	0.0341627416045194	-0.0251678538902928	0.0753343117172041	0.0419299095629111	0.0445241489927856	0.00449744385711331	0.0293334226273654	-0.0114270907507785	-0.0274058541022578
0.294911925299894	0.043889127640204	-0.113211684817169	0.373845823823216	-0.0133159862474749	-0.048183231077736	0.036573367203991	0.0124850409265982	-0.00616560617350065	-0.0307496086626054	-0.0443301883779871	-0.054932281461855	-0.0671286616623235
0.904932063492064	0.0950679365079364	-0.653709806890598	0.0738170274170273	0.0264542135642136	0.0159820057720057	0.0322227380952381	0.00915926046176041	0.0314160714285713	0.0212181096681097	0.00531091686091678	-0.0296429888072066	-0.0127476334776335
0.364464550691296	0.130461461626575	-0.189571069694759	0.284402781277478	0.0182115243576758	-0.0160763135590593	0.0751561035920141	0.0368769945319627	0.0195744954976748	0.00106760539930828	0.0104141319047074	-0.014680776787849	-0.0394554209683705
0.104597509279263	0.0445845223630042	-0.0476802175991569	0.0834138764938216	0.00222076033126113	0.00460277652492189	0.0121302455451382	0.0108233080732631	0.0064306777293963	0.0034117684280915	0.00203458308323619	-0.0130845450250992	-0.00494585663899401
0.859537145077145	0.140462854922855	-0.610219082753073	0.110479067044067	-0.0217542541445482	-0.0250448470804632	0.0288710794760795	0.0159574586524587	0.00469150044400046	-0.0233995506125056	-0.00263631548466392	-0.0277486653120439	-0.0343638879648714
0.897259047619048	0.102740952380952	-0.645818940431615	0.0825445887445887	0.0270340476190475	-0.0137354695304694	0.0274282543273719	0.0160826298701299	0.0149839482739482	0.00664928904428908	0.00348522297147302	-0.0178993992033079	-0.0197356724403048
0.00926060892389242	0.0325459448351581	-0.00161391277634846	0.0137545101619496	0.0300425229499232	0.0059809045926443	0.0250177210716736	0.0253203069829129	0.0184663716443067	0.0180117137712837	0.0085888789521986	0.0203064381446306	0.01859048844013
0.102428813537243	0.0562411685954801	-0.04500780774175	0.0847322022445722	-0.00133158020902155	-0.013901920997266	0.0185216716849576	0.0225412081351361	0.017185740860331	-0.00761675060314375	-0.00476490516668489	0.00408259752726854	0.0011097255436351
0.000957958022532953	3.64042561185657e-05	-0.000195776485861693	0.000506672703531231	-0.000288735797709363	-0.000392450566890869	-0.000132734729940506	-7.54425641585758e-05	-0.000203271667829388	-0.000340593182300116	-0.000259397849969414	-0.000277849124956681	-0.000336741290724497
0.103065046320304	0.0552202041431908	-0.0460861741687289	0.0809179865732504	0.00645153822103361	0.00656117354354724	0.0149676367123962	0.00795060049167441	0.00995621065648351	0.00650635588229043	-0.00799038148585916	-0.00222248643391416	-0.00240431369911236
0.307634799845129	0.0373097779884506	-0.136339969971002	0.319202796158853	-0.0182336982709663	-0.0567976861423701	0.0254286666960888	-0.000479164113935282	-0.0114594654784253	-0.0375156922066682	-0.0390092459981741	-0.0574729997720534	-0.0649557441980387
0.0782553026685868	0.0547780961613763	-0.00918114676111371	0.134899713415179	0.0698436304002364	0.0121875525349928	0.0720887956163558	0.0474818929664904	0.0519243425770655	0.0410155914676146	0.0171686582756517	0.010420513254011	0.0316647530763394
0.098451442281671	0.055634569734431	-0.0417327038205235	0.0857819695798734	0.00111182822570523	0.0129967188729484	0.0281543858354152	0.0104086428277834	0.0104357998469906	0.00705427354932683	-0.00527881971259259	-0.000260002669872902	-0.0090619135366246
0.104999743421893	0.0466630894285015	-0.0484044333607963	0.0819747266091574	0.00545383593562396	-0.0101479322785827	0.0183811036418881	0.000465810453993895	0.0110103628535296	-0.00234704817147936	-0.00261134448553518	-0.00410462758790729	-0.0160259780008476
0.212352911472556	0.137520992057239	-0.0928084792974092	0.215231568730641	0.0819152222718131	0.0110038469919905	0.108913709780845	0.0465462032038101	0.0592230885493649	0.0464595346319018	0.0196131750670116	0.000507004779431303	-0.00679237635509086
0.034404407777945	0.0122329697739572	-0.0225954479480291	0.00600958005567787	0.00495918980864295	0.00351937871471488	0.0013979466431839	0.00234956020760977	-0.00161043125549715	0.00423928426167892	-0.00244983029935106	-0.00597825486447418	-0.00111039621769279
0.654484895466188	0.31552879489006	-0.424150135876983	0.231320952446677	-0.00547984403425872	-0.00409829983755283	0.0895109772443938	0.0630338827706468	0.0376319452106562	-0.00478907193590583	0.0149843335893123	-0.0157117871638786	-0.0426569994083603
0.0768860462108794	0.0577723203751857	-0.0131082803232078	0.121808580156572	0.0203394244464812	0.0306160667422185	0.060728423957527	0.0242102280399283	0.0565793963515927	0.0254777455943499	0.0127241608324212	0.0280230191796256	0.00889957084431556
0.419696148985323	0.114439154565385	-0.217611840993141	0.33965168035169	0.0434530320466389	0.0255594583693254	0.0965960656090779	0.0371866683393357	0.0518039209925882	0.0345062452079821	0.0186770843824658	-0.0299426926558757	-0.00647787846052145
0.092529700154259	0.0514029010138451	-0.0397287860508772	0.0796967912287275	0.00456101585402582	0.00655240906063589	0.0268745297080906	0.00805362536364417	0.00794164303247953	0.00555671245733086	-0.00302156662090704	-0.00834475149175408	0.00171875017876701
0.844376892551893	0.0838146132370934	-0.597172726639625	0.11607743899891	-0.0277741962258832	-0.0177905612510798	-0.00716420135128337	-0.00354566406482226	-0.0162854349827	-0.0227823787384814	-0.0347900053869166	-0.0390775532752787	-0.0416674246076627
0.039333446870872	0.0101108764958366	-0.00408908059835325	0.0521840848924851	-0.000308032230859637	-0.00254217393302052	0.014714051468569	0.0146421046491503	0.00141204678894469	-0.00142510308194008	-0.000160234938450382	-0.00429460983996325	-0.00403616788022997
0.849656385281385	0.150342595947252	-0.601540924240309	0.114787251082251	-0.0246716860100683	0.0203294624819624	0.0362971500721502	0.0283513347763348	0.00856283437151084	-0.00217111176405294	-0.0113823195393358	-0.0239626694345386	-0.0298985853272177
0.173984359033991	0.0372218739560964	-0.0637664645612865	0.214993011074881	0.0063858599707006	0.00439397440167599	0.0442760394246618	0.0228908262423893	0.0142616452581729	0.00538991718618831	-0.00593259203162927	-0.00836311004715834	-0.0168263020117278
0.0374484302807334	0.0118722705231858	-0.0250485637608848	0.00535562699950403	-0.000885750131011012	0.00668613033173638	-0.000837146538054001	-0.00178377501053945	0.00162094668561526	0.00290019010036269	-0.00538364791221787	-0.00428681255848078	-0.00300109619388948
0.144839859711796	0.0977912804547197	-0.0553068798158965	0.165071309346184	0.0287754412323906	0.0048362964732048	0.0860562603070469	0.0368876957243337	0.0254894600762996	0.0168058688527977	0.00866331310713245	0.0290336835552691	-0.00828975325175002
0.0789676919790849	0.0290648918534237	-0.0385872232874481	0.0519956131318391	0.00276167868276024	0.00284736349861336	0.00646465266605861	0.00567180345124502	0.00920302941311399	0.0028045210906868	-0.00776557263708136	-0.00764644466769587	-0.00995282599255556
0.0783894613640445	-0.013818276055628	-0.0269198891449214	0.0851342713467021	-0.018102513099332	-0.0192472823310569	-0.00817465883998809	-0.0102883013425917	-0.0133561004949136	-0.0186748977151945	-0.0221956140099361	-0.0251923947106813	-0.0275369826744922
0.563897462053776	0.158353507282443	-0.345127652721524	0.271872232313902	-0.0524500509232524	-0.0470653756412924	0.00670047185070211	0.000230008945724003	-0.0289735168881314	-0.0497577132822724	-0.0731303253001483	-0.0856768609820034	-0.0942354945021016
0.881874179154179	0.0738705133916503	-0.631909534988434	0.0912856069420775	0.00235846153846153	-0.0290597519637226	-0.00404730698656774	-0.0103293458665518	-0.0275924910670896	-0.0133506452126305	-0.0360851261274622	-0.0499491913373641	-0.0599537703992405
0.542970769598191	0.314573430800753	-0.326251487634699	0.284057746691351	-0.0176054446642782	0.0395026324272235	0.0891423175825626	0.0534370000348005	0.0678317437054979	0.0109485938814727	0.0116022513402243	-0.037730834129775	0.00270228311566456
0.0096303488280576	-0.00246092699561555	-0.00324359984671303	0.0129507095414125	-0.00381783956286682	-0.00496528309149496	-0.00209439485164645	-0.00238757711774389	-0.00220236768298753	-0.00439156132718089	-0.00442793320638476	-0.0045873492392291	-0.00460213852024628
0.0724240075364162	-0.00771417226616494	-0.0347350652586254	0.0480434668846653	-0.0120947278429579	-0.0134239182617277	-0.00134357371181494	-0.0103594415688145	-0.0117594722378741	-0.0127593230523428	-0.0131707126532113	-0.0209129280723215	-0.0196914204285765
0.895060483405483	0.104939516594517	-0.642948671936883	0.0880193026907733	-0.0185154322964616	-0.0151347827172825	0.0221589427239429	0.0051553571428572	0.0118635578237554	-0.0168251075068721	-0.00934235728235711	-0.0242492148367589	-0.0374306615613899
0.926251507936508	0.0737484920634921	-0.673851772491541	0.057937582972583	0.0023044516594517	0.00687634920634916	0.0163994877344877	0.0035577417027417	-0.00306858891108885	0.00459040043290049	-0.00904657647907658	-0.0244818833245134	-0.0238194756625467
0.0238357013630504	0.00897911745237297	-0.00803389519247663	0.0193859122389536	-0.00400973033432418	-0.0022347983283168	0.00497423849026034	0.00651882272532332	5.77368101277939e-05	-0.00312226433132048	-0.00506179465808724	-0.00167667341408426	-0.00310329661651638
0.537032254598311	0.111224768413648	-0.320926973133438	0.287417591957557	-0.0267994368541116	-0.0569571222796477	0.0266471261434049	-0.00690668120483495	-0.0217976909887122	-0.0418782795668796	-0.0631817042738329	-0.0705379540546985	-0.0958386784330396
0.199119642115901	0.0772319522361236	-0.0844322218005148	0.206764922739521	0.0114750312959746	0.0113936582582014	0.0536287564592048	0.0380826511579964	0.0281709874714043	0.011434344777088	0.00334030108329281	-0.00994824690057711	-0.00267136808978538
0.151349888823583	0.0559721464732624	-0.0569457845510736	0.175760493273737	0.0179584197667741	-0.0034007164862592	0.0479585186208924	0.0429303953064329	0.0338229713956978	0.00727885164025743	0.00627604881340163	0.000550905429521298	0.00726039743591428
0.0631279966635815	0.0209687948246932	-0.00115242305828103	0.129014112653058	0.0117553532098493	0.00950712061772811	0.0228235816621212	0.0180830141455546	0.00933745839676149	0.0106312369137887	0.00283549150964178	-0.00459649570468187	-0.00903403495699003
0.562067883966471	0.191348000896098	-0.346962232057902	0.25820448324527	0.000235695141030057	-0.0388963847649062	0.0521370020702681	0.0274002220365499	0.0209381092544834	-0.0193303448119381	-0.0282765118950383	-0.0401202983927256	-0.0719165700367311
0.387934836425409	0.0648117216629044	-0.191390547617798	0.346207946335789	-0.0318169387872162	-0.0656621113089688	0.0257699667009257	0.00489222514156951	-0.0396470650414538	-0.0487395250480925	-0.0666760642567401	-0.0660390845742024	-0.0892408763407453
0.0503997526157297	0.00548178570022571	0.011856788181982	0.136616830177914	0.00045507905940867	-0.00115960257650608	0.020219471163408	0.0121452394115369	0.00359767777191741	-0.000352261758548703	-0.00428629754562672	-0.00699540753472158	-0.00964258873393963
0.0422779846307474	-0.000340378373707532	-0.0122344499086736	0.0491544571307534	-0.00637422950460539	-0.00851299391356875	0.00255968995587246	-0.000263317689899616	-0.000554852266136434	-0.00744361170908708	-0.0089797948398161	-0.00968313892143507	-0.0101454200447188
0.855692928737929	0.144281126833598	-0.605697294037708	0.117485253080253	-0.0155368453974647	-0.0181102020955689	0.0122906197745135	0.0120171842046842	0.0038274385336885	-0.0168235237465167	-0.03536910002834	-0.0304760162201346	-0.0434535991220234
0.552391088483183	0.307071267643693	-0.335587144458699	0.27485171096186	0.081862383405316	-0.00897165095130836	0.0833609630877093	0.0519490912911381	0.0473931538468758	0.0364453662270038	0.0311024382911819	0.0331038694281132	-0.00100542011574345
0.307906864556367	0.0391161067477612	-0.122988519409948	0.37453250667013	-0.0149391860254242	-0.0195982815551912	0.0276767526067468	0.0110195442048404	0.000935380510440287	-0.0172687337903077	-0.0432158954371832	-0.0450886447457861	-0.0773888407021526
0.0904088700670264	0.0120104184675581	-0.031108994200789	0.107749151654063	-0.00432032491662285	0.00107253767185503	0.015431921173838	0.0108803424195751	0.00829484815287186	-0.00162389362238391	-0.00280239564833819	-0.00876350786248743	-0.0120091910998291
0.934075476190476	0.0659245238095238	-0.680646849026592	0.0548190692640692	0.0107668131868132	-0.00676738095238083	0.0147271017871018	0.0139275732600733	0.00816281746031744	0.00199971611721617	0.0163680952380953	-0.00157602453102457	-0.0123590674603176
0.0455251640943835	0.0132297648586294	-0.0267527301426872	0.0194240727238161	-0.0023789328728101	-0.000924299284857738	-0.0021600310665183	0.00128055179771813	-0.00184866510101029	-0.00165161607883392	-0.00514067370528287	-0.00783802593573543	-0.0076264645206645
0.216087932908145	0.0215977669420777	-0.0567440869078495	0.357538749919331	-0.0227239125725818	-0.0184703200464907	0.0376454089191622	0.0147968436101847	-0.0016445267088176	-0.0205971163095362	-0.0301806343892236	-0.0385732681281083	-0.0465706574014209
0.132477180130744	0.0697554410117024	-0.0548544887552014	0.127778817395437	0.0138108151363786	0.0162435690449697	0.0380304837114548	0.0341495273753295	0.0227592817249566	0.0150271920906741	0.00314202061314386	0.00735318076436051	-0.0209645338341121
0.666959041558941	0.307086143941434	-0.436765369106421	0.217935886337823	0.057059557365655	0.038828249461349	0.0703183161586897	0.0808077974302748	0.073571139616093	0.047943903413502	0.000916080612636927	0.00980235193192003	-0.00813720213325808
0.14016088661621	0.00602327069717642	-0.0229327988235248	0.258798925439712	-0.016683868665183	-0.0118216797134592	0.0236026849363153	0.00642530105372249	-0.00676703320012659	-0.0142527741893211	-0.0238803741968381	-0.0326000048607508	-0.0411638329674909
0.285897029768408	0.0368959476502371	-0.118232853076206	0.32619869170277	-0.0429250522822492	-0.0517959069953901	0.0208817763813626	0.00927235470060811	-0.0130053283469577	-0.0473604796388196	-0.0436827571550064	-0.0446696778883088	-0.0644157034386002
0.132333877963834	0.0748792741180226	-0.0529534542767341	0.136003405977961	0.0176199167388773	0.0157405743040408	0.0154949752457996	0.0136652739833771	0.018051500930852	0.016680245521459	-0.00420658732297058	-0.0142954657984045	-0.00306340114685832
0.0998693591581694	-0.0136732032739681	-0.0413228252016364	0.0918641991181681	-0.0196010806942921	-0.0259928405066129	-0.00186864346420287	-0.0121189365858424	-0.0140751764783736	-0.0227969606004525	-0.0210034133019673	-0.0258657441116598	-0.0290360871450656
0.442550177680915	0.17506190812947	-0.241776280561586	0.316528461536639	-0.0408103465317416	0.00968560503871063	0.0645030994055316	0.0430719654267445	0.0228382486913831	-0.0155623707465155	-0.0243875564752063	-0.0399846112399845	-0.0772173445953961
0.052413620641569	0.00427658999239804	-0.0326796505323329	0.0167223759663632	-0.00499331147185417	-0.013427527844616	-0.00186052841575752	-0.00482336093112242	-0.00400459203354281	-0.00921041965823511	-0.00740213036873914	-0.0103973511650678	-0.00951754706642956
0.304039333000462	0.103655141618704	-0.13513096330034	0.313011771306363	0.0473564535598333	-0.0229709053864529	0.04634004055288	0.0556520750307378	0.0464660091503907	0.0121927740866902	-0.0210624099244043	-0.0109030608374227	-0.0417165784409399
0.480751990559689	0.174518336917984	-0.279440089396498	0.279684160820047	0.00394718420876233	-0.0140419819295504	0.0772758914297865	0.0399533304913847	0.0252866245425579	-0.00504739886039401	-0.00642465525317731	-0.032789586986423	-0.0346510798988073
0.659713146682446	0.31859595452208	-0.430008621828562	0.223454695592294	0.0766856041562625	0.000845100651610697	0.0793537413558763	0.085471036621333	0.0790264243874818	0.0387653524039365	0.0353822157820154	0.00218158978306859	-0.0321514021834035
0.40940204495382	0.0686178352786825	-0.209449114943653	0.339544131516768	-0.00635525414401039	-0.02612382449915	0.0470226782582208	0.00352832518970936	-0.0127205385654545	-0.0162395393215802	-0.0460128529653244	-0.0538795449847993	-0.0755801998311302
0.841732633477633	0.0885546997493096	-0.594706077344055	0.118045334436805	-0.0087083959667783	-0.0159926745386052	0.0197685692181503	0.00208580033259953	-0.0126139870963135	-0.0123505352526917	-0.0340585715815706	-0.0423839704944001	-0.0478780114364011
0.535768743799708	0.222775810584878	-0.320319566998239	0.28508106448049	0.00546892553275768	-0.00132741210906595	0.0620958908886978	0.0396347918866576	0.012864289200521	0.00207075671184587	-0.0255379285636613	-0.0389804151298451	-0.0613096352099093
0.438829481346455	0.157749005499851	-0.244937879489432	0.29085810641507	0.0244710138001438	0.000570635830004662	0.0607676409478705	0.0428462581041446	0.0312222141281375	0.0125208248150742	-0.0135704747505797	-0.0259514565077593	-0.0395993090932315
0.074111529268535	-0.015153495459244	-0.0251490740482823	0.0799561538685589	-0.0161363027750829	-0.021713814621485	-0.00395444742187817	-0.011864194918677	-0.0106263977999568	-0.0189250586982839	-0.021729005747056	-0.0230791576852852	-0.0285226776627497
0.13550127605679	-0.000310264555529099	-0.019884500359653	0.256478510540792	-0.0200878083186988	-0.0141017264363524	0.0163796974698212	0.00210120164687713	-0.00773619838430717	-0.0170947673775256	-0.0296783881808473	-0.0368416109801222	-0.0405006852913919
0.0472489576661238	0.00147370805862602	-0.0182631591364566	0.0439735495961121	-0.00508822992859288	-0.00219452337837463	0.00994766529952581	0.00517542539825016	4.40038007319329e-05	-0.00364137665348375	-0.0062353968657481	-0.00719461374062455	-0.00808548717900745
0.0396131345969995	0.01386587814727	-0.0265394002398149	0.00577953553991796	-0.00283765030709415	-0.00925034650066515	-6.59489300991675e-05	-0.000654838365821593	-0.00171845771494508	-0.00604399840387965	-0.000867291027300536	-0.00124865355901129	-0.00655853672017162
0.153994495053284	0.0986754393414209	-0.0608771959127394	0.170978217929927	0.00232482500463177	0.0219070423307402	0.0826164891802324	0.0187224338844255	0.0721722737847147	0.012115933667686	0.0141823661449623	0.0239668584050328	-0.0062710463710644
0.889450014430014	0.110549985569986	-0.638941322775029	0.0861752262116968	0.0257274764124764	0.0021253052503053	0.0237337540237541	0.0392732135919638	0.0201216125541127	0.0139263908313909	0.00571074348750678	0.0105000818054495	0.0048905554412908
0.895338282828283	0.104661717171717	-0.645057501961083	0.0791378669043373	0.0187173543123543	-0.0340799501126668	0.0328837012987012	0.0342706854256853	0.00013869588744575	-0.00768129790015626	0.000487423434408663	-0.0238492995892997	-0.00535006687756689
0.0159981873991664	0.00338530852154059	-0.00984657604760564	0.0024388616995852	-0.00372458697483696	-0.00161414944752476	-0.000672876370752275	-0.00153228906849187	-0.00182187636374775	-0.00266936821118086	-0.00387986165880895	-0.00199881919627696	-0.00462733516482348
0.0490400571937739	0.00705907693293374	0.0137490367532281	0.13981263984169	0.00147002037422406	-0.000412101593858356	0.019444967034249	0.0126075309156422	0.00352529994031645	0.000528959390182854	-0.00484049519548616	-0.00758772709912005	-0.00783094144287037
0.463351357675164	0.101339006212245	-0.264334653687345	0.288616661123875	-0.00469610096078799	-0.0230839789849318	0.0553766289194326	0.00559115864159315	-0.020538427576706	-0.0138900399728599	-0.0435690096578033	-0.0298820754457677	-0.0507915071251812
0.215596529347973	0.0148088933732226	-0.0560779075746564	0.357351530916108	-0.0174013559474233	-0.0170384255883324	0.0366977799223657	0.0167386063157795	-0.0020323461415292	-0.0172198907678778	-0.0292663363471654	-0.0446060417302145	-0.0591127629048343
0.00950119700425633	-0.00509893362317454	-0.00371700540796072	0.00793702613442684	-0.00443913271386553	-0.00490774978336343	-0.00273953675885586	-0.00390032554003867	-0.00433484100345038	-0.00467344124861448	-0.00493048232441233	-0.00530507132918212	-0.00562504888444727
0.153564703816091	0.0980994207457265	-0.0584215168996968	0.177887915527595	0.0137993240895146	0.0371808564460505	0.0709603872421627	0.0312636468939198	0.0619154281419995	0.0254900902677825	0.00196239211216198	0.030080621446047	-0.00596388603018944
0.213340880634708	0.0189580442307137	-0.0539793031932754	0.359502589611548	-0.0191400687727269	-0.00887040484899626	0.0340509456331155	0.0178126916132036	-0.00394384144802487	-0.0140052368108616	-0.0306580709067843	-0.0399504523388327	-0.0599947873077612
0.0101636764352254	0.0336632664217702	-0.00203293621339373	0.0146236965211832	0.0164077954308407	0.0186991095516217	0.0204602468222428	0.020916695794549	0.0162411638026094	0.0175534524912312	0.0213075965482636	0.0127123824100611	0.0152121690881849
0.303191676038989	0.0999607290345155	-0.133592714035814	0.315697710667384	0.0128161909523784	-0.0176049897013781	0.0618686805794798	0.0642446184712363	0.0328616573823046	-0.00239439937449987	0.021131428295899	-0.000580365724701326	0.00303361844669514
0.0157757582131546	0.0309891762834237	-0.0040328667312381	0.0191840761064446	0.0121164904121887	0.0164097571956652	0.0266885602435707	0.0283502681576692	0.00918792111147776	0.0142631238039269	0.0074017893925247	0.012384152990042	0.00495566271373712
0.93683119047619	0.0631688095238097	-0.684025934464748	0.0491833549783551	-0.0197257198855495	-0.014027619047619	-0.00208911976911974	0.00341007936507942	0.00108714285714306	-0.0168766694665843	-0.0205650360750358	-0.00980855377079048	-0.0238993434914757
0.471885793797902	0.168626634766998	-0.270848556411499	0.287794956142239	0.00167110989121622	0.00424532080081819	0.0727093087353488	0.0393231087610547	0.0231276171679924	0.0029582153460172	-0.0103907739229697	-0.037089441316615	-0.0510756098465556
0.0438448140763896	0.00839142254055825	-0.0263020556965952	0.0169228903360858	0.000348697175620319	-0.000715254328595115	0.00552809535801847	0.000609710368074445	0.00125879648018533	-0.000183278576487395	-0.00917760507295931	-0.00640860413082335	-0.00329228761755794
0.646239464411095	0.259423371247777	-0.419434356852717	0.224301871685313	0.0222317379941147	-0.00570155720888854	0.0643344756452102	0.0372740626162551	0.00955991961956815	0.00826509039261314	-0.00195484182693617	-0.00992856300284095	-0.0444924661984889
0.568387643596017	0.16874923498386	-0.34854130259357	0.272597826104308	-0.0421978305437485	-0.0412720055317617	0.0471553397816846	-0.0402064026041911	-0.00869151433447191	-0.0417349180377551	-0.0768972829425765	-0.0564408674898298	-0.0891487578238943
0.20730155664571	0.132527763215545	-0.0881913507599457	0.217929846921398	0.0714629653175544	0.0577263098839051	0.101300021508535	0.0769245275637881	0.0735523085776635	0.0645946376007298	0.0282593642651528	-0.0111094924606108	-0.000408778540381405
0.101567576721536	0.0355065267684051	-0.00836107526268064	0.208296262070507	0.0273220433443183	0.0166631431261244	0.0521358411017392	0.0299153154645426	0.013855444027892	0.0219925932352214	0.00594446460044402	0.000254792320699276	-0.0120395159685444
0.584696986135294	0.348618647264593	-0.360748805006183	0.27281879127831	0.0185482658838722	0.0151348937241883	0.0943539747090695	0.0653192801421794	0.0683518024418964	0.0168415798040302	0.0427485002247181	0.030877136655702	0.0223503874919161
0.0136682920001793	0.000581084370749082	-0.00901243467840819	0.00302601180873802	-0.00531449839407488	-0.00479849417958233	-0.00275065770404115	-0.00313070126792685	-0.0031187763865247	-0.0050564962868286	-0.00433419553297518	-0.00489726625687726	-0.0043394566147999
0.552078802204988	0.260753922951792	-0.338703924417398	0.260580268459591	0.0339088562164164	0.0209331293966353	0.0969092216181914	0.0541932414487252	0.0233442348374284	0.0274209928065258	0.0325126446581957	0.0201441235735252	-0.0437534711876602
0.450008129693061	0.180054761806244	-0.245070260768663	0.325877469624382	-0.0310096080052372	0.0120070528797532	0.0614509616383406	0.0375223852826027	0.010339112908363	-0.00950127756274199	-0.0475910964419292	-0.0509522181782629	-0.0549914478983606
0.3274075637495	0.0893682427882957	-0.143202443799093	0.353278917763926	0.0411735123661701	0.0304186889745882	0.0762662135597005	0.077460973816123	0.0391414380311508	0.0357961006703791	-0.018681787865336	-0.025644690525716	-0.0109953913428623
0.064038428931367	0.00499813799337125	-0.0233027742080082	0.0683309402941525	-0.00234335480702112	-0.00542649411153311	0.0110169623607607	0.00388084622884947	0.000364055045423348	-0.00388492445927711	-0.00388406684206387	-0.0130336934382414	-0.0131605609461939
0.840585702075702	0.0818714634591311	-0.594619028195516	0.114468415571357	-0.0242031985267914	-0.043456116322658	-0.00553501682019653	-0.00546819963698497	-0.0292634611176775	-0.0338296574247248	-0.0409896669229336	-0.0505897606835095	-0.0564383355710674
0.0316634721380457	-0.00540902742381607	-0.0174577151078802	0.0157833227412785	-0.010676300742122	-0.00717289065119827	-0.00572987729179986	-0.00352895045492788	-0.00700890336532593	-0.00892459569666014	-0.0102725068067886	-0.0117442131658357	-0.0107251265425232
0.20417535556264	0.135307104010628	-0.0875651827196881	0.2097325313813	0.018402278284147	0.0359703919142745	0.0541345413413525	0.0518979151992904	0.0472610667385039	0.0271863350992108	0.0035219146977066	-0.004114404302721	0.0435656492770078
0.896337308802309	0.103662691197691	-0.644477428739743	0.0855950530515236	-0.0209105411255412	-1.8419913419887e-05	0.0284033247308246	0.00802644326433788	-0.000497879538761903	-0.0104644805194806	0.00151342789520414	-0.00340675737875828	-0.0254841240866978
0.847763513708514	0.152228019657918	-0.601200871471956	0.109698304473304	-0.0310636362820186	-0.00651539995296035	0.0335495815295817	0.0156275882695736	-0.00110396418657022	-0.0187895181174894	-0.0146015516635255	-0.0373164348511378	-0.0316524383136991
0.405710340771125	0.0642748362540813	-0.204583057749181	0.348257439977538	-0.0301707559849954	-0.0451582483581359	0.0419595049987964	0.0175310191622218	-0.0122778612671101	-0.0376645021715656	-0.0448444191432117	-0.0590198088773947	-0.0730696811121975
0.126128382471469	-0.0041176528726173	-0.0481630162148215	0.135795213037605	-0.0158821349503598	-0.0214914301032426	0.000757777793031628	-0.00251166644009637	-0.0117849042347862	-0.0186867825268012	-0.0235911624378573	-0.0307644727876003	-0.0251144321637647
0.307155890475782	0.0386457787063872	-0.126097107662674	0.359986781656507	-0.0307376939080944	-0.0303115202416724	0.0259985285146839	0.0177811851638874	-0.011406700099493	-0.0305246070748834	-0.0445226177600345	-0.0547358816438661	-0.0675590849648059
0.0757175259121361	0.0342622886917243	-0.0353966734964527	0.0548142277436192	0.00876234510228088	-0.00757999873701184	0.00860083728806149	0.00457720641854512	0.0032243269893194	0.000591173182634519	0.00362058314773014	-0.00598918340187063	0.00192290255036479
0.119478151872852	0.0667546754547371	-0.0454476868056317	0.127566136877733	-0.00713734427968098	0.00944995493891015	0.0349347893983361	0.0208345330201818	0.00844652907606658	0.00115630532961458	0.00179943719083032	-0.00408864135259637	-0.00420581402279221
0.547465529122996	0.316211385931489	-0.330197135477373	0.281648283179744	-0.0207853934829354	0.0329850881689456	0.0681487869281099	0.0333717730413308	0.0487899563415218	0.00609984734300517	0.0456328541614309	0.0338741909500231	-0.0242931481130245
0.00868991052405601	0.00682375602950781	-0.00255982367186169	0.0132050341308782	0.00464731514834937	-0.00547412476629924	0.00120855163056358	-0.000842052799494543	0.00320625140326101	-0.000413404808974935	-0.00549725082195489	0.00312354924948634	0.00299982818002418
0.105991080719268	0.010421042438357	-0.0422754226780196	0.108642567254336	-0.00165551714555277	-0.0066665646213208	0.0146066769042304	0.0121754071252033	-0.000489922863939687	-0.00416104088343679	-0.00976463205732117	-0.0114083729255623	-0.0130139998181363
0.0753399717318586	-0.0128638414449636	-0.0263171427491957	0.0823929376021811	-0.013402791132928	-0.0159434337438662	-0.00279312629762508	-0.0085828062230643	-0.0157037575972777	-0.0146731124383971	-0.0181677720439096	-0.0246292096110921	-0.0281575008251409
0.546231383125518	0.203710874581545	-0.329747095865589	0.279059040067414	-0.045691239748866	0.00243151043328549	0.0740037538212172	0.0276243419993689	0.0163050775849386	-0.0216298646577903	-0.016898689740979	-0.042250059620663	-0.0674373856401922
0.643309636784532	0.161254987931284	-0.415140264141727	0.233780561306435	-0.0497014937585497	-0.0422820043249965	0.0261917064387764	-0.00287322898346054	-0.024423824055145	-0.0459917490417732	-0.0847759411588895	-0.0618730630932703	-0.0734990647462623
0.0166564769987189	0.0306206418958834	-0.00543422655494675	0.0165499277618101	0.0348641580872433	0.00567635758806171	0.0123686939639107	0.0314051634472462	0.00961007602358802	0.0202702578376525	0.018708916998793	0.0240977841160283	0.0088283228249095
0.108041156542421	-0.00689942802494113	-0.0355632063246495	0.131722829098023	-0.00907393579771783	-0.0193503740157936	0.0046932074875977	0.00161907470815768	-0.0113130412366084	-0.0142121549067557	-0.0210175346361868	-0.0227982855960208	-0.0258207667081675
0.457614877103289	0.251688052904536	-0.262354941226746	0.277613391052585	0.0977245492697816	0.040673970139898	0.100341155170186	0.110240693877313	0.0358825692220492	0.0691992597048398	0.0304575312408619	0.0150121284971258	0.0354052686826178
0.0671261695072287	0.0442731799817109	-0.0318006724475483	0.0488479548374914	0.0147088626549517	0.00487593238833033	0.0226451010877488	0.0218243883755129	0.0178214739878706	0.00979239752164099	-0.000497768090480674	0.00494777225495029	-0.000762983236063872
0.32585622005261	0.090218216775266	-0.14107365264074	0.356700461564318	0.0139142435219998	0.0333553708908484	0.0922069652103564	0.089885933974687	0.0126799590542686	0.0236348072064241	-0.00262914433102118	-0.0135559076766396	-0.0261378985321174
0.550290776752343	0.188261007168183	-0.339919384715176	0.249661360043979	0.0101455386547248	-0.0163765906303228	0.0638199455333944	0.0409465938469878	0.0314638768054318	-0.00311552598779896	-0.0103798731975134	-0.0251349660767169	-0.0354490914496283
0.659658064323892	0.257840312574892	-0.428037948429276	0.231658548866838	-0.0165544853144763	0.0125966007645605	0.0511917656618711	0.0319072091570959	0.0110375475058196	-0.00197894227495798	-0.0244062465298999	-0.0391737933151181	-0.0461217315845553
0.088226803594333	-0.0110258915875126	-0.0354575541383566	0.0837803636803262	-0.00984420412914917	-0.0138832266805555	-0.00102534084205405	-0.00617808035017828	-0.0109745627098509	-0.0118637154048523	-0.0164813916748793	-0.020257367489585	-0.0244235414074719
0.103397119896791	-0.01040197835508	-0.0320402845311442	0.132153711771783	-0.0178527757062534	-0.0156038913695642	0.00941779747248329	-0.00820857455645198	-0.00988322433128164	-0.0167283335379088	-0.0227177524211925	-0.0252983434476644	-0.0289192015382848
0.0250469048092662	0.00341573035483154	-0.0150376442789948	0.00866483562435023	-0.00592775078187552	-0.00409426415758846	0.000545985659594433	-0.000293787227713786	-0.000797964649114979	-0.00501100746973199	-0.00366472716907231	-0.00529536966131889	-0.00628562919856131
0.325918922387803	0.0918642890011049	-0.14384629587592	0.34552589855709	0.0129953245105424	0.0475336058896981	0.0801300544424328	0.0510927947319977	0.00719418896915408	0.0302644652001202	-0.0132322226567133	-0.0147345040747974	-0.0259555035937884
0.858974129204129	0.141025870795871	-0.611057208274399	0.104869293255764	-0.0117467907092907	0.00840026473526467	0.0226163578088577	0.0140074639948152	0.000914878878712888	-0.00167326298701298	-0.0153490299250186	-0.0327855987957454	-0.0451934083789017
0.645133026401834	0.273617179588186	-0.417836847020097	0.227548527623388	0.00937621739739392	0.0307572330610162	0.0815442113105982	0.0476970230844561	0.0333634059317095	0.0200667252292051	-0.0055992703390767	-0.0403166427235442	-0.0453136400151768
0.0145368359455021	0.000819613673041553	-0.00969380256027626	0.0028475677080584	-0.00323931080857068	-0.00429784330074994	-0.00275800654814632	-0.00432313911146965	-0.00358196445746389	-0.00376857705466031	-0.00506853131797311	-0.00419930104749261	-0.00495422442529019
0.0122384459553688	0.000382791945553169	-0.00790845151102299	0.00313254165827278	-0.00236572905033946	-0.00141989663305428	-0.0015110558902884	-0.00323232927523389	-0.00146293826877981	-0.00189281284169687	-0.00386947453662731	-0.00397220611410857	-0.0039524309022562
0.566530290980146	0.262165590358819	-0.349910237994614	0.260838984568685	0.0351114404089961	-0.0219151987221229	0.117288952882153	0.0741812697459183	0.0530291149110975	0.00659812084343658	0.0136834903210038	-0.0134436698110894	-0.00691330767087983
0.555570404686069	0.185132961993286	-0.342204687466233	0.25649592953814	0.0196428751213553	0.00623744880680044	0.0509555306938277	0.0408957459991119	0.00952013414701502	0.0129401619640779	-0.0320731912612815	-0.0190082284561484	-0.0366865951181927
0.138800837072787	0.00424524571277299	-0.0242851957721696	0.248584392213462	-0.0171603129901901	-0.022138101645067	0.0195507491458196	0.00403477486497075	-0.00806473016621642	-0.0196492073176285	-0.0244839462700143	-0.0368887229715738	-0.0422786620346953
0.935477142857143	0.0645228571428572	-0.681712258588166	0.0549228571428572	-0.00607364357864348	-0.0252148340548339	0.00225935286935297	0.00319908730158736	0.00143486041736052	-0.0156442388167387	-0.00881488095238081	-0.0142660141790575	-0.025400191058941
0.662005072953038	0.255872345044765	-0.428870060717398	0.235678997316218	-0.00905127772997916	0.0140033562108429	0.0543910707161063	0.0307511189995382	0.000672084983223908	0.00247603924043183	-0.0224344095188724	-0.0380180622851012	-0.0480738532308652
0.657290818883883	0.317133108719988	-0.427192095046526	0.2271480086706	0.0250876875606957	0.0134311025573991	0.117382909557094	0.0561033184730683	0.0666326958668771	0.0192593950590474	0.0633706746584975	0.0125686013869476	-0.0350636478279318
0.407998301412696	0.10936222159689	-0.206831090059679	0.346084514986591	0.0266881220750173	-0.00892094430099771	0.0854439348940833	0.0377913522203176	0.0459722957324544	0.0088835888870098	-0.025732276461339	-0.0228216994642617	-0.0690056447700829
0.432758498171099	0.0846432516769869	-0.231130018137708	0.32989741108607	-0.0718185415755002	-0.0409905163320365	0.0333154670074119	0.0070584232375307	-0.0326857413850468	-0.0564045289537684	-0.0668221738486534	-0.0879248016302094	-0.0935820970079374
0.889290735930736	0.110709264069264	-0.638849339856763	0.0860910822510823	-0.00319915362415357	-0.0223997828348497	0.0247551464222052	0.0171448346672484	0.000294578599505102	-0.0127994682295016	-0.022870337116358	-0.0203062120804033	-0.0288711173331538
0.93223	0.0677700000000001	-0.679060274158377	0.0554970588235296	0.00797151515151528	-0.00652720057720046	0.0160738095238095	0.00385575258075255	0.0215707539682541	0.00072215728715741	-0.00101495663693019	-0.0100498232323232	-0.0157616323953823
0.223623364851254	0.102206289638781	-0.0808925213177525	0.28175146039174	0.0131553559590251	0.0359058797028241	0.0645053709331599	0.0660131138817945	0.0523511956358582	0.0245306178309246	0.00277253808867972	-0.00403776940054679	-0.00954921598055608
0.0981467554943175	0.0566507300393563	-0.0416611415342824	0.0845742006833645	0.000220749732411776	0.00621509340990727	0.031864833384937	0.0143304415655772	0.0134281029080782	0.00321792157115952	0.00146770010845759	-0.0120910292452229	-0.00977965542812451
0.299347930710974	0.101124294404427	-0.130752437623314	0.316366305963168	0.015445641259962	0.0415998305245575	0.0674609627766691	0.0416648231322051	0.0233840408861817	0.0285227358922597	0.0128351743245111	-0.00899709592132858	-0.00554140381854684
0.0769260940418523	0.0318007193496722	-0.0366261457946533	0.0538165558465665	0.00242853392739018	-0.00446104094282371	0.00876993272916055	0.00837382527804656	-0.00154708414115483	-0.00101625350771677	0.00179921694464574	-0.00693204425270695	-0.00544597031792345
0.0848192672494901	0.0550826273293195	-0.0388325591579299	0.0675209627489268	0.015271981112245	0.0166375020974044	0.0404315058238122	0.0327294366547867	0.0197844000627502	0.0159547416048247	0.00585357740732856	0.0105344347157448	0.000277421823646221
0.127614672276058	0.072044158869321	-0.0508463700064368	0.128776968717972	0.0250638578797686	0.0177389594921284	0.0464666092253648	0.0219491875182273	0.00535541874800111	0.0214014086859485	-0.00935700313696002	-0.0127298804288496	-0.00959111817784333
0.885140714285714	0.114859285714286	-0.635896917458881	0.084612012987013	0.0304719047619048	0.0166330762244291	0.0468408008658009	0.0412639682539683	0.0266681312925121	0.0235524904931669	0.0224234235209235	0.00518972582972577	-0.0153842562382578
0.932914126984127	0.067085873015873	-0.679485499820243	0.0559804184704183	0.0229814285714286	0.00245039682539672	0.0235525396825396	0.0156444913419913	0.008078373015873	0.0127159126984127	-0.012894566960817	0.00482539682539684	0.00488258297258293
0.42080704569966	0.111846435259668	-0.218401950197002	0.339022332426957	-0.0083421361374425	0.0114468663683476	0.0964172562738298	0.0307012247918015	0.023795018465117	0.00155236511545254	0.0245356386501978	-0.0200863273992463	-0.0615415046682444
0.894330101010101	0.105669898989899	-0.642879933620849	0.0855680808080809	0.0246090331890333	0.0237909307359309	0.0318950790875793	0.021289274891775	0.000352919641418148	0.0241999819624821	-0.0115414913436236	-0.0114055941280941	-0.0080456843156842
0.031883266923716	-0.00294906892875145	-0.0167661818969753	0.0197010960846754	-0.00499480630032822	-0.00942417601362302	-0.00329526243493678	-0.00594899562947865	-0.00616092600446904	-0.00720949115697562	-0.00589424962800455	-0.00745163092927759	-0.00854856694651292
0.463325495644993	0.244561986783305	-0.266639148015403	0.277856466719715	0.0793946201460572	-0.0128647103003714	0.101454796326024	0.0956331196972492	0.0709622173424448	0.0332649549228429	0.0282347676654225	0.0299047003818333	-0.0207191108054683
0.45989129081516	0.0985254818333745	-0.259489697306791	0.296949056411872	-0.00492542617719471	-0.00832479452215301	0.0522450370817894	0.0320654299091035	0.0125502708387285	-0.00662511034967384	-0.0206049283556013	-0.0348165970179504	-0.0440759830093373
0.882451969141969	0.067115797155715	-0.633643873487069	0.0851916672216673	-0.0335836696685528	-0.0395466721145747	-0.00495734791316949	-0.0200026988975675	-0.0268003513203653	-0.0365651708915637	-0.0427678134904431	-0.0615659928601343	-0.0579905733234549
0.897871832611833	0.102128167388167	-0.647737670988847	0.0759463492063492	0.00248477633477628	-0.00519041902541906	0.0255391086691087	0.00942515151515166	0.0247524531024531	-0.00135282134532144	-0.0228996207550619	-0.0084645745920745	-0.00103229899729884
0.581423317538548	0.256281542702294	-0.35967519104923	0.266791043973304	-0.0384006223126355	0.00358003184440236	0.0621492325933953	0.0217831711858404	0.0238839126645167	-0.0174102952341165	-0.0279230637231372	-0.0507383990318696	-0.057764315831777
0.128331287746506	0.0668345437095327	-0.0520407284953751	0.126971713426508	0.00900451103931921	0.0145209314695904	0.0367901291383282	0.0221281482739496	0.00832769761500285	0.0117627212544548	-0.00231232725848227	-0.0118465785120591	-0.0181195107390197
0.0506157548994054	0.0168862056378576	-0.0290133132020267	0.0229961253293899	0.00418677102843083	-0.00333585517399645	0.00981228965701464	0.00262650610233128	0.0033084808762877	0.000425457927217189	-0.000484766647419303	0.0016056777395518	-0.00681968791894037
0.879956346431346	0.0694009533241778	-0.631207454036009	0.0874618353868355	-0.0326158845541182	-0.0362314275203753	0.00361991774522352	-0.0140897929604219	-0.0186750515274136	-0.0344236560372467	-0.0405452414490803	-0.0489720505054355	-0.0589496000129294
0.011634987446666	0.00651973223890871	-0.00427558901861541	0.0153870070101841	0.00264550477495859	0.00408360244587804	0.00481926938573701	0.00179959271681679	-0.00147934253152484	0.00336455361041831	-0.00123875682674728	0.00267365992632207	-0.00334087160651942
0.431627176019695	0.0856099863329384	-0.238616780113926	0.294845520898305	-0.00467825920349663	-0.00558602667251079	0.046746120972925	0.0122356858899665	-0.00769074407670711	-0.00513214293800368	-0.0120795062145546	-0.0413762738764212	-0.0639958547031119
0.934398015873016	0.0656019841269841	-0.681305645814225	0.052991075036075	-0.0151064285714286	0.00189031746031743	0.00536785103785098	-0.00276367473958272	-0.00832972360972351	-0.00660805555555566	-0.0211575252525252	-0.0170570648795649	-0.0304539549909071
0.113796531024812	0.0739486613627704	-0.0425782562107855	0.128301319107691	0.0141281083191633	0.00823865826974339	0.0312337190533708	0.0626489973056244	0.0235301473123179	0.0111833832944534	0.00470116684677326	0.0244641941379955	0.0331742660702829
0.0199400749622381	0.0322865723296361	-0.00691524171852832	0.0195943584577163	0.0405125097082554	0.0143308323874026	0.0324515550625582	0.0261217497797755	0.0254224158436737	0.027421671047829	0.0155930318819112	0.0105997318868075	0.0128284851589654
0.0443570738085325	0.0108094488424767	-0.0260034626199686	0.0189575596529266	-0.00666131948702286	-0.00575887032433117	0.00927618882833937	-0.00113055939945622	0.00209589175731832	-0.00621009490567701	0.00143769948958253	-0.00438756012901454	-0.00320194402968255
0.22867193012828	0.102338048844738	-0.0820834594707487	0.293572109952948	0.00709524691043725	-0.00564112099264502	0.0902417293460452	0.0463451639736365	0.0541477345000467	0.000727062958896102	0.00630381397195803	0.00938701200880823	-0.0107789093043455
0.307706805384376	0.10204873177646	-0.135570171333077	0.321844286393283	0.0478341552965593	-0.0133515489941713	0.0698628346626445	0.0753616075813672	0.0174097578031178	0.0172413031511939	-0.0181856831978663	-0.00186880533433537	-0.00196396871947729
0.199353522387755	0.0105033913113342	-0.0547385439530637	0.313699084957873	-0.0197349126212054	-0.0251766081269659	0.0364188862667474	0.00693098637682824	-0.00809890843510874	-0.0224557603740856	-0.0271308197089744	-0.0399289222645905	-0.0540716751775943
0.0643276284164035	0.00496113300750088	-0.029887105990437	0.0478903985240762	-0.00418270107671029	0.0032818041095061	0.00548490646215286	0.00686402041196024	-0.00207415667441294	-0.000450448483602095	-0.00665700741822799	-0.0065989528784756	-0.00825702415582052
0.399838849637896	0.0608805459849036	-0.200693543036728	0.346274296529662	-0.0254446689004761	-0.0744459711751015	0.0299383019732497	-0.00127541117130053	-0.0198255095265288	-0.0499453200377888	-0.0393134693370089	-0.0675480365607671	-0.0749100445841538
0.0808011641540833	-0.0150815788386428	-0.0298266436207377	0.0833641418746208	-0.0199577171025142	-0.0168927826513225	-0.00541450673863701	-0.0112748652829806	-0.0186931586724112	-0.0184252498769184	-0.0216425111049683	-0.024673579584693	-0.029440931426396
0.571779845384077	0.268995501003962	-0.348787696412735	0.281785864428344	-0.0114890680177904	0.00674796288356405	0.0761009405665136	0.0509224937796708	0.0131901135332952	-0.00237055256711316	-0.0291068989761647	-0.0370082732944855	-0.0463339705716284
0.0338485849375785	-0.00314978584739433	-0.0182668973977256	0.0196530520399578	-0.00450510690966781	-0.00731478256876486	-0.000944245825616301	-0.00375890414305405	-0.00742978319285894	-0.00590994473921633	-0.00701412919295448	-0.0117274581309835	-0.0107028325179831
0.0704162258605152	-0.0136138672648487	-0.0224556345660938	0.0823037139371774	-0.0150307553876634	-0.0153559562545547	-0.000633251944454086	-0.010934924458213	-0.0143978514048359	-0.015193355821109	-0.0167361334993295	-0.0164844311633488	-0.0254165485084124
0.106893711886185	0.0383875256722883	-0.0104001096986126	0.216641254494458	0.0221400375824753	0.00676050671333218	0.0426818336723979	0.0313179611101297	0.0241041950269244	0.0144502721479038	0.0153272845411435	-0.00627059022078234	0.0042666719754498
0.210600974944338	0.0132822648922656	-0.0528670388496168	0.354113104585607	-0.019571657763671	-0.0203446747667745	0.0307270240293873	0.0213125308686987	-0.00217114771198992	-0.0199581662652227	-0.0332995186764601	-0.0422015803199151	-0.0534194966995317
0.137935854610707	0.0689557944326145	-0.0570567630902933	0.135599969805248	0.0115709504156296	-0.00959576386920999	0.0186474211941454	0.0252488664875037	0.0115144361177556	0.000987593273209797	-0.0119771203499751	-0.0214124931855843	-0.00681818132200918
0.554950071810768	0.276802266784518	-0.341111190623091	0.259908846521713	0.0240763895131514	0.0101986721881019	0.074086494854966	0.0971786769673428	0.0604307530345309	0.0171375308506266	0.0295985075974797	0.0368609163202374	-0.0256785445921526
0.000120597815649979	-1.89922497932051e-05	1.1908180013729e-05	0.000172808262846101	-3.17935265006545e-05	-3.86005251838586e-05	1.1807966255228e-05	2.864027171774e-06	1.51588422396724e-07	-3.51970258422565e-05	-3.9403930462472e-05	-4.11479569206749e-05	-5.52416768881243e-05
0.149676745669194	0.094100503092162	-0.0597099045178948	0.162593168438214	0.0756258322778963	0.0359554247207849	0.0576536527411222	0.0367882474238754	0.024399526761087	0.0557906284993406	0.0232976795192298	-0.0014568958476035	-0.00909908263518902
0.901414523809524	0.0985854761904762	-0.649984476823911	0.0782945670995672	-0.00129538156288145	0.00540059163059159	0.0211603679653679	0.0150231421356422	0.00443548673548666	0.00205260503385507	-0.0109558902208903	-0.0213452322677322	-0.0193186402486403
0.00976969531462674	0.00527155400378431	-0.00252273781918786	0.0122000584796931	-0.00405315768279863	0.00282681703721153	0.00864939390685038	0.00693814302462615	0.00362973153239563	-0.000613170322793549	0.00197977963339213	0.00173062816245218	-0.00118136743292583
0.57688309193447	0.356288074563723	-0.355173738308367	0.271009805889268	-0.00785123484797201	0.0118224782850551	0.101293365218378	0.0564591755018339	0.0265079001205111	0.00198562171854155	0.0440414526897523	-0.0234414847504285	-0.00294744218938803
0.45821052549893	0.231387815455929	-0.261789556818549	0.281295288838493	0.0343471154589064	0.0208855052826621	0.100806460040656	0.0804841514784029	0.031896051940783	0.0276163103707843	-0.0151713467607361	0.00714872579156739	-0.0176335669828441
0.00838266391662838	-0.00527886028517249	-0.00458833802421007	0.00557105936142025	-0.0057846947222564	-0.00543544257847295	-0.00492448520561737	-0.00521106538412299	-0.00553453518545371	-0.00561006865036468	-0.00628766161908165	-0.0063213094376862	-0.00585645723519703
0.448883622876692	0.158917689079181	-0.253561830526218	0.288969704335497	-0.00199347676379202	-0.0118105606632237	0.0608436401651858	0.0385185494468961	0.0248285575539732	-0.00690201871350782	-0.0101175022969724	-0.0326195325387102	-0.0402919791549973
0.0749345505852066	0.0310427467409697	-0.0356151447034077	0.0520056966661302	0.00591684150413384	0.00538645082581776	0.020251429732649	0.00737669276391982	0.00652325091252591	0.00565164616497581	-0.00423512233605164	-0.00731924644239663	-0.0114476083139931
0.065024683040952	0.00200219210718607	-0.0227187141028337	0.0720849453592536	-0.00984264371334821	-0.0114523152342021	0.0105531610019266	-0.00383740550895548	0.000604478325104046	-0.0106474794737751	-0.0066977821125935	-0.0080346418402193	-0.0073384578437371
0.068191097267223	-0.0130402940489666	-0.0157800613847672	0.0967796595795821	-0.0177867870710705	-0.017733969708731	-0.00302268481537805	-0.00825854094028401	-0.0144941569921234	-0.0177603783899008	-0.0236546597175116	-0.0250432167408141	-0.0283053083158311
0.00743613527991928	-0.00343621240158298	-0.00242439633541014	0.00718970862442354	-0.00291371310525687	-0.0031853958816375	-0.00222291019029983	-0.00276859936893737	-0.00285908737160491	-0.00304955449344719	-0.00364673734560632	-0.00375534632095621	-0.00422031607599156
0.661027552296774	0.25542407220563	-0.42884393119047	0.232906963544753	-0.00810110223185212	-0.0160388767798498	0.0454516550186708	0.0244863912043509	0.00478930453797488	-0.0120699895058509	-0.0407317680622895	-0.0510240923402681	-0.0688931233607047
0.455182492581773	0.155961867441841	-0.25783302415356	0.289335219111396	0.0125148705336104	0.00519965544996853	0.0556284334612916	0.0458291436568307	0.0116966382308076	0.00885726299178946	-0.00921175945958824	-0.0398840254308119	-0.0394847129452713
0.102743442516363	0.0523092452375045	-0.0441265452897924	0.0892548838008576	-0.00314755140845134	0.0117790874713743	0.0301468092651169	0.00717501253162763	0.00566137930731615	0.00431576803146146	0.00610619621804362	-0.00645505745646553	-0.00621709817658291
0.852684605394605	0.147315394605395	-0.604985535050841	0.110104271610742	0.0125024315450633	0.0241546897546898	0.0386318412143412	0.0283349528919653	0.0453932553557554	0.0183285606498765	0.0111109552375729	0.00115240615772061	-0.00850675551711677
0.0268742274830662	-0.0061913749207902	-0.0147325871424079	0.0125432047552302	-0.00560517912781115	-0.00814383135452064	-0.00280173791389264	-0.00460558802360683	-0.00516839226320387	-0.0068745052411659	-0.00923618196622883	-0.007656891622286	-0.00831003799327049
0.406731018274138	0.109555637313899	-0.208276178190434	0.336106700085933	0.0410314287496079	0.0153915247673464	0.0810274499006076	0.0426338024558092	0.0287287972035913	0.0282114767584771	0.0248715205532317	-0.0239943654321025	-0.0284428775745443
0.586176108473174	0.346161897079231	-0.361612849731354	0.273829042179462	0.0248755365801413	0.025832934397171	0.115399817999005	0.107937673289115	0.0856338082206179	0.0253542354886561	0.0133826376662239	-0.00802216940817069	-0.0345357200416937
0.859635004440004	0.140364995559996	-0.610224467965318	0.110964781656252	0.0287311760461761	0.0386779320679321	0.0311803030303031	0.0440672090817679	0.013226293192102	0.0337045540570541	0.0104578354978355	-0.0119715051811543	-0.0110930697080697
0.330508182300497	0.091701733580617	-0.146589584063889	0.348998096234377	-0.0137338191239108	-0.0174082344916313	0.0650565420932757	0.0290337923547415	0.0353872024533199	-0.0155710268077711	0.0167051827012979	-0.0309088549692312	-0.0245748299731396
0.566846832305738	0.153783407210808	-0.349068551431267	0.264725281741784	-0.026262840782784	-0.0197192532560104	0.0394182055895318	0.0104129029063367	-0.0151993286829354	-0.0229910470193971	-0.0584862457442734	-0.0964808906549297	-0.0861060379574677
0.92349880952381	0.0583951084343663	-0.670822020233313	0.0619702813852813	-0.0323110886335887	-0.0474396303696304	-0.00543364246864242	-0.0147677102388273	-0.0343777058664082	-0.0398753595016096	-0.0281694467447757	-0.058921020581294	-0.0427515149376282
0.550985453029002	0.208750568619614	-0.332938022750325	0.281201111248373	-0.0196369862345716	-0.00261490260840713	0.0561698080825126	0.0290624307428646	0.00547723569828606	-0.0111259444214893	-0.044221088329738	-0.0361236656946713	-0.0638321295515516
0.29749661180002	0.0340872080452846	-0.127898029186474	0.321881824006159	-0.025178271743535	-0.022954466123816	0.0334312883446496	0.00933906819594366	-0.0152295680453394	-0.0240663689336755	-0.0400101027747732	-0.0467507086949526	-0.060333366096995
0.205615570877995	0.0106612293854402	-0.0578504452935635	0.321163600064076	-0.0150252391145023	-0.0264642869507648	0.0278619312981711	0.0113844073781182	-0.00561740352215412	-0.0207447630326335	-0.0299056539222908	-0.0438260378733995	-0.05542045431093
0.400788707441435	0.0600246216364532	-0.198914553035829	0.35700495566017	-0.0292544264305264	-0.0476250158267538	0.0298520206166738	-0.0098999726905909	-0.0171330853361826	-0.0384397211286401	-0.0444796060557645	-0.0631546320670774	-0.080755399834223
0.898740721500721	0.101259278499279	-0.646825830285431	0.0832083694083695	-0.00362634855182764	-0.00948158730158732	-0.006992103608634	0.00656882589632601	-0.000762385545031163	-0.00655396792670748	-0.0302388571808621	-0.03051140003713	-0.0441963763429553
0.558329588881474	0.163092766570676	-0.342578496585201	0.265176489618979	-0.0485586285709859	-0.0268817429014926	0.0355657432631985	0.0143948458592665	-0.00927033397743882	-0.0377201857362393	-0.0485462804950413	-0.0855304004501205	-0.104496284996157
0.550558460191898	0.321621686231014	-0.331339764423742	0.287949114113679	0.00173445397629124	0.00287670180620747	0.111384227988176	0.0730109874125464	0.0628508376979438	0.00230557789124941	0.00632151591140195	0.0331807905921239	-0.02918443494589
0.902237142857143	0.0977628571428572	-0.651708330798519	0.0735771886936593	-0.00697233960483956	-0.0172086924186924	0.0203127691752693	0.00592424603174602	0.00294496803196809	-0.012090516011766	-0.0168758663225281	-0.013908652042402	-0.0356309959930402
0.452901505546361	0.150494760375964	-0.257568160836685	0.282019430975391	0.0027281706375662	0.00691211588118695	0.0705767275997853	0.0312075169759418	0.00946520034482073	0.00482014325937657	-0.0154612105133792	-0.0304433260188003	-0.0536184645132456
0.204245023672403	0.0163154475228381	-0.0640804757313343	0.289967458151668	-0.0182642070445213	-0.0202749484322852	0.0298731388033267	0.00853047983165256	-0.0068331779865945	-0.0192695777384033	-0.0314633894817964	-0.0381503834057708	-0.0450456955618488
NA	NA	NA	NA	NA	NA	NA	NA	NA	NA	NA	NA	NA
0.0694393692408654	-0.0100739676886866	-0.030463108050068	0.0559560764908113	-0.0159145991792025	-0.0134947018400531	-0.00214311884542406	-0.00669808085623501	-0.00743433456656841	-0.0147046505096278	-0.0153445427397665	-0.0172427858986826	-0.0209571641712028
0.0323781502801343	-0.0142393679547708	-0.0103146534037537	0.0336584804342234	-0.0160199941465134	-0.0156535025655218	-0.0116259589293433	-0.0126917719174404	-0.0139489161658876	-0.0158367483560176	-0.0176743220068356	-0.0190202838310817	-0.0198873226063629
0.0726787025095621	-0.0138739495931074	-0.0223567979674352	0.0863805494440102	-0.0144656835257755	-0.0157690788860313	-0.00252866241282067	-0.00918679217030918	-0.0147927547662424	-0.0151173812059034	-0.0198591371862089	-0.0222761048212284	-0.0236843602452917
0.113780574994006	0.0904900458190779	-0.0173909356365591	0.20869297995522	0.0831752857297838	0.0407358561834863	0.10414274186196	0.0896789511858076	0.0585780034335917	0.0619555709566351	0.0119593203926913	0.00495641070534401	0.0366762747212946
0.21819765349894	0.0176261224710377	-0.0740344999599082	0.294542367224449	-0.0174878790895657	-0.012508911906772	0.0301425421522214	0.0156239816802198	-0.00786041970774157	-0.0149983954981688	-0.02949647781342	-0.0344709365409365	-0.045417497205252
0.418356448648493	0.112884778548539	-0.217452848761366	0.335014879337246	0.0385594784301698	-0.0282290352999254	0.0964768177158135	0.032508624023957	0.0274180013023167	0.00516522156512217	-0.00812686873047019	-0.00891419700261309	0.00361242172545539
0.0368595222037397	-0.00146077283442784	-0.0191510048976745	0.0241172338782361	-0.00586241168226274	-0.0105977236206103	0.00107056013152995	-0.00397404943441132	-0.00424740070827896	-0.00823006765143652	-0.0104567059123654	-0.00847482195917006	-0.0135234574662571
0.32523424752648	0.0442092530121274	-0.142390258070716	0.349489644429129	-0.0167500185745581	-0.0419814942312872	0.025267144773893	0.00840558389156554	-0.0227570103592427	-0.0293657564029227	-0.0392408463886922	-0.0508241889469568	-0.0686406844331229
0.529090949709524	0.11870033691127	-0.315577721092612	0.283897516655743	-0.0278292360950352	-0.0577240197282268	0.0218150145776828	0.010402425566818	-0.0428253465486975	-0.042776627911631	-0.0577913845657315	-0.0862688551963846	-0.110144278754935
0.459996305717592	0.318605615572209	-0.253757568495253	0.321691070783849	0.0973513815341849	0.0545335337826424	0.106614967530464	0.0493519451705583	0.0500171802046646	0.0759424576584137	0.0224487882171407	0.0248208996331795	-0.0684719729189969
0.125258599002371	-0.00385211725566366	-0.0465979784510025	0.140240088275081	-0.0124722632600394	-0.0247987913494477	0.00933568077117367	-0.00507960201535572	-0.00753724728479013	-0.0186355273047435	-0.0225904739663867	-0.0236013404356863	-0.0303032631995316
0.128149544482196	0.0568090347933398	-0.041900842144215	0.16921200667026	0.0159594300560444	0.0246282480332571	0.0412801292284528	0.0267924570027326	0.0205881469545	0.0202938390446507	-0.00384597937373474	-0.00673680348385051	0.00146301603197518
0.860893285048285	0.139106714951715	-0.611421577433665	0.110008533133533	0.00503977817504142	-0.00174465338239338	0.0281090243090244	0.0176473037050668	0.00981259762296527	0.00164756239632402	-0.0207121232383886	-0.020107391430379	-0.0405242485829412
0.197966035710432	0.0767102387645147	-0.0826757880866507	0.211215240336136	0.0178502687111999	0.00167144112921769	0.0589252176130665	0.0472752622622278	0.0272053822110683	0.00976085492020876	0.0102543101196097	-0.00236253489728497	-0.00644287129814777
0.225994124586542	0.0977034571408574	-0.0832457080373757	0.280245008767371	0.0307033476035613	-0.00815927564137711	0.0750792623930518	0.0228892256349113	0.027441869585764	0.0112720359810921	-0.00665374912133312	-0.0149315777736349	0.0123609086141791
0.0981247575254737	0.0578335289858885	-0.0416414444427499	0.0841841156112802	-0.00907236271200461	0.00638349064537463	0.0288247160782132	0.0183069186179635	0.0123467136383406	-0.00134443603331499	-0.00164439055392543	0.00128878180529496	-0.00741777893848795
0.646097473480413	0.162392817231853	-0.419981999022987	0.22091080838952	-0.0386097492815436	-0.0344613066334457	0.0040511397998656	-0.011010219578633	-0.0481622614276161	-0.0365355279574946	-0.0358356673186008	-0.0705340764278761	-0.112816188751541
0.658272824576314	0.319279762298483	-0.42962468986393	0.220752580866308	0.00161854415360518	0.0285493928391055	0.0982335927931954	0.0805702073831807	0.0197919992475223	0.0150839684963553	0.0444925175639757	0.0424067438935409	0.000418825324074223
0.047353489314449	-0.0157266524560073	-0.0131190435202871	0.0540218461461292	-0.0181100477743594	-0.0167010563081837	-0.00854883364888503	-0.0125873189809542	-0.0162728860971944	-0.0174055520412715	-0.0210237099344805	-0.0239235492459363	-0.0247739612704138
0.41323283876445	0.108416080994049	-0.211555477088803	0.344352819970105	0.0225957571143865	0.0248278649122299	0.0829682653452797	0.0654447817124766	0.0117308657703779	0.0237118110133082	-0.041348455302401	-0.0341239378905915	-0.0179566214963305
0.0116421928370231	-0.00466531071712184	-0.00472610360789334	0.00942815480566701	-0.00583405324820933	-0.00592494577648445	-0.00425790171500999	-0.0047655702953612	-0.00538158193043052	-0.00587949951234689	-0.00671739551712554	-0.00665100300618909	-0.00758553933536514
0.115609004593779	0.0694524189692642	-0.0501641968105447	0.105725452073239	0.0240599968627328	0.0164227960252085	0.0478762768068314	0.0302312017516722	0.0268990411467576	0.0202413964439707	0.0204689394017051	0.0120096139149356	-0.000750031310836313
0.924309761904762	0.0604809934140584	-0.671753347013762	0.0606318423733129	-0.014639336333601	-0.0333291638991668	-0.00496957262508735	-0.0167187595737597	-0.0272847906091345	-0.0239842501163839	-0.0369106501960721	-0.0352040568586043	-0.0385209250759562
0.0337747802038719	-0.00297132783927597	-0.0178713649397268	0.0204655519522132	-0.00541607100486227	-0.00437001676614857	-0.00169525162084114	-0.00561585222325605	-0.00456217340485408	-0.00489304388550542	-0.0104289779782126	-0.00879164939935816	-0.0104523125940879
0.126760254360701	0.0682217344563342	-0.0503408494770669	0.128223345496029	0.00766463039317297	0.000625233525986368	0.0324216938383216	0.0298961450819653	0.0098824738578851	0.00414493195957966	-0.00730756842569041	-0.00530570418343676	-0.0227012466150179
0.304002294053898	0.0329434990308287	-0.13133192511711	0.329258422121135	-0.0271178553793067	-0.0314780079441028	0.0318750092488549	0.00736580833299927	-0.0172853739996986	-0.0292979316617047	-0.0381308732743957	-0.0544147075751212	-0.0623381193857921
0.0287431161864979	-0.000486191887776485	-0.0148080049339799	0.0179787493266754	-0.00190730951998209	-0.00650666732290068	0.00014173001762546	0.00104728009098386	-0.00369144259016618	-0.00420698842144139	-0.0045706202929843	-0.00615612599196058	-0.00677616457402386
0.13507909087259	0.0690136508977307	-0.0561293192889264	0.131678999896854	0.00466338917194162	0.0109330760088726	0.0343287730968297	0.0209632423476969	0.0222835133022269	0.0077982325904071	0.00293625920168036	-0.0112762515196928	-0.00498110460801052
0.374443409108722	0.129856718102443	-0.196554260507955	0.286454000028822	0.00296405453341037	0.00809821071877048	0.0665914487386199	0.0389740368436488	0.0254774973057968	0.0055311326260904	0.00511783961800838	-0.0328017330325444	-0.0412513246743365
0.573488046894654	0.267898816453002	-0.352072122402028	0.273641099850941	-0.0312323954023319	0.0296671363298393	0.0689244516007601	0.0420154673039103	0.0221310015628118	-0.000782629536246304	-0.018522343640219	-0.0495682952338542	-0.0591054723038359
0.103113808274635	0.0322058899475148	-0.00950384018085103	0.207872738531101	0.0232997234721748	0.0187026386392995	0.0412583900764793	0.0367354621658725	0.0212623997350011	0.0210011810557371	0.0101023538749588	0.00312930833584764	-0.0101187024133734
0.548915084197854	0.302338737482963	-0.331532710791504	0.280555806613787	0.0755226866826817	0.0432314675053227	0.115301274578254	0.0610415744341142	0.049382779530591	0.0593770770940022	0.050620805209568	-0.0113066732425985	-0.0246535605845707
0.1906604937422	0.0665965999081296	-0.0778598077996617	0.207854036775893	0.0113457755153646	-0.0145942266540995	0.0409111018569979	0.0269417138013177	0.0078990922714183	-0.00162422556936742	-0.000620750383091617	-0.00952036310749294	-0.0198462514566075
0.886150158730159	0.113849841269841	-0.636431577875467	0.0857480230880231	-0.00960008327929363	0.00481175324675343	0.00856691451463198	0.00370939699788431	0.00579749105856309	-0.0023941650162701	-0.0127061554487561	-0.0215724882328713	-0.0278161501725781
0.199317616284609	0.0798566601107881	-0.0823291952028078	0.217407417243606	0.0276376119402839	0.0159835463323728	0.0591249071043568	0.0400398834472432	0.0259627397465456	0.0218105791363283	0.00819457737784993	0.00221836861462602	-0.00625106039316922
0.00381051563054442	0.000148111553939736	0.000807203845065278	0.00436419077534296	0.000184775164616264	0.000167368287206955	0.00194581322525284	0.00141607112988557	0.000791348846939198	0.00017607172591161	-0.00013882038916336	-0.000274890843969795	-0.000705124518839719
0.226120135553409	0.0249247511051586	-0.0808246615355769	0.290554631795152	-0.0256953208455609	-0.0289009539472927	0.0277438492162896	0.0113602056568525	-0.00462073584200404	-0.0272981373964268	-0.0277761769607084	-0.0388381949185015	-0.0490918722839042
0.0127267791820694	0.00143786509646588	-0.00121628514386463	0.0141781363323378	0.0007028714761596	-0.00167272657142321	0.00336214119118373	0.00118685058639518	0.00101524327800226	-0.000484927547631804	-0.00260338592865968	-0.00253550794058836	-0.0041318893368181
0.861579773559774	0.138420226440226	-0.612820820962617	0.105932953712954	0.00329861749361737	0.023121186036186	0.0380164840714839	0.0284902878039832	0.0360914108114107	0.0132099017649017	0.00783405376486246	-0.0165355697183794	-0.0111391713841715
0.930375634920635	0.0696243650793651	-0.678134546802071	0.0529843650793651	0.016376746031746	-0.00778044808992184	0.0177248412698414	0.0259788888888889	0.00873699134199124	0.00429814897091207	-0.00402518617656855	-0.0102797113997114	-0.00238511110234785
0.922023174603175	0.0613414587399624	-0.669544115495006	0.0625804617604617	-0.0254918920295392	-0.0251031918081919	-0.00100933586021812	-0.0208707039365863	-0.0253464937148107	-0.0252975419188655	-0.0364957693484038	-0.0243893917193918	-0.0442696526779034
0.411323277803133	0.10797835415898	-0.2099026852005	0.34464826408635	0.055642484048534	0.037995529899967	0.0658213809200957	0.0427596670641927	0.0229790291506789	0.0468190069742505	-0.00456947922844247	-0.0239821706044324	-0.0265941012746245
0.564228665464255	0.190444116657796	-0.348690403092987	0.25808252046148	0.0173426755951839	-0.0136616840243463	0.0265658263855401	0.0323399376530994	0.0243999446766237	0.00184049578541878	-0.0170061632389953	-0.0239010235259983	-0.0325627651938802
0.45989669157328	0.242345215301246	-0.263321366634037	0.281332465269284	0.0220700951123339	0.00954891122755208	0.10924387733198	0.0805425213978123	0.071705350891136	0.015809503169943	0.0197406404414947	0.035183346618241	0.0126555188101653
0.311839963032792	0.0858258766565559	-0.130669743875211	0.355819809263223	-0.0145386160948654	0.0438509476879387	0.0796834614767523	0.0685138723018303	0.0367308017558073	0.0146561657965367	-0.00692803075545839	-0.0191727182512851	-0.0242402965062612
0.0390047043982868	-0.015067850515653	-0.00815148329454381	0.0517794187231943	-0.0158570926091631	-0.0157294129463747	-0.00530638450916029	-0.0109148491062867	-0.0133342347436974	-0.0157932527777689	-0.0174206240139179	-0.0190275059041442	-0.0200682001044168
0.555951762008562	0.169046478605039	-0.339231583618323	0.270992238034465	-0.0202673524052186	-0.0346764075257935	0.0231704924060081	0.00998811821383749	-0.00271274507835484	-0.027471879965506	-0.0735266822937897	-0.0604363238154291	-0.0962962706472071
0.31480569762692	0.045440899777735	-0.132490906418214	0.356328963692153	-0.023058333490123	-0.0392614762533335	0.0414392774777909	0.011079302612094	-0.00290004749904205	-0.0311599048717283	-0.0337623020744426	-0.0476916404043369	-0.0606890300531565
0.202786812966631	0.0154874817874993	-0.0636665229800331	0.287175467894337	-0.0190111578282344	-0.019220808387795	0.0260108555444098	0.00707436268305534	-0.00313001862795489	-0.0191159831080147	-0.0309401165824755	-0.0429670409077832	-0.04644289790871
0.905467301587301	0.0945326984126985	-0.653621673833394	0.0761617893217894	0.0200920634920636	-0.001330673703128	0.0334038095238096	0.00825039543789552	0.0189853643578645	0.0093806948944678	-0.000500703377204093	-0.00194590728715716	-0.00963033966033955
0.661214696245504	0.314625406196737	-0.430151027085157	0.22776332970745	0.0698062035660292	0.03159318785316	0.0653497881177963	0.0770089465723138	0.0475345178373746	0.0506996957095945	0.025833503804877	0.00298990422221423	-0.00126127567883294
0.0220581915500513	0.0271507297059761	-0.00646922964970881	0.021242780294797	0.0128208452107076	0.00962997975813741	0.0125483898639999	0.0309841175305449	0.0216655653336599	0.0112254124844225	0.0202222480156589	0.0157207117536861	0.0252301623596042
0.0113959605215075	-0.00491325858086318	-0.00442947481341148	0.00977929344550298	-0.00489189721540948	-0.00528761279483011	-0.00320727776085386	-0.00363007731685997	-0.00520064036315703	-0.0050897550051198	-0.00686520750096833	-0.00636038836270822	-0.00691862834458634
0.891833333333333	0.0717908205873377	-0.641344762081987	0.0836028163992869	-0.0227604872088696	-0.0317313015598056	-6.84686778835708e-05	-0.0181218730768143	-0.0203705867743368	-0.0272458943843376	-0.0370626124160909	-0.0289464002298871	-0.0482075567231101
0.480533223796732	0.267028852036258	-0.27747129592163	0.288465787085108	0.0884240440380658	-0.000902818370407954	0.11653852292685	0.058482572257823	0.0829535250311857	0.0437606128338289	0.0355254501712679	0.0375860859701382	-0.0276748498336195
0.0170835652077417	0.00241790782844185	-0.0107551137932013	0.00206138691436442	-0.00353827035302689	-0.0011196329390244	-0.000607360606007933	0.00041028896994982	-0.00173137221758659	-0.00232895164602564	-0.00404252663540719	-0.00400051624259084	-0.00340541817169658
0.0722720006253968	-0.0085181582424428	-0.0242229983372421	0.081149663575889	-0.0143616415566304	-0.015730888009102	0.00105726883207657	-0.00750354620968152	-0.0137721347766103	-0.0150462647828662	-0.0141913822240845	-0.0205485915536592	-0.0192098519430945
0.0293506448526344	0.00843462664440435	-0.0190332818445395	0.00793302017252723	-0.00101551025031963	0.00244934170277556	-0.00110106528139852	-0.00195209029733322	0.000506317285487702	0.000716915726227965	-0.00391989137144235	-0.00604460979458713	-0.00306605319081598
0.13493169443416	0.0453407124639177	-0.0428057289285722	0.183269063949294	0.00665665229106321	-0.000639169898103781	0.0425656226129452	0.025224661638826	0.0205374328310616	0.0030087411964797	-0.00565776469044604	-0.0103262640857226	-0.00971782057703516
0.903330952380952	0.0966690476190477	-0.651791401126679	0.0770763203463204	-2.92185592184468e-05	0.00272832941911894	0.0159437215562217	0.0306942848654614	0.00837786546786556	0.0013495554299503	0.00407671356421357	0.00827847735597742	0.00107250077536847
0.327427152399823	0.0898721445403045	-0.142422097486652	0.356729748008434	-0.00281727663929132	0.0379516942564679	0.079053702809125	0.0569840933130926	0.0432848019741962	0.0175672088085883	0.00256256291466833	-0.0248236065579734	-0.0215997941412387
0.934224523809524	0.0657754761904762	-0.681627058182229	0.0508300216450216	0.00808032467532471	0.00537861111111104	0.0209609523809524	0.0107345454545454	0.0135318253968254	0.00672946789321782	-0.00454031635031626	0.00213924963924972	-0.0161644988344988
0.113124448553594	0.0697303407279618	-0.0467724366636004	0.111722374022546	0.0309948272683185	0.00528657788590352	0.0462291569239405	0.0345516617867192	0.0154835742040959	0.018140702577111	0.0218850201058934	0.014580242172866	0.0101877455506401
0.0789670706985765	-0.0120752936893452	-0.0287061867473966	0.0817762153737628	-0.011996658551665	-0.0153697722030195	0.000983025005438815	-0.00601808368143733	-0.0086753576525529	-0.0136832153773423	-0.0191912653767973	-0.0170104584920872	-0.0215914723484464
0.655418465401642	0.264475286891408	-0.425231347494968	0.22976462728998	-0.0196437091313622	-0.0038116105778212	0.0576705119742763	0.0353182410934555	-0.0002459095372086	-0.0117276598545917	-0.0125864065422104	-0.017967542795619	-0.0751715547418242
0.154964025574009	0.0961200305205799	-0.0629467912770261	0.166058299563039	0.0579094157440079	0.0232182086358703	0.0934678998957067	0.0665408980324859	0.0404069358046934	0.0405638121899391	0.000554498717219076	0.0311387200132729	-0.000118236368586599
0.161468346581196	0.104014896643054	-0.0640209834136268	0.179135023158315	0.0719117487072877	0.00735417260621002	0.0612288374510933	0.0359546769777363	0.0679257699749151	0.0396329606567489	0.0215170777390615	0.0333885181645326	0.0233878551001979
0.280535129626839	0.0341646403891624	-0.113056129681795	0.329768905339826	-0.0125499558832682	-0.0190848903013566	0.0248639375720757	0.00378638137557175	-0.00972366579758455	-0.0158174230923124	-0.0423113577483066	-0.0505686674486953	-0.0655502611919556
0.642517880134683	0.17252862795124	-0.415007845286082	0.230818235959848	-0.102971979928178	-0.0289612127495165	0.0131113047124863	-0.00448732979950828	-0.00506689239905789	-0.0659665963388473	-0.0650851359772922	-0.0841730887377247	-0.0942747504911104
0.0123530098761211	0.00107219818782381	-0.000702728411630122	0.015306056550464	-1.61420272406215e-05	-0.00152360092924918	0.00336179361370566	0.000994197793286683	-0.000187720616635479	-0.000769871478244902	-0.00106303436530548	-0.00229845525718546	-0.00301563575126629
0.08534854214019	0.0605394075100066	-0.0360438241467907	0.078071757060166	0.0104435507093142	0.0123942990236389	0.0327319726614475	0.0223917717392161	0.0323552597415818	0.0114189248664766	0.0144709563815305	0.00973209381894498	0.00750517960187845
0.0178277703117501	0.00765057907740994	-0.00890507797583014	0.0154747285166494	-0.00167843682553749	-0.00714861966909147	0.00259728152946256	-0.00296621428928554	-0.004975025985564	-0.00441352824731448	-0.00420037694343041	-0.00761522075075329	-0.00939824161864112
0.936711746031746	0.063288253968254	-0.683619375972955	0.0506773448773449	0.00154897047397051	0.00921349206349209	0.0223804761904762	0.0227982142857144	0.00963813492063492	0.00538123126873136	-0.013974476079476	0.000275725108225156	0.0043604365079366
0.0757446746068158	0.0518046932853486	-0.00747784491990378	0.134664325788618	0.0794237799854638	0.0160052219269596	0.0569697986139179	0.0328146897126923	0.0164217257499973	0.0477145009562117	0.0153340730803507	0.0277622687844668	0.0334062686825335
0.043403876240794	0.00724828001595556	-0.0250331689640675	0.020802806885696	-0.00319773971112527	-0.00862559649643208	0.0041274755941654	-0.00126747898292238	-0.00484975649686283	-0.00591166810377867	-0.0026362779937061	-0.00637988234790719	-0.00404732985941174
0.113517486519999	0.0907813675582673	-0.0174024101029045	0.208554813994858	0.0212598142188835	0.0152787111144814	0.0697955049426729	0.0698865916063178	0.0661576565362313	0.0182692626666825	0.0438963478871925	0.0474520658769085	0.040352490917209
0.652228220827941	0.317447444029206	-0.422427616940232	0.230715979045557	0.0695677169421933	-0.000722702056237701	0.0791289337800413	0.0591548157885152	0.0659082786269873	0.0344225074429778	0.0229107563929839	0.0226113022385951	-0.0546105016079365
0.0476187910637127	0.00921594322411662	-0.0281223716144612	0.020553124181996	-0.00474800313144102	-0.00691452149559984	0.0043865330795148	-0.0032703791557168	-0.00700952150488136	-0.00583126231352043	-0.00808762803992102	-0.00873194584183937	-0.0083572789260899
0.0678041746056069	0.0106527281622595	-0.0228837116482453	0.0781464193494773	0.00516459201687171	-0.00507620910041873	0.0140525403993513	0.00689627606676683	-0.00113042686120021	4.41914582264974e-05	-0.00910360099661596	-0.00747773904914219	-0.00787422407679908
NA	NA	NA	NA	NA	NA	NA	NA	NA	NA	NA	NA	NA
0.214346802194766	0.0134850813727203	-0.0546103517227352	0.359240186477535	-0.023154211413444	-0.0197969773658304	0.0350503052321721	0.0147445664646865	-0.00445556819759085	-0.0214755943896372	-0.0309042028570916	-0.0462092769849526	-0.0547659162867614
0.0703387088174951	-0.0114718790155629	-0.0318219854218463	0.0532217168855117	-0.0107432913960172	-0.0168466941583588	-0.00659704807880783	-0.00646153077844584	-0.0090288609589766	-0.013794992777188	-0.0172815549333395	-0.0187496736289975	-0.0189136419822904
0.178451315014304	0.0310380029859739	-0.0679265191105739	0.210902357096634	0.000498628257380396	-0.000935467769324211	0.0428332116893902	0.0231823004513885	0.00384025241611349	-0.000218419755971894	-0.00260669294966706	-0.0141027611816008	-0.0267912359130753
0.890836435786436	0.109163564213564	-0.639989519145987	0.0863708369408368	0.00948492784992772	0.00798909864645159	0.0388707994782994	0.0208312626262624	0.0181768885281385	0.00873701324818965	-0.00552727716555712	-0.00435098734598749	-0.0093404756688783
0.053408638313956	0.00262392238785963	-0.0117883162172504	0.0775567668523202	-0.00280999580984649	-0.00472064472531285	0.0102265589147343	0.00365329541852192	0.00119979113370047	-0.00376532026757967	-0.0055316256613221	-0.00643763364022129	-0.00963417647194633
0.640777722740274	0.162686228828734	-0.410755048603314	0.244319320679039	-0.0307841894463446	-0.062819537717655	0.0404272101469266	0.00888840763885357	-0.00350572082604861	-0.0468018635819999	-0.0395957418980344	-0.0589679231039378	-0.0754325892385977
0.0852221821583047	0.0555234425563432	-0.0383842800487262	0.0703665554981388	0.0240010192336226	0.00299103522918881	0.030835230164844	0.0233933017405703	0.0148288201925544	0.0134960272314057	0.0157214130137745	0.00169840521904345	0.00428364400433488
0.930112142857143	0.0698878571428572	-0.677019772798352	0.0572769480519481	-0.00875110389610378	-0.00592261904761904	0.0123196428571428	-4.88492063491774e-05	-0.0111740995115994	-0.00733686147186141	-0.00653222222222227	-0.0110180880230881	-0.0244995395876688
0.000479033966186106	1.0809107277348e-06	3.14084366180052e-06	4.80924923557273e-05	-5.16499347157583e-07	5.53164172205052e-07	0.000206627412022239	0.000120880833446123	5.57712964288584e-05	1.83324125237346e-08	-4.30565366246274e-05	-8.04544645254193e-05	-0.000111464139100551
0.655084803115341	0.3127235717482	-0.424655236910283	0.23070598321092	0.0736345254581886	-0.00313965397148763	0.108616894394228	0.0998482209697742	0.0760903744560559	0.0352474357433505	0.0238512190749147	0.00585930998164974	0.0267819829678497
0.0937759791425395	0.0145568013358447	-0.0335749456141901	0.106740356398824	-0.00332659561840588	-0.00484199438423438	0.0160871291274561	0.00827533021778626	-0.000680911842594112	-0.00408429500132013	-0.00693733814032978	-0.00987467110139655	-0.01245503133967
0.308361794402118	0.0447219088949767	-0.128011105926418	0.356104352455452	-0.026687408362478	-0.026496925669713	0.0314264007299402	0.0143584564044015	-0.0167741029645822	-0.0265921670160955	-0.0504215481342196	-0.0641047634554454	-0.0697646062979948
0.550383514481573	0.311631340259972	-0.333439858126909	0.277158767177811	0.0877488130530083	0.0443788590215468	0.11358792475185	0.10429187228154	0.0637476704140296	0.0660638360372775	-0.0136597134877516	0.0383870756372937	-0.0137555282031726
0.371092275665857	0.213274139834378	-0.191543372436026	0.296481964414469	0.09435431186354	0.0028222125774966	0.111496286949432	0.103608656400758	0.0208180817584531	0.0485882622205183	0.0315878996058377	0.0133001858470626	0.0299740636261273
0.139184541144621	0.0231553790153622	-0.047904533252076	0.176854677739001	0.0053085416588694	-0.0114205020241262	0.0297533556937074	0.0152939393103688	0.00521725220945279	-0.00305598018262837	-0.0116388789460946	-0.0160828182173378	-0.0215634247650895
0.222228732186049	0.0961365197819706	-0.0782816255259236	0.288244592597793	0.0133272445628175	0.0257268129735201	0.0482828137826609	0.0420843977152992	0.0421374374180469	0.0195270287681688	0.00354908952614155	0.0205171595335809	-0.0181081642048944
0.0948429856555662	0.0583849715635176	-0.0438680422558086	0.074331983803587	0.0214848923876124	-0.00396040143336736	0.0258896569340351	0.0286685087314381	0.0160048750005587	0.00876224547712252	0.0139967753034804	0.00913504825489091	0.000368173230803223
0.114325859230123	0.0945558558564183	-0.0170795484651768	0.210982635639412	0.0873749413058111	0.00879343803992667	0.0525575691334766	0.0855405052711882	0.0761304187475625	0.0480841896728689	0.0144263414161398	0.0107461042449847	0.0357733580797626
0.573687939869742	0.358468489186148	-0.352108758132416	0.273867434809841	0.0909753487166199	0.0526269491653546	0.086015284926965	0.0948431924667364	0.0685981951005284	0.0718011489409872	0.0309372145337062	-0.0271891589340542	0.0176289224894192
0.574820472536564	0.358425665738372	-0.356192930895	0.259304456699697	0.0383479152140848	0.0370067209791443	0.104859290293105	0.062435316319905	0.0321102919377387	0.0376773180966146	0.0358657448290006	-0.00768309557045377	0.0249496643640505
0.0113359468850378	0.0234190191819056	-0.00137524787031557	0.0165637398988235	0.0106861153151995	0.00244384341938102	0.0182131185678516	0.0111905227411577	0.0089425907915612	0.00656497936729023	0.00328480140401598	0.00376122006364422	0.00276352160059602
0.143129277611443	0.0422218801701939	-0.0541520397664035	0.164015389162709	0.000824391004045466	-0.00871303403303614	0.0222696523863184	0.0219125306001979	0.00878436272678834	-0.00394432151449534	-0.00539189926251499	-0.016086584154261	-0.017075157232368
0.663697853770968	0.310456218176982	-0.432875536821898	0.22455637893863	0.0110946900746731	0.0103644975026328	0.0853611217336414	0.0975713504045672	0.0280698951518419	0.0107295937886529	-0.00335045480636587	-0.0042817685737363	-0.0389492033504522
0.000483829542775314	-3.15376169127688e-06	-4.91098588659784e-07	5.3079244027106e-05	-8.02553365265044e-06	-4.54781491615429e-06	0.00020795576236516	0.000111148021007926	5.3572489955116e-05	-6.28667428440239e-06	-4.75644176716415e-05	-8.27632718433188e-05	-0.000116213176937225
0.450017256276046	0.231863422365444	-0.255213740765168	0.283589366573093	0.0893717122474088	-0.0118129038890231	0.0658392015765802	0.073285182083377	0.0223612986850121	0.0387794041791928	0.00433361568242246	0.0326678443752375	0.0253571270851398
0.319638979534253	0.0915769350751395	-0.137855010772189	0.349972068482113	0.0432895632430191	0.0337820505031473	0.0819552607411209	0.0524635731750476	0.0616071170409806	0.0385358068730832	0.00842391981808738	-0.0135043968839844	-0.0292985833350882
0.131580993843994	0.070203605927527	-0.0520941973474506	0.135827216777656	-0.000660104155643298	0.0185905835186062	0.0377213747431846	0.0145390381582392	0.0132443592769386	0.00896523968148144	0.00340053200677995	0.00587984241631426	-0.0121102797330208
0.138095878840935	0.0568880810725456	-0.0493451896339614	0.169644567963419	0.0120107008017971	0.0117384287788505	0.0440216258040586	0.0295099750658938	0.0233288371685149	0.0118745647903238	0.00743625616978857	0.000664404125252038	0.00328266112087774
0.548694194358646	0.208943475195581	-0.331213324231244	0.280207945012346	-0.0265984141546035	0.0100486968914332	0.0592150914880119	0.0310211554645635	5.65395858035389e-05	-0.00827485863158517	-0.0354233201075363	-0.0534879382303561	-0.0707347839684964
0.0221488256691894	0.0224287289633175	-0.00551366173206897	0.0245001974849925	0.0116310619459092	0.00890280356126902	0.0158231235783921	0.0142438319253678	0.0116510455836752	0.0102669327535891	0.00785143990787589	0.00547908643278314	0.00522098714703632
0.928229285714286	0.0717707142857144	-0.676017220249827	0.0551888961038961	-0.00736142857142863	-0.0118719558803768	-0.00327857142857135	0.011924642857143	0.00405873015873015	-0.00961669222590278	-0.0241404710202078	-0.0178452548431099	-0.0242718040293041
0.929196904761905	0.0708030952380952	-0.676440791808206	0.0566867316017315	-0.00801006965256956	-0.0122426118326118	0.017733134920635	0.00704561660561664	0.00166255050505049	-0.0101263407425907	-0.00441349206349206	-0.0099878691896339	-0.0205358585858586
0.0729679706158956	0.0579369205821771	-0.00930793929500934	0.125902449393633	0.0726786024552575	0.0247022083791755	0.0325126306371414	0.0625068239995851	0.0346186564237443	0.0486904054172165	0.00418895507093153	0.00924842546782004	0.0038463388411287
0.93156119047619	0.0684388095238095	-0.679240778694425	0.052213354978355	-0.0104446825396826	-0.00616102952602959	-0.000607754329004395	-0.00631991350135375	-0.00319814130314133	-0.00830285603285608	-0.0142497721868774	-0.0298794631757131	-0.0238400087004499
0.0417116453870317	0.0106068055712781	-0.0242754123987303	0.0189204060896086	-0.00778818565867631	-0.00657914611143273	0.00190648614936945	0.000814716603614332	-0.00369483991656655	-0.00718366588505452	-0.00298852153900362	-0.00317309163713768	-0.00726830541106436
0.567547816471571	0.183109587612551	-0.35000783117256	0.262457823534084	0.00597268371068904	-0.0165572180551204	0.0418756160389455	0.0493524122725664	0.0257441421662754	-0.00529226717221576	-0.0206998797997543	-0.0281612864237257	-0.0380239072294957
0.10649385044569	0.0173385123261626	-0.0436111129927854	0.10590597789949	-0.00176558792837675	-0.00707257458861818	0.0163037452807212	0.00763108432060466	0.000114704933039278	-0.00441908125849746	-0.0045718236716254	-0.0148957367942645	-0.0108841858810554
0.0719394882787266	0.0308896984286339	-0.0335342953564512	0.0517993130882394	0.00220311309435041	-0.0121042311785319	0.00731775098556012	0.000624613470083538	-0.00366361921892056	-0.00495055904209073	-0.0128930085070849	-0.00151952177140437	-0.00592032510651075
0.075134761375788	-0.0130121310766022	-0.0251527684260033	0.0857254761857356	-0.0186105831163418	-0.012885454487437	-0.000400815615643257	-0.0053048347539338	-0.0136215366418926	-0.0157480188018894	-0.0160766844103271	-0.0235797965418345	-0.0234660582264874
0.0320503623314657	-0.0024834820456652	-0.0162244877739009	0.018302573910019	-0.00378268456329058	-0.00855653050441116	-0.00275309924531557	-0.00350990755002618	-0.00659857367634065	-0.00616960753385087	-0.00892959166134999	-0.00827781615763407	-0.0114839854831792
0.860362186147186	0.139637813852814	-0.611672497011412	0.106830541125541	-0.0146577264312749	-0.00152505383505397	0.0300605458430457	0.0229669744144745	0.00463092174165691	-0.00809139013316451	-0.0138835689608772	-0.0163055801442467	-0.0292571025835253
0.882523508713509	0.0686814342609332	-0.632794867656998	0.0894692185592186	-0.0100172284065944	-0.02932505765739	0.00566483876417712	-0.00774041753181443	-0.0325708690206384	-0.0196711430319922	-0.0415678118000447	-0.0561517415510489	-0.0678667990571667
0.0864903598773242	-0.0129071432505582	-0.031903436166461	0.0890853614755847	-0.0113136238082191	-0.0167735391848617	-0.000780399323672021	-0.00655287131098387	-0.0105565634320304	-0.0140435814965404	-0.018895376542638	-0.0226626087680312	-0.0287953162836647
0.651557325029387	0.267566346322087	-0.422617874285674	0.227617640530537	-0.00926034107402085	0.0304544352715435	0.0704322745736597	0.0339929212010801	0.0260627027229481	0.0105970470987613	-0.0329504985284363	-0.0235895247206039	-0.0374370027411099
0.893790079365079	0.0755951909692295	-0.642924200272345	0.083264466089466	-0.0277761135944291	-0.0485451795583061	0.0034513658002111	0.00138554052011319	-0.0308486925916857	-0.0381606465763676	-0.0493377703868528	-0.0423708873792278	-0.0657076436682097
0.205656434708321	0.137132046593925	-0.0890786644454149	0.208172076479423	0.0819825787873267	0.0121237640191464	0.0804475669658574	0.0782544065477773	0.0342492230212852	0.0470531714032366	0.0324251709456073	0.0379079067547635	-0.00214605859951275
0.860271385281385	0.139728614718615	-0.610968385194989	0.109706796536797	-0.0100498801198801	-0.0149275184115402	0.0274994696969697	-0.00418378856029589	0.00928989642452493	-0.0124886992657101	-0.00306729993856614	-0.0217064139343628	-0.034885115639721
0.0280458326159575	-0.00314016693893576	-0.0142250363792495	0.0202128644140249	-0.00611995055443789	-0.00497696747637263	-0.00284930002256217	-0.0036458680616774	-0.00681118740435988	-0.00554845901540526	-0.00711566705094598	-0.00658167443337172	-0.0103196928073634
0.657272709648857	0.267834608189993	-0.429501915096047	0.21770354127106	0.00437837736279922	-0.00291794736253947	0.0673928138577002	0.042861745806654	0.0182409767193965	0.000730215000129819	-0.0167885229172395	-0.0228891348041431	-0.0427970925479815
0.93645626984127	0.0635437301587303	-0.68344322344568	0.0505182756132757	-0.0111998340548339	-0.017233795093795	0.00605428571428579	-0.00762279258752929	0.00010253108003111	-0.0142168145743145	-0.00933472889683407	-0.0320134740259739	-0.0334686255411254
0.320201457640658	0.0973817461240064	-0.140585187964683	0.341242492678472	0.0139235281702937	-0.0153847955934081	0.098750329255216	0.0495215478401885	0.021594552831573	-0.000730633711557238	-0.0079569675988459	0.00584930628443281	-0.0331958854348503
0.566497782173305	0.269080257228184	-0.351764522214185	0.251919652726008	0.032041530326591	-0.0257249496593276	0.0835904658819616	0.0771388386482165	0.0572512382951723	0.00315829033363169	0.0443434597316269	-0.0143839197493357	-0.0254564424134955
0.100997891308228	0.0459351587905269	-0.0457476964310272	0.0812271168836029	-0.00268364309385501	-0.0154468520938683	0.0293982787651632	0.00736717063081467	0.0100232246155591	-0.00906524759386167	0.00367927248072723	0.00353936178069154	-0.00240244292279117
0.0728740301096071	0.0287514795531734	-0.0337072294774986	0.0539444579662245	0.00248827885720485	0.0132061501748371	0.00887551834217731	-0.00185104214448943	-0.00792150672619926	0.00784721451602099	0.00217378718262529	-0.00627339318496567	-0.0110596794885194
0.0793765860676436	-0.0117029875559961	-0.0292561899156	0.0818080901512686	-0.0146865914218602	-0.0155296206581675	-0.00268118497813961	-0.00277618056474908	-0.0129796572108559	-0.0151081060400138	-0.0193815429509439	-0.0242153075682597	-0.0249567258153512
0.302855715733738	0.0995001059595519	-0.130308655126601	0.329957471259535	0.0451042268834039	-0.0124803122859087	0.0580742280500559	0.0311568980591456	0.00989901969559315	0.0163119572987476	0.0246125197034222	0.0074588992452117	-0.0221784907897743
0.0185302060240044	0.0317290764253183	-0.00608820497937134	0.0189319058534967	0.0353008739850999	0.016274959400791	0.0152311446938724	0.025442034574596	0.0173653325102237	0.0257879166929454	0.0229554496246491	0.0146814054264725	0.0153893988626947
0.13022450898686	0.0707378708802739	-0.0527997477589678	0.130520058692107	0.0118645416964434	-0.0135085049166726	0.0388456005231329	0.0120298545390968	0.00647794856855352	-0.000821981610114597	0.0138311249602717	-0.00151432819810593	-0.000215348555284073
0.891046349206349	0.108953650793651	-0.640288816430922	0.0856518326118324	0.00502349206349206	-0.00988949070537315	0.00602732266271733	0.0134941414141413	0.0014447185222185	-0.00243299932094054	-0.013498428271094	-0.0262683392914277	-0.030867282480544
0.0106072763647307	0.0326257362839589	-0.00202832729835823	0.0158492122873241	0.0200306314832674	0.0147310236823538	0.0234549561001108	0.0272132091438238	0.0263792436157102	0.0173808275828106	0.0123069471665178	0.00498297802979708	0.0145241153797781
0.880439704184704	0.0742686534410233	-0.630543513551324	0.0921348412698413	-0.0232209018897073	-0.0403625113669974	0.00385615507915549	-0.0144787283883538	-0.00950229234817468	-0.0317917066283523	-0.0374986857056062	-0.0367970602144986	-0.0479433130513277
0.355071429055172	0.128263054353688	-0.178290442188818	0.301333300516454	-0.0152467769429417	0.0128082567029481	0.0588223918915484	0.0418383406716428	0.0258669125670452	-0.00121926011999685	-0.0156037138366393	-0.0254605365409501	-0.0382977158720756
0.0190455119632814	0.000290909117932999	-0.0130696929755579	0.00159876328201421	-0.0047922360944987	-0.00551628181698019	-0.00330783938521231	-0.00518193209981907	-0.0038904129373465	-0.00515425895573944	-0.00659170929816407	-0.00559934326187212	-0.00496218319035021
0.192768111576455	0.0307323547103171	-0.0775879246957677	0.21627489720772	-0.00468308448960064	-0.00525151030974996	0.0355204188940572	0.0190387751031824	0.0021299088679736	-0.0049672973996753	-0.0155740013872527	-0.0312034869350314	-0.0349470740102396
0.219025454976691	0.0947067745962685	-0.0768152051541416	0.284410122923554	0.0169943668645255	0.0368975270135767	0.0799019086784085	0.0438572171457382	0.0414266918384439	0.0269459469390511	0.00757370668668655	0.0074069503815524	0.00948459472385393
0.114508048385424	0.0736695434023912	-0.0416536461882234	0.133817550716845	0.057317034680059	0.0175283079296717	0.0714017535450161	0.0234408732521818	0.0157287797840911	0.0374226713048654	0.0256029545392083	0.00386931397925143	0.0164514619788852
0.326396763261753	0.0877563263636102	-0.143053921301641	0.351442394061	0.0488338796710429	0.0436545032728345	0.101092472769957	0.0536596792953132	0.0188095385820455	0.0462441914719388	-0.00499072611244217	0.0144403303938859	-0.0170183712670534
0.0309103854995681	0.00531283871006629	-0.0202701930133451	0.00883934580371607	-0.00917356871132326	-0.00733774329074923	-0.0031048408635109	-0.00298496263111742	-0.00390777743029283	-0.00825565600103624	-0.00722629711045159	-0.00670132194912719	-0.00487694236250902
0.854511233766234	0.145488766233766	-0.60554449078493	0.113961493506493	0.00172109279609267	0.0134515059940058	0.0327217002442001	0.0140411803590287	0.011255471195471	0.00758629939504918	-0.00182582573128631	-0.0137387883113619	-0.0230307414606364
0.669553443901223	0.249767720331236	-0.437709995076776	0.22258612541624	-0.0327209656483738	-0.000442760860350666	0.0613801030950585	0.0220141007301439	0.00301183423999007	-0.0165818632543622	-0.0237155538585119	-0.0343478363707398	-0.0588782501219484
0.88909373015873	0.11090626984127	-0.638929387930286	0.0850080880230882	-0.00328570707070697	-0.0139447502497502	0.0201962812187814	0.00858369991120012	0.00753567422773327	-0.00861522866022857	-0.016678361083361	-0.0246502093009052	-0.0444324325222707
0.298209972534817	0.0966894228622294	-0.127781438031077	0.323545330231007	0.0436036325035766	-0.0165469971253051	0.100682470614932	0.0400988269930495	0.00694756430561699	0.0135283176891358	0.0284261096726663	0.00868380630062132	-0.0122279119873654
0.0822437939683125	0.0506233949914451	-0.0359647252405477	0.0717579366348207	0.0128044067632444	0.0083521601688183	0.0262895483550818	0.01477965986625	0.0271480896943629	0.0105782834660314	0.0119968416637855	0.0143057431883429	-0.00388105724873852
0.553870247324268	0.27050248376804	-0.341305415326424	0.256194417187624	0.032745379327467	0.0158694294773805	0.0642516139413672	0.0524202841911565	0.0715474246255816	0.0243074044024237	-0.00732788461765688	-0.0207713591409006	0.00797235664737772
0.329473442166442	0.0934814065661077	-0.145276699739424	0.352039739651739	0.0326092345427466	0.0379027983017417	0.0640744500807073	0.0473812813882908	0.0403350931939583	0.0352560164222441	0.0225104369134209	-0.0253560715914541	-0.0399335809273827
0.036526059516834	-0.00424148408378794	-0.0194504512473725	0.0187618321911822	-0.0101020811894157	-0.00739909089735758	-0.00503350039296733	-0.00216485679813578	-0.00462143013205827	-0.00875058604338666	-0.0102277573615602	-0.0134828868697652	-0.0115980743440881
0.88725246031746	0.11274753968254	-0.63643572428247	0.0896711760461761	0.0323522222222221	-0.00282271623801023	0.0372831457431457	0.0133364393939395	0.024402011555438	0.014764752992106	0.00319111959935503	-0.01588605469715	-0.0263065729858376
0.0960579527793008	-0.00990476060110033	-0.0408254321519893	0.0856741739823658	-0.0115296238572653	-0.0200252346666813	-0.00255620772496221	-0.0102362564596144	-0.0141228124906725	-0.0157774292619733	-0.0175368931640964	-0.0224338366516494	-0.0248123194779548
0.0658092074366986	0.00461782412746303	-0.0312017864864685	0.0471234238606772	0.000913995673862758	-0.0030925103299549	0.00380268846405432	0.000283655188006604	0.00111967080887689	-0.00108925732804607	-0.00348138743970874	-0.00896889652062367	-0.00919440086444646
0.920605476190476	0.0601571514801441	-0.668779968840207	0.0608345238095239	-0.024436954156954	-0.0257034903984902	-0.00391153767729846	-0.005267393162393	-0.0148011499903603	-0.0250702222777222	-0.0480048504762156	-0.0479257151126307	-0.057942226376227
0.240582886994716	0.0913464523593456	-0.0942318500309011	0.280595829189397	0.0377338717219467	-0.0158397071320747	0.0683461570137473	0.0611977700848817	0.018205394554224	0.010947082294936	-0.00630720106696772	-0.0117901854059006	-0.0235318567910062
0.855941365856366	0.144058634143634	-0.607628984561979	0.109632965694436	-0.0164513052246379	0.0116678918303917	0.0116451205610834	0.00654177544677537	-0.0144508018012792	-0.00239170669712307	-0.0164100595066008	-0.0214390592610005	-0.0258069031787356
0.654061947226991	0.321205833678802	-0.425439575981694	0.223915069045794	0.0842524229931618	0.0124902638199024	0.0902685608589904	0.111393914765031	0.0705574863533456	0.048371343406532	0.00936516683943589	0.0304206046379394	-0.0298854653835665
0.102188727969485	0.0549445879777564	-0.0441928486126937	0.0879146761791389	-0.00270057732100594	-0.0134666008296357	0.0301279839119408	0.021297953160472	-0.00410500147146479	-0.00808358907532082	-0.00192194697906302	-0.00270716628207578	-0.000321874082259171
0.0612598905782636	0.0078511431560706	-0.0272423499225654	0.0490689624938191	0.00212996159595494	-0.00260096863044117	0.00722098705699458	0.0065223189932069	-9.62218828687231e-05	-0.000235503517243114	-0.00629510894177292	-0.00670909491040893	-0.00948031259934984
0.13745294319169	0.00562247623274537	-0.0227677299030752	0.251798365963457	-0.0172400672686854	-0.0186660903557038	0.019178161861413	0.00677865636338185	-0.0115349252503641	-0.0179530788121946	-0.0262090996751797	-0.0338132284168315	-0.0473098672169492
0.404063695162094	0.064120388155656	-0.202174457934836	0.353631661344145	-0.0366052124878469	-0.0581801002911049	0.0259624167763444	0.0122246459364664	-0.0218169154491373	-0.0473926563894759	-0.0535050898778709	-0.0733198912684468	-0.0783806001378186
0.121598198776178	0.0677802062886052	-0.0464939636275874	0.129970268185019	0.0126044406483383	-0.0030278724789536	0.0521326362944097	0.0115254617537809	0.0234784290054983	0.00478828408469237	-0.00935261118124525	-0.00593142786399348	-0.00267334290329328
0.544512894965835	0.108666013037054	-0.332302315451049	0.263718356079208	-0.012052953761943	-0.00736320073567232	0.0490122675160708	0.0205825808101247	-0.00745755823700722	-0.00970807724880773	-0.0279318154942108	-0.0467211466745308	-0.0657210860866991
0.0373142987956136	0.00199883409418699	-0.00891653062145456	0.0480585570931296	-0.00483302187777881	-0.00329510444833465	0.0071001703343781	0.00416980096277089	-0.000640458034992249	-0.00406406316305673	-0.00435131987418363	-0.00641192392551635	-0.0077595793892671
0.582145940135751	0.257294324978738	-0.357813942620055	0.277953619467068	0.00108808379377412	-0.00311731369977997	0.0738880958208861	0.0178611300868311	0.0203940375650571	-0.00101461495300292	-0.0283974714340467	-0.0474930333659748	-0.0572322513839698
0.0793256247184038	0.0091783111061209	-0.0339936777909257	0.0700799274513361	-0.00377496341890632	-0.00594033606103199	0.015978943959304	0.00503843615079809	-0.00114362334534729	-0.00485764973996915	-0.00815506204369017	-0.00411485841523403	-0.00646069314048177
0.0523340887397825	0.0411426360580008	-0.0126535241217302	0.0576700234612213	0.0212051625084851	0.0223586101596264	0.0615248992540039	0.0499489191917939	0.0358680721063881	0.0217818863340558	0.006911141372513	0.0121942089912479	0.0196017194384968
0.66366130583739	0.303756608300553	-0.432772783675944	0.224241434373064	0.0583205480734096	0.0279496435161998	0.0601790180655249	0.044455157518577	0.0414085083424299	0.0431350957948047	0.0297770355878816	0.00363409638586087	0.00889462553774178
0.00482074709357695	-0.00358111637428797	-0.00203513753338041	0.00536666224600012	-0.00336628611118173	-0.00353075139505236	-0.00272920526234572	-0.00313861229904009	-0.00330958151432222	-0.00344851875311704	-0.0037995170018488	-0.00377755813197732	-0.00382905464052548
0.933555793650794	0.0664442063492064	-0.680265693409674	0.0546987518037518	-0.0226672344322344	0.00151301587301611	0.00917873015873027	0.0113633333333335	-0.0127966688987341	-0.0105771092796091	-0.0126908730158729	-0.0240417088467089	-0.025700712065712
0.447525636140437	0.161728740553991	-0.253465373273352	0.282752064296613	0.00541693643984692	0.010767341518054	0.0724893288980474	0.0461684474750395	0.024854462230878	0.00809213897895045	-0.00918057792281213	-0.0190190928680893	-0.0233048092853954
0.0375553940744438	0.00789596675303728	-0.021840684688064	0.0179190968361603	-0.00594516833054628	-0.00367244362426043	0.00246851170725449	0.000407833044852639	0.000603656243171179	-0.00480880597740335	-0.00518946275613864	-0.00461716020145908	-0.00625601903007345
0.551779710329459	0.206967440925922	-0.331551058296479	0.289931010658158	-0.0215915398716582	-0.0186256755654219	0.0526336822442447	0.0199813688235503	-0.00715839875284752	-0.0201086077185401	-0.0319603929766664	-0.0376238973152824	-0.0559512254561305
0.0100056028338831	-0.00377897415187379	-0.00595742680239757	0.00467351823590804	-0.00575340296501031	-0.0046326403038188	-0.0052939742613539	-0.00572105513809995	-0.00530826568205392	-0.00519302163441456	-0.00622641009173996	-0.00641494102799543	-0.00673121629595176
0.113235513624517	0.0129271039365401	-0.0479792986887961	0.108035115430288	-0.00431327011924434	-0.00338362672876817	0.0127188959096746	0.00680156318852523	0.00324967851241208	-0.00384844842400626	-0.0102561968259927	-0.012537213006978	-0.0165466830035304
0.902627619047619	0.097372380952381	-0.651593032426662	0.0753505627705628	-0.00343893273393281	0.0097000865800867	0.0308520238095238	0.0102376257076258	0.0102650104470693	0.00313057692307694	-0.0144428860028859	-0.0046154043179043	-0.0270718872123747
0.567552827076779	0.182937121033987	-0.352418134597028	0.252527838123395	0.0160506686403473	-0.00163209357656613	0.0510304437271996	0.0267787037360245	0.00850938074307284	0.00720928753189065	-0.0146114615153808	-0.0321613941190132	-0.05069095269905
0.540555983660759	0.216038964583801	-0.324487888928514	0.283879575964369	-0.0182534515531573	-0.00260281098914239	0.0606007548652892	0.0439446583294283	0.0188910440973633	-0.0104281312711498	-0.0146439471122959	-0.0521578068892911	-0.0483859618737668
0.559924992884651	0.187597989120994	-0.346371634916404	0.253811763480996	0.025703024078735	-0.0177701961947033	0.0409058427743396	0.0409305224523092	0.0126877208235985	0.00396641394201591	-0.00585344201788307	-0.0217397426997689	-0.0539781333122239
0.460843650320308	0.242720358423743	-0.263426247115032	0.283132489273823	0.0256220868646956	-0.00925972351744514	0.0871947848122399	0.0615093511566745	0.0684617343378458	0.00818118167362525	0.0645303328408995	-0.018980944561356	-0.0345625120625799
0.892299379509379	0.107700620490621	-0.641988418036722	0.0824604065868773	0.0250505411255412	-0.00909408646908649	0.0397680086580088	0.00802973253082284	0.0248744300144301	0.00797822732822739	-0.00129459474492988	-0.0198427869047877	-0.0252419313611225
0.000802081386253097	0.000347686407806371	-0.000124804336909256	0.000378914236760474	-0.000246911816501391	-0.000181622737653015	0.000221366084746252	0.000178027590447872	-5.97361695539496e-05	-0.000214267277077203	0.000179904405886877	-0.000196348517619006	-0.000288788497114125
0.934134047619048	0.0658659523809524	-0.680784744118365	0.0543459523809523	0.0189478571428572	-0.0106228017570665	0.0240959523809524	0.0200639285714286	-0.00811981015520202	0.00416252769289538	-0.00818742313242304	-0.0189668190349382	-0.00500547619047609
0.0201293829074215	0.00310872734862905	-0.011720024801906	0.00969943871274962	-0.00316887413636099	-0.00549631295568147	-0.000991943741456829	0.000172480836175524	-0.00249445579515629	-0.00433259354602123	-0.00199686176957085	-0.00188899515065585	-0.00300528731612274
0.0657484644042356	0.00447351000686368	-0.0247444146168938	0.0671059397321061	3.48469933394435e-05	0.00340662274073755	0.00763566213210362	0.0074493012476943	0.00196098758243135	0.0017207348670385	-0.00393387889785214	-0.00853932823422231	-0.00702964382468113
0.322920078439471	0.0878937306727681	-0.141739224913174	0.344377091361001	0.0346157303357185	-0.0423733259176286	0.0340814891667922	0.0585899741476106	0.00671369263566912	-0.00387879779095501	-0.0322773988746466	0.00267041718046268	-0.0305912372689584
0.12865068632926	-0.00619464661894277	-0.0502119081710559	0.135062693820882	-0.0177910738601201	-0.0174576654095569	0.0101914056378611	-0.00576452951831516	-0.0116738331960406	-0.0176243696348385	-0.0206801642275218	-0.0219601046722368	-0.0362275384875625
0.889235728715729	0.110764271284271	-0.638757217666201	0.0861058755623463	-0.010483618048618	-0.0100777771738064	0.00951006132756138	0.0109519999867282	0.00664696635064288	-0.0102806976112122	-0.0187416145945557	-0.0289725234890194	-0.0343743771510566
0.930098571428571	0.0699014285714286	-0.677491045599457	0.0550505194805195	0.0123566666666666	0.00547999999999993	0.027679761904762	0.0248608333333333	0.015367619047619	0.00891833333333325	0.00196669774669767	-0.00184523809523807	0.00232579365079366
0.895490793650794	0.104509206349206	-0.644189213386126	0.0836728427128427	-0.0113396858276179	-0.00440416658504894	0.0182822014097015	0.0128382667332667	0.00180080086580081	-0.00787192620633337	-0.0220547168202463	-0.0315607534651003	-0.0246168531311721
0.109926821246987	0.0144154727582152	-0.0435579230624635	0.115143462177473	-0.00243748794283399	-0.00694441595134988	0.0130156317454823	0.00689159421914301	0.00175125852943042	-0.00469095194709193	-0.0139623353950035	-0.00986330637634092	-0.0169058455183525
0.892513499278499	0.107486500721501	-0.641468852455723	0.0855592279942279	-0.000898492063492129	0.00559270562770564	0.0293245341646657	0.0283255872636134	0.0226085245310246	0.00234710678210681	0.018891171051171	-0.00830668865806872	0.00109951590076585
0.0575335944787206	-0.0128515240549753	-0.00894840289855785	0.0919963982979327	-0.013138549968589	-0.0150609982696656	-0.00178305783137915	-0.00652561960530106	-0.0126122266052772	-0.0140997741191273	-0.0192267852912101	-0.021197364157069	-0.0252949082905317
0.0929732914461433	-0.00810281089680077	-0.038513027378422	0.0861387883306847	-0.0169533781814507	-0.0208765582401302	0.00238636870388209	-0.00479897822198866	-0.00658983054211558	-0.0189149682107904	-0.0196389048503357	-0.0240792359247296	-0.0220111196761207
0.288388604823591	0.0341896944527345	-0.123233391467139	0.310838875255337	-0.0210065709771543	-0.0271145007619721	0.041020784053628	0.0121511871378407	0.00199010980782666	-0.0240605358695632	-0.0269992623226112	-0.0524982409453503	-0.0591429555752891
0.092397876152009	0.0502562856747339	-0.0393477415888555	0.0804628146583391	0.0111572202088408	0.0161232438633417	0.0226529362221002	0.0162779229633667	0.0113895383954311	0.0136402320360913	0.0106625419815292	0.00271868542771792	-0.00810598972964358
0.227956893679608	0.0990186097951599	-0.0826122754083256	0.2894802153448	0.0214577028613581	0.0437658832886015	0.0815896734564172	0.0649475349047123	0.0465703722460468	0.0326117930749798	0.0295356495453056	-0.0195521019114494	-0.0145508141933553
0.933474126984127	0.066525873015873	-0.680332613867592	0.054045873015873	-0.00736737373737384	-0.00642355699855712	0.00720385753135744	0.00600270202020192	0.00142614330114321	-0.00689546536796548	-0.0197843221647634	-0.0168257900432901	-0.0136970165945166
0.00860549273883424	0.0234525918014959	-0.000220793686988224	0.0131732574011865	0.00557341308023789	0.0116730196167356	0.0101508973991744	0.00968024515562848	0.013878723560066	0.00862321634848676	0.000345105920573451	0.00676934744788515	0.00333259151974014
NA	NA	NA	NA	NA	NA	NA	NA	NA	NA	NA	NA	NA
0.485413358361743	0.258924544275003	-0.282722900653748	0.281727160469922	0.0353522401734864	-0.00572381049777942	0.0725200335002904	0.0690921096058825	0.0858374652127411	0.0148142148378536	0.00466511424317606	0.0151380419605617	0.016267781666492
0.841155942390942	0.0782164757277188	-0.594142224268572	0.118716143170555	-0.013392495560608	-0.0281861729286876	0.0117672754321924	0.000743269884420639	-0.00864046009620711	-0.0207893342446478	-0.0306140827655135	-0.04316228316179	-0.0761693618479762
0.650751825111506	0.15670926782486	-0.423491020881338	0.222448188363729	-0.0383998878130375	-0.0579190517576365	0.00413802298103083	-0.0210669715495485	-0.0463068211491867	-0.048159469785337	-0.0487255886364825	-0.0788195866407985	-0.0814016438780648
0.00775263019952647	-0.00504770140581136	-0.00423067559212755	0.00528914665657142	-0.00551434677702557	-0.00594777406914971	-0.00497934772095488	-0.00486800283374712	-0.00515961400775988	-0.00573106042308764	-0.00554869373522961	-0.0053892353413326	-0.0061088396003651
0.0247110831460021	0.02822710214582	-0.00854031824704941	0.020468853090122	0.035821622159414	0.011029956019217	0.0336044820625697	0.0172462115340033	0.0288417005278906	0.0234257890893155	0.0121055126048251	0.0208163976607748	0.0106500963854225
0.891002864357864	0.108997135642136	-0.640868702734879	0.0828153174603175	-0.00863821844821844	-0.00502675324675328	0.0125123627249942	-0.00729373974709502	0.00116399975379833	-0.00683248584748586	-0.0350622941111177	-0.0342554739405475	-0.0377484413543973
0.0180447111089825	0.0305653370344531	-0.00575701338198411	0.0189513552409176	0.0275489008909807	0.0126545973084302	0.028020927330889	0.0105955835721442	0.0303254257317462	0.0201017490997054	0.0131642041466226	0.00634344341285885	0.000855006445625191
0.213891570741711	0.0121567082440091	-0.0556460665013771	0.353671126041009	-0.021805718920495	-0.0260004655962787	0.0322038348887594	0.0136870190679741	-0.00940873472938644	-0.0239030922583869	-0.0398681664744693	-0.0455073914162402	-0.0562721924820855
0.390286092345272	0.0665653977807053	-0.193711914824431	0.343740843713609	-0.0274198655291122	-0.0785037247008876	0.0219569872270183	-0.0024855321407391	-0.0204879977629995	-0.0529617951149999	-0.0458477838068493	-0.060443006076928	-0.0750807926529919
0.0936494142190026	0.0136936473568628	-0.0340712155995614	0.103839267923499	0.00561548192038532	-0.00547792356958203	0.0173724823086755	0.011721581554084	0.00757175546944319	6.87791754016426e-05	-0.00447173489421127	-0.00760332861045454	-0.0122676645126513
0.579296577588862	0.273312106982955	-0.357768754084104	0.268198114823237	-0.00190426697113188	0.00707997556835049	0.0637824832561649	0.0500693845859078	0.0344954057215682	0.0025878542986093	-0.0089972358048952	-0.0330153128577578	-0.0438376722623955
0.1861599108288	0.0303378477284019	-0.0731771902157962	0.214348953185811	-0.0123298817006922	3.96500542550748e-05	0.0329725815242427	0.0185611235520182	0.007090329787138	-0.00614511582321856	-0.00773752191058238	-0.0187041804322572	-0.0282313996730455
0.852973282828283	0.147026717171717	-0.603857952722395	0.11623398989899	0.0321447334066899	0.0248651587301588	0.0579461234598735	0.0427113997113998	0.0246941554218729	0.0285049460684244	0.0112748998528991	-0.00420909036869554	-0.000294349340466238
0.0455405874436878	-0.0159209455018871	-0.0137482226596463	0.049399039556369	-0.0187277895704192	-0.0187528652107222	-0.00802038546349826	-0.012983504944484	-0.0150547327334874	-0.0187403273905707	-0.0193472234239508	-0.0221704577235449	-0.0237256032121118
0.000479365236219308	4.21500158814066e-07	2.81367940531147e-06	4.77940469906206e-05	-1.33092995967103e-06	-2.93525944687601e-07	0.000205576555850213	0.00011966162020374	5.39499688551454e-05	-8.12227952179314e-07	-4.41564458992741e-05	-7.92116586185792e-05	-0.000109843636219177
0.047576411626683	0.00238383094520379	-0.0193975988189897	0.0400903798661927	0.000628861141580804	-0.00856916038574729	0.00914446173078521	0.00504928871116555	0.00162731312835827	-0.00397014962208325	-0.00186137166486613	-0.00648220408314965	-0.00705205256616902
0.851802332667333	0.148197667332667	-0.605161176696591	0.106339271610742	0.0386629553779554	0.0315127755577757	0.0464230999556	0.0504069530469532	0.0193453570374414	0.0350878654678656	0.0113638708338303	0.0197184199499331	0.0119229709832651
0.452230113054725	0.301442468845081	-0.243722466785605	0.339156597116397	0.0896997585665613	0.0631053462321554	0.0648706505147372	0.0951474102333129	0.052809262878073	0.0764025523993583	0.0596017038126772	0.0569391084233356	-0.0405776016690442
0.0239278718513353	-0.00250179780079924	-0.0122570995286524	0.0158920241654694	-0.00227544336011824	-0.00377121803710063	6.13356265365718e-05	-0.00257387947674957	-0.00215688014811059	-0.00302333069860944	-0.00403930723729104	-0.00520940440945726	-0.00588444690342718
0.899124920634921	0.0733108932573572	-0.64858523844546	0.0765187157287156	-0.0207854548621313	-0.0105413570284778	-0.00526056553138987	-0.0187539126294078	-0.018329467821164	-0.0156634059453046	-0.0368278220144148	-0.0677687278050413	-0.0548067103749087
0.0756461393970282	0.011123005999051	-0.030511531181195	0.0728404587618731	0.000261191462116131	0.00278109790194965	0.0114917341922368	0.00557947009576493	0.0082866727445893	0.00152114468203289	-0.00386605367309342	-0.00350906385383187	-0.0104762813836695
0.929147936507937	0.0708520634920634	-0.676560531082461	0.0558120634920635	-0.0186720562770563	-0.00629960317460321	0.00794753968253958	0.00198417567073428	0.0035492063492063	-0.0124858297258298	-0.0137928296866533	-0.0203081803898717	-0.0257710732192645
0.666368082878065	0.309019030884466	-0.434158856259335	0.227619331649715	0.0315829819249813	0.0331822093901598	0.0736191361530095	0.0718819427085945	0.0255345199320621	0.0323825956575706	0.0404879004908739	0.00405742826322431	0.00156967025002441
0.0972560815262741	0.028971482586683	-0.0290087176735398	0.130981503844567	-0.0094520464236343	0.0052927133731248	0.0206764796521252	0.0132042239934304	0.0101449827684187	-0.00207966652525475	0.00114176456084356	-0.00601851889493671	-0.0131941159521745
0.543313086218133	0.10613852683826	-0.330907549480811	0.265705307047264	-0.00784110761438095	-0.0234667846837311	0.0524852446533918	0.0275085821756944	0.0105427843666651	-0.015653946149056	-0.0248489866145158	-0.0292771260997071	-0.0652375612930902
0.933507301587302	0.0664926984126983	-0.680009410962035	0.0557072438672438	-5.21933621934201e-05	-0.0100908521303259	0.00981854256854242	-9.04471916972627e-05	-0.00734466810966827	-0.00507152274625966	-0.026012617937618	-0.010552153957154	-0.0199120342157844
0.41103363713103	0.114312362189745	-0.208884131865073	0.347414395184536	-0.00321419666056461	0.0316261882933327	0.116241437844267	0.0750949488143732	0.0396891351407971	0.014205995816384	0.0188519073615448	-0.0318761075462827	-0.000347903243779257
0.0328908559204616	0.0118956200941579	-0.0215963271503718	0.00794426511073754	-0.00262243834540621	-0.00448807124107495	0.00525742861306205	-0.00179182720655297	-0.000803461209983973	-0.00355525479324058	-0.00469125414601045	-0.00276200137676748	-0.00256417814597266
0.424425533925082	0.0858669641961485	-0.239034110886139	0.269395021782655	0.000799218123202605	-0.00965797122297013	0.0466377401151777	0.0234444870865876	0.00393085060581555	-0.00442937654988373	-0.0234552204574702	-0.0424747354764742	-0.047024100318357
0.640848820013704	0.168874046108213	-0.413246134983241	0.23315626750888	-0.0842479185104714	-0.0491927343376476	0.028483962388308	0.0134034852304402	-0.0286433336038435	-0.0667203264240596	-0.0467956062656888	-0.110333099801643	-0.0985251122210068
0.397841218562065	0.0605411780422399	-0.200713213207511	0.338814521188381	-0.0415501059224828	-0.0366419826723779	0.0248394036040466	-0.0140202945391403	-0.0198163885564917	-0.0390960442974303	-0.067800950543116	-0.0688722534431574	-0.0926065472150384
0.211138474434033	0.13774594191618	-0.0935947148430352	0.207728834622434	0.0327523133593141	0.0404218253386094	0.0578505809984276	0.0319292869403259	0.0343013654653923	0.0365870693489617	0.0513067136501696	0.0124406788054722	0.0209670686035303
0.890807681207681	0.109192318792319	-0.640902240301499	0.0821266503431211	-0.0117530347430347	-0.011806731733179	0.0193564060939061	0.00847224664224666	0.0035547860472861	-0.0117798832381069	-0.0139347266622266	-0.01979304799174	-0.0302890037396383
0.209491241738111	0.0123088586844283	-0.0553218396889965	0.340430552868295	-0.0158094914520965	-0.0237762769500952	0.0299385448842334	0.00937803349314353	-0.00623596306834479	-0.0197928842010958	-0.0354724664088209	-0.0447019942477978	-0.056040390404185
0.301195981275743	0.0409678224512458	-0.119024447717405	0.369891015159195	-0.0177713250088116	-0.0514681361055165	0.0294326627826155	0.0018682597340488	-0.0206243522223817	-0.0346197305571641	-0.0439136836873817	-0.0520878826084122	-0.0835807700215946
0.93774126984127	0.0622587301587302	-0.684322702879205	0.0510587301587302	-0.0167410028860028	-0.0175412545787546	0.00053984848484856	-0.015757013199219	-0.0174520634920635	-0.0171411287323787	-0.0262329473304472	-0.036876898822282	-0.0411071090270239
0.223668894041277	0.0180265832968663	-0.0769411983016004	0.299180621429849	-0.0173725550761329	-0.0151036873284531	0.028629395034664	0.0149473773608665	-0.00733503609364025	-0.016238121202293	-0.0337576974659385	-0.0385705650363331	-0.0498773546276294
0.377368680530007	0.214395829732279	-0.196772504654493	0.295619910887048	0.0875226058857772	0.0511366636817575	0.125546833565384	0.0488131338801295	0.0912975939263676	0.0693296347837674	0.0334494060589056	0.0385805841795862	0.0108186278339999
0.889239513819514	0.110760486180486	-0.637621796853392	0.0912404861804862	-0.023050772005772	-0.00556653402153384	0.0315714585414586	0.00835543742205513	0.00208142865906025	-0.0143086530136529	-0.00881393185503854	-0.0143204202741701	-0.0352957157865572
0.0400848412645277	-0.0166333912231116	-0.0101178626625867	0.0486148039134459	-0.0172931101667105	-0.0180044865464202	-0.0082436081258281	-0.012366568163047	-0.0155163018341661	-0.0176487983565653	-0.0194076738836766	-0.0211319340403225	-0.0217472730518432
0.0369072564391526	0.00558656117351757	-0.0218067586220602	0.0161969824243938	-0.00227438752177102	-0.00742012841288967	0.00399718667029216	-0.00079599237839658	-0.00321040105439156	-0.00484725796733034	-0.00665816738019933	-0.00470542965007629	-0.00303853826773249
0.0123416504135483	0.00056711568460816	-0.00804281425213263	0.0029666410511595	-0.00270269230215914	-0.00384836827178987	-0.00260119495263687	-0.00278059426459204	-0.00393118044355391	-0.00327553028697451	-0.00488300331708435	-0.00468643888706668	-0.00479975038718528
0.0534592375027342	0.0168727918825145	-0.0305135572518373	0.0246868198734511	-0.00599186741295853	-0.00144500410522266	0.00839514971212325	-0.00173838438488179	0.00273191139689945	-0.0037184357590906	-0.00383893460174875	-0.00065594093345421	-0.00258848365351323
0.92460126984127	0.0595159156033935	-0.672330001117248	0.0590423665223665	-0.0293092877710898	-0.0223849786006907	-0.00726678460428454	-0.0121816251544704	-0.0243440371847867	-0.0258471331858903	-0.0395664861330318	-0.0338524463036963	-0.0372145633007094
NA	NA	NA	NA	NA	NA	NA	NA	NA	NA	NA	NA	NA
0.114127168420743	0.0667079675337496	-0.0492923130309646	0.10484419370468	0.0212855421654298	0.0242188603123096	0.0302283618642659	0.0286684912316932	0.0286300484824879	0.0227522012388697	0.00715917272293165	0.00538201115397789	0.00521136128465693
0.0144389028502616	0.00462938884629255	-0.00655614591449507	0.0146766373556679	-0.00129466110230537	0.00166296344659421	-0.00507960867378342	-0.00553187405004181	0.00069675761990801	0.000184151172144422	0.000913689147562543	0.00230604178916751	-0.0055070618376383
0.89325303030303	0.10674696969697	-0.642387961139314	0.0840667557932264	0.00126950937950931	0.0204135397935398	0.0392484018759018	0.0247091125541125	0.0281431235431234	0.0108415245865245	0.00756233877233869	-0.00759608164983172	-0.0172597565506389
0.545785988977471	0.214714282854982	-0.329293224778024	0.279870442953227	-0.0161300036131224	0.00440202599027295	0.057480690528295	0.0337998387981528	0.019970441302851	-0.00586398881142469	-0.0290472153221024	-0.044433658702853	-0.0521753637529325
0.0655921066669618	0.00243936197895624	-0.0307424734527264	0.0490523714926463	-0.00474544777875095	-0.00940776195743412	0.00638576855962622	0.000263082877373588	-0.00216116407531655	-0.00707660486809254	-0.00684667715064863	-0.00723389764110727	-0.0145603618482684
