# Supplementary material for: Measuring re-identification risk using a synthetic estimator to enable data sharing
Source: PLoS One. 2022 Jun 17;17(6):e0269097. doi: 10.1371/journal.pone.0269097 (PMC9205507; doi:10.1371/journal.pone.0269097)
Supplement: S3 File — (ZIP) [file pone.0269097.s003.zip › wa/wa.vineCopula.1.3.csv]

risk_act	entropy_est	ital_est	hypo_est	g_err	g_vine_err	ave1	ave2	ave3	ave4	ave5	ave6	ave7
0.929895291005291	0.070104708994709	-0.600707767836711	0.0529237566137566	0.00432915343915341	-0.00451819978496448	0.0169381216931217	0.0131746296296297	0.00737550264550269	-9.45231729055918e-05	-0.000961916046916089	-0.0135940860990861	-0.021784379149116
0.0976375279107472	-0.00523804789995735	-0.0348126699552684	0.0699286577169455	-0.00958729206813962	-0.0104355565305558	0.00737367668943806	-0.00204086316154804	-0.00812479570192126	-0.0100114242993477	-0.0105122234703938	-0.0188153605990689	-0.0188235619437293
0.154464987766638	0.104495369394567	-0.0488940903840071	0.141287440900768	0.0918697047212579	0.0253661712478957	0.0794571427997568	0.0556599398679013	0.062816201758366	0.0586179379845768	0.00292232880240037	0.0325340021028215	-0.011106548143949
0.294555301793093	0.0985681620532812	-0.101454749314752	0.266633351155409	0.0260693620055202	0.0398551064813824	0.0705685666045694	0.0852955566042776	0.0366190552342812	0.0329622342434513	0.00330780081197718	-0.0277530452455226	0.00112682037604461
0.127346494128215	-0.00164410506219076	-0.0421301844346633	0.105464396635441	-0.0114450998355125	-0.0102733981697756	0.0114946888031253	-0.000349519161443546	-0.00444249056441393	-0.0108592490026441	-0.0162384076988757	-0.0253076195827579	-0.0291776488676435
0.115621723651236	-0.00126924088658548	-0.0345470767351737	0.10486231238734	-0.0110402059753408	-0.011297112976673	0.0140313988824508	-0.00055889596312711	-0.00499915011469508	-0.0111686594760069	-0.013862177550087	-0.0220488877849036	-0.0282559877519413
0.561912734510058	0.169101391380601	-0.286766899541459	0.253959464633941	-0.0135400359375591	-0.00109110179146599	0.0615518305885088	0.029170168117896	0.00972762030989616	-0.00731556886451257	-0.0425093525399486	-0.0482807381221255	-0.0721079207041723
0.226835526956959	0.0969984030798237	-0.0658042464444551	0.233856268090287	0.0488487914914961	-0.01113332630179	0.0968989150838011	0.078315362733687	0.0105650616232741	0.0188577325948531	0.0168449784815758	-0.00407999855511071	0.0014293635800591
0.0433799682144671	0.000444355644326461	-0.0195367502306888	0.0216906269219286	-0.00596889417729546	-0.00181404334957831	0.000852346979250039	-5.87904161503811e-06	-0.00120909642796533	-0.00389146876343689	-0.0056756336774379	-0.00776675821616663	-0.00713717231743701
0.909178148148148	0.0908218518518519	-0.581256037302913	0.0697551851851852	-0.00491454064454055	0.00522554889554894	0.0211173184223185	0.0141036824286825	0.00529753709253711	0.000155504125504247	-0.00317510865662662	-0.00893439273689267	-0.0217821219902102
0.370741319194887	0.131317795451622	-0.156790752969976	0.257129893464876	-0.00748743501265448	0.0035707267738605	0.0635348117235272	0.04280806860245	0.0248066727514268	-0.00195835411939699	-0.0113661798149912	-0.0243349155070363	-0.0415559979546831
0.408852408466956	0.0676498392546486	-0.16989936709809	0.29541417739163	-0.0175600675886804	-0.04880768796558	0.0367823729770438	0.0132747982336255	-0.0113470997233278	-0.0331838777771302	-0.0527048737092625	-0.0643243584533348	-0.067218921871101
0.928210476190476	0.0717895238095239	-0.600061463468369	0.0514212698412699	-0.00110436026936023	0.00424635327635337	0.0199622222222222	0.0124388936988937	0.0042416666666667	0.00157099650349657	-0.0158991897753662	-0.00676346560846564	-0.0134506656306655
0.301556737980147	0.0411612786699208	-0.106635734492967	0.265343964016781	-0.0160931029870711	-0.0197026223493488	0.0369839394615084	0.0145180990548365	-0.00567335478143072	-0.01789786266821	-0.0348903318337361	-0.0403498651164585	-0.0557947514067951
0.555698796429782	0.270908669190968	-0.290680463372609	0.229190628438944	0.00702530453941197	-0.00192029394018622	0.0724707629934652	0.0820813311883871	0.0616237825039705	0.00255250529961282	0.0395975343973017	-0.0126634655862706	-0.0244788160698856
0.274640806348929	0.0367209252890089	-0.0841085780870197	0.278469241835512	-0.0123024861479361	-0.014119023091121	0.0442206233048396	0.0153024173125031	0.00435812824170367	-0.0132107546195285	-0.0301631252976945	-0.0452232855619536	-0.0473143482483493
0.00562176333958986	-0.00376881668402574	-0.00193920662915352	0.00504264325702651	-0.00370245347177628	-0.00326627012770094	-0.00285134478760366	-0.00334122644722477	-0.00345431828495967	-0.00348436179973861	-0.00384631680116807	-0.00406303227496819	-0.00417899656758202
0.0311356575406637	-0.00044990143665544	-0.0136597057225771	0.0167359685504254	-0.00612115350352148	-0.00322084954586882	0.000838634541349338	-0.000566685955297797	-0.00297984320452179	-0.00467100152469515	-0.00619027125195568	-0.00588498292749588	-0.00667115493642916
0.894228369408369	0.105771630591631	-0.56918990173981	0.0758541702741702	0.0270034295334295	-0.00324807932807936	0.0329185401635401	0.0298999374699374	0.0204458369408369	0.011877675102675	-0.0119336095331685	0.0126815959965959	-0.0206669781144782
0.0451893814633109	0.0114446593632192	-0.023508732866468	0.0148270308562327	-0.00459339567880482	-0.000850217958731879	0.00686592230434855	0.00108915079217521	-0.00111335880360284	-0.00272180681876835	0.000575166498763262	-0.0012317046121687	-0.00757313983559751
0.0347061038397015	0.000260028385934183	-0.0156676721338373	0.0177619081603037	-0.00403393683791124	-0.00385999470968416	-0.0021472509888382	0.000385052090307689	-0.00327251915819501	-0.0039469657737977	-0.00701084967852882	-0.00858788004431606	-0.0070818760348602
0.656870905565839	0.259585674328097	-0.367602313460925	0.202630513137322	-0.00793149771256652	-0.0170303363503518	0.0689171589557538	0.052819277047826	0.0166110052337177	-0.0124809170314591	-0.0125889489394062	-0.0247226131357003	-0.0415679226868277
0.415042778995557	0.118372948154663	-0.173721015035641	0.296645925189148	0.00664156278624839	0.0119656685381619	0.0783152739022964	0.0664400268640448	0.0284916118072545	0.00930361566220511	-0.00372477857448622	-0.00442060619943735	-0.0504369133559197
0.0892451780553319	-0.00666548230587373	-0.0312557860835929	0.0656687367284106	-0.00917561145173212	-0.0166303240734004	0.00118372065614908	-0.00366980624979769	-0.00738671145458698	-0.0129029677625663	-0.0165582470300394	-0.0204372530051761	-0.0230410377525433
0.0638126127133706	0.021548082888129	-0.000822622407443435	0.0958097076877521	0.0194383598169734	0.0020161148405031	0.0223097887480552	0.0200949766670428	0.0163326981858837	0.0107272373287383	0.00811008826801621	-0.000391381095558321	0.000777482319099687
0.929976560846561	0.0700234391534392	-0.601030898412464	0.0521059788359789	0.0130116931216933	-0.00876678876678871	0.0273108201058202	0.0261289947089948	-0.0178422034447033	0.00212245217745222	0.00663011544011549	0.00507338432522653	-0.00420827653827649
0.103414146628682	0.0282405123111061	-0.00544237956343711	0.164291688195012	0.00754719965766865	0.00248207412529289	0.0420690173327883	0.0198351319571601	0.00921411999633166	0.00501463689148077	-0.00251136911671405	-0.00909998374158516	-0.00994364562943562
0.659769250104713	0.258807531575553	-0.368498760034586	0.206071163059184	-0.00988382014258382	-0.00453472456996662	0.0542474225248942	0.033475585438131	0.0155497565858033	-0.00720927235627522	-0.0235735321135235	-0.0393201138545408	-0.0506570211488672
0.929278518518519	0.0707214814814815	-0.600665729470925	0.0517754497354497	0.00890180375180372	-0.0148442568542568	0.0236804521404521	0.00635393217893221	0.0140556878306879	-0.00297122655122661	0.00992322751322761	-0.00376943167943156	0.00459457855869627
0.853231880711881	0.146768119288119	-0.532904968388885	0.102342145262145	-0.00893411565043145	0.0129864524364524	0.033155557960558	0.0209403583453583	0.0114935737737208	0.0020261683930104	-0.0173075446831984	-0.00834267932064114	-0.0217811334798225
0.855624368964369	0.144375631035631	-0.535396312932746	0.0996021822621822	-0.0249108647696759	-0.00708067081067087	0.0298456362302414	0.0171587839907558	0.00094974071821885	-0.0159957677901734	-0.0176225278330497	-0.0299889309263148	-0.0350522938107645
0.0874029462511917	-0.00627313163393986	-0.0302946889675901	0.0648688431879901	-0.0122983974638648	-0.00937085521637256	0.00308412740738047	-0.00199413178908443	-0.00273729764791768	-0.0108346263401187	-0.0144610756428311	-0.0154933552042792	-0.0188443027772707
0.552727744149795	0.315088678505056	-0.28086517891416	0.253099649335277	-0.00148830432824698	0.070229215656428	0.115515525158869	0.101118940808346	0.0236781977796938	0.0343704556640905	-0.00743466085081534	0.00991901608110468	-0.055939077622509
0.00931012705684997	-0.00366515650745493	-0.00294565266244541	0.0067332286581065	-0.00378257911978598	-0.00371352736279057	-0.00254875939204666	-0.00308232625707352	-0.00331862513702586	-0.00374805324128827	-0.00437405874284219	-0.00480163274189097	-0.00524578637768513
0.0613290200160569	0.0230479200114123	0.000930840418668172	0.0963072472197343	0.0204342782079956	0.013640960143533	0.0346974122844202	0.0268733781646965	0.0206340004712189	0.0170376191757643	0.00262421284016021	0.0109313097764545	-0.00198493060535169
0.0189815512432882	0.033738786983901	-0.00380722748298302	0.0196860935109493	0.0159325218960779	0.0190464500169395	0.018719685693272	0.0259972531640459	0.0255396828639255	0.0174894859565087	0.0162352710710375	0.00978572109031893	0.00777153489865115
0.0113504602020548	0.0059402147103944	-0.00346636196548585	0.0114660800324217	-0.00478076782452634	0.00557407104444827	-0.000603933693969686	0.00258976989920449	-0.000636038714698592	0.000396651609960965	-9.89843817779928e-05	-0.00520500174870521	0.00186226129758183
0.143656993704542	0.0476399038030298	-0.0403271413423117	0.145518800410641	0.0138493295102679	0.00982005612708597	0.0345672687626725	0.0243834941238187	0.00883280257184335	0.0118346928186769	-0.00199541323020153	-0.014390369801926	-0.0131208826779666
0.892644458874459	0.107355541125541	-0.567290934030489	0.0783858441558442	-0.000878951418951446	-0.00771165797165796	0.0239447384097384	0.00414329929329926	-0.000654250564250614	-0.0042953046953047	-0.0145835159285159	-0.0141581318681319	-0.0254204458845249
0.83894855995856	0.0878204871859506	-0.520835496762972	0.109783546823547	-0.0225604616852397	-0.0190040566879552	0.019255427260679	0.00547734963706181	-0.00293192849643564	-0.0207822591865975	-0.0305595245647939	-0.0485022890626264	-0.0528133383266857
0.00646889832707599	0.00669394890314814	-0.000560912580608787	0.0104719679428819	-0.0032396004127561	0.00645509084191298	0.00327463427210578	0.0020558225842666	0.000444540118680314	0.00160774521457844	-0.00330740921102589	-0.00257922830898918	-0.00105659368713275
0.856335437895438	0.143664562104562	-0.534725899314124	0.103176935841936	-0.0111574950974951	-0.0107415723537357	0.0525781159483791	0.0310456924556924	0.034902307969808	-0.0109495337256155	0.00150480856180868	0.0172772493247494	-0.00750354492763528
0.907402486772487	0.0925975132275133	-0.580523872659595	0.0683308465608466	0.0334121164021165	0.0175181481481481	0.0374785449735451	0.020777255892256	0.0169395175467234	0.0254651322751324	0.00999671164891758	0.00973291726791736	-0.00280370314870304
0.298655212312435	0.0484513417462051	-0.0922226838255503	0.304509133642336	-0.0236920072324601	-0.0154855813563551	0.0414156599375106	0.0160470903258581	-0.0070664452788613	-0.0195887942944076	-0.0322992763530833	-0.0451165305400198	-0.0543811214043558
0.88416063011063	0.0683952361937241	-0.560216985501646	0.0824963323713322	-0.0144814677759481	-0.0248990762389009	0.00441705786588131	-0.00378576816973886	-0.018746256706633	-0.0196902720074245	-0.0327816018278797	-0.0400895898219429	-0.0428884440716766
0.0094095807651272	0.00707554353528575	-0.00176886971533085	0.0094885948831288	0.00324693066446832	0.00228796824481309	-0.00074945584934418	0.0057678742311271	0.000344836763810974	0.00276744945464071	0.0017223303099428	-0.00303262482306617	-0.000831431094455021
0.118813753853006	0.0929906376951266	-0.0142656871621688	0.169595705053429	0.0240841453235171	0.0339563108020463	0.0872910927680011	0.0379374841410239	0.0536232205414386	0.0290202280627817	0.0140869126777821	0.00235657494653009	0.0270188854788482
0.0193661121837656	0.0333841946359814	-0.00511041993881944	0.0166088164197335	0.0337551470283058	0.0135479957267109	0.0264059770097532	0.0273960249200649	0.0121737651797154	0.0236515713775083	0.0220472630256808	0.0082735653298247	0.0158303060230841
0.299960360780531	0.0978949101121855	-0.103350487292619	0.272215859719399	0.0140354980466234	-0.0126502290908308	0.104817485001438	0.0544714448269874	0.0547225246611324	0.000692634477896303	0.00281885976878388	-0.027805701056122	-0.0084459555379367
0.561090804842938	0.265530993554604	-0.293874076129701	0.230496698907659	0.0799196584717263	-0.0273406504770088	0.0674805473998432	0.0770446696316375	0.0499318574050873	0.0262895039973587	0.0317547502019542	0.0108877431919977	0.000789776383783414
0.010461729820071	0.00668509271286082	-0.00252009347454141	0.00930083928568351	-0.000614217399715462	-0.00400248677207743	0.00497376444732934	0.00311875099222688	0.000744304465547825	-0.00230835208589645	-0.000511913067405929	0.000258804480958502	0.000623402199216031
0.0760866538381211	-0.00749721579325152	-0.0209195525958559	0.068683683240142	-0.00981481342233756	-0.00933403752017316	0.00555919920113208	-0.00354500403869322	-0.00566093796173663	-0.00957442547125535	-0.0128624191354581	-0.0186428802262126	-0.0186820490254034
0.14705214344716	0.0937987659511144	-0.0462938800067177	0.135124977700687	0.0213235547337809	0.0156405073465264	0.0391760829358525	0.0442256723039406	0.0496546664930958	0.0184820310401537	0.0149745346789098	0.0293606220966798	0.0292829867776951
0.0650442412692347	0.00884771707276157	-0.0199217005259254	0.054748650260188	-0.00385976413110816	0.00236327051828746	0.0141549270829018	0.0116079266348754	0.00259524412007975	-0.000748246806410349	-0.00467489995917533	-0.00431339817208867	-0.00821446316959144
0.200744672088235	0.0161688152079295	-0.0399103674986307	0.259647400870092	-0.0173151757408294	-0.0137487818240813	0.0363202161731979	0.0162643970084615	-0.000377147918520865	-0.0155319787824554	-0.0246165960661474	-0.0340026359868416	-0.0468049167402917
0.0895173805691491	0.0533667835720238	-0.03493126802071	0.0580541082259032	0.00919691548991876	0.000418471136353904	0.0297098824499461	0.0188112919102862	0.0237406323540195	0.00480769331313634	0.00612607525127039	-0.00221789859417129	-0.00413673670026452
0.025472350269042	-0.00361399262563858	-0.0120872658140407	0.0101360048359871	-0.0070107008535692	-0.00781942206497896	-0.00188584133266686	-0.00303475768920219	-0.00564113676548346	-0.00741506145927408	-0.00768598197694964	-0.00666163708756045	-0.00648588738499751
0.933730952380952	0.0662690476190476	-0.604223518522407	0.0500508658008657	0.00491715728715736	-0.0409000843600844	0.0140011375661375	0.0188006902356902	0.00864976190476197	-0.0179914635364635	0.000569369889369953	-0.00639947441447442	-0.00565750841750845
0.55316207164074	0.309177989376894	-0.281582804522149	0.251838734478717	0.0755553803744123	-0.00768669512559816	0.121714625683223	0.061431739952003	0.0499124971414607	0.0339343426244071	0.0198501466525082	-0.00630080746274875	0.00815464895783735
0.0660721886027512	0.0322213315808922	-0.00392647327926929	0.0929003063374134	0.00557839203293943	0.0102614123313241	0.0376441141096122	0.0201373473128474	0.0248616718080429	0.00791990218213177	0.00972119984920591	0.00614141034680854	0.00648832463775006
0.903251851851852	0.0967481481481481	-0.576255164725201	0.0728070226070225	0.00414819698819702	-0.0173290159676924	0.017590005234417	0.0211850865800866	0.00429359122359119	-0.00659040948974765	-0.000206310726310721	-0.0123351801171537	-0.0183708680426328
0.00478843636949215	0.0256993627289517	0.000642353868573979	0.0073502999343039	0.00617858782711705	0.00896615102366862	0.0067693354793913	0.00720208410250539	0.00792917253085619	0.00757236942539284	0.00585833862207949	0.00182178078584883	0.00320637461540356
0.308294589185978	0.0421679067219151	-0.106899648747533	0.27866202372406	-0.0119852315182621	-0.0204408306861261	0.042541245153843	0.0119400927488484	-0.00524351860359396	-0.0162130311021941	-0.0304233603251451	-0.0432494965050697	-0.0548937191641598
0.0201387805360132	0.0345484360564483	-0.0057962119674437	0.0161010613142743	0.0098860834149821	0.0125426934433904	0.014449741023991	0.0206735540310058	0.00902520618235688	0.0112143884291862	0.0125242587194494	0.0216334757584607	0.00744671898876184
0.0951754324444423	0.0081154866139109	0.00185679010487814	0.170379694070819	-0.000356455166834441	-0.00467079345163228	0.0281877339042644	0.0141744109612	0.00460081661141391	-0.00251362430923335	-0.0114822484146477	-0.0163265077208965	-0.0224371259401399
0.297057320630864	0.099395223727311	-0.0992715463034793	0.278551316198256	0.0167540965685074	-0.00272979892202502	0.0819919286662033	0.0638554712247797	0.0244980438968314	0.00701214882324119	-0.00938611622168606	-0.018952802895213	0.00718190158816495
0.889025446405446	0.110974553594554	-0.564788614734747	0.0785936012136011	-0.00258525881525884	-0.00498550907182493	0.0270959310950486	0.0159754184704185	0.0108503374403374	-0.00378538394354189	-0.0144295859695861	-0.0156094768818119	-0.0310147466910305
0.0410865027843631	-0.0133722181064339	-0.00858811399238822	0.0374313081615063	-0.0155368828519357	-0.0142702821778886	-0.00431907158421716	-0.0081840324941519	-0.0110969924281612	-0.0149035825149122	-0.0168969971144991	-0.018198357885284	-0.0210048060413913
0.385875980732872	0.0708466785771541	-0.152464075152496	0.301194545962655	-0.0263760012069603	-0.0397754846414682	0.0433235623659498	0.0088553448848358	-0.00523513043245455	-0.0330757429242143	-0.0435561970215185	-0.0584737481418637	-0.0747507373298225
0.929911904761905	0.0700880952380953	-0.600797312491621	0.0526912698412699	0.00153433862433883	-0.00943835497835488	0.0129913564213565	0.00918468253968263	0.00437007936507938	-0.00395200817700803	-0.014707670793259	-0.0132161286404227	-0.0214931599881598
0.580530979619145	0.360146559267407	-0.302528889971354	0.244088602608663	0.0211407230181535	0.0148829196802133	0.0857015493346657	0.0925160256754292	0.0695462272105035	0.0180118213491834	0.0255486546040391	-0.0164524287288373	0.00301797274877535
0.57590886565198	0.356474430270556	-0.301164272861278	0.238725786305382	0.0976169823294671	0.0669784407012765	0.112578138316283	0.112822702692195	0.0536027949465298	0.0822977115153718	0.0260044741586823	0.0180111593618767	-0.0455612840102123
0.112622044789566	0.0672510014616482	-0.0407917961189171	0.0845224044143531	0.0144799046646794	0.0234976165845368	0.0440298168004098	0.0253218151959131	0.0106992441372721	0.0189887606246081	0.00995175484863957	0.00697641035868167	0.00450143309396621
0.12787768314324	0.0188552703349426	-0.0341453316538996	0.133110179530537	0.000705566507086947	-0.000333165689367365	0.0306932811280646	0.019194526167368	0.00950822239346999	0.000186200408859805	-0.00583768890159447	-0.0120810155336579	-0.0166547238686964
0.905375555555556	0.0946244444444444	-0.579114688746726	0.0684530158730158	0.0146186628186628	0.0196006349206349	0.0196867769267769	0.0191671212121212	0.0119858994708993	0.0171096488696488	-0.0100850047175047	-0.0130430842123681	-0.0167010197210198
0.0337244846398029	-0.00152711000606615	-0.0159536711799662	0.014992241053035	-0.00235096082979364	-0.00759441365222942	0.00257315500274129	0.00218028609025658	-0.00353997946723404	-0.00497268724101153	-0.00615680303978881	-0.00813491064842569	-0.00788556719567522
0.934861322751323	0.0651386772486773	-0.604703233748696	0.0509418518518518	-0.0125777777777778	-0.0189573441373442	0.00289198412698422	0.00286790240260826	-0.000696686767423627	-0.0157675609575609	-0.033065683020683	-0.025624434982229	-0.0194029913713738
0.836753647463647	0.0837497957793467	-0.519681480190453	0.108789133200133	-0.00887281503702009	-0.0151880156129846	0.0180571056531799	0.00753797651402477	-0.000418230856700452	-0.0120304153250024	-0.0277346495885921	-0.033652907371521	-0.0444099291112546
0.550308016218396	0.311459621572605	-0.281153674560028	0.247240339091616	0.0797967813054901	0.0614072085428576	0.0899194800608405	0.0484389435036123	0.0356197924685409	0.0706019949241738	0.0345437114335575	-0.0333115970333717	-0.0311685711710961
0.56227241276341	0.26800292146522	-0.295045311728738	0.229507366159845	0.035225079039237	-0.021791067509912	0.0776907101017628	0.057002362136006	0.0218351665211814	0.0067170057646625	0.00971257201257103	0.0168292885527038	-0.0172631387727203
0.0769764950965808	0.0566653650329397	-0.00864796980258906	0.0991396822903225	0.0216005463742196	0.00360824207480996	0.0328289253376818	0.0369631042989991	0.0231979338297052	0.0126043942245148	0.0335847550432821	0.00604027591958191	0.00903638689642616
0.102604053129724	0.0621619972881822	-0.0380315271789383	0.0704633366118635	0.0142499287531467	-0.00270290579603787	0.0191489995329087	0.00368362898626981	0.00095144618618774	0.0057735114785544	-0.00350686746966392	0.00120510947017843	-0.00463463034262299
0.899004867724868	0.100995132275132	-0.574183196590125	0.0704023472823472	0.00324968253968261	-0.00631563782622613	0.0151457438777004	0.0140384126984127	0.00582613384150521	-0.00153297764327176	-0.00963743959743957	-0.0236075858079327	-0.0231829328079328
0.894707792207792	0.105292207792208	-0.569644260338566	0.0754359307359308	0.00398491027491032	-0.0200187368267802	0.0243293249343249	0.00888633477633483	-0.0054973686444274	-0.0080169132759349	-0.0278188884745106	-0.0210505811634758	-0.027795403555576
0.0495789185015068	0.00237470505540334	-0.0174179254475321	0.0342998326641441	-0.000716945972225325	-0.00233860908305746	0.00396727436987963	0.00270776053748076	0.0024079554917153	-0.00152777752764139	-0.0011183691850022	-0.00636880616089303	-0.00686369128790342
0.308320182806647	0.0410904183258441	-0.0929029526689712	0.323021619502155	-0.0183063797569992	-0.0187277544895515	0.0534965703768755	0.0227782499603905	-0.000418655687529079	-0.0185170671232754	-0.0288390737915952	-0.0449275801413899	-0.0581798601957894
0.0687497359838206	0.0106345544789671	-0.0208865680694745	0.0582588361656666	0.00255382585154064	-0.00351652467593941	0.011071662737552	0.0102292196453418	0.00659447825636791	-0.000481349412199378	-0.00444753077745913	-0.0107154187414704	-0.0102215847408453
0.453956872547617	0.248636124370936	-0.215500198691595	0.249137478263542	0.00747186272411277	0.0192714067126749	0.0730546037410072	0.0420991625401235	0.0831555783258949	0.0133716347183938	0.0434574503598441	-0.00819954659953087	-0.00707212506215571
0.0888697826182558	0.0532234346228089	-0.035043136993058	0.0572634345948305	0.0264259633645379	0.0168097854224191	0.021349314181134	0.0306109242378137	0.0163820452819379	0.0216178743934785	0.00385893246019524	-0.00599842744831758	0.00261292280992138
0.0748613940367502	-0.00886174617315265	-0.0211017703895585	0.067126469875862	-0.0157985415794985	-0.0123480731896414	-0.00398646458336541	-0.00661003233204076	-0.00851298761947412	-0.0140733073845699	-0.0152575857250878	-0.0206096265739137	-0.0210612333296813
0.0204648231062078	0.0363850039740969	-0.00555960580260311	0.0174326189088416	0.0302858762014546	0.00618883187470769	0.018401367191937	0.0167953233515235	0.0116211583314082	0.0182373540380811	0.0118101665478099	0.0249656016219251	0.0131935626713716
0.461926283719577	0.244032670400301	-0.221564395823	0.247322241995767	0.0913701188532419	0.0297110054622334	0.0782410685827659	0.0520845916092201	0.0676785893000422	0.0605405621577376	0.0258058902951979	0.0314129566924356	0.00772884136601926
0.31957895604972	0.0461051631238989	-0.106839154936399	0.303316005221983	-0.0172229378764322	-0.0146723021778177	0.0478649704163593	0.0211566887005868	0.00100761718072034	-0.015947620027125	-0.0299802960595473	-0.043573673200104	-0.0519982347070957
0.41693785936281	0.0700597794619024	-0.173102881732368	0.302417439338489	-0.0251754315771343	-0.0162139096108085	0.0491377221168535	0.0246746364926215	-0.00852198248834718	-0.0206946705939714	-0.0409400459330158	-0.0512988714413181	-0.0660662660334893
0.922651534391534	0.0611078446388033	-0.593289962329582	0.0606985377585378	-0.0152674891774892	-0.0161091586953351	0.0121237638287638	-0.0016898143251084	-0.0120978580163099	-0.0156883239364122	-0.0242318332158037	-0.0290737177244964	-0.0370417613181552
0.29109866435146	0.0400203463644016	-0.0992387081228452	0.266282654039826	-0.0197853385073743	-0.0249703170745704	0.0423785630390018	0.0140900228472131	-0.00253189204478665	-0.0223778277909724	-0.0410536500214537	-0.0491737068678397	-0.0635335158768222
0.191137124586135	0.0764545319074252	-0.0608305406401617	0.179488612183093	0.0225599321875687	0.0106585444492685	0.0581825098198547	0.0410544660107211	0.0289195020945827	0.0166092383184186	0.00240291097219036	-0.00710255018029904	-0.0118910715994506
0.082096769257807	0.0583965949735941	-0.031395947632739	0.0544227605938687	0.0227161148938872	0.0201927302490151	0.0185532750575483	0.013942476322132	0.0111484217692474	0.0214544225714512	0.0182849481791744	0.0148128006543544	0.000642963196315294
0.411711562718601	0.07417100813914	-0.169065370092761	0.304094137137099	-0.0189265300136625	-0.0335211024691871	0.0454545538024391	0.024986893898862	0.00491316699812161	-0.0262238162414248	-0.0376861731802955	-0.0524541413484844	-0.0587230650591798
0.406588300457214	0.0688074896660104	-0.16671688784185	0.300333777464864	-0.0275145202939122	-0.0411614312342224	0.0381866981989094	0.0224366150693979	-0.004494139704185	-0.0343379757640673	-0.0439957899404481	-0.0595616555713215	-0.0744655293057122
0.228759148294947	0.0987714497890916	-0.0671115942152276	0.234140052531926	0.0156345510321958	-0.00719219543804442	0.0476440052015716	0.0237851411315813	0.0124037055069373	0.0042211777970757	-0.011738732014362	0.00658369061287131	-0.033606581412849
0.0304814111795729	0.00964037643393216	-0.0174017580350104	0.00667375358891321	-0.000900591498857992	-0.00289007035863398	0.00684048207064487	0.000265913072590176	-0.00258715557143193	-0.00189533092874599	-0.00298097050829943	-0.0020666332479963	-0.00474668402896142
0.852936267436267	0.147063732563733	-0.531777542483901	0.105219684944685	-0.0223853796203797	0.00508787699228874	0.0277790708674042	0.0239156611906611	0.0176359700338647	-0.00864875131404541	-0.00667586168905054	-0.0253485038980628	-0.0307770611481939
0.581826778550421	0.358302754915083	-0.306356574565209	0.234899112969896	0.0885628956681277	0.029139085845617	0.113539488644768	0.0808194719852166	0.0691662338171504	0.0588509907568723	0.031307112665781	0.0274649482494471	-0.0151600450746633
0.0801316246945515	0.0330433055649078	-0.0345857002840461	0.0406998796474947	0.00038797612283796	-0.0051690154915295	0.0258109046661912	0.00681799429594904	0.00211371096505197	-0.00239051968434577	-0.0149501647829	-0.0151676448979292	-0.0185565142571542
0.562887772521396	0.271224169208288	-0.295163777977579	0.230218286832723	0.0259316177812764	0.013198648614236	0.0919823840763105	0.0557051488451191	0.0354667267861121	0.0195651331977562	0.0429935930243596	-0.0168583508550832	-0.0246918825539166
0.104869250261841	0.070067107879865	-0.0288780616207717	0.103928993463816	0.0648265130280542	0.0345519451819735	0.027253891740459	0.0278821817107417	0.0438217423046474	0.0496892291050138	0.0406000634438837	0.0275782299941797	-0.00561667934988001
0.0494702484188186	0.00568016952907239	-0.0168685385997171	0.0355183394021015	-0.00170492933683303	-0.00159995956107978	0.00810369949129672	0.00451184071879757	0.00100980472106767	-0.00165244444895641	-0.00295843054859836	-0.00419920098273873	-0.00586726969522008
0.571713375100329	0.267730079528447	-0.295955435691193	0.246068378479075	0.00418853040580769	0.0155119893904172	0.0694572323771261	0.0508833220610951	0.0245393178929647	0.0098502598981125	-0.0320249199296877	-0.0350626854600091	-0.0562474818677434
0.0925506480749664	0.0595418010576315	-0.0362526542600347	0.0600473219343959	0.0140867502267718	-0.00368303203187995	0.0273091829773592	0.0181838518932268	0.0192941348974072	0.0052018590974459	0.0146523611617816	0.00077814008650133	0.00167063435635621
0.106555628749409	-0.00189727482855222	-0.0282106600448431	0.10567915985299	-0.0106167549088952	-0.0204491824346537	0.0115583734888278	-0.000775386127782066	-0.00644627435605066	-0.0155329686717744	-0.0223894903282006	-0.025194086598432	-0.0207788703278856
0.0838887261422022	0.0111688846953687	-0.0299872612131293	0.0614268986095315	-4.72858803880066e-05	-0.000828563817138958	0.0097683119163418	0.00939221145473727	-0.0014246986269679	-0.000437924848763482	-0.00784946903651924	-0.0127371819155289	-0.0109047540875455
0.0918921590615846	0.0121394225604464	-0.0213738390401618	0.100388249527192	0.00341320104071167	-0.00199478067791727	0.0177671205859276	0.0118398514111359	0.00598605393289901	0.000709210181397205	-0.0081514073101096	-0.0124455178659018	-0.0129404516855369
0.106163606547274	0.0103182133823723	-0.0355913886759205	0.0871310909512154	-0.000698664941311294	-0.00446616803239544	0.0218124639656463	0.00801494139451112	0.00459800687077049	-0.00258241648685337	-0.00425818554587259	-0.00795949526586578	-0.0108847474531538
0.897589004329004	0.102410995670996	-0.570831320583354	0.0777760750360751	-0.00318452140452141	-0.0175162452362453	0.0207176094276095	0.0113993223443223	0.00107312650312641	-0.0103503833203834	-0.0130669987419987	-0.0234844156605921	-0.0345297371438512
0.0708075180946949	-0.00829009457479443	-0.0190410049964705	0.0654996717014338	-0.0118705909473436	-0.0135547147576814	0.00386780132245094	-0.00498092764835729	-0.00856400461005091	-0.0127126528525125	-0.0181994513833785	-0.0182739530726745	-0.0193206370984283
0.00929538158843269	-0.00500901800333288	-0.00459349516844061	0.00441697573549363	-0.00604857219925606	-0.00601648460566925	-0.00499620638448063	-0.00433211170653438	-0.00516657015323673	-0.00603252840246265	-0.00566864936989309	-0.00649712652573427	-0.00622966254334526
0.896517628667629	0.103482371332371	-0.570382545740596	0.0769276815776816	0.0255310485810486	0.0263629004329005	0.0292298677248677	0.0184929657379658	0.0151845796795798	0.0259469745069745	-0.00266813775113772	0.00530101306101316	-0.0163456856106856
0.203936561957219	0.0263055714487724	-0.0514038900273259	0.230652676753267	-0.00563765597111163	-0.00503145577217581	0.0344405986925498	0.0185249225835576	-0.000794695456238281	-0.00533455587164372	-0.0279799753696339	-0.030659839822431	-0.0392591694946466
0.114075622782822	0.0729017438204369	-0.0423010337562412	0.0827340416882712	0.0213144302441684	-0.00344381412379323	0.050010230229332	0.0334700036239502	0.0173908346012528	0.00893530806018758	0.0151718800006239	0.0150403867571894	0.00112953731097767
0.0115493372489849	0.023652588001941	-0.000757263915183912	0.0137288641591209	0.0107580466926277	0.0105657842955468	0.0116341959217182	0.0128769279217299	0.01275381574638	0.0106619154940873	0.00626445581899233	0.0110954146217694	0.007029825475002
0.325221271892479	0.0470423988792636	-0.113172668779739	0.295214813244607	-0.0269868671320094	-0.0397459112950898	0.0408369776878516	0.00929865814676201	-0.0130451569383043	-0.0333663892135496	-0.0411013625395007	-0.0529377666556035	-0.0564604290557179
0.1245084489103	0.0923579158564047	-0.0205400930385952	0.161742121352106	0.0224440800171764	0.000726742217901546	0.0524154151470103	0.0459094435561008	0.0294529163209019	0.011585411117539	0.0354205578192526	0.000665546594193142	0.000835929281059841
0.47954804050817	0.178136331052742	-0.228946806574721	0.261151327428651	0.0217958206623062	-0.000997580029611478	0.071694107917775	0.0465595577842423	0.0274432281227325	0.0103991203163474	-0.0127813218193608	-0.0177555220510699	-0.030792906543851
0.104099626680636	0.0618328203351992	-0.0403474242181241	0.0663081821578502	0.0113425046474562	0.0168474270127773	0.0248114456646016	0.00633274562381851	0.00090541047906427	0.0140949658301167	-0.00431943938564706	-0.00570779977871476	0.000899423866808594
0.583821714765238	0.355730533175482	-0.3067596515431	0.237955526681487	0.0420373791142753	0.0540644518843609	0.11303902344713	0.0969082453271397	0.0293936379691815	0.0480509154993181	0.0475457038264384	-0.01604291333415	-0.00288037331209101
0.65898715888804	0.272867100809952	-0.366666604341427	0.209962624661744	0.0179378230048034	0.0137665978215996	0.0777306653234295	0.0434753982816505	0.0238530412783513	0.0158522104132015	-0.00308861499633817	-0.0164739511919954	-0.0446993088236913
0.0628113750711835	0.0116310483807387	-0.0247335087510274	0.0386062030360561	0.00048180816940685	0.00219732257326065	0.0132610441875701	0.00399037031713187	0.00534881588416924	0.00133956537133376	-0.00267182557874152	-0.00539430043688263	-0.0063256292626037
0.845219326599327	0.154759336168008	-0.526687888110006	0.104783090428091	0.0109102411640647	0.017340710495788	0.0409093444146155	0.02667465032806	0.0220751598292775	0.0141254758299264	-0.00551402707848125	-0.0145579062806518	-0.0325931783492278
0.582148441070926	0.354336259957805	-0.304414640940547	0.241788683958166	0.098865505131575	0.0213635897716545	0.119515906987911	0.0869077296529698	0.0399549358396073	0.0601145474516148	0.0222921483419449	0.0284748181307767	-0.0247288539368377
0.304684799378975	0.10181117363952	-0.106832765757275	0.271324726438943	0.0111739586196239	0.0486089022137743	0.0576190840993894	0.0906842502287373	0.0432590932020995	0.0298914304166991	0.00450845518435228	-0.00469442125119302	0.00525499803684693
0.664313166284896	0.262634515876967	-0.372258367516095	0.203920196141208	0.0103873667033365	0.00335474324033358	0.055476649528803	0.0429215427734174	0.0262625362285989	0.00687105497183504	-0.00739491435606121	-0.0391557512493316	-0.0400646125613879
0.225456385716158	0.0214515856273566	-0.0626881463335677	0.240920598145159	-0.0123555425010106	-0.0147040994241714	0.0298108537520968	0.0157669630716127	0.00172994611986863	-0.013529820962591	-0.0262773938467839	-0.0381582834542287	-0.0419673379711373
0.0460975566297793	-0.0103537725642867	-0.0101602064407734	0.0429883829488267	-0.0148429947461032	-0.0143460310391423	-0.00131272925136459	-0.00849315681334542	-0.0115376616695242	-0.0145945128926227	-0.0159650047731225	-0.0170361988521204	-0.0210255250764349
0.858958994338994	0.141037981427788	-0.536638097364406	0.102750673770674	-0.0267244705598265	-0.0070453977503977	0.0276632837532839	0.0159822907822599	0.00313910515410531	-0.0168849341551122	-0.0190972715462996	-0.0297279721237372	-0.0297615842690352
0.108974550729186	0.0331266396001219	-0.00648693466429243	0.172631472229472	0.00653849793526522	-0.00378845382913423	0.0340397540995668	0.0276395066701138	0.0120360830998096	0.00137502205306549	-0.00276945298358058	-0.0110074113250008	-0.00943554068250212
0.301610830035578	0.047827148577912	-0.0946807776129528	0.303125934243154	-0.0199766012154469	-0.0299987069930556	0.04617210288723	0.0172062831391323	-0.00528359421315078	-0.0249876541042512	-0.0268068633314635	-0.04603867289133	-0.0521096513456418
0.0707682550375633	-0.00860346263522577	-0.0191774024606538	0.0646117825762531	-0.00932563316487645	-0.0101409275872233	0.00229325341923858	-0.00111341866949992	-0.00578591279280061	-0.00973328037604986	-0.0149052442137045	-0.0150855945350585	-0.0185293053107836
0.0152878463977205	0.00208978232450915	-0.00902537892375357	0.00161329328032127	-0.00242210158181541	-0.00281696730876144	-0.000483968183472822	-0.00189299126957285	-0.000523065633103802	-0.00261953444528842	-0.00325653791028997	-0.0036725233704946	-0.00301708757378997
0.197274230670317	0.0184706585317365	-0.0402884802110222	0.251113201083336	-0.0109992441493164	-0.00864913050375557	0.0346611276602461	0.0193196286032407	0.000807049880629934	-0.00982418732653595	-0.0242278313227127	-0.0336777207394923	-0.0423209505697233
0.0922007717061119	-0.00584728139969654	-0.0317776982627679	0.0681892425580792	-0.0140565129131474	-0.0131254564688782	0.00350547455047528	-0.000628749774512147	-0.00838698400696107	-0.0135909846910128	-0.0183717068895855	-0.0200580394292062	-0.0218709867584094
0.453760310760283	0.24592682036494	-0.21672873591099	0.245067740405718	0.0919256433560554	0.00829696487475462	0.0775244038306337	0.0807553688363347	0.0664613524951936	0.050111304115405	-0.00401140832637692	-0.0328421436643955	-0.0360002494644356
0.0890821734810309	0.011949552966641	-0.0252759195999332	0.0841036153623094	0.00321795386663441	-0.00425425775271918	0.020512826236586	0.0169176057113446	0.00941619388750642	-0.000518151943042389	-0.00269872854355342	-0.00913916247160559	-0.00751192765584409
0.00834326663849084	0.0224055758312899	0.000152019398266321	0.0103138292049665	0.00587011099331956	0.00541190980933449	0.0151144130542888	0.00747278401406497	0.0123569405230279	0.00564101040132703	0.00560560020231794	0.00745545782001457	0.00555648544153942
0.930780264550265	0.0692197354497354	-0.601857537384447	0.0512110774410773	0.00183243386243381	-0.00483809523809531	0.0148789947089946	0.0141393121693121	-0.0139609925259926	-0.00150283068783075	-0.00441070466570481	-0.0103875983275984	-0.0215661001961002
0.930919682539682	0.0690803174603175	-0.601785145125918	0.0517342857142857	0.0162952380952381	0.0099002116402116	0.0243287638287638	0.0205700793650795	0.0204027777777779	0.0130977248677249	-0.00147153439153425	-0.00310491822991821	-0.0157353942588772
0.932120846560846	0.0678791534391535	-0.60281226025371	0.0510641462241463	0.0218310052910053	0.0149093121693122	0.0242620105820107	0.0208143915343916	0.0195838359788362	0.0183701587301588	-0.0118440294890293	-0.0154035918710919	0.00675246031746035
0.481698361432599	0.26088694890482	-0.231699662700152	0.257043561294332	0.0878735240630018	0.0209919916403785	0.0784436960995448	0.0872712207452085	0.0328966584172655	0.0544327578516902	-0.00672791263520661	0.0157307520800823	-0.00181214486909115
0.0296138439140953	0.00996910336629724	-0.0168322771508467	0.00662024667499057	-0.00316531592136705	0.0011381559082775	-0.000474251797131637	0.00120118106175243	-0.000985130825563951	-0.00101358000654477	-0.00105606878929989	-0.00237501579942792	-0.00108812448120305
0.21122468089783	0.13899399768488	-0.0760549137790825	0.174527185524745	0.0319127245336114	0.012443439621688	0.0941147946418549	0.0847549188779086	0.0561054356082044	0.0221780820776497	-0.00150373446114552	0.014167035095986	-0.00512984789108026
0.466096278894552	0.241856163613288	-0.22500033043364	0.245061556410326	0.0135632633536947	-0.00834216135403615	0.0935895832743422	0.0546072026579789	0.0402567736118913	0.00261055099982926	0.0381811759231276	0.00346125036042477	0.00795402086189168
0.317239605387069	0.0493025482441751	-0.105719851649745	0.301697962177983	-0.0182556629088045	-0.0300741975734389	0.0350934684807251	0.0210758165301516	-0.00993274546347267	-0.0241649302411217	-0.033150108504635	-0.0435809923047771	-0.0536912914332104
0.90378380952381	0.0962161904761905	-0.576925140554399	0.0718987301587302	0.013632380952381	-0.00581232195908676	0.0369250793650793	0.0300431481481481	0.0167585022385022	0.00391002949664709	-0.00247084269646192	0.00844169312169307	0.00617863185146472
0.528128063389784	0.117819466177372	-0.261162240291391	0.26257768809643	-0.0321331654415336	-0.02544604698617	0.0300247788740748	0.018069923207122	-0.00588253517563286	-0.0287896062138518	-0.0448773041540284	-0.0635222566563616	-0.08240608852361
0.0306905444641854	-0.0111714923411655	-0.007432124349607	0.0269662221242372	-0.0136291373644481	-0.0134004523139511	-0.00673592424584549	-0.0078689892656904	-0.0106567595154598	-0.0135147948391996	-0.0133653316234896	-0.0158644931444291	-0.0171532984187155
0.0397020077107599	0.00673220051078607	-0.00878181500447426	0.0383943381348905	-0.00325624114834677	-0.00230338596289036	0.00945596344704417	0.00199124700619582	-9.06689904067587e-05	-0.00277981355561856	-0.00324625666966595	-0.00561828785009245	-0.00641098045656986
0.102782120106851	0.0257263912548232	-0.00407318580932686	0.16713615822617	0.0107570352084103	-0.00159274813170539	0.0342866733869098	0.0285417514588867	0.00855518371459449	0.00458214353835246	-0.00101373200088672	-0.0054745476533887	-0.019349851329504
0.0136361015041539	0.0347195343404599	-0.0025509609213657	0.0153926943266228	0.0183870246358434	0.0139449904921976	0.0184754035559973	0.0186317223472466	0.0253701602732013	0.0161660075640205	0.0115222193569943	0.0189084986739776	0.00815086627172304
0.0795630335459196	-0.0089463988232341	-0.0232043969301449	0.0684367893254424	-0.00661631075074488	-0.0146582869282682	0.00406666181471421	-0.00222279397359976	-0.00971060620137512	-0.0106372988395065	-0.0164045628352108	-0.0229363815816949	-0.0243367413698079
0.0777022421859532	0.049733213755948	-0.0111634453717876	0.0926989839056556	0.00327515533779436	0.0132205998285914	0.0681716823593249	0.062262094617229	0.0567968650449498	0.0082478775831929	0.0406937343874215	0.0133340960521185	0.0159944982574038
0.0311651164365276	0.010155658391511	-0.0178383677492979	0.00669901035962461	0.0010018538675334	-0.00436351393722683	-0.000628456849218632	-0.000391653777394953	0.00242834857659545	-0.00168083003484672	5.70539721146124e-05	-0.0058298883379082	-0.00467052198731134
0.0735901052320267	0.0424092969093098	-0.0322592348523195	0.0373900603123033	0.0202687629278379	0.000117168795445169	0.0215802840254568	0.013602196903413	0.0143492388266351	0.0101929658616415	0.00560511142443061	-0.00353028958095807	0.00164583765019287
0.0869154005378186	0.0130648562480308	-0.0314647338380669	0.0631989311250983	0.000242757215547562	-0.00432859752122969	0.0124323490612585	0.00426454700342033	0.001826065106614	-0.00204292015284106	-0.00739794011777986	-0.00718193972306605	-0.0084217712111184
0.931980317460318	0.0680196825396825	-0.603604402861338	0.0483498412698413	-0.00932991059049892	-0.0136326828726829	0.0126929629629629	0.000968974358974362	-0.0014667171717172	-0.0114812967315909	-0.0183557763913648	-0.0157758369408371	-0.037800487845488
0.398419514442199	0.0641961151319687	-0.159243365318796	0.306550106048421	-0.0281485070958116	-0.028833304447541	0.04427342789617	0.00639129123620191	-0.0104524560715019	-0.0284909057716763	-0.0515483281846282	-0.049789667543882	-0.076994230382431
0.148503153665979	0.0479288645171514	-0.0436419386333552	0.145524971441093	0.0124903482890632	-0.00217031842187496	0.0290083430777154	0.0242293433304069	0.0175597317527087	0.00516001493359411	-0.00285053255660964	-0.00477321047548218	-0.0183147935831971
0.0885810272986131	0.0512290441688181	-0.035405052912984	0.0559866029063649	-0.000663650261756965	0.0247161620215038	0.0213912840855898	0.0105688322176816	0.0164817759329439	0.0120262558798734	0.0123787144593549	0.00695961110636133	-0.0027890079744889
0.104016458597125	0.0268826234233003	-0.00406289791759676	0.169698099074663	0.00925408614076959	0.00346395455609737	0.0392690139359101	0.0226783378690636	0.0128324221544087	0.00635902034843347	-0.0034939520375315	-0.00791254389942661	-0.0140578376673211
0.0403571390121418	0.0101302124858321	-0.0207888458049154	0.0140318626475256	-0.000169592239000788	-0.00244517743888323	0.00643975466202489	0.00305451712987739	-0.00315662095389915	-0.00130738483894201	-0.00241236842278263	-0.00311926116828308	-0.00661132187770221
0.0136549709879033	0.0010586733679431	-0.00145603020765393	0.011663181463664	0.000673768102278082	-0.000865593028843452	0.00286632945908578	-4.69371770697377e-06	0.000228659403133219	-9.59124632826849e-05	-0.00241296351440155	-0.00409728256706859	-0.0035895311040314
0.307948792627391	0.0982210460150088	-0.110875371233532	0.265440608759752	0.0430421776077913	0.033763675201449	0.0855957174187874	0.0528142823998804	0.0334390029855147	0.0384029264046202	-0.0149917562568785	-0.0268956209899515	-0.0333409155807077
0.320688019382533	0.0481853959108702	-0.106787520553059	0.305722686245173	-0.0119671863152541	-0.0257135937125957	0.0490337349196595	0.0290235256141315	-0.00011730626053913	-0.0188403900139249	-0.0317837882631076	-0.0553951138368968	-0.0517350122601098
0.554125943987801	0.312957644347735	-0.283381630730738	0.248255232202166	0.0730879922693456	0.0428057179292415	0.0779052675571746	0.100676121673874	0.0379304752727675	0.0579468550992935	0.0284978170188221	0.0165301180153914	-0.0100540043259271
0.323924819748944	0.0429352964369927	-0.111196716984104	0.298712112429989	-0.0181176096677482	-0.0261376643589945	0.0410599873737232	0.0176666893965405	-0.00377900479313953	-0.0221276370133714	-0.0342746557078484	-0.0546464913583019	-0.0644117869172796
0.649379995360092	0.172167891909555	-0.362154793712565	0.203875620166777	-0.0251886784484409	-0.0146091119447778	0.0463317224831804	0.0194698034456515	-0.00496067547205892	-0.0198988951966094	-0.0541676683474864	-0.0511136057295998	-0.0715857932263708
0.448279252308342	0.181856214016087	-0.197552985585145	0.292664387261264	-0.0230539666392833	-0.000517484728264628	0.0719731262324644	0.0358780449345742	0.00605576525834173	-0.011785725683774	-0.0199880280818567	-0.0483232194476609	-0.0685487180796117
0.667864308773213	0.304619705111117	-0.372616771557375	0.210162342020438	0.0680322097967873	0.0380465843918723	0.0820267900167232	0.0625699550520445	0.0326900054929798	0.0530393970943298	0.0427751027956614	0.0329640218611746	-0.0135259987361032
0.00486930432213924	-0.000602434603799353	0.000234582377281984	0.00950762643522644	6.12581933158449e-05	-0.00123758200746536	0.0010856106684352	-0.000235629764976559	-0.00120820694279256	-0.000588161907074758	-0.00158687136048078	-0.00139738405746291	-0.00197706243741069
0.130030767316437	0.0759928900183854	-0.0431079475178972	0.108732598570058	0.0181367450944954	-0.00930797236175074	0.039734316403665	0.0184586890832802	0.0286502765208118	0.00441438636637231	0.00369409258427059	0.0111775058907866	-0.00532115914315959
0.392326913560483	0.0690878155603158	-0.156907297520033	0.300924408228839	-0.022364722058707	-0.045148748295307	0.0418653435302636	0.00836686578867474	-0.0164350385412355	-0.0337567351770069	-0.049052161147445	-0.0664889155349175	-0.0680041970267612
0.22928931946906	0.0997379027861916	-0.0671083818986451	0.23562365062404	0.040027719215608	0.0190000185869941	0.0748478374237316	0.0754015625595229	0.0292458598482215	0.0295138689013011	-0.00592847250014827	0.0183464925805795	-0.00934391429031897
0.303856129445317	0.0379158595319575	-0.10594429677281	0.272312495839792	-0.0210585343485416	-0.0264167500953091	0.034428150094632	0.0167412500345119	-0.00160243573007335	-0.0237376422219253	-0.0353146257387349	-0.052767250535487	-0.0542676837887969
0.0894866593908204	0.0113950815755494	-0.0338450241778618	0.061230083929324	-0.00476538312073321	-0.00102619111019846	0.00726670198406634	0.00135987667301435	0.000591568571398859	-0.00289578711546584	-0.0107062841742078	-0.00881765140897924	-0.0119438841516247
0.901542063492063	0.0984579365079365	-0.574585266652375	0.0744152236652237	0.0139690572390573	0.0128518803418803	0.0275112506012506	0.0347034920634921	0.0339483333333335	0.0134104687904688	0.00112752827094931	0.00457299804282574	-0.00375094535094533
0.661285191410106	0.267094929273038	-0.369856541457841	0.204997882881194	0.0132109722718113	-0.0241213079147233	0.0694558125337336	0.0553994629027658	0.0336644830688192	-0.00545516782145594	-0.0215566055746749	-0.0201711209726123	-0.040464438824073
0.932323492063492	0.0676765079365079	-0.602977011630466	0.0509907936507936	0.0208120634920634	-0.00198587301587294	0.0215203968253969	0.00813836940836943	0.0154346825396826	0.00941309523809519	0.00885264550264553	-0.0108764727195275	-0.0101457829305198
0.932304656084656	0.0676953439153438	-0.602537412509219	0.0522921693121693	-0.00568677248677263	-0.0147830841380843	0.0139324323062557	-0.00433466329966337	-0.00719255651755657	-0.0102349283124284	-0.0164612247937249	-0.0241975603784301	-0.0224868365134465
0.0779112029201523	-0.00835328539436743	-0.0231654152424882	0.0671354191176675	-0.0170289583383416	-0.0101218187859358	-0.000328026670519579	-0.00121553968178258	-0.00633686593405806	-0.0135753885621387	-0.0161395579613503	-0.0177357851323866	-0.0229858921736824
0.0811005482494005	0.0321440873393772	-0.0354542179304307	0.0400152779965623	0.0081976300806237	-0.0120672512068588	0.0146319355309818	0.00992430817009185	-0.0053661016834945	-0.00193481056311753	-0.00655495689515202	0.0020687555270571	-0.016906026341969
0.0434501527433815	0.0101298419648582	-0.0227377917271053	0.014061870436534	-0.00134368376477776	-0.00764853151541711	0.00223736719354688	0.00117156586217013	-0.00199154012995544	-0.00449610764009743	-0.00348503128659783	-0.00282966990028961	-0.0062044426381451
0.422238904375763	0.110908746935645	-0.178815207752691	0.295776066764208	0.0438508588920252	-0.0215417283701222	0.0664258248947948	0.0681936752339507	0.0414706995290371	0.0111545652609515	0.00670593955963689	-0.0395571975111218	-0.010253501626125
0.0667148178673039	-0.0090102133386254	-0.013421401238762	0.0708281015588862	-0.0144008625083108	-0.0148967829819076	0.00380849821604286	-0.00392299136157082	-0.00833650062875907	-0.0146488227451092	-0.0181301398367711	-0.0183213727267585	-0.0251910167025339
0.198809479602217	0.0210231285440908	-0.0422345345116094	0.248698728841669	-0.0102877931012099	-0.023330604863079	0.0372346929514865	0.0158044689563642	-0.00393665536564267	-0.0168091989821445	-0.0249554611073857	-0.0390174051056912	-0.0459793193177323
0.922865291005291	0.0625166693988075	-0.594000535880159	0.0589482732082731	-0.0258057982757983	-0.0168339656639658	-0.00940050296109129	-0.00549250120250111	-0.00710927868427869	-0.0213198819698821	-0.0211521723842606	-0.0326415550124683	-0.0331689067317695
0.905936560846561	0.0940634391534392	-0.578579078779257	0.0712547811447811	0.00595948532948531	-0.00931619047619048	0.0372922222222223	0.026561798941799	0.0168342847892848	-0.00167835257335258	0.0089570370370371	0.0016505907055907	0.0048151058201058
0.14140611878688	0.0538668034389817	-0.040690961786498	0.141140499931322	0.00187405258548631	0.0093798212951727	0.0373130810809663	0.0297056809172756	0.0135082459316436	0.00562693694032951	-0.00967112712826884	-0.0117565974605172	-0.0200264643320568
0.0459717650306517	0.00164784453428461	-0.0210708034259928	0.021923582540555	-0.00484988194390991	-0.00596924789467995	0.00251273728575559	0.000712640177028427	-0.000673784138211606	-0.00540956491929492	-0.00747835106310587	-0.00783575266584856	-0.00796971903680184
0.485099596133645	0.260329811013207	-0.23483556768699	0.254417673404989	0.0942446832985985	0.0263153311284435	0.133954505053071	0.0835646044516166	0.0624318507439128	0.0602800072135211	0.0655886770025025	0.0132064197245295	0.0271313000501421
0.0171453549208949	0.00271555066304425	-0.00943589594261852	0.00234234280512685	-0.000188210080718541	-0.00309089241940919	-0.000227661261338837	-0.000300733935930528	-0.000652275556015092	-0.00163955125006386	-0.00288872106899254	-0.00206975626274405	-0.00351497526011678
0.0519394484639616	0.0187146086390847	-0.0257226507605983	0.0201182156628279	0.00479357807988983	-0.00652049239712532	0.0100005746198028	-0.00147662864952768	0.0070168343160385	-0.000863457158617742	-0.00163713772416546	-0.0035273023743219	-0.00472672074289311
0.0520582050465349	0.0198788456522335	-0.02536430175282	0.0214279596600395	0.000650894045219216	0.00136651823957244	0.00966501404188594	0.00444563932872392	0.00607877969216303	0.00100870614239583	0.00254678859771212	0.00350508802331322	-0.00103199012404155
0.930007301587302	0.0699926984126984	-0.600239925240549	0.054587215007215	0.0239353968253968	-0.00307597857958342	0.0223903174603175	0.0169843650793651	0.00401220391548396	0.0104297091229066	0.00345276377217552	-0.00413388407888404	-0.00243111925111927
0.0561430142886519	-0.0101569416342426	-0.0181566948441905	0.0424396692357566	-0.0108129496970012	-0.0115466540661699	-0.0045174878285081	-0.00520499200627773	-0.00916811535635592	-0.0111798018815856	-0.0132282716105832	-0.0176309312301619	-0.0170035365173565
0.483344571746606	0.262485858452566	-0.234359547291276	0.25229393865056	0.0265686160750171	-0.0017215941723151	0.0651292680574693	0.0714137891209917	0.0313475379349017	0.012423510951351	0.00350032044837356	-0.0197718039892988	-0.0185681652557161
0.902129682539683	0.0978703174603174	-0.575825802547778	0.0718385714285713	0.0117161423761423	-0.0156355442400737	0.0186148677248676	0.0207561495911496	-0.00418823905827004	-0.00195970093196574	-0.0107831807480064	-0.00636939754689758	-0.0173252490512011
0.00116510704679259	0.00100475260822351	-2.12217888962256e-05	0.000322290493621255	-7.46474671414847e-05	-0.000131990329243758	0.000396261648042088	0.000338610135063436	0.000233881859157533	-0.000103318898192621	-2.72164942034126e-05	2.53805542075073e-05	-0.000232584022985148
0.90201126984127	0.0979887301587302	-0.575210572912545	0.0734934920634922	0.0192214622414623	0.0104387229437231	0.0247686291486292	0.0229696320346321	0.00844525641025651	0.0148300925925927	0.00151476023976038	-0.0128795674695675	-0.0210705437155437
0.0165404730531774	0.00236922743118417	-0.0090701771520558	0.00228332708416429	-0.00282724738852931	-0.00580874322496823	-0.000496149581153835	-0.00309816476096284	-0.00166420270653887	-0.00431799530674877	-0.00151277953935165	-0.00244721798222789	-0.00297862735415625
0.412912611201136	0.118907165102163	-0.171711425479896	0.298180201208676	0.0156560515482035	0.016014124861721	0.0518781168855256	0.0622504798198418	0.0467362874472189	0.0158350882049623	-0.00341540435260818	0.000418256593122335	-0.0170410742540899
0.57439853154226	0.27794775194857	-0.298571955714221	0.243727140640865	0.00651484863751806	0.00814262704810043	0.0817187293290212	0.0653565507358979	0.0235462925508706	0.00732873784280919	-0.00703300419232911	-0.0264935309359717	-0.0503452148757507
0.0979145884690265	0.0562762721192059	-0.0360787443274367	0.0668346855437321	0.00239699282270639	0.0205984680936128	0.0230398479606781	0.0026028901651813	-0.00278178255191644	0.0114977304581596	-0.0067784215018096	-0.00310122544220708	-0.00803529295253966
0.539153216479165	0.214893776595865	-0.268913882654806	0.261620886896697	-0.0156748530514407	0.0192215136362534	0.062641327711803	0.0315473466889098	0.0113021430962914	0.00177333029240634	-0.0179788339614113	-0.034148564635487	-0.0401901864943924
0.0302567538398648	0.00793794816764368	-0.0173882339639211	0.00632986273242244	-0.00205848168545062	-0.00246901128476734	-0.00250911468008414	0.00225712212206828	-0.00072991138945348	-0.00226374648510898	-0.00384459435732073	-0.00411914433559064	-0.00285179613482305
0.329369907750616	0.0937664543967209	-0.114921877929149	0.298641226448518	0.0534655998202043	0.0460070318782583	0.0992487899569457	0.0781788076966048	0.049443220575848	0.0497363158492313	-0.0121380878474316	-0.0321127163691259	-0.000728514859271556
0.0621339978527654	0.00858446842594926	-0.0245780153656618	0.0377453890523432	-0.00264162257325552	0.000325255034353163	0.00955668823164135	0.00388802385262031	-0.000136129045065742	-0.00115818376945118	-0.00311168464113008	-0.00717387746430097	-0.00926228968312337
0.103248382171852	-0.007793619753255	-0.0385935381584841	0.0696818918186691	-0.01574762715507	-0.0151922916260357	0.00381495293069258	-0.00359850925058801	-0.00942897257733279	-0.0154699593905528	-0.0185443427387776	-0.0236869176416598	-0.0245515626738928
0.322225186526615	0.0469636335562145	-0.107979682426565	0.305334765854338	-0.0222481280944434	-0.0312135578949767	0.0381136110582306	0.00836347754635575	-0.00369460078596356	-0.0267308429947101	-0.0348828731887216	-0.0454645404214869	-0.0644078252760701
0.071136674035093	0.00961010280643998	-0.0228571094903262	0.0571362417077953	-0.00400361549240069	-0.000790165838777959	0.0118035411948181	0.00382031422387835	0.00333655991622359	-0.00239689066558932	-0.00549960040703604	-0.00710555194212673	-0.0105601623946632
0.933473597883598	0.0665264021164022	-0.602899732024431	0.053599417989418	0.0222553968253968	0.00305950567950575	0.0215733862433863	0.0163266402116403	0.0152538624338624	0.0126574512524512	0.00656346560846555	0.00298111832611836	-0.0134953102453101
0.854751303511304	0.145248696488696	-0.533252457182861	0.104413595478595	-0.00515304093567259	0.0173411832611832	0.0367367216117216	0.0114843697043696	0.0079457734724756	0.00609407116275529	-0.00466823992133036	-0.0182430365838128	-0.0277724748033186
0.0748917036345772	-0.00812856968115208	-0.031001039194453	0.0409700403868921	-0.0131670461044166	-0.012225944683743	0.00115105853989339	-0.00431410758782712	-0.00806887755275409	-0.0126964953940798	-0.0153668823140939	-0.0177360391617686	-0.0182424917903459
0.90380619047619	0.0961938095238095	-0.576279911344015	0.0739080952380953	0.0113502164502164	0.0283420634920635	0.0328761375661375	0.0429311375661375	0.0229037185581302	0.0198461399711399	0.0196526293042469	0.00790289321789328	-0.00267451984196843
0.890322645502646	0.109677354497354	-0.565896806080962	0.0778655218855219	-0.00356839186105173	-0.0020297170258935	0.0238098365669418	0.00760941501853263	0.00109410675381261	-0.00279905444347262	-0.0178598817645489	-0.0281724787071278	-0.0242007303807305
0.906820211640212	0.0931797883597885	-0.579714695650447	0.0696115343915346	0.0252960957560958	0.00730282347282352	0.0392993121693123	0.0288817724867725	0.00630352813852819	0.0162994596144597	0.0109194062691123	0.00812840936840953	-0.0202944673844674
0.934786613756614	0.0652133862433862	-0.605062250592936	0.0496682202982203	0.00239497354497353	-0.00880347282347282	0.0246278306878307	0.0130268783068784	0.013426111111111	-0.00320424963924959	-0.0138132655122655	-0.00668557479557486	-0.0175187185037186
0.322412505335543	0.0961948050995734	-0.108855057504968	0.302835064650027	0.0494782102053531	-0.00839919001720041	0.0976260457398403	0.0867026248707353	0.0239032401666075	0.0205395100940764	-0.00965478074667747	0.0137705576506969	-0.0268166324721228
0.926453597883598	0.0735464021164022	-0.597845795121875	0.054587671957672	0.00344696248196252	-0.00676532948532949	0.0223397883597883	0.0015462898212899	0.0029749110149111	-0.00165918350168348	-0.0107028444703444	-0.00586021164021167	-0.0222203077478077
0.896706253006253	0.103293746993747	-0.569895583505788	0.0788239057239059	-0.0119699104599104	-0.0183730399230398	0.00414305675805682	0.00466750136000915	0.000156152910270602	-0.0151714751914751	-0.015064308291124	-0.0406185941435385	-0.0434099937861702
0.889762369482369	0.110237630517631	-0.566022089205859	0.0763155525955526	-0.00692780991150543	-0.000500079920079943	0.0182696604571501	0.0145358635808637	0.004721719124963	-0.00371394491579269	-0.0138523184301048	-0.0132821008621008	-0.0364146173306683
0.138727441837302	0.00959582954290619	-0.0202712214012711	0.189975063805169	-0.0128399998862167	-0.0101986324192736	0.0246876893323764	0.0103503283850002	-0.00714421312389377	-0.0115193161527451	-0.0177971967912203	-0.0315427797614711	-0.0372963955066464
0.409047469609555	0.114970457941381	-0.168720655020701	0.299474122021037	0.0184130714661748	-0.0410822904330771	0.0759787467664504	0.0507988899269904	0.0494342823045146	-0.0113346094834512	-0.0254730226999521	-0.0203503200592342	-0.0529116331186841
0.89307328042328	0.10692671957672	-0.568531496920226	0.0754704425204424	0.0295793217893218	-0.00645055601318767	0.0377121596921596	0.0172321476671476	0.0257622510822509	0.011564382888067	0.0130402873977874	-0.018326234372135	-0.011201036926037
0.0691420975529399	0.00994156730960251	-0.0221622517533849	0.056586081123818	-0.000630762998324236	-0.00160963406962901	0.0091508598396642	0.00345076462135853	0.00594913836309299	-0.00112019853397662	-0.00642694562734238	-0.00669660154012744	-0.0134882674438841
0.0258485317258105	-0.0032531226095497	-0.0128061839774062	0.00895431921744589	-0.00646787311810143	-0.00693467573615155	-0.00126657117353277	-0.00218106037907816	-0.00502695812045448	-0.00670127442712649	-0.00706494366609804	-0.0077001407115937	-0.00801431325219626
0.551857262434137	0.190516363263886	-0.286147445235972	0.235233452350082	0.00271238086369918	0.00207128745317597	0.067795930259576	0.0452600554403483	0.033456049319988	0.00239183415843758	-0.0132898981018078	-0.0174359811678856	-0.0318426877471097
0.906191851851852	0.0938081481481482	-0.578806448230399	0.0711033862433862	0.0305081577681577	-0.00709294755926326	0.0378274338624339	0.0240138359788361	0.0193063756613757	0.0117076051044472	0.00320924482924489	-0.0044923732145471	0.00300719576719588
0.0167743751334763	0.00213815160882659	-0.00790758437195223	0.00844994820869287	-0.00292725412335393	-0.0027825140751142	-6.27096531789634e-05	-0.00136116771393215	-0.000583827497170116	-0.00285488409923407	-0.00367035350074662	-0.0040770258908674	-0.00517760984357636
0.116126409380902	0.0964280079806627	-0.0150628921839573	0.160931933603686	0.0890947659546052	0.0110236400813341	0.0631807378984093	0.0743242432939784	0.0452083915731232	0.0500592030179697	0.0066933960791262	0.0400734209773341	-0.00415826656048583
0.662544770655312	0.262466650965662	-0.369256767282066	0.209313666574125	0.00665909183524538	-0.00930303632548812	0.0456410804036821	0.0376790800115492	0.00539122373163636	-0.00132197224512143	-0.0215033587094409	-0.0181445114087433	-0.0495181749866739
0.0101715014327072	0.00791144642914591	-0.00218883269732645	0.00981109751631264	0.00166673248488293	0.0025530419570621	0.00425636034236367	0.0033810960680823	0.000420234817578977	0.00210988722097251	0.0018158782536061	-0.00101595405324135	-0.0018850363621459
0.116249080691667	0.0924299031730253	-0.0149394209892878	0.161904481218329	0.0238996008214745	0.00269983193069392	0.107957177722817	0.0731911595794009	0.0590470632524615	0.0132997163760842	0.0393537958538805	0.0438484898512945	-0.00141405668758193
0.934662116402116	0.0653378835978836	-0.604783915031178	0.0502775661375662	0.00200218323586754	0.00209820105820102	0.00895669312169323	0.0185945502645503	0.00623174603174603	0.00205019214703428	-0.00387723470973467	-0.0317770864538512	-0.00530639490139484
0.0120683854261609	0.00634242130259922	-0.00429888232217662	0.0103716106544751	0.00261637744514725	0.00108066835098772	0.00572910237002486	-0.00242121773980978	-1.7818973509949e-06	0.00184852289806748	-0.00523397268383889	-0.00605751167112547	-0.0042302573774917
0.0997613141801292	-0.00853512786899309	-0.0363237842067964	0.0697846692595462	-0.0187520440804644	-0.0170987236474291	0.00405150744332562	-0.004884694043552	-0.00898077799408935	-0.0179253838639468	-0.0148789414772342	-0.0223156499913381	-0.0231020501632382
0.0664555715070128	0.0313172024372471	-0.00415110495417179	0.0935956195286974	0.0198873793598796	0.0185063648376101	0.0352785279731541	0.0298152714790292	0.0153949911973189	0.0191968720987448	0.00900823890957442	0.0110774641774436	0.00240454089087659
0.552103319796416	0.308570392895741	-0.277996514680851	0.260755151676355	0.0841058756313218	0.00990893751087241	0.108189552390066	0.0784875950396109	0.0419864087922266	0.047007406571097	0.0370455539159751	0.0266928471351169	-0.053980282274501
0.000614274282003321	-9.47223587639779e-07	-8.82836877117177e-05	3.68242913495769e-05	-5.2463443932357e-07	-6.7619657991931e-05	7.1696224208336e-05	0.000251834191710122	0.000317907423943406	-3.40721462156273e-05	-0.000177284441966404	-0.000148254153969637	-7.80394052952649e-05
0.0129854857479849	0.00760496652135884	-0.00312630343458548	0.00968662245790322	0.00538413273263843	0.00270054052387691	0.0029580284407688	0.00621939159829736	0.0043863019278719	0.00404233662825767	0.00200093305997968	-0.000255699247039798	-0.00180697327415011
0.907138941798942	0.0928610582010582	-0.578800921325851	0.073061924001924	0.0131155026455027	0.00493149517149516	0.0404232804232804	0.0129929372479373	0.023579898989899	0.00902349890849885	0.00520398231398234	-0.0118210245310245	-0.00472951883628359
0.303090076260262	0.0457776412091342	-0.0966669185374533	0.299972086798901	-0.0200272191988379	-0.018356175848162	0.0430401409507165	0.0133854118095212	-0.00208665539371267	-0.0191916975234999	-0.03729415819528	-0.0517778275810118	-0.0564268127970239
0.0970693198810452	-0.00659050673887079	-0.0347112082686121	0.0688651532549635	-0.0119380129135603	-0.0157408158767067	0.00512244934075738	-0.00442958912666995	-0.0136491695563685	-0.0138394143951335	-0.0203299243797989	-0.0186367943288453	-0.0207820468007766
0.524544313402506	0.124281285546902	-0.261411615200766	0.254372403663918	-0.0342565845025054	-0.0452688390263024	0.0316724172015472	0.00861805692649342	-0.00686415691039255	-0.0397627117644039	-0.0510405725850435	-0.0620129547511057	-0.0905001507330404
0.039270444591232	0.0143376646565386	-0.00386821204435082	0.0398857499986279	0.012403037902145	0.00211696617920899	0.0112283756905103	0.0122247580046249	0.00634917754383572	0.00726000204067697	0.0026436779952797	-0.00214926682486782	-0.00329318973419496
0.0360483738207218	0.0139587001457221	-0.0212070515750503	0.00464809170383212	-0.000178230507245108	0.00508721691956187	0.0014629059188894	0.000812612287149704	-9.35655729669346e-05	0.00245449320615838	-0.0031489667072299	0.000956724486419626	-0.00389700069361596
0.112025934216114	0.0373873585661472	-0.0108366738769962	0.165759435039454	0.0255488922792069	0.00747583254653073	0.0446938366490273	0.038632291575196	0.0239772336110267	0.0165123624128688	0.00915454720081632	-0.000846052783101986	-0.00576225759678026
0.928628412698413	0.0544403643803001	-0.599556833611204	0.0538350793650795	-0.0257223344846874	-0.0237979409479409	-0.000124576719576663	-0.00859434842934836	-0.0138963110527817	-0.0247601377163141	-0.0309710495822261	-0.0537077510736286	-0.03893794668178
0.106441644225719	0.0305899184185663	-0.0065453221060665	0.167437933701825	0.0132837112076557	-0.00400511697229355	0.0337527788199608	0.0248013431883227	0.0134812270813942	0.00463929711768106	-0.00602313814676705	-0.0123836510521407	-0.013567892767382
0.176390489410072	0.0326540411752451	-0.0505570445802155	0.180854668465725	0.00528212049818211	0.00219518429231041	0.0388566230554911	0.0181181981481444	0.00401988524602048	0.00373865239524626	-0.0116688173148526	-0.0201099318827549	-0.0301972182098198
0.113625695260612	0.0655889108211652	-0.0419297217452437	0.0830239773527642	0.00785069971958063	0.0208175127904676	0.0475289614440981	0.0244145000512593	0.0119034935961494	0.0143341062550241	0.0147805109416378	0.00101142160731064	-0.00704626297171417
0.854806988566989	0.145193011433011	-0.534767807515034	0.0998481340881341	0.00564119093359339	-0.00341397990897985	0.0291325607725608	0.0150007579457579	0.00573741721241727	0.00111360551230677	-0.0134074355033797	-0.00817672605086694	-0.0273694030653243
0.903802698412698	0.0961973015873017	-0.576700039776416	0.0725863347763349	0.00418163780663783	0.00189082251082262	0.0232410582010583	0.0161746222296223	0.00386126984126989	0.00303623015873022	-0.00950232212232205	-0.0155924848056426	-0.0213093535650604
0.0377341443894914	0.0115684313972179	-0.0222298808318407	0.00515081532775119	-0.0057796976064046	-0.000256473135118312	0.00183865133032404	0.00422761212738741	-0.00588581358651333	-0.00301808537076145	-0.00647441778763231	-0.000318592547109156	-0.00624592231045114
0.55313019168724	0.188768161245068	-0.286599516290305	0.236549280630606	0.0147393059461464	0.0173310461970734	0.0676355230162086	0.0398748318483556	0.0175844240539448	0.0160351760716099	-0.0147644305021158	-0.0258444213010534	-0.0369508088796818
0.0954753817542544	-0.00573439576304133	-0.0352011752615623	0.0664617493919573	-0.0158634371313455	-0.0186163646052997	0.00199114551999997	-0.00242331021624233	-0.0102541049722908	-0.0172399008683226	-0.0175165225414492	-0.0209994383296905	-0.0262637983113911
0.54101831253941	0.209649962364651	-0.269757353947014	0.262949802133125	-0.0224886352814343	0.00608562894128939	0.0562407542711898	0.0366163762806625	0.00459053885939242	-0.00820150317007251	-0.0378215173975628	-0.0408474623534602	-0.063719374057404
0.0806643041450777	-0.00858705246451237	-0.0239610819632753	0.0685013135231892	-0.0147633357703706	-0.0143671879977591	0.00690972349615475	-0.00100160751133416	-0.0098025871707013	-0.0145652618840649	-0.0167051697483118	-0.0211131256045242	-0.0245145450159722
0.413456479296517	0.0720188635392562	-0.169353021629139	0.306710981020943	-0.0189984595073209	-0.0438983417227308	0.0333060220708485	0.0215774676041081	0.00319236504705112	-0.0314484006150259	-0.0427809705301714	-0.0552939780073562	-0.0691202973381682
0.0891542319286771	-0.00507108795504892	-0.0302671595322761	0.0683185867929573	-0.0107622002303382	-0.0109331366344509	0.00253943940841841	8.66486285794471e-05	-0.00557246128007174	-0.0108476684323946	-0.0202270143344126	-0.0191682758153931	-0.0205914478943151
0.0502554466619974	0.0319877030165548	-0.0125284676537603	0.0363389053120243	0.0555600768335566	0.0314632293984958	0.0508205249973373	0.0274713582725128	0.00422542511744623	0.0435116531160262	0.0336113780896031	0.033426869090662	0.0265008312140291
0.435642206386659	0.0864229027954263	-0.202914710971688	0.250030384155029	-0.00578724650315993	-0.00459558157210455	0.0415879570097203	0.0280734836192746	0.0116251062474919	-0.00519141403763224	-0.0230953860486969	-0.0397913734486697	-0.0591906719606909
0.129350247678471	0.0723836874174763	-0.0435085193678267	0.105452333917959	0.0175523801409728	-0.00815710509829626	0.020172716589394	0.0305681403486728	0.0144014852016529	0.00469763752133828	-0.00289113548014935	-0.00781006761951972	-0.0104810280384013
0.0292564362429004	0.0316881585518566	-0.00871086944912834	0.0214465303022515	0.0112279208578667	0.00635537787886635	0.0287085216507114	0.0252480174355636	0.0282783882695368	0.00879164936836654	0.010540590947786	0.00424118120339849	0.00876092638330902
0.193940227827825	0.0664679626335985	-0.0641169471549375	0.17531592046887	0.00828651219699281	-0.00706740052107102	0.0378665527355612	0.0276006016166782	0.00584151743739203	0.000609555837960879	-0.00533540055765883	-0.0127640460004966	-0.0222409520204892
0.10003935003877	0.062283491039315	-0.0377389229775774	0.0659973018915387	0.0114426861999566	0.0187972004374538	0.0299878275692735	0.0117278647277512	0.00132875684504985	0.0151199433187052	-0.00540819558315428	0.00247981176315272	-0.00201927142075797
0.477308084229816	0.26248230305064	-0.228198133214929	0.258630255763881	0.0104181217873677	0.0237185409682981	0.119034814474118	0.0813722175693765	0.0730840804198747	0.0170683313778329	0.0417250697396918	-0.00753912513230548	-0.0284200461361881
0.931993544973545	0.0680064550264551	-0.602173315643292	0.0527683597883598	0.0190272486772487	-0.013316455026455	0.0140446031746032	0.0198189417989419	0.0145183910533911	0.00285539682539693	-0.00837457587247059	0.0122934188034188	-0.0129450621056503
0.36641082192465	0.22596623667876	-0.156670824142736	0.24810222025795	0.100340956840669	0.0655747979435141	0.08759619848767	0.0905570184612805	0.100833230603902	0.0829578773920914	0.0403245839423459	0.0293837039887433	0.0366422319023666
0.153395066453194	0.0474235699667461	-0.0460949970090251	0.147819291229168	0.0108393337930769	-0.00290053237902946	0.0316392158200365	0.0179122857609632	0.0138567829483926	0.00396940070702376	-0.00635467574083695	-0.00860180263597329	-0.0213318720485502
0.000481337336271795	-9.73845393532175e-07	7.69600746554626e-07	4.43413210793032e-05	-2.53045878511639e-06	-1.00257250493306e-06	0.000209627453820689	0.000119983881943037	4.83492574907198e-05	-1.76651564502472e-06	-4.55454962475472e-05	-7.99562453072285e-05	-0.000115279452844748
0.0160904541604351	0.031051182971484	-0.0041642411589508	0.0129916393254521	0.0109652014384821	0.0118368569888257	0.0165534883447513	0.0149169704201004	0.0104085865563731	0.0114010292136539	0.0102811391794009	0.00946563735124427	0.00820623078146985
0.405830410794642	0.111069001356507	-0.166658176485749	0.299007571889341	0.0477888824666264	0.0348166734089678	0.0684092350706307	0.0459702708185412	0.0113208132695447	0.0413027779377971	0.0210952657558622	-0.0229191035759771	-0.00202503129217868
0.0650982324085034	0.0106869684008788	-0.0271892357643102	0.0356423444717687	-0.00319488345942183	0.00218008152714233	0.0126793446210518	0.00667668715978618	0.0031679863538346	-0.000507400966139757	-0.00584189979181942	-0.00319753982589673	-0.00550973997556126
0.653713485201357	0.266687160524032	-0.36426864865645	0.206434138640751	-0.00520288261921265	0.0364515351713578	0.0639259834032424	0.045125811182568	0.0302703620638709	0.0156243262760726	-0.0030560468914731	-0.0270891706737387	-0.0420981429215876
0.0877640078990237	-0.00924591117486537	-0.0283217308039225	0.0695119324091586	-0.0168175815894611	-0.0179877277055503	0.00395433498093679	-0.00471322390636018	-0.00928372735727802	-0.0174026546475057	-0.0194110388789018	-0.0206144297245038	-0.0205840357042635
0.543834379173013	0.109856979251997	-0.278647396508953	0.241562412645509	-0.00277150476908372	-0.00740435777122594	0.0580322428597787	0.0356340762216258	0.00698576115033811	-0.00508793127015483	-0.0232468102135871	-0.034876064907498	-0.0597300294190647
0.305176296225837	0.0429059419883693	-0.0893528398574164	0.327282898579357	-0.00962064184754136	-0.0310461253841509	0.0475359687423783	0.020491461612018	0.00622928218957475	-0.0203333836158461	-0.0377591532278824	-0.0384631747113897	-0.0611986584144106
0.902170158730159	0.0978298412698413	-0.576310109920259	0.0704266666666667	0.00335645798645801	-0.00546113303335327	0.0185518444518444	0.0105658108558109	0.00953695434195434	-0.00105233752344769	-0.0088946343812133	-0.0123758957465536	-0.0202897012926528
0.558357007320926	0.185611633518764	-0.291647034394291	0.231627173243422	0.0150545624274439	-0.0208659687469777	0.0510271226348205	0.0427539407994517	0.0115748619219859	-0.0029057031597669	-0.0169316867689731	-0.033840405355869	-0.0343240316827025
0.894873766233766	0.105126233766234	-0.568428877959823	0.0795112265512266	0.0344453487253487	-0.00244995263995262	0.0304141508491509	0.0330206517556517	0.0114838319088318	0.015997698042698	0.0132545141895142	-0.0106919383775266	-0.00743626016684851
0.341244271718191	0.0670497894352373	-0.137712662744949	0.25405408905637	-0.000695315139438435	0.000544514761949111	0.0592407100710783	0.0389577364454757	0.0153626755618457	-7.54001887446898e-05	-0.016592184067484	-0.0294400576431054	-0.0390624995075693
0.855775417545418	0.144224582454582	-0.534747721677008	0.101942331372331	-0.0170511322011322	0.00410186145009672	0.0303475641373877	0.0196010364273408	0.00373878815628825	-0.00647463537551773	-0.0132029889843799	-0.0209666758097697	-0.0297489162549833
0.104358592978578	-0.00308304302838901	-0.0271567952013218	0.104349310458752	-0.0103970671685863	-0.0103051462542841	0.0118548763623581	-0.000142322543301279	-0.00540491392052585	-0.0103511067114352	-0.0180772214902644	-0.02093831586843	-0.0255265764768404
0.575886882526413	0.358698651275661	-0.298904156782052	0.245812417485054	0.0883478672773297	0.0148209064779611	0.121530483726176	0.090515028842415	0.0703643009254187	0.0515843868776453	0.0171065857465709	0.0353235188812207	-0.0402284027988717
0.0273564436672676	0.00673442714445985	-0.0140023529339934	0.00893370553208072	-0.000810597652819545	-0.0063897563149336	-0.000503382778030061	-0.00171752540213346	-0.000226885212306363	-0.00360017698387657	-0.00557934202738974	-0.00231691216060475	-0.00573714994876477
0.108596348936064	0.0366488562936442	-0.00939110818353626	0.163720093820651	0.0240830773117558	0.00105609142434322	0.044379490952248	0.0286127833462415	0.0217280631254589	0.0125695843680495	0.010460978329882	-0.00301564874590286	-0.00334100895241295
0.163159532253664	0.103129406238108	-0.0533857558095938	0.145413943692962	0.0663602359172964	0.0395297155287047	0.0550925788852869	0.0426574339430011	0.0357928754016581	0.0529449757230006	0.0363042259969908	0.0399889329718069	0.00927376654510823
0.0360991593716646	0.0126360467962989	-0.0210443921406628	0.00540944999383727	0.00047731994436713	0.00581089652241687	0.00180002650844686	0.00437330911803336	0.00100342873581811	0.003144108233392	-0.00282665769682484	-0.00518695228047567	-0.00356693391832825
0.576381355288377	0.276850974088777	-0.300056336827727	0.243151216605679	0.0206579112751614	0.0182354264138114	0.0869820192513825	0.053962787487931	0.0322042094434666	0.0194466688444864	-0.0159788300356919	-0.0248493559959301	-0.0369894810946177
0.0940629780891952	0.00750912259501468	0.00294322980038424	0.171258784039835	-0.00339702322033313	-0.000510223880114249	0.0275834920560299	0.0168532394837824	0.00541955639124878	-0.00195362355022369	-0.00908866186399029	-0.0146442540442596	-0.0220548365487538
0.546766638387093	0.218953541957888	-0.276200211207202	0.254955712897797	-0.00449254575345881	-0.00303473864716808	0.0689807357965633	0.057603426663251	0.0240836153528157	-0.00376364220031344	-0.0217704577017925	-0.0358333559870508	-0.0460473675800301
0.0683936286277217	0.00817432873772846	-0.020158489947904	0.05973226330633	-0.000270499303123978	-0.00527421168973416	0.00933941841541241	0.010707673070454	0.00474854518590814	-0.00277235549642907	-0.00432786892891671	-0.00517757273697485	-0.00661195564179795
0.0407597488599199	-0.0133541224760851	-0.00749400735967778	0.0404129898504664	-0.0134151216948256	-0.0150213046783034	-0.00416680339376517	-0.0078861537656903	-0.0119280854907736	-0.0142182131865645	-0.0160901906102403	-0.017742578197551	-0.0211631808685666
0.903109206349206	0.0968907936507937	-0.577428059947234	0.0689415873015873	-0.00779192129507911	0.00748841750841744	0.0145971693121694	0.00737197860418459	0.0124376984126984	-0.000151751893330831	-0.017264412575124	-0.011867145003145	-0.0233944179087522
0.931426296296296	0.0685737037037037	-0.602934437615945	0.049259417989418	-0.000374908185496459	-0.0167161745879393	0.0155480759980761	0.0140842592592594	0.00149702020202014	-0.00854554138671793	-0.0142063206919785	-0.0181240147855365	-0.0146100390118549
0.555919881361691	0.195062573003427	-0.288719199700188	0.235802981586061	0.0236125456845188	-0.0178222825087127	0.0657159681715174	0.0476285359299675	0.0101948878566839	0.00289513158790311	0.0036416617210141	-0.032133034634231	-0.0332632255131868
0.655256775837031	0.27123656619248	-0.364057561718222	0.210293301719472	0.0104023917174512	0.0146579816313475	0.0755472815901855	0.0296538188520419	0.0281114141949744	0.0125301866743993	-0.0205365169354803	-0.0199556057021504	-0.0398030803500093
0.933952275132275	0.0660477248677249	-0.603958129679965	0.0513429629629629	-0.0004496200096199	-0.0127403949267108	0.0105523544973546	0.00552455026455023	0.00440404761904767	-0.00659500746816533	-0.00784740071656742	-0.0166892638601334	-0.0215933837908451
0.414541645234013	0.0699001941198218	-0.171251323305515	0.303174038748671	-0.0182564857210595	-0.0066651333275744	0.0457469607773535	0.0142783123854258	-0.00557014211879481	-0.012460809524317	-0.0350654104076999	-0.0547513081009635	-0.062812891232047
0.107148370543961	-0.0034138797160277	-0.0294683781760656	0.103016638316868	-0.0141769531038027	-0.014321881025061	0.0072982608095223	0.00287425237384466	-0.0100296252485454	-0.0142494170644318	-0.017797151362684	-0.0221737643380978	-0.0255532719797258
0.902787936507937	0.0972120634920635	-0.57600020227575	0.0726510245310245	0.00708940984940976	0.0213033958633958	0.041240873015873	0.0283861952861952	0.00829435545935542	0.0141964028564028	0.00608732202982198	0.00476153679653679	0.00402962117403294
0.533403012907938	0.119891929622733	-0.267392174553115	0.254515655967709	-0.0288465948607011	-0.0485861710726387	0.0423922449589221	0.0142874636886631	-0.00721326989442617	-0.0387163829666699	-0.0473711702327286	-0.0696288649511838	-0.0877106400845857
0.0529241532974483	0.00458491996983695	-0.00874233265387869	0.0621675392988678	-0.00149216456223761	-0.00121919929534799	0.0121673164503407	0.00719218591832798	0.00146467954696596	-0.0013556819287928	-0.0034719919170137	-0.00813838611307571	-0.00812372249464414
0.667383577409682	0.310328280738878	-0.374517508179325	0.203320799446437	0.0715080239219966	0.014583733144969	0.0969298239127466	0.050676410258332	0.0518503927602815	0.0430458785334827	0.0459092405749369	-0.0211245689516688	-0.0354243758678285
0.0434424487164173	0.00181340619244113	-0.0197258205090811	0.0208989480935563	-0.00117279286429094	-0.00482632301684884	0.00269112219225493	-0.0038116488840557	-0.00114500113011622	-0.00299955794056989	-0.00418372711232706	-0.00964497208261311	-0.00800134879956352
0.572448691391255	0.362783574812579	-0.29767789600197	0.242191143594548	-0.0133506380124443	0.026228131905201	0.110225809237503	0.0673472761265553	0.0846564314437721	0.00643874694637836	0.0405506713047794	-0.0274954544493542	-0.0313136174293926
0.308464651670313	0.0463019392017411	-0.0960904590441755	0.313271303829385	-0.0119190847841598	-0.0145474346625243	0.0518739690340255	0.0285104244488473	0.000773477934131461	-0.0132332597233421	-0.029691324457422	-0.045821909670154	-0.0558727021490802
0.659548201972858	0.25885940347956	-0.367429523607751	0.208788551506637	-0.0215576994831536	-0.0070007679508497	0.0591657285015712	0.0350732072114769	-0.00323057321836207	-0.0142792337170017	-0.0286590403186618	-0.0503810444884444	-0.054651555444074
0.0342610810551459	-0.00211862537416687	-0.015709417309342	0.0147832649102361	-0.00335105876561703	-0.00494755091719526	-0.00237968854252862	-0.00221267478414691	-0.00595757306259669	-0.00414930484140615	-0.00641750191416068	-0.007587513744913	-0.0086690735584752
0.933066084656085	0.0669339153439154	-0.603139883816201	0.0520259788359788	-0.00176119658119656	0.00424676434676441	0.0156987926887927	0.0098192063492063	0.00685235449735444	0.00124278388278387	0.00126717171717183	-0.00977068783068791	-0.0107367700817701
0.402630462764229	0.0690724426303079	-0.162651768351629	0.304850084133318	-0.0290761597858835	-0.0203897944363061	0.0522881077310364	0.017672306312692	-0.00309952926594703	-0.0247329771110948	-0.0394073806326412	-0.0592090527186024	-0.0755558519447134
0.0130093593053476	0.000786052702975297	-0.0010631073830436	0.0116656764249478	-0.000120182693925663	-0.000437600904011161	0.00261695192611022	0.0010430815893726	-0.000146615231257356	-0.000278891798968412	-0.00122151654716168	-0.00334760874269021	-0.00379129863949678
0.194518869172468	0.0751250985197795	-0.0640540664403643	0.17707080336356	0.00854151292170383	0.0198309278958639	0.0441753632619565	0.0374011044509615	0.0194363344225648	0.0141862204087839	0.000514919886679704	-0.000328597450672541	-0.0143900725566321
0.39696951972794	0.0680068852578464	-0.159168331212993	0.303632131065711	-0.0111688296068596	-0.0108400878875873	0.0384559814779403	0.0243372135275771	0.000873517832865711	-0.0110044587472234	-0.0481538254792891	-0.0588372767229108	-0.0602903033278063
0.0514094583907604	0.0186127877969887	-0.0258814688662756	0.018393775638277	0.00751865613220015	-0.00217913595869729	0.0164834707878059	0.00920568222050305	0.00485382663727701	0.00266976008675143	-0.000525648363773744	-0.00180365628006276	-0.00821891331994867
0.414454141180208	0.0725510755893952	-0.172926218181207	0.29774876525744	-0.0221895069873543	-0.0318140691614437	0.0361997226760096	0.014393608616211	1.62790544239177e-06	-0.027001788074399	-0.0430837290823192	-0.0492349463521843	-0.0643805610973184
0.417230433311024	0.114368774616234	-0.173598228800093	0.301377061638471	0.0246206006030312	0.0554147375712735	0.0686083381110065	0.0558808347539393	0.0113790643843064	0.0400176690871523	-0.0105567493420707	-0.0208990789707718	-0.0191033310680025
0.0655608002021777	0.0236590896778309	-0.00131566896371536	0.0983229546057543	0.0114042988652713	0.00954300615325725	0.0308558397323942	0.0238521433311386	0.0227640804496119	0.0104736525092643	0.0145280353676047	0.00275929197833426	-0.00511199191078089
0.11166280194823	0.0108815733690888	-0.0397143363716149	0.0857886871029781	-0.00049096175190276	-0.00342632499329282	0.0128461429792349	0.0126557830202173	0.00432517172648306	-0.0019586433725978	-0.00605145837094601	-0.00976998147838054	-0.0113723712434325
0.413487109428713	0.111647658132812	-0.173395860291057	0.294328362432759	0.0462107107450364	-0.0381866641185496	0.102222990273185	0.0757395773199246	0.0408097598106651	0.00401202331324341	-0.00893505312927173	-0.0277954651207143	-0.00604734973460352
0.0388186692451763	-0.012407388872774	-0.00718846108276946	0.0391952759417215	-0.0118697333173437	-0.0132363687993097	-0.00324923313838626	-0.00715648005787137	-0.0111499571451811	-0.0125530510583267	-0.015271836170223	-0.017035986705503	-0.0185212696759053
0.3918972804796	0.071108438376702	-0.153803116962547	0.309677737301902	-0.0117492028301427	-0.027203354531651	0.0532875124233639	0.016752278083686	-0.00510074845908526	-0.0194762786808969	-0.0397203264028669	-0.0575768762176055	-0.0681251942874888
0.404684169592142	0.070314319480362	-0.16301938108295	0.307893860710888	-0.0204606326267002	-0.0202267813438213	0.0470592539127705	0.017066919200001	-0.00720848035080174	-0.0203437069852607	-0.0351634487313271	-0.0471007026232973	-0.0654778039497423
0.881262651792652	0.0678458456484183	-0.557656264579922	0.0843812154512156	-0.0246668784374666	-0.0232397290182583	0.00375663283576333	0.00416535797781692	-0.0171415628441095	-0.0239533037278624	-0.027035088701423	-0.0353878771886019	-0.0415261691988781
0.416222274448305	0.115627529046912	-0.173511145105968	0.299692191641161	0.0180182914122615	-0.0235892088684694	0.0761405901739088	0.0579692762996266	0.00473143031813916	-0.00278545872810398	0.000755296961849838	-0.00644801224734859	-0.0557237119007948
0.575642559569724	0.355235600687263	-0.297875500814445	0.248360045025075	0.100144296836949	0.0684042631771034	0.114692172830216	0.0640215668607939	0.0843138126593074	0.084274280007026	0.0155601750155091	0.0175158743852775	-0.0249599912066957
0.558093171240073	0.187759507043621	-0.291949689442045	0.230237534971451	0.00299907489975482	0.0113760481331154	0.0521354815509939	0.0367246958752864	0.0166875763164012	0.00718756151643507	-0.00868700220307284	-0.00814138610922388	-0.03598109029401
0.932737936507937	0.0672620634920634	-0.60298565179011	0.0518207936507936	0.00367793650793646	-0.00199698412698412	0.0219288888888889	0.0159621164021163	0.0108964285714285	0.000840476190476225	-0.00289488095238088	-0.00297419839419855	-0.0106874379802756
0.111106215538091	-0.00326429373634031	-0.030278575318006	0.108713731462289	-0.0197603012924656	-0.0156276251223557	0.00811525311536818	-0.0027537962518365	-0.00421799361039146	-0.0176939632074107	-0.0228790206072245	-0.0270746937201495	-0.0297944288181349
0.045627343580255	-0.0111020210018491	-0.0103508606532465	0.0412320800257063	-0.0123434957119868	-0.0130473932383745	-0.00307764774289449	-0.00741954065477702	-0.0110225683170293	-0.0126954444751806	-0.0160077271966736	-0.0199874958455564	-0.0203904582078717
0.0297683511170284	-0.0101258388854227	-0.00689333820944774	0.0265397931246291	-0.0110225900507086	-0.0119980422406134	-0.00644864746045734	-0.00779978838529622	-0.0112121330854894	-0.011510316145661	-0.013559466128967	-0.0153515743618933	-0.0154927472600776
0.538209458033487	0.224146419170587	-0.268282305245552	0.261747765935494	0.00590036777558445	0.00133338806091221	0.0716464932609527	0.0528823648429232	0.034187334556396	0.00361687791824827	-0.00781076688393523	-0.0421881057612165	-0.0363001653740732
0.450172096135917	0.0956343495224682	-0.209657829206135	0.259254520778406	0.00591084854873708	-0.0130543037359852	0.0464637266299597	0.022348356477938	0.00625065668429686	-0.00357172759362401	-0.0231555294258454	-0.0229195393397945	-0.0489059920167433
0.656249400736299	0.266624619077511	-0.363717545995711	0.213364975617906	0.000734606079826228	0.0150820694096352	0.0668591594376359	0.0426452434446042	0.0237473475150617	0.00790833774473076	-0.00802139326389406	-0.0376623116509388	-0.0383208212433767
0.544314827385127	0.109719277870186	-0.281137554057232	0.23484608514599	-0.00546762993176053	-0.0265574435612137	0.0545144489508902	0.0221863791467717	-0.0121533329709239	-0.0160125367464871	-0.0282198614648163	-0.0532646414518587	-0.0651591965892532
0.0890383343236827	-0.0088775613651372	-0.029912426590163	0.067408533946556	-0.0101977536687123	-0.0129914109340319	0.0019392722142373	-0.00453883483356758	-0.00814504862479273	-0.0115945823013721	-0.0148447691855053	-0.0168655423771127	-0.0203737952991804
0.0667940680456861	0.00598128285815894	-0.0193309291365854	0.0594249478744602	-0.00262504952366449	0.000143513241447069	0.0152147610595682	0.00353971139367273	0.00234026817813816	-0.00124076814110871	-0.00459296186112393	-0.00662641985168006	-0.00875284273542117
0.928110264550265	0.0718897354497354	-0.599217587870983	0.0538071957671957	0.0048715262515262	-0.0133642087542087	0.0180389995189996	0.00819216931216915	-0.00096909677468493	-0.00424634125134127	-0.000740512265512305	-0.0125967772967773	-0.0134612789062789
0.0644911690640238	0.0189162838193856	-0.00143350046409688	0.0975915218152063	0.00223486989412562	0.00167805878841458	0.0240531083633682	0.0134492539897653	0.0120036956133297	0.0019564643412701	-0.00491254700270587	-0.0052874565373994	-0.00601362031449856
0.281042748585578	0.0402955092581349	-0.092398731142903	0.266131543010422	-0.0122650237032901	-0.0244446438322227	0.0354771239612018	0.00938406038522738	0.00195037232352646	-0.0183548337677564	-0.0308758738607703	-0.0524505450635843	-0.0561085255455963
0.000214215165179005	-8.4260852932745e-05	-5.82141810961435e-05	9.09608085420373e-05	8.32132578096087e-06	-0.000109794803156983	-6.52893424514988e-05	-7.24016366075319e-05	-3.64442976274453e-05	-5.07367386880111e-05	-0.000118884294990154	-0.000129522373190201	-0.000138487902517738
0.891774444444444	0.0751043702984087	-0.567091785430667	0.0771883261183262	-0.00927678284678279	-0.000803627113627026	0.00288948460116889	0.00279800482741666	-0.00992787470842416	-0.00504020498020497	-0.0122545743090186	-0.0450017289278323	-0.0367653453119346
0.13064269181916	0.0214799273769384	-0.0321478349479003	0.144248967320959	-0.0014500001226436	0.00192203573341065	0.0276080891184325	0.0221910791419687	0.00968066676775742	0.000236017805383515	-0.00960216021392259	-0.0141099554489601	-0.0232494008752777
0.931479894179894	0.0685201058201058	-0.602307329868925	0.0513010582010582	0.0170871102971103	0.00800026455026459	0.0224134391534392	0.0105764259814259	0.0186270177970178	0.0125436874236874	0.00231982202982206	-0.00432117644835039	-0.00025894790394787
0.064562973824805	0.0298213701432065	-0.00343615722526452	0.0912920526631552	0.0159396910538607	0.010049551074079	0.0306322391646397	0.0262320976271041	0.0175989704403146	0.0129946210639698	0.00684601303085644	0.00697361117453041	-0.00173091994249464
0.0132214970340504	0.00602569595654671	-0.00404395674941288	0.0136186107783274	-0.00655691590745368	0.00172457159869446	0.00044878545530627	0.00053725758004867	0.00101985992406532	-0.00241617215437961	-4.0185666053405e-05	-0.00353316137699919	-0.00582086921619246
0.0427905214505047	0.00257856444584951	-0.0190829602222796	0.0214777762125546	-0.00307296797873535	-0.00300700048403155	0.00433289863385528	-0.0009339529696391	-0.00371950930149603	-0.00303998423138345	-0.00462591924486548	-0.00863683634263151	-0.00883373488711322
0.00109443283245578	-3.07091138136294e-06	-8.08386380232427e-05	0.000136692464060274	-0.000134850681292896	0.000128247375441774	0.000341833363793153	0.00016172188045199	4.09093725752866e-05	-3.30165292556066e-06	-0.00015616519884057	-0.000226366529694322	-0.000316748213762884
0.0623431163196366	0.0144859588642779	0.00103018295569197	0.0987585517466131	0.00886514396072418	0.00594973305859221	0.0187608923791336	0.0131468867114085	0.0111629477318543	0.0074074385096582	-0.00304129934761417	-0.0075467347225952	-0.00708341248382466
0.0969491342187911	0.0557321285573097	-0.0378664705024675	0.060940482924484	-0.00280433024927867	0.0164089163429278	0.0197294734808675	0.0168932830408939	0.00358208173035671	0.00680229304682455	0.0020340179830534	0.00450534213151096	-0.00306332399656313
0.0223663836131048	0.0102028500309773	-0.00571114031864256	0.0163000872163367	-0.000966365256473371	0.000269757776096183	0.00738127446239484	0.00233735173016767	0.00185720214728334	-0.000348303740188592	0.0015590397511757	-0.00265539496367555	-0.00071328358397936
0.0763765627538254	0.0333292051593781	-0.0318298937781761	0.0417707368267744	-0.00430190955590574	0.0102996174662227	0.0199395189418947	0.0139284689585565	0.00426518770969743	0.00299885395515846	-0.0148824789167842	-0.00366066046042952	-0.0110107424380859
0.0401382631950719	0.00697911795171239	-0.020608930127961	0.0150387114431076	-0.00232550987576542	-0.00401116914357308	0.00196524644451371	0.000192059254303115	0.00102884501336905	-0.00316833950966925	-0.00616432163817721	-0.00464504660143669	-0.00718272543423366
0.361034928528845	0.132333237080584	-0.15179162658494	0.251851817672482	0.00211209499129905	0.0100078384400227	0.0583960323697357	0.0427957573813688	0.0199010903856078	0.00605996671566084	-0.0108855467071313	-0.0219831371591781	-0.0323859690979511
0.203207747349213	0.020407943442322	-0.049058416445253	0.236602536377114	-0.00885172589047872	-0.0162865753566135	0.0280868179203506	0.0119555836167434	0.00362021465041512	-0.0125691506235461	-0.025280618571305	-0.0294034591380341	-0.0397308105076706
0.0335994851283867	0.0146766268173156	-0.0187852897867049	0.00707632756789624	0.00182112986129737	-0.000304113487869247	0.00123672177798892	0.00375731771617174	0.00217336878895113	0.000758508186714066	-0.00233520169207385	-0.00285917344763759	-0.00566582714522842
0.306503006691556	0.102756092693191	-0.109844075893366	0.265623990289607	0.0252301894941729	-0.00491858531117972	0.0532188159188216	0.0546481489165059	0.0169237936114743	0.0101558020914966	0.0293717308107432	-0.000108731904919945	-0.0241537391575886
0.0182959375093717	0.0340180109690398	-0.00413577308666988	0.0175084083644608	0.0165076175227233	0.0164444614621252	0.0197292808294287	0.0277697901394054	0.0158911181278705	0.0164760394924242	0.0210498796298297	0.0200222956532483	0.0185425575885341
0.856101829281829	0.143898170718171	-0.535275844944651	0.101023242868243	0.0256850135050136	0.00678682094073402	0.0579640960890961	0.0533285410885411	0.0267114030414031	0.0162359172228739	0.0196129590136114	-0.00865686497225959	0.00765838371505034
0.656274010703332	0.266499934503943	-0.366194901343739	0.205862327657232	0.00264380778466611	-0.00280444286522374	0.0685109590891944	0.0277626967727564	0.0282990479592384	-8.03175402788181e-05	-0.0053680544321334	-0.0360305894423738	-0.0490196159662983
0.194872997007544	0.0672188952748106	-0.064056220419043	0.177616298783997	0.00769982921457349	-0.0055612327400254	0.0416553668452408	0.0285000467442573	0.0201784660399759	0.00106929823727406	-0.00905182210391955	-0.0176709489744146	-0.0258198949062176
0.659782725405565	0.27097357040806	-0.368415809610261	0.206372537220698	0.0170805522290851	0.0206444922364957	0.0700061390605963	0.0397473593747614	0.0171417867153986	0.0188625222327904	-0.00311608559305598	-0.0206731419199938	-0.0311903708821696
0.0735291011729613	0.0538157932159113	-0.00643049098363577	0.099358268915026	0.0197994170235897	0.0106970439019339	0.0483323496049147	0.0622653758702126	0.0287690936174591	0.0152482304627618	0.011185308803307	0.0423053965109433	0.0111634595456353
0.0717467915276197	0.0446120633092821	-0.0315288962688002	0.036181718954764	0.0158878546750437	0.00999646155571694	0.00928003513621353	0.0147759504598546	0.00382828947468816	0.0129421581153803	0.00662585840477006	0.00408458333822469	-0.00733361407633185
0.294050052472012	0.0401381411472132	-0.0994772771181068	0.271813762544512	-0.00989671637918438	-0.00837466527011343	0.0355422029302628	0.023431411176302	0.0051697870620338	-0.00913569082464888	-0.0189900193109186	-0.0371492832741415	-0.0470950444556
0.66066411928246	0.31588679462269	-0.368299543801844	0.208530324563666	0.0581131987086388	0.0098686541158387	0.0611271483277266	0.0629604884733656	0.029726801910872	0.0339909264122388	0.0165362552162549	-0.0262208108400226	-0.0222497204714679
0.227024526367908	0.0241039170797115	-0.0665860383608677	0.232325775419212	-0.0135445539411828	-0.0127420141641063	0.0371700997581362	0.0148046496813972	0.00280649342017991	-0.0131432840526445	-0.0262337690058416	-0.0353875585841866	-0.0412321184558848
0.0785148088748525	0.0561632972868139	-0.00995192244878161	0.0980705386300685	0.0763305024491487	0.029368284732595	0.0662808256976659	0.0583469933153274	0.0170212910841953	0.0528493935908718	0.0111003839517046	0.0276745100941388	0.0316066982022484
0.102730353894267	0.0504933301690249	-0.0409631056961648	0.0634156393004382	-0.00131766801792049	-0.00311570513952825	0.0128620125723594	0.0184372757605321	0.0142160095004277	-0.00221668657872437	0.000314346297218049	-0.0123334433955539	-0.0176437202421645
0.933133015873016	0.0668669841269841	-0.603945492704436	0.0496860317460317	0.0031211621711621	-0.0137107718931633	0.0217310846560846	0.0137145911495912	0.0113686050986052	-0.00529480486100053	0.0114193650793651	-0.00503985255485262	-0.00662147186147199
0.297402375399646	0.0442156963016616	-0.0937371269630514	0.297053110147065	-0.0194594250889868	-0.0301518634766448	0.0419917254342881	0.0171601156398763	-0.0165962891012811	-0.0248056442828158	-0.0418933239887409	-0.0496946125389544	-0.0631321740908687
0.301553698657661	0.0996409195233523	-0.109178910133485	0.257421293615299	0.0208568928398954	-0.0213268309764354	0.0580761769978537	0.0385126377401062	0.0394184083989449	-0.000234969068269975	-0.000769081679297179	0.0253967661587761	-0.042987357254491
0.932221428571429	0.0677785714285714	-0.60279191189705	0.0513318181818181	0.0174607936507936	0.0155625396825396	0.0244445238095238	0.00896579365079353	0.0190430158730158	0.0165116666666666	0.00389653439153437	-0.0155940654715655	0.000278944203944143
0.546899466198304	0.211548915547693	-0.277969606842131	0.250005808692626	-0.0189128979186033	0.0180944623475821	0.0708592808533831	0.0412507810891868	0.00889810584075423	-0.000409217785510618	-0.0156746148468746	-0.0444559524745297	-0.0722688171284535
0.0266597838715097	0.00746317559245454	-0.0139155091542391	0.0078008939260185	-0.00336175792453587	-0.0024053531298823	0.00119861461141673	-0.000750843921307538	-0.0029761785907436	-0.00288355552720908	-0.00279501922980541	-0.00484279935018149	-0.00629075669334135
0.217847617251678	0.0216397613241606	-0.0393552016803737	0.298191449824615	-0.0142594826988965	-0.00846705288227395	0.0395384207525258	0.0211600769060633	0.0016770799079312	-0.0113632677905852	-0.0254188332071258	-0.0412516408849233	-0.0455480831136967
0.930815978835979	0.0691840211640211	-0.601285609709155	0.053057037037037	0.00580783068783064	0.00214275132275121	0.0144262433862433	0.0105934126984126	0.00174618135132842	0.00397529100529093	-0.0137113612313613	-0.0172544994275877	-0.0140798381248382
0.663081926684858	0.310965464188313	-0.370835874774086	0.205779209190019	0.00952720854552702	0.00715793286064736	0.103889825674442	0.074524861748275	0.0553516394152312	0.00834257070308719	0.0169519133001673	0.0147908477895355	0.00495095159021774
0.000676875137710414	0.000361961746021603	-6.42941752828415e-05	0.000167374817470103	-7.75257934039182e-06	-6.5833598712747e-05	0.000195376072222053	2.749189822151e-05	3.68602728669189e-05	-3.67930890265695e-05	-6.52616301163668e-05	-0.000148184528635786	-0.000256275744878569
0.00126150649971384	0.00104928264340959	-7.27627726435287e-05	0.000359654584275534	-5.4707291722543e-06	-0.000235382758442538	0.000351464922401424	0.00019384422615816	9.4221077328483e-05	-0.000120426743807396	-0.000301970856439279	-0.000235516050593756	-0.000363693907071554
0.910036984126984	0.0899630158730159	-0.582046663126693	0.0690949062049062	-0.00452312169312163	-0.00448833647833646	0.0208482275132275	0.0158534391534392	0.00354178451178455	-0.00450572908572899	-0.00958242424242417	-0.0173451348651348	-0.0279449256299256
0.552012735861893	0.313196083536272	-0.279956333660224	0.254474141105375	0.0956110682841161	0.0456387383039131	0.0882070953412962	0.114561859599075	0.0798892365113034	0.0706249032940146	0.0326744874596535	0.0440587140603996	-0.041226967713931
0.844444102564103	0.0817750691974859	-0.525125782972358	0.108018812298812	-0.0241758209840841	-0.0157183716515558	0.0156744898619899	0.0060469111313125	0.00140632393112905	-0.0199470963178199	-0.0306805297257854	-0.0320081924582161	-0.0444923530500189
0.0687515234672702	-0.00849291994858972	-0.0139681345982522	0.0732347612607878	-0.0132017438409005	-0.0158056612426322	0.00318024565017137	-0.00354900698369705	-0.00866083608316656	-0.0145037025417664	-0.017238414610258	-0.0227587090869186	-0.0246154531652656
0.65519003878325	0.263023568282113	-0.364117572579814	0.209904374380647	-0.00759205086892711	-0.012822023954224	0.0613089125709222	0.0346829759810245	0.0131926595990045	-0.0102070374115756	-0.0163364405904859	-0.0413679990260495	-0.0494510601735577
0.0660127972846604	0.018705414672653	0.000287987249163554	0.103872635861996	-0.000488822114583537	-0.0018154457269423	0.0260430211449625	0.0178606531574039	0.0138683484128767	-0.00115213392076292	-0.00104111975851233	-0.0016514771159029	-0.00461501742897986
0.538099535799216	0.112475425018981	-0.274028534685949	0.243875570717417	-0.000994935136467534	-0.00540597466192916	0.0610080757838578	0.0293515451628635	0.0151329219263352	-0.00320045489919829	-0.0204360363091106	-0.0401010806323538	-0.047763135566961
0.658253447090172	0.266005000863668	-0.366180480421851	0.210093369648645	-0.0331290421220541	0.0125659076729162	0.0667416152908851	0.0392785981582054	0.0186795880463921	-0.010281567224569	-0.020793530964234	-0.0313637364076538	-0.0420656175963199
0.0265529779927995	0.00734835625890062	-0.014450321256495	0.00854318287336057	-0.00311000747738127	-0.00378424722218022	-0.000621952359658319	0.000967047802872885	0.000983239402752238	-0.00344712734978075	-0.0039120332030709	-0.0037016540143511	-0.0043901712837152
0.291806361025339	0.0436297098544008	-0.0980098981535656	0.271548037708543	-0.0192522371830061	-0.00816289955728444	0.0438042107503038	0.01632812565107	0.00195626354586614	-0.0137075683701453	-0.0283618967387769	-0.0398756992827174	-0.0504725091764213
0.086835939883807	0.059874238832039	-0.0317561759058839	0.0620177177727749	0.0159602514216528	0.00380181774364645	0.0442252395225134	0.0331773462075625	0.00981912460555463	0.00988103458264962	0.0170443699854566	-0.00261755500271997	-0.00249717597667264
0.931305185185185	0.0686948148148148	-0.602803221161778	0.0494036171236171	0.0157619576719576	-0.0382386629062945	0.0206563088763088	0.0211564021164021	0.0148455261892104	-0.0112383526171684	0.00987174843674843	-0.0066990476190476	-0.00381583694083698
0.531684323973556	0.217316767954689	-0.264117281890918	0.261109954151596	-0.0206311820656576	0.00825340815206044	0.0686258380098613	0.0495992597610253	0.0106058597173746	-0.00618888695679853	-0.0262966944421548	-0.0453421921459611	-0.0605088978437925
0.930757619047619	0.0692423809523809	-0.60158006845078	0.0520360317460317	0.0223836507936508	0.000486349206349157	0.027485	0.00587302068302065	0.00551058201058197	0.011435	-0.00381906143775712	-0.00175597402597416	-0.00664493210493211
0.0860159013010681	0.00991419908051532	-0.0327470365183059	0.058493678250902	-0.0074064380895789	-0.00344292368026482	0.00958165549315175	0.00551899865931266	0.00254302294989336	-0.00542468088492186	-0.00742069116486116	-0.00974133298175073	-0.0104265685019811
0.93071	0.0692900000000001	-0.601464372019419	0.0522845165945167	0.00131507936507946	0.00502175084175083	0.019117619047619	0.0033009114959115	0.00503267195767199	0.00316841510341515	-0.00228138139638134	-0.013943698153698	-0.0187285786435785
0.449092038660661	0.18674598159401	-0.196651349993858	0.296877659767173	-0.00581005366671239	0.0189893538081646	0.0733689187462113	0.0574177647706662	0.0298163424336914	0.00658965007072609	-0.0165709667985944	-0.0368606827707779	-0.053052090606856
0.0998229026018708	0.0533206027794767	-0.0386465318161888	0.0645647976024798	0.0125477480620421	0.0101971076473019	0.0319418658321608	0.0135185633948104	0.0122089250517325	0.011372427854672	0.00725700370961847	-0.0135634099695458	-0.00937358510256948
0.929981164021164	0.070018835978836	-0.600982515832252	0.052266455026455	0.00618502645502639	-0.0126362172880439	0.0159655026455027	0.0107417797017796	0.00184097883597878	-0.00322559541650869	-0.00915825396825398	-0.0156575550375551	-0.0210615031265032
0.0908617685831081	0.0144668573889274	-0.0256284508501033	0.0865794866299212	-0.000444239986102324	-0.00740692496976611	0.0112191866318651	0.0104258293462731	0.000878728867008724	-0.00392558247793422	-0.00377338338659873	-0.00729913496053992	-0.014132150905746
0.534960760379126	0.212528817678021	-0.2678385936108	0.256281182584517	-0.0229829202682328	0.00314117033041472	0.0594269744772479	0.0395944616288192	0.00355971249295872	-0.00992087496890903	-0.0283214718483734	-0.0546352546141315	-0.0677042891387172
0.0427799964703066	0.0117255740877297	-0.0219458919815603	0.0151065980363374	-0.000116577645225956	0.000332897915360897	0.00278674619791961	0.00140044897765374	0.000297891333805679	0.000108160135067474	0.000567509939649193	-0.00399963808788836	-0.00443902268381776
0.0393111061552231	0.0136595406689358	-0.0228865158020376	0.00615273787762635	0.00484718097504853	-0.00244073808150375	0.00779011960033794	-0.00153469562270988	-0.00175549318260963	0.00120322144677239	-0.00583636027914005	-0.00161556303281424	-0.00398347531139985
0.0125543746013935	0.035353434312876	-0.0019051726293749	0.0151957272048257	0.0171569495685852	0.013298053814129	0.0225216622916917	0.029163275644458	0.0138548697214446	0.0152275016913571	0.0152476544221922	0.0161287271218571	0.00790902738149104
0.155178658711656	0.0988105161998932	-0.0515453995599601	0.135668416450633	0.0799030049354186	0.00328370255284258	0.0739720265165765	0.0627480253385248	0.0481083561747914	0.0415933537441306	0.0279947594557055	-0.00903232569461901	0.0347702012057789
0.658132866799704	0.267704549369136	-0.366699143793236	0.208251828726992	-0.00219039090526141	0.0249818582288093	0.0629263128871077	0.0412975330106714	0.023285284683069	0.0113957336617739	-0.0188369689609621	-0.0342756772726743	-0.0449184114217374
0.0492331009438464	0.00227416265952263	-0.0167289151031436	0.0354178479628428	-0.00530266599963041	-0.00259567609455495	0.00572321553758148	0.0053352219981823	0.000926092433940179	-0.00394917104709268	-0.00237629516164052	-0.0055894616058291	-0.00669008489965706
0.155335910290012	0.10667293452254	-0.0475848387035865	0.147525046351652	0.00520134594659061	0.0342045299343646	0.0417649975749647	0.048027820380196	0.0576669443396132	0.0197029379404776	0.0176433690865822	-0.00197181451817371	-0.0117816520335048
0.196603890740217	0.0227913764897828	-0.0464874747586443	0.230307841390479	-0.0123902181118812	-0.0133879367128424	0.0374599415783527	0.0111787293734517	0.00132580398834536	-0.0128890774123618	-0.018297704567529	-0.0326021608891804	-0.0407461141525458
0.0122789531371165	0.0313294392052049	-0.00164103655865653	0.0154540877541588	0.026794902630941	0.0105879703621221	0.0148149383423969	0.0179448378617228	0.0105234093819499	0.0186914364965315	0.00655654126096164	0.0217308445790641	0.0219855663005396
0.302003380720253	0.0397012064910395	-0.105002828250037	0.271257118046214	-0.0139226367773411	-0.0190005259131398	0.0347655915693201	0.0184777674637218	-0.00673741574973769	-0.0164615813452405	-0.0351733906977829	-0.0371550685364818	-0.0567479357701886
0.409436288375156	0.0717480347405229	-0.167219843079743	0.304943573096706	-0.0154361568389724	-0.0295362212076181	0.0395703463643738	0.0188389030895768	-0.00539362193876164	-0.0224861890232952	-0.0371491922263167	-0.0616853644600015	-0.0637805279678956
0.221420265430231	0.0200298447753995	-0.0624172828879848	0.233161608383777	-0.0119240239978338	-0.0151496365197819	0.0318123691786226	0.0149697851569845	-0.0022524690686816	-0.0135368302588078	-0.0239651633306266	-0.0332666560559507	-0.0446974901319075
0.0341919709245054	0.0113086064485022	-0.0200526661072114	0.00459703819586603	0.00422528854171077	0.00240975199634976	0.00663337157575952	-0.000370920833456911	-0.000646294490481966	0.00331752026903027	0.000666091512733419	-0.00355884717975823	0.00333086301147024
0.561712670689833	0.265326377602991	-0.29432345934175	0.230560046486037	0.0121464571632887	-0.00628366777444933	0.0621552809567091	0.0501862874161514	0.0123093477547134	0.00293139469441961	-0.0141279373497298	-0.0126543516071635	-0.0107373986577251
0.930308571428571	0.0696914285714286	-0.600662258220376	0.05392	4.60461760461994e-05	0.000631746031746094	0.0182592857142857	0.0123407936507937	-0.000747581862581836	0.000338896103896147	-0.00980273929773923	-0.00962810023310012	-0.0134459381359381
0.859103605653606	0.140896394346394	-0.538096120471308	0.0985679672179672	-0.000773646723646659	0.0360263414363414	0.0428769675324675	0.0292481956931957	0.0243115675065675	0.0176263473563474	0.000506679246679242	-0.00487945576115656	0.00931356263132588
0.85673543974544	0.14326456025456	-0.536050855377905	0.0999329585229585	-0.00206367151367148	0.0134101975801976	0.0306659854959855	0.0260159446109446	0.0173023782260624	0.0056732630332631	-0.013777791156785	-0.023791843886554	-0.0303459639532008
0.663750038017024	0.310446030836018	-0.371990466061397	0.203615767211749	0.0764365108552202	0.0182080965734502	0.0807341972657017	0.0451525613683901	0.034827334991003	0.0473223037143352	0.0120813855966236	-0.0198566149257721	-0.0148340025654762
0.115072060455686	0.0696367788519627	-0.0418084978783457	0.0865860831577196	0.0160044831397515	0.000334362291240828	0.0529960618911669	0.0240320581142032	0.0253775076279726	0.00816942271549616	0.00915840852815915	0.0039174974998132	-0.00661161984682722
0.883868926998927	0.069590544357002	-0.560116412446974	0.0822020686720686	-0.0168183606051597	-0.0260310965867829	0.00513683906602058	-0.00145185147547222	-0.00966846616873318	-0.0214247285959713	-0.0284056152342023	-0.0354846521342569	-0.047535758472647
0.102052153183187	0.0593977649921432	-0.0373211528463923	0.071709080601303	0.0099126363053899	0.0136729449511397	0.033626694274623	0.00691596798022191	0.00977322811700862	0.0117927906282648	0.00251617082400947	0.00291628687172964	-0.00943121704365009
0.110621251471154	-0.00409331346326923	-0.0319584950403503	0.102463162112936	-0.016569718146299	-0.0185903897811253	0.00592345744948954	-0.000559068388823039	-0.00558523651988739	-0.0175800539637122	-0.0223522718396321	-0.0283177593774547	-0.0311498237965106
0.892330355570356	0.107669644429644	-0.567909971939348	0.07581462999963	0.000767006697006689	-0.00903539497539496	0.0172366843885962	0.00464642727642728	-0.00859209882629697	-0.00413419413919414	-0.016156951817246	-0.0308321729620818	-0.0307716119046023
0.116891848259124	0.0728350783937569	-0.0423886853207395	0.088637376437593	0.0250855137029215	0.0182875943698489	0.0320541022078888	0.0170957177615269	0.00508282055803889	0.0216865540363852	0.0107971112455672	-0.00851166015969289	0.000342262846791383
0.0916997665055718	0.0610402141054993	-0.0363575520797656	0.0577203793911893	0.0230440637879697	0.000792103596356411	0.036005661524777	0.0345585435020096	0.016601222881231	0.011918083692163	0.0128177538041186	0.00704900140713004	0.00108439587337858
0.0730179959862495	0.0104008685755983	-0.0235965206465992	0.058848229258328	-0.000658642633019846	-0.00210486297476942	0.0115469547001168	0.00633622924645832	0.00551193227815681	-0.00138175280389463	-0.00501652288488225	-0.00849309362416914	-0.010277506126716
0.556160589440723	0.188790273798147	-0.29126537294468	0.228530607462033	0.00380390191019397	-0.015103974841864	0.0721438148435751	0.0486795517031509	0.0225395734651445	-0.00565003646583495	-0.00128108693406626	-0.0142526103343671	-0.0452935349549526
0.852865801975802	0.147134198024198	-0.531808055620856	0.104925828615829	-0.00180690844300757	0.00639404260227783	0.0245241614428456	0.0233257572057572	0.00779917119917117	0.00229356707963513	-0.0108373385426637	-0.0205831324056633	-0.0276292583717863
0.145120372739787	0.0578333900610684	-0.0397016201931475	0.150625908683477	0.00327367398976874	0.0124929954324481	0.0453933734247978	0.0321246834617991	0.0270972244405251	0.00788333471110844	-0.000198678317152673	-0.00499396110688269	-0.00931241107828798
0.651492005950702	0.268335018708638	-0.359097363881085	0.21765880921228	0.0116063099129103	0.0127607221573303	0.0735429270896457	0.0613304581515166	0.0191609629978982	0.0121835160351202	-0.00231628914155624	-0.0336336121920002	-0.0395330213769203
0.415710334672756	0.115294067390198	-0.173737994309265	0.297814552773132	0.0185947651924238	0.0556888651605297	0.0577745088935508	0.0395037094524348	0.0377793359130968	0.0371418151764767	0.0191618179809916	0.00762148981416083	-0.0286296402708946
0.0927428874789329	0.0497502352552144	-0.0344537844665137	0.0629859429486051	-0.0100375990095686	-0.0104612480548741	0.0282907446973045	0.0218839253325991	0.0120843224280954	-0.0102494235322214	0.0134060446992055	-0.0116645871225822	-0.0154641323729303
0.100004411184952	0.0616141673850772	-0.0357474725660264	0.0722846874951893	0.0181473369959911	-0.0045356515848626	0.0188472572677882	0.0235260779424702	0.00208664699307831	0.00680584270556425	0.00777060240860752	-0.000746228154192619	-0.0155090501164982
0.00048163120643604	-1.72379344984285e-06	4.813890514564e-07	4.41254977969397e-05	-8.18599277617894e-06	2.94333176495697e-06	0.000207402573002732	0.000119499210287778	5.27121675530484e-05	-2.62133050561096e-06	-4.94780451775835e-05	-8.5107877269602e-05	-0.000112471315691649
0.935790634920635	0.064209365079365	-0.605642518489749	0.0499871428571428	0.0215126984126983	0.0122560317460317	0.021259417989418	0.013283759018759	0.00994116402116396	0.016884365079365	-0.00712005291005302	-0.0106838382369266	-0.00946350011100006
0.902824074074074	0.0971759259259259	-0.577094928203156	0.0693791005291005	0.00321807165544008	0.000836881622371832	0.0176388696488696	0.0252640211640212	0.0119363253413254	0.0020274766389059	-0.00534839316348146	-0.011683244995745	-0.0166886760398011
0.560629313453049	0.181515113604496	-0.292999193881381	0.232421056688482	-0.0019976362887496	-0.0136135622276312	0.0296911810296421	0.0236443161563042	0.0150656238732092	-0.00780559925819047	-0.0265232455358286	-0.0324858837160394	-0.0504879065758548
0.0764238987664351	0.0554023621460942	-0.0086220379246114	0.098032129827028	0.0262001657154314	0.019503410751392	0.0489415048231157	0.0410463176304564	0.0559843636376637	0.0228517882334117	0.037925722379702	0.0163296593964049	0.00541616065905313
0.0633033815773629	0.0244961102831572	-0.00165516885367908	0.0947146799672917	0.0202375277065278	0.0185611094253422	0.0303573391099724	0.0254861918552858	0.0235474753306256	0.019399318565935	0.00539813729636192	0.00437052320073886	-0.000433692262023957
0.909831005291005	0.0901689947089946	-0.581865881262696	0.0692420105820105	0.0148008994708995	0.00633295926295918	0.0320185185185186	0.0244904329004328	0.0104107407407407	0.0105669293669294	-0.00524669719169724	0.00663161856661854	-0.00569922586753735
0.859602383912384	0.140397616087616	-0.53719060705709	0.102401656491656	-0.00951206534206539	0.0136947108447107	0.0334143653623066	0.0244788859288859	0.0105088681688682	0.00209132275132273	-0.0137234882709883	-0.0150906856788436	-0.0244925866800325
0.127404174648511	-1.88335700243847e-05	-0.0417331709825989	0.107099507841649	-0.00397247370641628	-0.0187260742670771	0.00652686183022319	0.00108780303375069	-0.00361410099286524	-0.0113492739867467	-0.0200515203643347	-0.0197833581209454	-0.0254042632109353
0.0681851370730365	-0.00811108595195893	-0.0180816468013853	0.0630531666000621	-0.00906899775207515	-0.00950295874756062	0.00254965763184059	-0.000780400723712701	-0.00606960118496166	-0.00928597824981789	-0.0137522240853728	-0.0136262725401986	-0.0177461429324709
0.0137755016798779	0.00115774576571642	-0.00757481620543706	0.00133387804408198	-0.00266452576822622	-0.00174133681735095	0.000749001337863623	-0.00152200050291517	-0.00035862739609036	-0.00220293129278858	-0.000992531809954922	-0.00139037279705113	-0.00133771961401006
0.929552275132275	0.0704477248677249	-0.600480696045066	0.052911216931217	-0.000373703703703709	0.00327944647944656	0.0163250793650793	0.0142116931216931	-0.000599800754800706	0.00145287138787142	-0.00614278739778729	-0.0310611392711451	-0.0222003612509495
0.930916402116402	0.0690835978835979	-0.601302996748226	0.0531955747955748	-0.00721217710394184	-0.0037597354497354	0.0144934656084655	0.00425798941798938	-0.00532176286676289	-0.00548595627683868	-0.00393584415584425	-0.0165082467532468	-0.0240312639393631
0.372630534601614	0.130737013454857	-0.157449301707401	0.258549365747539	-0.0110963357920131	-0.016234577584599	0.0585477878925357	0.0320746079711882	0.0174948598831006	-0.013665456688306	-0.0283632552653882	-0.0280610431577175	-0.0525890148986334
0.351133574591254	0.0695279185117177	-0.144870577414649	0.252942734687964	-0.00470055474116682	-0.00419088432501935	0.0539690221416514	0.0254569346903082	0.0116967085558473	-0.00444571953309308	-0.0201924538351503	-0.0420607265773641	-0.0423413398502492
0.301240547373597	0.10071080667417	-0.10610347192775	0.266526698502041	0.00427256484763905	-0.0157554434607052	0.0966679149244953	0.0467234221553445	0.0250410660808985	-0.00574143930653304	0.0117971683909022	-0.0289019191893241	-0.0335512087098381
0.561422560357148	0.167110000893329	-0.289632342359774	0.244044605133419	-0.0285201689336395	-0.0102719135751228	0.0316264107999646	0.0143466429953181	-0.0138480150904212	-0.0193960412543812	-0.0370205997719819	-0.0512248915809965	-0.0731774661065467
0.933154391534392	0.0668456084656084	-0.604044785549978	0.0494360846560846	-0.0130787301587303	-0.00974472231472234	0.00619947089947082	0.00368656169538517	-0.00162432030932047	-0.0114117262367264	-0.0179956974506976	-0.0115694213194214	-0.0231100564250565
0.417979051822852	0.109575301561694	-0.174349833264771	0.300627044858244	0.00904897879016325	0.0246723586330881	0.110755731287341	0.0862977451075698	0.0615242019324234	0.0168606687116257	0.00988469478789661	-0.0126179287747727	-0.0525041302725449
0.455683301584265	0.247074332709416	-0.21622187245468	0.250427761014114	0.0899543655897943	0.0300862217571285	0.126217800065349	0.0850582253288443	0.0283081529136343	0.0600202936734614	-0.0148400192569914	-0.0191904760364024	-0.0371852766423815
0.0193104976022684	0.0319550332744309	-0.00465837605495096	0.0178252483188368	0.00994309143349091	0.00696093823864596	0.0138742731357618	0.0291684097226336	0.0186232839274743	0.00845201483606843	0.0120207592709543	0.0102274644084148	0.0225176295135241
0.0620508987279162	-0.0114956053005006	-0.00971356960786052	0.0722956557281461	-0.0146682801336405	-0.0151187132730119	0.00159197660511243	-0.00375913686330407	-0.00973442920678429	-0.0148934967033262	-0.019380045051526	-0.0208821750916543	-0.0247840490579955
0.936256031746032	0.0637439682539682	-0.605972026090293	0.0499280952380952	0.0113807936507936	-0.00820068783068784	0.0246973015873015	0.0160553968253967	0.0127775396825397	0.00159005291005287	0.00028658730158726	-0.00089986772486772	-0.0123575077213235
0.93280037037037	0.0671996296296297	-0.602579323041188	0.0531932804232804	-0.00833412698412694	-0.000481746031746	0.0167642592592593	0.0136693121693122	0.0100048941798941	-0.00440793650793647	-0.00946459436275215	-0.00633340548340544	-0.0118072005772005
0.0918099909624061	0.00974535197018216	-0.0261630708126225	0.0865622875884499	-0.000964806172718019	-0.00327391711481159	0.0157887014235731	0.0117670554875499	0.00754145676476553	-0.00211936164376481	-0.00299341324868641	-0.00792812326817804	-0.0125036824563421
0.0154953903094887	0.0294953995417272	-0.00400103096133568	0.012404674367149	0.0358162013959098	0.0190444768736584	0.0296334520700882	0.0264572872428814	0.0140654924265497	0.0274303391347841	0.0117402912850774	0.00945493043579362	0.00686094114861278
0.19236459290633	0.0671202436625222	-0.0617426107247634	0.179743658241027	0.00326912634095117	0.00714638481580168	0.0416506244362806	0.0187272752472529	0.0105895291717561	0.00520775557837641	-0.0055960519678063	-0.0124462322387378	-0.0279484893551037
0.311450866875653	0.0456748475710737	-0.102094297370902	0.300750089934212	-0.0239777889060284	-0.0220435643460574	0.0419646467066617	0.0156296896819065	-0.0024066471140205	-0.0230106766260429	-0.035122124911621	-0.043703216136091	-0.0604056340570808
0.41126521697516	0.114180305201524	-0.172054686631876	0.293828469295209	0.0207721052717824	0.0432004835736839	0.0841146549139304	0.0876117871299891	0.0476834182025081	0.0319862944227332	0.0164774362258909	-0.0225077928243561	-0.00900451476452363
0.66152733733749	0.314109367209327	-0.369639480118364	0.206096195362784	0.0247462748223247	0.0322223518474877	0.081932073541665	0.0522389957351584	0.0458607313753578	0.0284843133349062	0.0387224919170399	0.00389107429335123	-0.0220116819779838
0.567198526547194	0.263074578544994	-0.298369534288364	0.229427619849631	0.0436099420326568	0.0409186247487857	0.0647828170696162	0.0912266074636243	0.0582577801994012	0.0422642833907213	0.0504426413242401	-0.00209925801054622	-0.033248426203807
0.0256417403962581	0.00576076521825919	-0.0131873531097417	0.00793094189780651	0.00109404446016334	0.000288079990363156	0.00182603037493291	-0.00093942035300652	0.000643506469344992	0.000691062225263248	-0.00232930804495763	-0.00351696250044439	-0.00393043661084893
0.108716552978565	0.0283357475393309	-0.0310663304580624	0.104631409232317	0.000364324069633243	-0.00617437224713947	0.0200515432540314	0.0129196686951897	0.00541038023598792	-0.00290502408875312	-0.0103823835644249	-0.00575254628419987	-0.0156110227252616
0.0655561697495274	0.0213982906706124	-0.00228096940793672	0.0973032498915708	0.000321341828000241	-0.00311986394615086	0.0195008833248069	0.0158011702745327	0.0128248970480657	-0.00139926105907531	-0.000594181792208895	-0.00418236462000227	-0.00831849342322491
0.10381723600433	-0.0050660658554916	-0.0254444712317186	0.108577934033675	-0.0134761513503772	-0.0139449574234532	0.00562333893130403	-0.00499290730710204	-0.00851083403177157	-0.0137105543869152	-0.0186381401588759	-0.0237706746051074	-0.0277668626828367
0.101985676958025	0.0279826671283745	-0.0265583222015629	0.104599827696467	0.00418591388493279	-0.00466849532093633	0.0213110787757035	0.0111968231938548	0.00813320072658627	-0.000241290718001774	-0.00766723114298387	-0.0132938872511304	-0.014746521821254
0.122962773513549	0.0963551971031099	-0.0199951225284057	0.159819312979433	0.0302022571557763	0.0325615057380534	0.074503930343351	0.0358712515572317	0.0619666576664197	0.0313818814469149	0.0578085495404278	0.0139886843830982	0.00609795995207019
0.659631820085856	0.313231026037969	-0.367028070506735	0.2102768944326	0.022697763114387	0.0462380951870356	0.0854587220470822	0.0447515741886724	0.0296077811622684	0.0344679291507113	0.0208384353183092	0.0231243977244315	-0.00344464873988981
0.306035321907177	0.0423650216636225	-0.106786089830167	0.274132431206743	-0.0162272632527316	-0.0243291459501234	0.0285749367882364	0.00570147454246156	-0.0040496855425009	-0.0202782046014275	-0.0369826490470806	-0.0485039839332305	-0.0630108724895236
0.413218836518472	0.112449769381029	-0.168329086394603	0.309454896526261	0.0239133516751955	0.0298645485612404	0.0715446413613533	0.0614147678813711	0.0186497671416866	0.0268889501182179	-0.0138876385806739	-0.0123007122208878	-0.0442253017528608
0.212804830602315	0.143484383898861	-0.0755579606441832	0.179285580690771	0.052384546376346	0.009571886014656	0.0544119004435061	0.0956853523509961	0.0460865376351189	0.030978216195501	0.0310450404501534	0.00920971836954593	0.0191774513229477
0.0977130374283419	-0.00536569839167557	-0.0343282020298093	0.0715221702517474	-0.0105103575351239	-0.013885434364304	0.00554692191499549	-0.00163604182774324	-0.00915219238924357	-0.012197895949714	-0.0155777091564843	-0.021144531159929	-0.0228454802908298
0.454496669803232	0.24070870675328	-0.218926709004256	0.239594302846149	0.0416741157132852	0.0314589520214127	0.0993322991249856	0.061758275627801	0.068586463227227	0.0365665338673489	0.0117000974302211	0.0207245411765589	0.0162909821293548
0.930890052910053	0.0691099470899471	-0.601612119365573	0.0521928835978837	0.0248366137566137	0.00122731120731123	0.0249001058201058	0.0137119384319385	0.00767928071928081	0.0130319624819625	-0.00593218379115446	0.00626370037370039	-0.0076273256373256
0.651687674959713	0.268836811618162	-0.362286597276035	0.208377118558248	-0.003170146913125	0.0124051327324605	0.0561052200820832	0.0383442748844062	0.0174152300467822	0.00461749290966773	-0.00816180887031537	-0.0368330048511851	-0.0424239563565613
0.374828611838434	0.130755570300435	-0.159922184477697	0.255555277392468	0.00526644818535477	0.00699995785650109	0.055652241425802	0.0330185533238089	0.0162176776617471	0.0061332030209279	-0.0208997091511127	-0.0308127391816505	-0.0454809270660106
0.423464561695789	0.114489306700906	-0.17843809428163	0.299504698044471	0.0435958190408159	-0.0257322414120904	0.0941297369897021	0.0756364180406416	0.0370354138975796	0.00893178881436274	0.0193190618231129	0.00448244190760566	-0.0281169315014921
0.0090329517420098	-0.00364204317290465	-0.00318301966808506	0.00543945562946633	-0.00416439633847931	-0.00459163873155726	-0.00209920341736227	-0.00335087960320438	-0.00328572922995548	-0.00437801753501829	-0.00446775432744837	-0.00474674316792471	-0.00495822054856512
0.179235831210371	0.0329470106638172	-0.0564879034809506	0.168489842699919	-0.00230065153498188	-0.00713196843739469	0.0369736712655516	0.0172666692368057	0.00820571919604293	-0.00471630998618827	-0.014707287664325	-0.0202724513935351	-0.0292283016956348
0.664714115506095	0.255159005307334	-0.372246783846752	0.204799789488552	-0.0243438388796435	0.0108000355079377	0.0571235597539992	0.02062330887041	0.0162972677359837	-0.00677190168585295	-0.0213106394680748	-0.0458787027231666	-0.0351760459035159
0.451921441363982	0.313325085275698	-0.201702666012799	0.287311530065343	0.101218288571244	0.0792992219275899	0.0735937009735374	0.0522791105742617	0.0775171201106924	0.0902587552494167	0.0207884278588796	-0.0278969830482268	0.0102323259165107
0.65929452010669	0.271492129543179	-0.368270162290985	0.205536100616672	0.012948925268975	0.00279476017979319	0.0675760423599608	0.0502400976062277	0.0230793537058318	0.00787184272438413	-0.00995816095733171	-0.0244219342236598	-0.0430308205154362
0.00741710525651679	-0.00270204486235136	-0.00193634965029606	0.00603504890379181	-0.0030828972942887	-0.00282389185668403	-0.00162541070170846	-0.00126236873630133	-0.00240904577944886	-0.00295339457548637	-0.00343254917529564	-0.00396638891375461	-0.00394765353849098
0.0531977262536936	0.00434981592358104	0.00938362991579465	0.105929474775053	-0.00206775007840489	-0.00359400049768271	0.0168666920836995	0.00966545778730236	0.00482735403615168	-0.00283087528804379	-0.0073716303800414	-0.00959159813686866	-0.0123413920773703
0.909039100529101	0.0909608994708995	-0.582102514375523	0.0668720105820105	-0.00293718133718135	-0.00794999227123061	0.0222170634920634	0.00972089947089949	-0.00195436988936992	-0.00544358680420598	-0.0003507216857217	-0.0171470693195693	-0.0296012005597888
0.305875323871663	0.0417433005719848	-0.107796275788291	0.27094274585789	-0.0101569559139281	-0.0177282776261126	0.0300751035186576	-0.000223658514166003	-0.00985497519683548	-0.0139426167700203	-0.0359198150353842	-0.0415184253920965	-0.0515556110929248
0.90617708994709	0.0938229100529101	-0.57901858820251	0.0704197354497356	-0.00156530580530567	0.00689439153439164	0.0160916496466497	0.0154280567580568	0.00334642138076358	0.00266454286454298	-0.0187096995596995	-0.0131765480815481	-0.0236841139144081
0.284685885157109	0.0380091660543153	-0.093570747772674	0.270216392830136	-0.0194862118988263	-0.0385962079602959	0.0371767973757469	0.00674433926936158	-0.00311715999250933	-0.0290412099295611	-0.0374844182520488	-0.0479675361343502	-0.0610177012864039
0.118422685188402	0.093068715296763	-0.0163574142192874	0.162041511351351	0.0202870206039202	0.030718012706997	0.050279530026651	0.0721062973560627	0.0723562896426787	0.0255025166554586	0.0228650141510844	0.0120685076902354	0.0274084775325817
0.457672441868708	0.31172323833156	-0.205918420445992	0.286288642359126	0.0948013127948597	0.0201587152409179	0.076756751566961	0.071963512617962	0.0802172821247072	0.0574800140178888	0.0351172029852747	0.0155281328303076	0.0352033207358657
0.221411231551369	0.0211504719476232	-0.0623058950202684	0.233543220028609	-0.0182418286813266	-0.0165706494957911	0.0326554114580192	0.0148220657152023	0.00249841232671069	-0.0174062390885588	-0.024234592415961	-0.0362399258958638	-0.0465324943251684
0.0240140230093095	0.000703866725236889	0.00420890755794151	0.03390029744966	0.00148542777072758	0.00101643516880972	0.0100399083463783	0.00606162255127372	0.00350637060135013	0.00125093146976865	-0.00143724780587746	-0.00379337817487325	-0.00467780621976422
0.890055486365486	0.109944513634514	-0.565036963840408	0.0799762596662597	0.00119205535205535	0.00680152852594029	0.0176598638398638	0.009205778504909	0.00563309452243665	0.00399679193899782	-0.00987418451918454	-0.0082673873185638	-0.0251937187485718
0.0671665310293711	-0.00688868054176348	-0.0168756766799336	0.0647176941173438	-0.0105379588115821	-0.0117014092649307	0.00495161759948466	-0.00305027215430295	-0.00562947084894416	-0.0111196840382564	-0.0128654748474544	-0.015398463638781	-0.0178186420415073
0.440450047009774	0.0930976570480376	-0.192289332697722	0.292550238273633	-0.03465962696008	-0.039570066121799	0.0539259959429178	0.011840861609348	-0.000722952710453029	-0.0371148465409395	-0.0458934540076272	-0.0634947695214603	-0.0826582454329055
0.15102691400658	0.0964912358372062	-0.0489201872539669	0.135279764892705	0.0649628477486336	0.0498558285410289	0.0784064347727425	0.0698181032171369	0.015611494673506	0.0574093381448312	0.0297586776967434	0.00107316141908426	-0.00998494376574138
0.93277	0.06723	-0.603461546464178	0.0504173015873015	-0.00873816257816251	-0.0278214060993472	0.0113613492063492	0.00877222943722944	0.00247736411736421	-0.0182797843387549	-0.00834120731120735	-0.01645384071696	-0.0227854545454546
NA	NA	NA	NA	NA	NA	NA	NA	NA	NA	NA	NA	NA
0.0690251837953256	0.0467312999220564	-0.0290987013085018	0.0377462374872151	0.0242439934122898	0.000662884215399784	0.0243150080596911	0.0193871516471088	0.0121097525689492	0.0124534388138448	0.00585432854647339	0.0160858446752422	0.00341006717958559
0.92497126984127	0.0600490849506728	-0.596363467079547	0.05607	-0.0173713914843326	-0.0212664502164502	0.00734209956709952	-0.00928447570947577	-0.0184074645402754	-0.0193189208503914	-0.0240292607598799	-0.0227797865741345	-0.0409400007526138
0.0149782175890781	0.00261452807918578	-0.008758489561959	0.001710730294404	-0.00102474057364364	-0.00124113748396107	-5.98073350274193e-05	-0.0005199951763456	-0.00310382854788408	-0.00113293902880236	-0.00188484870645186	-0.00260194723756865	-0.00491194956465416
0.44732035325653	0.179155768659201	-0.196705120448709	0.29310817280096	-0.017622995503479	0.0161902472604576	0.0627228547211737	0.0399633011232344	0.0154845735747296	-0.000716374121510654	-0.0210408650782319	-0.0401004573940851	-0.066722742336755
0.931458783068783	0.068541216931217	-0.602455148594001	0.0508015343915343	-0.00332733525733531	-0.00838550264550264	0.016972037037037	0.000391854996855012	0.00726198412698409	-0.00585641895141897	-0.0127560093610093	-0.0242539826839827	-0.0225439518814519
0.22045525163438	0.0985815792360917	-0.0647506178419227	0.224043051302826	-0.00607305727274043	0.00866246996686129	0.0721782349904724	0.0482443565071985	0.0393507754059767	0.00129470634706044	0.0207305990918124	-0.0134039502704603	-0.0102350672757028
0.643709421280058	0.169476380930127	-0.355967431875338	0.211163274489179	-0.0239880785240205	-0.0225087898326035	0.034350348794485	0.0123131472990492	0.00662966818194732	-0.023248434178312	-0.0293656571997948	-0.060692339568356	-0.0660612363968306
0.571738447297028	0.275257922880553	-0.295789852308483	0.246728308702894	-0.00722336647837785	0.000860880247173457	0.0647820273878196	0.0430840316877102	0.0199545432938469	-0.00318124311560219	-0.0252650193499432	-0.0328291345856556	-0.0553470065089676
0.567634484484909	0.17145494752363	-0.291898419955163	0.250028518289151	-0.00817823140424134	-0.0110550659964167	0.0577141150819613	0.0301068984629536	0.0136100265534722	-0.00961664870032908	-0.0354636109853705	-0.0553988139955001	-0.0656694891872645
0.0371832839824016	0.00853517783506283	-0.00341959980215095	0.0369477498149445	0.00326032877733693	-0.00183630140089714	0.0105231833036977	0.00861214073979234	0.00327505368395899	0.000712013688219895	-0.00384100444409693	-0.00305131527210837	-0.00533475104064791
0.398258477686246	0.065751862661577	-0.160109529879494	0.303476010048242	-0.0213761018175664	-0.0376118265965574	0.0448495156333615	0.0175866146698732	-0.00358850670031241	-0.0294939642070619	-0.0323303281992255	-0.0541373265397849	-0.0707345468608375
0.906609047619048	0.0933909523809524	-0.579541558526488	0.0696957142857144	0.00383371332371329	0.0101492640692641	0.0294955555555556	0.0331726719576719	0.00642833943833954	0.00699148869648869	-0.00393855255855258	0.0159040231892864	-0.0110110846560846
0.0998575611494812	0.0394867165023054	-0.025050556041445	0.104762415138659	0.00695851696482984	0.0153651800505014	0.0305057972176701	0.0217783953985768	0.00376939250784848	0.0111618485076656	-0.00121960618393149	-0.00181657451837436	-0.00801290006176983
0.554191353851188	0.167192275065268	-0.284146730765247	0.246048994982875	-0.0358278353153317	-0.00742720112462292	0.051260384744961	0.0254870156999998	0.00315227007426544	-0.0216275182199773	-0.0382871062870896	-0.0572287962198627	-0.070740027306273
0.0319621861926178	-0.0013940783815145	-0.0134187085120271	0.0171938162618562	-0.00425912011020713	-0.00544496184119012	-0.00109019078291092	-0.00206255991153823	-0.00234684959080184	-0.00485204097569863	-0.00629653352884792	-0.00525701397027486	-0.00705252908181353
0.856415946645947	0.143584053354053	-0.534863777829198	0.102946823916824	-0.00950677396677391	-0.00153989269989274	0.0327258469308469	0.0221921772671771	0.017859267245196	-0.00552333333333332	-0.00750706526617528	-0.0206727762135812	-0.0297666368272251
0.478566488857088	0.26134704794493	-0.229060988700336	0.258802914828747	0.0184876009767675	0.0596442568476301	0.0707912059082939	0.0562117612591918	0.0395693174765434	0.0390659289121988	0.0357831573093431	-0.0239240814229608	0.00435434507414434
0.93223582010582	0.0677641798941799	-0.602410604489697	0.0525387830687831	0.00243407407407403	-0.00658391534391534	0.0164639849039849	0.000563049543049532	0.00632362674362685	-0.00207492063492065	0.000787441866126115	-0.00368282377248264	-0.0111072431272431
0.922110846560847	0.0623486355895199	-0.593767972573201	0.0581050264550265	-0.0180258540725413	-0.0317815114732761	-0.00342342953342945	-0.00870467530291064	-0.0103854149390914	-0.0249036827729088	-0.0179725700715406	-0.0294211289027342	-0.0364254427216975
0.0152969744361017	0.0268359491693563	-0.00379317015550827	0.0126592867717703	0.0116005759363435	0.00485509205475948	0.0136693673730442	0.0264195567180272	0.0155996519514674	0.00822783399555148	0.00950107735809259	0.00864896996720062	0.0151492491017149
0.29362433620331	0.0386289012903374	-0.09943583634458	0.270829563484816	-0.0136659484634452	-0.0166391901087412	0.0391667563076565	0.0240040473047632	-0.00559542419839421	-0.0151525692860932	-0.0295547826526534	-0.0446765282025976	-0.0474780473667262
0.929631957671958	0.0703680423280423	-0.600681176180676	0.0524609716209716	-0.00223148148148156	-0.000258941798941814	0.0142902212602213	0.00202254763754761	0.00277434583934577	-0.00124521164021163	-0.0161852724780667	-0.0212834744884746	-0.0189725036075036
0.0912987146659053	-0.00577685713848812	-0.0309800573860856	0.0685905232698985	-0.0128759080847937	-0.00765449582513061	0.0058300015822338	0.00129628260905296	-0.00599272622627707	-0.0102652019549622	-0.0150276446236629	-0.0217723909138728	-0.020126513737275
0.0434268612004382	-0.00025838914186338	-0.0190981113638085	0.0227722833264233	-0.00699743180069032	-0.00711446153090484	0.0023798739771677	-0.000825861034855491	-0.00495794076923959	-0.00705594666579758	-0.00976806001952358	-0.00972066143931106	-0.00976877744958541
0.0350483531146756	0.00728997531070902	-0.00662282551719915	0.036904669564576	-0.00241527195414837	-0.00375711821616452	0.00949333190642498	0.00471196034787092	0.00284484289999092	-0.00308619508515644	-0.00367138411004152	-0.00345164646494323	-0.00706516305130531
0.0763792325812997	0.0610552606874402	-0.00996804400860975	0.0960121251876405	0.0745071749687422	0.0214102867271484	0.048355237317063	0.0262659148157979	0.0580099992175499	0.0479587308479453	0.031698047702404	0.0074110505874642	0.0269278546138194
0.0157594611138122	0.00150798096484641	-0.00929177551225335	0.00176374344461466	-0.0027083953637492	-0.00232176963798225	-0.00182124936104973	-0.00317751904448763	-0.00155628215944066	-0.00251508250086573	-0.00288433450096421	-0.00206475233812461	-0.00359960047142049
0.0487931226999639	-0.00048191678916952	0.00709541177852117	0.0916203888105361	-0.00266116279149656	-0.00197925535847941	0.017008125879933	0.00918050908760303	0.00423266102789142	-0.00232020907498798	-0.00663070446570665	-0.00960218775565407	-0.0118123274188437
0.0547522895229873	-0.00874573674526923	-0.0178840448458729	0.0400911845872057	-0.00720329903749883	-0.0114221736091321	0.00116486425806255	-0.00502749785904129	-0.00572891478521066	-0.00931273632331545	-0.010688749081297	-0.0134791386256607	-0.0159823401758763
0.0737071331115858	0.0326653350556686	-0.0322391948999476	0.035049719823486	0.00927334920888144	-0.0106769661064395	0.0146873710054855	-0.00233034725730011	0.0102076093691668	-0.000701808448779054	-0.00922850032867718	0.00377074359180726	-0.00708668593947176
0.450704238435886	0.24685114553185	-0.214064437943459	0.246712475012328	0.102569101752524	0.00638193314246732	0.0723585123473713	0.0799230610762108	0.083730432978915	0.0544755174474959	-0.003849367742912	-0.00759534468334355	-0.0350276519632704
0.0338330063240282	-0.00105605110034657	-0.0151321685306462	0.0175209715701952	-0.00500173297461996	-0.00528007371147343	0.000488062132217519	-0.00287779060794164	-0.00458739621931391	-0.00514090334304669	-0.0058626470932971	-0.00717376906318451	-0.00751039062471553
0.0889815681133518	-0.00820037913669626	-0.0295771466425523	0.0684763373730057	-0.0106871419693183	-0.0103846899451041	0.00599525519578201	-0.00161673827313796	-0.00729447876285383	-0.0105359159572112	-0.0155417737871128	-0.0170139970111188	-0.0192258812510472
0.444407716929496	0.0891054596712532	-0.195194656564844	0.291846627026371	-0.0382979520989681	-0.0365328006317977	0.0365407863147415	0.0116962793445435	-0.0124837850698877	-0.0374153763653829	-0.0556142681760669	-0.071654782343101	-0.0897500407238096
0.318625373470793	0.0436571567632426	-0.108515545217193	0.296219479575802	-0.0130088772580183	-0.0229073571116121	0.0362740481326363	0.0200327577773279	-0.00991160248581013	-0.0179581171848152	-0.0335717563589306	-0.0370698334619851	-0.0556025943117271
0.457272434567872	0.305852493338896	-0.206675513565308	0.283131536467057	0.0853404897959822	0.0330307615270599	0.0732247598699955	0.10203522829005	0.0626351178256714	0.059185625661521	0.0453786933032732	-0.0096420099465771	0.020652492831116
0.0755663787496436	-0.0112467267509832	-0.0213277247781604	0.0659065274879157	-0.0106852987657821	-0.0107683926818194	0.00280845159470083	-0.0018121534594383	-0.00768985339308315	-0.0107268457238008	-0.0178286135404512	-0.0202846264240171	-0.0221073027386203
0.0243993543438339	0.030417903661869	-0.00631151303661519	0.0189232458633879	0.012575909634622	0.0105849972097462	0.0149633054529964	0.0321306033904562	0.0148260668404231	0.0115804534221841	0.0119858447400752	0.00906100671697926	0.00696106527397999
0.0971831094170729	0.0605770666863203	-0.039234230003924	0.0601918255604249	0.0196500986533952	0.0241284714078298	0.0244686890330362	0.0240804765652288	0.00823597332831592	0.0218892850306125	0.00112976051751777	0.009505204202474	-0.00138489147694301
0.932125132275132	0.0678748677248677	-0.602884623351737	0.0508589947089947	0.00462761904761899	-0.00924062234062228	0.0161751058201058	0.00570002645502643	0.014048835978836	-0.00230650164650159	0.00444748917748927	-0.00157571428571424	0.00150558922558919
0.399643440298876	0.0682549920266163	-0.159935778025244	0.306786461577025	-0.0239672932741343	-0.024548665978523	0.0403497943792855	0.0165646163621248	-0.00835941046712119	-0.0242579796263286	-0.0488923715870859	-0.0529060053771548	-0.0696296092976676
0.412623402209632	0.0707683575008057	-0.170351281778664	0.301942101397872	-0.0159003202502543	-0.0226209091160782	0.0361672918877453	0.020054733852803	-0.00149396932130136	-0.0192606146831663	-0.0359410647236333	-0.0510848312858901	-0.061880878737243
0.933304920634921	0.0666950793650793	-0.603716579467411	0.050745873015873	-0.0122434944684945	-0.00982313649313649	0.0129150889850889	0.00295497594997596	0.00125157046657043	-0.0110333154808155	-0.0120123689030267	-0.011637245014245	-0.0137640757390758
0.58283730574292	0.359893954988047	-0.305277101422111	0.24054174716524	0.0208807864570192	0.072757429834471	0.119800085096209	0.0687374024767003	0.078856504151686	0.0468191081457451	0.0245423841960827	0.037551838250472	0.000632556388596162
0.326706326942705	0.0984674195639861	-0.112648751316731	0.300188722119344	0.0315351897306879	-0.0258860759219344	0.0978053909725268	0.0409021777265323	0.0360842124906784	0.00282455690437672	0.0350057171267377	0.0165115730455454	-0.0348049901412827
0.456080537328296	0.177616662500444	-0.206621337414564	0.280951054778207	-0.0160270105207045	0.00731998718140003	0.066948655531928	0.0468507721439796	0.0128194323331012	-0.00435351166965225	-0.0281245565714552	-0.0442364056050716	-0.0621344118567181
0.228979052940075	0.100395330649874	-0.0679082357755497	0.232030751011546	0.0347181882951024	0.040407104011824	0.0849264036378031	0.040373388914316	0.0291700303192903	0.0375626461534632	0.0207386388707593	0.0175095199783209	-0.0208164268303727
0.543594829733501	0.108744888736056	-0.280536825618928	0.235310698293597	0.0040747728634033	-0.00398048702913401	0.045983324571256	0.0321296950277404	-0.00384772193524785	4.71429171345905e-05	-0.0470964961382758	-0.0358531606291811	-0.0701533540976573
0.935503968253968	0.0644960317460318	-0.605587739985825	0.0495626984126984	-0.000594884004883944	-0.0246525073909387	0.0138417735677977	0.0259113492063493	0.00250397065897079	-0.0126236956979113	-0.000394335479335428	-0.014783403078403	-0.00405071428571413
0.00619685751069332	-0.00165840222491652	-0.000738661905560526	0.00905550900452604	-0.00220441710804317	-0.00182662977741188	-0.000791707161276513	-0.000839169522278751	-0.0013396273400972	-0.00201552344272752	-0.00243113956248801	-0.00267081208668453	-0.00252119068720541
0.107661401427536	0.0608384645528082	-0.0421281939742515	0.0682818216501239	-0.0067935798807546	-0.0123402190652125	0.0339872219924106	0.00928057663613813	0.0147271251265406	-0.00956689947298354	0.00262578691280056	0.00468993320234305	-0.0115296088982223
0.0881435813214143	0.00415219375894531	0.0030831455219065	0.159416358340167	-0.00216286586003865	-0.000506037220639563	0.0309823889505034	0.0186390840730649	0.00919632805345034	-0.00133445154033911	-0.00798949589937602	-0.014035669655949	-0.0184812047288415
0.0690201069773517	0.00548348085761664	-0.0210651189089724	0.0586925729800023	-0.00175538910880009	0.00161881084702625	0.0106604445476501	0.00735402883569113	0.00388508570892976	-6.82891308869116e-05	-0.00615454407289862	-0.00598646054918321	-0.0121081080482455
0.326685619815544	0.0918603267832141	-0.113340853322751	0.297930301052119	0.0505664161063223	-0.0168824212484806	0.0549011085046884	0.0739473169210167	0.053703380345649	0.0168419974289208	0.00031416041383503	-4.62503734632858e-06	-0.0234552862968466
0.125148916005242	-0.00134661952141658	-0.0407245546846215	0.105825507916073	-0.0146562717820634	-0.0091919657440734	0.00794672728247842	8.55466885314182e-05	-0.00546172648295265	-0.0119241187630684	-0.0167575187387767	-0.0243132623931991	-0.0304368326432987
0.0980444420574643	0.0359822353585764	-0.0235518806670887	0.105886679311424	-0.000942669031716692	0.00899708529184391	0.0351875146992346	0.0203474145796395	0.0181728973250909	0.0040272081300636	0.00952587413672262	-0.00168565979960911	-0.0111536204883782
0.0660949902292093	0.0440116644414279	-0.0273266758082851	0.0374323067220681	0.0198063846765718	0.0209800458128575	0.0338152634063378	0.0179136347676209	0.00633961509274267	0.0203932152447146	0.00649969011942222	-0.000924122837873034	0.00860740168199799
0.0975526418166061	-0.00575367948710878	-0.034548524876525	0.0705107762987298	-0.010857390367659	-0.0144932150309167	0.00227529890637999	8.13604771400522e-05	-0.0057190168665012	-0.0126753026992878	-0.014498493081511	-0.0201718019554509	-0.0239587759170319
0.562424568557562	0.168037383433682	-0.289434013461087	0.246847237340884	-0.0269718559360498	-0.0128704808504633	0.0428478537446497	0.0230132374704241	-0.00244169055761745	-0.0199211683932565	-0.0386375841200659	-0.0612666424660513	-0.0755439297287468
0.046183329736523	0.0329812619673878	-0.010215228493658	0.0349045621740653	0.00498834769221864	0.0140080580659667	0.0225197462682504	0.0202418362413376	0.0368430423990391	0.00949820287909267	0.00994736888616533	0.031903343735364	0.00617955277758729
0.0512789605657314	0.00501427442170987	0.00730720980799501	0.0975645542533793	-6.81569721666039e-05	-0.00104851090244638	0.0189078505298971	0.0101994667087893	0.00448635169278756	-0.000558333937306497	-0.0060112061438124	-0.00913718982331186	-0.0126556629131389
0.891595391645392	0.108404608354608	-0.567182382148932	0.076524666074666	-0.0122193197216728	-0.000561293521293638	0.0220274532874533	0.00861104895104881	-0.0015166964516965	-0.00639030662148321	-0.0203945241775769	-0.0220531239774718	-0.0327641300138403
0.00856558148879675	-7.60685003300694e-05	0.000928525643119836	0.00883671090277295	-0.000482825102452069	-0.000335089827781493	0.00312561899596528	0.00158423021239702	0.000607798629253016	-0.000408957465116782	-0.00086388392562792	-0.00163195932447036	-0.00230082617636759
0.0868003838122378	0.0558903640628683	-0.0341952747098559	0.055881467325404	0.0197943820026978	0.0217717495803322	0.040607117491169	0.0334398789960281	0.00754958699138696	0.020783065791515	0.000825904658416629	0.00834651583697643	0.00685541446815451
0.106460849003353	0.0130167479241246	-0.0353870695215271	0.0889245552830421	0.00421780932836717	-0.00381083154362936	0.0173309478795917	0.00883921320752368	0.00678289634243326	0.000203488892368903	-0.00444862265996671	-0.00938343529248006	-0.0105327397858377
0.114339246197952	0.0735538838858967	-0.0410768529278619	0.0871724750632887	0.0217045881711991	0.0238113272551281	0.045030311215378	0.0244685355773133	0.037144506198429	0.0227579577131636	0.0180423462191771	-0.000750902606422077	0.0063082706757438
0.856001962111962	0.143998037888038	-0.534982375425536	0.101664993154993	0.0296636939549983	0.00259542185483352	0.0390238106338107	0.0388015972915974	0.0391520028120028	0.0161295579049159	0.0269202212602213	0.00425627289377295	-0.00393712696838866
0.843625901505901	0.0847207156131164	-0.524481967541019	0.108273196618197	-0.00748176729693706	-0.0152680500397002	0.0161102012704645	0.0148683618233619	-0.00786627476969082	-0.0113749086683187	-0.027425929097647	-0.0295939422883923	-0.0461102316123606
0.854383315573316	0.145616684426684	-0.533877970347198	0.101706258741259	4.85576973192625e-05	0.00838661285700504	0.0278706415806416	0.0202623265623265	0.00714779905279905	0.00421758527716221	-0.00925593426754423	-0.0266088274905922	-0.0284714713895209
0.302407436376795	0.0468600558135935	-0.0938630145176287	0.307453513118155	-0.0162988542007028	-0.0241052177818648	0.0462058145423119	0.0201956887539748	-0.00573078089272161	-0.0202020359912838	-0.0337047035838833	-0.0462402442819558	-0.0617685356301854
0.144905365958623	0.0518279113464903	-0.0436051486181459	0.138957676077727	0.00225197179926817	0.0011453491084909	0.0324359388695123	0.0247400173460003	0.0150342935294444	0.00169866045387954	0.00403836569046784	-0.00787868451809845	-0.0102941742653897
0.559498743403083	0.195577316416068	-0.292976087155514	0.229905365220541	0.026434049600065	0.00171108095929606	0.0586561232471053	0.0493275079992456	0.020120437681647	0.0140725652796806	-0.0025609034035462	-0.0272096855992617	-0.0269619373337878
0.461103115112157	0.100780223037255	-0.217167536095562	0.258968277097522	0.00359497236521839	-0.0155443769882285	0.0581800039736871	0.0337282339289393	0.0190971820932119	-0.00597470231150504	-0.0116592193807056	-0.0718688088150768	-0.0488752680606344
0.0273352724190648	0.00530610419663585	-0.0142906275981967	0.0080105780903421	-0.00289084579063241	-0.000903433386464279	-0.00156928201400957	0.00191016681102955	-0.00242018506538522	-0.00189713958854834	-0.00336287243248852	-0.00131144071747901	-0.00587704908546834
0.00857436896680723	0.019921714767987	0.000470678619987458	0.0117589213410874	0.00423837507472266	0.0124928773312301	0.0147069574629512	0.0118285222528971	0.00800944466977032	0.00836562620297636	0.0121568160620768	0.00904931577731826	0.00454937115866836
0.381816131978518	0.222075027841869	-0.165111074248841	0.254128516250888	0.00114636625466641	0.0409756384771865	0.135205153970061	0.0502596765427307	0.0753562498343892	0.0210610023659265	0.0390605061029519	-0.0127146309016526	0.00955211557492236
0.657564137376997	0.263678791717923	-0.367676722052992	0.203902035746746	-0.00545021807009516	-0.00811515774831728	0.0724676298587739	0.0362522388152319	0.0117387391901088	-0.00678268790920622	-0.0107462037524544	-0.0316594079701962	-0.0446533011356778
0.458275926854769	0.310628724467569	-0.20621858980703	0.286658706594801	0.124602054669019	0.00402319992150924	0.0706201908776365	0.065927428897324	0.0244974536711222	0.0643126272952643	-0.0249361527272032	-0.00513384486737883	-0.055623626681427
0.410833552272971	0.0695645295346043	-0.169135838245374	0.30196040755573	-0.0194162269854166	-0.0395269415142565	0.0347281109245122	0.0111520424516316	-0.0100016822580335	-0.0294715842498365	-0.0378003763981664	-0.0587584613301258	-0.0809624968266172
0.544955980165839	0.214599487261692	-0.275367422791732	0.253923405604454	-0.00451251025085542	0.0109825426987606	0.0658325713835437	0.0395207143350831	0.0141628011997323	0.00323501622395261	-0.0187150217370228	-0.0405555187945077	-0.0670531123978477
0.560383019638515	0.186453922643156	-0.294677067901747	0.226728297718331	0.00994354948403831	-0.00641430136164522	0.0591493412298878	0.0347556061630374	0.0163783441549812	0.0017646240611966	-0.0183275335542455	-0.0362792487539829	-0.0474800570358223
0.0467724955229919	0.0018888875560996	0.010494861182276	0.0958079424678341	0.000321599774406787	0.00179092934933181	0.0191763002557042	0.0112603001941197	0.00548724593302034	0.0010562645618693	-0.00295044336296729	-0.00808801647740421	-0.0105070345410108
0.415102489754005	0.071219759279495	-0.170415731037385	0.306793433766918	-0.0182748954286641	-0.0207201303710922	0.0432382373277926	0.01200019188435	-0.00438251059695743	-0.0194975128998781	-0.0444694534597722	-0.0506820945003941	-0.0675778000239678
0.406304704581898	0.0737860923930942	-0.167910702657744	0.29617334182689	-0.0176060566822569	-0.0154978934043343	0.0419077392268704	0.0289335016884372	-0.000180427024883467	-0.0165519750432956	-0.0312465432377262	-0.0520489916698094	-0.0723902604537299
0.933844920634921	0.0661550793650794	-0.60456139852845	0.0492788888888889	0.0124365608465609	-0.00331983164983174	0.0148542121767121	0.0182489417989418	0.00623727513227512	0.00455836459836456	0.00308134241575408	-0.00881814814814819	0.00397462962962969
0.531637336937888	0.121260215809183	-0.265337499799242	0.257151595349211	-0.0416675822185124	-0.0155337873789062	0.0351821561398968	0.0106133423561741	-0.0124266455294831	-0.0286006847987093	-0.0461418261922748	-0.0608950028668119	-0.0736772616693022
0.221419777233689	0.0208887389736164	-0.0421981122072551	0.297263064268894	-0.0155728458779344	-0.00980193378956851	0.0381559801124995	0.0200002070168897	0.00652452107313725	-0.0126873898337515	-0.0286604927477533	-0.0395065141292502	-0.0482536287865219
0.930710052910053	0.0692899470899471	-0.601073712273598	0.0534931216931216	0.0133949831649831	-0.0147296086919617	0.0207276719576719	0.021325582010582	0.0123208273208273	-0.000667312763489303	0.0051176496651496	-0.00134377585377576	-0.0124737454212454
0.2125063463415	0.0188433194309105	-0.0379108705862936	0.291682365756438	-0.00592170607587184	-0.0118419265842399	0.0307984697902199	0.020621622002698	0.00532359177566286	-0.00888181633005589	-0.0203661548925806	-0.0392372449310844	-0.0476003122921955
0.153976519491379	0.102311045103718	-0.0474432538158671	0.144927788866486	0.0830592185330922	0.00623114932983793	0.0467954185082162	0.0640201688608058	0.0198948913210234	0.0446451839314651	0.0183511831497332	0.00584538516120059	0.0169922729711357
0.562224659381755	0.166245505463091	-0.28973693577532	0.245317203530369	-0.0163401241215975	-0.0191913122701378	0.0476989914007362	0.0304497867158222	0.0134141959827686	-0.0177657181958676	-0.0447572870154226	-0.0514345723910631	-0.0770371917598087
0.655906126491127	0.263136408131624	-0.366444894855271	0.204321626988369	0.00190178330261825	0.00433401298910696	0.0535432701072904	0.0259925557058948	0.0186597027636872	0.00311789814586261	-0.0107118658486056	-0.0402223488423843	-0.0524322118682976
0.887480235690236	0.0662443149731797	-0.561995807907284	0.0839437181337181	-0.0155742668442668	-0.0310130928330928	0.00558524438524433	0.00198814058318708	-0.0144970810614177	-0.0232936798386798	-0.0330770023365581	-0.0316876474776078	-0.0453886030018988
0.906275185185185	0.0937248148148149	-0.579424492626442	0.0693542520442521	-0.0045818796018795	-0.0307035490435489	0.0235933309283309	0.0231998677248678	0.0109702035002035	-0.0176427143227142	-0.00349831955081947	-0.00781556277056272	-0.021472545081624
0.0125683264466252	0.00786390663041418	-0.00391336641195149	0.0126039422929831	0.00319992090122554	-0.00463741383873724	0.00096221454115835	0.000708969912559634	-0.00401167149020967	-0.000718746468755849	0.00415251312020517	0.00558718118029276	-0.000118280074597736
0.00437097551680754	-0.000207382172508625	0.000249879042496476	0.00299801992372882	-0.000180456025914776	-0.000270634156830288	0.00161693220819073	0.000801405715364834	0.000308598788685999	-0.000225545091372532	-0.000671012479462536	-0.0010035247015824	-0.00114786924501355
0.201000984561165	0.0705004771364606	-0.0672036163536435	0.180630160649392	0.00600361529275076	0.00716159594456078	0.0449524378264957	0.0335143451904612	0.0120993532609464	0.00658260561865578	-0.00325038320024515	-0.00965326309072695	-0.0292400099377944
0.31961523150583	0.0443541803107734	-0.109725642188477	0.29414478869619	-0.0197391407405626	-0.0101201727123164	0.0378857807848623	0.00464123007182565	0.00538833380041914	-0.0149296567264395	-0.0340673146078804	-0.0436705944727541	-0.0618511652403655
0.117031459423603	0.0685184292438039	-0.0439634309237918	0.0838806773299514	0.0159431535569322	0.00539564742687218	0.0371446730683664	0.0197736645501703	0.00105950056491727	0.0106694004919022	0.0131481336222747	0.00972494918506558	0.00768990076196865
0.00480686002565022	-0.000367307537078658	-7.01189747997003e-06	0.00854277182816684	-0.00079318799806094	-0.000344845662469695	8.37536512882098e-05	0.000321320774512399	-0.00016109134455907	-0.000569016830265318	-0.00158361558466141	-0.00144142589500211	-0.00204354189518419
0.553582621801605	0.302139199398036	-0.279761477931642	0.258493647328858	0.0759268146559149	0.056683303962882	0.080813598182031	0.0979941849739002	0.0336213892489494	0.0663050593093985	0.0520706448271199	-0.00330588230100981	0.0109500703665319
0.0114180127719253	0.00724057654084525	-0.00297403876857724	0.0071202905847367	0.0024023002319145	-0.000366493063971711	0.00363226825571181	0.0018912882843034	0.00425062880468953	0.00101790358397139	0.00169930205374551	0.000773417170791019	0.000907105026802739
0.932355079365079	0.0676449206349206	-0.603409416930983	0.0497274603174602	-0.0109075043475044	-0.0157852462352464	0.0108597883597883	0.0016115632515632	-0.00400580808080808	-0.0133463752913754	-0.0190653320509899	-0.0279707106328317	-0.025829038924039
0.14266101337401	0.0506903378896352	-0.0425675557086598	0.137918515023699	0.0152027857007476	0.0197245776002473	0.0427430400839445	0.0307106446202111	0.0157703286787941	0.0174636816504974	0.000733462045549027	-0.00757006544871253	-0.009568107927378
0.202994878367325	0.0190242634536608	-0.0435781777181053	0.253228312674259	-0.00614394453591013	-0.0135213284549414	0.0338403514250324	0.0152702460996257	-0.000908992507534373	-0.00983263649542576	-0.0263333696837772	-0.0374375858534154	-0.0487229999217844
0.578528439669339	0.268221317462924	-0.3022423765857	0.240886419993946	-0.0246481240090386	0.00871925800435724	0.0650587527630399	0.0457789101540083	0.00200426115192021	-0.00796443300234073	-0.0204471786393399	-0.0295140672261434	-0.0555501020492275
0.568795705956537	0.365677567328545	-0.292017642331694	0.252219057711191	0.10549273247489	0.0459115404409057	0.101029854014114	0.0802853843505675	0.0938488399103109	0.0757021364578979	0.00224402061174223	0.0519558292493487	0.0272692478898677
0.0517071604279658	0.0176840680234895	-0.0262836181800485	0.0178907480067206	-0.00271972526693429	0.00679601846152498	0.0104962385606647	0.00743217287883938	0.00386770720543751	0.00203814659729534	-0.00116994638643327	-0.0100950357740427	-0.00650923694810461
0.483952395121093	0.168407170058863	-0.233362062246733	0.256419369880928	-0.00461382607452521	0.0102669429881428	0.0579241551082977	0.0331066653623261	0.0220066923271219	0.00282655845680879	-0.0140601748467244	-0.0411579664394432	-0.0467199353766019
0.320374801166346	0.0427462915354226	-0.109296590727107	0.297405099133721	-0.0240491781848934	-0.0272539142902284	0.0366806075384442	0.0107254551614653	-0.00628236463850457	-0.0256515462375609	-0.0438376839754162	-0.0530233334243524	-0.0586283687132647
0.854311014541015	0.145646541820619	-0.532991462308104	0.104267917637918	-0.00926538708854496	0.00748822547822547	0.0265944087394087	0.0215616606160723	0.0097917526917527	-0.000888580805159744	-0.0102865504865505	-0.0249742068664049	-0.022072496453406
0.655096245354189	0.265897898884681	-0.366208202515388	0.203280123921348	-0.0161859203806871	0.00167141049306174	0.0519694998730911	0.0461027266333525	0.0404197683582938	-0.00725725494381269	-0.0200181850488068	-0.0426305632077356	-0.0507707916745879
0.128961659556126	0.0757410191707316	-0.0438798374555495	0.103877630589747	0.0137047374186267	0.016873521343067	0.0317025036369777	0.0180969392492858	0.0164736861600945	0.0152891293808469	0.00969662068258084	0.00181014151001804	-0.000411249596924235
0.107660214177715	0.0192913241790378	-0.035000771576232	0.092177089642026	0.00236469259918115	0.00335446170420191	0.0204142576200532	0.00864305245425336	0.00357452475209639	0.00285957715169154	-0.00477115838724744	-0.0066993050646271	-0.0176470319543984
0.930741058201058	0.0692589417989418	-0.601505535563533	0.0522303703703704	0.00781630110630116	0.00100052910052906	0.0182627104377104	0.0108151851851852	0.000558576238576247	0.00440841510341516	-0.010033771043771	-0.0153224716024716	-0.0227488535538536
0.12015810432246	0.0736362766640754	-0.0380056076299635	0.103886157964538	-0.00268322369055547	-0.000138453284949921	0.044023829518559	0.0177706468621874	0.00885881839498912	-0.0014108384877527	0.0130537764326064	0.00398434364550845	-0.0142128948898193
0.894302169312169	0.105697830687831	-0.569032282985672	0.076460998075998	-0.0140062342725501	0.00561254138018841	0.0191889185376027	0.014146097105509	0.00051311022311018	-0.00419684644618079	-0.0119058356214936	-0.0328429523936102	-0.0225212668494041
0.646660770795754	0.1691443280646	-0.359569482587187	0.205953528384653	-0.000188912884188097	-0.00635832088692778	0.032968313371147	0.00895268978221142	-0.010224215872738	-0.00327361688555794	-0.0356925672226576	-0.0524435037037727	-0.0603110096908106
0.541172546595619	0.111055765954635	-0.280341142026155	0.230946004214207	-0.00296581054181655	-0.0184976428556383	0.0527644679602675	0.0310870165344392	0.00638617849538692	-0.0107317266987275	-0.0326975791462478	-0.0386605637238998	-0.0534818972331081
0.0356881727547473	0.00712129228486962	-0.0182153957806597	0.0134613390506419	-0.00332415707852722	-0.00509161279627804	0.000487518784216427	-0.0010810632865729	0.00100023963741899	-0.00420788493740263	-0.00499301879604941	-0.00503304852813763	-0.00444024995813402
0.559770626934308	0.164811454690023	-0.288258822243972	0.244894318217185	-0.0431475913661198	-0.0172672517781721	0.0504717781628731	0.0259182266619483	0.00100867485821865	-0.030207421572146	-0.0414605454680753	-0.0685552503883669	-0.0896349032465972
0.935036984126984	0.0649630158730159	-0.604916789250247	0.0506368975468975	0.0104326455026454	-0.00237087349687348	0.0133057499810132	0.0144588961038961	0.0143847619047619	0.00403088600288593	0.0026270327820328	-0.00580692078389444	-0.0130334143634143
0.116370051708402	0.0709215650532147	-0.036568246629461	0.103749210877447	0.0151934195319074	0.0198109699031478	0.0680555663373482	0.0590667395048568	0.0201529729381997	0.0175021947175276	0.046478250910386	0.0221835285642373	-0.00324713101794705
0.893338792688793	0.106661207311207	-0.568457173104979	0.0762358104858105	0.0124575402375403	0.014718936988937	0.0349134068855121	0.034888746993747	0.0268752035002034	0.0135882386132387	0.00626892015392022	0.00308092352092348	0.00163822192513374
0.417408998666838	0.117848488293157	-0.175193218280874	0.296789121102282	0.0261468449332573	-0.0133279785922867	0.11342191892383	0.0882077086240413	0.0505715771654673	0.00640943317048531	0.00145399522931283	-0.034833678267195	0.000645950639626858
0.46496814782681	0.0942070413004989	-0.21959367059949	0.259519461997216	0.00082696222823575	-0.0248648451049529	0.0573571264480998	0.0313069619285265	0.00763802664482793	-0.0120189414383586	-0.0220830980468988	-0.0491893278300266	-0.0526765049401995
0.301237998008154	0.103533149431798	-0.10494646616936	0.270020018097604	0.0049889261283057	-0.0148396327804068	0.0713603579291998	0.0815663349709426	0.0141292854930095	-0.0049253533260506	0.00155581470628363	0.0137109947126576	-0.0205505122125144
0.928028624338624	0.0719713756613757	-0.599241919168974	0.0535586772486772	0.00827529100529101	0.00115640988640986	0.0134255881155881	0.00851714285714289	0.000724460038871833	0.00471585044585043	-0.00454145502645498	-0.0206271313871315	-0.016607073019573
0.932328042328042	0.0676719576719577	-0.602396855202288	0.0527767195767196	-0.0049703703703704	-0.00130153439153446	0.017291721981722	0.00783954859954861	0.00841119047619054	-0.00313595238095243	-0.00740269841269836	-0.0162151986796027	-0.0224824990859109
0.112463129237784	0.0723528601196538	-0.0341285251158015	0.10333340902804	0.00940871212331587	0.0332259867194369	0.0320694070542024	0.0196038951930599	0.0257597169984903	0.0213173494213764	0.0277656896738124	0.0246044591964192	-0.00303292618329161
0.584761802254869	0.265498352218953	-0.303306470365446	0.250599524794426	-0.0227196467925557	0.000300229604744628	0.065991603122874	0.0401848370966409	0.0171187620909771	-0.0112097085939055	-0.0217949506527357	-0.0397633360936434	-0.0603575281551579
0.894899398379398	0.105100601620602	-0.56961395091917	0.0759300388500388	0.00651236689236678	-0.0260070408676292	0.0190886464461464	0.00881270682705659	0.00759265973677725	-0.00974733698763119	-0.00296435419586827	-0.0289132522088406	-0.0345645195665152
0.660393438161192	0.268835843684696	-0.36989656840406	0.202903136851609	-0.00991792392260527	0.0174260061623542	0.0696219350976545	0.0450591099101683	0.0251986531307853	0.00375404111987443	-0.0061216954828005	-0.0313351507999324	-0.0486345791029495
0.666476067902438	0.312476227929845	-0.373715391578709	0.203899535139331	0.0149190736348699	0.0517545504331304	0.0916992029100538	0.0900121198610004	0.0422510932753497	0.0333368120340001	0.0375446722364319	0.00110365559757652	-0.00872356720142997
0.0368223573147263	0.0250425232218271	-0.00224186909950318	0.0404514693278776	0.0164108809284016	0.0112001605365711	0.0224968116640171	0.0247972466342824	0.0150416019212277	0.0138055207324864	0.00813872501260086	0.00629461277932938	0.00579951814091064
0.0396644828765661	0.0112604454272551	-0.0202865655914787	0.0136573402250644	0.00300608997517996	0.00132830897844191	0.00246925784336621	0.000936097203776118	-0.0022493050412171	0.00216719947681093	-0.0021085291492421	-0.00378422499049673	-0.00276391585892145
0.0134181767404189	0.00151734122176907	-0.00136886819910132	0.0113894470000661	-0.000910048219967196	-0.00103130908273287	0.00296417798465881	0.000728175602096877	0.000410695422727154	-0.000970678651350032	-0.00209308230804117	-0.00374748419700516	-0.00341183175602989
0.313070782792899	0.0478391182987623	-0.102138950863031	0.304061136631762	-0.0170045212834914	-0.0103337325686316	0.0455101657379133	0.0220864424479023	-0.0030576868753005	-0.0136691269260615	-0.0326820731640607	-0.0429644517329699	-0.0531755973213317
0.323623717098755	0.0911079767933501	-0.113574445490336	0.290519597708302	0.0151762664246168	0.00609242305547786	0.0803498098022019	0.069122817340498	0.0256682960489829	0.0106343447400473	0.00036795591313421	-0.0195869542802661	-0.0416264004772653
0.0672191265916478	-0.0076302677331353	-0.0131308416321599	0.0730316943796739	-0.013170501515908	-0.0134408485468386	0.00232536969328689	-0.00242736346301548	-0.00888274744327072	-0.0133056750313733	-0.0188460483276206	-0.0216181416516767	-0.0247553643063176
0.88137534021534	0.0708489584295359	-0.55766857005497	0.0845578127428127	-0.0226309759008908	-0.0219546180310918	0.00945518887430652	-0.0137379970906287	-0.00971245722142788	-0.0222927969659913	-0.0278939676016567	-0.035721749406778	-0.0371922846103999
0.102814229401975	0.0609963559125543	-0.0379301713281932	0.0710139701753972	0.00135747719378414	0.00483934661202257	0.0297052978838764	0.0156337844174764	0.00618659262744495	0.00309841190290334	0.00740172016146923	-0.00625205989686139	-0.017622471054168
0.306099764599001	0.0456316965371718	-0.0948130864905243	0.312377679845443	-0.0173299567819598	-0.0162783209139127	0.051259847899022	0.0319437259819887	0.00508001292895988	-0.0168041388479362	-0.0298067608635593	-0.0434376342391756	-0.0556150477181429
0.656576382438571	0.267951364356582	-0.366315766533727	0.206029095062073	0.0020586595545895	0.0168519283591717	0.0640776868834155	0.0606858190946835	0.029298287473814	0.00945529395688061	-0.00523339023067459	-0.0213149796978979	-0.03034704851264
0.908632275132275	0.0913677248677248	-0.580367318328796	0.0713550264550263	-0.00956559403559409	0.00657509860509853	0.0210330158730158	0.015513201058201	0.0109736026936026	-0.00149524771524778	-0.0042833712583713	-0.0149328306878308	-0.0261087375587375
0.455629175300022	0.241093059550822	-0.217165797771379	0.247381205098951	0.00892668931878449	0.0290343872479142	0.0863481411258962	0.0886958727133395	0.0278454183536672	0.0189805382833494	0.0364637760036418	0.00763206797957344	0.0258078846271692
0.109241212585441	0.0372756386513355	-0.00941056863805316	0.164868301454008	0.0272879180335146	0.00658385330723693	0.0477502629959044	0.0366549087509175	0.0200164334890819	0.0169358856703758	0.0088061938232835	0.00231956444068064	-0.00450508821048973
0.0758176011007578	0.0547998018180659	-0.00808325308359004	0.0982883334278209	0.018582383333027	0.0264210910975751	0.051066481728731	0.0383859615399018	0.0192774850497696	0.022501737215301	0.0394032135029331	0.00253279616580586	0.0029855658692207
0.562373158291925	0.185483631007554	-0.293713416398012	0.233756501613729	-0.000117463440701737	-0.00586733358634484	0.0704287873670915	0.0215904210945486	0.0238822663801082	-0.00299239851352329	-0.0289799284051597	-0.052847491136879	-0.0449742876776149
0.665566201065948	0.312828227821229	-0.372835123191325	0.204807737117732	0.0273521540040744	0.0281339124754834	0.0916400509480357	0.0715022035330022	0.0573833223157758	0.0277430332397789	0.0195990369635193	-0.0102490452355077	-0.0317740316687698
0.230141186787309	0.102238157966324	-0.0702982455395638	0.227221256732978	0.0108341247050063	-0.0147019135950775	0.0943521769753265	0.0364300893741755	0.0391229933347916	-0.00193389444503558	0.00220258669661549	-0.0162211314291746	0.0165357296258697
0.0417472385739688	0.0024561518074258	-0.0184264864357864	0.0214385540686353	-0.00110163218017506	-0.00460009785371726	0.00496163465587367	-0.00114856429046848	-0.0032676265843235	-0.00285086501694616	-0.00523864940362338	-0.00356387327965269	-0.0103451810103467
0.554079066308332	0.314608170886817	-0.281580935825626	0.253641520358189	-0.00385823433862109	0.0173494624476795	0.073961395822138	0.0468411878439279	0.080391105840571	0.00674561405452923	0.023985220807494	0.0160422793447575	-0.00342946970823532
0.0400998008893269	0.0088532079315786	-0.0206360214915375	0.0137044953964723	-0.00419453982973404	0.00264399529472965	0.00840411290389471	-0.00105069687324412	0.00094348346042411	-0.000775272267502194	-0.00357371091647898	-0.00442554483445855	-0.00896460185630913
0.312058188414051	0.0451928523489926	-0.0952990866313447	0.323417763966901	-0.0148323601486274	-0.0379235731804591	0.0532188487976472	0.023425194983799	0.00128881262801755	-0.0263779666645433	-0.0260629416556957	-0.0444804938013315	-0.0557900188750227
0.0712624495836263	0.0441133703145781	-0.0302160744960668	0.0389897316516573	0.00483478949173405	0.0185464333009816	0.0333331120487402	0.0170059976552547	0.0142437392298379	0.0116906113963578	0.00673301244961445	0.00405349147857945	0.00310941272447955
0.658367887087372	0.263649999387314	-0.368792117495026	0.202210089824605	0.00681580415603966	0.00223422337645474	0.0688610791708064	0.0378026962678248	0.0147532815245057	0.00452501376624714	-0.0126170395963687	-0.0212325217709937	-0.0345368962747288
0.85782177008177	0.14217822991823	-0.53674122122986	0.100063367003367	0.0413811780811781	0.0100998711035554	0.0533498268398269	0.0356317219817219	0.0478713251563252	0.0257405245923668	0.00783063053055577	-0.00316837317015606	0.000655479010153948
0.0721779943464529	0.0525670518982201	-0.008925796053657	0.090494620618278	0.0113045317679367	0.00853781617817875	0.0359032811562598	0.0711214441196006	0.0480518696486872	0.00992117397305774	0.0394518424265996	0.0348258558153352	-0.00411805611502866
0.0944028298288204	0.0595275835200649	-0.0330500866566773	0.0689132922938501	0.0033916976576383	-0.00964544520377097	0.0189471171920138	0.015915541499578	0.014973965889934	-0.00312687377306634	0.00815552519533798	-0.0169965891191535	-0.019033109768884
0.656703487653416	0.269680434647435	-0.365097513714839	0.21018914871022	0.0159007522650502	0.0242312230228254	0.0530966922700873	0.0456803256241436	0.0344557751861196	0.0200659876439379	-0.00901304133900294	-0.020288239946948	-0.0348218767749043
0.54771806361159	0.196629355559088	-0.284798190302872	0.230657529899713	0.000144165593343293	-0.00164126102267403	0.0812740334934678	0.0462617099878359	0.0287375674059647	-0.000748547714665371	-0.00414071507645208	-0.0250860275832875	-0.0254620317685159
0.469550097499187	0.173712352139053	-0.223154586697628	0.25812374901184	0.0114909882932637	0.0127709013472183	0.0633874404150636	0.046015892954429	0.0251227136018383	0.012130944820241	-0.000987607284915537	-0.0257493301938359	-0.037447286432959
0.859802666222666	0.140197333777334	-0.537385770310187	0.102211763791764	-0.00574338084573378	0.0321632212232212	0.0552320163170162	0.0339131562881562	0.0438927699968877	0.0132099201887438	0.0283135190637822	0.00654226063791286	0.0201110348910349
0.891009821659822	0.108990178340178	-0.566057380357412	0.0787933529433529	-0.00544202112702119	-0.0176954656454656	0.0161775258800748	0.00978569523069517	0.00590621749165865	-0.0115687433862435	-0.0119174627224627	-0.0297496663893956	-0.0233559524462467
0.0802487056020604	0.0352912485695775	-0.034576998206857	0.0414169584487042	0.00474809636563869	-0.00536047866468274	0.0109119352523746	0.0101292833482936	0.0116055564677962	-0.000306191149522017	0.00333387828237441	-0.00531724707409173	-0.00177920864142875
0.129996984827263	0.0191717283079931	-0.0344956234479837	0.136678690641672	-0.00179471345558166	-0.00118087009155118	0.0251896692221507	0.0184190287764187	0.00440145911483045	-0.00148779177356642	-0.00602662963730104	-0.0145213040379348	-0.0208485281932266
0.576307555124296	0.273076447316782	-0.301019372810144	0.240067657253082	0.000549527582668907	0.00534376730781971	0.0902251093765047	0.0515407824588869	0.0110504666886182	0.00294664744524431	-0.0086965926874949	-0.0325291787179056	-0.042250994082615
0.0940355523870555	0.0587442794056928	-0.037294182550256	0.0597650793151282	0.00688236018758172	-0.000571110888101398	0.0341451179568566	0.0331482270313304	0.0166558952885857	0.00315562464974016	0.0143694291889303	0.0178052511228621	0.00307921943485905
0.57283328931214	0.27461042745325	-0.297146505657619	0.244620957404678	0.0107144605653015	0.0201415459280188	0.082619833794171	0.044621403336125	0.0282506193708598	0.01542800324666	-0.0236899515131455	-0.0294684785017468	-0.0483497237689986
0.121800510799222	0.0751306709646609	-0.0386084377595043	0.105179956111962	0.0201907348069027	0.017461801668409	0.0445561598022905	0.0314209313165174	0.019381082102165	0.0188262682376559	0.00293913805197955	0.000392562474371624	0.00468820674227284
0.667357367156043	0.310117850005466	-0.374430939303152	0.203565136085885	0.0245763111813831	0.00205303085226904	0.0911328497597896	0.0532282945676248	0.0436997084371815	0.0133146710168262	0.0297777184415197	0.0354942384392837	0.0245263772934945
0.416456592787021	0.0714673578644887	-0.174254645666814	0.297827020488592	-0.0245480039107747	-0.0250553033031121	0.0302790078804869	0.0165884288059936	-0.00292233361934502	-0.0248016536069434	-0.0397435467981022	-0.0441950215634974	-0.0663432863961819
0.0772359749326494	0.0348925875092558	-0.0325560793386217	0.041176849583428	0.0109226926417331	0.00712572577372603	0.00864519940880105	-0.00070160998252726	-0.00116088248899744	0.00902420920772955	-0.00329848065347781	-0.011805818651918	-0.0108958417350674
0.0134310514341879	-0.00364441619931616	-0.00464493687223523	0.00791942325946829	-0.0054844143460496	-0.00538768164197801	-0.00111387852158769	-0.00213994619404724	-0.00364602759067386	-0.0054360479940138	-0.00507023305985728	-0.0051909143848779	-0.00687663956214127
0.0974030059917155	-0.00780998537218472	-0.0342407039167642	0.0713550596271544	-0.0138754819055572	-0.0184592757693806	0.00360513045064136	0.000236348631525427	-0.00982621721246094	-0.0161673788374689	-0.0200803420509316	-0.0189694047609931	-0.022554664175398
0.400159052148502	0.0686460702778975	-0.160612503270009	0.30597535910691	-0.0244459478910612	-0.0333641099622772	0.0542246476823929	0.0243308832109697	-0.00488762184640718	-0.0289050289266692	-0.0417130068089137	-0.0523701358678142	-0.0720606824020608
0.372086409082826	0.132360957942776	-0.157088607047455	0.258897037182853	0.0121359611599334	-0.00918004546533002	0.0637451593171331	0.0454002459428262	0.0226997807203154	0.0014779578473017	-0.0040511215307979	-0.0266272636866309	-0.0380030573027351
0.118618262038551	0.0962932820446503	-0.0175273894179541	0.158553001938101	0.0940202413893525	0.0107644263373721	0.0812079066577191	0.0840439939538383	0.0630936668733724	0.0523923338633623	0.052026678403581	0.00205058688679603	0.0065733989087871
0.563434873721071	0.189398248162204	-0.295291231873401	0.231078431449817	-0.00203199552295918	0.00660000905772329	0.0651529359037268	0.0385297405314666	0.0296088868758559	0.00228400676738205	-0.0246392058439457	-0.0288968593720306	-0.0447365578763753
0.11918840569514	0.0928171025241418	-0.0174806246500022	0.160287749266649	0.0228502682350127	0.0161204271099929	0.0484869084577539	0.0725684255787254	0.0268535418286912	0.0194853476725028	0.0520377791877819	0.00142440911949465	0.021076670034466
0.0719827209029111	-0.00636031571438278	-0.0287449350674005	0.0420788571742916	-0.0105736954813683	-0.0124877796431444	-0.00268251558021558	-0.00587706738126915	-0.00613780183407313	-0.0115307375622563	-0.0108999336366102	-0.0155755576337076	-0.0163940087319832
0.0764673359659831	-0.00729709946628816	-0.0225250586370447	0.0664269584746025	-0.0114563468117096	-0.0109757260927393	0.00232654712962255	-0.000190512981607327	-0.0102382858811444	-0.0112160364522245	-0.0142876917305769	-0.0198976899865565	-0.0240059022583196
0.578590002648415	0.352545535874733	-0.303139662466752	0.238296939119494	0.0224801490887951	0.0151786765197204	0.123632940078506	0.0599991348965297	0.0846964559430126	0.0188294128042578	-0.00185262902193151	0.0500688592483026	0.0261188294894611
0.316334797238859	0.0449648038954463	-0.106863010579196	0.29630428212622	-0.0170948274402926	-0.0242554601467481	0.030650248089278	0.00895825467769867	-0.00275049984066283	-0.0206751437935204	-0.0370846710586306	-0.0526606703612602	-0.0659486973279113
0.890524497354497	0.109475502645503	-0.565698442210004	0.0788672414622416	0.0112306878306879	0.0256146079846079	0.0409459523809524	0.0304100793650793	0.0219069841269842	0.0184226479076479	0.0153414190974718	0.0026487196137196	-0.0181621819048398
0.905509576719577	0.0944904232804233	-0.579064555674319	0.0688731072631074	0.015173423591659	0.0171136507936509	0.0421874074074076	0.0282356756206756	0.0114992857142857	0.0161435371926549	0.0183505242905244	0.011090634920635	-0.00490179560921811
0.318541207614783	0.0500512595953606	-0.107755278525785	0.298352401564568	-0.0137724996993274	-0.0288066500932672	0.0430777450029879	0.0208806308244702	0.00547676866870245	-0.0212895748962973	-0.0311834924301404	-0.0460053782744205	-0.0539644822219945
0.200213008130424	0.0677688908757422	-0.0678044378372578	0.176779833994471	0.0074061124465076	-2.7703456055822e-05	0.0474510505332294	0.0310394650530326	0.0110225569108929	0.00368920449522589	-0.00880219074742364	-0.0195961363535225	-0.0218407135850288
0.455679739251013	0.176248906382734	-0.203958541380424	0.288193995443626	-0.0263378262476259	0.00473512788346431	0.0570983135516759	0.0311357672583913	0.0162214026275087	-0.0108013491820808	-0.0271212712864598	-0.0504564050488874	-0.0671336680408098
0.0301244882910448	-0.00295824650099771	-0.0146175515669577	0.0117367168297939	-0.0089127999699035	-0.00479002583216209	-0.00291028727450887	-0.00418725043202613	-0.0072307634443947	-0.00685141290103279	-0.0063176599828697	-0.00856561397475157	-0.0100398022622839
0.848596791726792	0.151403208273208	-0.528071242440903	0.10758582010582	0.00286027528027533	0.0135735585155585	0.0267876212676214	0.0190130933213549	0.012735445942946	0.00821691689791693	-0.0049735434391317	-0.0195024161551096	-0.0236697650525399
0.0227305192860795	0.00898090513290583	-0.00642540194267884	0.0150170418487432	-0.00347037219250583	-0.00139773938894205	0.00677857578219177	0.00367267203695401	-0.00112386195409721	-0.00243405579072394	-0.00134809466510656	-0.00351923947787621	-0.00648710687402798
0.0216402217571055	0.00517860508257618	-0.0108900503571886	0.00858206126787261	-0.00121997271300806	-0.000398337602117625	-0.000244428230918026	0.00220587452322508	-0.00063148694206901	-0.000809155157562844	-0.00412273294148566	-0.00355205246263409	-0.00328744479296732
0.402828679132771	0.0677659056350493	-0.160301389898123	0.312359696047605	-0.0305519866388544	-0.0257022290462245	0.0366987827953128	0.0190479854054652	-0.00946481792759146	-0.0281271078425395	-0.0410374142305294	-0.0549923030640099	-0.0689310945893872
0.658902638084893	0.260324269742103	-0.3688091957474	0.203235474948328	-0.00419264394593444	0.0162214786939363	0.0619409662351577	0.0447764519227772	0.0234749699447399	0.00601441737400099	-0.00394842890844027	-0.0226828008682617	-0.0360234175407531
0.472368239634221	0.165310679502623	-0.224958774804167	0.258361920010992	0.00667840059443414	-0.00360947641956838	0.0663365509282274	0.0382138552082955	0.00969404443361976	0.00153446208743291	-0.00878637860335529	-0.0455729653639264	-0.0393311584204832
0.0194007337864664	0.00719219732416464	-0.00877910090872078	0.0114753745468657	-0.00442825256973989	-0.00440069892905622	-0.00398386090802727	-0.00106455480939082	-0.00140499411669253	-0.00441447574939806	-0.00355251323745634	0.000429404490777458	-0.00577455983281679
0.0991698294671792	0.0615443798348454	-0.0373082705745528	0.065768347030262	0.0173587761678062	-0.00656142274842669	0.0316688842175616	0.0144754119147015	0.00731347366345923	0.00539867670968976	-0.000717089415332037	-0.00611673393733154	-0.00830478500460545
0.928619365079365	0.059144558015392	-0.599141981707356	0.0550885714285715	-0.0177308441014322	-0.0133908994708994	0.000187662892662921	-0.0119281929834871	-0.0217317213596135	-0.0155608717861658	-0.0234651060036866	-0.0343838881834652	-0.0533298723537983
0.221532452061181	0.102454634297798	-0.0634670271038379	0.230295189848531	0.0120300579122165	-0.00975444658647945	0.0982262244001915	0.0332856803360809	0.0268611970551082	0.0011378056628685	0.0092423643564564	0.0240357323335765	-0.0260232258489456
0.212474770546656	0.138136519062146	-0.0762921556694872	0.176406568222788	0.0351701795642332	0.0313603308167247	0.0656669873114751	0.0274434596670422	0.0348081388308449	0.033265255190479	0.0248544603754988	0.014251249560011	0.0197660591406623
0.303635570166822	0.102565870796571	-0.107238470844301	0.267834249411449	0.0521349725280285	-0.0328356722082353	0.104022526577278	0.067585659993352	0.0368975796495909	0.00964965015989661	-0.0128162100611422	0.022226379996466	-0.0263241521635886
0.453997262107453	0.235474637926955	-0.213387960804559	0.255805340439834	0.096228825455047	-0.0275361535816622	0.0599894862335211	0.0431849311225381	0.0874188290698271	0.0343463359366924	0.0327963698318994	-0.0218346336544423	-0.0350781088207034
0.90576037037037	0.0942396296296296	-0.579068635076074	0.0693738287638288	0.0108711111111112	0.0112748677248676	0.0368746581196581	0.0310348412698412	0.0229312433862433	0.0110729894179894	-0.0138459107559107	0.0178520634920635	-0.00831716981848563
0.110854242194044	0.0732278337442431	-0.033060052796095	0.102895130595906	-0.00257866846369928	0.0310463132792701	0.0764063676557771	0.0331712413443111	0.0472022746301886	0.0142338224077854	0.0428882567924756	0.0273611686943611	0.0202097813483813
0.115313934061524	0.073121698435655	-0.0419317193999294	0.0865239644716237	0.0284062160238748	0.0123388777240938	0.0431407457591838	0.0251801794397327	0.0292377988444273	0.0203725468739843	0.0202436899162426	0.00688000052948344	-0.00127356353183357
0.859915976985977	0.140084023014023	-0.538222667115876	0.0998612235912236	0.0126959277759278	0.0257059037259036	0.0368007225998402	0.0267599039849039	0.0354399438767861	0.0192009157509156	-0.00386614453514611	0.00902984145484154	0.00450146086550318
NA	NA	NA	NA	NA	NA	NA	NA	NA	NA	NA	NA	NA
0.660724127000225	0.31354244544698	-0.36893376067767	0.206632887662531	0.0824246683966772	0.00435919521039085	0.0878411568198303	0.0853294480253554	0.0629913089880496	0.0433919318035341	0.0296637291090868	-0.0121266860567197	0.00109890514079192
0.909878677248677	0.0901213227513228	-0.582236321263816	0.0681888552188553	0.00260112073112073	-0.0255531475931475	0.0166718518518519	0.005097438530968	0.00762677248677257	-0.0114760134310133	-0.00385730158730158	-0.0172978660065425	-0.0237806265480879
0.477944072554636	0.258573921670382	-0.230706333688117	0.252363789921631	0.016228745073985	0.032799144553629	0.0757022625997335	0.0578729491441657	0.0387355713346872	0.024513944813807	0.0422101685390023	-0.0197639687655839	-0.0304890818061819
0.0391813334896751	0.0162377525676841	-0.00355470232458015	0.0410134192334621	0.00110345184108566	0.00511542692661407	0.0148660796263805	0.00993717558311658	0.00721318392965481	0.00310943938384986	0.00558617145976129	0.00186998554244831	0.000226392149521512
0.930123915343915	0.0698760846560846	-0.600608505074702	0.0537110052910053	-0.00212263588263595	0.00912126984126982	0.0138563492063492	0.00414928571428574	0.0074669047619047	0.00349931697931694	-0.0081048082853965	-0.0159300793650794	-0.007908537018537
0.888935611425611	0.111064388574389	-0.563292226378213	0.0829835804935805	0.0110432511932512	-0.0100242091242091	0.0216036742886744	0.0153318777518777	0.0122628878528879	0.000509521034521065	-0.0182753663656604	-0.00965309912309908	-0.0289055898567663
0.471938574471186	0.173978748050857	-0.224203453955875	0.259771114564936	0.00907643833793947	0.000659557479970152	0.0752658693985593	0.0456577320206564	0.0292461970165642	0.00486799790895481	-0.00675678257209922	-0.0164676284959667	-0.0373053913878633
0.896989153439154	0.0722523683830798	-0.571149049772735	0.0755568783068783	-0.0209243676518415	-0.0122335669015081	-0.000973006019321931	-0.0081057604830671	-0.0094333011582054	-0.0165789672766748	-0.0174650859122533	-0.0295021907830733	-0.034836557530615
0.0534183778342503	0.00410502731149105	-0.00992661701452336	0.059593883810134	-0.0030981557296816	-0.00452415421884429	0.013367693769423	0.00876204573453256	0.00361605627059381	-0.00381115497426294	-0.00481571092735629	-0.00940726810459665	-0.0102126093335902
0.461072747280264	0.168969298694338	-0.20995802181852	0.280808075258672	-0.0226017994756429	-0.00550434508053976	0.0567713138664923	0.0271823596536933	-0.00670281318185167	-0.0140530722780913	-0.0407664896110445	-0.0505618551163123	-0.0656023348924804
0.319043268988478	0.0418625185598525	-0.106648891265163	0.302522969572245	-0.0179472456361509	-0.0180121262787076	0.0470528276401074	0.0157773318789758	-0.00472325967122522	-0.0179796859574293	-0.0399314902323986	-0.057356244849502	-0.0605148973159278
0.00430264303906541	-0.000356648392227084	0.000196406166091559	0.00828567750969984	-0.00156217584040243	-0.000401151186894548	0.00106442651423568	-1.31643583406085e-05	-0.000568238881509796	-0.000981663513648489	-0.00130697847237996	-0.00171471859425652	-0.00126536765147166
0.296933748620606	0.0372895395978972	-0.101875460905859	0.270448286476913	-0.0147179618612749	-0.028885716291655	0.0376317988075703	0.0251603814120668	0.00060903754106495	-0.0218018390764649	-0.0324192286115812	-0.0428149260416627	-0.0510837132280926
0.0473254206995371	0.00132473842278674	0.010567612466531	0.0974559860116555	0.000419236924004397	0.000117671606666182	0.0185735966767324	0.0119758950060426	0.00553676686901824	0.00026845426533529	-0.00380258203430145	-0.0068331745114113	-0.0098263840666909
0.00122047620396016	0.00134111657971699	-7.63268174372392e-05	0.000268293490062117	-0.000191872553326209	-0.00012595972733669	0.000796444466237136	0.000696626612794162	0.000233423759997359	-0.00015891614033145	-0.000158489756168158	-0.000294682457048209	-8.59916115037882e-05
0.40859746859488	0.0670668630204547	-0.168065340681923	0.300452522747111	-0.0136301046692812	-0.0464882982486796	0.040689585611738	0.00918773255215538	-0.00551146122331669	-0.0300592014589804	-0.0399363225449551	-0.057261236224977	-0.074911812286599
0.41168553405193	0.0752630563232715	-0.16921692108956	0.303478819483424	-0.0158028669215415	-0.0280031968599295	0.0487939734866522	0.0173193449131832	-0.00763106796095131	-0.0219030318907355	-0.0397348750909371	-0.0566382226186221	-0.0787153478156591
0.410273626581238	0.11719398480808	-0.168376184601302	0.303130364760753	0.00848339164564066	-0.0216575012555888	0.0774130391221154	0.0282026584221219	0.0473685025574825	-0.00658705480497407	-0.0237873746402538	-0.0181424330882923	-0.0585562041412583
0.408629051459327	0.0698378427109889	-0.168247227278604	0.300085006493473	-0.0123431087469479	-0.0451258424464157	0.0263179760776504	0.0147301881427336	-0.00938418987629552	-0.0287344755966818	-0.0296598791210959	-0.0645038868599763	-0.0592362284764452
0.302885680534577	0.0440400813012463	-0.0966761885101692	0.299541624404212	-0.0229564008053509	-0.0357729300175899	0.0333027476701204	0.00798129584433571	-0.00749895933056244	-0.0293646654114704	-0.0328239114326572	-0.0482028524345424	-0.0684674415715128
0.109620368143793	0.0141781911146845	-0.0377274095715904	0.0874615532567205	-0.00785416219833192	-0.0055876164329159	0.0169576124728558	0.0103313317103785	0.0016116759560985	-0.00672088931562391	-0.00794661688328989	-0.0135730245423636	-0.0123969290560051
0.901410899470899	0.0985891005291005	-0.575044397885929	0.0727150384800385	-0.00227114478114487	-0.00261009721501981	0.0213000072150072	0.0164805291005291	-0.00726761397099629	-0.0024406209980824	0.000362842712842704	-0.0148180077986987	-0.0233006808006807
0.126500482593327	0.0762917867884111	-0.040180961201799	0.110200131223003	0.00319388589466069	-0.00795928257033841	0.0461644708572261	0.0192923691788003	0.00461472649570507	-0.00238269833783886	-0.00666228613441723	0.00247412953270282	-0.0032506098254961
0.193522916496069	0.019091479452681	-0.0352064963326186	0.259133521484955	-0.00682762971822704	-0.00815672638808129	0.0387835975471102	0.0202794896318723	0.0061893204707289	-0.00749217805315416	-0.0212328807183547	-0.0297273185203948	-0.0394588795248116
0.934129894179894	0.0658701058201058	-0.605358147867855	0.0474193121693122	0.00595847805788985	0.000793823953823991	0.00873534391534381	0.0203969047619047	0.017002619047619	0.00337615100585686	0.00659604640973066	0.00247746272246274	-0.00881115366115381
0.537958030084971	0.122396030706424	-0.270684672538557	0.253759496776455	-0.023265074604902	-0.0533288131279095	0.0275240062797393	0.023634952155172	-0.0138697423526941	-0.0382969438664058	-0.0474410655469109	-0.0726341929816243	-0.0747831545133403
0.933680423280423	0.0663195767195767	-0.604540766809473	0.0489839345839345	0.00231417989417981	0.00112513227513222	0.0231906878306878	0.0182986243386244	-0.00348803587250968	0.00171965608465607	-0.00749865578865572	-0.00880510582010585	-0.0134127609427609
0.849537051467051	0.150462948532949	-0.529981591884064	0.103645055315055	-0.00403162094622866	-0.00225631072631061	0.0369443687031922	0.0273136849153027	0.0134180200355202	-0.00314396583626964	-0.00774041810041803	-0.0258763868298953	-0.033091351862413
0.66085938325247	0.320149393059878	-0.368099474647433	0.209497263677661	0.00459866698802092	0.00811740062179866	0.0840462336056043	0.0741334526681217	0.0689422195630723	0.00635803380490985	0.0471343224562555	-0.00175941433613835	-0.044161028112614
0.175431816136806	0.0322015821028605	-0.0520508029926193	0.174421761871413	0.00299051954781104	-0.00116902577137817	0.0349963863538577	0.0271133168138005	0.00944058362726422	0.000910746888216435	-0.00771899924797764	-0.0137385300936186	-0.0201760310688384
0.475076504436109	0.168937024115689	-0.228349431579721	0.253662435217282	0.0132464366639671	-0.0025261718103427	0.0645130683984574	0.0379139561449591	0.01229255079029	0.00536013242681216	-0.00958060972174818	-0.030123847030274	-0.0354390982890398
0.411342119676687	0.0707997378616345	-0.166819557053	0.310203298793732	-0.0311913733773392	-0.0328478362868774	0.0481241129337577	0.0257533598752711	-0.000487677727048053	-0.0320196048321083	-0.0430326377578142	-0.0542101331881851	-0.0727272224328374
0.895537094757095	0.104462905242905	-0.570358221082617	0.0749340091390092	0.00257958152958149	0.00690354497354506	0.0270886895901369	0.020296103569633	0.0140834607984609	0.00474156325156327	-0.00842704895494373	-0.0171089563258092	0.00234507588902322
0.419190720466623	0.113283107609426	-0.1749258231787	0.301551451250549	0.00637186182582788	0.0115496542321255	0.0894705838601418	0.0334180614811206	0.0232298329236111	0.00896075802897667	-0.020176945955144	-0.0235526498427627	-0.0105931605313297
0.400581891378017	0.073385940278092	-0.162446230735199	0.300934794047669	-0.0223452048333945	-0.0412341299246949	0.0464685916740762	0.0125766691523579	-0.00788555157419746	-0.0317896673790447	-0.0325268084450449	-0.0526914828274007	-0.0654474030082349
0.0340407123708629	-0.000780304729457462	-0.0147897538270267	0.0170609744538501	-0.00755699801632138	-0.00521317084844739	-8.54596095121868e-05	-0.00304079587633888	-0.00555279787577682	-0.00638508443238438	-0.00542667409306802	-0.00569567691508504	-0.00881816456744769
0.030961773603783	0.0324419878141554	-0.0101711137869614	0.0204831029406923	0.0173043859382152	0.00623787993965163	0.0336602457149073	0.0209749857845606	0.0130603750652131	0.0117711329389334	0.0112679599806465	0.0100394684853087	0.0127960797206377
0.659923578862281	0.307867433609894	-0.366938382339999	0.211267287171327	0.0659975350476546	0.0370832093365654	0.0834688703657211	0.0708501706898499	0.0412946997311611	0.0515403721921099	0.0318787063011421	0.0186373593043934	0.000620991502504609
0.0399980303872045	0.00652220764018088	-0.0210003289667172	0.0134839334230673	-0.00042497639237405	-0.00183817942933047	0.00207249287349763	-0.000950481947955197	-0.00263536641802746	-0.00113157791085226	-0.00399312708444301	-0.0082120397216256	-0.00620977089843672
0.11909516256131	0.0941027947252994	-0.0165802449893246	0.162892298532336	0.0873175579337166	-0.00323083649274998	0.0672108392886098	0.0403449379794739	0.0262354425473402	0.0420433607204833	0.0270165496663693	0.0191617720633902	0.0448098352030839
0.930357989417989	0.0696420105820106	-0.600870500702925	0.053373035113035	-0.00740405002404998	0.00607412698412702	0.0105432547082547	0.0155829942279943	0.0070146392496393	-0.000664961519961427	-0.00345713564213557	-0.0163120845820846	-0.0229705233655233
0.0169100674183703	0.00289002202156891	-0.00936806126944131	0.00204282301426211	-0.00340155496770639	-0.00235494927279124	0.00126285593129457	-0.00161771013263356	-0.00185771138499153	-0.00287825212024881	-0.00240325468536247	-0.0019730144567207	-0.00372440521863584
0.88170868982869	0.0671809644060645	-0.556741156897354	0.0881302712102712	-0.0195412744880392	-0.0150146771139054	0.0152735621785621	-0.00241882944798588	-0.00759346227846236	-0.0172779758009722	-0.0250375412340891	-0.047119302835706	-0.0449850515284569
0.402475271674303	0.065228235724562	-0.162114751613375	0.306166647517616	-0.0255707783621749	-0.0352860849458245	0.0357024072082237	0.0235633619886169	-0.0113471414298227	-0.0304284316539997	-0.0483560655962896	-0.0570425881974217	-0.0773359804567105
0.0239817437313784	0.00992120588346664	-0.00737936291482263	0.0145339679874144	0.000379462293011022	-0.00300005035151176	0.00540515621097096	0.00618621415432186	0.0029364657884393	-0.00131029402925037	0.00228333669840149	-0.00130253989262708	-0.00365963185624012
0.904497883597884	0.0955021164021164	-0.577556178387121	0.0714236171236171	0.0019182058682059	1.76911976911276e-05	0.018068336940837	0.00521716955158125	0.0104179892329892	0.00096794853294857	-0.00750544684074095	-0.00566570947570955	-0.022748281697949
0.901486137566137	0.0985138624338625	-0.57459741811019	0.0742702837902838	0.012889951899952	-0.011133891315656	0.0360080685980687	0.029712481777482	0.0223046031746031	0.000878030292147947	0.0128136267436268	-0.00343765471196134	-0.00399456734986137
0.104750359783013	0.0325771805451842	-0.00410008563442105	0.171757827276326	0.00710482560813147	-0.000943322622543735	0.0381684248539634	0.0298560346579855	0.010233692388036	0.00308075149279387	-0.00501686722886542	-0.00840917162261076	-0.0143255550483906
0.93312671957672	0.0668732804232804	-0.602794714452036	0.0532097883597883	-0.00808708032708028	-0.00110591149591155	0.0155833597883599	0.00628828356828359	-0.00432811928811916	-0.00459649591149591	-0.000234312169312134	-0.0145610509860509	-0.0215939081289082
0.409017884280908	0.0728800938543702	-0.169413031493131	0.297270378345355	-0.0121264472406825	-0.0267860765464217	0.0418764103324383	0.0215394984054916	-0.0107765567563444	-0.0194562618935521	-0.0442721297656855	-0.0548204101783434	-0.0716936677769602
0.117095152887604	0.089918273597802	-0.0154825366399343	0.162119608800662	0.0903255116506994	0.00728155724091191	0.0827712775234088	0.0283097978688676	0.0153515641361156	0.0488035344458057	0.0372337829610121	0.0324550414110959	0.0231253346217831
0.475237642291446	0.174084296743981	-0.228392965077616	0.253698863126612	0.00476695072216815	0.00872822877661844	0.0726972635820543	0.0448330972884046	0.0202706523611929	0.00674758974939327	-0.0119948246586182	-0.0310843787683349	-0.0454776469806614
0.0423179567498288	0.00171531941799673	-0.0192534542403258	0.0202478724388168	-0.00294399066382673	-0.00349640063841077	0.00137192057768089	-0.00135671583200454	-0.00452485488970332	-0.00322019565111875	-0.00436495583041738	-0.00566039104141179	-0.00837354717598116
0.46476627234116	0.233684538653731	-0.223631494410504	0.246302218906994	0.0901299877237759	0.0492126890140627	0.0757445938051979	0.0452038375095148	0.0617449719397751	0.0696713383689194	0.0355319124142824	0.0254771028751508	0.00589161778099134
0.318684324137984	0.0478273668711071	-0.107021175909247	0.300681968791309	-0.0183714499817666	-0.0170830046814385	0.048807352756386	0.0238351896574984	-0.000508987751296597	-0.0177272273316025	-0.0364751794062905	-0.0462728806192894	-0.0622336047866684
0.442644490274703	0.0849009244154446	-0.206509235392372	0.253310534515047	-0.00467006428139261	-0.0235157773639844	0.0486632891574321	0.0256855247150074	0.00439700749653343	-0.0140929208226885	-0.025041587749928	-0.0382458186023165	-0.0560675686651267
0.0186943214194216	0.0241046638174251	-0.0018320162851277	0.0211249183406845	0.010918527646041	0.0115314117008722	0.00941532350061542	0.0110762296452578	0.0157243194191384	0.0112249696734566	0.00837283574776926	0.00482601072063389	0.00198860292028419
0.658442563555246	0.319819047492431	-0.366782872458439	0.208517940628742	0.0125648350591406	0.00392339752687476	0.107674180905311	0.0452737265325879	0.0300026835969218	0.0082441162930077	-0.000411088867028675	-0.0135234694943983	-0.00552841179172014
0.662754508486074	0.26348098410925	-0.369859445039892	0.208055583866018	0.0130773586853818	0.0100165173873068	0.0690344809709279	0.0415300544138288	0.0285703127680416	0.0115469380363443	-0.0152535958003263	-0.0246658101973302	-0.0465925665761121
0.575629026566546	0.271274776300164	-0.297068295326024	0.25075463862069	-0.00342374932421907	0.0264571839927655	0.0862883089631943	0.0588680284590292	0.0346692070128185	0.0115167173342732	-0.00355389290496477	-0.0312070663649547	-0.0459092242401018
0.933930423280423	0.0660695767195767	-0.604115180236041	0.0508187830687831	0.0123596296296297	0.0158686243386243	0.0202310582010581	0.0177984656084655	0.0164493874643874	0.014114126984127	-0.00858959292754036	0.00204283142783135	-0.000247306397306413
0.233618618283207	0.095528911691688	-0.0692256037738201	0.237893672179019	0.0360217862329343	-0.00247665817677664	0.090526131302734	0.0709234410966657	0.0529513564024428	0.0167725640280788	0.0104879158430793	0.00512849947870378	-0.0170071785525128
0.0549255530362708	0.018080412214282	-0.028092860774473	0.0188163801556379	-0.00270902647321491	-0.00300308689357406	0.00961673837437853	0.00642317016996545	0.00363556197246584	-0.00285605668339448	-0.00483797720168131	-0.00481448323042109	-0.000208740234447238
0.286697055346274	0.0378922911879651	-0.0947353683006503	0.271027790585223	-0.0199929221282792	-0.0186810875306363	0.0380671507286029	0.0149351523325583	0.00253657359046361	-0.0193370048294577	-0.0331454227521019	-0.0423377886291058	-0.0580891904189606
0.0899726667995265	-0.00693616902755151	-0.0314841275341871	0.0661605172066454	-0.010377897336817	-0.00828147491408164	0.00322061126319041	-0.00188536321984097	-0.00435184452573374	-0.00932968612544934	-0.0144647335064405	-0.0178801649286163	-0.0194837120021497
0.395880951108587	0.071004781027703	-0.156495522043605	0.309785490449854	-0.0146564386377916	-0.0259797688028542	0.0411639608013069	0.0154622112585146	-0.00627065127518628	-0.0203181037203229	-0.0396908361913702	-0.0490161738129387	-0.0781175468785189
0.0199529787103147	0.000354053640246835	-0.00917418610395995	0.0110872963026121	-0.00605740739912474	-0.00368870339100244	-0.00282248908988225	-0.00262626388633716	-0.00264814381805339	-0.00487305539506359	-0.004881693002147	-0.00593011941341196	-0.00649668642003321
0.195021201813031	0.0195462993277891	-0.0382869932820282	0.252874163529631	-0.0113470231065783	-0.0121692011381474	0.0408231625305975	0.0233140965977275	0.00300375850414039	-0.0117581121223629	-0.024282736403256	-0.0344734404057243	-0.0413366537918273
0.456381674657606	0.243202828385289	-0.21698865650196	0.249687917022018	0.0958774619925378	0.00253833543534632	0.120037402075906	0.0977852943066941	0.094411685261795	0.049207898713942	0.0506483022508809	0.00671896540771244	0.000750771959165397
0.309599745776381	0.045200661102066	-0.0954558106338516	0.317581154889261	-0.0160692242445334	-0.0136616099995782	0.052982792993671	0.0293742250709971	0.0017396478380719	-0.0148654171220558	-0.0297229346806118	-0.042726585807091	-0.0561980791571715
0.116665368719347	0.0675938618024382	-0.0428872020973354	0.0869090409570699	0.0315536238150014	-0.00378102928075534	0.0352941982395184	0.0291550935069811	0.0239794223704689	0.0138862972671231	0.0104066520515653	-7.69837650018007e-05	-0.0024399445660571
0.0229247618882016	0.00478870067423319	-0.0114818559332207	0.00928473851753478	-0.00296563479609001	-0.00693767610479521	0.000985351762923675	-0.00175791482243301	-0.00181876456375392	-0.00495165545044261	-0.00389678148399952	-0.00530928218271563	-0.00429495835198932
0.934387354497354	0.0656126455026456	-0.604746027575029	0.0498285185185185	-0.00298164615341079	-0.0105868061568061	0.0177434391534392	0.00795280423280431	0.00322962962962969	-0.00678422615510843	-0.0109685906685906	-0.0180824725274724	-0.0169843097643096
0.115712384746374	0.0885998682856664	-0.0153748647819227	0.159581267022132	0.0186560539642439	0.0388719313389126	0.044906308041306	0.0479833419682309	0.0192832044795922	0.0287639926515783	0.00240206098500791	0.0320205726269729	-0.0102304951194215
0.414536639962242	0.112370798693888	-0.173352305631358	0.296515921365319	0.0478063573930112	-0.0257694427112847	0.0686898689250406	0.0606714808017282	0.0396282997583514	0.0110184573408633	0.0306958624654804	-0.00365535002626749	-0.0537220452061637
0.933137989417989	0.0668620105820106	-0.603466479237812	0.0511494564694566	-0.0154207311207312	0.00442714285714285	0.0115278571428572	-0.00670424051581953	-0.00108280423280416	-0.00549679413179416	-0.0126745117845117	-0.0157073258223259	-0.02415715007215
0.894410586820587	0.105589413179413	-0.56914508450384	0.0763680567580568	0.0147925348725348	0.00810015392015384	0.0268002295852295	0.0220868413068412	0.015406418026418	0.0114463443963443	0.0114483068783068	-0.0060719865319866	-0.00743734226013637
0.56821328174874	0.364614676189666	-0.293489959762529	0.246503495297887	0.0877563566352559	0.0765408335451009	0.0939661370544133	0.0961260830810589	0.0397920560521744	0.0821485950901785	0.0720795002930773	0.00670806898090892	-0.0285683011636944
0.540103632228232	0.213685657377862	-0.271763106889794	0.254882350329953	-0.0292722078429414	0.000199586196478418	0.0670861665383212	0.0434578993041213	0.00287119137000547	-0.0145363108232315	-0.031520961368137	-0.0376414091147838	-0.062953810924399
0.322208831277876	0.0948084849504419	-0.10931225031675	0.301127784883741	0.0478632949173305	-0.00519179819578486	0.0871756953404093	0.0629558551101154	0.021413406859583	0.0213357483607728	-0.0181632140457478	-0.0091516668799419	-0.017143752333528
0.111346594452324	0.0717370319606959	-0.0393710486289866	0.0858689036923143	0.0196613408720786	0.0243696040383863	0.0476594654217476	0.0314405065376605	0.0184092844076976	0.0220154724552324	0.0134220844886389	0.00194576813757352	0.0149350843422397
0.56465392106227	0.280002641569459	-0.29153918843376	0.244968620395922	0.00184050703196892	0.00985395080360663	0.0790668690617181	0.049253309256031	0.0315659172428316	0.00584722891778777	-0.00498303087408525	-0.0220613029765412	-0.0361309703535612
0.102609191485576	-0.00294182921056632	-0.024989837849531	0.107389642146948	-0.013182190051399	-0.0208985378278266	0.0092050854065764	0.00447708040497163	-0.00898506331583876	-0.0170403639396128	-0.0159846186164921	-0.0241142269186165	-0.0269306922160074
0.301845631031653	0.0404910294565163	-0.0877820166055176	0.325240623169343	-0.0156114730532775	-0.0261489120411545	0.045998658607194	0.0251880881692931	-0.000467095449688371	-0.020880192547216	-0.0313705613782091	-0.0497816229238502	-0.0568081122748328
0.853258210678211	0.146741789321789	-0.53337512953722	0.100944386724387	0.00567520442520453	-0.00343471812787599	0.0350489852903088	0.0279371809418677	0.00457695986372308	0.00112024314866421	-0.0183706577821156	-0.0114873197661429	-0.024305233905528
0.314928866141576	0.0451094726580006	-0.103030565209906	0.305270936167226	-0.0199316428135645	-0.0141364340528061	0.0396193502277595	0.0178747447538286	-0.00105562220747152	-0.0170340384331853	-0.0293459064290325	-0.0423206399766514	-0.0607274303291962
0.895084670514671	0.104915329485329	-0.569542403462348	0.0765193698893698	-0.00686186813186818	-0.00379619072934867	0.0220784776334776	0.0131654343804343	-0.0043347228551176	-0.00532902943060842	-0.0155881908385732	-0.0186223685573687	-0.0301212514337516
0.408120730890184	0.0686049816308241	-0.165654136037634	0.306953146454693	-0.0136123173356542	-0.0239888784163114	0.0435027066661545	0.0251378405946053	-0.00908981221856814	-0.0188005978759828	-0.0353402567048001	-0.0549015955579298	-0.0770662355645584
0.469600966771522	0.17285605623132	-0.224151797392462	0.255056609151679	0.0125909675655467	0.0112517023665006	0.0712898037836792	0.0587100497090459	0.0447969473427575	0.0119213349660237	-0.0122632539884157	-0.0202626518492503	-0.0361588874940437
0.572045780981348	0.269989281689794	-0.29710380229014	0.243280437108183	-0.0126642377477117	0.0116702091755456	0.0672759585516691	0.0396702965144747	0.0310998670620988	-0.000497014286083064	-0.00620580203511867	-0.036640506834327	-0.0519926037345314
0.849443708143708	0.150556291856292	-0.529971550344703	0.103504055204055	-0.00890520923520932	0.0104113279313279	0.0469009053909054	0.0166102724018901	0.0218629896857528	0.000753059348059248	0.00925812369003542	0.00130830076821187	0.00316973337664506
0.0467417106339605	0.0128308700260159	-0.0242398034326319	0.0157480074110602	0.000347366564654464	-0.00471306872472428	0.0082114470107404	0.00938747425535283	-0.00147491702914347	-0.00218285108003491	-0.00440602534504363	-0.00364857963863137	-0.00328365076766231
0.38571632571658	0.0658377786210703	-0.150812854368069	0.305874517694489	-0.017483442604156	-0.0252904335062557	0.0437202637365466	0.0146976428696988	-0.0061285443451442	-0.0213869380552059	-0.049886722928112	-0.0600532231799391	-0.0669801748275706
0.85342471972472	0.14657395696065	-0.53351160784988	0.100869075369075	-0.00704223887223887	0.00968470788470777	0.0307399058349057	0.0181717462408767	0.0105257241723418	0.00132123450623445	-0.00352731007984108	-0.0171561976351797	-0.0289082074788082
0.00518440557882121	-0.00111658803934525	-0.000117305383008692	0.00894670000390422	-0.00167479365902342	-0.00096348262180792	0.0003490507761482	-0.000916338385251229	-0.000975178307703549	-0.00131913814041567	-0.00149305634263454	-0.00178964708091163	-0.00209891678270469
0.575050714841789	0.274766191356569	-0.299376947982432	0.242275647817058	0.000987749048074749	0.0150682807869593	0.0704063907939995	0.0417893609308626	0.0325204083410626	0.00802801491751703	-0.019952689790681	-0.0324172327697936	-0.0421450027263641
0.0349206646779129	0.010577096105222	-0.0202225773341731	0.00705785219522561	0.00174520655209245	0.0028280264261952	-0.000892027876009921	-0.00271962570280762	0.00215454664201842	0.00228661648914383	-0.00478660641493308	-0.00674250092743595	-0.00664348569138403
0.907639788359788	0.0923602116402116	-0.58023929310941	0.0696912361712361	0.0148022222222222	0.00323164021164024	0.0385608489658489	0.0291806661856662	0.0112969666444667	0.00901693121693126	0.0200256878306878	0.00719499999999995	-0.0110182036482036
0.903034391534391	0.0969656084656085	-0.5769673859911	0.0702100529100529	0.0383431842231844	-0.00164423274982095	0.0254253992303992	0.0228811496078044	0.0134549543049545	0.0183494757366818	0.0112677248677249	-0.0146418660590641	-0.0132779428088251
0.00780679446412087	-0.000270787032742127	-0.00168436393007888	0.00951878150092562	-0.00230455516367737	-0.00173336764940624	-0.00042011594006814	-0.000551828740343689	-0.00220611477044522	-0.00201896140654181	-0.00182749952180081	-0.00208295246028	-0.00264148356030549
0.0979599416732045	0.0287827966326157	-0.0246176064147692	0.102539599349041	0.00679013577587338	0.00486772503370807	0.0182987628751837	0.0190747759414721	0.00672822574246376	0.00582893040479072	-0.00534717290047312	-0.00641844876269619	-0.0138402068835248
0.4169804487145	0.111746093917418	-0.17613643265396	0.293060704243653	0.0176994050065306	-0.01575007501432	0.05982098149016	0.0625554890788103	0.043277046984259	0.000974664996105323	0.0112848883419858	0.00703813092587552	-0.00407905275064618
0.000477249474258909	3.08930225633054e-06	4.90063820641996e-06	4.8849921926304e-05	1.539356755826e-06	8.76833094074761e-07	0.000222404002220197	0.000126605095082204	5.92082577317614e-05	1.20809492495038e-06	-3.9396846771352e-05	-7.91140714907989e-05	-0.00010660667041586
0.064407629014563	0.00922165276016798	-0.0259510787952174	0.0380229624103695	-0.00469362328283638	0.00209179128876461	0.0113665116263268	0.00625141848384395	0.00235174999371364	-0.00130091599703588	0.00300686138251333	-0.00521762850719302	-0.00445793767638021
0.0687183775417453	-0.00964989742278356	-0.0187368834130316	0.0618458159307562	-0.0119354977904955	-0.0111883931482146	0.00384981495395649	-0.00539929150409628	-0.00742016878677559	-0.011561945469355	-0.0168471283552692	-0.0179001871895133	-0.0181551306128595
0.0429022510861494	0.0109018622472508	-0.0219544412089893	0.0153185676539913	0.00207286943483629	-0.00144108072826001	0.00647394932929093	0.00147786262652928	0.00219176141619116	0.000315894353288139	-0.00316432592048006	-0.00777639891919901	-0.00496613929452836
0.540638845849511	0.231131934583241	-0.271259976401687	0.257516438063855	0.00680742138983548	0.0369328111230256	0.0736191061681	0.0509053359743163	0.024293967078577	0.0218701162564305	-0.0136918912681052	-0.0260575930630396	-0.0443481556815442
0.0226307627733312	0.0303319114174647	-0.00542898914830131	0.0180121559032842	0.0378427586438896	0.00989892264604979	0.0331366073220915	0.0146871703059012	0.012303483856225	0.0238708406449697	0.0226190055433895	0.0188068530270381	0.0114886248709621
0.888941596921597	0.111058403078403	-0.564457918230543	0.0794266570466571	-0.00931567275632283	-0.00641590668590664	0.0126692568542569	0.013432445887446	0.00162613275613277	-0.00786578972111474	-0.0153842391559058	-0.0226163059816001	-0.0242257302719068
0.0259924004798518	-0.00172270681914925	-0.0117861916326262	0.0132351316938062	-0.00492155051228579	-0.00640598864228644	0.000807578811020837	-0.00350104257366909	-0.00198791289704471	-0.00566376957728611	-0.00659839429488215	-0.0060664210868677	-0.00727900974688741
0.0668425054269691	0.0297877927081214	-0.000171360664195819	0.104714140688748	0.023884283248716	0.0190434578865072	0.0416422753499142	0.0320837122972571	0.0187811561975044	0.0214638705676116	0.00632220013168606	0.0135494740820272	0.005292787856776
0.908327513227513	0.0916724867724868	-0.580380205410297	0.0706646945646946	-0.000908547378547397	0.00637869167869176	0.0236146560846561	0.0136266131907309	0.0075156878306879	0.00273507215007218	-0.00948275372775365	-0.0187792014320961	-0.00827724627224624
0.550732515237306	0.112374737520259	-0.284142399925119	0.238999900978408	-0.0105618165356328	-0.0343957568460258	0.0450201633397879	0.0325745765094345	0.0187422459254726	-0.0224787866908293	-0.0266074670217166	-0.0463153874700687	-0.0492288491737896
0.933711005291005	0.0662889947089947	-0.604127650409366	0.05032708994709	-0.00644251119251116	-0.00753962481962478	0.011665634920635	0.00161993506493519	-0.000392936507936481	-0.00699106800606797	-0.0112181827431826	-0.0149362121212121	-0.0307680880230879
0.0659253907068667	-0.00856734143846852	-0.0133038417416033	0.0695985026634635	-0.0121792399555161	-0.0133381381341628	0.00305113526310426	-0.00321614893126339	-0.00844445004450235	-0.0127586890448394	-0.0178690278515808	-0.0198057536280824	-0.0240257113028625
0.558457510975014	0.266708864988897	-0.290770285959483	0.234814838972054	0.00892476415038812	0.023432705799757	0.10552735328377	0.083243946096667	0.0622055629867609	0.0161787349750725	-0.00584456244030551	-0.0138662777251743	-0.0392906138496932
0.904133015873016	0.0958669841269841	-0.576669695067397	0.0733907936507937	0.00492899470899466	0.00155271284271286	0.0287886291486291	0.0101352476373091	0.010415906802749	0.0032408537758537	0.00269536012720228	-0.00921520405520404	-0.0102177441077441
0.193664685011589	0.0727150966181511	-0.0645473178631897	0.173467480773641	0.0240421637769527	0.0102851298921473	0.0507849152557313	0.0360159282702894	0.0230469865154512	0.01716364683455	-0.00724272105767973	-0.00257060973154347	-0.0142915697337127
0.554059951758514	0.215557481679902	-0.281745691938274	0.253095998980663	-0.0189256809934054	-0.00638081468916474	0.0638293193724982	0.0422458990819352	0.0046338526459776	-0.0126532478412851	-0.0325560174126381	-0.0382171219312332	-0.0704086769049794
0.326767435345759	0.0930608349677289	-0.112746868095872	0.299874675998094	0.0459424167355217	-0.015917137445781	0.0957447692785701	0.0500659711244735	0.0629382880625322	0.0150126396448704	-0.00857902344455902	-0.0262806151026071	-0.0116641044768484
0.0521362250119842	0.0183867193071117	-0.0262778187560064	0.0187502688189084	-0.00239829564623465	-0.00865430484822196	0.00285448988686784	-0.00176313483045113	0.00163141073739017	-0.00552630024722831	-0.0040813701842825	-0.000679478384465186	-0.00967241916570855
0.575839440914066	0.273910953492867	-0.298280685683149	0.247443902620186	0.000667628997965908	0.00896195586710213	0.0768397299970573	0.0458484239297225	0.0352351765146222	0.00481479243253402	-0.00670458452439648	-0.0309161020276543	-0.0402805993217238
0.480281725141803	0.261458502738532	-0.232411010294976	0.251813855247395	0.0309899715819533	0.014630983302892	0.0944535918579203	0.0918664815118881	0.0314872775092931	0.0228104774424226	0.0243168721501365	-0.0152420469244716	-0.0128175667228558
0.0717565060908306	0.0537598273107217	-0.00767880805886452	0.0936974603650209	0.0286249723546219	0.00874376624600226	0.0611759958181813	0.0564601177515275	0.020761754435153	0.0186843693003121	0.0402043889553085	0.0282451506554361	0.0244157599329558
0.903163650793651	0.0968363492063492	-0.576096028929776	0.0731388023088023	0.0168719413919414	0.000742488807488839	0.0388965873015873	0.024638835978836	0.0186826984126984	0.00880721509971505	0.0220356421356421	-0.0235523844298038	-0.021184733969734
0.0175539964142762	0.0026994741013063	-0.00990430768871958	0.00172564443689146	-0.00389128497158375	-0.00541033214299685	0.000495390407724478	-0.0016847215741457	-0.00320194646383782	-0.0046508085572903	-0.00152322932719247	-0.00109817544930354	-0.00518131852499981
0.565178447375536	0.172935041381919	-0.291764214527175	0.245404233443765	-0.0352138012008876	-0.0143558207942069	0.0561658821741647	0.0215949151353225	-0.0135476131782367	-0.0247848109975473	-0.0261396299526254	-0.0647048460850738	-0.0844507894645239
0.00824239840323683	-0.00351847652577383	-0.00240184949219314	0.00624155474188124	-0.00314359152081605	-0.00302253102761647	-0.00172263749417901	-0.00143543050441801	-0.00322324652641009	-0.00308306127421626	-0.00397332546786659	-0.00413890057385916	-0.0041936649095789
0.415751169557747	0.107847698104766	-0.173022687494089	0.300052974742397	0.0175128437174155	-0.0200692486888879	0.0630032648141532	0.0688003466591258	0.0580299790932866	-0.00127820248573618	-0.0081482171386898	-0.0139158690549702	-0.0256763642125581
0.0250775003951451	-0.000594263368678204	0.0031097478592404	0.0322310083887751	-0.000913986468869567	-6.68845163875227e-05	0.00940621284283298	0.00481288436318275	0.00201142585895507	-0.000490435492628543	-0.00293592840627661	-0.00492764501420443	-0.00611483661784396
0.668842164467244	0.257341435292314	-0.375195101804323	0.204329942547605	-0.000805827034814799	0.00461226447522245	0.0588310650484706	0.0317267137270479	0.0138831783190425	0.00190321872020383	-0.0289295524362759	-0.0326314035160242	-0.0505188094434043
0.399079473991482	0.0754569622097384	-0.157753852268016	0.312494254724247	-0.00968725828613287	-0.014716164167519	0.037115121938321	0.0295959998847556	0.000601820678116316	-0.0122017112268259	-0.0336833101835677	-0.0498102724295594	-0.0639352792806833
0.456497385493303	0.177609022937341	-0.202659465187488	0.293876560350025	-0.0169344665370498	-0.00840307662459622	0.0643537102329452	0.0331363526803261	0.00760201531274196	-0.012668771580823	-0.020206629072917	-0.0571512742869058	-0.0554327535986991
0.025076508741738	-0.00285394382509667	-0.0121810311271909	0.00920268210539211	-0.00538898868452892	-0.00648642807830598	-0.00250801129291169	-0.00358964829712562	-0.00459817996721724	-0.00593770838141745	-0.00601703373296891	-0.0060410196485676	-0.00858258432914031
0.0142893577857354	0.00103641546545316	-0.00835120564250844	0.00251130390568636	-0.00493529764262491	-0.00121484115408889	-0.00202611057145517	-0.00201221802845088	-0.00256104640060714	-0.0030750693983569	-0.00251942998752921	-0.00462241954989882	-0.00236474820612335
0.205461539127343	0.0668252096247879	-0.0716030297043818	0.175758044752131	0.00380772769757737	-0.00683734345895182	0.044230584359786	0.0281415129230575	0.00481422366225692	-0.00151480788068722	-0.00906181410618856	-0.026436709317144	-0.0217494075370519
0.530990387189921	0.120941801700852	-0.26628210378917	0.25289469491142	-0.0336263075204416	-0.0380252411849396	0.0353281645393365	0.0193188304884534	-0.0173569413421061	-0.0358257743526906	-0.0516081800736205	-0.0815605690644764	-0.0981157274452547
0.925384444444444	0.058390023597195	-0.59655971237759	0.0563298412698413	-0.0276758815258815	-0.0294140434402199	0.000180298775298793	-0.01307597764436	-0.0193587601287601	-0.0285449624830507	-0.0259407941571099	-0.0303917404817405	-0.041115771954224
0.151979668670061	0.0959819688834335	-0.0494350596680169	0.135542264039667	-0.00161137186802185	0.016557950267975	0.0718512419237291	0.0686500789280563	0.0183046576639363	0.00747328919997661	0.0404888698355768	0.0286303313469811	-0.00704657252041477
0.0315641918060968	-0.000651365496865213	-0.013078189457424	0.0172581019873261	-0.00620171490930413	-0.00384294919929874	0.00082300290502825	-0.00201118230991481	-0.00146162751466014	-0.00502233205430143	-0.00351155121553796	-0.00649925312562778	-0.00817872270525032
0.545086521490681	0.112159661513202	-0.281092742118844	0.236749596245967	-0.00312347349467368	-0.0323728602591166	0.0427421038407656	0.0228272569567873	-0.00380302800281584	-0.0177481668768951	-0.0371367791314794	-0.047617481852858	-0.0555865902377089
0.0517343437625145	0.00728515377372013	-0.0186090868905341	0.0350811364809074	0.00329995809600452	0.000375700831383191	0.00985846750434763	0.00384811070691753	0.000119886739296513	0.00183782946369385	-0.00409348902106248	-0.00434999361136094	-0.00684397205644936
0.904396772486773	0.0956032275132275	-0.576658550335336	0.0739778306878307	-0.00387152514152522	0.00824037240537234	0.0248900529100529	0.011287146600676	0.00446113543863547	0.0021844236319235	-0.00449073056573068	-0.0184941409711147	-0.0126742635142636
0.095393914425563	0.00842150247153474	-0.0292311144476455	0.0848386908304287	-0.00324222772390641	0.00263628364071429	0.0168798425440059	0.0123401247097587	0.00616916581814905	-0.000302972041596059	-0.00291800259963401	-0.00782267251075792	-0.0149830227023371
0.433111563308858	0.08705645489733	-0.200099070584111	0.253537478513846	0.00629847414387635	-0.00923255822254426	0.0556002355105684	0.0349000656398696	0.0156398102689349	-0.00146704203933395	-0.0271061016729739	-0.0373388643500443	-0.04428174949176
0.55217337732748	0.189321796107121	-0.287384233463045	0.23198014671373	0.0212289790379313	0.0148944597241382	0.0662633413021133	0.040186750024143	0.0232422589275809	0.0180617193810347	-0.0144503669474219	-0.0295837981645964	-0.0387824687252099
0.905118941798942	0.0948810582010582	-0.578583173644294	0.0695604232804233	-0.00493026492026494	-0.00717375156433986	0.0222115464165464	0.0142534126984126	-0.00128893398998664	-0.00605200824230234	-0.00831897227242429	-0.0260068191132794	-0.0294118831902502
0.0292552599315343	0.0318541209968381	-0.0086322690064036	0.0217403060259346	0.041253524466261	0.00618229993337898	0.0310702694604146	0.0302262428851967	0.0138612204380218	0.02371791219982	0.0246867479542032	0.0135794404315056	0.0178154238907242
0.0180727515956633	0.00307057612723312	-0.0100398969675105	0.00237000445422281	-0.00068336138993411	-0.00324251790350637	-0.00232923700197764	-0.000865453893024407	-0.00176884700584552	-0.00196293964672024	-0.0020978230592853	-0.00363767388591961	-0.0017234559839211
0.904780793650794	0.0952192063492063	-0.578033082476884	0.0705588888888889	0.0107997402597402	0.0188175372775372	0.0314292831827042	0.032331746031746	0.0383547883597883	0.0148086387686387	0.00449914196914203	0.0148579415573533	-0.00542889462389462
0.278932759302152	0.0393287778627513	-0.0897194191447966	0.270120039841357	-0.0197563047521916	-0.0206885805112093	0.0343670827230099	0.0102538396125543	-0.00453596898933045	-0.0202224426317004	-0.0319638213006881	-0.0450372769141237	-0.0584363712872186
0.0164648087579643	0.00754397536476758	-0.00691677296029343	0.0112640387579331	-0.00155463879860152	0.00124491488944806	-0.000678871631845122	0.00493939257235685	0.00184469133620345	-0.000154861954576733	-0.00230999148349088	-0.00254291011611738	-0.00460361315448267
0.221439934467077	0.0204287040672664	-0.062733357781784	0.232165670450254	-0.0153978713894995	-0.0101640105554205	0.033951712007616	0.0142111029164978	-0.000760876145963041	-0.01278094097246	-0.0254148490425898	-0.0354882671167177	-0.0392097673696508
0.322904569719363	0.0525087567749406	-0.109610943890765	0.301574186878877	-0.0149226714632225	-0.0432760201752095	0.032738525930239	0.0173851584062419	0.00061917537760442	-0.029099345819216	-0.023589699419403	-0.0456047614075859	-0.0592242527146502
0.886077238687239	0.113922761312761	-0.561596151807037	0.0822436848336849	0.00955215044215052	0.0113004686054686	0.0251406887322058	0.0134755124505126	0.00607064065564078	0.0104263095238095	-0.000468524814109195	-0.00370575030232922	-0.0254430054585937
0.093049810396658	0.0136885195846157	-0.0274381558410434	0.0853681360090913	0.00102055559492625	-0.00407175282862739	0.0183365435914881	0.00384192533734491	0.00406860453083904	-0.00152559861685057	-0.00613418706625889	-0.00830234858665423	-0.0144993156573522
0.0144125872085488	0.0084981861806397	-0.00393532318017225	0.0101241800085024	0.00291461318353854	-0.00343347802950731	0.00672563508064779	0.00135721028257427	0.00257378795211588	-0.000259432422984388	0.000690198008156092	5.84578387886718e-06	-0.00288474460374434
0.0139377246022503	0.000569126050992736	-0.0081515265873175	0.00241794673620805	-0.00376550206700839	-0.00479875267822829	-0.00175377051684395	-0.00281723417272675	-0.00230790904450077	-0.00428212737261834	-0.00337451259926322	-0.00499141748684908	-0.00374003225633126
0.851985372775373	0.148014627224627	-0.531315614494133	0.104642621452621	-0.0222013684065296	0.0115896952285187	0.0281392081067081	0.0206972151160386	0.00950524529936292	-0.00530583658900552	-0.0148684013209014	-0.0218971299850685	-0.0345265168712723
0.929203703703704	0.0707962962962964	-0.600059060946883	0.0534733525733526	-0.000443597883597824	-0.0148953472453471	0.0108478754578755	0.00192535113035119	0.00529967291967293	-0.00766947256447248	-0.00451095583428918	-0.00907988740018151	-0.0346867402423284
0.659964035723529	0.268452919657824	-0.368252713353767	0.207176544363051	0.0120584329646135	0.023354742446716	0.0693290512841631	0.0423190872507293	0.0268054265731612	0.0177065877056648	-0.00430660691311779	-0.0340743274457405	-0.0315265782535998
0.545094951476139	0.30852166112784	-0.274237235292635	0.257660590027112	0.0724628538911413	0.00846099262805267	0.102808510730271	0.0850789238584543	0.0794632613209906	0.040461923259597	0.0252726890833223	-0.0320764771858326	-0.0352520616638747
0.932630476190476	0.0673695238095238	-0.604438450285294	0.0471409523809524	-0.0065884126984127	0.00165873015873019	0.0104429466829465	0.0106806926406926	-0.0013752645502646	-0.00246484126984126	-0.00813864357864358	-0.0195640845864375	-0.0165767460317461
0.933489576719577	0.0665104232804232	-0.60418597669831	0.0496827176527176	-0.00487872053872052	0.00410021164021157	0.00766899951899958	0.00816396825396826	0.00524833814333803	-0.000389254449254528	-0.00437290283790293	-0.0132554435273476	-0.0210809600965485
0.0506775574238895	0.00778641302981827	0.00627400518189827	0.0930098694416548	-0.000122534429264597	-0.00144625697135416	0.0185153843316911	0.0113169846051203	0.00426336467225773	-0.00078439570030938	-0.00341367664945744	-0.00887671366853048	-0.0112778599950888
0.932270264550265	0.0677297354497355	-0.602392063179326	0.052669417989418	0.00704497354497358	0.00434433862433869	0.0215743386243387	0.0220800000000001	0.0177612433862434	0.00569465608465614	-0.006921476092134	-0.00694888407888405	-0.00909751729751729
0.0955896376472064	-0.00855404158131799	-0.0352069175357182	0.0666278594531266	-0.0121303724068216	-0.0143783233812214	0.00501484375988029	-0.00732863439544662	-0.00979383013497093	-0.0132543478940215	-0.0224195090963177	-0.018408668605803	-0.0251121837126552
0.428007950576332	0.0882804850213755	-0.185385642220575	0.288146235104417	-0.0240848556249238	-0.0292877819446729	0.041822033010962	0.0200032672303054	-0.00355483012636648	-0.0266863187847983	-0.0474830528685996	-0.069698503020638	-0.0848539523998942
0.000723252776162789	0.00022490211794193	-6.6821086398112e-05	0.000246436478985582	-0.000132102723159434	-3.01627053167266e-05	9.95809591047176e-05	5.40962792271791e-05	-5.09405393511081e-05	-8.11327142380803e-05	1.8133513513208e-05	-6.9620372313809e-05	1.32159678693876e-05
0.0398026686548082	0.0221499493614806	-0.00474797217057962	0.0389397324626001	0.00269155799460417	0.00252127213773835	0.0222936352559663	0.0194332495266911	0.00658452095057856	0.00260641506617126	0.00273231149615591	-0.00285566403411609	0.000482712658227989
0.011658120758727	-0.0035425145353193	-0.00377961666311977	0.00851014959845039	-0.00582706583144884	-0.00493976811658266	-0.00294740017086828	-0.00289434683032025	-0.00376535996028021	-0.00538341697401575	-0.00517906986190996	-0.00605960163690988	-0.00580645457951213
0.638835024461651	0.168244330208139	-0.352387553594532	0.211915871509412	-0.0252204835260526	-0.022326192498494	0.0343902873117894	0.0179036173187843	-0.0051601356974591	-0.0237733380122733	-0.0360951851566542	-0.0598380928436379	-0.0743934434028359
0.858071636511636	0.141928363488364	-0.536212856434951	0.102155311540312	0.0318466174566175	0.01704523994524	0.0442995672845674	0.0437626227476228	0.0409916246716248	0.0244459287009288	0.0103067398614459	0.0156397367719429	-0.00560389397639394
0.641496268514215	0.173071494237127	-0.355946898090777	0.206575829330593	-0.00225485698251249	-0.00844966778368905	0.0390651086017531	0.0101483115827528	-0.00400132255852936	-0.00535226238310083	-0.0297147852143257	-0.0527680263886479	-0.0791725260993992
0.0451416770500253	0.0017283824051918	-0.0201972761008696	0.0229102638617508	-0.00786244786070944	-0.00723791068705652	0.000775721461690249	-0.00219259509222544	-0.00409096695040426	-0.00755017927388298	-0.00768651109971927	-0.0111885523712627	-0.0111690798053926
0.115294060665497	0.0672219088303748	-0.0433712619439351	0.0818592410525055	0.00942820882570715	0.00580522043946428	0.0384328144409075	0.0304213357992667	0.0231588276395521	0.00761671463258572	-0.00192370742478919	0.00716685192398631	0.0100635486781074
0.561479072567771	0.184624220178401	-0.292668201731074	0.235168573238772	-0.00582281661787265	-0.00243158937517507	0.0606924166748961	0.0184943750427928	0.0226178399550585	-0.0041272029965238	-0.00830994296510668	-0.0198186085660408	-0.0543423022839471
0.447479914703472	0.178451279909259	-0.197299816191416	0.291501138811876	-0.0278965272004413	0.00317326059233414	0.0670358905105702	0.0315415505629054	0.00312809017077653	-0.0123616333040536	-0.0278043874550624	-0.048138441905766	-0.0691825713641709
0.400646850104473	0.0694066680903321	-0.161632841528534	0.30376934325772	-0.0168599035969403	-0.0171614421368874	0.0491798335199588	0.025398752162185	0.00163688357761066	-0.0170106728669139	-0.0440576434978346	-0.0564923530052154	-0.0609261919612535
0.473227923082259	0.267603068645707	-0.227170118435448	0.253432488336806	0.0222370364738761	0.0238756533322851	0.0700069841186463	0.0796200286872476	0.0725612826212312	0.0230563449030806	-0.00610857974014045	0.0323151318331991	0.0136604520893384
0.472874099191286	0.17215893193806	-0.226286602725559	0.255208948527723	0.0223905017355475	-0.00343675215734784	0.0667551377859198	0.0342247479553298	0.0226757708003313	0.00947687478909981	-0.0181642257107895	-0.0216686157796089	-0.0348497356723879
0.65611886634327	0.264737562103988	-0.366563904932182	0.204291676690757	0.0129915869847168	0.00388142324232843	0.0610060190143903	0.0421080484399914	0.0324404749548961	0.00843650511352267	0.00248711222215303	-0.0260215932053511	-0.0387277571965793
0.222741261123839	0.0274578506421542	-0.0625273997007343	0.235533163551145	-0.0119646607516673	-0.0231975804812328	0.0354486637161474	0.015837795947753	0.00242737859268405	-0.01758112061645	-0.0225079918068118	-0.0343260019110736	-0.040138083570078
0.0407837252213108	-0.0125986439038785	-0.0076933986242728	0.039977405761564	-0.0119771616986506	-0.0140725251874543	-0.00265650049183453	-0.00746574480504938	-0.0112104886665451	-0.0130248434430524	-0.0163896460052166	-0.01815415399329	-0.0195515152942482
0.392581578543326	0.0664439942928712	-0.156983370581412	0.301216901976154	-0.0211181475352636	-0.0163197722682369	0.0323719638294799	0.0161998684562399	-0.0127621288836946	-0.0187189599017503	-0.0328463845290679	-0.0527587176055357	-0.0626180199213256
0.548853835976095	0.207067632353317	-0.274372432190435	0.265160615604804	-0.0124632529610756	0.000473042770228638	0.0622685233034858	0.0290819337856912	0.0113608019103686	-0.00599510509542356	-0.0426775843377958	-0.0457915876439027	-0.06156022975581
0.22627076611988	0.0213151725786529	-0.065181456008515	0.235068441260204	-0.0117651219259359	-0.0101884156716985	0.0337808751517168	0.0200786612241263	-0.00555849348017537	-0.0109767687988172	-0.0220077224513605	-0.0381759989519729	-0.0458007983837231
0.899534920634921	0.100465079365079	-0.573505941988834	0.0735825396825397	0.00333396011396014	0.00123047397047404	0.0294704016354017	0.0184849470899471	0.0119865517815518	0.00228221704221709	-0.00606301346801341	-0.00751348615247593	-0.0172488487220839
0.128370450739139	-0.000436575295942404	-0.0423182360026169	0.107455808768734	-0.0135856725996916	-0.0166033035832385	0.00904829097413531	0.00266083599124931	-0.00864456137136491	-0.015094488091465	-0.0179649427041447	-0.0270635119129461	-0.0254723726263005
0.897074126984127	0.0703841849452458	-0.572293081183782	0.0722056349206349	-0.0181653180863398	-0.0155328937946585	0.0105006134116428	-0.00162614524364524	-0.00772347953245023	-0.0168491059404992	-0.020085408167804	-0.0376282305025954	-0.030472570819473
0.0675113483766047	-0.00880137556437344	-0.0147878581288277	0.0682849792508484	-0.0181136408875664	-0.0160358217401413	0.00179425064238341	-0.00361409656863991	-0.0125233334169131	-0.0170747313138538	-0.0201215881357259	-0.0210391729510003	-0.0239720871443855
0.155098181189979	0.0941470957311774	-0.0509901163944935	0.137029492429273	0.0795663541274051	0.0227926735107502	0.0787808081606623	0.0191690997970058	0.0156852387655568	0.0511795138190777	0.00484445946745357	-0.00850243311325569	-0.00245268605134522
0.202969989157274	0.0709410176764806	-0.0695967266416323	0.177185065648176	0.0110747890629598	0.000821277019145278	0.0429367843626806	0.0256117822145886	0.0200613567335874	0.00594803304105254	-0.00491668957728073	-0.0134632273180219	-0.0264574693580834
0.0220457050406491	-0.00427498678432916	-0.0104818596326792	0.00939865398929872	-0.00752446465582545	-0.00624303526270664	-0.00238076892100772	-0.00421421184784533	-0.00354827597059757	-0.00688374995926604	-0.00592073113589265	-0.00727674073323492	-0.00785673919008798
0.896590740740741	0.103409259259259	-0.571262280097438	0.0743783790283791	0.027879671069671	-0.0190577196513688	0.0367302645502645	0.0164828715728715	0.00807631794131791	0.00441097570915105	-0.00271171351552923	-0.000255442520442406	-0.00658830868076987
0.585453434697066	0.357250264381152	-0.306862759072528	0.240971173651225	0.0102397005048899	0.0613588391035766	0.130363372130131	0.0884020637552242	0.0958775501601274	0.0357992698042332	0.0245406153784383	0.033828075711975	-0.00333565009869319
0.89320455988456	0.10679544011544	-0.568455952419429	0.0759890909090908	0.0074200962000962	-0.0134983797212228	0.0257353321678321	0.0264738071188071	0.00987446849446849	-0.0030391417605633	-0.00972836245453901	0.00817800069211827	-0.00690576313410629
0.208013422385574	0.135690991359613	-0.0741773313412338	0.173765467662358	0.088588235055422	0.0109186508025142	0.0589601991926409	0.0446476077565033	0.0364834608267556	0.0497534429289681	0.0177937760754288	0.0474130169703321	-0.00296847058925376
0.848391293891294	0.151608706108706	-0.526310002573826	0.112596404521405	-0.00405839681016151	0.00352796804502686	0.0336970859156224	0.0208658878158878	0.0138239090702326	-0.000265214382567325	-0.00760241378808746	-0.0183175930278872	-0.0289314925511842
0.111770089091765	0.0405146391807523	-0.0101003172282965	0.167564196092705	0.0260691469033694	0.0105226808394163	0.050881727517678	0.0277348597961778	0.0285790635843502	0.0182959138713929	0.00863843844018918	0.00708564192456283	-0.00969955717407882
0.574320583273903	0.276659181015659	-0.29841592833906	0.243868615727462	0.00464567529962867	0.00640037677797556	0.0726835055490458	0.0418920682788637	0.0212511485930537	0.00552302603880217	-0.0155934763077794	-0.0315312364765048	-0.0579405008313544
0.111760983147057	0.0382158405768244	-0.011803443528906	0.162355975501642	0.0252979903919676	0.00309165625942687	0.0484784216091708	0.0363399688709898	0.024810828947358	0.0141948233256972	0.00709913653515312	-0.00191141652265786	-0.00673798608673933
0.0409641564936586	0.00669129076086734	-0.00950938833166485	0.0385608818191799	-0.00644363469341422	-0.00383971859236833	0.0059842899235833	0.00105637689183064	-0.00192786089165221	-0.00514167664289127	-0.00782569654044474	-0.00788257066385358	-0.0109561941697729
0.301202299285241	0.042450294225823	-0.104569625255973	0.270816157401442	-0.0143681251009769	-0.0212677053715706	0.0382671863481522	0.022448078378989	-0.0149957853524815	-0.0178179152362737	-0.0294154622045166	-0.0473637949333382	-0.04667458966142
0.0552372165641761	0.0179925364477144	-0.0282739169938089	0.0188719468534965	0.00257288108150616	0.000353212055813519	0.00970455184529775	0.000505313488334963	0.00239510208297657	0.00146304656865984	0.00252703838916959	-0.00411465521034152	-0.0082064568184235
0.0448454610026075	0.00232416147719991	0.00964740414576332	0.0914859077976778	0.00184984331214305	0.00137029015691521	0.0203358775686277	0.0126482325826878	0.00621540013821172	0.00161006673452913	-0.00202071342916724	-0.00630769105162426	-0.00944584738159419
0.0362605157191231	-0.000158675974645674	-0.0164276268011955	0.0182317606936443	-0.00387213721603707	-0.00811378694036795	-0.00105697718133135	-0.000737912406477179	-0.00506960153997357	-0.00599296207820251	-0.00602342541043403	-0.00708681866647816	-0.00819699704466734
0.0964437155092926	-0.0080145485927596	-0.0345186653023362	0.0680960596603505	-0.0147437905064409	-0.0155004129094813	0.00350851141482472	-0.000675904678037062	-0.00631402371844517	-0.0151221017079611	-0.0168195866124803	-0.0194350747117562	-0.0230183388471052
0.100897822485394	0.061923516361701	-0.0368912637795118	0.0703413578346189	0.0104309149018109	0.010223036554788	0.0348986762597426	0.0218839839332351	0.0103556187300343	0.0103269757282994	0.00807072497745562	-0.00807999681998867	-0.00824892733163317
0.217503365844909	0.0190163681476464	-0.0393260818052484	0.297597131013072	-0.0123933566232932	-0.0112379146209885	0.0323389110610574	0.0242802270749303	0.00233122810345171	-0.0118156356221408	-0.0291244381994344	-0.0347916226167886	-0.05435936293736
0.0303551522392147	0.0326781583005813	-0.00892843414970617	0.0231410460791883	0.0187123760753248	0.00563848020096355	0.0294544948033209	0.0181307047292904	0.0256831665875781	0.0121754281381442	0.0132969330855226	0.0175096717893482	0.00884687826454922
0.932539576719577	0.0674604232804232	-0.602835291470695	0.0518667724867725	0.0190796825396825	0.00650423280423273	0.0160930158730158	0.0114882761682762	0.00245042328042322	0.0127919576719576	-0.00175772172272182	-0.0115484084542909	-0.0332363524166466
0.0683367785476405	0.0122884094651722	-0.0204412550261362	0.0585808563702069	-0.000512197066192682	-0.00300818655593343	0.0136828390560686	0.00612673528857985	-0.000409417333782011	-0.00176019181106306	-0.0061724614854221	-0.00830405837656722	-0.00837330428871312
0.016908115389269	0.00141982157475442	-0.0098985957734318	0.00221537312587936	-0.00320206213588861	-0.00172491909222827	-0.000600441685309063	-0.000590264908291182	-0.00249021669642829	-0.00246349061405844	-0.00309980687779388	-0.0032891778355606	-0.00477091906513649
0.893922385762386	0.106077614237614	-0.569859470213743	0.0731633285233285	-0.0111498334998333	-0.00834668627668622	0.0138808909608911	0.00128319624819628	0.0027622323972325	-0.00974825988825978	-0.0215423176823175	-0.0235302360602361	-0.0345591151740415
0.19561953643117	0.0671934996415109	-0.0653237841108416	0.175425861736447	0.000859154051251892	-0.000406756082198895	0.0491777912971197	0.0329993081259037	0.0116998394613906	0.000226198984526499	-0.00313727558628546	-0.018740200531898	-0.0198041943594245
0.363052329451263	0.13845264628989	-0.150084758235015	0.261367873054326	0.00808293686249578	0.00214554227792263	0.0658997323502446	0.0352896355047294	0.0247992509633493	0.00511423957020918	-0.00755380760170776	-0.014848370861939	-0.0291726380707973
0.0786164654847141	-0.0079298696481005	-0.0250818789267645	0.0628571421517317	-0.0134003008670957	-0.0119951602086922	0.00349053723672527	-0.00703571300847762	-0.0100116716038508	-0.012697730537894	-0.0153638183813783	-0.0209017639709991	-0.0242878490166116
0.0936893268296649	-0.00468447327475409	-0.0327900561846813	0.0680834656862522	-0.00994871141873631	-0.0122833721700023	0.00768174806089315	6.60608280527997e-05	-0.00791577018626578	-0.0111160417943693	-0.0135410730351804	-0.0163476780826161	-0.0171557439371492
0.0706434061508599	0.0308289883458905	-0.00406813500806064	0.100044291870488	0.019942459484023	0.00692989475566744	0.0401317446151811	0.0270576759856051	0.0216318801526305	0.0134361771198452	0.0062910228384998	0.00201066126236867	-0.00340781966271959
0.00848463442700871	0.0210966485881984	0.000160042955388654	0.0105601445630793	0.0139149521099962	0.00264782728078017	0.0148534723192944	0.0112465806913127	0.0116552953904926	0.00828138969538817	0.00913140029196388	0.00820995169860367	0.0085225026076834
0.00859243451197456	0.0209474775132296	0.00018131910289765	0.0110268437888516	0.00661806330875915	0.00639276968140556	0.00844901146669107	0.00386106269799283	0.00897972807477962	0.00650541649508236	0.0042937964380852	0.00756044698564678	0.00566597860979842
0.234491401692571	0.0207098567428043	-0.0691226154774053	0.240167784361518	-0.0287027099284796	-0.016681202825703	0.0261534579103607	0.0126378115421165	-0.00267277035241148	-0.0226919563770913	-0.029320424208063	-0.0371474626696444	-0.0475731156045624
0.29910322558118	0.099193544916562	-0.104609210439029	0.266490274395546	0.0205272817421492	-0.0144305433651962	0.0766963430039395	0.0538357483286616	0.0424331782007322	0.00304836918847651	0.0321023588945154	-0.0239462767231159	-0.0088003974559086
0.0948756997823804	0.00721390868593935	0.00131528677730516	0.167806522034281	-0.00367231048372198	-0.00122044006291838	0.029825607425281	0.0176328526057721	0.00270984126549807	-0.00244637527332019	-0.010318830404627	-0.0163235278207969	-0.0192797927645777
0.209979624968539	0.0191617010686223	-0.0353394797928056	0.29421767997025	-0.0121715468623197	-0.00862986687010933	0.0450984829384617	0.0190632174176677	0.00208667879249924	-0.0104007068662145	-0.0273855499959959	-0.0359408829824979	-0.0438084057263482
0.300933243523089	0.0484129510864656	-0.0881452132633798	0.322241824297979	-0.00847406086721941	-0.00832703819875402	0.0608562292421635	0.032735276783533	0.00896787672365956	-0.00840054953298669	-0.0265372596101323	-0.0360244096944281	-0.0584512098005603
0.931091957671958	0.0689080423280424	-0.602020245813434	0.0513692255892256	0.01170708994709	0.0126375661375663	0.0212335978835979	0.0276210582010583	0.00867079846079855	0.0121723280423282	0.0145755291005292	0.0177389153439154	0.00530911014911017
0.101824172730342	0.0617534448374803	-0.0377803120389672	0.0695891038670395	0.0157361916634419	0.0143506607233629	0.0326201801364568	0.0267805752745395	0.015655319922506	0.0150434261934024	0.0112774870516856	0.000912563813466175	-0.00540421830794813
0.0116084150414981	0.00778392058444784	-0.00295478788352048	0.0134675338788924	0.00131373672185085	0.00103553851953225	0.000828672061975845	0.00342955894101656	0.00412601162667561	0.00117463762069155	-0.00152997121114727	-0.000700587253325584	0.00275759921382671
0.0797455688277181	-0.00906409446747453	-0.0234929022818012	0.0681661138725431	-0.0125706635504198	-0.012195148437801	0.0026256400027425	-0.00328152607680308	-0.00894287409675364	-0.0123829059941104	-0.019860824481786	-0.0203477694033297	-0.02306549086081
0.551362947061604	0.310250196299584	-0.279796046221339	0.25359114275076	0.0766851748876854	0.0489968279448025	0.116444384880529	0.0592000229584222	0.0224002027821346	0.0628410014162439	0.0560348537381254	0.00791994804867024	0.0269162481775551
0.315546685222447	0.0453226299483809	-0.102801202235043	0.307130920239842	-0.0247521224062931	-0.0208043751453363	0.0470100977207943	0.0198589990268884	-0.00518526541990061	-0.0227782487758147	-0.0300975182074245	-0.0472081344985287	-0.0559835368312558
0.101701547038738	0.0515418839882112	-0.0404797590349053	0.0631161846742024	0.00399028046787848	-0.00917349720406992	0.00709126197300014	0.00822349297882624	0.0167121080842674	-0.00259160836809572	0.00100820089827645	-0.0146091882581857	-0.014427503740896
0.457923552741164	0.300172471036901	-0.205197177703308	0.288880034134124	0.0124194893882778	0.024541638571248	0.127353056823348	0.12833556898555	0.0723939443738123	0.0184805639797629	-0.0116605449531061	-0.0030948698098795	-0.0497829909376001
0.852905773485774	0.147094226514226	-0.532415254345951	0.103143396788397	0.0128613789913788	0.0250443154993154	0.048038480963481	0.0358917437355671	0.0304826704014939	0.0189528472453472	0.0225116840469471	-0.00644721296677175	-0.00813417378021708
0.572378587575926	0.356078422348768	-0.296393766651638	0.246219568221682	0.0281722748248943	0.0652798064234957	0.11808708896552	0.0832541953889926	0.0995106435635421	0.0467260406241951	0.0102587745097943	0.0276141327730061	-0.0133646552594816
0.0332855591667707	-0.00140737368330655	-0.0145157958646283	0.0162265347574999	-0.00361067670239934	-0.00531852055650231	-0.000105207799976838	-0.00185977182592565	-0.00417603251438616	-0.00446459862945082	-0.00675971900856059	-0.00575120672610497	-0.00843429431963748
0.471042697537704	0.171308728224386	-0.224776764018636	0.256134721248536	0.00839065108902942	-0.0113387041707607	0.0397089282707423	0.0404023922259742	0.0259878041390425	-0.00147402654086565	-0.0175408316303271	-0.0391962131179276	-0.0487349276561262
0.0600426899127143	0.00845936671852346	-0.011799231518878	0.0678438103745012	-0.00376350748732633	-0.00160415814175983	0.00874804553393434	0.00824758405104055	-0.00025159748785189	-0.00268383281454308	-0.00825973813660771	-0.010118274821463	-0.0119074429307537
0.13235758509207	0.0746960218828197	-0.0462810652445275	0.103296835171883	0.00169014796550884	0.0109646577975911	0.0354273000187901	0.0306087480702186	0.0260501781222862	0.00632740288154998	0.00871674452942145	0.0072576260744957	-0.00363658944307299
0.0934170168917794	0.0114043371313886	-0.0219410807458591	0.101552208338949	7.73905952563547e-05	-0.000114410337632403	0.0214055448755914	0.0123491968262778	0.000801090586190295	-1.85098711880244e-05	-0.00718710593265409	-0.0129627687249494	-0.0145826122977705
0.0936819117904815	-0.00719766957934902	-0.0340424419265576	0.0661469589767902	-0.00909654714259586	-0.0153649419666617	1.1516597682143e-05	-4.90781536916368e-05	-0.00747144742493927	-0.0122307445546288	-0.0157404910694741	-0.0221146042458746	-0.0211775539450284
0.845482462352462	0.0877549954709377	-0.52782381181308	0.101871505901506	-0.0117597609144668	-0.0219139961019373	0.0168279619977446	0.00887965705555227	-0.0139630094787681	-0.016836878508202	-0.0224998064181721	-0.0407334841380584	-0.0426969417889179
0.0542774968630283	0.0198819276663412	-0.0272335027959568	0.0201398876694531	0.00835188563942945	-0.00366596959187653	0.00210837986659281	0.00190596557015855	0.00331778204250988	0.00234295802377647	0.00104104830207195	-0.00108359598940398	-0.00275977921733794
0.572402831556707	0.267791814690325	-0.296927968690561	0.244452116473408	-0.0265416460222362	0.00929200330619351	0.0583532278431429	0.0450341959769808	0.0207580607921914	-0.00862482135802134	-0.0224780388522668	-0.0428841131621343	-0.0460177941955547
0.929592063492063	0.0704079365079365	-0.600530456976595	0.0528460317460319	-0.00150423280423273	-0.00422379509379511	0.0169465367965368	0.00565164021164022	0.00583912698412703	-0.00286401394901392	-0.00731957190957189	-0.0222621855094223	-0.0180587168662091
0.03260240659843	0.00977465828482355	-0.0187607700040355	0.00691722020822877	0.00543279737906212	0.00358748680835545	0.000446865380901509	0.00182974993023765	-0.00109047365977048	0.00451014209370879	-0.00422748596625031	-0.00142719585706672	-0.00673503158476456
0.0779945486117475	0.0551197410982242	-0.00870648587634115	0.100967537448385	0.0252936980163241	0.0133288840740024	0.0768904822201964	0.0539607408786593	0.0316779368876564	0.0193112910451633	0.0139324997673014	0.0253976020024036	0.0227966226643053
0.0797570844789881	0.00684557066226117	-0.0301553781718729	0.053474014904681	-0.00590097479259523	-0.0023190506624076	0.0141273130624882	0.00689747203451831	0.00595701041552846	-0.00411001272750142	-0.00618003490329994	-0.00873414991752847	-0.00992140398648536
0.412680547342334	0.115124760461465	-0.171592445873626	0.298070022875978	0.0177828325071636	0.000297065045636757	0.0807398047247593	0.0526402654513891	0.0717061471644582	0.00903994877640019	0.0138516227446484	0.00348430700955066	-0.0266199196487744
0.00563741645482192	-0.000720550995175925	-0.000291046489350291	0.00933948147871875	-0.0018490044246359	-0.000571591046900917	0.00031080887229733	-0.000731657769715482	-0.000593237407664664	-0.00121029773576841	-0.00184987693568549	-0.00202965454256868	-0.00194976932552462
0.854174362674363	0.145825637325637	-0.534808645889793	0.0984127585377585	0.00577122938064123	-0.00142287235072402	0.0387024863371922	0.0200893920893922	0.0172610384060384	0.0021741785149586	-0.00170466692566695	-0.0244915743624566	-0.0165681873137755
0.22698097528016	0.0213958997826152	-0.0649641393719522	0.237398852482426	-0.0113984053127174	-0.0151677110667142	0.0317310532257757	0.0130106775730936	-0.00265166489471511	-0.0132830581897158	-0.028000315137445	-0.0394974588157571	-0.0453602256771248
0.569479227361841	0.274072361598658	-0.294583082486019	0.245608985690339	-0.0223647398661557	0.0125720031793046	0.0748115770183782	0.0442861843449928	0.0388659124407356	-0.00489636834342555	-0.000999158658746113	-0.0122900377488914	-0.0374969940942491
0.128817770991275	0.0762334121883239	-0.0449407437788808	0.0997335792172209	0.00620608732447411	-9.43171933652232e-05	0.0537833812795769	0.0203776385649117	0.0280153442587011	0.00305588506555443	-0.00340770725897557	-0.0122747565253076	-0.00555035328523287
0.0724743608602209	0.0502533335497666	-0.00968430051982981	0.0885548627182401	0.00376800037439494	0.00637429180208095	0.0705676116013811	0.0178277521897032	0.0568716557482145	0.00507114608823794	0.0427526142875515	0.00833001885976722	-0.00336548483544694
0.908043333333333	0.0919566666666667	-0.580985684041199	0.068233722943723	0.0126261375661375	-0.0221887205604852	0.0337484920634922	0.0187394973544974	0.0153306349206349	-0.00478129149717388	-0.00281674603174609	0.00860425925925923	-0.018306344564469
0.927583386243386	0.0724166137566138	-0.598458821401362	0.0550451851851852	0.0135385714285715	0.0113301587301589	0.0262313227513227	0.0237815343915344	0.0144938410663411	0.0124343650793652	-0.00254713776230397	-0.0125909355468131	-0.0168564786520669
0.00938403365501601	-0.00385831086100962	-0.00310682806029617	0.00621807350176825	-0.00449346359941569	-0.00473484299843807	-0.00221275072299729	-0.00282151949283782	-0.00351696609863371	-0.00461415329892688	-0.00437668424257794	-0.00480991141456199	-0.00515311520738765
0.0356993765355322	0.00661602375579506	-0.0183923345820549	0.0131142699759266	-0.0020168561263201	-0.00322505670837196	-9.62952563921329e-05	-0.00182490985613069	-0.00438099223914987	-0.00262095641734603	-0.00413087369667065	-0.00655953600500744	-0.00543564931284904
0.0777602572578753	-0.00792233010930539	-0.0231907604959734	0.0668487665007684	-0.0142729654830117	-0.0113596564673369	0.00195978586993607	-0.00588906668727844	-0.00970616081415455	-0.0128163109751743	-0.0158044138370636	-0.0208774346493575	-0.0233415394772818
0.925449735449735	0.0597969783835801	-0.596282157424636	0.0573185185185185	-0.0218973569023569	-0.0102432637383256	-0.00014811151811156	-0.00318160413660407	-0.012816956201693	-0.0160703103203413	-0.0237952131691838	-0.0276952475411298	-0.0427509690692863
0.933070158730159	0.0669298412698414	-0.60399857964295	0.0493933333333335	0.0078733333333334	-0.0205058674658674	0.0271696296296298	0.026596507936508	0.0171400000000002	-0.00631626706626698	-0.0108566642616642	0.0102940476190477	-0.00439208994708984
0.0195130962226484	0.00367229649765881	-0.00946602680481558	0.00856967939164759	-0.00204357862115131	-0.00210349691116305	-1.35238531621916e-05	3.50136169284532e-06	-0.00152924268266288	-0.00207353776615718	-0.00283420988449977	-0.00372253681629152	-0.00366182400636423
0.535820047890533	0.213362144197324	-0.266166238324206	0.263262397366546	-0.0242146731159358	-0.000877730139399957	0.0689254549339006	0.0381985287504893	0.00865998301414117	-0.0125462016276678	-0.0207077998986007	-0.0406048249283374	-0.0629595334923995
0.0738753970005207	0.00884288466126554	-0.0248961798991953	0.0581272722742324	0.00963307110897825	-0.00200906116882611	0.016931936289009	0.0112935758965214	0.00592249531792162	0.00381200497007607	-0.000421050050933763	-0.00506215206047435	-0.0057480309586487
0.0614739723801312	0.0204928208071669	-0.00097531186554646	0.0928694616036408	0.00474656858708272	0.00121561887153498	0.0232125339084895	0.0153651690657226	0.0077055157595658	0.00298109372930885	-0.00356348756677852	-0.0071734539796405	-0.000394616223205635
0.0329692527905864	0.00315667244786295	-0.00581928290481921	0.0353660287885074	-0.000485109879981009	-0.00085931432738863	0.0074562944824829	0.00588508494299569	0.00304156724544582	-0.000672212103684823	-0.00234072779444058	-0.00427436324491911	-0.00554568005195582
0.000314383364605572	0.000169416864144003	2.21293397375845e-05	0.000184303919407639	2.32720890909427e-05	-3.92452807457312e-05	0.000283480380587795	5.57855846140368e-05	5.60281906913506e-06	-7.98659582739423e-06	-9.10594050723766e-06	7.88307394988753e-06	-3.69782363460553e-05
0.0618900056347387	0.0132239127560841	0.00126029919053221	0.0981048271971033	0.00119169426847197	0.00213317294189787	0.0251594976002879	0.0193922614852728	0.0100112233156522	0.00166243360518492	0.003620344529738	-0.0104887565061141	-0.0100658742470697
0.413364826897551	0.0733218710311519	-0.170063476007223	0.304380728890747	-0.0126362712047463	-0.0302699236435374	0.055380327112887	0.0209547827247886	-1.36298158971981e-05	-0.0214530974241419	-0.0445505136421285	-0.0593842277169589	-0.0620481375548137
0.00970630772161479	0.00828361218857768	-0.00238262922793018	0.0112467610764971	-0.00455828981492385	-0.00457643122752444	0.00631841117925036	0.00699017062485281	0.0066855119707061	-0.00456736052122414	0.00264634299409526	0.00584376616514633	0.00504017581819877
0.416769445468781	0.113145190491515	-0.173696342016604	0.300167166363831	0.0512057001483582	0.0369078017157266	0.110921122460022	0.0894894334140605	0.0348130072583351	0.0440567509320424	0.0180836467430849	-0.0148794694713038	-0.0395346233384952
0.0721364705811288	0.0424629105051296	-0.0312236431743001	0.0378429464248641	0.00184257185395252	-0.00246041633341103	0.0216064217775706	0.0188212317000947	0.0132347900350582	-0.000308922239729253	0.00995127028620656	0.0103786879556781	0.00179116639034328
0.651746360853832	0.171466243039562	-0.361191824723898	0.211792409576105	-0.0243097699031263	-0.0112517846234611	0.0381116680709495	0.0209900382317381	-0.00101273452681661	-0.0177807772632936	-0.0472717732279919	-0.0697172154623366	-0.062353496701461
0.0606468449991754	0.0136702017991173	0.00167615599067204	0.0971663155181466	0.00554456669282534	0.0101519140150587	0.0187753403272562	0.0112671905761429	0.0101362506921983	0.00784824035394203	-0.00154010942123885	-0.00587445829063414	-0.00385672828462853
0.0437286875003095	0.00264845702600789	-0.0202007066467389	0.0202219917358688	-0.00420363073604509	-0.00349537713453072	0.00167521483550247	0.00215670961100809	-0.00173238642194328	-0.00384950393528791	-0.0031778441430793	-0.00675473262495193	-0.00995712466192542
0.0693847237144811	0.0312088428886182	-0.0283469120748029	0.0384108088724823	-0.00437559637127571	0.00725838277197946	0.0192567292236181	0.0157107568562095	-0.00233852228817791	0.00144139320035187	-0.00483401767166647	-0.00689735005304726	-0.00762335040374339
0.0895439282550821	-0.00939720032160968	-0.032069344494555	0.0633938636779814	-0.0132353218957661	-0.0143365918486144	0.00348339187627768	-0.00450033035995831	-0.0101040092036793	-0.0137859568721903	-0.0137241209139201	-0.0189546664971307	-0.0233053974112281
