# Supplementary material for: Measuring re-identification risk using a synthetic estimator to enable data sharing
Source: PLoS One. 2022 Jun 17;17(6):e0269097. doi: 10.1371/journal.pone.0269097 (PMC9205507; doi:10.1371/journal.pone.0269097)
Supplement: S3 File — (ZIP) [file pone.0269097.s003.zip › wa/wa.vineCopula.1.4.csv]

risk_act	entropy_est	ital_est	hypo_est	g_err	g_vine_err	ave1	ave2	ave3	ave4	ave5	ave6	ave7
0.537272510102017	0.326375208398178	-0.22909962192622	0.25111472905586	0.0125079314852581	0.0170520758831487	0.0757840766283445	0.0523802494906754	0.100311023935718	0.0147800036842034	-0.0104790375856396	0.0305982604411804	0.00360101277502711
0.0864116694945158	0.0112056871308146	-0.0280550148806719	0.0551299592239772	-0.00127356792646836	-0.00431923130529913	0.0143561392706452	0.00771079550659899	0.00116223807313943	-0.00279639961588375	-0.0052551314376813	-0.00564245324186143	-0.011238093001749
0.369870810841849	0.221317774899337	-0.132073748618122	0.24315810622019	0.10124174687099	-0.00114267717975147	0.102110232250682	0.10772609760565	0.0669924112586535	0.0500495348456193	0.040932901526728	-0.0218064647957131	-0.0388870724093833
0.893682546897547	0.106317453102453	-0.506611231987357	0.0747991197691199	-0.00659435481185489	-0.0144398518294571	0.0220967224442223	0.0151869616494616	-0.000190200812474339	-0.0105171033206559	-0.0198250481952689	-0.0141824311377029	-0.0346827367755367
0.664224867387396	0.318958234038638	-0.321289624360182	0.204771081126947	0.0772340562404354	-0.00828972666979555	0.0838286566423238	0.0645205361197384	0.0412087834276291	0.0344721647853199	-0.00395504773852284	0.0154026948815853	-0.0324111380808414
0.432346264163387	0.0978572114009839	-0.153389815444287	0.287450231671656	-0.00844603416965156	-0.0199646070647973	0.0651446924676476	0.0286989590304559	0.00384463784334449	-0.0142053206172244	-0.0323586700768099	-0.0609080899355596	-0.0763346319892962
0.896557471139971	0.103442528860029	-0.507641918929958	0.075367528860029	0.000869657009657021	-0.0136473124098123	0.0332922402597403	0.0204201479076479	0.0185879347041848	-0.00638882770007765	-0.00876086038961033	-0.0126446081002332	-0.00748474572744784
0.893572391774892	0.106427608225108	-0.50589143785047	0.076009274891775	0.0124208225108224	0.0100716161616162	0.0266627867965367	0.0392368566972242	0.0127724783549784	0.0112462193362194	-0.00520859567719867	-0.00896897671772667	-0.000985705613830601
0.448401228445533	0.245255564453037	-0.181917284738003	0.237617644043231	0.0136438078490368	0.0515873620415459	0.0675210632209324	0.0862028441657577	0.0298664822524985	0.0326155849452913	0.0192811513677647	-0.00777265549689377	-0.0242142638099791
0.150624218815285	0.0478759144074679	-0.0375193797558759	0.134787208980611	0.011960997980148	0.000926318029256745	0.0307863204575419	0.0164029627894264	0.0158148797387262	0.00644365800470237	-0.00680815790985689	-0.00559803616956528	-0.0153261094626241
0.282899551509842	0.0431294460252927	-0.075115390329363	0.258954746054383	-0.0102078952344407	-0.0178963741459451	0.0397689008742701	0.0200475929042459	0.00171586586010503	-0.0140521346901929	-0.0280529975266188	-0.0460792738448446	-0.0563829642205303
0.935402142857143	0.0645978571428572	-0.540867514359596	0.0486578571428572	0.0169536904761904	-0.00616950937950933	0.00946226190476196	0.0180299206349208	0.0108325407925408	0.00539209054834056	-0.0168408125248933	0.0034993253968254	-0.0123218285880786
0.559232203023641	0.191847709936056	-0.251107980119415	0.226853535321373	0.0064190818034715	0.00398825521469914	0.0673212916279562	0.046574557344365	0.020639770088114	0.00520366850908527	-0.0165881295368421	-0.0262304841640617	-0.0357148007980824
0.896285443722944	0.103714556277056	-0.507668974356292	0.0753145562770564	0.00867516233766241	-0.00738147546897538	0.0280825721500723	0.0207034986113632	0.0243417983405484	0.000646843434343514	0.000734220001489816	-0.00106209568209559	0.0033213955203294
0.457122825085537	0.0951684005969228	-0.182398295366071	0.24928437080771	-0.000185119899904884	-0.00844684838352538	0.0607355299224763	0.0333794780657669	0.0186202727859198	-0.00431598414171513	-0.0207598050933747	-0.0397973640156225	-0.0545760320245281
0.301812527279979	0.0502447237225089	-0.0722795749545798	0.302947789272271	-0.0117529613945099	-0.0138754793449763	0.0559022283381423	0.0316948249573529	0.0113105995173428	-0.0128142203697431	-0.0209896036968091	-0.0365114781280243	-0.0523344987187277
0.857733265623266	0.142266734376734	-0.475965819464325	0.0994067343767343	0.0001012917637917	0.0186312906537907	0.0613917542180041	0.0544438177100677	0.0283170624147094	0.00936629120879118	0.00215826312576306	0.0154050801975801	-0.00864896853146857
0.0954114286535231	0.0155250026054114	-0.0243485968721801	0.0791481828738505	0.000839495634138765	-0.000340899311948195	0.0164500657060666	0.011647368895305	0.00673772983532236	0.000249298161095285	-0.00422408453185155	-0.00727160749415226	-0.0140445301886566
0.203770481161734	0.0680386501161853	-0.0581820050206699	0.167478566671301	0.011611733032359	-0.00370052960377668	0.0472777839444086	0.0257168212356717	0.013128561640106	0.00395560171429116	-0.00369299180303442	-0.01381213239698	-0.0269061034115687
0.0954493267303348	-0.00507035669494259	-0.0309454911543786	0.0603625126232813	-0.0078729206168168	-0.0113468493366717	0.00417743328101454	0.000330128686799949	-0.0101448371312578	-0.00960988497674423	-0.0128137054246054	-0.01668175350703	-0.0221155510020353
0.124460482726123	0.0187334218472778	-0.02533619134095	0.126188642521945	-4.22012810605416e-05	-0.00117111746879214	0.028919807646044	0.0152478040622892	0.00453775952130334	-0.000606659374926349	-0.00796392459712787	-0.0164618238111865	-0.0198058865766955
0.284235465201831	0.0413640560511179	-0.0769492755404807	0.255810416543205	-0.0168497393933562	-0.0140258747760685	0.0374065555375645	0.0174711853903224	-0.000837322411425645	-0.0154378070847124	-0.0299536455505237	-0.0484000407032186	-0.0507376831283115
0.929572738095238	0.0704272619047619	-0.535774150635365	0.053087261904762	0.00500197802197799	-0.0072758680208681	0.0200263492063493	0.00813377653778979	0.0065277777777778	-0.00113694499944506	-0.00354928640803642	-0.00704996031746041	-0.016526268037518
0.321436061633179	0.0927753898063201	-0.0908396644141953	0.281429842503038	0.0582548433022363	0.0348623868632699	0.0610240893259605	0.0909253754053901	0.011116352254	0.0465586150827531	-0.00335832662906765	-0.0105002746242152	-0.0393649289602465
0.432843813339576	0.0868475258390724	-0.169836061242106	0.24492737645212	0.00243384801103025	-0.0137951560847051	0.0589143812056884	0.0233276523872413	0.00742002527181257	-0.00568065403683737	-0.0319150437129944	-0.0312640460538451	-0.0476344765251062
0.0346124105952413	0.00853988015265765	-0.0149987089826136	0.0132244734179609	-0.00389388701493749	-0.00708750003726557	0.00802185832263573	0.00635989054300031	0.00270664610156704	-0.00549069352610153	-0.00425367103946202	-0.00214951251212896	-0.00377691802898168
0.562411354659145	0.193659989826671	-0.253274355061162	0.226775367197225	0.00674277125982015	0.00293189597649968	0.0660923407382956	0.0409956838493371	0.0287924859420786	0.00483733361815997	-0.012812803173859	-0.0221945008447991	-0.0451382417787741
0.0676859456389468	0.010643011530482	-0.0185022109828	0.0512164272213137	0.00135426767546941	4.21124577106163e-05	0.00974647280667401	0.00838287284279186	0.00132151152030924	0.000698190066590013	-0.00348485658752705	-0.00837632903606046	-0.00622172256264802
0.0859293978987197	0.00972000676466889	-0.0143887897870925	0.0916070987866518	-0.00353693065321843	-0.00612080574472604	0.0199580079639353	0.0123882203593513	0.00430428722904556	-0.00482886819897223	-0.00798470648365988	-0.0102147139988381	-0.0116818621478723
0.0403664178318202	0.0159172452533355	-0.00466023494530858	0.0338798846256524	0.0112474359557928	0.00108155305649418	0.0116423380845163	0.011656507843399	0.00526030296619022	0.00616449450614352	0.00340921528471747	0.000722174288295817	-0.00371975010181606
0.854688991008991	0.145311008991009	-0.472916924142504	0.102681008991009	-0.00330445702847881	-0.00852051517926522	0.0272923392995891	0.019778599039849	0.0111952947052946	-0.00591248610387207	-0.00765990134865147	-0.0217763799498146	-0.0398762814800701
0.303260393311206	0.0968387245999587	-0.0877716466112143	0.256755205960465	0.0146152544514724	-0.00773690766986695	0.0926564157689215	0.044843735061818	0.0134918390941797	0.00343917339080274	-0.0101528984728875	-0.00435648090452223	-0.0306751826255882
0.890033841713842	0.109966158286158	-0.503421826382643	0.0770261582861583	-0.00199490592740592	0.00544595987345986	0.021911170912421	0.0226656424131425	0.00818333888333889	0.00172552697302697	-0.00339851107226108	-0.0134058603463529	-0.0244748931623932
0.559562618456231	0.187717441392681	-0.250197228691343	0.228899418770722	0.00953692497859626	0.00923607778689528	0.0598529089372439	0.0329601778024311	0.0191316356302393	0.00938650138274577	-0.00978464697384496	-0.0338282162827714	-0.0367735750954208
0.0524061520232906	0.0199913116115801	-0.0237116392585393	0.0166708199560807	-0.00313744242219998	0.00575269183240655	0.0015348515573733	5.60708937630827e-05	0.00189404418902737	0.00130762470510329	-0.00600915079920301	-0.00207385018203622	-0.0104319519592733
0.303131868686906	0.0510195545316683	-0.0789557410019662	0.286259130796374	-0.0139462434234181	-0.0111358632989944	0.0460249922380044	0.020349122749121	0.00381713482587553	-0.0125410533612063	-0.0291294902077676	-0.0376861259637079	-0.0536604708192063
0.928384682539683	0.0716153174603175	-0.535306510399703	0.0528453174603174	0.0095938492063492	-0.000984712526036047	0.0214459325396824	0.0132921626984127	0.00907254509379507	0.00430456834015658	0.00393321248196254	0.00994549963924973	-0.0010208928571428
0.396694092644728	0.0727611662368904	-0.131165066023103	0.29586305838502	-0.0146741331010529	-0.0167511378337141	0.0535454249498202	0.0274947731735847	-0.00927339244795244	-0.0157126354673834	-0.0252081171255835	-0.0520037492359947	-0.0622989688921143
0.0243987968218534	0.0303092947054427	-0.00539046176577954	0.0170822261291133	0.00701837326453867	0.0102772730762105	0.0223639884996034	0.0116348475868461	0.0254040166117086	0.00864782317037458	0.00491005737143222	0.00675196123572514	0.00826174296603983
0.902644365079365	0.0973556349206348	-0.512037560107248	0.0734856349206348	0.00905203102453089	0.00503414696414695	0.0235905817630081	0.0175457142857142	0.00194096160783652	0.00704308899433892	-0.00672818365866168	-0.0033188751526253	-0.0161223304432496
0.45356381046229	0.160175775898919	-0.182334903888102	0.243512365553007	0.000483617251917645	-0.00318526900048161	0.0567924662769395	0.0310625056271578	0.0291031582162455	-0.00135082587428198	-0.0104144247003526	-0.0294128519623597	-0.0374407555393737
0.658625123576066	0.271775781488506	-0.318348729534985	0.203459491221799	0.0216199113931654	0.0114073059614177	0.07654516522146	0.0489062696470434	0.0274166563019398	0.0165136086772916	0.0119134202189294	-0.0232171067052465	-0.0364199213574862
0.12069178474094	0.093487249713721	-0.0156182910489893	0.145235041679013	0.0907462331044452	0.00320633795407937	0.087688212134877	0.0506972830687181	0.029316077633443	0.0469762855292623	0.0255229499937413	-0.00346761094075533	0.0345207629253873
0.453527533213637	0.233685240804117	-0.185499996683213	0.235852743864683	0.000866324456631207	0.0297708148581254	0.0574883880305219	0.0441337723673507	0.0189809297636436	0.0153185696573783	0.000369602000770464	0.00119234385977379	-0.030847154278571
0.0080734468127665	-0.00259104404163114	-0.00210610096336248	0.0051436825594173	-0.00256327638197681	-0.00273747852005859	-0.000961172623762351	-0.00158171224374325	-0.00241667748815104	-0.0026503774510177	-0.00388484111889432	-0.00384135097554484	-0.00400060481956874
0.298682456967088	0.0377832859513772	-0.0861588176023889	0.254313731329741	-0.0164988219381166	-0.0267719381277765	0.0404062838763885	0.0166833895372991	0.00288455616105526	-0.0216353800329466	-0.0309661102944569	-0.0413522648619034	-0.0516547561060837
0.930767063492063	0.0692329365079366	-0.537550786177809	0.0507729365079366	0.00742694444444458	0.00202029034690809	0.0110573015873016	0.0148887500000001	0.00585546176046192	0.00472361739567628	-0.00198101190476174	-0.0126527171439671	-0.0194680770414225
0.558081505671767	0.301199352737459	-0.241802851874183	0.249377261749563	0.071996900931521	-0.00713691153355656	0.106835139444245	0.0808667997142801	0.0782258356314955	0.0324299946989822	-0.0151488378311181	-0.0344239366741187	0.0165142628332352
0.542056876665239	0.217844410162123	-0.232796920463047	0.247482427512322	-0.0182725862748511	0.000116701696566857	0.0724651763542807	0.0423408573274838	0.0223063010296247	-0.00907794228914205	-0.0204299005440248	-0.0414644217322561	-0.063471035979814
0.897285873015873	0.0695699663887399	-0.508292467557299	0.075114126984127	-0.0223029200027025	-0.0175352586465822	0.0139187866300367	-0.000811645956382723	-0.0048318888056389	-0.0199190893246424	-0.0315307588488136	-0.0386552572060292	-0.0371855664067574
0.32390736045448	0.0895358993120132	-0.0946280072632576	0.277046331383811	0.0544299482050345	0.0503169645938621	0.0767352808557322	0.0413802035138706	0.0331867585523898	0.0523734563994483	0.015629724321132	-0.0122211105410671	0.0012928059018873
0.00776033964915265	0.000393931217672829	-0.000722432100406244	0.00537426251682376	4.21348797200339e-05	-0.000135860846899868	0.0010935269157965	0.000538512545543404	0.000321268033825117	-4.68629835899169e-05	-0.00133382861574136	-0.00192814385052197	-0.0025555295443845
0.419854510511157	0.114041872352542	-0.145993033664603	0.291567465079995	0.0193946305353498	0.04029767647704	0.0713470950910114	0.0679825117153079	0.0136537187269252	0.0298461535061949	0.00538968069343582	-0.0291940457406834	-0.0100645136315335
0.887163689088689	0.112836310911311	-0.499733727129206	0.082063153016574	-0.0036890317607231	-0.0139426723276723	0.0218179054279055	0.0110250989982239	0.00992851261075522	-0.00881585204419766	-0.013880083291107	-0.0141185852252041	-0.0202203057440926
0.203117589673276	0.023032346113631	-0.0340926382040893	0.236524378184658	-0.0105881314796499	-0.00777128219904083	0.0409605593912899	0.0232763956029937	0.0062475348255765	-0.00917970683934535	-0.0218650827823866	-0.0314431984949891	-0.0413131162035381
0.932079603174603	0.0679203968253969	-0.538308344583344	0.0506003968253967	-0.000525119047619094	-0.00322328282828277	0.0161378769841271	0.0060455393217892	0.00246978174603185	-0.00187420093795099	-0.0118480176767677	-0.0219078282828283	-0.023737059052059
0.0250933218074272	-0.000208364427597755	-0.00987845080559987	0.0106031024887215	-0.00328325650553826	-0.00273938634578811	0.000133075890250772	-0.000559128194082398	-0.0041518289161142	-0.00301132142566319	-0.00547230166170011	-0.00413846515388788	-0.00556818624392132
0.0648995960925717	0.0198013047033345	-0.000972818374344611	0.0863484770260883	0.0035473554638988	-0.00130357569655891	0.0303462446253578	0.0214960257011586	0.00662724500288839	0.00112188988366994	-0.000462608540052173	-0.00259238579677563	-0.00379320779147228
0.901808214285714	0.0981917857142857	-0.511273752896245	0.0740617857142858	0.00617036550406103	0.00663297619047609	0.0301340710678211	0.0159026676020058	0.00707086219336217	0.00640167084726861	0.00108108134920626	-0.00763279623154622	-0.0122644799644801
0.12817609422577	0.0192643083057094	-0.0283877513861582	0.124807498935098	-0.0033997091447199	-0.00700380439941338	0.0255949260229267	0.0169531285713552	0.0123006953254829	-0.00520175677206663	-0.00453815614442876	-0.0133547062034107	-0.0176145360431232
0.00566680257712478	-0.000478970962953194	-0.000397540964008382	0.00802368828733296	-0.00136874949830883	-0.000717204836231568	-0.000142174871473268	-0.00012376021438049	-0.000835564125059701	-0.0010429771672702	-0.00188253030209257	-0.00195067415725902	-0.00202752505776229
0.0399469299639948	-0.00975317426836449	-0.00677307327738397	0.0355855333039417	-0.0115504520291464	-0.0125847849282288	-0.0017502200579544	-0.00574604433738737	-0.00891752313671612	-0.0120676184786876	-0.0131474231142347	-0.0165012049287289	-0.0177936635381913
0.142591737242481	0.0578910734462623	-0.0330673463149143	0.134600645665921	0.00860266160636686	0.0051222891070013	0.0422144092307848	0.0291166644178933	0.0261604616030551	0.00686247535668408	0.0136465430855943	0.00448187376062781	-0.0104234471580881
0.414451654279729	0.07395758579434	-0.144430188746567	0.289386637100897	-0.00947116034859069	-0.0169575035972052	0.0567437793919728	0.0293790045652232	0.0100894370993559	-0.013214331972898	-0.0403692945636301	-0.0449079401481965	-0.0566270846328725
0.0749759945555729	-0.00931695414994152	-0.0197838882957984	0.0571629391565685	-0.0132157882113094	-0.00985331764999314	0.00420014518499355	-0.00274674642234334	-0.00519306035123529	-0.0115345529306513	-0.0158603387115907	-0.0195090081531425	-0.0185212093665036
0.0713813159019756	0.0511967430963336	-0.00854804113308183	0.0762154096756982	0.00386017273336013	0.0255812733173877	0.0609654755113953	0.0540321077647672	0.0129398409848756	0.0147207230253739	0.0110286177589567	0.00523899148610228	0.000555615328208497
0.452228845910174	0.242291859766302	-0.184177257166428	0.237298378791291	0.0123888789373683	-0.0081508445396774	0.106073316468257	0.0621330169371354	0.0397971124576924	0.00211901719884544	0.028647602480375	-0.0283505378920001	0.0166795665683324
0.666345192596974	0.262289698551165	-0.323376474083003	0.202705121608272	-0.0049917080011852	-0.000966952172475222	0.062082007928481	0.0421516789615864	0.0255249749601809	-0.00297933008683016	-0.00996361685874714	-0.0215257088490595	-0.04764210825049
0.529505650184758	0.12642047328783	-0.223862494230384	0.252141204239006	-0.0189611115141206	-0.0212572080989134	0.0457966813049887	0.0193621547823606	-0.0142864959786794	-0.020109159806517	-0.0479955938413831	-0.0555499934011507	-0.0742647104376757
0.580771734474018	0.356167747746594	-0.25937302799663	0.239310753094557	0.00863365906980718	0.0438952123682512	0.118884772213174	0.0736512043085166	0.105844380635476	0.0262644357190291	0.0418329670781487	-0.00222971867048649	0.0419299660545956
0.574511053456534	0.371722382751824	-0.255902765254377	0.237579120636938	0.0281977973840463	0.0215854880186761	0.115199394599955	0.0641061271993681	0.108604365690888	0.0248916427013612	-0.00223722819978722	0.00382521903295308	0.00587614774519318
0.45166276128955	0.243849350079512	-0.182788374821977	0.240601334955917	0.00919224245059685	-0.000454469194594354	0.06112921315435	0.0335037641895427	0.0239430066460312	0.00436888662800128	-0.0105452052906162	-0.0224925258569599	0.00377008603379975
0.019794602994911	0.0247336346996539	-0.00199496743777663	0.0187407857545287	0.0190067322557456	0.00273187040003276	0.0183057931317637	0.0140312358734906	0.0109356233827313	0.0108693013278892	0.00524064529696102	0.0082862155115339	0.00506364919388453
0.928500158730159	0.0714998412698413	-0.534509861650897	0.0544898412698412	0.00570195970695975	-0.00333908730158727	0.0125490990953492	0.00873383477633483	0.00116631951381962	0.00118143620268629	-0.00195105103230109	-0.0176343742368741	-0.0174383896731922
0.477223996791764	0.259664684590246	-0.194778028798773	0.249270207105818	0.0952008279365277	0.00448831672839989	0.0727437507092312	0.0626736063532618	0.0318024652020813	0.0498445723324639	0.00357183189133603	-0.0168836022603712	0.024067484510351
0.378240264809118	0.221081066783933	-0.138388280432867	0.241802038961966	0.0990148537853403	0.0542089984593432	0.126536375130992	0.0551271639584088	0.0286466545119567	0.0766119261223417	-0.00180851931986892	-0.00855252780303395	-0.0128166841270406
0.902742222222222	0.0972577777777779	-0.513076931185641	0.0713177777777779	0.0353543253968256	0.00366909812409821	0.0451001587301588	0.0300791143578645	0.0215467279942281	0.019511711760462	0.0151389912293403	0.00273302669552677	-0.00320853323439541
0.370634248935266	0.127143444540186	-0.132716851208583	0.243984638468899	-0.00996156564758588	-0.00333916845879445	0.0507721577506535	0.0378499546986162	0.00748807783829719	-0.00665036705319016	-0.0160813612284658	-0.0382032888904921	-0.04418037385657
0.0155325253423213	0.00129292714569561	-0.00801121412783561	0.00201225404508912	-0.00264007264796307	-0.00131168084984795	-0.000649481973747555	-0.000615553465563825	-0.000929492395288892	-0.00197587674890551	-0.00232220941995339	-0.00306938492876127	-0.00456395876404876
0.0441452683889158	0.00369670788283328	-0.0172660549264966	0.0203630178181812	-0.00294652757108915	-0.0022047627545651	0.00107900105703125	0.00280655117813768	-0.00181384688137179	-0.00257564516282713	-0.00332645043220135	-0.00820582457428969	-0.00647141061886703
0.931642896825397	0.0683571031746033	-0.537166394636344	0.0525171031746033	-0.000674444444444422	-0.0293448801843973	0.0135928357753359	0.00835226190476202	0.000464384920635053	-0.0150096623144209	-0.0118133652050563	-0.0100973412698411	-0.0110313564213563
0.084836834344631	-0.00541984192659155	-0.0256373829065057	0.0571265377015962	-0.00903018176411743	-0.00858681389606888	0.00466572481714835	0.00014162835332418	-0.0063995234843159	-0.00880849783009316	-0.0127386484583725	-0.0159970660523666	-0.0155698871979754
0.100849034079491	0.0667413704238462	-0.0331913637803516	0.0614410255492794	-0.0022772180229743	-0.00372352095915293	0.0377556544800839	0.0100671080341479	0.0048643079166691	-0.00300036949106362	0.000131925326512142	-0.00935951306228973	-0.00507078128917075
0.409445433442752	0.108820536842317	-0.13999070500836	0.292846408662511	0.0483771451783274	-0.015530050358389	0.0907252631659333	0.0635621913923971	0.0145768597580231	0.0164235474099692	-0.0179919466658733	-0.035305337401114	-0.0236320300970514
0.0756824764820013	0.049261386717973	-0.010131900829731	0.0791313862561804	0.00809094124447812	0.00356824988199665	0.0469869763589359	0.0320795004352425	0.0256048277955829	0.00582959556323738	0.0490644296678361	0.0319589506524244	0.0281405192177271
0.414966868739481	0.0735134900647378	-0.142975804981291	0.290873005402395	-0.0123118526234389	-0.0101946925988466	0.0591400450952649	0.0272724435065229	0.00704676065999049	-0.0112532726111427	-0.0306946556040948	-0.043537252672006	-0.0643340870523892
0.137855803207313	0.01140462215808	-0.0159359813377133	0.17438056812799	-0.00997875071530988	-0.00615709495199154	0.0280838699783842	0.0120430754455234	-0.000395196285513655	-0.00806792283365071	-0.0166534554431936	-0.0287723705549778	-0.0328777262391651
0.070216757615945	-0.00559795563453076	-0.0172895574464948	0.0563651325900261	-0.00853395122664249	-0.00959995458709821	0.00578185683733905	-0.000539787373955616	-0.0065303427409789	-0.00906695290687035	-0.0112480330681753	-0.0141994009433117	-0.0177606303763092
0.112058008843662	0.0374266213217679	-0.00772045288339575	0.151735010773689	0.0118336917903409	0.00259705298533706	0.0459184659217807	0.0335771615058238	0.025835224005161	0.00721537238783897	0.00251255714201019	-0.00377718757630727	-0.00465802569751241
0.155946022803951	0.102999328305819	-0.0407262892611743	0.13572862563932	0.00122980024260433	0.0240258507477058	0.0422467877129935	0.0241074155543806	0.0634910991050915	0.0126278254951551	0.0320553183103423	0.0359090057432068	0.0133500902687195
0.935008253968254	0.064991746031746	-0.539217922459289	0.051791746031746	0.00105603174603164	-0.00896219474969473	0.011827922077922	0.00354518800643788	0.0118335317460316	-0.0039530815018316	-0.00199178571428571	0.00190051393051394	-0.0179026984126984
0.0111685625349777	0.0237795118105981	-0.000551581097666438	0.0117504522706357	0.00828697846494322	0.0104189159232983	0.0110768795532243	0.0118025122142516	0.0110565916660771	0.00935294719412074	0.00796735942126542	0.00807686420815702	0.0104270172364385
0.463140159013324	0.314041432144813	-0.172453039070066	0.284505900752428	0.0872487788498925	0.0144571767960305	0.108381099640063	0.0550025346102437	0.0291915108746315	0.0508529778229615	-0.0114243589497501	-0.0286124197751967	-0.0440929635079949
0.0914380508674971	0.0151701205401404	-0.0218959037042785	0.0797974091472139	0.00417928245869685	-0.00723734799045811	0.0164227290233938	0.0137392318144109	0.00154288685683372	-0.00152903276588062	-0.00376695132544863	-0.00856167975733629	-0.0120401964200303
0.304343843756884	0.0528089705303935	-0.0774682192335745	0.291701510934192	-0.0164180720853435	-0.00283630955359548	0.0446733443773224	0.0287310417092138	0.000944325072924745	-0.0096271908194695	-0.0234948921871537	-0.0373749049417115	-0.0498797845007689
0.443179159661781	0.188324057792941	-0.16038766037669	0.285783718423351	-0.00949720775371571	0.0102669189953147	0.0741294855809352	0.0476540765645894	0.0312586796708586	0.000384855620799485	-0.0174811329835984	-0.0380868168431999	-0.043300082919863
0.656325814871055	0.268476713922365	-0.316436952297833	0.204782240787024	0.0166368345254885	0.0128872526479421	0.0682412995863706	0.0514341124413077	0.0461588696088229	0.0147620435867153	-0.0132715089631072	-0.024884386437769	-0.0376458519609514
0.12530239577	0.0802562756979218	-0.0352745906759016	0.0968958325016061	0.0110161009025664	-0.00473964051732829	0.0201765793089529	0.0384809251393925	0.0229778454479694	0.00313823019261902	-0.00459119884197012	-0.000864746406502109	-0.00749479266269215
0.550653913758649	0.319541527949195	-0.236081390365872	0.252655319080342	0.0949877355493711	0.0295267587511904	0.067501541041441	0.0684154263637768	0.0584267223072126	0.0622572471502807	-0.0135723378985178	0.0356506076793239	-0.0437281840339794
0.0861438152036875	0.0114134780459605	-0.0275170470040122	0.0560280364630965	-0.00246750730681987	-0.00674198039216632	0.0120230315718432	0.00880635994668152	0.00376114489885603	-0.0046047438494931	-0.00421884198966486	-0.00721421894319592	-0.00972974971013398
NA	NA	NA	NA	NA	NA	NA	NA	NA	NA	NA	NA	NA
0.0932430748511032	0.0143397898354982	-0.0235570246057638	0.0772848366341196	0.000923918143071273	0.00544549295483372	0.0212592742493685	0.0108840677676353	0.00388854131699545	0.0031847055489525	-0.00630922662935648	-0.00809329190113844	-0.0110672452284961
0.555435374076358	0.177892256497917	-0.24239721172652	0.243504340045227	-0.0361255339935016	-0.0149266123853479	0.0601642538889189	0.037999195836402	-0.000824432827589261	-0.0255260731894247	-0.0351005049983182	-0.0596802649400847	-0.0660430226514889
0.0447250858198012	-0.0074661466132353	-0.00942612495018486	0.0356963700950371	-0.0126245010681113	-0.0127959657098649	-0.00192595187699057	-0.00582189399135849	-0.00960357295446791	-0.0127102333889881	-0.015363106778372	-0.016046904406914	-0.0168443040082443
0.108092109434673	0.0111874745797825	-0.0322843403221452	0.079531536819535	-0.00155312438977459	0.000814758689066414	0.0191475868387943	0.00951302358236362	0.00584106115075692	-0.000369182850354088	-0.00331931207499918	-0.00901946130109398	-0.0139965720563279
0.111569344953139	0.0720240948741967	-0.0297451173342387	0.0924134999188149	-0.00179292721173457	0.00654017147652662	0.0229100232481674	0.0205006487032627	0.0489871823327006	0.00237362213239602	0.0363620010771914	0.0056320211233149	0.0237627997476723
0.453474107260816	0.313475486644769	-0.166409052114523	0.285580507282593	0.0930807645425171	0.0247675317348826	0.154348587442109	0.0518649531128524	0.0438217681406947	0.0589241481386998	-0.024599759276633	-0.0141789027214012	-0.0296378236107097
0.892998968253968	0.0743888779491558	-0.50539022841016	0.0764610317460317	-0.00854444416780331	-0.0330683052327789	0.0118783243145743	-0.00336562902641546	-0.00381059058502553	-0.0208063747002911	-0.0302774873886005	-0.0314470850155348	-0.0258391008606547
0.544909401758791	0.107152825444743	-0.241276014510812	0.231059404594348	-0.00772440425708143	-0.00811701065368131	0.0352099217070106	0.0139806041918106	0.0112556944823712	-0.00792070745538143	-0.0358290979200845	-0.0316298334958998	-0.0682957403302682
0.0715975018795363	0.00997468374007604	-0.0193935525013376	0.0540652921957608	-0.00242669804905782	-0.00387645763446233	0.0081275842524863	0.00708174384237202	0.00351410326913656	-0.00315157784176007	-0.00355300206549275	-0.00567458855483341	-0.00779207366471832
0.3936423311682	0.0726239958174388	-0.129898699456497	0.29262030422463	-0.00677069575251199	-0.0334949035894959	0.0509377704811416	0.0255144230548273	0.00412767449510371	-0.020132799671004	-0.0322620318137211	-0.0458857131862369	-0.0609153915400582
0.884186752969253	0.0725014313737586	-0.497988500321031	0.082313247030747	-0.0144421597167882	-0.0314898084626832	0.00546590512029244	-0.00667551506929609	-0.0144949414869616	-0.0229659840897357	-0.0200696625101969	-0.030236290484282	-0.0441467414014097
0.580609936180786	0.355952931557414	-0.258718718578976	0.239984099015408	0.0114398690403006	0.0289741100785014	0.0814228688439335	0.112595243649534	0.0554156622590124	0.0202069895594009	0.00394773763915002	-0.0202004807263493	-0.0202781783581362
0.852810132922633	0.147189867077367	-0.470704196284007	0.105239867077367	-0.00925014793428103	0.0122606171606172	0.0375895901320903	0.0255685022970665	0.0129623162948164	0.00150523461316809	0.00197792082917092	-0.00512919418412117	-0.0168499486024064
0.580344583181203	0.269254392527918	-0.258028133214734	0.240070002518688	-0.0262672410385604	0.0050340254546396	0.0720642508664101	0.0428080558134984	0.0255387176978225	-0.0106166077919604	-0.00549974449004142	-0.0356946753999237	-0.0590348163048529
0.0897566195541952	-0.00496063994837702	-0.0286848146390103	0.0574678879441545	-0.0117098175682869	-0.00971772812288538	0.00480672035233644	-0.000120890803309334	-0.00763165278171815	-0.0107137728455862	-0.014134850390057	-0.0177336186177184	-0.0193465803140328
0.0775759811164009	0.0548547699777716	-0.0102119794477748	0.0817390121623483	0.0310091088040035	0.00898579166341246	0.033139520991148	0.0576991593095295	0.0253942566100793	0.019997450233708	0.0122170491143411	0.0372590066856991	0.0138906855432916
0.470754089049926	0.170939808695479	-0.190951135844387	0.248785241562812	0.0165063840133898	0.0049955912306392	0.072049855715703	0.0354222659131909	0.0199405824309421	0.0107509876220145	-0.00650773337510607	-0.0227383893266243	-0.0368297525440211
0.93201873015873	0.06798126984127	-0.538088066675756	0.0511112698412699	-0.000462936507936496	-0.00689789682539665	0.0150672420634922	0.00822015873015891	0.00354546897546915	-0.00368041666666652	-0.00519796536796513	-0.0184074169580418	-0.0178373106060605
0.855660519203019	0.144339480796981	-0.474863232045185	0.0993779895689106	0.013537576035076	0.0019263203025045	0.0447436673049172	0.0439123556998556	0.0342929079254078	0.00773194816879019	0.0302033678821177	-0.00361286818165496	-0.00877987463924967
0.559806920188638	0.182470653187282	-0.253520153685791	0.222351554295418	0.00418024180454712	-0.0114299122361936	0.0507458069916987	0.0424525140018787	0.0217341957666203	-0.00362483521582324	-0.0210936290690108	-0.0293678579583774	-0.0481474801010012
0.931378849206349	0.0686211507936508	-0.538239437338123	0.0500211507936509	0.00935210317460311	-0.00330792929292933	0.0188822817460318	0.0232898015873017	0.0152156746031746	0.00302208694083694	0.00515085123210135	0.00574619949494959	-0.00637663919413911
0.931915555555555	0.0680844444444445	-0.538291544709497	0.0503444444444445	0.00545651154401172	-0.00322715395715389	0.0187819444444445	0.0144495634920635	0.00802603174603178	0.00111467879342897	-0.000146032994782996	-0.00947240079365075	-0.0161157061484266
0.928109444444445	0.0718905555555555	-0.53448694088618	0.0541905555555554	0.000479722222222145	5.39033189032034e-05	0.0212790674603174	0.00775341269841257	0.00418188131313124	0.000266812770562619	0.00258070707070701	-0.0107569734432236	-0.0167003871128872
0.319864241286583	0.102566113229909	-0.0905288438299074	0.282421243568613	0.0330296753742807	-0.0221718058345927	0.0705384188548905	0.0559585720457998	0.0353292431594797	0.00542893476984402	-0.0150007267809357	-0.0228497445805314	-0.00376180140785237
0.138112956525159	0.0477571458443604	-0.0297400562744974	0.134702789374454	0.000466360887334649	0.00878775354308323	0.0351664878005646	0.0278940340495442	0.0190777000216033	0.00462705721520895	0.000255554934819047	-0.0116899236633081	-0.0142696566355886
0.901642738095238	0.098357261904762	-0.512423613313475	0.0716272619047621	0.00556726190476209	0.0144433333333335	0.0193303183205684	0.0163904816017316	0.0155730362692864	0.0100052976190478	0.00123877705627706	-0.00751860255349202	-0.0133688719491293
0.655686782407322	0.31848710788795	-0.316577494754615	0.204762992730971	0.0272620806585707	0.0123179959643707	0.0967290367256968	0.0556331928593101	0.0629874258304082	0.0197900383114706	0.0513467306607642	0.0338839286028514	-0.0230229883807302
0.856801761571762	0.143198238428238	-0.474681693613924	0.101078238428238	0.00212237484737487	0.00257327450327449	0.0274314222623782	0.0280844381313132	0.0161255344655344	0.00234782467532468	-0.00905799169784471	-0.0180708750155261	-0.0237816215728714
0.0517728054741751	-0.0104295643097852	-0.0149173272131799	0.0331398944673112	-0.00936729958933972	-0.00955299704199897	0.000735336915124146	-0.00337122679276121	-0.00660510449068301	-0.00946014831566935	-0.0134139972164835	-0.0155295936306906	-0.0160184312876024
0.544358793365183	0.219285923237563	-0.235104659770585	0.245399979767145	-0.0157363866433806	0.0105749138605055	0.0620532436121009	0.0366001992538888	0.0158403200704624	-0.00258073639143752	-0.0288869802234544	-0.0296816732934778	-0.0501085835972499
0.855084743867244	0.144915256132756	-0.474185090275432	0.100066922799423	0.00498451576201564	0.00119980325230307	0.0336022655122654	0.0187872178148648	0.00689557567432564	0.00309215950715935	-0.000631921192842277	-0.0151460703185704	-0.0292430558983502
0.317115937476455	0.0968111793476363	-0.0875889031733623	0.282632144632745	0.00411586531221525	-0.00670545495415714	0.0837466488542606	0.0390899145024203	0.0188873394038854	-0.00129479482097095	-0.00123302656149771	-0.0230026803735082	-0.0181579676566899
0.0914715843856749	0.0581177051436615	-0.0326478051604859	0.0507934489863944	0.0239589231272605	0.00331799964754785	0.0359881124084366	0.0208719253013461	0.0100902124045674	0.0136384613874042	0.00597191815436966	0.0100374249914672	0.0137977457499743
0.894628502886003	0.105371497113997	-0.506392438182542	0.0762314971139971	6.83225108225605e-05	-0.0115069902319903	0.0208849210511709	0.00373693187123336	0.00400980907980897	-0.00571933386058388	-0.0094551473526473	-0.0286489319014319	-0.0282708359850504
0.545735838954706	0.110080928707232	-0.243512528887376	0.226417366973547	-0.0072953082762085	-0.0760915919978715	0.0417631644191173	0.0282343359031195	-0.0235245474300071	-0.04169345013704	-0.0506511683453744	-0.044521446239086	-0.0549740030951221
0.319953172489321	0.051576774240241	-0.0880828847707795	0.2863677619119	-0.0097173155500801	-0.0138982502820502	0.0462121718600019	0.0216291170091406	0.00292157095965773	-0.0118077829160652	-0.039481843081941	-0.0410344994993102	-0.0562053431698311
0.562341810741408	0.264295559496938	-0.254823510765397	0.222125189106186	0.0269161334474796	-0.00912105811017316	0.104058579843103	0.0528339112476546	0.0132926804207861	0.0088975376686532	0.047049642789412	-0.0296107077625427	-0.0286499886371339
0.925180396825397	0.0596811092557576	-0.532505436353841	0.0552096031746032	-0.0168405534910566	-0.0146955158730158	0.00642827380952382	-0.00454012291452499	-0.0108887667358926	-0.0157680346820362	-0.0208623722512866	-0.0377910663778314	-0.035984531130634
0.894355912698413	0.0748641749360908	-0.506289251061372	0.0767040873015874	-0.0148760750360749	-0.0164664299589298	0.010870217943892	0.00492151005856889	0.000131563148058955	-0.0156712524975023	-0.0146781262365085	-0.0261921646898853	-0.0312031587605439
0.924305515873016	0.0609099857043206	-0.530325868652475	0.0586144841269843	-0.00629214785214771	-0.00427228163649218	0.00498449855699856	-0.00428727019712305	-0.00663903068250971	-0.00528221474431989	-0.0159040695089223	-0.0241707961341726	-0.0327736620102301
0.113996054043942	0.0730186138779561	-0.0359690728115354	0.0793026963987562	0.0279791261089043	0.0278160107951211	0.0343231275734566	0.0249155372350697	0.0126893061689195	0.0278975684520127	0.0129078365848089	0.00443628006738285	0.00176810739992006
0.921767738095238	0.0619560918892695	-0.52879129853416	0.058892261904762	-0.00771795121545116	-0.024807558071014	-0.00289299519924513	0.00162844738594736	-0.0106888394706428	-0.0162627546432326	-0.0279647561931178	-0.0421128657309939	-0.0326521790792134
0.906258174603175	0.0937418253968253	-0.515916476125207	0.0693418253968253	0.00184754329004311	-0.00561906565656578	0.0215740927128426	0.0102257954545454	0.0145007395382394	-0.00188576118326134	-0.00268412698412701	-0.0181045346891672	-0.0172242247131954
0.106946564437383	0.0382009612482314	-0.00657958491106692	0.146525269978968	0.0211295688141687	0.00536352607229044	0.0480107922448516	0.0377739011990646	0.0186026187645858	0.0132465474432296	0.00538702612257239	-0.00268330443350313	-0.00280459186557817
0.0681098766077567	0.0296750558524271	-0.00313424640499105	0.0855547038051676	0.0214583052227469	0.00739501978543883	0.0353643534518468	0.0206650543658799	0.0196276382051406	0.0144266625040929	0.00454861833607442	0.00663507035022252	0.00318949181319435
0.47384599617849	0.262761580058398	-0.193559169169507	0.244825271066204	0.103228160883897	0.00441583278989038	0.0785087164975435	0.052795533649345	0.0662290507419295	0.0538219968368935	-0.00159233505646939	0.0193467783425417	0.0112178146600184
0.889287299089799	0.110712700910201	-0.502234723317143	0.0789543675768675	-0.00391308330558326	-0.00637418658139244	0.0318889404264036	0.0156278590690355	0.00225773448773459	-0.00514363494348791	-0.00665779803529798	-0.0177502179837706	-0.0227659818582691
0.448797655304489	0.150348276890993	-0.17894943202574	0.24597949860393	-0.00913853382428242	0.00696175863073439	0.054242367941675	0.0294062702279303	0.0112857898300538	-0.00108838759677399	-0.0191986200083691	-0.039142454913025	-0.0450453842578599
0.114466745937519	0.0703686652333022	-0.0298156746816077	0.096005582856932	0.00863518032514719	0.00420798405331747	0.0624218390680527	0.0320180376905278	0.0221378971024699	0.00642158218923233	0.0077754460883533	0.0322683014544285	-0.00787209551227286
0.899224206349206	0.100775793650794	-0.510245419772884	0.0735957936507936	0.00400984126984127	0.000256706349206159	0.0232955591630591	0.0209838888888888	0.0171745138888889	0.00213327380952366	-0.00542028422965934	-0.0151858282945125	-0.0206421706765456
0.0409407749891995	0.0112082845360598	-0.0187303243271524	0.0127881246067121	-0.00312230334609098	-0.00124788805429189	-0.00110314653857782	0.000318173970087314	0.00111411352902473	-0.00218509570019143	-0.00377863725260134	-0.00426337792828695	-0.0059683565170228
0.57466909842674	0.273871063147969	-0.253970227121538	0.242588477521954	0.00650716627107095	0.0110526885367926	0.0829676384447484	0.0541003673024748	0.0312562593717942	0.00877992740393185	-0.00464202970785665	-0.0250179048502182	-0.0421375716458868
0.124730194601738	0.0785215741815428	-0.0352773471125251	0.0949738759461586	0.012491906596572	0.0243870506664141	0.0318625034969793	0.00841364302553792	0.0169932774345421	0.018439478631493	0.00212279109611556	-0.00577471307488509	-0.0118424818454585
0.905570357142857	0.0944296428571428	-0.515248905090217	0.0698296428571429	0.00418734126984133	0.00130979770229778	0.0293245274170274	0.0165366071428571	0.0222187609041284	0.0027485694860695	0.000802146464646492	-0.0028533950036892	-0.00639049492174493
0.0775060311652377	0.0581992486404721	-0.0106390669463806	0.0823054798133802	0.0189155416122058	0.0198772435913452	0.04004359337179	0.0554071827678206	0.0516008659007072	0.0193963926017755	0.0178094771356274	0.00784349365978702	0.0328776894519321
0.434050836102919	0.0922002705235803	-0.153512865036116	0.289401389836429	-0.0121920433929069	-0.0197982704756673	0.0547868029230378	0.021940239654271	0.00334006457745289	-0.0159951569342872	-0.0455006462713343	-0.0577151307128391	-0.0746215022234611
0.933216746031746	0.066783253968254	-0.538875334441381	0.0505532539682541	-6.61616161612422e-06	-0.0248009093684094	0.0179139935064936	0.00740178571428585	0.00468966269841276	-0.0124037627650128	-0.00955176046176043	-0.0101220238095238	-0.0287968055324305
0.128251918841788	0.0182645044666981	-0.0269440098393107	0.128012729904075	9.74174340953315e-05	0.00150037430157943	0.0297988495654844	0.0156622241052654	0.00382242555791107	0.000798895867837379	-0.00785342735794536	-0.0136438611266927	-0.0206201209973328
0.202322059719093	0.0199199815753273	-0.0423639157031944	0.212585967193587	-0.0083585624320742	-0.00763884500555784	0.0354655145507529	0.0178404463293834	-0.00132783256263747	-0.007998703718816	-0.0184745145671791	-0.0318730432964996	-0.0397879880619508
0.0403465793144218	0.00295177094175232	-0.00823918518136249	0.0344422849554163	-0.00309668085393483	-0.00296025391544424	0.00843052363102491	0.00368037842424267	8.91450666774957e-05	-0.00302846738468954	-0.00438808796223025	-0.00528307977618237	-0.0067620133836577
0.903091944444444	0.0969080555555556	-0.514392058298612	0.0690697222222223	-0.00850368010257718	-0.00729783799533801	0.0200708531746032	0.0048745951270952	-0.000755011100011083	-0.0079007590489576	-0.00596875541125541	-0.0213704699888174	-0.0233680164565825
0.14637685625756	0.0542448420273628	-0.0383192023116948	0.126892434865765	0.0079118438645458	0.00292236054492917	0.0422135607046089	0.0251700447309431	0.0109222661504172	0.00541710220473748	0.00215268213466191	-0.00914968164439331	-0.0112840896755191
0.933668611111111	0.066331388888889	-0.538833457971988	0.051071388888889	0.00297496031746036	-0.00343702020202019	0.0152747222222224	0.0144004563492065	0.00740079365079382	-0.000231029942279859	-0.00357192460317446	-0.00939075702075676	-0.0171038618326117
0.29322330130332	0.0403179203419587	-0.0825828089950016	0.254469739644069	-0.0107504086467643	-0.00912268918131931	0.0417943359250733	0.024470534548131	0.000213811531387664	-0.00993654891404183	-0.0275994677766948	-0.0357937378666662	-0.0539135773200161
0.892464011544012	0.107535988455988	-0.504629651221181	0.0775159884559884	-0.00157259681282063	-0.01342806214173	0.0253303932178932	0.0142747979797979	0.00361090147060539	-0.0075003294772753	-0.00688016698579197	-0.0184229772808892	-0.022169408694105
0.304464957824233	0.0480351895677442	-0.0802654415733281	0.286058867499947	-0.0158388003945777	-0.0169621006095834	0.0484010617461019	0.0224393236598868	-0.00097898806210911	-0.0164004505020805	-0.0278078727781067	-0.0494551523443479	-0.0533969569668028
0.414779517488389	0.0707894302693108	-0.143579535071819	0.290142984418552	-0.00982001672700245	-0.0215458342887214	0.0478791031084199	0.0239730528170921	-0.00285148604210272	-0.0156829255078619	-0.0375016605910047	-0.0496186883568175	-0.070285965494611
0.659324343174852	0.267615584696678	-0.318907910609179	0.203756651074987	-0.00832380058126791	0.000534995129162996	0.0559770316093674	0.0470684680385808	0.0189449748258858	-0.00389440272605246	-0.00325279462738448	-0.0420511574277799	-0.0441959014844405
0.541447093435995	0.219664053308327	-0.231958160872595	0.250280040588865	-0.00273554333402015	-0.00655671933902346	0.055796792365536	0.0388735441873953	0.010603558384932	-0.00464613133652181	-0.0157157951889779	-0.0373944040077863	-0.0539132130804094
0.0391270884534446	0.0110190972289916	-0.017064040824305	0.0140097282340419	-0.000277850407525287	0.0036669890239436	0.00978413632278355	0.00656330846118704	0.00602908280934678	0.00169456930820915	-0.00264971123503711	-0.000219341458236884	-0.00414269012783129
0.92329373015873	0.0619258870744274	-0.529910511513794	0.0584962698412699	-0.01129382904677	-0.00955552891552891	0.00924540043290056	-0.004950017683929	-0.00471522935397928	-0.0104246789811495	-0.0229102084841541	-0.0231966936318038	-0.0361968811302072
0.0309075384748501	0.00897759133510977	-0.0155394378833421	0.00649165608786604	-0.00239493849943503	0.00011401968615125	0.0032380544757588	0.00114472742491033	0.00115745569273117	-0.00114045940664189	-0.000384002308422917	-0.00324247570194133	-0.0035111661175772
0.105444561957618	0.0251267782936356	-0.0244826327716602	0.0958710435662893	-0.00189723667642466	-0.00300351602490341	0.01806423152929	0.0172686921169976	0.00144684154960008	-0.00245037635066404	-0.00448532387347166	-0.0115371072322836	-0.0204964364759607
0.862162476967477	0.137837523032523	-0.479535957474521	0.097087523032523	0.034243278110778	0.00698624924911673	0.0406539958652458	0.0295720738983237	0.0209929473304472	0.0206147636799473	0.0219305727605726	0.00513288133628487	0.00892992862529618
0.563055435604179	0.188131268815212	-0.25375736837785	0.226685758251609	-0.000755128585078313	-0.0172427997371011	0.0573161718460133	0.0416387532764085	0.0199995411133032	-0.0089989641610897	-0.0220112000348168	-0.0314170258637284	-0.0427566559990337
0.935111984126984	0.0648880158730158	-0.540578862917231	0.0489880158730158	0.00903908730158731	0.00947944444444437	0.0220680158730159	0.0207852182539682	0.0161843253968255	0.00925926587301584	0.00830073412698407	-0.00706861111111112	-0.00306130411255412
0.132008560861103	0.0800007851350417	-0.0402854420775992	0.0944436091678443	0.0139020235925824	-0.011002063449963	0.0283270567950409	0.0116989046615684	0.00648949499061149	0.00144998007130973	-0.00349533188202497	0.00727671030723678	-0.0120496664665784
0.0331469401111912	0.000845860668418262	-0.0128133468280817	0.0163688055856087	-0.00252505883396266	-0.00308576715585568	0.00254997662220208	-0.000718375855053424	-0.00155690630076456	-0.00280541299490917	-0.00543743269142112	-0.0049983861807364	-0.00642861787038191
0.0359396446056133	0.0122881047648435	-0.0184686118319266	0.00658024733680427	-0.00662896975372037	-0.00580253684044987	-0.00102969567493317	-0.00391165843883939	-0.0034471805225694	-0.00621575329708512	-0.00122990068992233	-0.0063109214481447	-0.00191901556645289
0.0800166840432014	0.0118796186262544	-0.0245985388928243	0.0552496929039303	0.00314130747737779	-0.000521509916057677	0.0158482291054968	0.00986995025522136	0.00151892198361611	0.00130989878066005	-0.00358126531585583	-0.00543421014256101	-0.00881776713895521
0.105461712648288	0.0334325653381483	-0.00614498465203374	0.145317308160662	0.00938868987078798	0.00775770171654556	0.0477903875814717	0.0234341307461228	0.02305530376913	0.00857319579366676	0.00463055238378675	-0.00599191127988948	-0.00752936854706472
0.933023492063492	0.0669765079365079	-0.539655445140656	0.0488165079365078	0.0209723015873016	-0.00676559523809517	0.0236867063492063	0.0160369444444444	0.0202293055555556	0.0071033531746032	-0.00112001984126986	-0.00953652236652236	-0.00268862050960728
0.564204890667305	0.261122650348448	-0.25569922449985	0.224171348317712	0.0163278134836213	-0.00278564496692368	0.0691495245881869	0.0448355650213363	0.0608749012431591	0.00677108425834883	0.0524802169979708	-0.0229669614512589	0.00209074738555559
0.460069004815864	0.307660597896724	-0.172030719508371	0.281417586031234	0.00885164178534287	0.00153994954665715	0.131823382027372	0.0880114496170293	0.0563979676515991	0.00519579566600004	-0.00249169385640607	-0.028839346006634	-0.0443473800694569
0.136902237359164	0.0129377008277542	-0.0157188228019667	0.173039612791872	-0.00856053879905308	-0.00910198498792344	0.033089203017433	0.0129067668080758	-0.00108862021219328	-0.00883126189348826	-0.0184654027059555	-0.0257497548519494	-0.0307628319626335
0.475101071456038	0.26487834001577	-0.193463562498477	0.247747502627107	0.0278108508002616	0.0166403781316301	0.0702095176154263	0.0422072670115268	0.0346015853724639	0.0222256144659458	-0.00472146172953675	-0.0155918343644756	0.00989612437073023
0.934898571428571	0.0651014285714285	-0.539914663256454	0.0502214285714286	0.00652071428571432	0.0216440476190475	0.0180415674603175	0.0180892261904761	0.0110675838050838	0.0140823809523809	0.00152716269841269	-0.0117331150793651	-0.0106693245422405
0.0161971774756274	0.0209728484335428	-0.00174579041161716	0.0135696167123798	0.00988970583736254	0.00450117950110262	0.0191135002632919	0.0145223917467949	0.0121509541420063	0.00719544266923258	0.00902213232565671	0.00549965380205298	0.00633884672937335
0.901197936507937	0.0988020634920634	-0.512399255244337	0.0709520634920634	0.0158444516594516	0.00491350221673748	0.0458831944444444	0.0283816287878788	0.0131449553224554	0.0103789769380945	0.00981442321567316	0.0125502288828321	-0.00770789502164515
0.103667188443039	0.042017930190222	-0.0227877991029446	0.0979443591276062	0.0192275197448588	-0.00114818608435782	0.0352885704573327	0.0259578256010137	0.0128969551796469	0.00903966683025047	0.00610178654707155	-0.00093407933309797	-0.00753675016248626
0.662264102712927	0.262890090515377	-0.320162635279442	0.204746122306143	-0.0116032477000247	0.0177175547913172	0.067421733034101	0.0451294234174687	0.0201011295403664	0.00305715354564617	-0.00850223509420245	-0.0241981409065225	-0.039734900127793
0.658050072178532	0.321133567518019	-0.320140137669965	0.198885103752178	0.0208163057179485	0.0145536230158256	0.0776660595387737	0.10384358071014	0.0654902856231933	0.017684964366887	0.0315505563572441	0.0455959278869459	-0.0283030542085948
0.857263087745588	0.142736912254412	-0.475403440084774	0.0999219122544124	0.0353066808045756	0.0180833688370454	0.0550483606671106	0.0441527348876615	0.0307504593323343	0.0266950248208105	-0.00388231205799694	-0.0083462182672418	-0.00558672207895039
0.891452467532468	0.108547532467532	-0.503525646703696	0.0788491991341991	0.00701193722943716	0.0103784978909979	0.0392767784992785	0.0319000324675325	0.0388919570707071	0.00869521756021752	0.00635043902863563	-0.00246822415243853	0.00373123695748689
0.0782682827881504	-0.00411137122284928	-0.0200475947568199	0.0607204370850833	-0.0104513435413335	-0.00779475377733369	0.00430188967508915	0.000197427555990268	-0.00450022256005815	-0.00912304865933358	-0.0122119907395368	-0.0152717624962738	-0.0189493432909326
0.111222358663945	0.0288541016610138	-0.00762654522798403	0.15033042545982	0.0106463283123775	0.00123761269399712	0.0353232292413675	0.0225901778647356	0.0124320967309091	0.00594197050318729	-0.0111024833865495	-0.0130668086874049	-0.0147546388580045
0.927349285714286	0.0595664482821372	-0.534441069480574	0.0537107142857143	-0.0124024750541856	-0.0327847603462273	0.00238709706959694	-0.00245877275502271	-0.0158073926073927	-0.0225936177002064	-0.0254432212354639	-0.030604911660211	-0.0437333960819148
0.655404999726037	0.272086026724843	-0.31644762609589	0.204466343006671	0.0179824012457589	0.00235700211418288	0.0612115163079825	0.0456006177252111	0.0327810960746164	0.0101697016799709	0.00129935604472453	-0.0158910386848031	-0.0365726567893244
0.102404046894534	0.00111857326829157	-0.0219813738791115	0.0947195537051628	-0.0126423040267118	-0.00963886587703429	0.0130862032779857	0.00561096511188118	-0.00574825903312486	-0.011140584951873	-0.015511298482934	-0.0219599924789635	-0.0257953233989293
0.90479253968254	0.0952074603174604	-0.515153070226778	0.0692474603174604	0.0139481421356422	0.00639536435786447	0.0349289484126986	0.0433215079365079	0.0259941468253969	0.0101717532467533	-0.00135409000721487	-0.000451960854575773	0.00630652481208083
0.454613467098208	0.24488144534693	-0.185279800906724	0.238006994221769	0.0246288834684826	0.0202312988553434	0.0727035467676881	0.0583141056616617	0.0323426229132519	0.022430091161913	0.0131507481257783	-0.014017021109038	-0.0445325668796108
0.215986696607745	0.0205180058692275	-0.0293439268488503	0.278137345971192	-0.00947835441922748	-0.00165760708761317	0.0491515247716508	0.020186425955971	0.00281538766595943	-0.00556798075342033	-0.0208393916210832	-0.0331769203693905	-0.0414738071357231
0.882049814629815	0.0707062228511055	-0.496888757615142	0.0826618520368519	-0.0155078421625674	-0.0140733841508079	0.00894500113093777	-0.00162684290855342	-0.00501020761369786	-0.0147906131566876	-0.0241640458165847	-0.0322761260228944	-0.0344840423615987
0.204069419815511	0.0215849692380579	-0.0353421486236069	0.235835281233422	-0.013512631055881	-0.0101819745249561	0.0380366537765357	0.0198886516840453	0.00499990138391976	-0.0118473027904185	-0.0236966432113494	-0.0309298210991726	-0.0446417934049397
0.195151558028427	0.0801853503419685	-0.0530745910820253	0.168037881202263	0.0184724252066809	0.0111644836809402	0.0506277959296146	0.0343255015750525	0.0204418908038296	0.0148184544438106	0.00996255163986329	-0.00945158151123379	-0.0140896030385384
0.857729486346986	0.142270513653014	-0.476377538505017	0.0984021803196803	0.0105257770007769	0.0201239320401819	0.0474286684149183	0.0355910349372849	0.0291333383283382	0.0153248545204794	0.0140488829226328	-0.00552775683380957	-0.00412928293928294
0.90336	0.0966399999999999	-0.513320333451402	0.0716	0.00130991425241422	0.00476230685980683	0.0285974404761904	0.011224983535971	0.0101904802142302	0.00303611055611053	-0.00329203817016321	-0.00859505578571762	-0.019678991841492
0.397269021791089	0.0667982262736428	-0.127519035838353	0.305266153647507	-0.0248671248997543	-0.0171336619015809	0.0517906930773755	0.0231346716469898	0.00334906297833437	-0.0210003934006676	-0.0270158278702902	-0.0560760817118044	-0.0601414926312379
0.107983068292467	0.0723895658777727	-0.0253639341066028	0.0976477360798612	0.0721114027677743	0.0293922845675154	0.0300483894691036	0.024700233761105	0.0109911429145014	0.0507518436676449	0.000277285143778852	-0.000958793701074628	-0.0127921442951393
0.893359607892108	0.106640392107892	-0.505180369877411	0.0769820587745588	-0.00780225276185798	-0.00509243322037445	0.0161699754412256	0.00955962641525143	0.00122607919857909	-0.00644734299111616	-0.0146540523365524	-0.020626330806795	-0.0273261944146755
0.129455212469825	0.0196109194910189	-0.0291532482583467	0.124412667583078	-0.00259795557718209	0.00258304299233214	0.0282093543635646	0.0134881822550713	0.0104158544284307	-7.45629242496215e-06	-0.00555210141765695	-0.0164585546844347	-0.0170247520039274
0.922596031746032	0.0633510209143766	-0.529803212525529	0.0579039682539683	-0.0162919999444999	-0.0259442476326825	0.00125708833241922	-0.00177418179043176	-0.0146708275343936	-0.0211181237885912	-0.0210143772893772	-0.038174419039713	-0.0373057129144712
0.572698056865109	0.370526181627566	-0.253586859751027	0.240818434032019	0.0881678098252469	0.0106333732441151	0.0924310187671217	0.121833995252007	0.0372768448333097	0.049400591534681	0.0112447176316797	0.0517716469972261	-0.0343093404853271
0.483881260165732	0.171708646801097	-0.199567108620384	0.2461276021846	0.00420803879036141	-0.00743186809339108	0.066314031673868	0.0403407741059551	0.036169876189937	-0.00161191465151483	-0.00573832368207089	-0.0220522172055476	-0.0343967370298761
0.904796984126984	0.0952030158730158	-0.514875729167181	0.0696830158730157	0.0350521825396825	0.00278594017094014	0.0257483387445888	0.0314532142857142	0.0240962438949939	0.0189190613553113	0.0156396825396824	0.00664107359960298	-0.00512732878828737
0.0304627371777219	-0.000388437337148224	-0.011699013553074	0.0131202504082175	-0.00304695189257545	-0.00247101390525584	0.00338476849899299	-0.00135252636473226	-0.000442935796833497	-0.00275898289891564	-0.00250981987192382	-0.00311892097039364	-0.00620678375178386
0.302153209745785	0.102846329423877	-0.0899968147206309	0.249234322918273	-0.00245637113046537	0.0515713626138363	0.0801177623806882	0.0533557052475664	0.0172632393360891	0.0245574957416854	-0.0235534867318734	-0.0361288495749876	-0.0258231708387541
0.0314809245189675	-0.000686621127406896	-0.0120447317816992	0.0142020775233901	-0.00311999422747981	-0.0063723638611499	0.00198376979128942	-0.000954884251330109	-0.00247972113343676	-0.00474617904431485	-0.00289764168279047	-0.00651693294828986	-0.00681055688654866
0.548102542510729	0.218032366337475	-0.236882032779504	0.246391175725258	-0.0143045765297602	-0.00607924431395812	0.0774553023026405	0.0524809160007327	0.0231557079400828	-0.0101919104218592	-0.0214782379678016	-0.0430485917376163	-0.0580739122100936
0.657612892721833	0.269284876211171	-0.317938412377752	0.203822377167476	-0.0026043070656091	0.0136474245479783	0.0739924899299557	0.0540012501230882	0.0386599216809933	0.00552155874118454	-0.0116262312910429	-0.0190917279892246	-0.0344506322496322
0.111562266278484	0.0683810932034819	-0.0351267075531843	0.0761520824432442	0.0107776917690661	0.0217622725809069	0.0427541961407644	0.0183035503102988	0.0332101389931368	0.0162699821749865	0.00954827765812959	0.0199900581789207	0.00503712331052632
0.0437403179376057	0.00114235860130676	-0.0176056473154546	0.0188300807449341	-0.0032042347058998	-0.00490345212054819	0.00224422705931769	7.39743059565354e-05	-0.000752436504035191	-0.004053843413224	-0.00595550744204593	-0.0103740793439882	-0.00949568034622909
0.22086729543326	0.0194924800614142	-0.0318311420261111	0.280075748045001	-0.0144550938363774	-0.00983721067414003	0.0409386385515076	0.0210868285029104	0.00402621343980694	-0.0121461522552587	-0.024090947968597	-0.0418464467938673	-0.0492784707488929
0.559828377027807	0.187494932397279	-0.251862427468989	0.227575773124499	0.0101435019061695	-0.00733693913365485	0.0606940782818011	0.0343599893014652	0.0132979564328153	0.00140328138625734	-0.0128687434667204	-0.0228480448465459	-0.0588906424986857
0.230612397206343	0.10485902095707	-0.0596133107390826	0.213006726993194	0.0537341618950477	0.004211022898718	0.0459887727528688	0.0526404030153798	0.0470320671542252	0.0289725923968829	0.00369671156714216	-0.0148327655806177	0.00457755299101886
0.0947768591542514	0.0627842472809129	-0.0300487566489294	0.0602071901619839	0.00482449692094733	-0.00240512244890854	0.0138900813652758	0.0190511867552333	0.0126123172499472	0.00120968723601939	-0.00651729554047642	0.000202844981887468	0.00170307457285515
0.554360116362131	0.192417040696702	-0.24797665144808	0.228121058707258	0.0157855594225266	-0.00986129367243693	0.0657418015402635	0.046314168230522	0.0147911566141216	0.00296213287504477	-0.0164644785391418	-0.0483686442004998	-0.0469179295068726
0.115688018359751	0.0734128810169556	-0.0369479954729423	0.0785028839492362	0.0184765656483255	0.0240968265100368	0.0270904013471419	0.0250399617998996	0.0195714086166694	0.0212866960791812	0.016979755943245	0.0169051496754655	-0.00520027554668451
0.0312441738435116	0.00973638384762514	-0.0156976740845064	0.00663480739731255	0.000516851736825818	-0.00458056005412392	-0.00318891819048817	-0.000435574504295554	0.000615808190899989	-0.00203185415864905	-0.00604488817964718	-0.00170048001161026	-0.0031539240184187
0.0661001562311492	0.0250547356375136	-0.0038985327548392	0.0791960356454086	0.012109239081638	0.0058298470614115	0.032054909878099	0.0236800429847091	0.0171626621792031	0.00896954307152474	0.0059987997005458	0.00128226979598206	-0.000582744968592439
0.0677559646410434	0.0272543943698869	-0.00282684345595639	0.0857132314076165	0.017510678114559	0.0120934947018157	0.036490693493642	0.0250405992389893	0.0230462872631254	0.0148020864081873	0.0119106087947187	0.00907360732490087	0.00522936910050184
0.479105141305593	0.169738606586436	-0.197175263621337	0.245631621055595	1.04622422432143e-05	0.00575307372323425	0.0523151229523369	0.032976668109169	0.0249982981650286	0.00288176798273876	-0.0185177328641827	-0.0264525981868251	-0.0440234480649614
0.00885441233575954	0.0304340781618101	-0.000536961413601923	0.010489450527913	0.0170007369241072	0.0089776556332883	0.0155777888012591	0.016545212701051	0.0159862547151966	0.0129891962786977	0.0210263088833781	0.0120061095561126	0.00926321503024792
0.886149439449439	0.113850560550561	-0.500540078937857	0.0790205605505606	0.000568591110471806	0.000831892033087644	0.025522752109002	0.00871781191031185	0.00427796363494892	0.000700241571779725	-0.00743935070097035	-0.0124661711899212	-0.0184635571536308
0.0662015845844612	0.0086995968346366	-0.0243455820088958	0.0336615787048927	0.000276387453174848	-0.00207226683928782	0.0106864671812206	0.0065498360562434	0.000709496234509666	-0.000897939693056488	-0.00236744894559501	-0.00285163650710263	-0.0083122371372601
0.104833621318053	0.0315775274273831	-0.00436420429840551	0.149955859882775	0.0138325768787429	0.00100143872019398	0.038777776339693	0.0332647280976385	0.0143002729231527	0.00741700779946845	0.00197240424084208	-0.0089509222367166	-0.0135554528012007
0.456062310476998	0.0984423031379123	-0.180488476855795	0.252272883365626	0.00515376141136009	-0.00373252836059501	0.039541032045911	0.0191944878360665	0.0024001546502595	0.000710616525382568	-0.0152691828371495	-0.0355617134264395	-0.0666829881901357
0.930432182539683	0.0695678174603174	-0.536480318183435	0.0524878174603175	0.0083426984126983	0.0148291702741702	0.0179681746031746	0.0223155555555555	0.0100536742424242	0.0115859343434342	0.00588543650793638	-0.00782930555555572	-0.00952759969197481
0.906618015873016	0.0933819841269842	-0.516885922841919	0.0676119841269841	0.032761626984127	0.00759007936507949	0.0231340620490621	0.0220385948773449	0.00333895590520583	0.0201758531746032	0.017643340964591	0.00283202380952385	-0.00101110556110562
0.858759518537018	0.141240481462982	-0.475595379118832	0.101212148129648	0.0106368245643247	0.0298147896547898	0.0440950495337996	0.0344003710178711	0.0265372229853481	0.0202258071095572	0.016320952400283	-0.0124277901076392	-0.00579755812406546
0.839974477744478	0.082525303715087	-0.462309853585471	0.107675522255522	-0.0156642027498645	-0.0236203543606255	0.0137605207342107	0.00690957361590394	-0.0115995215465128	-0.019642278555245	-0.0283915245060319	-0.0387894954434089	-0.0466365380831397
0.541563918836635	0.216749149827379	-0.233962171519045	0.244464117773647	-0.0182011688827003	0.0155062759064289	0.0598416066594915	0.049107400601952	0.0347582631985719	-0.00134744648813567	-0.0264690587822304	-0.0225486532249201	-0.0569124073886067
0.859100641858142	0.140899358141858	-0.475711447690004	0.101201024808525	0.0131261731437442	0.0142964885114885	0.0389707450371266	0.0448785356310355	0.0222190761934143	0.0137113308276163	0.0147950910200909	-0.0045707409545539	-0.0104739713934681
0.00734033192977414	0.000329290150671318	-0.000669876885842543	0.0046974335668115	8.16674122327927e-05	-0.000833856216744631	0.00195070436284517	0.00132322245269683	0.000272595139959714	-0.000376094402255919	-0.000632213521916849	-0.00131766926929186	-0.00201278541954736
0.92359626984127	0.0625197710445413	-0.531626552967507	0.0553137301587302	-0.00797525238650243	-0.0515088701448301	-0.00671668803418812	-0.00448926979474773	-0.00823699841824843	-0.0297420612656663	-0.0260050449135918	-0.0287960030462314	-0.0306864351693628
0.481868279808137	0.260290505117257	-0.198189529954922	0.247152780559094	0.0241300413422741	0.0463749144655597	0.0734551400261372	0.0659608484515811	0.0203238057768158	0.0352524779039169	0.0342310725478376	-0.0172936015536596	0.000112837120002263
0.907900912698413	0.0920990873015873	-0.51664397586141	0.0697290873015872	0.033799761904762	0.00431033038856565	0.0291403841991342	0.0305772222222221	0.00750634832895869	0.0190550461466638	0.0232175396825397	-0.0138368148518148	-0.00900039321789314
0.892606161616162	0.107393838383838	-0.504625507996076	0.0782038383838385	0.0309384812409813	0.00189395743145748	0.051542766955267	0.0320986850649352	0.00623659632034634	0.0164162193362194	0.00417085275019102	0.0059174296536797	-0.00136432636807637
0.0125640694741051	0.00651349162505221	-0.0033505811430953	0.0111054594191705	0.00301901636788833	0.00229970507807225	0.00395896740952188	0.00405611667989128	0.00256069878923482	0.00265936072298029	0.0037786171459619	0.00374362409828286	-0.00550783359488018
0.452366420620494	0.178171124796475	-0.165811846711513	0.286651139019012	-0.00669637351319669	0.00640029555894417	0.0631880412331928	0.0343092831307732	0.0138167322013635	-0.00014803897712623	-0.0336633463006132	-0.0415717691898576	-0.057210209944307
0.454910514344443	0.240936539679726	-0.183846328074583	0.241186443709124	0.0100269751849976	0.0367474791717737	0.0726116076086786	0.0391331068848204	0.0835395850029264	0.0233872271783856	0.0343345543724844	0.0265207364422606	-0.0435524921683342
0.933242380952381	0.0667576190476191	-0.538056113302155	0.0522776190476192	-0.00842309523809504	-0.00916090548340542	0.0143731944444445	0.00836914682539691	0.00440125000000013	-0.00879200036075023	-0.018731475052725	-0.0159218114810026	-0.0207790566378065
0.0922244037252378	0.055351857998508	-0.0322002964274681	0.0531006359486799	0.00285985978159457	0.00305753384334014	0.023249788769919	0.0334611648492698	0.0265540547576456	0.00295869681246735	0.012195155550188	-0.00121866730099111	-0.00133697180314361
0.319291003809133	0.0488766970565931	-0.0874731591485467	0.289003210531066	-0.0118058772454511	-0.0182483991512615	0.0492846541396267	0.0263216393500075	0.00633718374805448	-0.0150271381983563	-0.0354494670967653	-0.036661298448447	-0.055282003011069
0.925498650793651	0.0567875186795503	-0.531897900948507	0.0566413492063492	-0.0178307393775814	-0.0283196807359307	-0.00381212698739175	-0.00763992378966061	-0.00941762444663186	-0.0230752100567561	-0.0277514745561457	-0.0322411738057694	-0.045598201714651
0.934212936507936	0.0657870634920635	-0.539518903118675	0.0502970634920635	-0.000817222222222136	-0.00599418470418478	0.0141219047619047	0.00878769841269855	-0.0013274007936509	-0.00340570346320346	-0.0118613721001219	-0.0237167315609227	-0.017991719114219
0.527370501713927	0.124112864350837	-0.221898729447723	0.25306606942155	-0.024381757184868	-0.0315709154288902	0.0429777738496175	0.0314740109568383	-0.000583829642985756	-0.0279763363068791	-0.0385924911689135	-0.0595164480975156	-0.0751868304743067
0.30197994174894	0.0459013356584697	-0.0758764982034836	0.290026534469657	-0.014216072618536	-0.0190368245561734	0.0472846174305137	0.0240007916555174	0.0051830838817864	-0.0166264485873547	-0.0344962645488895	-0.0441646027680812	-0.0529498308963142
0.904423571428571	0.0955764285714286	-0.514174008962898	0.0707364285714286	0.00539914113664108	-0.0142208405483405	0.027295086996337	0.0203438492063492	0.014314016955267	-0.00441084970584971	0.000892564935064954	-0.0099318379998915	-0.0144493383699633
0.0240860367069355	-0.00205586436588077	-0.00994280451283237	0.00907378188739358	-0.00299182389751764	-0.0025086971836821	-9.90028848185977e-05	-0.00284932106753817	-0.00158860938482592	-0.00275026054059987	-0.00497788245258516	-0.00678952239493352	-0.0070841537502407
0.0979796115894248	0.0148364660774586	-0.0258094580449955	0.0805791955458641	-0.00473417415692592	-0.000188873023704905	0.0164631003237626	0.00803291692289962	0.00194428163079038	-0.00246152359031541	-0.00531347591548434	-0.00778395615965882	-0.0143515106701188
0.0329147019892092	0.0101614221712556	-0.0172188156672321	0.00531307171746673	-0.00109168156282056	-0.00445983434287363	0.00559867840878427	-0.0049629030938937	0.000619810412698762	-0.0027757579528471	-0.00277329705144705	-0.00578308916759912	-0.00556717593138153
0.556072584456504	0.313154756685418	-0.242591435509345	0.244481309744851	0.0800869013769978	0.0414503112794375	0.0734290997399127	0.0758219058518698	0.00953642603462745	0.0607686063282177	0.0269609576250247	-0.0327454582361627	-0.0641755576212382
0.905046984126984	0.0949530158730159	-0.514323827693713	0.0712330158730158	-0.000969651320901321	0.00106764790764791	0.0241809668109668	0.0119391341991342	0.00574439532689541	4.89982933733479e-05	-0.00918679601465788	-0.0136341958890351	-0.0218515913335031
0.0466758626433258	-0.0077746804583521	-0.00941548331408927	0.0374059115277812	-0.011176460630257	-0.0119106982996527	-0.00048396858893178	-0.00520683235961675	-0.00807431391226495	-0.0115435794649549	-0.0149968719769473	-0.0151936972139352	-0.0196143664951697
0.202150784183561	0.0228191904770872	-0.0340918743105435	0.235418628781368	-0.00769801439632248	-0.00638584873238024	0.0420209427098458	0.0208441738335215	0.00442644741982903	-0.00704193156435137	-0.0215186847678775	-0.0350434095287213	-0.0386614587451617
0.934633253968254	0.065366746031746	-0.540204327073142	0.0493467460317459	-0.0138742450360098	0.00515841269841255	0.00773945054945036	0.00555188492063485	-4.54166666667977e-05	-0.00435791616879855	-0.00682875555000562	-0.0217182191093221	-0.0272884722222222
0.319949610900992	0.04907240137359	-0.0896053224470604	0.283664916177574	-0.0112272874420806	-0.00838508611167837	0.0432416284107831	0.0101212755735399	-0.00461802776915232	-0.0098061867768795	-0.0300451029367913	-0.0394988969604697	-0.0518986683301657
0.892057076257076	0.107942923742924	-0.50317488206685	0.0800479237429237	-0.00119335012210009	-0.016121209277049	0.024326436965812	0.0188438007825509	0.0087407744869511	-0.00865727969957453	-0.0107606315906316	-0.016144094100344	-0.0309104501443259
0.930392142857143	0.0696078571428572	-0.535644081684955	0.0543695238095239	0.00756658730158744	0.000696428571428598	0.0174113095238096	0.0110208333333334	0.00705966269841274	0.00413150793650796	-0.00766314185814176	-0.0109536020515432	-0.0117941756854257
0.433721331977763	0.0940410339044921	-0.152728984127731	0.290132078058711	-0.0269441228304951	-0.0136766574844994	0.0524012068739127	0.0263662691480084	0.00398188153839502	-0.0203103901574972	-0.0382384875510813	-0.0543473613226368	-0.0753602932342824
0.0392612816229092	0.0220254448050282	-0.00383411520107264	0.0333653437025711	0.00733488642178804	0.0093905457197856	0.0181926261341504	0.0189452042434676	0.0180732389711994	0.00836271607078682	0.0107728064907803	0.00669167715876819	-0.0019582080637447
0.00807960398188811	-0.0029680662550417	-0.00301965861636848	0.00478501275077877	-0.00327852214827633	-0.00352715864513809	-0.00267429574367473	-0.00296705475040538	-0.00307434373472085	-0.00340284039670721	-0.00412161676386782	-0.00426005432350027	-0.0042881825531137
0.0524789453518185	0.0390516982813641	-0.0119330803698035	0.032721064073059	0.0150260401167554	0.0252110811360506	0.0329485122465992	0.0486817155696155	0.0119503848267345	0.020118560626403	0.00568865055047481	0.00676124214418406	0.00595393655625612
0.659302784446927	0.270567234350672	-0.319214302424524	0.203341496908635	0.0196458941350047	0.00402175436023189	0.0719056793041712	0.051183457128953	0.0279279725048257	0.0118338242476183	-0.0156124171839561	-0.0322481427265866	-0.0315769809659178
0.578001574712649	0.278701848340558	-0.257051429902009	0.240385743230547	-0.00914734984388077	0.016634221944853	0.076981176314732	0.0414711424605033	0.0297776063092924	0.0037434360504861	-0.0130254506713656	-0.0217058859440574	-0.0530356899334783
0.856085518093018	0.143914481906982	-0.474753393338562	0.100077815240315	0.0106907955932957	0.0136621442446444	0.0458661341436342	0.0334317456154956	0.0386049475361241	0.01217646991897	0.0303809131315315	0.00431764665889667	0.0029866534854035
0.427503584903256	0.094172220791135	-0.148931455894919	0.290352579741587	-0.0179432547752634	-0.0218509177462176	0.0587922578365107	0.0287326558468902	0.003791208002414	-0.0198970862607405	-0.0391082553664543	-0.0540171029557404	-0.0637601791554909
0.230594983467122	0.100617444461812	-0.0584480291312956	0.215362424171091	0.0199819463379698	0.0076526433032223	0.081516893744766	0.0437297654429946	0.0119186547820908	0.0138172948205961	-0.00687726792334314	-0.0154716186810569	-0.0193563048452214
0.57052424712271	0.364655699003524	-0.252719661011154	0.239913645754368	0.0184340868771149	0.0166132175019317	0.0822266797986925	0.0944784103657106	0.0622777853878177	0.0175236521895233	-0.00488267203847881	0.00841318805020974	-0.0114875961850416
0.441830222363748	0.0926895546423393	-0.159085570485711	0.287245881681216	-0.0220670105047236	-0.0292429194586755	0.0511093787473188	0.0301471750750207	0.00175549579632339	-0.0256549649816996	-0.0437030535016256	-0.0614671529445058	-0.0733317245333746
0.578077480195777	0.362518480990488	-0.25611012853613	0.241923003607309	0.0158817752500424	0.0215376865028579	0.0849878285465387	0.0920926984250151	0.0705455079368423	0.0187097308764502	-0.00428571654662246	-0.0222334563913139	-0.0499792869624102
0.883959672827173	0.0674109452879393	-0.49759533714877	0.0825936605061605	-0.00369233155733162	-0.0326841948790217	0.00605459353146853	-0.00361390526806349	-0.00815746610558921	-0.0181882632181767	-0.0259997586853253	-0.0366588074018735	-0.0447448870897333
0.329145422480936	0.0932197891611666	-0.0939853884442232	0.284688357076654	0.0153105064951047	-0.0229166139569595	0.0640437347636915	0.0596714177055737	0.0463619840879078	-0.00380305373092743	0.0316023929413236	0.0027111249499347	-0.00624371954484487
0.131585904620945	0.0778480141772713	-0.0398047453221637	0.0956873852763808	0.0100406717705653	-0.0125915300555659	0.0405326685171069	0.0118268286668165	0.0158692684652797	-0.00127542914250031	-0.00634946390571198	-0.00479899765201341	-0.00603748086529415
0.0177396243728478	0.0309759740790807	-0.00374862946861102	0.0139174840114887	0.00960607953437103	0.0141913982142984	0.0312676044936218	0.0111871631545804	0.0241128364650831	0.0118987388743347	0.00506889368372624	0.00964073923996433	0.0102163682998219
0.54242765820843	0.113238919100652	-0.241500207171082	0.225882456501521	-0.00856459255045405	-0.0365084649310623	0.0570567588387036	0.0207534408895402	0.0142140750167874	-0.0225365287407582	-0.0218464891448239	-0.0338788797137848	-0.0508164620825392
0.0116560292366828	0.0071671813948457	-0.00258054507125884	0.00652602119230243	0.00189860871612748	0.000408302445845908	0.00517252331547676	0.00595648314319769	0.00264200601813421	0.0011534555809867	0.00430191216769716	-0.00150835275592509	0.000551430640561196
0.20948120525051	0.136009289480497	-0.0638232434962605	0.163019699525076	0.0284810132519282	0.0419978676293593	0.0680528336050129	0.0671709927461325	0.0355513038525132	0.0352394404406437	0.0149372758855165	0.0265169598777489	0.021204639221802
0.120519699437755	0.0745932859989013	-0.039425363038638	0.0806569556271808	0.0188881241294499	-0.00311877445074486	0.0315993092757285	0.0292883731046741	0.0166846016327815	0.00788467483935251	0.00383346104212298	0.00498669594477269	-0.00235001863228224
0.890397754467754	0.109602245532246	-0.503770610961547	0.0770039121989122	0.00270260989011006	0.000509947274947464	0.0213616874207665	0.00872553556737388	-0.00073036116712899	0.00160627858252882	-0.0106088888848078	-0.0211817120379619	-0.0300636355248052
0.111778027494616	0.0696314439213283	-0.0352373605137475	0.0762505967255039	0.0213632106945686	0.0300266280961027	0.0353365568524698	0.039264506018169	0.00977055944689086	0.0256949193953357	-0.0019119569612924	0.00774244295232615	0.0142211688305525
0.0538972138887587	0.0204000475566471	-0.0241665600292342	0.0175810665979196	0.0052076042396741	-0.00520104031546652	0.00589068439226177	0.00892520566425216	0.00455376321685587	3.28196210378634e-06	0.00193499058950765	-0.00212395528578964	-0.00722531202611286
0.0311497527121823	0.0117733418226166	-0.0151589466114053	0.0077917626385084	0.000636910180367701	0.00243102071135845	0.00407172153251851	0.00223331312401135	0.000204520681379414	0.00153396544586308	-0.00153867583832598	0.00169781128086082	4.0325116363895e-05
0.575533312836285	0.273998427537894	-0.255891534069462	0.238346722897936	-0.00203239375612341	0.00291731258465067	0.0662532761150888	0.0414566126388358	0.0155848608253463	0.000442459414263685	-0.0157150243574389	-0.0321621934416537	-0.0474681938392455
0.904612658730159	0.0953873412698413	-0.514004346470249	0.0714773412698413	0.013678538961039	0.000182718670218684	0.019878217893218	0.0152121513200578	0.00319570938199221	0.00693062881562889	-0.00594484911224036	0.00593524981962479	-0.0119618029867449
0.141310496973705	0.0522857834438324	-0.0348901886010888	0.126725931150585	0.00941373380287988	0.00344918243327763	0.0309496901686773	0.0295022696866397	0.0150553456689005	0.00643145811807877	0.00212845625867561	-0.00523937834902588	-0.0134757830749357
0.304962418471468	0.0515337887342949	-0.0787915186103313	0.289967856128074	-0.0126925910943596	-0.0158035135498463	0.0368447979120186	0.0188371098405323	0.0015128403475041	-0.014248052322103	-0.0262680401962037	-0.0420757534105517	-0.0567722127161324
0.931294484126984	0.0687055158730158	-0.53702034141604	0.0524655158730158	0.00628730158730151	0.000589866522366367	0.0203705158730157	0.0142359217171716	0.00316804112554092	0.00343858405483399	0.000990832500832428	-0.0167323190698192	-0.0205938449744701
0.456874760299314	0.157270960146046	-0.183588014373706	0.245604325464332	0.00494629623196796	-0.00415428120950129	0.0525615476720985	0.032939537195914	0.0147805235988788	0.000396007511233365	-0.0224256633051503	-0.0336243122460801	-0.0494498069148308
0.54466638566227	0.214049158626203	-0.231115088522251	0.256703114436275	-0.0103885238273157	0.00235090265683757	0.0606855291281547	0.0360188952970413	0.0191358704149983	-0.00401881058523901	-0.0297111942633151	-0.044216217658869	-0.0590478206908987
0.483452062185005	0.264590213620905	-0.200670551763396	0.243104600611235	0.0330929379051359	0.0351966014353515	0.0625728470102076	0.0651264725766486	0.0626349710930234	0.0341447696702437	-0.00819671760622287	0.00248317946308957	-0.0286033108847968
0.895077344877345	0.104922655122655	-0.506555179422948	0.0766259884559883	0.019417823010323	0.00138295454545456	0.0409755717893218	0.016330238095238	0.0286916071428571	0.0104003887778888	-0.00989133943865894	-0.0211264088149983	-0.0200188935954397
NA	NA	NA	NA	NA	NA	NA	NA	NA	NA	NA	NA	NA
0.934062261904762	0.0659377380952381	-0.539516983548496	0.050067738095238	0.00296392857142858	-0.0167381532665821	0.0222904761904762	-0.000757532467532518	0.0181892261904761	-0.00688711234757677	-0.00688042789304522	0.00232415223665228	-0.0147898220858089
0.551184791969318	0.323326678704371	-0.23698707320657	0.250119609837425	0.0150091440064627	0.0528181964792325	0.0717689140713765	0.0480433048340673	0.0672578979236272	0.0339136702428476	-0.0124659346228077	0.0211236784995222	-0.0289330628874263
0.022376164422708	0.00947478693276773	-0.00530610067429214	0.0135242099474109	0.00149515211884843	0.00199861852533942	0.00781883836884375	0.00461526241137928	0.00531354267696547	0.00174688532209393	-0.00111367518955114	-0.00382294614559839	0.0014562228949413
0.102794468000684	0.0255471071937869	-0.00186477435192836	0.152328219294511	0.0042573025427825	0.00228745186643635	0.0340724030037106	0.0191854445427019	0.0100600495991683	0.00327237720460943	-0.00671597712992021	-0.0112762681444547	-0.01492636704715
0.112671624790342	0.0159845892221794	-0.0340506369590113	0.0822554606836026	-0.0026280264802695	-0.00637162009873704	0.0134986802046865	0.00912656233009745	0.00246493672006254	-0.00449982328950327	-0.00355751497888393	-0.0148199289828957	-0.0173835052832474
0.925994285714286	0.0740057142857142	-0.532856479978019	0.0550957142857142	-0.00475705266955284	-0.00882186147186148	0.0179461507936507	0.0157311507936507	0.00173957722832718	-0.00678945707070722	-0.0183761177571009	-0.0140705703773352	-0.024395160933284
0.906579047619048	0.0934209523809525	-0.516781680559365	0.0679509523809524	0.0161254761904762	0.0234397619047622	0.0277463546176048	0.0216560958812431	0.0165149206349208	0.0197826190476192	0.0117237083749585	0.000483170163170343	-0.0202490690789351
0.363068997989194	0.13529265544371	-0.129812937847028	0.24053515851932	0.00554117806438587	0.00087082781569936	0.0663853903131726	0.0455099529829811	0.023246580763554	0.00320600294004264	-0.00173023058263738	-0.02456791260164	-0.0360884525187696
0.93337130952381	0.0666286904761905	-0.539399198742235	0.0497486904761906	-0.00411035714285712	-0.0176932142857144	0.0184242261904762	0.00784666902541908	0.00775619047619036	-0.0109017857142858	-0.00748422077922073	-0.00959149891774891	-0.019751861055611
0.0344749896529924	-1.17266807639071e-05	-0.0140478606866163	0.0145434906804199	-0.00581954003281611	-0.00444603310317325	-0.000202583959357072	-0.0010289350279568	-0.00237760725683474	-0.00513278656799468	-0.00325253928574865	-0.0081172139787156	-0.00816298090035132
0.0399638413854872	0.00641656610399818	-0.00783335814466608	0.0340632924006248	-0.00106954366161183	-0.00456815424848537	0.00832336055461719	0.00449594639614213	0.00227264795289794	-0.00281884895504859	-0.00534744682835916	-0.00692505497267842	-0.00850932636691997
0.0958520666033067	0.0617568837460854	-0.0317805956018546	0.0573437874534314	0.00321542676311344	0.0178375088846918	0.0173982024220231	0.00981864176709679	0.0112846763878669	0.0105264678239027	0.00793660393402103	-0.00737363159346023	-0.00424103451600336
0.928686428571429	0.0713135714285714	-0.535568316420642	0.0525735714285714	0.00222945526695528	-0.0119024603174602	0.00876386100011095	0.0097389087301587	0.000425393524604023	-0.00483650252525247	-0.0122288158910756	-0.0195091093220505	-0.0144987891275391
0.000131318173806193	4.79430096207344e-05	-1.10412069029201e-05	5.12124382116999e-05	-3.12373297686689e-05	3.6208721572049e-05	2.04121281501412e-05	1.40398014522003e-06	-4.25485473929947e-05	2.48569590169005e-06	1.88019342759455e-05	1.73757359775073e-06	-7.03318288915839e-05
0.0396797837203784	0.0149199603179817	-0.00424522996614078	0.033095419156492	0.00802472089410049	0.00587500806063737	0.0189969929725447	0.0116290234497733	0.00831766236584957	0.00694986447736893	0.000316686185819627	-0.00171017624214185	-0.00542124048211947
0.00564910809244161	-0.000580389039871934	-0.000419419544289352	0.00780582222757219	-0.000667470731904787	-0.00138939970290202	0.000160871300620698	-0.00124940965040154	-0.00102106957013863	-0.0010284352174034	-0.00211596832110203	-0.0017965259883487	-0.00216991643265739
0.0759912046130197	-0.00387838802037152	-0.0201806849562414	0.0579192343220382	-0.0106263090456831	-0.0107517863459474	0.00582111495915726	0.000174090038737904	-0.0085712309256336	-0.0106890476958153	-0.0134518696524347	-0.0151808579053868	-0.0191713726180485
0.0666189746244271	0.0107715777954458	-0.0187899424733767	0.0482889743415637	0.00240518553835553	-0.000715653645855699	0.00901422900491439	0.0125091480715083	0.00554733870413497	0.000844765946249909	-0.00386664042450705	-0.00551053998769296	-0.00513039317477965
0.038401648243547	0.0166756976026234	-0.00348832788431008	0.0333015917235375	0.00863896764661172	0.00458731833128238	0.0164664903561253	0.00907019681190657	0.00743519982873	0.00661314298894705	0.00200488864356303	-0.000451357965202917	-0.00219454244702121
0.897059563492064	0.0720347277024117	-0.508712722482941	0.0741304365079365	-0.00874417405135275	-0.0100054327251695	0.00867147014217662	0.000814055046260975	-0.00584434766398478	-0.00937480338826113	-0.0157764924914267	-0.0281105105896455	-0.0341956952830433
0.089974527593174	-0.00440861478791763	-0.028004562881139	0.0590408631227462	-0.0137556052294706	-0.0107815921582575	0.00489937170736859	-0.000362479041018771	-0.00741083489454313	-0.012268598693864	-0.0129733479862513	-0.0185161061667105	-0.0152357168460419
0.935111706349206	0.0648882936507936	-0.540318000508684	0.0496382936507936	0.0104480555555556	0.0026800793650793	0.0203725992063492	0.0145924603174603	0.00617804473304473	0.00656406746031746	-0.000167559523809535	-0.00798259920634925	-0.00109449855699861
0.325406574725155	0.096410186408844	-0.0934486007617683	0.281911482374115	0.0162102670907714	-0.0227909924059103	0.0929898447033152	0.0590996781065609	0.00729877249866506	-0.00329036265756943	0.0242802033702824	-0.00190528381307115	-0.0276046456362614
0.569841230414221	0.284526334344602	-0.254290183139229	0.2359011278171	0.0247967127486691	0.0202650707884767	0.0772321415678903	0.0505574443555776	0.0320160643034595	0.0225308917685729	0.0133216529960885	-0.00806535566829547	-0.0227000976566526
0.28083755255766	0.0439636785286599	-0.0743443065526301	0.25759285389325	-0.00858238918187354	-0.0126959250261166	0.0488404132954051	0.0250766120968441	0.00306326852871935	-0.010639157103995	-0.0248225143359795	-0.0398557656168764	-0.053976004536205
0.129920460492152	0.00079388307392611	-0.0394738039882626	0.0926791984795451	-0.0108583711278888	-0.0105749767237145	0.00596189704519812	0.00409044725459082	-0.00264227204747458	-0.0107166739258017	-0.0212789838987621	-0.0236128203625059	-0.0244465631987431
0.00760711128924712	-0.00286061913545233	-0.00273153104211949	0.00469195849476552	-0.00385269761567905	-0.00402437144500775	-0.00282396712343619	-0.00308811341525158	-0.00315875719615011	-0.0039385345303434	-0.00388935593010645	-0.00409717304492026	-0.00469572672478192
0.0500224279459524	-0.00882032946174359	-0.0131900711656274	0.0353062275301873	-0.00905047620673512	-0.00909390591893317	0.00199757787513977	-0.00115982986396235	-0.00616450979010322	-0.00907219106283414	-0.0106112294903969	-0.0126284889416505	-0.0136511869918696
0.0298393834346076	0.031280600719929	-0.007652086031976	0.0199969438754635	0.00971810359775339	0.0135032717523799	0.0216334088572641	0.0249748421310768	0.0252223380922113	0.0116106876750666	0.00932015529788643	0.0202650443697563	0.00520118563740232
0.408548122911548	0.0745154056213735	-0.139022756942353	0.292234516295165	-0.0217679577839632	-0.0269778807680524	0.0522076157508045	0.0228380138221326	0.00385745577816365	-0.0243729192760078	-0.0361910962624232	-0.0487012762444994	-0.0627960434218756
0.5498682307781	0.22020562114311	-0.23653111679649	0.251076532365021	-0.0119891093693815	0.00752067537603562	0.0659162681769275	0.034720356612473	0.0137554193288544	-0.00223421699667292	-0.0237115898332381	-0.0417064552518083	-0.0617017528972652
0.849455851370851	0.150544148629149	-0.469286870277706	0.104639148629149	0.003674238858967	-0.00394303307803312	0.0327250342712843	0.0167214859868392	0.01133166000666	-0.000134397109533113	-0.00854994922850716	-0.0167914426233682	-0.0261459750563764
0.660985271247482	0.315756596303358	-0.318785897594922	0.206509129884266	0.012683007232852	0.0120193810367264	0.0951391717351893	0.0523448530652306	0.0683935324027687	0.0123511941347891	-0.00554086290688061	0.0011774396935148	-0.0316126375181837
0.0642000636493014	0.0205299581146083	-0.00157429637684244	0.084098864764779	0.00680583375493105	0.00610967097758688	0.0194151349870829	0.0130633691716968	0.0087442363541403	0.00645775236625896	0.000342046376302071	-0.00173939545989077	-0.0102579096066586
0.846778391053391	0.153221608946609	-0.467842646046022	0.104018275613276	0.00453993477411818	0.00502935636001434	0.0331043971435061	0.030294705017205	0.0151384606773945	0.00478464556706626	-0.00459788206067813	-0.0146926628316643	-0.0244325389378852
0.0512439747720362	0.00612970752246193	-0.0160837905873514	0.0317051923791734	0.000267484951295735	4.52417096206831e-05	0.00888545636473647	0.00520477143687956	0.00155226610777441	0.000156363330458209	-0.00426482167684726	-0.00577627986460968	-0.00745922397127952
0.0328417934716948	0.00247917864317972	-0.0127921798839386	0.0153190198200383	-0.000554405196214157	-0.00348643765602598	0.0022503711235654	0.00189307545333401	0.00136581301015232	-0.00202042142612006	-0.00261446865800417	-0.00456673025001288	-0.00569188821577774
0.0395129276799158	0.0081467649801814	-0.00791207067644457	0.0332953680784157	-0.000869972587256379	-0.000747044557319172	0.0094476770204176	0.00496753087632808	0.000846614872157953	-0.000808508572287772	-0.00503731112987944	-0.00465996491773038	-0.00800000237196272
0.308024277934248	0.044276656846423	-0.0749435214528731	0.305991294148131	-0.0122762439030414	-0.0138312431630467	0.0477576700640198	0.0316438159929456	0.00688266536148519	-0.013053743533044	-0.0298563199513948	-0.0458951730968844	-0.0630838910568357
0.575101092128961	0.276710699058972	-0.253387223129279	0.244740502183446	5.10271219515968e-05	0.0132357037907167	0.064189815954562	0.0366447794063067	0.0340245005617182	0.00664336545633415	-0.0203242538050963	-0.0309081829222688	-0.0534635070127596
0.392450309933949	0.0667728092759491	-0.126913484038874	0.299598507762466	-0.01592637044035	-0.0220756749507963	0.0515234867017769	0.0161969342844982	0.000551634134814849	-0.0190010226955731	-0.0412258508112166	-0.0501179611536779	-0.0663609168294274
0.555175354386681	0.183534646096502	-0.248888749151812	0.228321911005622	0.00734723526623526	-0.025086581865329	0.0512209246383317	0.0372022613222731	0.0149370459064868	-0.0088696732995468	-0.0106788558012569	-0.0338633383146019	-0.0458931701456637
0.0772586351710722	0.00774703431666168	-0.0253275034666794	0.0484243959312374	-0.00117185615316533	0.00514902024444235	0.0153568017650292	0.00913687981412849	0.00504070258632001	0.00198858204563851	-0.00193887518112185	-0.00547205037329759	-0.00589409267187688
0.663690089775724	0.2622061854362	-0.323027758274243	0.200048849633989	0.000247122798239352	0.0167641070333139	0.0569859044138734	0.0350658654665604	0.0156180740223346	0.00850561491577662	-0.0224708661859407	-0.0234967632577803	-0.0407894156458342
0.854514675324675	0.145470228519579	-0.473656354842307	0.100202166780588	0.000685082972582851	0.00610369241869235	0.030871838023088	0.0186224511599511	0.0024523750799853	0.0033943876956376	-0.0129733617265817	-0.0140495670166682	-0.0266957101689745
0.410573847669116	0.0727835145127106	-0.139887854517285	0.292687338448352	-0.0126499931809817	-0.0179798144525951	0.0486429352688125	0.0243695273514156	0.000317877180978587	-0.0153149038167884	-0.0390523611065161	-0.0562031137208082	-0.0667754191149308
0.306068207205534	0.101337648997052	-0.0930345932839346	0.247742605151445	0.050754665487738	-0.0187282730580247	0.0707011132222778	0.0364503135091835	0.047901802408752	0.0160131962148567	-0.0076672382766016	-0.0202859620366101	-0.0082597314898995
0.0413025614352185	0.0153285915727526	-0.0182297791161944	0.0145704803914773	-0.000139595998257573	-0.00455113444963384	0.0116487101959525	0.00268917159770826	0.001421819619989	-0.00234536522394571	-0.000632893387368182	-0.00262470129124937	0.00227878051844255
0.892117853257853	0.107882146742147	-0.504042700733901	0.0783321467421467	-0.000218252791259199	-0.0157315281012342	0.0290166903929403	0.0248554469141968	0.0123106698856699	-0.00797489044624666	-0.00260364996115003	-0.0117718898197391	-0.0187184205255529
0.00802567391444449	-0.0027007104168618	-0.00304966821620285	0.00462683086387679	-0.00364017048410324	-0.00413337711683254	-0.00257329655956697	-0.00340627656551193	-0.00286528877444832	-0.00388677380046789	-0.00428436301265538	-0.00497363155822263	-0.00458325667832861
0.0913815647924499	-0.00426951680115746	-0.0291388314974346	0.0589431066109611	-0.0109980465502375	-0.00949151169304359	0.00402101982425629	-0.00157745489551811	-0.00739103230439792	-0.0102447791216405	-0.0148999462857368	-0.0194139720643909	-0.0213616748151146
0.446078862353793	0.157297848752108	-0.176406722524394	0.248076698674795	-0.00400021557074609	-0.0131927537396201	0.0577159224561672	0.0356535452141488	0.0128495442432258	-0.00859648465518315	-0.0232768619816125	-0.0278157495315129	-0.043925944173239
0.0777139396682451	0.0364756173027346	-0.0285278868385958	0.0383469949782026	-0.00742375331330078	-0.00740689076046257	0.00839964338918429	0.012735455168021	0.00147161431889252	-0.00741532203688168	-0.0010929887953144	-0.00283926096409849	-0.00582915735739739
0.0445915775196629	0.0129298348072321	-0.0207280524580815	0.0128360418084598	-0.00022234951879805	0.00360801596550898	0.00516238931042988	-0.00114331762899731	0.00142128042203386	0.00169283322335546	-0.00413351288446722	-0.00351479699748697	-0.00472379885643799
0.894136664169164	0.105863335830836	-0.505421606301232	0.0779750024975024	0.00637233127983117	0.00793861360861348	0.0222828192494638	0.01277929001554	0.00983555415173054	0.00715547244422232	-0.0185470612720614	-0.0241862964812966	-0.0225937998851854
0.218874078960284	0.023929822817016	-0.0526780907260356	0.210670104574127	-0.00746604321005029	-0.0154151555523414	0.0384552420159795	0.0187986119713602	0.00124648568954125	-0.0114405993811959	-0.0202398744263278	-0.0286107332780062	-0.0311877707795677
0.659499880415057	0.31463238689233	-0.318364945510917	0.205938895820764	0.0280248375472385	0.0112429632996105	0.0765401935851039	0.0574736771491079	0.0374876855326575	0.0196339004234245	0.000935528750332204	0.00654370966314233	-0.00980591474087877
0.13591778710404	0.0423219949379844	-0.0325473245306285	0.124361512449637	0.00080895964070507	-0.00149484849397855	0.0304587765729578	0.0200608157111717	0.0106479316346169	-0.000342944426636738	-0.00555769328180261	-0.0105138958877332	-0.0198918081949302
0.228612049382968	0.0263639347752113	-0.0571858776539715	0.215461412123047	-0.0082223410438059	-0.0085976180203485	0.0323928183116703	0.0215666337712384	0.00246195779099839	-0.0084099795320772	-0.0203434710074426	-0.0337149816107772	-0.040439360485204
0.564874903860647	0.272234801669128	-0.249307930073131	0.239364162686392	-0.0285441093856519	0.0061410597795114	0.0711018565398682	0.052101341838184	0.0311457274197893	-0.0112015248030702	-0.0072027488132792	-0.03693532952462	-0.0452948554328481
0.927052698412698	0.0587928584840582	-0.532947557160076	0.0561273015873016	-0.0130346031746031	-0.0225563042513042	-0.000628794677544509	0.00355902146464659	-0.00747303210678207	-0.0177954537129537	-0.0228238135475634	-0.0191602174908425	-0.0267397124814039
0.105088283878956	-0.00158282648047918	-0.0239337529071246	0.0944476331039149	-0.010371927420177	-0.0118224191185383	0.0125261315524786	0.000472804483320724	-0.0062005897327926	-0.0110971732693576	-0.0196923627231143	-0.0220686103159728	-0.0273744538816761
0.40528353442074	0.0730287549680697	-0.13831230577648	0.288340809591464	-0.0132586095081679	-0.030774937038291	0.0427431282484865	0.026892410791176	-0.00684030268085833	-0.0220167732732295	-0.0314285700491785	-0.053312722804122	-0.0654688466039478
0.542551755926878	0.218363596919788	-0.234037309397498	0.245029404791829	-0.0103139387446236	0.000574145129329073	0.0579250102479538	0.0565034111674108	0.0179609942255833	-0.00486989680764727	-0.0176521884495531	-0.042620082149924	-0.0507386634960387
0.0304481256211719	0.0109951330355264	-0.015627638349219	0.0056826607603702	0.00336118298177297	0.00285922830915818	0.00667079155701392	0.00186803685217901	0.00436761007657679	0.00311020564546557	0.00151063741347672	-0.0032373242122113	-0.00171404336765026
0.438000581594055	0.0977359562484251	-0.157873809232599	0.284270538135673	-0.0237638308570041	-0.016340788715228	0.0581577155622048	0.0276695236391895	0.000677460625700954	-0.0200523097861161	-0.0438346569014569	-0.0581958454119179	-0.0798530695925697
0.0166913522685279	0.00329626366354501	-0.00825190140741994	0.00193716134139369	-0.00222176388657506	-0.00179184363450722	0.00054435970818504	-0.000680700391308728	-0.00199362448254236	-0.00200680376054114	-0.000678195822827601	-0.00405367169814587	-0.00256544782867451
0.135566714778519	0.0148150347474875	-0.0153803372034187	0.171570631493388	-0.00794424673116068	-0.00439146603429241	0.0321772507987531	0.0142632572370658	0.00228429341415107	-0.00616785638272654	-0.0146736124625464	-0.0227592289042054	-0.0301239996033792
0.547528532837776	0.214715825541051	-0.236354943960724	0.24838816975925	0.000282802856022113	0.00144047015294613	0.0705722290427477	0.0467195715682946	0.00956566289323613	0.00086163650448412	-0.015753279777643	-0.0451107484139286	-0.0546973509123706
0.931851865079365	0.068148134920635	-0.537922807728351	0.050968134920635	-0.00332154761904768	-0.00438531746031745	0.0233548015873017	0.0106019877344878	0.00614512778887788	-0.00385343253968262	-0.0208150703838812	-0.0185859232434231	-0.0189457301032301
0.849659949494949	0.150340050505051	-0.468937390541051	0.104906892610314	0.00486149142524162	0.00844709449863879	0.0329905303030303	0.0250850450937953	0.0178943337218338	0.0066542929619402	-0.00717619747249187	-0.00827018247005895	-0.0259732595182595
0.0764354358398987	0.056928628834148	-0.010501504589335	0.0805616236795394	0.0103150421790818	0.0166726697950425	0.0308975963309112	0.0302609342081833	0.02452984529284	0.0134938559870622	0.0139340278666955	0.0325422811828855	0.00127893831309775
0.930902103174603	0.0690978968253969	-0.53672763291492	0.052617896825397	0.000446190476190544	-0.00766874458874456	0.0139100992063493	0.00726885461760474	0.00221332417582421	-0.00361127705627695	-0.00270126984126973	-0.0134156673881674	-0.0197953093720005
0.142607101480388	0.0536551448754908	-0.037201336927694	0.123987474808164	0.0102033366487859	0.0117102285966785	0.0353727416864621	0.0289818078062595	0.0166749765549224	0.0109567826227322	0.00330449929538018	-0.0013632499647801	-0.0184891575067524
0.370850339203835	0.227719713697898	-0.133282914459999	0.242885994577944	0.0983857644092431	0.00600441448050915	0.072775427691718	0.0436132736703659	0.03350431414001	0.0521950894448761	0.0313263800707749	0.0297052788603135	0.0185837634706519
0.0631221598956125	0.0206301669319543	-0.00201931336968243	0.0829805765290159	0.00300675439354946	-0.00147153048257068	0.0238525536898859	0.0141130574358846	0.0090130769406227	0.000767611955489383	-0.00215324555927163	-0.00719811504633608	-0.0104860833712458
0.85105775974026	0.148907755253097	-0.471333635302472	0.10150724025974	-0.00618912103469893	0.00730947264065829	0.0323368740981239	0.023522849997225	0.0120934819347318	0.000560175802979734	-0.00356582604401112	-0.0232515588494387	-0.0263595415384822
0.0554966490317614	-0.00774506094098527	-0.0155143558045103	0.0375420187731042	-0.00966753653621826	-0.0110086691815486	0.00224540336078573	-0.00408484771408966	-0.00507090764353738	-0.0103381028588834	-0.0131513198474051	-0.010784370883034	-0.0149685499493417
0.897452626262626	0.102547373737374	-0.508580094128586	0.0749173737373737	0.00121120615495618	-0.0107306637806638	0.0389448737373737	0.0281797503885004	0.0135699332611832	-0.0047597288128538	-0.00651785311910325	-0.0142521225996226	-0.0195690262515265
0.446916263842479	0.155237102149277	-0.178277492760777	0.244040162500315	0.00658365602609218	-0.000400574853551938	0.0629359592396788	0.0423555985784689	0.023168164206392	0.00309154058627015	-0.00635873522968528	-0.0283842647192825	-0.0268951988878899
0.457420595453339	0.241921405676536	-0.186578093974889	0.238534840647033	0.0211615789802565	0.00647961702875677	0.0758033346052005	0.0454433298001556	0.0294832718169613	0.0138205980045066	-0.00803227364469317	0.023126156384352	0.00960628535367014
0.0329293875215991	-0.000148578393639381	-0.0126947620406948	0.0145790970002177	-0.00342141778352063	-0.00636231742920214	0.00131252739386788	0.00132828997033779	-0.000741569603754356	-0.00489186760636139	-0.00387935147133931	-0.00530881778804625	-0.00768034241044776
0.283843469653881	0.042486286014076	-0.0748933640941111	0.260626670778385	-0.00974110661457211	-0.00672208269323443	0.0372292307377945	0.0244711603976915	0.00660186036176191	-0.00823159465390327	-0.0345542881996124	-0.0376662459966942	-0.0459552310707042
0.304075508889195	0.0451699078449186	-0.0726489204563891	0.304477880263912	-0.00785400149302712	-0.0111251441178203	0.0555206245950013	0.0293246302640502	0.00811730451903264	-0.00948957280542373	-0.0266237786351929	-0.0389849531536327	-0.0523917419519285
0.664315140382706	0.259966495915851	-0.322152809037888	0.203049846541125	-0.0012581384135737	0.0019584849212777	0.0590080964950715	0.0277370863647469	0.01782476723727	0.000350173253852004	-0.0129708127500754	-0.0295519849503412	-0.0603498081976969
0.126944959090373	0.00251035497631802	-0.0369309629718766	0.0942743447032727	-0.0113244447023647	-0.0165049372815884	0.0137317001228732	-0.00277549743371583	-0.00399212360823785	-0.0139146909919765	-0.0152919756091932	-0.019645364130102	-0.0257825460911345
0.294335035224832	0.0409443023144829	-0.0841800376447077	0.252529971260526	-0.00746310241249654	-0.012501013281233	0.0383637531528905	0.0242680459143398	0.00739257738515231	-0.00998205784686479	-0.0264535084983371	-0.0407036318897802	-0.0479676304833996
0.3904985392628	0.0688775009843523	-0.128119774189772	0.293131197579305	-0.00977358110535675	-0.0278298314507742	0.0489198219999049	0.0205565216727658	-0.00818834082935405	-0.0188017062780655	-0.0392604956778294	-0.0503792640886231	-0.0703633403180691
0.571335383422472	0.278103225928135	-0.252886977390016	0.240607177720366	0.00144200027693953	0.0206129141038368	0.077476925726882	0.0589986905910457	0.0341695211980578	0.0110274571903882	-0.0105703311173244	-0.0203678599018867	-0.0383756461324799
0.448861599170207	0.158474131335926	-0.181387957095029	0.23913292037971	-0.000427685728071503	0.00871533764475785	0.0652965549815056	0.0440410266343269	0.0217988208297822	0.00414382595834317	-0.000594444844093767	-0.0225553682158376	-0.0342046526157245
0.933883015873016	0.0661169841269841	-0.539026238522807	0.0508786507936507	-0.00167000000000006	-0.00304626984126988	0.00724186507936497	0.014479126984127	-0.00581188131313137	-0.00235813492063497	-0.0075677442002442	-0.0177521273171274	-0.0362511470328079
0.899139686147186	0.100860313852814	-0.509285700066803	0.0753303138528139	-0.00624488455988459	-0.0115764613164613	0.0195995904299948	0.009476524170274	0.00725780774780771	-0.00891067293817294	-0.016843143939394	-0.0242554714405249	-0.0263950309975542
0.0762634394778132	-0.00441371517658695	-0.019999170017137	0.0586632946502076	-0.00678683609757055	-0.00989570957815594	0.00598150709505434	-0.00137382560906131	-0.00343936347453411	-0.00834127283786325	-0.0125385277651804	-0.0149998472554154	-0.0167443204240801
0.931343888888889	0.068656111111111	-0.537019156308418	0.0525161111111111	0.0182137301587302	0.00628384920634906	0.022944742063492	0.023438373015873	0.0186591468253967	0.0122487896825396	0.00146880952380946	-0.0163547095959597	-0.00624196428571433
0.477823566530606	0.263663156482868	-0.196772114852853	0.243424004728755	0.0244289472126284	-0.001585072102396	0.0865727959648233	0.0515573853606515	0.0150315365251222	0.0114219375551162	0.00340899737508454	-0.012428351272592	0.00572297642238301
0.112828639591754	0.0746256617854273	-0.0289133100227229	0.0963386416797645	0.0111648117944674	0.0219931838868128	0.0377161356987247	0.0239230154767909	0.0134145677375977	0.0165789978406401	0.0459216301541426	-0.00748381063028188	-0.00753398209144428
NA	NA	NA	NA	NA	NA	NA	NA	NA	NA	NA	NA	NA
0.894501031746032	0.105498968253968	-0.507023490591831	0.0747406349206349	-0.007876398341081	-0.0155922822765469	0.0148036562049063	0.0185829996392497	0.000973556889017457	-0.0117343403088139	-0.0171800045787546	-0.0197704775453305	-0.0388054017594014
0.0140742911635113	0.0013914818597917	-0.00725318593224763	0.00172209393392279	-0.00219554217508897	-0.00116877772945272	-0.000275310522646082	-0.000615426084987408	-0.00198204590091358	-0.00168215995227084	-0.00231238826101071	-0.000995275953009668	-0.00299334065344159
0.217052536650037	0.016906304262985	-0.0311393073372893	0.27577476222478	-0.0113202385537005	-0.0118802748601862	0.0419995581418068	0.0220534655035116	0.00376066518165477	-0.0116002567069433	-0.0260103942073285	-0.0380720307121912	-0.0494866694201063
0.0725414234278238	0.0333225338408714	-0.0262313904225982	0.0368811208591221	-0.000367046137865659	-0.00467145253597946	0.00260483268553661	0.00445632848900614	0.0101567707766804	-0.00251924933692256	0.00067636689306956	-0.00398927469265144	-0.00144876837840928
0.107364458033922	0.0625101435177152	-0.0376499047235444	0.0607108809692395	0.00113489783024771	-0.00867806760109506	0.0352362574407631	0.0120126312724218	0.00769137167759204	-0.00377158488542367	-0.00925479289668854	-0.00773086195038283	-0.0104987188158094
0.121168199892907	0.0793235251807419	-0.0334417492298772	0.0952377549868863	0.00629832108107219	0.0237973137145148	0.0456969543256758	0.0320260117871605	0.0229231516389275	0.0150478173977935	-0.00551732774427971	-0.0120140019129077	-0.00653200288478221
0.128328046589043	0.0797238109505789	-0.037521736598279	0.0953505043334754	0.00509999494575236	-0.00632724348038692	0.0528538010400429	0.0270433785439978	0.00814092940296485	-0.000613624267317286	0.00114199885946584	0.00255636558725533	0.00270590853820354
0.0297435544895344	0.008844221328602	-0.014684775677524	0.00689466899140851	-0.0013471186587961	0.00274391979700129	-0.00185711546805082	0.000583882218511484	-0.00192664830743989	0.000698400569102597	-0.00339169895006776	-0.00402659766690862	-0.00493820435832008
0.146645116751094	0.104940036496562	-0.0362690050792775	0.132736853334114	0.0810292840621823	0.0141145271020348	0.0410357837261134	0.0841549487017332	0.0196090195836021	0.0475719055821086	0.0211434575375836	0.0132015579728307	-0.0130575178005992
0.113750632622006	0.0669982264352993	-0.0364198683050223	0.0775000367057629	0.0255636791770882	0.0329452487887524	0.0282946890197711	0.0385197357852588	0.0159370631195477	0.0292544639829203	0.0180738237641444	-0.00262379041905501	0.00129156113497862
0.882967817182817	0.0679666323293259	-0.497569677773714	0.0819655161505162	-0.0195031686369188	-0.024449295981796	0.0107327973741944	-0.000709749278499316	-0.00264038766616947	-0.0219762323093574	-0.0287088669586348	-0.0333413156102945	-0.0354321986814747
0.879159454989455	0.0707597523933592	-0.493302720285729	0.0866905450105451	-0.00697086934307511	-0.019046751616594	0.0146078278364149	0.00707776151222372	-0.00599164183634493	-0.0130088104798346	-0.0242116393602507	-0.0347645825532742	-0.0358846879453396
0.402427117909704	0.07222117309696	-0.139250983811962	0.284495250511349	-0.0146395070494836	-0.0133164673729073	0.0472569352515956	0.0216021877759544	-0.00267575395639952	-0.0139779872111954	-0.031190877419347	-0.0564687397692291	-0.0611035621318711
0.903664126984127	0.096335873015873	-0.513247524343606	0.0720958730158731	-0.00210581123554809	0.0112429761904762	0.0239258730158729	0.00714293650793651	0.0139684325396826	0.00456858247746406	-0.00659487392740121	-0.0118197503272871	-0.0197293791825539
0.100182858438578	0.0644331434353106	-0.032272326670032	0.0621114424442459	0.00303558205722408	0.015505836922539	0.0212625822400345	0.0311288134048353	0.0238443571018229	0.00927070948988153	0.0146029967851148	-0.00315322248786451	0.000654395163991864
0.54594866790531	0.217842456601754	-0.235225803280045	0.247050121957012	-0.0265082531629349	-0.00142873949808109	0.0660007142639152	0.0372416500579765	0.0164216130112071	-0.013968496330508	-0.0232725187983229	-0.0464311040016301	-0.0455706570777499
0.89271468975469	0.10728531024531	-0.504546848378595	0.0785453102453102	0.00142922078910079	-0.00815455766455764	0.0182160236985236	0.015390088106338	0.00872215825840816	-0.00336266843772837	-0.0125429939409127	-0.021720198249463	-0.0278183064158064
0.0899415980310508	0.0121872254362587	-0.0156079189685404	0.0958993475110261	-0.00251572019441765	-0.000486835682880549	0.0196200580238057	0.0131192687739405	0.00282341989242797	-0.0015012779386491	-0.00411144144076984	-0.0101919035176189	-0.0138467159435498
0.0672722849917581	0.00967034368463618	-0.0184353232382907	0.0501839169304296	-0.00115458975734604	-7.66666839430025e-05	0.0115804237636764	0.00516451429296998	0.00162356592877613	-0.000615628220644523	-0.00430772768935181	-0.00471488545548461	-0.00662019425014948
0.143581193068138	0.0975163067535992	-0.0364395598881266	0.126094412908072	0.0782036464911364	0.0427570957408849	0.0504511578144009	0.0366902826762569	0.02084831893626	0.0604803711160107	0.00543345109460275	0.0114534282713731	-0.000982798211857955
0.12610377994382	0.0778169541451613	-0.0369043819842485	0.0941378414149824	0.0100305721368462	-0.00865889672290401	0.0295107705233007	0.0191768868563992	0.0118725420452951	0.000685837706971115	-0.0101143679253695	0.00316071972313894	-0.00524303589096453
0.0432028968093802	0.0116937872304591	-0.0191836448517793	0.0149048721702826	0.000871772256458375	-0.00441980697881515	0.00064247510663603	0.0032462151848624	0.00489044206724287	-0.00177401736117838	0.00206416984498357	-0.00149080121297031	-0.00632840565578013
0.116933707008694	0.0939646003292069	-0.0128218432680659	0.146153906305621	0.0882183172784027	0.00714425570508641	0.0938039120908146	0.0402246399903666	0.0207575344638585	0.0476812864917446	0.0457445749637457	0.0156568262581626	-0.00101195875996381
0.932629206349206	0.0673707936507937	-0.538588319400418	0.0504607936507936	-0.00102733044733039	-0.0229149536574537	0.0140535317460317	0.0034828264790765	-0.000891118326118212	-0.011971142052392	-0.00292574855699856	-0.0164034539765789	-0.0217406697951806
0.928403333333333	0.0715966666666668	-0.534828405069009	0.0537166666666669	0.00699857142857152	0.00358023809523822	0.0113623792016807	0.0116837438949939	0.00548597261398753	0.00528940476190487	0.00200095238095255	-0.00946924922299908	-0.0192127482239981
0.20124529173852	0.0672175960644483	-0.0576059593808788	0.164311330314171	0.0112275729940681	0.00437894090720573	0.0400929240743178	0.0232708973570658	0.012054134087021	0.00780325695063688	-0.00622384510825863	-0.0173437593690031	-0.0200812813856009
0.904618968253968	0.0953810317460316	-0.514487394039276	0.0702926984126984	0.00435376984126978	-0.0146744711538462	0.0235131547619046	0.00866976190476176	0.00656137861534589	-0.00516035065628817	-0.00641209741647253	-0.019556516395817	-0.0249323497825705
0.932923095238095	0.0670769047619048	-0.539651706190934	0.0485969047619048	-0.00855357142857138	0.00133277777777774	0.0117814610389609	0.00812500360750357	-0.001874365079365	-0.00361039682539677	-0.00962549603174601	-0.0191099014874015	-0.0270642424242423
0.0208621710549102	0.0245080730745034	-0.00307156163716232	0.0175006738565901	0.0122098152212224	0.00100342161185023	0.0116604508857874	0.00955745248869376	0.0129414534392882	0.00660661841653633	0.00931360796401649	0.00714952084255385	0.00263412193152849
0.100639817156168	0.0653018356350654	-0.0327750453015962	0.0617216529753999	0.0076984738768775	0.00726512895965581	0.0314144408388744	0.0144799330533496	0.0152641530765446	0.00748180141826665	0.00832081622060624	-0.000358556800967288	-0.0102448841388564
0.0403634542420157	0.0220006266842969	-0.00566902099573398	0.0305176496708526	0.00889894213804864	0.00501948309475005	0.0170798273646875	0.0100829620232054	0.0151810142641599	0.00695921261639935	0.00170693173807961	0.00328433906967347	0.00254499302664962
0.322256183268303	0.0509596139673974	-0.0888992218929949	0.289644442208432	-0.0147825122307162	-0.0299968396000986	0.0462259983676779	0.022464061531803	0.00526154418653163	-0.0223896759154075	-0.0278575488324056	-0.0534201066826042	-0.0547314020914982
0.559280170144537	0.188822598881136	-0.252471267981546	0.224724352565093	0.0159060241535175	-0.00811531486477512	0.0683703905637761	0.0378138722772168	0.0271149117061917	0.00389535464437119	-0.0130982134022484	-0.0458578453188673	-0.0365019613371426
0.200409856213826	0.0669862611142975	-0.0569813034739376	0.164993730278728	0.0132100713300986	-0.00675754577301566	0.0454091495280661	0.0265662643390985	0.0168561545249298	0.00322626277854146	-0.00621937834735614	-0.0189821581881648	-0.0245879930970858
0.89547503968254	0.0730104704427172	-0.508086391618846	0.0737349603174603	-0.012014775231678	-0.00908013902763904	0.00831382439928485	-0.00434952297152269	0.000938233955586898	-0.0105474571296585	-0.0219670063822377	-0.0292125076410088	-0.0343627313002139
0.859076597846598	0.140923402153402	-0.476006568613404	0.100655068820069	-0.0110979933138757	0.0130965009990009	0.0310111718836718	0.0276765134865133	0.00720418026418013	0.000999253842562609	-0.0131392163720784	-0.0158558811694842	-0.0271901628908887
0.560943875440735	0.266258244851761	-0.253473747600734	0.223456425244165	0.026068308508129	0.00329964313725895	0.0693234433563734	0.080960387458816	0.065482031059015	0.014683975822694	0.0307060240119645	0.0226625494827373	-0.0357018918504585
0.462780131190637	0.0951398673693281	-0.186208945662672	0.24779543614265	-0.0150056752326901	-0.0397210081732267	0.0586807510547994	0.024950628901466	0.00120406612468688	-0.0273633417029584	-0.022889642042431	-0.0544959766192942	-0.0511521762420528
0.449872828779951	0.162278424190225	-0.181335849086536	0.241173828040133	0.0242947667697524	0.00321215137478659	0.0598803238586361	0.0439500705181662	0.0123731892243744	0.0137534590722695	-0.0181824934039672	-0.0203080420960178	-0.045347664692105
0.103743350293712	0.0282572324479998	-0.00436030770217656	0.147350231913305	0.00191847237662489	-0.00317082777699573	0.037927867237924	0.0240336083412565	0.0100529998310915	-0.000626177700185415	-0.00546857255738764	-0.00582072201586717	-0.013609453316779
0.0672799889422669	0.0273961099102437	-0.00252809680412479	0.0856412948243764	0.0200352151857303	0.00759192975428626	0.0328319220256874	0.0254334809545327	0.0206558391654033	0.0138135724700083	0.00779077905052102	0.0103505418637579	-0.000209444856150751
0.0761180781911917	0.0583646814393767	-0.00938675930198418	0.0827444305866772	0.0167899559810883	0.0147824294226963	0.0232771201314404	0.0517026515075285	0.0197083216412326	0.0157861927018923	0.0337630164165285	0.0235969895545576	-0.000455324946705263
0.0423245632126203	0.0305759854128501	-0.00523332991816792	0.0349090969245956	0.021728505665168	0.00682353900496852	0.0299087304205531	0.0203185476287262	0.0213708253127236	0.0142760223350683	0.00733945487504382	0.0033304639903473	0.0107291341730306
0.889432196969697	0.110567803030303	-0.501710348586522	0.0797694696969696	-0.00370743145743146	-0.00268246753246748	0.0247135966810967	0.0158228066378066	0.0105090530303029	-0.00319494949494947	-0.00260605707523476	-0.0160927346747456	-0.0210681764793177
0.0398263983320694	0.0219992900510973	-0.00467361957062771	0.0326796797725058	0.0212774430636065	0.00386459299276781	0.0240303281536186	0.0135941494936918	0.0153977402898962	0.0125710180281872	0.0130106625688496	0.00323562453751458	0.0108520069597853
0.225916131172863	0.0296443977974891	-0.0561573325181394	0.214535481930988	-0.00986927574757582	-0.00750764708853696	0.0375428503932962	0.0183727949972662	0.00419339961424542	-0.0086884614180564	-0.0169586393079759	-0.0304888830451958	-0.0364033466556657
0.573900450090039	0.277841109210457	-0.254196987183382	0.240942324750011	0.0106251538995967	0.0223631805039234	0.0833500431726755	0.0508650529620034	0.0477751589932487	0.01649416720176	0.000566819185230494	-0.0226529453613518	-0.0418286912421053
0.447635405259718	0.18168485032084	-0.164292889743317	0.282335866160463	0.0167003649666488	-0.000637858492225474	0.0669407311328488	0.0428395011788814	0.0196996607626713	0.00803125323721166	-0.0132337658327747	-0.0362088684763017	-0.0490795818783227
0.018144386149609	0.00698502798633855	-0.00416421158808698	0.00997060958908501	0.00414268000119198	-7.96242793373765e-05	0.00613900190989325	0.00588887048630062	0.00366543672684629	0.0020315278609273	0.000834241762972285	-0.00017825944193341	-0.00133823299843626
0.0164962929577904	0.00135405574311627	-0.00813749306824871	0.00183923618260428	-0.0030109392400796	-0.000961985881187578	0.000427393494988163	-0.0011617142199886	-0.000760584024170452	-0.00198646256063359	-0.00163582049196069	-0.00205120763654072	-0.00198178013722751
0.124227083475429	0.00113897809976357	-0.0345038030677752	0.0973624337155129	-0.0104969610081719	-0.0119308102996652	0.0129690339634317	0.00176456627910374	-0.00389692205747377	-0.0112138856539186	-0.0182453667141634	-0.0199546822262621	-0.0234585744256925
0.0199118661467782	0.0263690576584327	-0.00302290553854621	0.0164421198990766	0.00787725941780138	0.00531629529185296	0.0167521752161108	0.0168820704211227	0.0149735541053538	0.00659677735482717	0.00954063870189391	0.00930445752831762	0.00681814150532088
0.0668977599372726	0.0281517196600947	-0.00330925501866498	0.0825735680002543	0.0253682731165472	0.0169320074377546	0.030414201899033	0.0237165089363182	0.0166410969036158	0.0211501402771509	0.00940810602066877	-0.00327974618491142	0.00537012971882078
0.934025357142857	0.0659746428571428	-0.539553376817185	0.0502546428571428	-0.00077265151515149	-0.00457876984126981	0.0168188095238095	0.000362350427350444	0.0057085714285714	-0.00267571067821071	-0.00658794599406443	-0.0195116971916971	-0.0264062547338282
0.396367461916776	0.0707606938217135	-0.129288649711347	0.29914784700771	-0.0101513186619512	-0.0142874730056267	0.0452029146603721	0.0160816141042774	-0.00097384199099898	-0.0122193958337889	-0.0387561633855445	-0.0550632365972949	-0.0689416534591807
0.00418362705725973	-8.98547621927251e-05	9.95299738349598e-05	0.00164507255299918	-1.45003070105218e-05	-0.000101178407293955	0.00177456108502087	0.000871051699628368	0.000431427140358302	-5.7839357152238e-05	-0.000472198119115174	-0.00083680812658911	-0.00105354907678609
0.0359241151467174	0.0067503598430451	-0.00612408432148831	0.0328860625835156	-0.00071897189231853	-0.00257647824589947	0.00827589322985123	0.00618771508510574	0.00198863116184355	-0.001647725069109	-0.0034038923596539	-0.00554345661473073	-0.00738010670202856
0.881611136086136	0.0697715682937645	-0.496323180496534	0.083135706019127	-0.0131217572400081	-0.012444221626327	0.0113132818843092	-0.0018740250277024	-0.00661584962455086	-0.0127829894331676	-0.0253546668453378	-0.0305749606444271	-0.0378499165641272
0.0872329562616872	-0.00452206865746377	-0.0271465924574598	0.0569769866475282	-0.01075853318269	-0.00862192607437023	0.00545381902408591	-0.00138048798420272	-0.00773254437942948	-0.00969022962853013	-0.0134367479794217	-0.0158773861691279	-0.0192833740471287
0.0652209839239461	0.0195994840115923	-0.00152434014123914	0.0869899522575321	-0.00163010765796966	-0.00243340861364569	0.0268254248092978	0.0151516136352901	0.0035128976529788	-0.00203175813580767	-0.00369290226556726	-0.00419820141146847	-0.00802075131270213
0.22265877629131	0.0981933107991326	-0.0561181307759267	0.208310302702418	0.0370536481188743	-0.00987433918294281	0.0747213356266991	0.0620163371617414	0.0370286213059048	0.0135896544679658	-0.00912551996585872	-0.000574149338316898	-0.0192276405412021
0.666116699802207	0.312985621650727	-0.323695969030052	0.200396435455292	0.0124566973376008	0.0486000123351421	0.0790795594274787	0.0551442034650297	0.0577242852672309	0.0305283548363715	0.0178371791700478	0.00881826306761058	-0.0308439216983474
0.925890674603175	0.0589691282208429	-0.53252468780798	0.0556193253968255	-0.0167405808080808	-0.0165092640692641	0.00238709054834063	-0.00105152916527906	-0.00690963522588517	-0.0166249224386725	-0.0222021933621933	-0.0347710253496371	-0.0287938239329245
0.0327846281905271	0.000488778600651274	-0.0130194456477	0.0150011810102191	-0.00133324781505009	-0.00333108997553635	0.00371260698291315	-0.00169919021999367	-0.00151053566577331	-0.00233216889529322	-0.00358283956303504	-0.00509149539968977	-0.00583779658803994
0.419574449396418	0.114669823758579	-0.145464822710495	0.293047350756137	0.0160051220182802	-0.00898228357803782	0.0675632025016084	0.0639573411450123	0.0774404880851321	0.00351141922012116	-0.00233071208713248	-0.0258557477502025	-0.0101395477471987
0.0167791966248563	0.0311524061608287	-0.00334450644547563	0.0133092061711149	0.0136658421038417	0.00935643102225772	0.0160318970713972	0.0138707802864607	0.0274814475974875	0.0115111365630497	0.0100791051383413	0.0216242675763381	0.00751113503814188
0.103853343045361	0.0258015279335716	-0.00357014338417244	0.149306088826575	-0.00470189344051852	-0.00365138400881793	0.037446634191989	0.022195893437692	0.00907651218743938	-0.00417663872466822	-0.00575362157957021	-0.0161142775482012	-0.0172939102350543
0.858316961094461	0.141683038905539	-0.474617046421708	0.102714705572206	-0.00324668678543671	0.00386692113442111	0.0400447867410368	0.0295314119214118	0.0351593728493729	0.000310117174492253	0.0137894420856921	-0.0149332311032621	-0.012895475802792
0.902764285714286	0.0972357142857143	-0.513647523465723	0.0702273809523809	-0.00290265567765569	0.00983195441813101	0.0383022619047619	0.0263684257409258	0.0217023838661339	0.00346464937023772	-0.00379953740703742	-0.000567906329781209	-0.0120511341014058
0.102307467942109	0.0660133624655287	-0.033945108597804	0.0620422993704589	0.0172815347188689	-0.00906252795022683	0.0285649007907375	0.0290906965130545	0.0132758612249731	0.00410950338432102	-0.00268299536260708	-0.00698431541248304	-0.00227923717017861
0.545081925566923	0.219169988999756	-0.235595872346925	0.246968347323323	-0.00949455533506016	0.0119564982180889	0.0649177951588038	0.045800460298636	0.0244501794840145	0.00123097144151429	-0.00952202317989559	-0.0403386487461725	-0.0506999815472194
0.301677257952565	0.0504347842799514	-0.0782374533690005	0.286304805357885	-0.0143824488936193	-0.0297121333326036	0.0503419323652376	0.0252080442603885	-0.00224527954414483	-0.0220472911131115	-0.0299149752578882	-0.0393626585311369	-0.0529276017225391
0.0268915984432787	-0.00155855055396545	-0.0110974692223805	0.0101655369602091	-0.00394166559480245	-0.0037697299909037	0.00035395743532949	-0.000623096075876024	-0.00317871691981258	-0.00385569779285308	-0.00431242795585399	-0.00571205515657894	-0.00643070376688271
0.319522329799325	0.0943947795627831	-0.0897308867982094	0.28260733076513	0.0443426751940473	-0.0133232086394192	0.0841735372936426	0.0759553073411214	0.0582788890445545	0.0155097332773141	0.0252574495479851	-0.00385578446281759	-0.00537099006358877
0.077613933110422	-0.00684376952154395	-0.0210033072929023	0.0582529863819839	-0.0112291146537087	-0.0090060881971538	0.00526170379844994	-0.00340945611931112	-0.00705539822796519	-0.0101176014254313	-0.0156752542234784	-0.0174556697755416	-0.0160608993329393
0.649970145728234	0.175695700865535	-0.313070394317152	0.204723587166415	-0.0162906202051775	-0.0112074405387308	0.0519910713716495	0.0287119103754468	0.0122810450383538	-0.0137490303719542	-0.0247082116382467	-0.0500154873256694	-0.0624319661835536
0.0984116570856593	0.0396199208022952	-0.0196240368407195	0.099188644615757	0.00843900825688278	0.0108029595085336	0.0340275573066689	0.0200251384593913	0.0132765629850566	0.00962098388270821	-0.00349520705063888	-0.00464245905390764	-0.00855960539951742
0.436243357873543	0.0819600148510434	-0.172828698753333	0.242785261497317	-0.00737761266328119	-0.00416405225012606	0.0384557031928329	0.0252579207562917	0.00248166608700168	-0.00577083245670362	-0.0307877013230766	-0.0367747726977654	-0.0507261081172402
0.0369743795139432	0.00179291577730079	-0.0075655557950374	0.0315827926392001	-0.00315359861812834	-0.00318473869586227	0.00719777841629374	0.00341430500578931	0.000189810794286406	-0.00316916865699531	-0.00438369091815107	-0.0074190890882539	-0.00790445110367253
0.416796693101995	0.113296363631395	-0.145155295412083	0.288995766852238	0.0169495583100736	-0.0141770043240736	0.0731277785411276	0.0407671360793279	0.0259648061965728	0.00138627699299998	-0.0126902251711258	-0.0196283649943405	-0.0136298079271771
0.000724719317962741	0.000316136918045767	-7.23020174348631e-05	0.000246027696987173	-0.000129461905902124	-3.95728151526069e-05	0.000361706326674577	-5.30684158761803e-05	-4.16620588757909e-05	-8.45173605273653e-05	-0.000172605821342562	-0.000214225576341909	-0.000169954888097263
0.893240597458098	0.106759402541902	-0.505362229256761	0.0766294025419025	0.00048363053613043	-0.00691626845376858	0.0252086960261959	0.00669945665445637	0.000130960983460882	-0.00321631895881913	-0.00638914814352332	-0.022473663895659	-0.0258373791385803
0.209941926303389	0.137623898644844	-0.0635092213898026	0.162200389922995	0.078018749016439	0.0354543174804643	0.0432026712143992	0.0382241211805903	0.0679726276151532	0.0567365332484516	0.0464255734965401	0.0340075383931034	0.0282082788297462
0.231374924687654	0.101443786796642	-0.0581649804309256	0.215651598826602	0.0428144022406758	0.000952027845177089	0.0577564804006349	0.0294591537915049	0.0203354820190559	0.0218832150429265	0.0207185419621936	0.0238220956764622	-0.0160865899382033
0.208059266199972	0.140604153422653	-0.0622313919832045	0.164075117193234	0.027896141696278	0.0296277208544054	0.0560594776463346	0.034383511107195	0.0434248387062946	0.0287619312753417	0.053403323768329	0.0240253947504399	0.0268391264545651
0.931013928571429	0.0689860714285715	-0.537684314371607	0.0507560714285715	-0.00322892857142842	-0.00776693362193359	0.0132914682539683	0.00649524447774452	-0.00555211663336663	-0.00549793109668095	-0.00677505230880227	-0.0144306132756131	-0.0226820535860337
0.0976673131696052	0.0562177689564797	-0.0334910316394001	0.0573833808565429	0.0158569699311404	0.0115547793450514	0.0305941898831387	0.018779151826831	0.00154708750796366	0.0137058746380959	-0.00647361503186779	-0.0106961600775523	-0.0166743078712658
0.934108055555556	0.0658919444444444	-0.539777293823911	0.0495919444444444	-0.0123885846098347	-0.00539234126984145	0.0168265216727714	0.0127274306249305	0.00554742063492064	-0.00889046293983808	-0.00715817701905941	-0.00741825174825184	-0.0156368019480521
0.140521444219378	0.0209860740119306	-0.0303679689232408	0.138315200322336	-0.00101893141856005	0.00117761159131979	0.0234507904424039	0.0166603597577222	0.00746873039199403	7.93400863798865e-05	-0.00707718632930515	-0.0145272254094699	-0.0189469272548452
0.142284245449855	0.0505154880129453	-0.0332606953679916	0.133476187429423	-0.00710667138582899	0.00436350074086572	0.0360950601338463	0.0227409756732304	0.0166689010398947	-0.00137158532248163	-3.69211173571471e-05	-0.0103687233376847	-0.0160277311134944
0.64820612080369	0.171410553405952	-0.311948062844269	0.204206411860368	-0.0204128357755335	-0.0114172288284075	0.0462620684664498	0.0261779766175592	-2.42410975112017e-05	-0.0159150323019704	-0.0303632012520128	-0.0364195405842612	-0.0658930379840189
0.0956192435774065	-0.00158389027215901	-0.0303408215959305	0.0607261434201816	-0.0137384750041352	-0.0179580926936026	0.00669467870465702	5.79449198658821e-05	-0.0059402016580999	-0.0158482838488689	-0.0160647328648907	-0.0172105457632158	-0.0179974070407027
0.66060127667089	0.264297031642971	-0.32105963141259	0.201396007844747	-0.0059224723771536	-0.0011558390536065	0.0655436669914143	0.0405577821993054	0.017868372270191	-0.00353915571537999	-0.0112775591289027	-0.0241290665373558	-0.0510674796787448
0.0764144551620163	0.0557618394522756	-0.00995802734971825	0.081346031756259	0.0695998201277448	0.0123144153258748	0.0539098086725881	0.0646785999021215	0.0111983808181907	0.0409571177268098	0.0191152626437668	0.00572836156022728	0.0031804493436471
0.903237579365079	0.0967624206349207	-0.514056433310649	0.0699824206349208	0.00553908730158736	-0.00575399711399704	0.0238949286824287	0.0195051821789323	0.00626890548177328	-0.000107454906204785	-0.00961553983598096	-0.0155990229786552	-0.0235779134142001
0.014660804305798	-0.00194840332715976	-0.00364785686941513	0.0105258694732142	-0.00308356411067618	-0.00388371474664894	0.000266508210085836	-0.00200791797156511	-0.00327794124321617	-0.00348363942866256	-0.00427597941403473	-0.00606847324732399	-0.0063019127261418
0.889869965034965	0.110130034965035	-0.501969985511765	0.0802017016317016	-0.00236087773337768	-0.00692625291375304	0.0203318567543567	0.0122834204684203	0.0111157521645022	-0.00464356532356536	-0.00858598998224003	-0.0202400185109008	-0.0202364438551215
0.0621959973533229	0.00593365525014897	-0.0224301250863369	0.0324035670719695	0.000212914400873537	0.00357768253747068	0.0109219177427312	0.00342994698264942	-0.000277320521189908	0.00189529846917211	-0.00295081389661181	-0.00361001252332298	-0.00594461705024624
0.277300246384269	0.041507521067573	-0.0735543209906915	0.253663680526275	-0.00446447355072999	-0.00627653685209589	0.0504249323898907	0.0171040221469098	0.00599356583039085	-0.00537050520141297	-0.0243150926025181	-0.0390216135798871	-0.0483629939941328
0.89115047979798	0.10884952020202	-0.503453770653743	0.0785395202020202	0.00103693541965277	0.0103024567099567	0.0243050829725829	0.0207494135031634	0.00846030413214238	0.00566969606480472	-0.00947309427974508	-0.013785009976135	-0.0327739772936734
0.536780326238824	0.219306066327578	-0.226830813546025	0.255782070135942	-0.00486085023149918	0.00167399919063005	0.0726502451685967	0.0383127247601884	0.0178945395482651	-0.00159342552043451	-0.0291613982586284	-0.0458812518824276	-0.0610171361909173
0.550517002029139	0.312561395378753	-0.23726970028809	0.250115185120457	-0.00671690604061093	0.00707083219631099	0.0704369150447318	0.0461738499334287	0.0207857625056358	0.000176963077849979	0.0298029777459772	0.0325159852705713	-0.0379839112521133
0.933617103174603	0.0663828968253969	-0.539330803317146	0.0501728968253968	0.00454095238095253	-0.000714880952380925	0.0134719642857143	0.00631991328116321	0.00660949494949514	0.0019130357142858	-0.00358986111111104	-0.0088643578643578	-0.022774511766828
0.0640796082311869	0.0222668920200637	-0.00279080531665509	0.0794826902902719	0.00769688336546838	0.0113249062121148	0.0323896643052727	0.0165685715748671	0.0185702357272133	0.00951089478879159	0.0055484872088469	0.0069847218840039	-0.00172980667034831
0.0729809845257654	0.050504613361549	-0.00894050387187445	0.0776492808620964	0.0134874395725736	0.00567862803727394	0.0464508474588761	0.0571002696644434	0.023606879817471	0.00958303380492377	0.0444093773592635	0.00400450111468088	-0.00490374886057809
0.00149914369346276	0.00112813832425598	-0.00021847264853071	0.000289778644824728	-0.000173897010040354	-0.000330544061388051	0.000168241047419927	0.000234961216900584	8.89071997286512e-05	-0.000252220535714202	-0.000406042287028413	-0.0002937712520142	-0.000430843384746215
0.0913385078549571	-0.00428858752930648	-0.0292802370931921	0.0575705310342654	-0.0114896907029528	-0.00829808389318083	0.00288542994465062	9.66140495434753e-05	-0.00537888793340306	-0.0098938872980668	-0.0127267069903518	-0.0181623865785869	-0.0184370099362914
0.548347159756528	0.112374674797181	-0.245837131314339	0.225448609562542	0.000895938144888309	-0.021714694530269	0.0406793515130535	0.0344321437249057	0.0103026452693474	-0.0104093781926903	-0.0522254617634282	-0.0359945753905465	-0.0740605886780652
0.0951546345441335	-0.00288276256992896	-0.0291288166245832	0.0631258548472147	-0.0120734581684573	-0.0118023569400548	0.00495407474709764	-0.000551752011610368	-0.00339695896636913	-0.0119379075542561	-0.0128916920326252	-0.0173061496185586	-0.0186398339382015
0.0351848047674967	0.0016783676988333	-0.0135609207746359	0.017066978973783	-0.0038488262635365	-0.00362255170710857	0.00209482611852543	-0.0011964116729976	-0.00210638744412651	-0.00373568898532254	-0.00413623939715741	-0.0058592113794916	-0.0081078382489496
0.31986052443052	0.096378287532146	-0.0878710777003447	0.286770360390228	0.0227755027987783	-0.00891242960128835	0.0677908833209647	0.0578189564184545	0.030035632039965	0.00693153659874496	0.00685251524176256	-0.00592535138389499	-0.0140283360502747
0.0112062723262904	-0.00336293216679881	-0.00325124879207993	0.00725099032436825	-0.00457844842674603	-0.00423356041976362	-0.00244690095051894	-0.00240003310414377	-0.0028183677448575	-0.00440600442325483	-0.00486360065087266	-0.00502595656945158	-0.00540687985559387
0.576699870394305	0.276625494445922	-0.257500746605629	0.236786047502491	-0.0210971732481833	0.0209999916640844	0.0745013493634216	0.059433861827203	0.0255976719310097	-4.85907920494411e-05	-0.00836264809563492	-0.0258913325630078	-0.045463305688687
0.0876808690328281	-0.00704533799065085	-0.0270533126536242	0.0574902138687711	-0.0129571319040185	-0.0121140118324924	0.00428733155941974	-5.70227692092556e-05	-0.0049651706406761	-0.0125355718682554	-0.0127148434238689	-0.0155038296200152	-0.0213230371596981
0.550552529155534	0.213203642844894	-0.237124976648387	0.250122771851624	-0.0199246652001275	-0.00455164404405739	0.0603666325414235	0.025849372769073	-0.0012751094623672	-0.0122381546220924	-0.0314012747841849	-0.0538748275529571	-0.0608885017337588
0.0709489000202971	0.0414291327601406	-0.0278469758846455	0.0320593870780516	0.00196727125517876	-0.00589154129013233	0.0129037792102098	0.0148524524416002	0.0128074006949437	-0.00196213501747679	-0.00261373162360642	-0.00487880717266875	-0.00214266738257571
0.0224895039314641	0.00313806274500275	-0.0100670507775179	0.00792992753873399	-0.0018733217567233	-0.00373945989798492	-0.000609847369047074	0.00102319033722821	-0.00342291344192203	-0.00280639082735411	-0.00248353080983632	-0.00343188980659405	-0.00645256393607282
0.453874226091281	0.160809912806095	-0.183078631031274	0.24198063019698	0.00938604860204084	0.0108571762339198	0.0605582912127827	0.0370356004815904	0.0267661534343964	0.0101216124179803	-0.00987674298821373	-0.0316877144620987	-0.0420977539200454
0.301281034612941	0.0999074152140355	-0.0894245762901871	0.248658180979173	0.0499146830742805	0.0454617057011956	0.0996207415131655	0.0461690665824386	0.0200957200728081	0.0476881943877381	0.0154976675161204	-0.000459746703988684	-0.0238258174334621
0.661019444934646	0.320868940505276	-0.319455809603884	0.205110941519406	0.0292852851789023	0.021851773824652	0.118974942350756	0.0705484573085187	0.0594100547489778	0.0255685295017771	0.0111388250248059	0.0132531865586029	0.00216985042920892
0.296516885261572	0.047632918995363	-0.0673648338326816	0.306763473243386	-0.00504985103160027	-0.0176644504021894	0.0572578769720899	0.0263190487813617	0.0049798768438889	-0.0113571507168948	-0.0189539831403279	-0.0452682738475283	-0.0533276493351302
0.930300436507936	0.0696995634920635	-0.536777605400933	0.0517595634920636	0.00482170634920642	-0.000746706349206372	0.00871093253968247	0.00427363997113994	-0.00373996350871353	0.00203750000000003	-0.0132748273948274	-0.00988511502386502	-0.0191653060828061
0.923377658730159	0.0605060096476282	-0.531308822244983	0.0554023412698412	-0.00758829004328998	-0.0246516811509745	-0.000202946567321338	-0.00406611617871289	-0.0111801731601731	-0.0161199855971322	-0.0201172005406873	-0.0418846744829481	-0.0276506634497328
0.0897062367993315	0.00943938678207346	-0.0212671026671401	0.0783396112950323	0.00156084825388525	0.000782747795754324	0.0199315901694911	0.0136600665417662	0.0046360188936144	0.00117179802481979	-0.00244545270232152	-0.005811762184912	-0.0107812557996386
0.402884414526019	0.0716968932845642	-0.135603059866253	0.294661287228367	-0.0220581059257083	-0.0248157629035854	0.0519953945928812	0.0203328695559556	-0.00494618404401037	-0.0234369344146469	-0.0379501432447092	-0.0523650889087532	-0.062625133118112
0.578485249333086	0.270073153136885	-0.257802857545609	0.239111583350677	-0.00536733506036913	-0.00210586321758566	0.0813876707275771	0.0456241958001045	0.0257302676228792	-0.00373659913897739	-0.0207373933330208	-0.0350523793661894	-0.0439063340618575
0.905711190476191	0.0942888095238095	-0.515660386505831	0.0690688095238094	0.00952059523809523	-0.0225849739312975	0.0346793253968253	0.0282819128094127	0.0108348538961038	-0.00653218934660116	0.00942448093573089	-0.00138358585858589	-0.000619429390054327
0.856988614441114	0.143011385558886	-0.474231785216918	0.102494718892219	-0.00623304967395089	0.00767751470751465	0.0318049680874682	0.0169275291375292	0.00561147068639134	0.000722232516781829	-0.00555553026952416	-0.0160550289355018	-0.0329245565177071
0.0997851119736133	0.0553947992392567	-0.033745743336667	0.0592423015680625	-0.00384424763385145	0.0196387099582466	0.0267268740439255	0.0173920621466744	0.00759649729543403	0.00789723116219757	-0.00646531893629251	0.00357996122783011	-0.0131853370127426
0.57529679087835	0.358818310520927	-0.253545949400153	0.244720947529501	0.0206496982710124	0.0321932496594677	0.11061932713369	0.0535447002916027	0.0585481934211955	0.02642147396524	-0.00406127329232031	0.0554146113736675	-0.0123795352541529
0.455971688453533	0.160392104784532	-0.184502539380978	0.243172434777279	0.0154111100237964	-0.013017031058154	0.0604037604026889	0.0453441331782656	0.0149834650464127	0.00119703948282113	-0.0148809818337718	-0.0294246617400908	-0.0394467180625099
0.0208802531936911	0.00535005381231886	-0.00895924283159275	0.00822281747927334	-7.21776738718954e-05	-0.00518570555514322	-7.55363138598419e-05	-0.000990401773735706	-0.00188563346728731	-0.00262894161450756	-0.00161304116753387	-0.00443494622238609	-0.00580567390416874
0.0891710777965775	0.0569136331190201	-0.0302038864024497	0.0533541026049644	0.0196978129128878	-0.000632958767705957	0.0306453026157381	0.010103254921829	0.0251655848718376	0.0095324270725909	0.00346395972346802	0.00296505081852538	0.0138807085137255
0.130248049346934	0.0221015302078159	-0.024620965902029	0.136844841374489	-0.000313210254150709	0.00124839471252372	0.03568961718494	0.0172687199328896	0.00426638125090315	0.000467592229186492	-0.00956387520507759	-0.0125411712181493	-0.0199068054488542
0.544930422403374	0.32197996167539	-0.233639064316157	0.250597990081668	0.00890246890133983	0.0201122267957112	0.115522292903651	0.070261281613918	0.0729277933690406	0.0145073478485255	-0.00490661774073764	-0.0240111327115601	-0.0420570449673334
0.0777996398677968	0.0545858396408558	-0.0101850189410756	0.0814754632231059	0.0298690431602645	0.00668736114094669	0.0654156485625086	0.0266764958995991	0.0181183344361531	0.0182782021506056	0.0342039361691882	0.00987638087754203	0.00913474580129031
0.930763055555555	0.0692369444444445	-0.537209881004352	0.0511969444444446	-0.000767420634920524	-0.00879224025974013	0.01206420995671	0.0114010948773449	0.00170990981240982	-0.00477983044733032	-0.0119848118548118	-0.0162927171439671	-0.0226736167288513
0.415107061130173	0.118393607677791	-0.143820478259943	0.289491651956892	0.0511251267778888	-0.0159387757291256	0.092893396699106	0.0544687511169353	0.0152526765229409	0.0175931755243816	0.0167043052227085	-0.0199613448106638	-0.00311435488719441
0.197112687957405	0.021128881808766	-0.030847015107105	0.23615948126622	-0.00468299903518959	-0.00715936915779411	0.0449741260927642	0.0249679361495608	0.00419942996864098	-0.00592118409649184	-0.0206927040897775	-0.0299421766536104	-0.0368858521755108
0.903445912698413	0.0965540873015872	-0.513563090461623	0.0709640873015872	0.00732518037518037	0.00410891608391595	0.0266508928571428	0.00384995244840824	0.0120065283327783	0.00571704822954822	-0.00207854978354982	-0.00995417568542578	-0.0134498117160619
0.891939686147186	0.108060313852814	-0.503519123769657	0.0793319805194806	0.025988954142263	0.0199651897122486	0.0404564682539683	0.0294188166000667	0.0325382622932624	0.0229770719272558	0.01046466991342	-0.00895254870129858	0.00794014596514603
0.0139514530129038	0.00736371963910111	-0.00369134778113376	0.012688947668292	0.00169988989694128	0.00214929740008652	0.000384607779904934	0.000829420164330325	-0.00127484026363819	0.0019245936485139	-0.00577277471335744	-0.000371793098221138	-0.00202585863537691
0.579898061681075	0.284463344426189	-0.258391644629199	0.238915289401873	0.0163146922118449	0.00676564069073682	0.0771644144371295	0.064230276181647	0.028145139224912	0.0115401664512909	-0.00518248770469243	-0.0249101935765575	-0.0308766388498872
0.563017892681362	0.262204534381131	-0.256204489032958	0.22055841162837	0.0294860257249158	0.0224116741841585	0.0805734297409847	0.0518606859839432	0.0430699166714461	0.0259488499545371	0.0342569179986264	-0.00566274639757069	0.0171788155712083
0.893173863636364	0.106826136363636	-0.505080425970558	0.0774961363636364	-0.00969764790764793	-0.00183830808080809	0.0182602375767508	0.012081521950272	0.00265017560054326	-0.00576797799422801	-0.0104285877970069	-0.0194597484103444	-0.0357570380138005
0.138116724273038	0.0442711323039604	-0.0320861235528719	0.129252687883274	-0.000953016797656969	-0.000258499888996455	0.031253563501462	0.0136617721767289	0.0140341075287209	-0.000605758343326712	-0.00871195501421018	-0.0101679796663298	-0.0169575773441245
0.035340926458544	0.00260530147692291	-0.00646150218284161	0.0317007069708115	-0.000952491564301085	-9.55387114902062e-05	0.00772035951340014	0.00454602073940077	0.00337142937998972	-0.000524015137895642	-0.00364501508062101	-0.00493969721740258	-0.00696239378125162
0.894673816738817	0.105326183261183	-0.506400403262322	0.0765278499278498	-0.00293835137085152	0.00429254689754688	0.0185308413808413	0.00534282467532465	0.00669211025086014	0.000677097763347678	-0.00776734349800545	-0.0267582673600237	-0.0296998695035615
0.526207712409508	0.122008552346168	-0.223115115978526	0.249683036113877	-0.0163965449501204	-0.0369738189390735	0.0509057641927894	0.0214871198462286	-0.0122151924246521	-0.026685181944597	-0.0398468547358987	-0.0604010366980184	-0.0864758422276701
0.927981944444444	0.0585199502302333	-0.534314880167826	0.0545780555555555	-0.0135698556998557	-0.0156438096380743	0.00350676587301579	-0.00946451388888891	-0.0142403087229467	-0.014606832668965	-0.0288719751928685	-0.024602146942325	-0.0308150794421866
0.446023970202619	0.154227796715969	-0.17869017525187	0.242923882467521	-0.00479830938430531	0.00707971660667089	0.0596197628277248	0.0365670051909384	0.00867904414467757	0.00114070361118279	-0.017955203474417	-0.0263835171936664	-0.0448309467738144
0.935306031746032	0.0646939682539683	-0.540322123573914	0.0498139682539684	-0.00176317460317454	-0.00614214285714276	0.0273177182539684	0.01349172979798	0.0160889682539683	-0.00395265873015871	-0.00611433080808066	-0.0131816258741259	-0.0242969683094683
0.116658126310833	0.0929053859088117	-0.012340260079934	0.147989392870344	0.0887671641634673	0.000317784610750507	0.0429714038968936	0.0382453002015066	0.0575339689561369	0.0445424743871089	0.0491216479997452	0.0446572081951689	-0.00977273554267294
0.30134475912894	0.0426721522557881	-0.0888649761535452	0.252151296174114	-0.00239206896382915	-0.0202052025342009	0.0406439460420149	0.019045990864342	0.00119979016609917	-0.0112986357490151	-0.0194544655645926	-0.0409640016594505	-0.0454720983009188
0.925952936507936	0.0577470038257589	-0.533353334194615	0.0542570634920636	-0.0166714861445744	-0.0178984938672437	0.00398263888888906	-0.00946834037854005	-0.0067879249998366	-0.0172849900059091	-0.0197758653846153	-0.0226384794548415	-0.0337736916923785
0.120885149447681	0.09398823006197	-0.0138235666106289	0.149738152647128	0.0179375364722764	0.00322085621742575	0.0691600399970996	0.0339108353746373	0.0199219704771799	0.0105791963448511	0.0106142603600769	0.00316533107306012	-0.00565363267055081
0.0336188001588954	0.000460520997910767	-0.0128328528598161	0.0158205075809822	-0.00172867371329596	-0.00362124046996493	0.00378121796438485	-0.00283767237934544	-0.0015681772292354	-0.00267495709163044	-0.00612753029502213	-0.00711835102504486	-0.00888499970263947
0.659413246565556	0.269957110715036	-0.318305156072035	0.204651997768983	0.00968160912045346	0.0170638272057535	0.0781333029184613	0.0493561330615832	0.03646627220179	0.0133727181631035	-0.00557408299084272	-0.0206129511776092	-0.03061374522729
0.112728545883472	0.0674930193768671	-0.0357309619661117	0.0769092039361886	0.0268909699700775	-0.0031103828618412	0.0392507825788309	0.0235335210644022	0.0143443744648237	0.0118902935541182	0.0136450093354737	-0.00412841974236285	0.00298603949409822
0.893336904761905	0.0728772165550312	-0.505313426057459	0.077284761904762	-0.0207286784510601	-0.0246973890729747	0.0142647870185371	0.000596765873015825	-0.0047116742979243	-0.0227130337620174	-0.0369815099104923	-0.0235865830867475	-0.0323469614677828
0.377524739283787	0.221403271346352	-0.137604757134943	0.244148226290193	0.0908544504872458	0.0490277325103788	0.0699901287651017	0.0426291139082681	0.0630128848349094	0.0699410914988123	0.0540227626887496	-0.00595227337701026	0.00811200312040838
NA	NA	NA	NA	NA	NA	NA	NA	NA	NA	NA	NA	NA
0.853901838439338	0.146098161560662	-0.472480398520913	0.102438161560662	0.00634159689983227	0.00780503746253747	0.0407937874625375	0.0276185890498392	0.0156615786990787	0.00707331718118487	-0.00590512336648552	-0.0126022300506511	-0.0254404905236232
0.573030550787954	0.276194271315452	-0.253225778983635	0.242144290542646	-0.0114786492908288	0.0273413001818984	0.0734763175895912	0.0520945466237819	0.0251690937304214	0.00793132544553488	-0.0168059688483497	-0.033505943776484	-0.0559836568999473
0.097262930884728	-0.001926959433159	-0.0295186282870941	0.0660281171112331	-0.00858946553369007	-0.00608029747873598	0.00696227613698017	0.0012142452503453	-0.00254461716932541	-0.00733488150621303	-0.0124104119891682	-0.0167098099651544	-0.0184622459340218
0.472110961654447	0.174679796227892	-0.193086657272898	0.244378447096489	0.0273804303449595	0.0234484412184753	0.0738441564556201	0.0487310501595573	0.0326879174437549	0.0254144357817174	0.0122302156734757	-0.0207378573723895	-0.0360791473907792
0.853557603230103	0.146442396769897	-0.472092318502566	0.102804063436563	-0.000432140720648677	0.00525767454767445	0.0363378801753802	0.0215244768548444	0.0131134814939774	0.00241276691351289	-0.0152333068851085	-0.00973809651970847	-0.0274719718611228
0.0702411467055573	-0.00581372350617976	-0.0143159687077457	0.0627979110612727	-0.0112760794740775	-0.0138198357947041	0.00360777654995841	-0.00399949820103655	-0.00891303327228063	-0.0125479576343908	-0.0182305228929762	-0.020749953409085	-0.0227136826694423
0.00676589953830842	-0.00286380665780499	-0.00254267150475944	0.00389112014412561	-0.00371141984461564	-0.00327814062378843	-0.00183424488934618	-0.00297318995296684	-0.00329567416009908	-0.00349478023420203	-0.0035005099632619	-0.00386246048554525	-0.00429134925458738
0.652371250136653	0.269345431521916	-0.313145540383057	0.207943779200905	0.012358968839382	0.0136663446359711	0.0605507335190574	0.0390096050186522	0.0220089000560096	0.0130126567376766	-0.024160644164215	-0.0374012585913911	-0.0458584502573057
0.449141460802418	0.241968935534346	-0.180384829933403	0.242988073537555	0.0984306168005851	0.033203595311052	0.117474571877449	0.0668681762038605	0.0394502691767283	0.0658171060558185	0.0176107532987776	0.0392702204147371	0.00640752335168671
0.544309773672142	0.217738809008635	-0.2351714989273	0.24679980277194	0.00283495841624515	0.0039482810051148	0.0715078495818214	0.050366315810496	0.0140753337970787	0.00339161971068003	-0.0283443675981743	-0.043444187074222	-0.0468228336417936
0.45999602359056	0.304817481888735	-0.171539295299999	0.282459815237688	-0.0214121429353111	0.0770711095208352	0.138166876455985	0.0621141118750924	0.0910037840886958	0.027829483292762	0.0205487389721363	0.0509385465723632	-0.0302082334823172
0.65853888617325	0.268013169696629	-0.320684080929221	0.198499232655216	0.0151979615187641	0.025506961938023	0.0735565967531405	0.0538533272798762	0.0267145398882446	0.0203524617283936	-0.00782518439514701	-0.0248024525134164	-0.0388660127745449
0.276868812011351	0.0387053986856052	-0.071367299618972	0.258661608007841	-0.00803166208790063	-0.0175344980421661	0.0403072068270834	0.0230106270937676	0.00358628152119295	-0.0127830800650334	-0.0318558968039298	-0.0364657360383116	-0.0490680973851514
0.0492103068099329	0.0346363046430426	-0.0112569165197559	0.0296919306681887	0.0113408683110408	0.0267850657987279	0.0217734150206167	0.039977386211545	0.021889491509982	0.0190629670548844	0.0316428073377189	0.0141132769995866	0.0221723882743869
0.904129841269841	0.0958701587301588	-0.513101638331614	0.0727101587301587	0.00898984126984137	0.000516197691197706	0.0244280555555557	0.017005634920635	0.0305943055555556	0.00475301948051954	0.0155731346358321	0.00547440281940292	-0.0115948030843424
0.110293230624481	0.0312541537193199	-0.0275308270619024	0.0964274479440475	0.000629567988146687	0.000218043596259987	0.0186640360583522	0.0130404950375779	0.00512244131080083	0.00042380579220333	-0.0083826158007443	-0.0114967352076821	-0.0139160797749423
0.854194535742036	0.145805464257964	-0.472868115645107	0.102010464257964	-0.000385432588653201	-0.0114838469863472	0.0318173643483185	0.0223444995720653	0.0135123864541254	-0.0059346397875002	-0.00711333041958051	-0.0192941346719568	-0.0279636862506653
0.0405841485866684	0.00694574148223405	-0.00837549624423669	0.0338707125277422	-0.00396620590269176	-0.00102433808942985	0.00848149144083699	0.00317667123515183	0.000718819682712181	-0.0024952719960608	-0.00543150788412104	-0.00663223276347538	-0.00973625460155235
0.117995994170058	0.00101714699847764	-0.0319990070609379	0.0940040238206675	-0.00748590474653198	-0.00780297648314444	0.0133531325654952	0.00434601536105904	-0.00553503183514718	-0.00764444061483821	-0.0156366474838775	-0.0191145771351498	-0.0242835170696312
0.0207243053049232	0.0262884963007576	-0.00278679875643539	0.0180233463678549	0.01880666387633	0.00199842509471075	0.0204785693716472	0.0102915301409569	0.0124298224895163	0.0104025444855204	0.00929461509651586	0.00491447763095674	0.00923901727411273
0.00931548772252021	0.022331598067569	-0.000201212657867473	0.00975050344435654	0.00461921748908288	0.00414069086203243	0.0167720951299826	0.00671591864404286	0.0129604483607774	0.00437995417555766	0.00199065744187473	0.00717230302301086	0.00574306181128317
0.662536539812331	0.263446791570395	-0.318616591341555	0.21005421634227	0.000181895044361724	0.00185493959188077	0.0644261220976935	0.0474640776875445	0.0111376419682853	0.00101841731812125	-0.0186031584049806	-0.0364170009081278	-0.0539921098644432
0.414082809748656	0.0707284082424334	-0.144820093597336	0.285268990403899	-0.0157462422542721	-0.0127635775010209	0.0397455326836717	0.0267769045380313	0.00115018261165445	-0.0142549098776465	-0.0370358449353056	-0.0495895872812762	-0.0683357237082057
0.0402586680281134	0.0102751529895523	-0.00529308922310084	0.0312192454134594	-0.00217242299837308	0.00169843901636234	0.0126162444216211	0.0079614592215851	0.0026015660070819	-0.000236991991005367	0.000681289300548817	-0.00632149846840258	-0.00277942336639612
0.0970177583378511	0.0616588355399347	-0.0320693958884326	0.0580775857272181	0.0183564529197345	-0.0031115509463841	0.032063029050083	0.0155971606472333	0.00476601995938174	0.00762245098667517	-0.0070026055119775	0.000575849493585148	0.00187722230358185
0.0996269342826824	0.0646785107600728	-0.032253585454124	0.0619250905763556	0.0169086168090587	-0.00753336378697753	0.0263145294232117	0.0159389805516727	0.00886924905816551	0.00468762651104059	0.00716332019168463	0.00509347301350697	-6.72985370980955e-05
0.937419365079365	0.0625806349206348	-0.542084342396145	0.0484806349206348	0.00542492063492062	-0.00994809523809526	0.00583216269841258	0.0228948412698411	0.00173593253968241	-0.00226158730158732	0.0117501587301586	-0.00451686507936522	-0.00192143546812673
0.895363658008658	0.104636341991342	-0.506749149925481	0.076256341991342	0.0277360281385282	0.00519365013123085	0.0461605681818181	0.0296889123376624	0.0241871446608947	0.0164648391348795	0.0120717587396265	-0.00303138528138536	-0.000663722943722855
0.415892576272944	0.0732498561364947	-0.146218658265878	0.284746416862067	-0.00697719465099389	-0.0365557498039568	0.050199556780421	0.0271999717827217	0.000274010830945692	-0.0217664722274754	-0.027476889256586	-0.0628050164439261	-0.0619142573535194
0.480858500192761	0.260500083622113	-0.19627547717084	0.249317668516117	0.106120063396192	-0.0107567112372628	0.0622968795396546	0.0814704094679153	0.0247354988614594	0.0476816760794647	-0.00450292656772378	-0.0229348246136518	-0.00866937296237008
0.0294644045405371	0.0322238446071907	-0.00777447955130008	0.0189380032287497	0.0445492730656595	0.00382333646177988	0.0171269420346761	0.0161607249019084	0.0261261548983669	0.0241863047637197	0.0111385837285117	0.00930714759482814	0.0119896916540444
0.00789645929350041	-1.4078990099026e-05	-0.00146513093364398	0.0088861851540778	-0.00211552544522368	-0.00176871449884924	0.00108673059652921	-0.00137739757922883	-0.00073198999389415	-0.00194211997203646	-0.00216130656991738	-0.00214902610922851	-0.00275758054920951
0.116547503248396	0.0938569247019973	-0.0125377031511657	0.145234366118756	0.03111718497485	0.00399346906257647	0.0590574958009187	0.0851920308509013	0.0494882008682485	0.0175553270187132	0.0183564638561751	0.00121965940443346	0.0282154501333283
0.452703528690251	0.302504129496229	-0.167771834175739	0.28236754890372	-0.0224709492090008	0.0551586429596406	0.147934105732611	0.0448845704576557	0.0282373097125628	0.0163438468753199	0.0294949265414824	-0.0423704053389262	0.000864564411666657
0.455066789755288	0.184336545191769	-0.170340524761596	0.277731059641819	-0.0146279169975004	0.00418713160779161	0.0781056538511869	0.0381780194534387	0.0131517241772813	-0.00522039269485441	-0.015879730951538	-0.042695717592614	-0.0517163964764144
0.406563651534112	0.0781070796622365	-0.137401634033038	0.29412832405704	-0.0145473044851135	-0.0358967873848954	0.0506040710295399	0.029714741824867	0.00740154353765343	-0.0252220459350044	-0.0352332155149089	-0.0462518068677946	-0.0540064590389636
0.446042080874073	0.155511311013983	-0.178669806675054	0.240254632178338	-0.00708544452193721	-0.00751508570774784	0.0592892292094195	0.0404886287802005	0.0159424993618422	-0.0073002651148425	-0.0122421620219192	-0.0287583048135361	-0.043183764378929
0.552639724720128	0.109590391794444	-0.246811680737858	0.228796849638105	-0.00413886708297662	-0.00857719740186924	0.0505783209695005	0.0335205796029722	-0.00848856204217074	-0.00635803224242293	-0.0339679540980088	-0.0403364925379147	-0.0535987486528224
0.40530777300781	0.072961134388376	-0.137469185772266	0.292839160630634	-0.00826723731943635	-0.0310619702988585	0.0481846557944369	0.0210565641049623	-0.00297878389159512	-0.0196646038091475	-0.0314796858247262	-0.0506090396120183	-0.0633832370465507
0.0155581818780842	0.0337105906142656	-0.00272431478597631	0.0131818371375298	0.0129899859267577	0.0100403171415613	0.0336504358547086	0.0133400232894393	0.0138303670512783	0.0115151515341595	0.0118580957742854	0.010278541662913	0.00618981135940258
0.0156749961651157	0.00882222500998587	-0.00397174721516995	0.00944421745600445	-0.00280760223766252	0.00219601048238244	0.00518349669548711	0.00357025751360506	0.00273839831741271	-0.000305795877640042	-0.000100883305046835	0.000724823304833887	-0.00243859495243333
0.0291086923884382	-0.000454056283845612	-0.0109343156297821	0.0156307784659733	-0.00542251152251347	-0.00304745628535848	-0.000833795640689385	-0.00604407501192994	-0.00451074475721532	-0.00423498390393598	-0.00659264976614129	-0.00787535424862073	-0.00851488794324329
0.898581388888889	0.101418611111111	-0.509694639480695	0.0741486111111109	0.00780811391223146	-0.00536715007215027	0.0283405332167832	0.0199330018592518	0.00746723415473416	0.00122048192004054	-0.00595222725313915	-0.00758536630036633	-0.0229044081612831
0.0820627357294345	0.0124201031574173	-0.0256445365330252	0.0543042394008769	-0.00101820261758291	-0.000437661885525964	0.00928236305134651	0.009918370782022	0.00565433809180999	-0.000727932251554445	-0.00413520820172135	-0.00729504976608207	-0.0103701833824983
0.663232146454813	0.257839359069635	-0.321680073742559	0.203203142257852	-0.00193835786085117	-0.00708916771293688	0.0667406217399586	0.0375306139707363	0.00532649036347244	-0.00451376278689408	-0.0315972027317983	-0.035984044866616	-0.0529021152881105
0.0370737087448849	0.0126781153738174	-0.0190173035173375	0.00564182526209863	-0.0032460159137645	0.00482425331783874	0.00299308084026677	0.00550963744979831	0.000335745476554558	0.000789118702037121	-0.00141819384570305	0.000696956578353725	-0.00497284765383505
0.0844707877708291	0.052942935363041	-0.0286209693599704	0.0509101002796156	0.00507490270161386	0.0196399565731886	0.0335156702207778	0.0165121455707445	0.00803295571355891	0.0123574296374012	0.0078120816240934	-0.00555931449026603	-0.00584812878868329
0.850539347041847	0.149460526470577	-0.470370888130682	0.102973986291486	0.0178311166611167	0.0125223013098013	0.044511031052281	0.0307610236985236	0.0134214809200176	0.015176708985459	-0.00445748329521367	-0.00870536065542649	-0.017158757382333
0.905293174603174	0.0947068253968255	-0.514769363072425	0.0705068253968255	0.0219153028855205	0.0207332215007217	0.0294446139971141	0.0270383730158732	0.0175914736652238	0.0213242621931211	0.0146973293994019	-0.00333407842974009	-0.00503447226384712
0.130259053933387	0.00202384247968834	-0.0382285834949884	0.0973102133720425	-0.008444793955552	-0.013867408340873	0.00834826954979637	0.00386772467029903	-0.00426801124816148	-0.0111561011482125	-0.0145212655013692	-0.0193694360311509	-0.0277451606562466
0.857589591797092	0.142410408202908	-0.476260006944405	0.0985837415362415	0.053485851925852	0.0105517121767121	0.0420118469847146	0.0378364850427351	0.0332309113435584	0.0320187820512821	-0.00428256051567977	0.000779733599733601	0.00666125428493081
0.857243376345876	0.142756623654124	-0.475530553092451	0.0997532903207904	0.017525195082695	0.0122035494453124	0.0448036673049174	0.0311854295885274	0.0230895621453709	0.0148643722640037	0.00259920613291931	-0.014160261764773	-0.0171377174717268
0.889755314962815	0.110244685037185	-0.502648581905197	0.0788763517038519	-0.0105953909978909	-0.0109841214487267	0.0158068134643136	0.0200775620213122	-0.00304742382617373	-0.0107897562233088	-0.00898740800865794	-0.0210170486316229	-0.0265260818257249
0.097388571760439	0.0619331039449298	-0.0319891152003906	0.0599518101136439	0.00623789358270098	-0.00610651150523223	0.0238740161116958	0.00832178718501198	0.0196896788875574	6.56910387343695e-05	0.00191606439480251	-0.00187392693114415	-0.00232455824343782
0.201273988369333	0.069334638796072	-0.058647341255766	0.162727993524915	0.012829100845163	-0.00542500442039301	0.0447050138321189	0.0295228298383152	0.0168025630805884	0.00370204821238501	-0.00601250922423752	-0.0167134451854018	-0.024198199294392
0.930357142857143	0.0696428571428571	-0.536717536951171	0.0520845238095238	-0.00460488095238099	-0.0104417211546624	0.0175151587301586	0.00492740259740254	0.00637900793650792	-0.00752330105352161	-0.0109850160256411	-0.0129569408369408	-0.0202353066378067
0.663048482594036	0.312334820548755	-0.320936366135837	0.205065293149671	0.0756875419397095	0.0131547985974633	0.0756478509009575	0.0435530278058757	0.0450266912052079	0.0444211702685864	-0.0014910335043713	0.00859026936175711	-0.0171613715848133
0.094077116802303	0.0144016583808523	-0.0234322125363342	0.0810286302938361	0.00141417461299387	0.00217320933442015	0.0179216217146905	0.00955874752226064	0.0030354601312173	0.001793691973707	-0.00302622826144834	-0.0120029155831579	-0.0123091709163147
0.0148248902397499	0.00906803366281827	-0.00336353432966471	0.00953296862002697	0.00346353671458318	0.000348344221594986	0.00863004461577384	0.00576159543182092	0.00650193604519598	0.00190594046808908	0.00107106082878408	0.000198392705486227	0.0013106280653387
0.445863201790485	0.0823067929698378	-0.177790768156208	0.243643139850769	-0.0111881582184606	-0.00968949024341526	0.0399070419399978	0.0208811823764927	0.00463742192742139	-0.0104388242309379	-0.0269952149219404	-0.0408199551314184	-0.0576278032621654
0.32241586999845	0.098919035505211	-0.0898660969599146	0.286289183395905	0.0129302473811015	0.0221057349099424	0.11541418577687	0.0813110892841696	0.038335065601772	0.0175179911455219	-0.0126543186857683	0.00182216244028821	-0.0201371309052779
0.111083847058088	0.00144444118774099	-0.0271233440006924	0.0958066112643379	-0.0108734672624545	-0.013399644415933	0.0106838647176349	0.00377589820894397	-0.0064906607144064	-0.0121365558391937	-0.014220859184869	-0.021128792337361	-0.0236222380278638
0.890382878510379	0.109617121489621	-0.502979058724585	0.0787771214896215	0.00635898656898648	-0.0166426327838828	0.0258711665965613	0.0191444724719724	0.0102735660295586	-0.00514182310744815	-0.0111004364150168	-0.0154412566191978	-0.0205020056712725
0.0171539371820287	0.00183329614422384	-0.00632728473413926	0.0101241967413562	-0.0019190749352735	-0.000485362859655641	0.00121425356784777	0.000334108949714435	-0.0014956111644581	-0.00120221889746457	-0.0033660259578501	-0.00410590636526177	-0.00478501940648606
0.104672171742473	0.0274528676275548	-0.00501348908068093	0.148206787600451	0.00311537802777183	-0.00334445335183008	0.0323044838195041	0.0233166878020687	0.00808276389560302	-0.000114537662029124	-0.00687158343216183	-0.0136448367622432	-0.0142937753838326
0.143089583521017	0.0536012305208765	-0.0324098427984835	0.136415400371647	0.018189867364849	0.0134028117309394	0.045862941494658	0.0333862447047675	0.0196854596837124	0.0157963395478942	-0.00190356063868818	-0.0041134602731725	-0.01535406404771
0.365702654161005	0.133229319794777	-0.128664765351552	0.245031948589865	-0.00481766706285175	0.0125592801512549	0.0662676492422984	0.0348682587489588	0.0192071951445269	0.00387080654420158	-0.0142620097128988	-0.0267501562403535	-0.0354129782951947
0.564251379118577	0.266266837628216	-0.256531908958379	0.220598576941913	0.00998992345419814	0.0148313872102528	0.0898568711815996	0.0431982453374197	0.0415763572947644	0.0124106553322255	-0.0209648751596555	-0.0193769970351052	-0.0437028871201445
0.200213136123775	0.0786773482301638	-0.0578370522094697	0.162733882328733	0.0203141989340699	0.00421031148721956	0.0474553014688159	0.0384070068186775	0.0296089508954383	0.0122622552106448	0.00384687549863874	-0.00771610917497176	-0.0108104002596492
0.54619220248097	0.21956770885165	-0.23583107563376	0.246862117506539	-0.0173616709361951	-0.000608204707304938	0.0670682834726858	0.0505107652629575	0.0198630233319563	-0.00898493782175003	-0.0187838230874742	-0.0442498799385139	-0.053875850614423
0.000790618622385059	0.000154586344749253	-9.89110984371364e-05	0.000270524462284436	-0.00017011505131993	-9.71980931593222e-05	0.000193198485883109	8.47482152227859e-05	3.16149765907567e-05	-0.000133656572239626	-0.00020378482243115	-0.000215125971703017	-0.000363924928903838
0.00450005006186959	0.0225721578814915	0.000909941631034099	0.00708991796838279	0.00192260781345429	0.00259275551950398	0.0103889816472933	0.00873463951495226	0.00566728606517413	0.00225768166647914	0.00641464233211751	0.00345509829676415	0.00345594045567811
0.0914284118150336	0.0133137730384235	-0.0231044590832205	0.0777043294473958	0.000599551331415607	-0.000186798635085902	0.0160812254169641	0.00807638060334077	0.00293528686378207	0.000206376348164852	-0.00850077626120246	-0.0116036074959693	-0.0152738363328009
0.437664532355929	0.0859475662876753	-0.171887284569902	0.245987769772261	-0.00548657886387488	-0.018676199709811	0.0539791338409683	0.0307192739667304	-0.000754628803282031	-0.012081389286843	-0.0288992429346069	-0.040206005787761	-0.0530760737101863
0.564237571463148	0.267436756438491	-0.256030679213574	0.221348998619736	0.0289312799900576	-0.0116773163385515	0.0673540190803419	0.076955682471354	0.0808028874596571	0.00862698182575306	0.00383672123805878	0.000672649552884597	-0.0239699847024333
0.892464769119769	0.107535230880231	-0.50411943539844	0.0787652308802308	-0.00442452048499287	-0.00959508075258075	0.0174361457986457	0.0122844632654926	0.00444765873015873	-0.00700980061878687	-0.0175661860532255	-0.0204335351529275	-0.0342205851256586
0.115910920849463	0.0892042044920365	-0.0117034408946122	0.147308594898024	0.0910238861994261	0.0238669814021932	0.0406658721432286	0.0367573010352801	0.021214829809064	0.0574454338008097	0.00255487217446246	-0.00328865929628913	0.000823643991210876
0.929646507936508	0.0703534920634921	-0.536516238639208	0.0516434920634921	-0.0008140201465201	-0.00667275613275609	0.0208390277777778	0.0099816305916306	0.00735824134199126	-0.00374338813963804	-0.00390841269841258	-0.0115953756047875	-0.0275516388831327
0.0783594331929637	-0.00779136701600518	-0.02181391579452	0.0568843427978684	-0.0137806885438962	-0.00735326328797339	0.00538033953713797	-0.00462839439129517	-0.00573996633024131	-0.0105669759159348	-0.0182483990790665	-0.0213708787992841	-0.022247297826854
0.460922023818689	0.238792779204611	-0.188721681126222	0.238995445219148	0.091324390890686	0.0350238386438922	0.11248038998384	0.0570119005707291	0.0736229096262627	0.0631741147672891	0.00129752518664517	0.0181580478459967	0.0276881146760986
0.641206983678891	0.177137139906784	-0.305225849765288	0.211448657043094	-0.00837534890534275	-0.0131351889200677	0.0470922177481405	0.0289454965516008	0.0113457226362548	-0.0107552689127053	-0.02412297633238	-0.0435958754969864	-0.057713652070253
0.653107139544309	0.268324376485533	-0.315662276464502	0.203029234735379	0.0105643621429357	-0.00196957450654489	0.0695642614001825	0.0484177695594458	0.0296640630867741	0.00429739381819538	-0.00576554796592466	-0.0123518686724507	-0.0302453184359116
0.842556314241314	0.088996618005478	-0.46389391645143	0.107405352425352	-0.0152088518735307	-0.00654076976939777	0.0267552485124524	0.0132229426024182	-0.00420371627417226	-0.0108748108214642	-0.0182600659988936	-0.0267383069870583	-0.0441311719269845
0.132199335548844	0.0802014585315655	-0.0400463901376569	0.0951395062641912	0.00311440065490942	-0.0125809396342949	0.0240852397553726	0.0464596976390349	0.0259807235667985	-0.00473326948969277	-1.70883246832509e-05	0.0124523908891466	-0.00776149089604047
0.933430317460317	0.0665696825396827	-0.538849620956624	0.0508496825396826	0.00852206349206353	0.00758706349206351	0.0198313492063492	0.0124139123376625	0.0056008730158732	0.00805456349206346	-0.00532146825396806	-0.0106925467165684	-0.0150330248917747
0.0935266717580194	0.00794649597924302	0.00194896646075271	0.148157506583987	-0.00238302877162548	-0.0113138258800405	0.0282740631699929	0.0190060609047987	0.00902475213915359	-0.006848427325833	-0.0089724135249708	-0.0167744139500007	-0.0200337311727098
0.455095167861756	0.240551495901759	-0.185496214996446	0.237854078307437	0.0943150073168452	0.0445278994415542	0.0753620644235298	0.0826389311581325	0.0299911225231511	0.0694214533791997	0.0193134527705867	0.0368331576391434	-0.0147020878807218
0.0535091082187924	0.020667020484014	-0.0239261290310908	0.0176475780753648	0.00893512833980913	-0.0075564823724737	0.0116624424418469	0.00942773633621537	-0.00613119378019761	0.000689322983667709	-0.00418545519200585	-0.0062346899732144	0.0028454896167753
0.302741785001867	0.0434012163625436	-0.0723651805199546	0.303716811489361	-0.00995209665031949	-0.0246014752721488	0.0460372414462762	0.0258638749154645	0.00797639975455433	-0.0172767859612342	-0.0370237545830399	-0.0464868394598232	-0.0584968273181969
0.410421110443452	0.0751117637824101	-0.139492029618897	0.294158763698425	-0.00613752627475855	-0.0150034322289682	0.0443277330659692	0.020104757169546	0.00679772171147947	-0.0105704792518633	-0.0418749315138721	-0.0513108405541486	-0.0622961270144416
0.894378412698413	0.105621587301587	-0.506188882886003	0.0764215873015873	0.0111917063492064	-0.0079989574314574	0.0235065521978023	0.0303494913419914	0.0285314971139972	0.00159637445887451	-0.00244805319680319	-4.04816017316456e-05	-0.00303391774891781
0.328053252903548	0.102768633780362	-0.0959799363526699	0.281230000338252	0.0529626420951326	-0.0150565786249311	0.0693051015356209	0.079967738091262	0.0460780214740341	0.0189530317351008	0.0341242136377399	-0.0292811598224958	-0.00292076591140156
0.58157802328322	0.359497455738025	-0.258125976220222	0.242022149132392	0.0249703615261023	0.0472933191840161	0.118110291638067	0.0940347373319206	0.039377105483233	0.0361318403550592	0.0261607224142678	0.0205924103858757	-0.0271641920239994
0.296589262937329	0.0451480888800522	-0.0839922026678429	0.256241384034238	-0.000992412202486637	-0.014560954715801	0.0444796996380748	0.0156447416434188	0.00265256478853204	-0.00777668345914384	-0.0239556511418817	-0.0344750533712472	-0.0482855096232989
0.32397872753367	0.0920766585782757	-0.0920887751021858	0.282620662245125	0.0183701138941947	-0.0219277846998574	0.107892410558544	0.0357557130926598	0.0678109178021395	-0.00177883540283136	-0.009652099409801	-0.00901540918449822	-0.00315515856449006
0.487820535858886	0.260131007390113	-0.202219002337747	0.245865599942482	0.0996364727880139	-0.00286876045319057	0.112564161981748	0.0887014726160935	0.0239058799640714	0.0483838561674116	0.00571565684687719	0.0427977054063336	-0.0351576612005707
0.111972257731071	0.00120319100221664	-0.0278066638063259	0.0963518820579865	-0.0111332249698793	-0.0145342153331912	0.00918764720746916	0.00122865094858647	-0.00672177971203136	-0.0128337201515352	-0.0208237229211574	-0.022444371645442	-0.0258178204608231
0.0536444645184183	0.00988373617473842	-0.0071395356756558	0.0580655595210452	-0.00179407894553844	0.000139768798118327	0.0131558126858801	0.00521994662755811	0.0030255378218201	-0.000827155073710055	-0.00285208854250876	-0.00486365589789326	-0.00915194002184482
0.555713259492908	0.191779089945537	-0.249404777002134	0.22760035227811	-0.00709942836181177	-0.00180037654192799	0.0664990902996206	0.0360247807519841	0.0173358315825306	-0.00444990245186994	-0.0147797284221119	-0.0194087252660166	-0.0481183861678303
0.315519893524805	0.0507971742487515	-0.0848099432735929	0.288896985084763	-0.00900537407096502	-0.0186332663382182	0.0463610341801849	0.0251839101322944	0.00650203996198379	-0.0138193202045916	-0.0310716434695358	-0.0440626351637296	-0.0552203671723066
0.213702541540318	0.139669572912258	-0.0650660488563391	0.165640322714396	0.0898459844155178	-0.00247014975115992	0.0644957988176486	0.0858929673857089	0.0231410271458226	0.0436879173321789	0.0119260141770927	0.0292705135934665	0.0232524863730483
0.0383993648756696	0.0222043134965035	-0.00391275667470928	0.0321852236394326	0.00452038116511803	0.00364309134953514	0.0233629145832364	0.0147336754648966	0.0145370059965514	0.00408173625732659	0.00593379463775906	0.00455167727133279	0.00270548953323317
0.0377268895425645	0.0135161744295001	-0.0195116943263026	0.00545911366245325	-0.00322373822529564	-0.0083199353647211	0.00213748188428827	0.00338786045633521	-0.0010345766672522	-0.00577183679500837	0.000531849078850372	-0.00026125631561056	-0.00432525579276689
0.542016905614183	0.110140888746547	-0.239500599884917	0.230725739187544	-0.00380204166624176	-0.0837087660738312	0.0599059214526886	0.0195927454903649	-0.0063855809075789	-0.0437554038700365	-0.0242418578006623	-0.051011584466314	-0.0503571814712913
0.0753337134708571	-0.0080387782972868	-0.0272511911786488	0.0391217095015762	-0.0106632393255319	-0.0090121070717305	0.00178798620144001	-0.00518432205629728	-0.0118085347954205	-0.0098376731986312	-0.0139328978618328	-0.0150918003658914	-0.0152642923037155
0.544199946779604	0.220729837200854	-0.235107688946338	0.246283224610717	-0.00566574215818616	0.016699519286884	0.0880880501033176	0.0530346895206407	0.0295403873115337	0.00551688856434895	-0.0105945286281265	-0.0342253722481031	-0.0495757793684265
0.934697182539683	0.0653028174603174	-0.539506393026077	0.0507028174603175	0.00513273809523795	-0.00362474424268544	0.0175144841269841	0.0199307936507936	0.0158278769841269	0.000753996926276201	0.00799312229437232	-0.00365476190476199	-0.00395608058608077
0.0362566088344362	0.0112437326881693	-0.0190097276781143	0.00447798128112904	-0.00739256247072363	-0.00504939979716734	-0.00156183920624644	-0.00276820189459293	-0.00237438585963033	-0.00622098113394548	0.00177413776725269	0.00116732897747122	-0.0021684714399779
0.0331109699761562	0.0108296359220626	-0.0167057550847839	0.00679783909145876	-0.00104574382093465	0.00137527323707008	0.00670293810041386	0.00166968395724237	-0.00272689295600609	0.000164764708067713	-0.00582110304352199	-0.00258607357887391	-0.000846391889445922
0.233807301782813	0.105684318815487	-0.0596728682261255	0.216457832026729	0.0482619460137943	-9.31441093024732e-05	0.0587482388793518	0.0433739279567444	0.0224255204760861	0.0240844009522459	-0.00441725395742981	0.0206190125215273	0.0158806468313159
0.0913300459982992	0.0556763442549268	-0.0319833478526634	0.052456417566119	0.0233502571513244	0.000704901331655197	0.0218459037908481	0.022606012769168	0.00779980742915748	0.0120275792414898	0.00808917761515554	-0.00225727242767371	-0.00369277357387975
0.663223699747454	0.263822514604889	-0.322278206961602	0.20160243313302	0.00127713653933936	0.00893407658511125	0.0534435274708114	0.0385080964507236	0.0220116020843284	0.00510560656222525	-0.0228849048610538	-0.0258444771148604	-0.0482568037398352
0.0447324803128113	-0.00876997652151813	-0.00918999702149726	0.0372402536760296	-0.00882333011124004	-0.012681261628651	-0.00153516158836974	-0.00457121329673797	-0.0101351182860168	-0.0107522958699455	-0.0147604017379185	-0.0164473758305485	-0.0189072014036731
0.932286785714286	0.0677132142857143	-0.538796358179122	0.0495432142857143	0.00300873015873027	0.0108315476190476	0.0172041666666667	0.00917680555555556	0.00429363664113669	0.00692013888888898	-0.00395171717171727	-0.0100799694749695	-0.0237202976190476
0.0204591555521735	0.0371946931687182	-0.00429357466635568	0.0171984708115039	0.016621312260977	0.0167503278131959	0.0156678814574466	0.0189958785279373	0.0282070339912693	0.0166858200370865	0.0102737708001975	0.00859102317241308	0.00481687607861976
0.285726232316505	0.0421686000777861	-0.078764819168739	0.254400152825057	-0.0123885899485687	-0.0132143207081985	0.0455284983460417	0.0142533314107169	0.00187710303970484	-0.0128014553283836	-0.0264611900487931	-0.0373766828222841	-0.0546174857241315
0.901997698412699	0.0980023015873015	-0.511392400728375	0.0741723015873016	0.0148447899159664	0.0125092857142857	0.0256630745059034	0.0375178968253967	0.0371902076395825	0.0136770378151261	0.00817849927849923	-0.00168508217294416	-0.00377970771703362
0.10618142138622	0.00195204164387396	-0.0248307093660491	0.0931042475821405	-0.0139691824561447	-0.00793829617899802	0.0160642123475471	0.00471818072399831	-0.0028427408271836	-0.0109537393175714	-0.0148117858179721	-0.0189905034496313	-0.0256279796677146
0.44730955669638	0.154000207661213	-0.180141059582426	0.239583252043876	0.00449873633529352	-0.00286487475795139	0.0646005765512526	0.0366591407290608	0.0249811141495923	0.000816930788671066	-0.0166091761800942	-0.0295270049662353	-0.0374065377967183
0.327943579470057	0.0965024592959498	-0.0938622027305254	0.287038537234748	0.0234353960517078	-0.0215657436105096	0.0917625050903069	0.0386825035662269	0.0168684651291177	0.000934826220599094	0.00469292726550141	-0.0395248985613368	-0.0207541422675793
0.102667130128702	0.0430065055387523	-0.0230719523388272	0.0950442377190482	0.0148505312464742	0.0100131647885297	0.0326648129478492	0.0259742850607599	0.0240930436960046	0.0124318480175019	0.00464696554047679	-0.000182043828749603	0.00435035842061314
0.285757368654023	0.0413067344024797	-0.0786264854318469	0.253600306129548	-0.0103236749622458	-0.0147101543787588	0.0381360586817481	0.01021473390078	-0.00857843194034275	-0.0125169146705023	-0.0260787492152778	-0.0454731901469895	-0.0542187971162363
0.28489480902066	0.0399778150035451	-0.0764071388693784	0.257284931881385	-0.0112745932425886	-0.0158639504810381	0.0403277819424857	0.0225510787862734	-0.00309802610800969	-0.0135692718618134	-0.0321797921555989	-0.0398931572667138	-0.0504791393596341
0.661362587850802	0.313710777446315	-0.320607146397124	0.203155696059421	0.0233866980577494	0.0107158185289751	0.0768801386242148	0.0550041245255365	0.0347644674949109	0.0170512582933623	-0.00396073535385988	-0.0211692661621021	-0.0325627104603557
0.115683961204632	0.0731152842144673	-0.0371932271012271	0.0768634576774443	0.0270164810836192	0.0253562311624992	0.0243258479809449	0.035682359230416	0.0292352988872033	0.0261863561230592	0.00475101668974799	-0.00224124025016301	0.00738781549890967
0.902090277777778	0.0979097222222223	-0.512273217132615	0.0722697222222223	0.00768198412698418	0.0114300702075704	0.0239633408258408	0.0106434845963144	0.0180066977466977	0.00955602716727721	-0.00227681277056269	-0.0153333740210689	-0.0248707142857142
0.288623656893399	0.0409517582861761	-0.0805208123726066	0.252646663964847	-0.0111866466920341	-0.0281306044780957	0.0367036165978493	0.0203957334243068	0.00517397977234085	-0.0196586255850649	-0.0298458044337612	-0.0393711665363173	-0.0618193133699655
0.0374747410703608	0.00800608105411213	-0.00622898083976229	0.0344558373485975	-0.00169334912159932	-0.00223884032916606	0.00782702097600354	0.00569224030689981	0.00222327874730923	-0.00196609472538269	-0.00296073988297971	-0.00627350452196983	-0.00713381790761477
0.469183923922567	0.172537796605738	-0.189233413874249	0.250916316769262	0.0100088035261737	-0.00416165902636817	0.0630999767456306	0.0392006682422998	0.0239070754380115	0.00292357224990281	-0.0147100135593107	-0.0336938490298582	-0.0408218200308467
0.382130728836851	0.225460386662281	-0.141032269094532	0.240683376449579	0.0150922915389033	0.0440883872519736	0.126515485646126	0.0930326700251728	0.0706550890385102	0.0295903393954385	0.0470273248816943	0.021146552376709	-0.0219925740686219
0.0390071385377075	0.013467555076642	-0.020320210526982	0.00524944498436439	-0.00152722081158786	-0.00415691437898405	0.0033939995952713	-0.00226424866145174	-0.000909447891877371	-0.00284206759528596	0.00463898734850801	-0.00136847027373015	-0.00662118884696705
0.904028452380952	0.0959715476190477	-0.513738851060305	0.0715115476190477	0.0243503571428572	0.0148820021645023	0.0316024007936508	0.0229631006493507	0.0189639015151515	0.0196161796536798	0.0207395743145744	-0.00545710872460869	0.00767212481962498
0.126823893133164	0.000553479020500791	-0.0367852440595692	0.0957876836976818	-0.0132963165375259	-0.0122147917246924	0.0122867667529875	0.00162769127750459	-0.00570367625118517	-0.0127555541311091	-0.0171918743025814	-0.0234753383569274	-0.0284369291698115
0.930856428571429	0.0691435714285713	-0.536731040893479	0.0525235714285712	0.000704960317460257	-0.0139645715558953	0.00991628968253955	0.00884869047619019	0.00164440476190464	-0.00662980561921755	0.000668175713175678	-0.00907154553779566	-0.0141496626984128
0.0757478235990412	0.0335174480935821	-0.0295271037961545	0.0334674566214079	-0.0041019390315765	-0.0132993202548825	-0.000375930674237315	0.00889414218877668	0.00353016591215574	-0.00870062964322953	0.000892703613670026	-0.0109121416813135	-0.0183877632101954
0.575026086423349	0.274706341992696	-0.255533816617955	0.239934700362641	0.0093949523415392	0.0133218752994982	0.0811302314884214	0.0473847411909017	0.031275613930741	0.0113584138205187	-0.0163630995777075	-0.0340256898803358	-0.0462279498185513
0.040027524634847	0.0173859631817645	-0.00411312397691875	0.0347826213188934	0.00883353420020147	-0.00118423378118634	0.0143685835504959	0.00957461959110344	0.00851938956501318	0.00382465020950756	0.000561642773403447	-0.00344392109261218	-0.00750336283830905
0.890056435786436	0.109943564213564	-0.5023064773486	0.0799835642135642	0.0332461038961038	0.0226309126984128	0.0438080681818181	0.0243139306934896	0.0150370848595849	0.0279385082972583	0.00381626678876679	0.00297942599067591	-0.00160477675102666
0.415825953905542	0.072201682146662	-0.144941094420534	0.288683390106663	-0.0101502013568682	-0.0170474566366669	0.0424305251889792	0.0284329531640614	-0.00152476402041496	-0.0135988289967676	-0.0342996387627224	-0.0516301304538508	-0.063191355020445
0.89419095959596	0.10580904040404	-0.505327146695032	0.078300707070707	-0.00277255089681572	-0.00375031024531014	0.0167748282273281	0.0118927744477744	-0.00399236471861464	-0.00326143057106298	-0.0131574134199135	-0.0189483445843373	-0.0285308889622521
0.412338274504582	0.112705858242735	-0.141271130330706	0.293620045752583	0.046919673307506	-0.0170263540880591	0.0680258032835571	0.0550250554397387	0.020160201404083	0.0149466596097234	0.0344763072753554	-0.0388897074323956	0.00306350163030372
0.299501968231264	0.0990017867437785	-0.0878814115595245	0.249038886078424	0.0196336300441382	-0.00428236728184811	0.0750314091345318	0.07847371949678	0.0154806549170595	0.00767563138114508	-0.00419760640235683	-0.0186190621929995	-0.0170909787908948
0.192115559215232	0.0700100320728597	-0.0507352009383036	0.16921105235846	0.012876687949329	0.000302341960384533	0.04388851644668	0.0306097936441341	0.0121349361250318	0.00658951495485677	-0.00248554396865286	-0.00969838201275935	-0.017214045436154
0.419944912579157	0.113558077545161	-0.148291259507158	0.285825747222521	0.0236197368766393	-0.0208914757590795	0.0910009004733509	0.0732364815042564	0.0218719104352745	0.00136413055877993	-0.00952849743051698	-0.00947497188616636	-0.0186332272564317
0.66214525594343	0.267124161363926	-0.321225894347182	0.202470110100598	-0.0106167144264572	0.00303161183890555	0.0416393311455405	0.035513054744747	0.0123306017617718	-0.00379255129377587	-0.0284054432070209	-0.0433410563568576	-0.0526017237281826
0.934659047619048	0.0653409523809523	-0.539776319185985	0.0502609523809523	0.0262109523809524	-0.0153289285714288	0.0308042857142856	0.020981626984127	0.00793930555555544	0.00544101190476187	0.00392529761904759	-0.00290644642938775	-0.0159809632034633
0.856861904484404	0.143138095515596	-0.473800322591032	0.103088095515596	-0.00377001193251203	0.00644256160506163	0.0359240670767141	0.0202843971215981	0.0135866588637971	0.00133627483627474	-0.0126203311968893	-0.0188161126600737	-0.0252877024093233
0.560175809829609	0.267782956185623	-0.252064077197272	0.226700418943246	0.0230768298043924	0.0073723666131551	0.0629172991982871	0.0535681777297388	0.0585368940719745	0.0152245982087738	0.0302498523854283	0.0131863672489011	0.0153795107990641
0.440081146179595	0.186795664702415	-0.157010345844549	0.290548869689282	-0.0165575107064484	0.00954616088698668	0.0696792117195551	0.0447787222115814	0.0212806923094283	-0.00350567490973086	-0.0223766838399517	-0.0273326649480052	-0.0511964347122166
0.130644865261799	0.0174017313095315	-0.0294943421545701	0.1255567771846	-0.00107748285079781	-0.0105969032389467	0.0302843171208284	0.0159530764744373	0.00384812639745957	-0.00583719304487224	-0.014773408487783	-0.0184140182876065	-0.0185994662265668
0.901629920634921	0.0983700793650795	-0.512009190316693	0.0721700793650795	0.00938520923520936	-0.00754806277056264	0.0309690349927851	0.0123269945077834	-0.00733557074869573	0.000918573232323361	-0.0136098932727918	-0.0164471514882176	-0.0143317174309607
0.0942399859012898	-0.00276236811655083	-0.0288711355776114	0.0619495167268967	-0.0108622902583423	-0.0090867375917577	0.00672165225360052	-0.000354989135403938	-0.0083952165572164	-0.00997451392505001	-0.0126495759031514	-0.017332814799513	-0.0171066256959776
0.300415837588907	0.0430377301259139	-0.0865288260304514	0.255540112559958	-0.0125718768925844	-0.00524631092824263	0.044770334817171	0.0215614005029718	0.00436769779367735	-0.00890909391041356	-0.0193486211215322	-0.0372590928147598	-0.0488985963915625
0.898259166666667	0.0714998110392584	-0.509424742761994	0.0739225	-0.00972832112332123	-0.00983849424698113	0.0135596536796536	-0.00694414503625029	-0.00526281730346945	-0.00978340768515118	-0.0226451166390519	-0.0243114135713788	-0.0297396772232424
0.891753423520924	0.108246576479076	-0.504356880957256	0.0768682431457431	0.0110642958430459	-0.00205644660894666	0.0414241955266955	0.0296506474407945	0.021111708152958	0.00450392461704963	0.0047113691169941	-0.00162481490731492	-0.0134582654845156
0.386612685005259	0.0720061499258519	-0.12521947884042	0.296482231089325	-0.00710934322366369	-0.0181452133972664	0.0536325341705332	0.029543629255035	0.00148002248416956	-0.012627278310465	-0.0384916000168935	-0.0539334486828631	-0.0667397365275185
0.110484192913855	0.0376960885872053	-0.00697811423933882	0.150916725704406	0.0259712809376783	0.00411800962904554	0.0457124647342374	0.0306641761858064	0.0226007050882346	0.0150446452833619	0.00691672375954507	0.00476357665660603	-0.010489276662225
0.013163713894705	0.00645121422548121	-0.00372914876610815	0.011165892273893	-0.00430712357355052	-0.00488494110536308	0.00554656153098395	0.00455843087945994	-0.00338238356813977	-0.0045960323394568	0.00090065144478247	-0.00331575905534727	0.00154938883742085
0.855481103618604	0.144518896381396	-0.473659629676736	0.101910563048063	0.00477096697420221	0.012758663003663	0.0370475656288156	0.0279101330613831	0.0167496711621711	0.00876481498893256	-0.00218738329072887	-0.0139641887973139	-0.0176437956841042
0.0676560843274312	0.0460692106971282	-0.0256866252263826	0.0321048054950967	0.0134544202431407	0.01926830041351	0.0233237138645105	0.010800192854855	0.0188011582257707	0.0163613603283253	0.00715586707699482	0.00577469950075517	0.00104533766853947
0.0176393129357045	0.00198463346222007	-0.00684033779013873	0.00925986498224927	-0.00214297316469221	-0.00273052388082327	8.3193730343982e-05	-0.0003279241004315	-0.000587355521016103	-0.00243674852275774	-0.00208548810256988	-0.00405793042524401	-0.00446777628522227
0.0151792041111213	0.00147209269958918	-0.00785121079151011	0.00194942735105217	-0.00264935698469544	-0.00186798103364386	-0.0012440253822252	-0.000903241006030325	-0.0029327634508675	-0.00225866900916965	-0.00193463297984817	-0.00334858025953891	-0.00363118682939067
0.907301746031746	0.092698253968254	-0.515853099575355	0.0706582539682541	-0.000222705627705544	0.000970436507936601	0.0176750694444445	0.00984333957708972	0.000551805755519053	0.000373865440115528	-0.0133392943167944	-0.00974937623644634	-0.0267429061216561
0.894391075036075	0.105608924963925	-0.50674960712678	0.0751805916305917	0.0317774963924963	-0.0115604467917704	0.0196842297979798	0.0266537563825062	0.0220432539682539	0.010108524800363	0.000564088861330081	0.00902853535353532	-0.0186926616082577
0.305372656226789	0.0482369158160669	-0.0718141584454278	0.309733663376567	-0.00992839599042672	-0.00785585384763376	0.0581512478119028	0.031507554242627	0.00812147511021222	-0.00889212491903024	-0.0240506396099653	-0.0390392339398116	-0.0539488175032938
0.308749261606604	0.0498476716029676	-0.0823667329377209	0.287308991635196	-0.00680130327126865	-0.0073091571650713	0.0378095617037795	0.0173809838010167	-0.0071399339755297	-0.00705523021816995	-0.0264082273428179	-0.0379887441377376	-0.0571384811385171
0.640044349013608	0.17932276289947	-0.304443302366402	0.211973646351058	-0.0273121082745927	-0.0132573276967668	0.0592947479079746	0.0219661881576776	0.0119041920581187	-0.0202847179856798	-0.0293299321119771	-0.041765473484066	-0.0666913550651014
0.377142707311724	0.222528100937641	-0.137196787790083	0.242647710595145	0.00737768902645553	0.00371245186194336	0.10920860855921	0.0453385256206564	0.0335307455164618	0.00554507044419944	0.0383767389213172	0.0262140820033386	-0.0161078802759531
0.371182448558751	0.134169610322642	-0.133586027782864	0.243039370864164	0.00581151428488497	0.00111429970226812	0.0660680876460937	0.0386465300499125	0.0327716564461636	0.00346290699357654	-0.0093590577357629	-0.0184166941043222	-0.0322631967607477
0.371533303893835	0.222387175570282	-0.133416257930588	0.243929657696507	-0.00109784133305663	0.00717249861261066	0.129296232135152	0.0562675295351583	0.0260369914219114	0.00303732863977701	-0.0134376364252771	0.0533856237793249	0.0306735629798325
0.010405854350785	0.0336835615584383	-0.000954036346847353	0.011742672025185	0.0103123122407763	0.0142834717094009	0.024179238193001	0.0246817916813278	0.0111494526113094	0.0122978919750886	0.0148651110734502	0.0076960896430745	0.0203138241739106
0.116843396475653	0.00161630916854952	-0.0303281084587261	0.0963263604991488	-0.00881790071497748	-0.00310405796997365	0.0109295195352632	0.00883453999092719	-0.00120813698689376	-0.00596097934247557	-0.0133102809945563	-0.0186610166612226	-0.0236743122390905
0.422164878297732	0.0727154095733847	-0.147223184009598	0.290962314684724	-0.0160288187479986	-0.0200180687953099	0.0438226802275215	0.0184954096396866	-0.00613402634920229	-0.0180234437716543	-0.034874452526904	-0.0525841222392872	-0.0585748724019601
0.443361627640611	0.156356257273881	-0.176905375229517	0.240964269571977	0.00968891027349345	-0.0069036873677184	0.0622236401721358	0.043367406737497	0.025142708070173	0.00139261145288755	-0.0132800391999886	-0.0219043597666292	-0.0369277302643468
0.934262420634921	0.0657375793650794	-0.539452035784505	0.0503975793650795	0.00730162698412695	0.00505921356421357	0.0137924816849817	0.0114366865079365	0.0107578373015873	0.00618042027417021	-0.00168599180231532	-0.00463524114774105	-0.00536084984459984
0.880631425796426	0.0714788347256553	-0.496125575349867	0.082330240870241	-0.0110573256426236	-0.0148960100620626	0.0148065724989236	-0.00285128221718078	-0.0114389686702187	-0.0129766678523432	-0.0243455837457874	-0.0401844406040739	-0.0450865313480066
0.0348737418454539	0.00964119635191188	-0.0180653603259341	0.00610153082606785	-0.00935405369557339	-0.00827627564758654	-0.00284301908223519	-0.00573309260727752	-0.00315305127804268	-0.00881516467157997	-0.00608429623489334	-0.00524582574445368	-0.00714760585578837
0.931258571428571	0.0687414285714285	-0.537789344766681	0.0507814285714284	-0.0015856746031746	0.000872291401408987	0.0186856998556999	0.00270966269841266	0.00818869047619042	-0.000356691600882808	-0.00619439560439572	-0.00720549660135195	-0.016749905788656
0.0672951027833888	0.0105621474246433	-0.0175945677944994	0.0524866469150742	-0.00105479608721355	-0.0010633065918516	0.0117664851283997	0.00855772121062418	-0.00132020069414397	-0.00105905133953257	-0.0052592924375762	-0.00535743556251576	-0.00945739689991672
0.205669352595583	0.0734820662960523	-0.0597870047997124	0.167392903591297	0.0173069746837726	0.00722856547508399	0.0478713335927189	0.032813410723153	0.0185214091208265	0.0122677700794283	-0.00569346183488448	-0.00618090231143784	-0.0186520436162915
0.225064154120741	0.0291936021937081	-0.0550957669856432	0.215027538990574	-0.00633127011339496	-0.00384628431680839	0.0352089112083945	0.0173798222637614	0.00355877687283587	-0.00508877721510168	-0.0183683064612693	-0.0284470907742691	-0.0367514949124743
0.0459376651629493	0.0128421862392342	-0.0214596671208605	0.0131664605815974	0.00402002133357016	-0.00508210803915091	0.0043343713249946	0.0063344500414499	0.000799873226944678	-0.000531043352790375	0.0029492618445872	-0.00644036962722146	-0.00435069559296609
0.0167878016777033	0.0313328815424602	-0.00348095678511452	0.0131786060634854	0.0374226743605487	0.0127533436475671	0.0130986909713568	0.0151544026678955	0.0253893487167491	0.0250880090040579	0.0117879357446329	0.0216500796485127	0.0237958141416428
0.301489727458851	0.0983674426236514	-0.0875102370517572	0.255200099281914	0.0517277117026252	-0.0110852707763017	0.0862331944788629	0.0274865881186824	0.038814422333504	0.0203212204631618	0.0284016849637325	0.00429363412142675	0.00486842731951442
0.0668798293011085	0.0454592923406468	-0.0249393699892021	0.0326667037589786	0.00674246654421456	0.00152454780234994	0.0199475230944579	0.0249592053174566	0.016779930820321	0.00413350717328224	0.00825599336697568	0.0128390299043065	0.00589570653814354
0.863076718281718	0.136923281718282	-0.479195286943123	0.098176615051615	0.0396300024975025	0.00452821704439355	0.0536099339549341	0.0288061980052111	0.0146457690007361	0.0220791097709481	0.0121559693084694	0.00207159273052659	-0.0111046139038327
0.464758671804427	0.236550270267868	-0.188819987314985	0.244253938972157	0.0878316328013541	0.0192548669697752	0.073808427554608	0.0803080545305347	0.0435240305467559	0.0535432498855647	0.0635353098621658	0.00887343054558448	-0.0356455246698711
0.890540367965368	0.109459632034632	-0.503229768141849	0.0784512987012985	0.00686831862581849	-0.00668316267066282	0.0256380615218115	0.0108328275890774	0.00933691017315996	9.25779775777791e-05	-0.0126918852187732	-0.0232640163893405	-0.0254133962401979
0.059713124879199	-0.00899666837154557	-0.0183953412712234	0.0377630514354572	-0.0113967548282661	-0.0123939622551102	-0.00072644832776865	-0.00488457661818899	-0.0065325916040919	-0.0118953585416881	-0.0111430419160893	-0.0159354999301658	-0.0166033878550787
0.0769162243079295	-0.00439846127405065	-0.0186409294302577	0.0620920643193527	-0.00671709168864222	-0.00897362769499342	0.0076882637907056	-0.000505909199480917	-0.0052383833080351	-0.00784535969181782	-0.0136828172966842	-0.0153836804359139	-0.0170736118613256
0.304522654907429	0.105251803186775	-0.0911202132949125	0.25002063533079	0.0541388616594513	-0.00583294314258898	0.0683129523151213	0.0380377043676434	0.0649800323933477	0.0241529592584311	-0.00353395207384916	-0.026711738421735	-0.0293934683893384
0.543885094633117	0.108920914503191	-0.238514814723122	0.235655558958537	-0.00048902094650749	-0.013929368150994	0.0515239497756773	0.0190597714344743	0.0122322190797363	-0.0072091945487508	-0.0226228721851958	-0.0323471393180143	-0.0573492048586118
0.930755119047619	0.069244880952381	-0.536528551630615	0.0528248809523809	0.00353515873015875	-0.00449857142857124	0.0168030952380953	0.0119260714285715	0.000885256451065297	-0.000481706349206301	-0.00526096206425153	-0.0142795458381487	-0.0178006299256298
0.555605474884422	0.273325061738951	-0.248226989118339	0.230126767133209	0.0189794682507675	0.00691020153111088	0.113748656373778	0.0573312560654842	0.0649696004566278	0.0129448348909391	0.0436666491640252	-0.0210492048727691	0.00799025297791067
0.900854206349206	0.0991457936507937	-0.511410013928268	0.0725657936507937	0.00197061327561332	0.00613544372294383	0.0276811338661339	0.0152546541381323	0.0101721005383505	0.00405302849927858	-0.00155894119769118	-0.00803638160450659	-0.0177578264790764
0.0913137013815676	0.0097356030234555	-0.0226647506204389	0.077471929068969	-0.000483425373962981	0.000934638588473438	0.0175187835619368	0.00924775067845374	0.00636667667325418	0.000225606607255222	-0.00289134525858234	-0.0072078415993924	-0.0095783962781648
0.0492321893637242	0.0188553507962398	-0.0220810307613902	0.01596670366449	0.0112430673082239	-0.00681220125973104	0.0146803533590329	0.00630002307908076	0.00580960438980817	0.00221543302424645	-0.00474158193049522	-0.00265065931474004	-0.00846669708538197
0.0413845546304225	0.0276049801699058	-0.00513962984001282	0.0337280513437188	0.0189629349351092	0.00454743507200112	0.0364781189238925	0.0259235373033286	0.0149295927255992	0.0117551850035552	0.013843097759685	0.00799735574795418	0.00836330485993276
0.00580345433092497	-0.00318739059874616	-0.00140427276515652	0.00540420871794562	-0.00379471290495094	-0.0036910580053632	-0.00283442985960837	-0.00268318060414438	-0.00311788400334395	-0.00374288545515707	-0.00352559154611058	-0.00380230360570784	-0.00381445595710418
0.580647373367651	0.362181814692983	-0.259546157238828	0.23784408402759	0.0192278924532837	0.0241680618309469	0.0818643794541508	0.0707276252366879	0.0724219826238691	0.0216979771421153	0.0223533845637565	-0.0243392263724926	-0.0291390230894301
0.0914412316897915	0.0531719115112147	-0.0301224253068911	0.0563779286134508	0.00150946689726535	0.0207024844985471	0.0227713148230769	0.0278749250916195	0.00217029317449832	0.0111059756979062	0.00426876240764872	0.00184669009660818	-0.0150750562362091
0.901064365079365	0.098935634920635	-0.511616605242992	0.072645634920635	0.0023634267203384	0.00207257063112321	0.0275124494949497	0.0218869733044733	0.00361300796425801	0.0022179986757308	0.00118147866022866	-0.00674748480685972	-0.0106983177290975
0.0520944446469578	0.00519430465915909	0.00695800894477176	0.0870240014908305	-0.000979865007544607	-0.000603371578626402	0.0194294139393414	0.0111309448871968	0.00461416057216103	-0.000791618293085508	-0.00483008093337779	-0.00837907591801242	-0.0125442347570022
0.0650020843618111	0.0237777127646923	-0.00189016275671615	0.0824343040667864	0.0155252685139356	0.00390764487381975	0.0280993543308671	0.0233595725075975	0.0193367780844485	0.00971645669387768	0.00767197788592969	0.00256176096603783	-0.00106303997435515
0.0172961586706742	0.00852855201091593	-0.0060898611412909	0.0113350361629397	0.00228486901683241	0.00294224351341783	0.00132731223972628	0.00133688312297838	0.0014566215570452	0.00261355626512512	-0.00305688285298968	-0.00262061423599612	0.000506585265917792
0.932258452380952	0.0677415476190476	-0.538077952970096	0.0511015476190476	0.00605158730158728	-0.00203710317460315	0.0150582936507937	0.0160268452380953	0.00858513333888344	0.00200724206349212	0.00115638888888892	-0.00137178909540758	0.00559751082251081
0.150574283975162	0.0569779576476529	-0.0379941482020256	0.132803432157225	0.0211423337615885	0.0120875411688745	0.0516318647816402	0.0288920950695937	0.0240377450188621	0.0166149374652315	0.0115828093191404	-0.00277551036410384	-0.00439416819539876
0.547201807237339	0.308478678864605	-0.234219977514191	0.25265819281071	0.00234343253886482	0.0633439958996971	0.114871952777484	0.0852782979916058	0.0691034279392178	0.032843714219281	0.0534085451101907	-0.0307943149006923	0.000374099641685333
0.388138142914765	0.0724757896593001	-0.126069877529736	0.296510724362123	-0.0184181421101558	-0.0344748554298455	0.047167086772272	0.0204124073261628	0.00142608257163618	-0.0264464987700007	-0.0387615692511101	-0.0500130265963202	-0.0657656997472781
0.40918004151369	0.109162070216347	-0.140006121713951	0.292277284954654	0.0184209444858659	-0.00967619590936125	0.0629645019416074	0.0540094528399541	0.0383023076357767	0.00437237428825232	-0.00379957929304747	0.000629402282967817	-0.0101383169058786
0.133498332145978	0.0776882837493693	-0.0414147951900151	0.0936214584942957	0.0214455535411258	-0.0118025049920632	0.034951471349199	0.0174611703513869	0.00353568466669782	0.00482152427453128	0.0128424668157483	-0.00334596937164941	-0.00611548398178591
0.855783345265845	0.144216654734155	-0.475068819302401	0.0992483214008214	-0.00384409881784886	0.0095662736691412	0.0364604191641691	0.0173549435286936	0.00647045023389048	0.00286108742564617	-0.0116372468666955	-0.0201334690114743	-0.0301765208812551
0.549217986882711	0.217578711359457	-0.236746426836368	0.249228550476311	0.0112436274258571	0.00663624429164211	0.068832964209357	0.0483127900829762	0.0289381949783369	0.00893993585874964	-0.0177888543832013	-0.031013621403245	-0.0437992608892798
0.0105138141797294	-0.00215373382313761	-0.0043124777080921	0.00498955821295249	-0.00407824838736558	-0.00388165044397976	-0.00270742429883516	-0.00322025652327843	-0.00376886718119615	-0.00397994941567267	-0.00620646034167202	-0.00573218449504057	-0.0059462732113906
0.0412923721054622	0.0277952157230061	-0.00545943423116963	0.032349028034203	0.0154933651188818	0.0105893989088682	0.0297819559238518	0.0232837722482045	0.0132455319391056	0.013041382013875	0.013100615387666	0.0124318281228795	0.00216854104324447
0.401436403207963	0.0721731269096542	-0.134865843467415	0.292485179553288	-0.0230812385687451	-0.0205731716087456	0.0477045330848146	0.0325850155817956	-0.00628954946970989	-0.0218272050887453	-0.0388515292013603	-0.0480053712031641	-0.07518940929254
0.450780532734098	0.0986238314276586	-0.176761324326273	0.253676917592096	0.00475253630938421	0.000443056981510592	0.0630699036251983	0.0439879867620762	0.019885647964385	0.0025977966454474	-0.0168640221731248	-0.0325549290527644	-0.0428622676712603
0.399978576955604	0.0730236839644719	-0.134078706372832	0.292256159886501	-0.012465217989523	-0.0198156032364458	0.0550159024485054	0.0223524535389212	0.00645357085265796	-0.0161404106129844	-0.0313731198539359	-0.0528274647500354	-0.0653876685631184
0.886961140803641	0.113038859196359	-0.500523736644902	0.0800757013016224	0.00661239982239992	-0.00353401619622196	0.02620561940983	0.0137960760326705	0.0138353903041405	0.00153919181308904	-0.0106098060232251	-0.0123929377603464	-0.0234039054630207
0.101472751213976	0.0565369672930222	-0.0353966443324525	0.0580452872091118	-0.00614095334537268	0.0122918031544928	0.021511585257762	0.021975633970974	0.00366996735285527	0.00307542490456007	0.00888962222285901	-0.00860453121145464	-0.00592062260820186
0.456336052785397	0.308685372399605	-0.166238331513161	0.289392298316177	0.0991764089206185	0.0533595002155959	0.069631812055657	0.0616730134721118	0.0480508535373323	0.0762679545681072	-0.0293697120513328	0.0189403517063078	0.00175242547816545
0.90827746031746	0.0917225396825397	-0.516724619546428	0.0698025396825397	0.0194116147741148	0.00888650793650803	0.04500626984127	0.0263756944444444	0.0288715619103119	0.0141490613553114	0.00452310948038892	0.0113332449494951	0.0128627777777779
0.0294290811035701	0.0320653815629722	-0.00720108797302499	0.0200710806972712	0.0118522656948934	0.0104119506702927	0.0218610330419078	0.0286419532726066	0.0266377829255384	0.011132108182593	0.00710575625661065	0.00734752852653968	0.0104485991367749
0.471752748794599	0.171029912279895	-0.188780095444394	0.255186416348826	0.0121044757851609	0.000481160942519543	0.0671730595891505	0.0318251821205187	0.00945456186125321	0.00629281836384021	-0.0110201826882817	-0.0316802185448457	-0.0477291921292665
0.900372341269841	0.0996276587301587	-0.511190240767465	0.0724376587301587	-0.0118583966033966	0.00892315295815294	0.0306744246031746	0.0165012175324675	0.0077132738095238	-0.00146762182262183	-0.00361328168293773	-0.0109427320596071	-0.00685526903651912
0.303262052711468	0.100220559099544	-0.090821071973699	0.249440991504963	-0.00163714652595021	0.0422632565888953	0.0542269616314964	0.0438744899729278	0.0255446953555832	0.0203130550314725	0.0285955545648039	-0.00571253630489704	-0.00556612245097332
0.854266456043956	0.145733543956044	-0.472957104727373	0.101526877289377	0.00635342130092142	0.0055636293118646	0.0505471336996338	0.0353655677655678	0.0341850122100122	0.00595852530639307	-0.00488531721567897	-0.0180384147388558	-0.0238177130540598
0.932344523809524	0.0676554761904761	-0.538091810318054	0.0511371428571428	0.0212909523809522	-0.00366013708513713	0.0208510714285713	0.0196697023809522	0.00974783565698989	0.00881540764790756	0.0060337301587301	-0.00070011904761913	-0.00174158730158747
0.280509757620478	0.0446447016135725	-0.0750281623555147	0.254179795473877	-0.00857280183837922	-0.0262956868396975	0.0464850081296081	0.0251568695487421	0.0064401941799509	-0.0174342443390384	-0.0249690680950617	-0.0441572375135318	-0.0513559035300081
0.579101956160981	0.365923799636887	-0.258794233677596	0.238101524603721	0.0331220531406954	0.059851437918143	0.122733056726144	0.106166451879689	0.0419152805300806	0.0464867455294191	0.00648730831813416	-8.23790474580033e-05	0.0102034924934573
0.116452515487612	0.00175066065702116	-0.0306122779212266	0.0950461616715488	-0.00542693974532132	-0.00901957227090072	0.0132411754854127	0.00631843881109607	-0.00355374037383743	-0.00722325600811102	-0.0148972690564375	-0.0187501966678068	-0.0204242429679053
0.907274126984127	0.092725873015873	-0.516612210279103	0.068835873015873	0.0031350396825397	-0.0130151875901876	0.00936165223665231	0.0145998791894379	0.00736341713841704	-0.00494007395382401	-0.0043778392440893	-0.0286545814361134	-0.0313758693395098
0.93199623015873	0.0680037698412698	-0.537518220681884	0.0521237698412699	0.00284748737373741	-0.0195438816738818	0.00883236111111108	0.00876423340548327	0.00145440046065037	-0.00834819715007218	-0.00465558094683105	-0.0150746566859068	-0.0189050330334869
0.130716472896436	0.019066481853916	-0.0264899132792639	0.134308014929834	-0.00430587172768251	0.00208038741954469	0.035748979364805	0.0189256263804631	0.00633058700090583	-0.00111274215406892	-0.00734985436701674	-0.0133900760296782	-0.0206262023053991
0.125925990251201	0.0794958916742885	-0.0366694875577156	0.0942258292135006	0.0279473282165214	-0.00908627482232	0.0451001786958544	0.0268509879996865	0.0338133347599646	0.00943052669710071	0.00959554829431739	-0.00454586320728326	-0.00353191347280743
0.406048453007298	0.0723967022211525	-0.138261200390328	0.292141920999247	-0.0172128757691389	-0.0114511142130094	0.0535163953685727	0.0266393882635579	0.00893977114747235	-0.0143319949910742	-0.0258168741605286	-0.0490005174265971	-0.0601035900016268
0.0649339506117278	0.0197896767610241	-0.00197822117249095	0.0849625610551369	0.00417153542268402	0.000668064210700481	0.0262053489885959	0.0185519747786518	0.00982888132335601	0.00241979981669226	-7.99694183799271e-05	-0.00604293561012583	-0.00762376416631513
0.450447124108529	0.162654122660897	-0.180408567733213	0.243485210520048	0.015709746062218	0.0157768243629414	0.0587126134386629	0.046017725141258	0.0241650503601143	0.0157432852125797	-0.00411221264320644	-0.0261106850006278	-0.0384652830862427
0.0122626740466756	0.0334251795767824	-0.00119077390201178	0.01456956821945	0.027918397605814	0.0164948458858754	0.0182988592331091	0.0130654887758116	0.0235697597233919	0.0222066217458447	0.0104583804381213	0.0210277936958944	0.01116951843349
0.100934845936985	0.0546007935761199	-0.0346346083022771	0.058680576127952	0.017135880427742	-0.00236945523131341	0.0272257050682478	0.0175320736237396	0.00673542354479421	0.0073832125982143	0.00978577091719389	0.00384611148612464	-0.01171258777063
0.101774964778637	0.066398884613179	-0.0333387194420982	0.0625310315978486	0.0209891850368055	0.0168110778916344	0.0332799534658601	0.00549888865787257	0.0213151830618065	0.01890013146422	-0.000544841296295034	0.000174130422356991	-0.0114537116526325
0.664245078207308	0.261715084633583	-0.320376159164442	0.206112674273473	-0.0245910388935255	0.0152992325525175	0.0654746456091709	0.0285844394919048	0.0259767599621947	-0.00464590317050406	-0.0112391205930192	-0.0409740184993774	-0.0550852033644064
0.896132738095238	0.0742389558962681	-0.5082549998482	0.0740289285714285	-0.0108963844488846	-0.0187262189779606	0.0167011453823953	0.00636146002145999	-0.0250576039530801	-0.0148113017134226	-0.0187115956341561	-0.0360728213923589	-0.0313635445056097
0.0128286625327858	0.00104073422501996	-0.00101410919730985	0.00933563606054239	-0.00157541374091752	-0.00125305769518072	0.00316061900317421	0.00144608762028909	0.000449312186981752	-0.00141423571804912	-0.00216197625854257	-0.00339796675189821	-0.00347565326272499
0.0626829805428454	0.0236378163991573	-0.00297105992579856	0.0778226659330863	0.0116924695647875	0.0184874759852836	0.0275023820172735	0.0246989460606981	0.0131898267190362	0.0150899727750355	0.00588184286275492	0.00126567035880713	-0.000308049215305591
0.460639356244204	0.100752297822145	-0.183349741078002	0.253373091624745	-0.000138206268360919	-0.0174336312214626	0.0341146923584094	0.033596950896099	0.0176164018430773	-0.0087859187449118	-0.0256446071144362	-0.0423962482100362	-0.0677015292734527
0.0651251422549311	0.0208951934331957	-0.00266690983270069	0.0836773496301653	0.00480269251264148	0.00226197845275643	0.0236120590194302	0.0171121625864683	0.0123939423679576	0.00353233548269896	0.00213204283537401	-0.0083489565025868	-0.00742619612696802
0.01042886979715	0.0335393549255485	-0.000545596540536214	0.013123914099653	0.0126923199297092	0.0166358252309409	0.016305844977107	0.0104613913783997	0.023524186530939	0.0146640725803251	0.020316923346569	0.0178163659706343	0.0227871105061006
0.545994852823757	0.107901436504299	-0.243314222346793	0.227670837829523	-0.00219319482998326	-0.00902927941517906	0.0532359298564136	0.0277444180313182	0.0180662214865474	-0.00561123712258116	-0.0246581293245005	-0.0693515013764633	-0.050358209140156
0.0791731395912535	-0.00381164184595854	-0.0201332867896182	0.0620263596325489	-0.0103817339674551	-0.0114817196685246	0.00508105599943583	-0.000785366151459896	-0.00358088090516963	-0.0109317268179899	-0.0141799341918385	-0.0157543266326899	-0.021186521916434
0.0185073902652684	0.00314836874034053	-0.00658183941284801	0.0111488258099879	-0.00183650804129656	-0.00125064724435033	0.000621342573653292	-8.70966291263119e-05	-0.000283551737940223	-0.00154357764282345	-0.00275056941029261	-0.00265517412789829	-0.00409604128819563
0.144864463739683	0.0555814544263575	-0.0347894736842693	0.134134125322085	0.0164195306519883	0.00342574483434879	0.0391889619311738	0.0258020320015054	0.0101252262132492	0.00992263774316857	-0.00350191798540411	-0.00309475307347976	-0.00627776145677941
0.902791706349206	0.0972082936507938	-0.512815240812329	0.0720182936507938	0.0127440112665114	-0.00305369845840431	0.0213485854423355	0.0169888365800868	0.00220722874347878	0.00484515640405359	-0.000702673951864963	-0.0111203680910162	-0.0163068437192956
0.420235270451438	0.122380097576677	-0.14791967672996	0.288584645643146	0.057313089074309	0.0521325293636297	0.121079054487469	0.0378957354503101	0.0712273849270896	0.0547228092189694	0.0137436849338673	-0.0207342177278011	-0.0340205007043293
0.565599734831254	0.272629867580078	-0.255742750125976	0.225510988948333	0.0216917820213437	0.00584066841905462	0.0987219267458475	0.0700503787231022	0.0466921704735888	0.0137662252201991	0.0272884647536765	-0.0269007435782126	-0.0356157765667975
0.0939154815957374	-0.00318137072357313	-0.0297215691122745	0.0596865120091719	-0.00651078034315646	-0.00858801234007556	0.00790843659474239	0.000524900230368011	-0.00308773297766189	-0.00754939634161601	-0.0113855081320773	-0.0141122195690397	-0.0201406220837969
0.892823174603175	0.0713981388666285	-0.505647566534177	0.076128492063492	-0.00986876262626268	-0.030233384948385	0.0138451885614385	0.00887085228368123	-0.00161463772338777	-0.0200510737873238	-0.0298913494838495	-0.0368475755986023	-0.0461970027613162
0.0785866949704217	0.0343045185590778	-0.0299228361144624	0.0364018895016061	0.00744517955384089	-0.0135087439571712	0.00964729816260324	0.0219520583558402	0.00812708252582442	-0.00303178220166517	-0.00257034489583671	-0.00952118716603051	-0.00978187697672075
0.224550732027134	0.1032269153434	-0.054943217543629	0.215091418138962	0.0113239847791385	0.008846200541961	0.0887460855651517	0.078796583824521	0.022959746271592	0.0100850926605497	-0.00501138988075087	-0.0200765027517271	-0.0163298123631136
0.186788069053231	0.0328808644648667	-0.049619367011237	0.163475965563948	-0.00361165179277295	0.00207160641204743	0.0392650888331883	0.0143725674540935	0.0139598399818003	-0.000770022690362776	-0.01194942895596	-0.0224936753658506	-0.0278034159493434
0.860184654789655	0.139815345210345	-0.478971637067872	0.0961853452103453	-2.15714840723358e-06	-0.00364245504495497	0.0530240555278054	0.0478950313575314	0.0311591451603952	-0.0018223060966811	0.00137323648573651	-0.00635977473914973	0.000681176544903295
0.092946289819362	0.014769265252088	-0.0226720220550427	0.0803770563161329	0.00330615061655769	-0.00429004713350493	0.017690772009437	0.0143406697066976	0.00439420067882423	-0.000491948258473623	0.000621252095699104	-0.0111406372950506	-0.0127429690335134
0.407778554456865	0.0707553425664948	-0.138875195515867	0.291559102184739	-0.00946780213859366	-0.0191112416035005	0.0485094146436316	0.0216395059039687	0.00165182222568833	-0.0142895218710471	-0.0330388623822719	-0.045004988785843	-0.0599839386474799
0.557885044535638	0.270106171932459	-0.250678200105351	0.226906799949534	0.0979695949474715	0.00961087122923465	0.108646220421708	0.0567979814142783	0.0302008397223442	0.0537902330883531	-0.00734533660634829	-0.0276034827609362	0.00754644694593853
0.105021331064549	0.027222225089194	-0.0026496511381001	0.154276637086942	0.00962763050014184	0.00522212837704797	0.0341896320143054	0.0167704255866601	0.0098227690989811	0.00742487943859491	-0.00908305270141598	-0.00757259803341494	-0.01485932952188
0.855981186868687	0.144018813131313	-0.473599105158317	0.102068813131313	-0.00638719502719509	-7.3607532818154e-05	0.029961887140637	0.0175390333305754	0.0101475725663226	-0.00323040128000662	-0.00337736019097867	-0.0165789659064707	-0.0245593641081142
0.449609181227196	0.159325579930305	-0.181932924305677	0.239437446765086	0.00655020405020734	0.0119620727289986	0.0721367696957457	0.0491061212843899	0.0245064943180949	0.00925613838960299	-0.00887625365371075	-0.0208977997362983	-0.0387764210860925
0.151915957891942	0.0565032736892454	-0.0371733162928959	0.13836584034689	0.0205939089217752	0.0030863591469617	0.0474025372463333	0.0397471613485838	0.0178374815414025	0.0118401340343685	0.00476763127228275	-0.000715621254056886	-0.00817936418304843
0.104193875436555	0.0659889178946874	-0.0347467993148796	0.0635623316832708	0.00796180608553058	0.0153043077878168	0.0159377009158687	0.0110113791644711	0.0172631064658761	0.0116330569366737	0.00482337719148955	0.010522295804389	-0.00705941857649196
0.0145976605960161	0.00841449120339691	-0.00305890725407017	0.010011171979288	0.00173738692134832	0.0014545537279701	0.00700302896702935	0.00559706510200137	0.00461847095386335	0.00159597032465921	0.000545044286230457	-0.00174960840873699	-0.000800878718317974
0.141215258714766	0.0538420904068672	-0.0355694731978883	0.125721804299777	0.0163486998676721	0.00676720096875677	0.0380315601199868	0.0346261894661659	0.0179761945998975	0.0115579504182144	0.0053566361198	-0.00116441015785321	-0.00870659075698602
0.28843359343407	0.0423939311779948	-0.0779595186364425	0.25892310829571	-0.0150453796641567	-0.0149962088669788	0.0487291637947449	0.0228625322565988	0.000254677711894469	-0.0150207942655678	-0.0230218545004131	-0.0359434137539085	-0.0505652129617201
0.543909386798493	0.218671843975391	-0.233718076428359	0.248579194250061	0.00246853735441399	-0.000650455953503437	0.072595915202174	0.042798738808963	0.0189597178646989	0.000909040700455277	-0.0233980265477556	-0.0311531605557437	-0.0525997203399259
0.550664114312378	0.320929671269147	-0.238360298974268	0.246659538514327	-0.00737026259987195	0.0258530330234278	0.0677980747428923	0.0421408686761944	0.0674555168198218	0.00924138521177797	0.0514475259383902	-0.0256302116741455	-0.0417477233834778
0.308431665900713	0.106883906665096	-0.0915669356936591	0.255840413157381	0.0256116064273412	0.057434902596271	0.0616493561713127	0.0755234823426073	0.0412185530064244	0.0415232545118061	-0.00184616611256799	-0.00388784829012317	-0.00886813091380084
0.109230411516817	0.0301106709804284	-0.00459747712185184	0.156416058885787	0.0141580454463976	-0.00416129697913066	0.0381181490448209	0.0164381265808085	0.0132238469400862	0.00499837423363347	-0.00268460778016694	-0.0167328711569966	-0.0156576767350613
0.552034684387437	0.312947557953264	-0.238682646177909	0.248062814240681	0.0909215387320598	0.00510395005011777	0.0772296768551611	0.0542140417391147	0.0232197949046103	0.0480127443910888	0.038612625674511	0.0126815111738842	-0.00208980841474771
0.0523304368441848	0.0202101664029415	-0.0230735551251683	0.0177186193568088	0.000921455962931368	-0.00168782523922224	0.013159157380225	0.00949365821982402	0.00213360832499035	-0.000383184638145434	0.00188185869102789	-0.00300096436714083	-0.00793016940756934
0.133308335339597	0.079256379757365	-0.0409707173916642	0.0939283955657001	0.0205300616234428	-0.00378933997769387	0.0239374160896493	0.0142218974761298	0.00808637566791906	0.00837036082287446	-0.00584197041738885	-0.0113983950844768	0.00190758426499346
0.931729285714286	0.0682707142857143	-0.538109796731608	0.0506507142857142	0.0235609523809523	0.00154182539682546	0.032544880952381	0.0168610119047619	0.0183023214285715	0.012551388888889	-0.00612039564602063	-0.00108596681096673	0.00600190476190476
0.849083726551227	0.150845950564653	-0.469508746916887	0.102599606782107	-0.00112914653157292	0.00797916028416024	0.0384970226342285	0.0223155975968475	0.0146015226440227	0.00342500687629366	-0.00865619226361858	-0.0140690311722161	-0.0289192625412382
0.65696616061121	0.325390735946353	-0.318545850858633	0.201899239846456	0.0157841008645251	0.0144057250497233	0.0788411135006075	0.0538098871451009	0.0467312361488623	0.0150949129571242	0.0476838583030766	-0.014071577870363	-0.0212956657515443
0.527446212127968	0.122740784753644	-0.221268792144633	0.255640285954194	-0.0210155227994333	-0.0357014877848432	0.0490387906456216	0.0219255340589923	-0.00452045494563491	-0.0283585052921382	-0.0520770427893554	-0.0664262547250841	-0.0779442399309699
0.900179722222222	0.0998202777777778	-0.511860664077394	0.0710102777777778	0.0340137301587301	0.000492465183284163	0.0491791071428572	0.0266781439393941	0.0207800793650794	0.0172530976710071	0.0100994444444445	-0.00407193178553467	0.0195312072649573
0.0754123243448041	0.0320484142218168	-0.0287197221354638	0.0341935344200784	-0.00428949116293735	-0.00551461782478697	0.00215932592701155	0.00977656764143771	0.0082900640845139	-0.00490205449386216	0.000137398259459992	-0.0107645986167006	-0.00634256610664354
0.933334087301587	0.0666659126984126	-0.539846674342011	0.0485759126984127	-0.00322464285714286	0.00333591269841271	0.0145565079365078	0.0051740386533401	-0.000843118825618938	5.56349206348727e-05	-0.00901034992784999	-0.0072073214285715	-0.0165345455932957
0.6435987240481	0.271421586200244	-0.307464544326736	0.209758760041345	0.0113377458457079	0.0209249758939754	0.0769708847932252	0.0536994589544535	0.0329184283616852	0.0161313608698417	-0.00613372374173027	-0.0196777323471981	-0.0335482855549543
0.659181997501246	0.262210827953048	-0.319972575498206	0.201345329459213	-0.00705791924135912	0.00238174109127853	0.0493264451292889	0.0425948289762135	0.0215670691461203	-0.00233808907504029	-0.0209954577155287	-0.0350949282550704	-0.047771075331588
0.653939082002194	0.321517342435624	-0.314585403892757	0.206107878002485	0.0732201171634509	0.0200717063341957	0.103301622783366	0.0630364304224202	0.067683092102597	0.0466459117488234	0.0178240920586206	-0.00466212092951612	-0.00401976364153422
0.858959053446553	0.141040946553447	-0.476615001799521	0.0993426132201132	0.0170732084582086	0.0226820576645577	0.0611952147607294	0.0273540796703297	0.0169645919358419	0.0198776330613831	0.0187739976689978	0.014169941320934	0.00397597652347659
0.900455873015873	0.0995441269841271	-0.510854836283126	0.0735141269841272	-0.000114845089550952	0.0119140079365081	0.0247921052558553	0.0217035119047619	0.0124396302308802	0.00589958142347857	0.000631052021649925	-0.00904167332667316	-0.0184465459288508
0.150089348810158	0.0484056063355155	-0.0385567439859871	0.133024810457195	0.00473639488960267	0.0089398880420149	0.0341117357796626	0.0230426730952273	0.0115045972351387	0.0068381414658088	-0.00517695701940607	-0.0159438463292985	-0.0191537831396805
0.85504458014208	0.14495541985792	-0.472808562118414	0.10275041985792	-0.00517558469308455	0.00335477994228006	0.0276709341718224	0.0203410424706014	0.00366770797451621	-0.000910402375402297	-0.0139927205569197	-0.0270504293706808	-0.0260819263431198
0.93367003968254	0.0663299603174602	-0.539198059356867	0.0506099603174601	0.00850829365079353	-0.00720049450549454	0.032031746031746	0.0141212103174603	0.00839335317460299	0.000653899572649497	0.00737776334776319	0.00324002886002883	-0.0177220364357865
0.0672053276547131	-0.00502894468871726	-0.0119216842990212	0.0634444757733141	-0.0131714260829456	-0.0135590559362311	0.00475831693386186	-3.74778087770811e-06	-0.00620906526216842	-0.0133652410095884	-0.0157869672595733	-0.0197573331035876	-0.0228538271647536
0.0283095947546257	-0.00220340312618258	-0.0119568862184921	0.0104716388853988	-0.00566325186406902	-0.00689796207592077	-0.000931638129710609	-0.00233828117217771	-0.00526388680854328	-0.0062806069699949	-0.00765745534964456	-0.00675656437130506	-0.00793663029476662
0.572658538051432	0.283687182324319	-0.253127257794497	0.242675100226655	0.0124618609390211	0.0237570608860764	0.090711654964843	0.0612815748069608	0.0359919895753431	0.0181094609125487	-0.00262451805075514	-0.0277538508483461	-0.0352053280927476
0.664490247197657	0.264947782667187	-0.3224210196121	0.203546406392841	0.0100919969402102	0.0143842586909887	0.0644728614601066	0.0429786745977678	0.0326494531826749	0.0122381278155994	-0.00419120423766084	-0.0243753349118405	-0.0512400710003169
0.329823597444689	0.093727470277652	-0.0946360926786446	0.286265311784907	0.0152041033824047	-0.00333643728255556	0.0658559277422228	0.0629283691790365	0.0238407662289875	0.00593383304992456	-0.00706785567920243	-0.0293804362912139	-0.000165681286180441
0.145838594633285	0.0459038610205958	-0.0391183223503691	0.123320559834169	0.00395604489149584	-0.0058126803832925	0.0337651496691982	0.0217160333320635	0.00651750070586821	-0.000928317745898327	-0.00571020144022294	-0.0162861245607114	-0.0184082177273906
0.0836823035038241	0.0519256915771201	-0.0294622238170593	0.0481475978407396	0.0131254469707868	0.00203944276646861	0.0376979835847909	0.0216334886036177	0.0099882277781841	0.00758244486862772	0.0185401896321206	0.00683534606133432	0.00432872589038021
0.890945127372627	0.109054872627373	-0.502519944287551	0.0805565392940392	-0.000860444277944294	-0.0118101196515904	0.0215948237873237	0.0109016733266731	0.00786666555666549	-0.00633528196476729	-0.00836262418137435	-0.0127285857279975	-0.0184224511599512
0.552109708103847	0.219511859823728	-0.238257994839281	0.248328746866581	-0.0023721101439107	-0.0029405177563665	0.0701143381484713	0.0465772369550166	0.022668091696685	-0.00265631395013866	-0.0327569976088237	-0.0294658688882561	-0.0573234103345032
0.902075555555556	0.0979244444444445	-0.511945488628657	0.0728761111111111	-0.00147106421356413	0.00193643939393939	0.0241560912698413	0.0199815873015874	0.0102093818681319	0.000232687590187686	-0.000550533592224789	-0.0012944733044733	-0.0136340590659341
0.01999925973138	0.0356259837961855	-0.00423557085907691	0.016090006827605	0.0247351695866847	0.0127668514568141	0.0231548211406125	0.0184846287077743	0.0289372873099801	0.0187510105217494	0.0130092759293697	0.0262225018745548	0.00800778643238264
0.934100753968254	0.065899246031746	-0.540013799013318	0.049209246031746	0.0164215115440116	-0.00785178571428569	0.020833115079365	0.0139883134920634	0.010284880952381	0.00428486291486296	-0.00974600766063993	-0.00833135961260956	-0.00325734126984134
0.0913091079737522	-0.00573320021644172	-0.0278045418549483	0.0600789705482232	-0.0130442170140017	-0.00888943127590894	0.00436018970046737	-0.00127381438659099	-0.00557019273643272	-0.0109668241449553	-0.0139013944709599	-0.018870195763714	-0.020524256588575
0.904807380952381	0.095192619047619	-0.514318987569059	0.070842619047619	-0.004363722943723	0.00283067460317454	0.0183925252525251	0.0212894083694083	0.00711442460317457	-0.00076652417027423	-0.0197010062935431	-0.00896525793650793	-0.0163855112534524
0.654005250172898	0.317069485282242	-0.315766347173911	0.204610589373373	0.0126956322216728	0.00484062984918654	0.0739037312589276	0.089604312319861	0.0685595032963254	0.00876813103542962	0.0211924081528695	-0.00583304805227836	-0.0334811924549751
0.0223049497407124	-0.00268286851877277	-0.00930370034171524	0.00910909287603154	-0.00313899439190115	-0.00342379412183113	-0.00126058289125087	-0.00316285619393684	-0.00341054823338032	-0.00328139425686614	-0.00525117816403998	-0.00668620251933097	-0.00645375229361366
0.0009232777078683	0.000284123112936942	-0.000119947211748246	0.000338565020489391	-0.000127617773373661	1.71275749473997e-05	3.22098038163977e-05	2.4475522970165e-05	-2.49129410657693e-05	-5.52450992131309e-05	-0.000153861900503029	-0.000287462810793965	-0.000213031256620305
0.414684726948244	0.115162193331597	-0.143845817069153	0.289740581976241	0.017499163846725	0.0339775567228696	0.0911745109702334	0.0374705519200345	0.0252747221474626	0.0257383602847973	-0.00533927338654544	-0.0364290237925045	-0.0313018861758961
0.905990357142857	0.0940096428571429	-0.515277850568306	0.0702196428571429	0.00768184065934074	-0.00237172673731501	0.0397952074314574	0.0280874657287158	0.0181895933559904	0.00265505696101287	0.00142476978637296	-0.00524737600226566	-0.00617314444389949
0.196986709196345	0.0788719783671434	-0.0554400367220302	0.163276973264126	0.0133088680134194	0.00251329723884267	0.0563244160672396	0.0382253895541359	0.0237288310163555	0.00791108262613105	0.00948290092118659	-0.00357438846994071	-0.015651664999579
0.662017846786385	0.315618054838479	-0.320028504314469	0.204179922092334	0.0119386669400637	0.0319232367864343	0.0712979419312659	0.0770859700494615	0.0532989468381427	0.021930951863249	0.000660353699024285	-0.0101803299738462	-0.0248772651733745
0.85130958014208	0.14869041985792	-0.470622935887096	0.103372086524587	0.0410880808080808	0.00641530441780447	0.0532447380397381	0.046703688117438	0.0519858166833167	0.0237516926129426	0.022234523663471	0.0182276709401711	0.0182738594044843
0.433203158547543	0.093098724127562	-0.153360430999406	0.289296058341349	-0.0156173821058969	-0.0247525147135817	0.050413973032349	0.0226191474840769	-2.46751575386228e-05	-0.0201849484097393	-0.0380698107742526	-0.0654221515408279	-0.0751189051837697
0.903322738095238	0.0966772619047619	-0.513160690934312	0.0716272619047619	-0.00409714285714291	-0.00201099025015894	0.0314289484126984	0.018353345959596	0.00748458263958252	-0.00305406655365092	-0.00260868360805866	-0.0133403314822433	-0.0275747412663446
0.562269180120624	0.186484553695278	-0.255034910261755	0.22259283990441	0.00143392211728022	-0.0326622677600804	0.0582221038088537	0.034619465638688	0.0234458114448206	-0.0156141728214001	-0.0210152912500743	-0.0472214636790442	-0.0573826375150135
0.297084049674085	0.0468757102221251	-0.0728584928138384	0.292538925400347	-0.0176922166787398	-0.0174153634681578	0.0449285695637262	0.028621517253036	0.00358448215745988	-0.0175537900734488	-0.0285310819865919	-0.0387386756785334	-0.050621164010844
0.926229682539683	0.0593928431275722	-0.532835814036027	0.0556303174603175	-0.0179185125985125	-0.0140172394272393	0.00769965312465304	-5.52598790097836e-05	-0.0103008594183593	-0.0159678760128759	-0.0249854334295163	-0.0344334256465797	-0.0322590582805642
0.0640107057352082	0.0288480218558427	-0.00219715316335647	0.0833523413262324	0.0122651211062577	0.0065867578250559	0.0272525942848301	0.0207835886180929	0.015842626035476	0.00942593946565681	0.00565927986359485	-0.000276864243118111	-0.0046879736357238
0.658421703268223	0.320608491906405	-0.320155592067245	0.200846168008325	0.0202467199314849	0.0218446653963802	0.0968845990840407	0.0958930796122955	0.0300972713337357	0.0210456926639325	0.019302111622009	-0.0121279451310716	-0.0353704602458672
0.373074325091925	0.221786491357465	-0.136204898016929	0.238066304154262	0.0995333381212519	0.0366193596482473	0.101031598230275	0.0806636626456295	0.0182763041435628	0.0680763488847496	0.0114850000729639	-0.0063723995027874	-0.0293432885402765
0.329177813685411	0.0983254301005405	-0.094469332979763	0.285519757117473	-0.00856621458502971	0.0514362593237824	0.0806818192359964	0.04594673817846	0.0294871203526456	0.0214350223693764	0.00213769054034807	-0.012197156868204	-0.0328993148962474
0.466851110886677	0.175835747976425	-0.188311676506582	0.24941833072767	0.0255591974578313	0.0155104050496558	0.0660238186958145	0.0660883706377643	0.0306642600304026	0.0205348012537435	-0.00835253782050632	-0.0170539427203543	-0.0334887869351042
0.893715916305916	0.106284083694084	-0.506457738133364	0.0753340836940837	0.00746590909090916	-0.00526173465423474	0.0337097582972583	0.0233401028138529	0.0392400955988457	0.00110208721833716	-0.00411751304251307	0.0104653584609835	-0.00391605194233868
0.890520401542902	0.109479598457098	-0.502010186618532	0.0806295984570984	0.00159226800976786	0.00204721833721833	0.0213262727550227	0.014623771090021	0.0101424117914248	0.00181974317349309	-0.0115910039266289	-0.0224981706773619	-0.0228754762598513
0.00806682252041069	0.000732587542683689	-0.00103411670837231	0.00996424663474163	-0.000889575190179415	-0.000475838742643337	0.00104765018510376	-0.000332436637537058	-0.000704820735378642	-0.000682706966411376	-0.00115096853955626	-0.00239283195957099	-0.00256630619456773
0.0779762288433788	0.0549833630945464	-0.0101788269614831	0.0831513727176379	0.0752364804025292	0.0116914018220437	0.0344322584391906	0.0265578409260435	0.0501970473884901	0.0434639411122864	0.0402199510791182	0.027863413946457	0.0238958987929107
0.581738793484555	0.359899866188498	-0.258866951727165	0.239888609124893	0.016972086141825	0.0283932665733152	0.112198898741348	0.115573777693805	0.0440108870578739	0.02268267635757	0.0503670439528653	-0.00595331780478581	0.00489428238184964
0.0729255304826065	-0.00478660612363094	-0.0178773392481738	0.0592022080971755	-0.00816016367149475	-0.00979346180775396	0.00994688818717497	0.00275566326704846	-0.00373982384356783	-0.00897681273962435	-0.0128795883059089	-0.0165083477079744	-0.0186163953161384
0.881986221278721	0.0698931983630117	-0.495954844471602	0.0838687787212786	-0.0133146811766665	-0.0139977541683464	0.0127407962568831	-0.00220479569042076	-0.00785029553578631	-0.0136562176725064	-0.0222768026697245	-0.0336789843728253	-0.0400585519953536
0.579029736260297	0.275404505661793	-0.259428852916959	0.235282525124137	-0.00186703604562077	0.00714974800342527	0.0796312322253263	0.0647929930998838	0.0234937605582661	0.00264135597890225	-0.00341204199297929	-0.0205905588756877	-0.052440278801795
0.279269383214627	0.0449469532309961	-0.0743406581210857	0.255727953552958	-0.0105857817764713	-0.0293156613324876	0.0370085749850283	0.0200756240658873	0.000788025878280307	-0.0199507215544795	-0.0284764142064489	-0.0387759798118366	-0.0463993381467161
0.0726167547752812	0.047436995851092	-0.00838752508629162	0.0785947146572767	0.0152003402764755	0.0276914621469049	0.0435355188090944	0.0589540590713499	0.0465488864889327	0.0214459012116902	0.0354798617504782	-0.00221593479819454	0.00355410797072792
0.666036582820242	0.26125016718224	-0.326217856353636	0.195735204256145	-0.0205533652708384	-0.00921831925512484	0.0490047720295421	0.0355318426992903	0.0283752020402624	-0.0148858422629816	-0.0190141728316118	-0.0359205641098996	-0.0493496644806602
0.453821930586631	0.176881417799378	-0.16730580762867	0.283039318652799	-0.0176942136698775	0.00477064084119455	0.0682877661692188	0.0421768478516357	0.0201921821689345	-0.00646178641434147	-0.0141073340732568	-0.0469835372999698	-0.0449813735978418
0.0822987508294802	0.00821310312889462	-0.026152420001987	0.0531476596484502	1.39387909524336e-06	-0.000636394961068751	0.0127013927114614	0.00917361458160382	0.00479084789376651	-0.000317500540986754	-0.00712374519288336	-0.00852145888454718	-0.0091338265248868
0.00755474497592271	0.000900476386647045	-0.000555300934915891	0.00553621803566178	-0.000249959943964213	-1.2728716824598e-05	0.00174924466238736	0.000885093833939143	0.000287014066299498	-0.000131344330394406	-0.000231360298316333	-0.00186200654386419	-0.00173728979505619
0.116831773228888	0.0740071872932326	-0.0364437366136655	0.0822701051858164	0.0117479024154588	0.00980533141181869	0.0364861380152351	0.045429302523975	0.018658507807132	0.0107766169136387	0.00518285725549542	0.00914995319433667	0.00452447904633474
0.127782959382171	0.0197291321927251	-0.0286779729861176	0.122478381082554	0.000655330728922959	-0.000337285489699551	0.0272426243882876	0.0223612638400024	0.00892082979972103	0.000159022619611704	-0.00900224438259881	-0.00894260314670722	-0.0225492051459227
0.580790870798659	0.359102615593371	-0.258055024181448	0.241163541374339	0.0128933779115155	0.015264852807395	0.103991277030005	0.0824724910751717	0.0730681228555921	0.0140791153594553	0.0468723958299848	0.00878781255872796	0.00547100597894978
0.394091450021315	0.0713153639597381	-0.130232229839452	0.293836757453895	-0.0182970264290691	-0.0469480262354151	0.0466737717511154	0.0190288569210192	-0.0107900045731141	-0.0326225263322421	-0.0454391440295798	-0.0504228764811055	-0.0686346401126102
0.0998025686264489	0.0623348903543193	-0.0331814309131342	0.0602252979740718	0.00356530943915365	0.0174061575611476	0.0112151056265542	0.00854608098761875	0.012842210215054	0.0104857335001506	-0.00356149956428942	-0.0116990499010245	-0.0151005446769183
0.922701865079365	0.0613842360401142	-0.529887292145741	0.0579581349206351	-0.0129144949658184	-0.0147903860028861	0.00660562770562778	-0.00148898989898982	-0.00826979367854364	-0.0138524404843523	-0.0227131183277507	-0.0279219460077962	-0.036397511063498
0.933407976190476	0.0665920238095238	-0.539534030572369	0.0494320238095237	0.0205334523809523	0.0058313095238095	0.0251603571428571	0.0133405194805194	0.023063988095238	0.0131823809523809	0.00229419191919178	-0.00852071081696082	0.000773508158508074
0.0121911025615932	0.0252621817009441	-0.000632482688241965	0.0131272561736125	0.00905292511788823	0.00902738659907855	0.0116015697404961	0.0137996292276163	0.00941575739374324	0.00904015585848339	0.00776208297003414	0.0103379773232832	0.0108661507354276
0.468466079736562	0.168263004334684	-0.18896775646907	0.249586475290224	0.0070502283813772	0.00885376993458076	0.0637534275915979	0.0446680205537593	0.0177262479132393	0.00795199915797901	-0.0167256324720996	-0.0243647760881757	-0.0477123459662542
0.0698962845677297	0.0103119921299893	-0.0183881725502267	0.053849419283756	-0.00144568881762687	0.00188714467947929	0.0126504670725551	0.00617751148411359	0.00134798813542776	0.000220727930926215	-0.00211605749330854	-0.00844387608745967	-0.00761468383441498
0.0726128094738872	0.0344450235583694	-0.0269600233793602	0.0348820565098363	0.00789556280684821	-0.00493348455751748	0.00567555157186496	0.0169965854562114	0.0115271607030123	0.00148103912466536	0.0083749141378044	-0.00436864938703532	-0.00461865216232363
0.658203267987591	0.262530343095413	-0.316505435980984	0.207942401290271	-0.0188907523480379	0.0201075169666545	0.0667148180595508	0.0405288632427669	0.00720739683554084	0.000608382309308264	-0.0037802461872557	-0.0312158433138092	-0.056791037036179
0.0789679387979	0.0343930944383619	-0.0299292129099472	0.0369663891706772	0.016856641696184	-0.00339764114719943	0.0175015939488268	0.00841602131103103	-0.00305585366995997	0.0067295002744923	0.004230327078156	-0.000890919731583353	-0.0106778289243942
0.459305124007943	0.157742534268549	-0.186998566982426	0.239996207385887	-0.00311756445811795	-0.00994842912656985	0.0462927339414634	0.0319342221594011	0.0150973208051096	-0.00653299679234393	-0.0139892515960873	-0.0326183083157471	-0.0529743391871684
0.208928210790351	0.0169446539280224	-0.0258937597280056	0.2780875331628	-0.00915359376147026	-0.0127822175127912	0.0478497781458343	0.0194330099911964	0.0069198629133648	-0.0109679056371307	-0.0214329429175877	-0.0365849501079673	-0.0419269771846311
0.0656758198454917	0.0186926875608027	-0.00158300297654999	0.0862345414647332	0.0106169522861505	-4.58830366442953e-05	0.0200483670300098	0.0190717574361555	0.0116225664097294	0.00528553462475312	-0.00070297535847394	-0.0072500249243708	-0.00860126842030685
0.0737720057173716	0.0504836154478131	-0.00957970592838012	0.0786408149135187	0.00906661836681055	0.0221825993479455	0.031313387947134	0.0359965063557692	0.0121471654008826	0.015624608857378	-0.00264273644624644	-0.00614447259348232	-0.000805186962841334
0.0968787931451107	0.0403060598024131	-0.0189789696040765	0.0968263467560307	0.00528144045841046	0.00576514899867329	0.0271066582934564	0.0209854215152928	0.0145659623677543	0.00552329472854188	0.00464064846078965	-0.00506953563025485	-0.00504100225323978
0.563798006150875	0.266356082317523	-0.25438215544115	0.226542555755415	0.0080404920493603	0.0178035127149797	0.0908204685477878	0.0495544536784567	0.0295899640095576	0.01292200238217	-0.0147404216070839	-0.00608193331206008	0.00145789236268556
0.66230640648009	0.2674013975547	-0.322893131383786	0.198683279519345	0.0164131000576813	0.00233342850604124	0.0648914969474396	0.046207563081417	0.0241552197197656	0.00937326428186125	-0.00578197627242938	-0.0211781104670641	-0.0489571998060248
0.227295764517895	0.0286214647054855	-0.0536567640018738	0.222648421687991	-0.0109600082472718	-0.00393427395779772	0.0416416166868963	0.0143530508324092	0.00643621991971866	-0.00744714110253475	-0.0169068012196288	-0.0260233117557497	-0.0367673123724625
0.0252320994967821	0.0103340154893823	-0.0118560232077627	0.00806154907202943	-0.00100561007502779	-0.00241286161173198	0.00168947737598391	0.000563293793811273	-0.00345005251356856	-0.00170923584337988	-0.00189124016465408	-0.00156967178677586	-0.00295595336366024
0.11885620404716	0.091115806441851	-0.0127635270941693	0.148614493465488	0.0196519025209219	0.0190334406560007	0.0422507859732126	0.0491877798050873	0.0224563876270117	0.0193426715884613	0.00130544890434878	0.0298141945263895	0.0261265586527798
0.306394848460849	0.0996115776459875	-0.0914287469752089	0.254158553087038	0.0219155976469181	0.0360287689380948	0.073104368517973	0.0483662053506941	0.0322689656322754	0.0289721832925064	-0.00269967699804946	-0.000643088694203375	-0.0324640682435596
0.195272292757174	0.0757563410833571	-0.0531074141188071	0.167281967519233	0.01248872714462	-0.00219238113914633	0.0530677022848137	0.035163070089361	0.0198930740718218	0.00514817300273684	0.00840796823828494	-0.00145001321424537	-0.00676911874812619
0.843195894383394	0.0858819062615235	-0.464783928908331	0.106557438949939	-0.011962491679717	-0.0115447692366114	0.0158420229177146	0.0123932193395698	-0.00293144150526126	-0.0117536304581641	-0.0188887808551104	-0.0263388765316112	-0.0363209165165129
0.460415836137175	0.0973430812889581	-0.185319748836714	0.246157293422563	-0.00731836836768845	-0.0849849401222202	0.0554759578803433	0.0437274620307819	0.0158113509507972	-0.0461516542449544	-0.0664577815385466	-0.041072041001877	-0.0448400682108248
0.19587694194602	0.0745790987446405	-0.0558907575187008	0.161063284585086	0.0174503110068413	0.00111740661814777	0.0605799970733987	0.031334740293773	0.0263777441301677	0.00928385881249455	-0.000513200770135808	-0.00522564994757049	-0.0204885078225957
0.000964174019747209	-4.62317084323771e-06	2.03350827516927e-06	0.000112453449455006	-2.49774651930608e-06	-5.46103461006656e-06	0.000398647433308958	0.000225071154827572	9.69472720852322e-05	-3.97939056468637e-06	-9.29120229635008e-05	-0.00017027764122692	-0.00022527601212979
0.561768026575012	0.270348865394303	-0.25392731123833	0.223592323685511	0.0950890914152855	-0.0378881115696977	0.121323659378588	0.044607377894202	0.0333992126248273	0.028600489922794	-0.00420528060552094	-0.00611271469753272	-0.0324702000731493
0.445541174386946	0.311488558010963	-0.160316299117331	0.289509846160384	0.104656342749647	0.0140836200143984	0.131587746288426	0.0419938577907497	0.0230449200728285	0.0593699813820229	0.0696828476844768	-0.012180428383707	-0.043965216438613
0.13444586228293	0.0808532003125244	-0.0414875562744609	0.0946113833577577	0.0107059219463636	-0.00818012246476896	0.0244399699516332	0.0312783760341276	0.0121980945679088	0.00126289974079732	-0.00825065422862967	-0.0112583293507241	-0.0211383946553031
0.457962573722203	0.304462531720021	-0.16956068458347	0.284438198293913	0.0122101783742163	-0.00451780630069337	0.118674999691552	0.0908157336221094	0.0616845824379503	0.00384618603676146	-0.0123751199665658	-0.0262916369329934	0.027114390928048
0.0694001404562556	-0.00663554743456143	-0.0163172893564556	0.0570343387277845	-0.0110201057131434	-0.00872021983905174	0.00405067841816473	0.00125238235979137	-0.00450623171528708	-0.00987016277609756	-0.0133882758113869	-0.0123200089096263	-0.0159706413905426
0.925183571428571	0.0581859849037275	-0.531383152187259	0.0573180952380952	-0.0177873015873016	-0.0163386476187212	0.00577152861027863	-0.000953304265179256	-0.013964696471829	-0.0170629746030113	-0.0210390196608947	-0.0336324075349297	-0.0328992386964992
0.454830025366018	0.241982818623409	-0.184212211150568	0.241569186545671	0.00881234658420593	-0.000305487377682101	0.0775654107519517	0.0903697100407766	0.0232175851200013	0.00425342960326192	0.0258010341958609	-0.00225954381147714	0.00244500457794755
0.925124365079365	0.0609404142024678	-0.53268312725487	0.0547556349206348	-0.0182220825008326	-0.0312288300588301	0.00935137265512254	-0.0082461964043582	-0.0114889441114442	-0.0247254562798314	-0.0401478220055659	-0.0273197319602912	-0.0376644097115547
0.0336492810062072	0.0105514374127629	-0.0171802375017476	0.00645842329498478	-0.00105530418604788	-0.00394819620592221	0.00347877447919174	0.000356012605495129	-0.00150507189384703	-0.00250175019598504	-0.00546081943015264	-0.00590793529024853	-0.00567630310864401
0.104407886704353	0.041965823098271	-0.0234402598245954	0.0972895834223953	0.0192383403846238	0.00897726270839351	0.0340930338293337	0.0257549944003986	0.0221250780013489	0.0141078015465087	0.00516744939709782	0.00562853031292364	-0.00941112605491026
0.440515973097271	0.096844179152706	-0.157471588446693	0.289252682839238	-0.0251024102606026	-0.0218760984855871	0.0617539258859638	0.0263101599209181	-0.00224003382952764	-0.0234892543730948	-0.0347060167380205	-0.0527419303956764	-0.0689503898824896
0.313346015929851	0.0477888507043639	-0.0846317963871015	0.286562302394009	-0.00441400260365654	-0.0242328283026175	0.0445246272503857	0.0171238184623781	-0.000246211649150341	-0.014323415453137	-0.021871239446623	-0.0410306970918862	-0.0530768020352402
0.0347689442824913	0.0110435603809617	-0.0179541951747215	0.00608123491862682	-0.00524402569189633	-0.0040771819410548	-5.52512216624446e-05	0.00228603617617035	0.00204672043453247	-0.00466060381647557	-0.00459420264004482	-0.00471492802168992	-0.00400725009728302
0.178920180329903	0.0322732294329315	-0.0444357766080046	0.16470971471427	-0.00489774199348303	0.000628341333906685	0.037835198551897	0.0240325830015578	0.00694385214425858	-0.00213470032978816	-0.00745561139745968	-0.022826061253606	-0.0229412027668603
0.156057961727282	0.0575345121147466	-0.0412079211648901	0.134991553675415	0.0199573323234469	0.00336903456920198	0.042330838074074	0.0356868236515187	0.0211025116443129	0.0116631834463245	0.000719443504837131	-0.00423319220626237	-0.0152575220896325
0.576440954127147	0.364908501493468	-0.256525699763594	0.238508308179817	0.102653956640763	0.0252867818707126	0.0833351605885965	0.0586324664560863	0.0571826106638142	0.0639703692557381	0.0644826646469044	0.0183707384128459	-0.00964812495991163
0.401452075462732	0.0730501813052907	-0.132472663804479	0.298622642556017	-0.0170808282658145	-0.0173693280641947	0.0460796549511321	0.0299177979330825	0.00288427149761666	-0.0172250781650046	-0.0380312222843806	-0.0490310045604789	-0.0642505468464881
0.0872016741293777	0.0579252922234879	-0.0303783770605151	0.0500619808797379	0.00253627849817496	0.0218091136263242	0.0353434245988758	0.0236748981645423	0.0149995810771782	0.0121726960622496	-0.000258382565836393	0.00493779055778913	-0.00624259899228972
0.111007036151033	0.068682457779041	-0.0351728979173972	0.0758888889900173	0.0248114985900003	0.00225538373404495	0.0381119435671008	0.0271497214079767	0.0187781850326084	0.0135334411620226	0.0122082982667332	0.0104000830459457	-0.00733818087344393
0.102032400112405	-0.000768354236282784	-0.0224188100838494	0.0934539209555164	-0.0107504280986309	-0.00600198624077398	0.00964195342606686	0.00260382988669305	-0.00305264840639284	-0.00837620716970244	-0.0182556912128961	-0.0178902699936951	-0.0249362725300201
0.0384105287782501	0.0012758785838766	-0.0148834764851672	0.0190104938847731	-0.00345763246407013	-0.00518233875226282	0.00261988028901902	-0.00198852833217346	-0.00202420871670127	-0.00431998560816647	-0.0067969091652765	-0.00755007115140011	-0.0081634441384379
0.883297027139527	0.0729906634890053	-0.497108871510178	0.0835029728604728	-0.0137194882920657	-0.0179148660756356	0.0136748699647732	0.0029764095100655	-0.00637585890754278	-0.0158171771838507	-0.0197126423821251	-0.0300065531332238	-0.0377296327887152
0.225855201206374	0.0263926391243871	-0.0550135304606511	0.217671860652605	-0.00622106749005721	-0.00767751435666353	0.036268482107208	0.0195607471679041	0.00509554425724035	-0.00694929092336039	-0.0206349137883207	-0.0336072230599914	-0.0421049906441151
0.0306986083524987	9.16804082724682e-05	-0.011524910068289	0.0151228216984386	-0.00478435334872768	-0.00147111227413168	0.000685880351329819	0.000449090269901468	-5.03853567675495e-05	-0.00312773281142968	-0.00528089389790508	-0.0050571216755702	-0.00725421716957141
0.0355894451585643	0.0133894898897619	-0.0182916916830956	0.00512776390277011	0.00223581833470977	-0.00493043934827699	0.00302614646332675	0.00417326143012599	0.00230626153856847	-0.00134731050678361	0.00304013706510141	3.37116117343356e-05	-0.00207641768775377
0.300319649886218	0.0429639937533365	-0.0874843210125111	0.253513263920037	-0.00582224803440429	-0.0187625096782887	0.0452436992032167	0.0181052094314823	0.0111387457721219	-0.0122923788563465	-0.0257787435665367	-0.0363222206361898	-0.043625329364136
0.399304354696936	0.0703189682711832	-0.132888889234991	0.294263635386969	-0.0196375064552737	-0.0259908536346702	0.0518781073557599	0.00626359898906398	0.000707828168147573	-0.022814180044972	-0.0379791629066533	-0.055174004415739	-0.0691052388100774
0.657165368049273	0.268715615703253	-0.317880609274334	0.203187481905207	0.000307267059502347	0.0165474670989104	0.0687103071598707	0.0527508208720884	0.0290673869853723	0.00842736707920644	-0.00731017681768475	-0.0191900197408038	-0.0389531289109282
0.922308134920635	0.0607978223016576	-0.530077833416103	0.057251865079365	-0.00504526279276296	-0.0221085930735931	0.00542263888888883	-0.00593661856053318	-0.00100289446664459	-0.0135769279331781	-0.0229154755130492	-0.0334025001844561	-0.038061208997485
0.90533130952381	0.0946686904761904	-0.515417591002973	0.0693486904761903	0.00861325396825396	0.00296654761904758	0.0264310912698412	0.0120427904040403	0.00535290150617351	0.00578990079365083	-0.00719374972249975	-0.00895719780219784	-0.016694885841283
0.0673539576485241	-0.00576382792964995	-0.0119938273423752	0.0624690633394501	-0.0121435726437693	-0.0114948390105576	0.00551751746108294	-0.00282589118735352	-0.00793870272641535	-0.0118192058271635	-0.014159919811647	-0.0181945359172465	-0.022601383296501
0.112497432378936	0.0686065927116749	-0.0355001758723967	0.0778242648778586	0.0146432432109358	0.00537054482893876	0.0198849051832194	0.0224068123217722	0.0126618970412127	0.0100068940199373	0.0138267524954505	0.00139476031256607	-0.00941360966311883
0.210540901649795	0.0205484181506721	-0.0244165455946176	0.283674334810922	-0.00913660005624942	-0.00781837585810263	0.0454632807335143	0.0262792350086515	0.00764575179802762	-0.00847748795717601	-0.0183432378513538	-0.0311860096028971	-0.0383008188726258
0.930967103174603	0.0690328968253969	-0.536898334517354	0.0524728968253969	0.0227407539682541	-0.00250904290154286	0.0308849801587302	0.0178001587301588	0.0236524206349208	0.0101158555333557	0.00471678571428591	0.00764349206349213	-0.021771134971914
0.648014625054495	0.17209786196224	-0.311176968307179	0.205383012763753	-0.00872787661905738	-0.0324535603055578	0.0342240169610381	0.00621884176087706	-0.00621464637058056	-0.0205907184623076	-0.0362689609829482	-0.0537058343434952	-0.0776213853833018
0.934678531746032	0.0653214682539683	-0.540709435540044	0.0485214682539683	0.0225693253968255	-0.0160527550922617	0.0272617063492063	0.0205124206349206	0.0148844047619049	0.00325828515228188	0.00742443362193379	-0.00744228174603168	-0.00764088924963913
0.326345034064703	0.0453190535912834	-0.0926953254816001	0.286475683490054	-0.0157449738554904	-0.0270507444443575	0.044573142715041	0.0185144608133406	-0.00755674151301494	-0.021397859149924	-0.0382989553252125	-0.0510084073255809	-0.058557361271459
0.389627379209123	0.0677523906157587	-0.126230871166993	0.297521480439999	-0.0122185882568618	-0.0219918364929542	0.0437206373379897	0.022869109859356	-0.00104667687178139	-0.017105212374908	-0.0415146398892914	-0.054356284902804	-0.0704086031522954
0.908329563492063	0.0916704365079366	-0.516750901140211	0.0697704365079366	0.00341452380952401	-0.0017582936507935	0.0142494318181818	0.0140432431457433	0.00602980699039524	0.000828115079365199	-0.00541892253579745	-0.0213888413547236	-0.0285989123093108
0.0120550335051601	0.00695804774462268	-0.00294297595033895	0.00611293927063294	0.00476979379260507	0.000317321280289605	0.00671241487967899	0.00181547088804537	0.0030820744611864	0.00254355753644734	-0.00227600221220768	-0.000964107012224786	-0.00130792161689643
0.366278531940071	0.133187866753351	-0.131498525715228	0.239516552898536	0.0134571659116119	-0.0125671615750102	0.0668401692791443	0.0389298981359639	0.0279813401597029	0.000445002168300845	-0.0151933336188358	-0.0264662631603166	-0.0307719249542186
0.0926627097808322	0.061140762504092	-0.0321564355049004	0.0539970676968299	0.0230127807796184	0.0201470486130724	0.0209661701910622	0.0203877687780095	0.0124128530343153	0.0215799146963454	0.00977005384333821	0.00386884349529679	0.00201109563000895
0.370853550288582	0.220233792272361	-0.134475144644625	0.239409645270326	0.0116283572534825	0.00561588212347103	0.109193166716663	0.0388828041399283	0.024605149486696	0.00862211968847676	0.00586560206691511	0.0293365120545881	0.0114371391577791
0.546512176214732	0.211295997908527	-0.231825916006203	0.256399842308708	-0.0205675189366326	-0.00641172123718192	0.054111050503277	0.030526030515468	0.00281732539411772	-0.0134896200869072	-0.0379492004437481	-0.0500965274120357	-0.0657588447198045
0.918737579365079	0.06156654915474	-0.527534345817357	0.0585224206349206	-0.0209693217893219	-0.0172742279942281	0.000375682165057123	-0.00018807790893316	-0.00759899226785576	-0.0191217748917749	-0.0339145625882545	-0.0372609869104064	-0.0507341865942202
0.206333657672328	0.141093783928086	-0.0616414264476712	0.162136761536917	0.0280882473900288	0.0449124243737487	0.0532556992426724	0.057581263198839	0.0638683676019935	0.0365003358818888	0.0430236290760045	0.0465201169813093	0.0254879874799577
0.0226804536055265	0.00599245503039691	-0.00988039525588215	0.0084903314585891	-0.0024239047266789	-0.00359146732744035	0.0018828467749809	-0.000928704578995	-0.00107242440159683	-0.00300768602705963	-0.000483541010367374	-0.00354476743472121	-0.00315121318041501
0.0342537845493895	0.00132269910547114	-0.0141598113065352	0.0140272473498727	-0.00128233687333201	-0.00284427775072595	-0.000872237667603686	0.000464998165465365	-0.00293371093861962	-0.00206330731202898	-0.00509467568382022	-0.00629326211539121	-0.00704196866366849
0.904428968253968	0.0955710317460318	-0.514342279251277	0.0703410317460318	-0.00862605727605714	-5.72849291231581e-05	0.0280270238095238	0.0149141118895725	0.00621292207792201	-0.00434167110259021	-0.00797235514485506	-0.00944721889221889	-0.0169062911978372
0.0296694443341968	0.00908372005220747	-0.0147380920036792	0.00657604056579512	0.00174005271848864	-0.00173343935587831	0.00133832655442996	-0.00170509585855548	-0.00211660334142018	3.30668130516659e-06	-0.00219532851685947	-0.00494643006341196	-0.00374895966012398
0.892179173881674	0.107820826118326	-0.505191176906498	0.0760908261183262	0.0109543158475511	0.0195737337662338	0.0294742710067709	0.0306056475468975	0.0121779545454547	0.0152640248068925	0.00597829161176988	0.00986063672438675	-0.00239928654678656
0.555810517441689	0.268950892717874	-0.24957782550644	0.226669650782294	0.0320827178006625	-0.00126045124773755	0.0705831745486868	0.0868220549420068	0.0527221724042112	0.0154111332764625	-0.0235526915348364	0.0170682592763661	-0.00355416641497519
0.848365007215007	0.151630053398599	-0.469855532161268	0.101113501556922	0.00370030482802208	0.00306640459213969	0.0391253966295143	0.0244277397602397	0.0159273688757491	0.00338335471008089	0.00610767716030103	-0.00963212936437829	-0.0183206591202916
0.444999222539784	0.322939323544397	-0.162320445964388	0.28354674113815	-0.0120397778385241	0.0231743926218828	0.0738580096738448	0.0736402570419799	0.0219797461607525	0.00556730739167938	-0.0185218383204475	-0.0355422231328441	-0.0528419946473102
0.0748155745471851	-0.00707158542567894	-0.0267717128220246	0.038752966228065	-0.0100595900054066	-0.0106440659115281	0.000635214531875344	-0.00236892602264224	-0.0068136383857733	-0.0103518279584674	-0.0147140521834307	-0.0129762795289388	-0.0173715040790824
0.44913477084343	0.0913654186188297	-0.178213102328223	0.248661115215567	-0.00368564495314416	-0.000416602963888124	0.0648074869273731	0.0349033379733334	0.0159075387195318	-0.00205112395851614	-0.0212463408477943	-0.032292021850247	-0.0458394797305719
0.0905100451321054	0.0100645410029779	-0.0214123041655034	0.0790911513074907	0.000283177944063531	0.00523131193704432	0.0168307684906892	0.0075525326458336	0.00325221354832834	0.00275724494055392	-0.00306887066226878	-0.00517740412711984	-0.00802589745048947
0.553697125385292	0.270946176602078	-0.248570285564037	0.225826063413843	0.0327789143597232	0.000690259116432723	0.0712673704323745	0.0551661876065965	0.0615485598785048	0.0167345867380779	0.0462988469008635	-0.0276316662119043	-0.0284916924480998
0.13566997197866	0.022070151602455	-0.0299347345322116	0.133295701100378	-0.00351146539058211	-0.00277662271023538	0.0289367618417343	0.0193726280483166	0.00309757032198521	-0.00314404405040875	-0.0115513485167897	-0.0155182265184432	-0.0223834067664639
0.579325604375088	0.365780747877317	-0.257341578396196	0.240258879500114	0.0452138769422126	0.0175087620985683	0.0828680831576549	0.0895292019137329	0.0574559180195602	0.0313613195203905	0.0634729712399633	-0.00452172717334809	-0.0125585020688491
0.453144095326664	0.161294368127397	-0.184268779402889	0.23900127082751	0.00434797649115815	-0.00759279058619688	0.0600847080845689	0.0438675640714153	0.0202681034981661	-0.00162240704751937	-0.0134570329885751	-0.0264687746492315	-0.0413888388436363
0.476410942530761	0.26102561989786	-0.195616615519123	0.245897518718633	0.0178945002229845	0.0117946239811591	0.121320417283664	0.101820330117701	0.0372272972871094	0.0148445621020718	-0.00768958529441027	-0.0247241662780561	0.00958182422897347
0.103767243983815	0.0316212622736504	-0.024825242357666	0.0933857821893083	-0.00379038296161177	-0.00801157842787056	0.0252122509083391	0.0173455294554618	0.00305285822821295	-0.00590098069474117	-0.00327632393101861	-0.00595828234478048	-0.0145242150680765
0.325907613159212	0.0958669572043732	-0.0918281147738164	0.287950941379308	0.0226308787726064	-0.00854052254661952	0.0750735251205676	0.04611036798643	0.0459124226195822	0.00704517811299343	0.00457044014051228	-0.00741658333648154	-0.0229731859102091
0.0290281906824947	0.00981536153970635	-0.0146242888261163	0.00610523877014608	-0.000511200315252473	-0.00476782641633124	0.0033881802846472	0.00052634775107013	0.0021057825775695	-0.00263951336579186	-0.000521382910688442	-0.00143336346054772	-0.00297586391832907
0.473279162219081	0.175956571551148	-0.194723366409899	0.242149611209209	0.00580937983904706	0.0150057759364728	0.0732011866170567	0.0546593495481782	0.0266011740865933	0.0104075778877599	-0.00639761007053091	-0.0229901968622763	-0.0328759010570807
0.203379220047411	0.1356315747672	-0.0586483135186911	0.165806791327649	0.0257333329673348	0.0234322604186045	0.0544508861419014	0.0323599818270432	0.0557219751921219	0.0245827966929696	0.0347895455925296	0.0279101995558801	0.0177558382904865
