# Supplementary material for: Measuring re-identification risk using a synthetic estimator to enable data sharing
Source: PLoS One. 2022 Jun 17;17(6):e0269097. doi: 10.1371/journal.pone.0269097 (PMC9205507; doi:10.1371/journal.pone.0269097)
Supplement: S3 File — (ZIP) [file pone.0269097.s003.zip › wa/wa.vineCopula.1.5.csv]

risk_act	entropy_est	ital_est	hypo_est	g_err	g_vine_err	ave1	ave2	ave3	ave4	ave5	ave6	ave7
0.108012309919901	0.0309908867170932	-0.00364505687495249	0.128240540115136	0.00213497866113772	-0.00323050188463629	0.0416294307191305	0.022525752268724	0.0127116049928243	-0.000547761611749284	-0.00180338558134119	-0.00657847485238386	-0.0159229382183571
0.125591733997768	0.00598771503905748	-0.031186971216162	0.0822423355152989	-0.00928309652901679	-0.0103196999170018	0.0157106884022227	0.00424144393405745	-7.87297394353459e-05	-0.00980139822300929	-0.0122641678740195	-0.0157145155858829	-0.020673626627852
0.929246666666667	0.0707533333333333	-0.479383912592544	0.0487044444444444	0.0063655728715728	0.00820028571428577	0.0205314025974026	0.00954528571428581	0.00305779076479074	0.00728292929292929	0.00372031746031742	-0.00903378554778556	-0.0115325151515152
0.935790666666667	0.0642093333333333	-0.485132793342142	0.043636	0.00964219047619042	0.0029742857142856	0.010154958929959	0.0187137777777777	0.0181315873015873	0.00630823809523795	-0.0039074541014541	-0.00543020634920632	-0.0159633013000071
0.906346063492064	0.0936539365079364	-0.460837428769665	0.0636161587301586	0.016608958152958	-0.0248675031635033	0.043038984126984	0.0184271111111111	0.0151292222222221	-0.00412927250527262	0.00382812698412682	-0.00842825460108432	-0.00693855127095144
0.0878579612074318	0.0536349377937843	-0.0278276169176593	0.0420821022835113	0.00381599809518934	-1.40237375934743e-05	0.0176385728649983	0.0094326225292355	0.0176516393263938	0.00190098717879794	-5.9917698693901e-05	-0.00386776002383005	-0.005591675105514
0.926509841269841	0.060252670083462	-0.476114812089055	0.0524479365079366	-0.0106496221556222	-0.0243357566837822	0.00570530591630591	-0.000433493506493465	-0.00498154112554106	-0.0174926894197022	-0.0181705266116753	-0.0274618231180584	-0.0316374181411535
0.318875134187829	0.097153161311705	-0.0759754467029818	0.243133056288362	0.0506021497333943	-0.0123059133877014	0.0724312188314262	0.0785787599664113	0.0257224739762006	0.0191481181728465	-0.00647503444886977	-0.00337658939542806	-0.0191275008752332
0.320153909793804	0.0471255776433757	-0.0746089718548498	0.247733836237942	-0.0112396975435068	-0.00862914329149117	0.048141904579756	0.028571830356419	0.00538396796889351	-0.00993442041749903	-0.0310650580335844	-0.0388789187476867	-0.0537155282475695
0.0642976806557178	0.0188637325501506	-0.00128473952496982	0.0701251752497333	0.00794079316115766	-0.00428970516151089	0.0179265221116626	0.0142466859768865	0.0123504027581322	0.00182554399982339	-7.66669960736016e-05	-0.000881009386295969	-0.00661264753164685
0.128419785313298	0.0816291207780721	-0.0336713607007207	0.0796655767420136	0.00240755862575318	-0.0145630955244961	0.03827339926874	0.0253793699428343	0.0136573534392164	-0.00607776844937148	0.00038638774621319	0.0136027337128736	-0.0155116573352641
0.211259531099661	0.139015903017921	-0.0553898048811228	0.140699177456507	0.0175186081850036	0.00161588574962016	0.071781884937816	0.084385241709438	0.0684174015079881	0.00956724696731187	0.0207690307975263	0.00873035212181417	-0.0127149656773353
0.933140031746032	0.0668599682539682	-0.48285250251819	0.0457333015873015	0.0222444444444444	-0.00744799646105532	0.0236557301587301	0.014426277056277	0.0152266825396825	0.00739822399169454	0.000845875901875792	0.0073722554112553	-0.00722628715728724
0.0355807153155678	0.0116249654567644	-0.0162066285705087	0.00479039528478117	0.00312893356157356	0.00618700467135588	-0.0014301080321093	-0.00282853888247324	3.06401605075918e-05	0.00465796911646472	-0.00257999672765959	-0.00572225475595008	-0.00585169417185749
0.890851148629149	0.109148851370851	-0.449109963278167	0.0720888513708513	0.033860756132756	-0.00151457142857159	0.0408839523809522	0.036133545220861	0.0117916769020453	0.0161730923520922	0.00963690909090897	-0.00382398035298037	-0.00395512842712853
0.108228822334198	0.00487468973840462	-0.0217897462652463	0.080755189714999	-0.00574918052246717	-0.00679687879233679	0.0121767756876133	0.00505946173262142	-0.00597700299596125	-0.00627302965740198	-0.0136073870559914	-0.0171695157500497	-0.0253004199502658
0.120502945297722	0.0936441169963832	-0.0125045129689646	0.123737992178914	0.0308981731940366	0.0292676102068611	0.072062384884827	0.029149107000353	0.0472978274405911	0.0300828917004489	0.041235617542586	0.00692391880004053	-0.00356193507259889
0.932666063492064	0.0673339365079364	-0.481129295904088	0.0483739365079364	0.00488025396825387	0.00121965079365072	0.0172762222222221	0.00352333855033848	0.0151791746031746	0.00304995238095229	0.00460366056166039	-0.0104048248875309	-0.00950786868686881
0.0508773934008425	0.0397251992392809	-0.00989632048713427	0.0282026575809626	0.0110417750346979	0.0207092235392084	0.0277346916293513	0.0159257360640185	0.00698090940621316	0.0158754992869531	0.0137852447532889	0.00542782819216207	0.000826103623947784
0.663264155828419	0.31130035983897	-0.281094784903116	0.183588019708462	0.018800341592826	0.0127291809418156	0.104445594926818	0.0598079169085654	0.0325905810127505	0.0157647612673208	0.0487383914595438	-0.0177688447496558	-0.00740149555079284
0.569558967616341	0.288013258919526	-0.216790943307264	0.217585664512151	0.0143096433534399	0.0341171755926202	0.0919783604698253	0.0571284775449522	0.0357758810626277	0.0242134094730301	-0.00361866626901775	-0.0171814937127482	-0.03483552264089
0.543024745267626	0.321145988756925	-0.199732268183306	0.224934437379639	0.00376596950194186	0.00302396857063958	0.0737803204314804	0.0501903698697256	0.0272844576646061	0.00339496903629066	-0.0127570543879794	-0.0333022343152853	-0.0477194045103599
0.104329986323596	0.0294988005268709	-0.0210930318778348	0.0801280388817852	0.000549466538466006	-0.00464948191783841	0.0220093812081156	0.0115903295138617	0.00234571805831781	-0.0020500076896862	-0.00273139013447898	-0.0115755457118385	-0.00688140103177788
0.012537580538379	0.0239322115941702	-0.000621955377763043	0.0113163814820823	0.00784343621731122	0.00219964494312718	0.0140223629339613	0.0137783101919257	0.0117626977596614	0.0050215405802192	0.00494490972332368	0.00613964241179603	0.00614470958226557
0.532279161127029	0.126004193589932	-0.191879549451134	0.2289693822773	-0.00740629383458069	-0.0145601092029296	0.0517003603054887	0.0281431070995301	0.0102025902304109	-0.0109832015187551	-0.0294005414151172	-0.0543923851923835	-0.0745114421692158
0.64562009871136	0.170666433740689	-0.269572652914779	0.187833472205179	-0.00940977342578853	-0.0185267327611711	0.0514501159805578	0.0228651463200717	0.0178362229383748	-0.0139682530934798	-0.0269691213452576	-0.0346133951903005	-0.0630662716225958
0.0714704651846696	0.0456040379209169	-0.0241700762647072	0.0292365198056715	0.0182523523835362	-0.00298219127223909	0.012326909484675	0.020321906058011	0.0110030941994815	0.00763508055564857	0.00354435572133804	-0.00364597729957167	0.0069735643505531
0.0660425524130333	0.0303085722277753	-0.00295819048584971	0.069850474193097	0.0123304053082101	0.0051509092792512	0.0316600756823624	0.0246160709057136	0.0164990147523117	0.00874065729373065	0.00939944340398358	0.00449130233342727	-0.0056054436826407
0.307186991976726	0.100327617960553	-0.0794841196124874	0.215530437016377	0.0454755781600191	0.0473922315935343	0.0596311632363256	0.0590841746142244	0.0187864145711309	0.0464339048767767	-0.00862053395773366	-0.00358662577046132	-0.0137352331258269
0.205029244183013	0.0307874280708542	-0.0372370438313037	0.181951102084086	-0.00474109194746808	-0.00907498700416745	0.038333800295973	0.0248336998136497	0.0072361385720775	-0.00690803947581775	-0.0144700297394885	-0.0232804347563744	-0.0337047280870357
0.012190384144828	0.0351093804258954	-0.000497922863676441	0.0128451136071049	0.013260192451919	0.00856787318681329	0.012882133499289	0.0149903533128601	0.0121229622487536	0.0109140328193662	0.0106168014515075	0.00919121824445553	0.0117288345445682
0.398665859596335	0.0730473478696533	-0.113379602223805	0.255747473736999	-0.0107664063448202	-0.0328138690228901	0.0534096310823144	0.0272330534864946	0.00333374348342497	-0.0217901376838552	-0.0310839859611808	-0.0447780163244561	-0.0557495081964692
0.0357070711928404	0.00778483069802743	-0.0141234605141471	0.0108382980745078	-0.000246428310863647	-0.00141231700977991	0.0034245729236974	-0.000950383831690715	-0.0034637133265852	-0.000829372660321778	0.000775904683053066	-0.00200081144423576	-0.00868325368296614
0.0611418287849029	-0.00459501475714207	-0.00812759488859768	0.0512452457259909	-0.0103052468799812	-0.00955734457160531	0.00661704454238803	0.000193997415078237	-0.00401285594759134	-0.00993129572579324	-0.0139360524609356	-0.0174264884384659	-0.0199449238000718
0.0865520650252461	0.0571859067819912	-0.0266489301083309	0.042251757800201	0.012749488551428	-0.00202659304511239	0.0227361475945317	0.0193545274921761	0.0159535550584401	0.00536144775315782	0.00282656697477801	0.0176278072745499	0.00153969748659923
0.0804211577295756	0.0354561783913177	-0.0274021383213867	0.031378183193937	-0.00235856272237418	-0.00260420136083878	0.00525077294039725	0.00251166149888386	0.00454126390643193	-0.00248138204160649	-0.00144226240933316	-0.0109017668133557	-0.000658058881840701
0.903324761904762	0.0966752380952381	-0.456443485226284	0.0691996825396826	0.00632264935064941	0.00586401154401162	0.0241705457875458	0.0154091100011101	0.0145110259740261	0.00609333044733051	-0.00221650238650228	-0.00762517970917964	-0.0130191457431457
0.933488222222222	0.0665117777777777	-0.482364844049164	0.0467317777777777	0.00166901587301582	-0.0144838066378067	0.0159331486291485	0.0106960577200577	0.00781763492063481	-0.00640739538239543	-0.00382322222222231	-0.00825836330336327	-0.0181854386136739
0.89624653968254	0.0750313711972268	-0.453463536542785	0.0686379047619047	-0.0065667814524657	0.00285098412698404	0.0138141354201354	0.00534753357753359	-0.00969543277963869	-0.00185789866274078	-0.0258263788937431	-0.0322346136930036	-0.0377628722677507
0.438951316465786	0.096413157927336	-0.131170312649756	0.256254278954358	-0.00747700902773202	-0.0110731022422941	0.0605289893344905	0.0312834635186073	0.00867196285500121	-0.00927505563501302	-0.0266075880960875	-0.0544943172649743	-0.070846305204796
0.31937055401425	0.0937800491919076	-0.0760216703077407	0.241772811065116	-0.00779334437587914	0.0305439943521958	0.0856044392533097	0.0301011471645876	0.0261174239598143	0.0113753249881583	-0.0122979301736768	-0.00770462839659591	-0.0364229957920423
0.554439572239692	0.192735487267992	-0.214037749499511	0.206133623052091	0.0109375404049008	0.00953304653068898	0.0491311108049846	0.0463858306310236	0.0240572201281815	0.0102352934677949	-0.00748152135600277	-0.0267949917287208	-0.0429362085281669
0.105823037114536	0.0303352238866095	-0.0220163911348504	0.0803385708365185	-0.00322694121503217	-0.00320835404558638	0.0225187508534909	0.0174775170771146	0.00902176389124529	-0.00321764763030927	-0.00366938656768132	-0.0128133604476864	-0.0123283940141933
0.1593367537458	0.104288687249024	-0.037869282438292	0.112651825648532	0.0200994279328596	0.0301734231953709	0.0931081634281617	0.0594462103568038	0.0301563769753808	0.0251364255641152	0.0310884290613312	0.016573401765963	-0.00650229532561178
0.453108607480959	0.177915562534532	-0.13878691924633	0.256594791966751	-0.025387926210851	0.00900835579362019	0.0700922187932939	0.0401941951323725	0.019773439614523	-0.00818978520861541	-0.0203388711645741	-0.0452045382409538	-0.0637281936065059
0.841905252525253	0.0862696866151281	-0.411602064646402	0.0993298585858585	-0.0181332864454661	-0.00993010827094498	0.0195454455975562	0.0124875071311186	0.000917522600908938	-0.0140316973582055	-0.0225097529695886	-0.031847746557248	-0.0391717300722442
0.0597509447166108	-0.00438790388752526	-0.00721987718178875	0.0517724610651463	-0.00925571453525521	-0.00890367485519346	0.00830668440981638	0.0006594163222053	-0.00438538637200894	-0.00907969469522434	-0.0124896778793965	-0.016168453056143	-0.0184557233198277
0.414766742281574	0.0734515375108978	-0.123739403359215	0.251205003750172	-0.0142777415285648	-0.027207536420151	0.0501751192431207	0.024895349907595	-0.00281189375453056	-0.0207426389743579	-0.0323640054110959	-0.0554185535970793	-0.0640396894113482
0.0101155764522826	0.00765534879082721	-0.00153611196837742	0.00745612790354092	0.00263499721637838	0.00299914836464681	0.00570678228737089	0.00422093108414023	0.00457403697971059	0.0028170727905126	0.00111688579154866	0.0012775315488844	0.0031054355627235
0.546599758173042	0.22046501805586	-0.201286626624251	0.225706240579219	-0.00308561381467509	-0.000525209803818205	0.0637419086879984	0.0390169942833332	0.0211138809534719	-0.00180541180924665	-0.0229337111266966	-0.0401445863975012	-0.0507561772288203
0.906765047619048	0.0932349523809524	-0.460531710719372	0.0645282857142856	0.00070864069264065	0.00737606349206343	0.0256718571428571	0.0169005757575758	0.0102238196248197	0.00404235209235204	-0.000214045066045054	-0.0119497726959032	-0.0182160980291451
0.029202653240486	0.000104163477221076	-0.00995245569181697	0.0109120245474964	-0.0015624154114405	-0.0047096543581597	0.00204300544194298	3.86897688737717e-06	-0.00108899703892526	-0.0031360348848001	-0.0046145480937722	-0.00458194766223557	-0.00615091977033241
0.0690618584726018	0.0103986314215083	-0.016283984780558	0.0448086387635872	0.000316733928841156	-0.0043898573891443	0.01409508201491	0.0074103312430597	0.00447153838563194	-0.00203656173015157	-0.0019012736007742	-0.00550517599126626	-0.00791063063182033
0.0270736456753333	0.0069209576856835	0.00168571746381192	0.0255678706367444	-0.000720293600908577	-0.000339120237317737	0.0109191938228239	0.00588918338922485	0.00151019197287447	-0.000529706919113158	-0.00291511632380011	-0.00458440136673765	-0.00659991899804576
0.458353695366305	0.311005019577492	-0.142651225341558	0.254276163976037	0.00255811906255599	0.00602953765555542	0.0750145977924889	0.0592437191585372	0.077169110432183	0.00429382835905567	0.0119254657070275	0.0392976241143316	0.00201461150083282
0.932970285714286	0.0670297142857142	-0.481982650338266	0.0470097142857142	0.0207149523809524	0.0019415295815296	0.0165109913419913	0.0151680317460317	0.00996079365079361	0.0113282409812411	0.00466999700299697	-0.00707612942612945	-0.0058337277232573
0.895899532467532	0.104100467532468	-0.454131577899818	0.0670804675324675	-0.000972940170940073	-0.0152571699019933	0.0167538608058608	0.0170518629148629	0.00820929892329891	-0.0081150550364667	-0.01310813009213	-0.0184023051948051	-0.0230872104692691
0.0803873363934924	-0.00331365790087332	-0.019663699894149	0.0497358578038424	-0.00821572505384327	-0.00917431530119227	0.00879036440945173	0.000813995424103528	-0.00443882832483712	-0.00869502017751776	-0.0130332793554881	-0.0149843818114925	-0.0190806274888252
0.107245399504192	0.00573163135416584	-0.0230770900300361	0.0783046998279543	-0.00638313793075254	-0.00555537639154739	0.0138003526227387	0.00736111467087235	-0.00343496954515178	-0.00596925716114997	-0.014097464163955	-0.0199514351277442	-0.0209832320235188
0.460104883199406	0.307175049378876	-0.143565537327619	0.255240265515	0.0936061891470392	0.0247768230956283	0.0800804161003629	0.0549039707274984	0.0599905665079491	0.0591915061213337	-0.0189884940369657	-0.0312058749193972	0.00912908555899183
0.201846854494893	0.0246932336352714	-0.0353679252730207	0.180744200982007	-0.00804252760452712	-0.00639726666664567	0.0357707987100502	0.0220716012986495	0.00614508071335199	-0.00721989713558638	-0.0182080787313059	-0.0269795901998021	-0.0359953576680545
0.100659255142897	0.00381233476542786	-0.0180699438959333	0.0806711272311895	-0.00736070000084076	-0.00697046648091686	0.0147562436698345	0.00762550733055252	-0.00397652883446976	-0.00716558324087881	-0.0108657957024692	-0.0157829504770727	-0.0215216671103556
0.855735227439227	0.144264772560773	-0.423073766564562	0.0902847725607725	0.0395981945831946	0.0104613258655913	0.0491435746475747	0.0323895629011511	0.0146193219003218	0.025029760224393	0.00390638367188367	0.0088078317238317	-0.00119890875155859
0.205849210307748	0.0278047396194419	-0.0383926707160516	0.179116298298717	-0.00852285459912103	-0.0086481421915946	0.037136859916488	0.0226669478755449	0.00921009997703515	-0.0085854983953578	-0.0157561248966749	-0.0266419670681722	-0.0365992104663222
0.29228805638198	0.0424998428895446	-0.0702773707192625	0.218690277718996	-0.00410309303136525	-0.0131025035794932	0.0430321974087342	0.0226328973174958	0.00606630767347804	-0.0086027983054292	-0.0262644412206063	-0.0348696990194304	-0.0459029475828524
0.282270287090694	0.0417284396234884	-0.0653692615397142	0.216531076964605	-0.00658464773450756	-0.02025488191066	0.0456376671442617	0.0218662018367345	0.000830092877260602	-0.0134197648225838	-0.03036477358678	-0.0423816274052077	-0.0517324392990343
0.118674711821118	0.00328601671689158	-0.0288121190613095	0.0789319768136886	-0.00732275257944458	-0.00596987063519638	0.0136273043944374	0.0065613311662121	-0.00108092621033751	-0.00664631160732049	-0.0112086109736407	-0.0155201537471948	-0.0220519215190345
0.0221323150949094	0.0049238342164127	-0.00794641187907701	0.00835304759870324	-0.000459826509435022	-0.000451953042563399	0.00278017331775178	-2.72210275533147e-05	-0.000966427436016749	-0.00045588977599921	-0.002690381603448	-0.00296901567907616	-0.00370407556918381
0.475086431532458	0.168433446059791	-0.16673075981212	0.219622590210171	0.0129480397482408	-0.0236725632430684	0.0558693111542047	0.0444138297712128	0.0182345820719549	-0.00536226174741383	-0.0147375641957008	-0.0318940460218044	-0.0628331539921707
0.0927554211400336	-0.000426649366962129	-0.0243207722329525	0.0540160662633421	-0.00814313233193634	-0.0091535954418641	0.0116666374761219	0.00167081814536281	-0.00411272465969886	-0.00864836388690021	-0.011977440239248	-0.0155297427573579	-0.0198279818225341
0.18649287219949	0.0333280251327004	-0.0404181370745201	0.143488188314234	-0.00555619467564999	0.00410018582521546	0.0331556151207255	0.0247249865920713	0.00679942501144143	-0.000728004425217255	-0.0108891791645576	-0.0206300714274061	-0.0265081640545826
0.417762702649096	0.114715598275884	-0.125385824870036	0.250025741795349	0.0192049736915225	-0.0148170844301306	0.116329503071912	0.047957430371403	0.0471968512877954	0.00219394463069594	0.012919742506686	-0.0276292443195525	-0.000284334395210195
0.549428424400996	0.216546989731306	-0.203249673922648	0.224795229575005	-0.0211183225261915	-0.00741746979535607	0.0674808588202221	0.0461938562978969	0.0152670433744685	-0.0142678961607737	-0.019299772771656	-0.0471967822056071	-0.0574685921181656
0.0912981200981158	0.0100610102645197	-0.0205535598445108	0.0646460265237186	0.00107821308983985	0.00102815504400119	0.0199545190414672	0.0120824705273088	0.00893197103272472	0.00105318406692052	-0.00240745703313405	-0.0109002711871677	-0.00852487421825115
0.0945875044968487	0.0145404964940329	-0.0216278891299627	0.0664621332585549	-0.00088528862128312	-0.00620486490207171	0.0174877494839072	0.00838263492035936	0.00193766394180755	-0.00354507676167742	-0.00888561896347159	-0.0129942961128412	-0.0157342548827859
0.933308031746032	0.0666919682539682	-0.482528610871328	0.0463453015873014	0.0125457142857142	0.00715772294372286	0.021624111111111	0.0194053015873015	0.0133822539682539	0.00985171861471845	0.00961547619047609	0.00305846176046165	-0.00861504418457371
0.449223452598261	0.158761112435462	-0.154733454647694	0.214371920544686	-0.00450672317387135	0.00358254153640242	0.0563099950128446	0.038642978802177	0.018856073615086	-0.000462090818734495	-0.0139683507804981	-0.0258183487228474	-0.0395267384054706
0.577804804940645	0.3698314607454	-0.223573678425093	0.21175681093193	0.0175136527405996	0.0220402359383646	0.111422724843376	0.0654375537277034	0.0605505071663899	0.0197769443394821	0.00217755636457306	0.0080414050916231	-0.033354744266434
0.0568240545269495	-0.00640199785137046	-0.0151426753454668	0.0310844418641009	-0.00659502113084377	-0.00933913086173097	0.00449120885169226	0.00053077888436346	-0.00462155094830514	-0.00796707599628737	-0.0100121843810835	-0.0115112146725208	-0.0126436165151074
0.20901006489527	0.136081346265384	-0.0556613579189045	0.136555394168394	0.0239687585553917	0.0106490177727536	0.0473729552680736	0.0533413330501133	0.0316009313821369	0.0173088881640726	0.00119268294472849	0.00834041439188271	0.00480161562540396
0.0490138813251708	-0.00692297636258148	-0.00915933715155743	0.0322946454529535	-0.0115323737341404	-0.0109709575861027	-0.000244499821080955	-0.00459501777613058	-0.00773137900500674	-0.0112516656601215	-0.0142595549005872	-0.0176138922034173	-0.0189739961968626
0.56185415496737	0.268451467978843	-0.219425780402316	0.204155093546302	0.0231568538800703	-0.0142076503144853	0.0607295067613215	0.0797428814438047	0.0616950218298681	0.00447460178279246	-0.00296806313687881	-0.0269917961640014	-0.0302623141778787
0.0012042703052808	-3.77497892305569e-06	-0.000128732416168032	9.87984221755419e-05	-0.000188817318467375	-4.17504593313652e-05	0.000315064806238244	0.00013909030384689	1.01020160415005e-05	-0.00011528388889937	-0.000209406194387867	-0.000325179943055419	-0.000177766717885605
0.0351634057572622	0.000530440950658392	-0.0121393050628632	0.0142817126830606	-0.0054689173305305	-0.00608941936870246	0.00195671746297049	-0.000248243728249178	-0.00310649298192643	-0.00577916834961648	-0.00580267201591864	-0.00697359705139721	-0.00569162065328537
0.301847954052634	0.105707554487239	-0.077377443432331	0.214039982455302	0.0239840036169919	0.0480447370372198	0.0605791724875145	0.0350485898801091	0.0460718702307991	0.0360143703271059	0.0137344229830903	-0.00379552441209063	-0.0264642347992791
0.274457247453137	0.04259362256499	-0.0619272768619739	0.215547608562807	-0.00830959809235526	-0.0139551826285213	0.0449548202608546	0.0253519369561783	0.00241186736028159	-0.0111323903604383	-0.0249879803856181	-0.033340758792526	-0.0474528264878382
0.931451333333333	0.0685486666666667	-0.480260018513688	0.049002	0.00016144011544017	-0.000773428571428481	0.0239114285714287	0.0116493809523809	-0.000662047841047841	-0.000305994227994155	-0.00393231168831154	-0.013911735930736	-0.0129532605172605
0.0643563687145254	0.0243850629454993	-0.00233219660461077	0.0670680779462457	0.0197261060259504	0.00754605031765754	0.0344034709528368	0.022444274766512	0.0156894464657003	0.013636078171804	0.00902866824302941	-0.00192791001794322	0.00762666078997377
0.12822088398019	0.0825933137359525	-0.0331166812470671	0.0803596033540719	0.00896459088956161	-0.0104436049100551	0.0372487968602846	0.030855258641636	0.00715838269805127	-0.00073950701024672	0.0112827269761068	-0.00328449265806507	-0.00694663295706004
0.0044365235854461	0.0207098148396636	0.000605765479658172	0.00535723341178684	0.00532469421001164	0.00673115668362073	0.00763741693842037	0.0107362297585223	0.0041717840540797	0.00602792544681619	0.00725977610135009	0.00338800173555804	0.00276498312169695
0.133466925238572	0.0820148749270677	-0.0366498670236989	0.0794995088336838	0.00802903662541546	-0.0108140618692439	0.0398343748953761	0.0121401134208134	0.0216343078051169	-0.00139251262191423	0.00442348081078531	-0.0170407667543572	-0.00717180339678078
0.5608210328402	0.191682603219103	-0.219125184439432	0.201859062472647	0.00638307685608797	0.008517493034774	0.0663330702936754	0.0383390838525536	0.0167346227646034	0.00745028494543098	-0.0102481750863833	-0.0240086377448797	-0.0226727716970293
0.128027132134304	0.00538976163151378	-0.0326006786030255	0.0826912082048648	-0.00642721233232142	-0.0106829470088784	0.016943335788646	0.00440320163345229	-0.00212561675369771	-0.00855507967059993	-0.016216961048313	-0.0215947722890596	-0.0263668856855887
0.0656574894175112	0.0209874865581473	-0.00245960766963321	0.0708240418221643	0.00119010169129818	0.00436078727952521	0.026340274397673	0.0104878217320188	0.00680301037499617	0.0027754444854117	-0.00134127516104812	-0.00200331978563587	-0.00803305094937506
0.202955240226563	0.139401368915751	-0.0516744307672	0.138508623187306	0.0163613012216824	0.00441852725398623	0.0662771793699641	0.0415424558927318	0.0222521791760699	0.0103899142378343	0.00408074891086815	0.0406297144802704	-0.0196096579876141
0.458135646492432	0.177891273571556	-0.143537031846623	0.252637587376334	-0.011662786522332	-0.000529139131470902	0.0672119481812296	0.0388758173103946	0.0239651325822471	-0.0060959628269015	-0.0335881906480056	-0.0416562140738718	-0.0693006515037765
0.929352634920635	0.0706473650793651	-0.478977962010509	0.0494918095238095	0.012186634920635	-0.00372857142857153	0.0178245555555555	0.0124823174603175	0.0109569365079365	0.00422903174603173	-0.00685935945358396	-0.00860034920634922	-0.013566025086025
0.897569445887446	0.102430554112554	-0.4542855157615	0.0683372207792208	0.00984320057720056	-0.000772080808080777	0.0203212207792207	0.0177331731601731	0.0258840274170273	0.00453555988455989	0.0121593867243868	0.00148939219260269	-0.00515990085078322
0.0131793317926704	0.00150106692545016	-0.000979032355323024	0.00852419364038099	-0.00125284698436164	-0.0012561530385985	0.00247572763852862	0.00147448665100244	-7.8888749456326e-06	-0.00125450001148007	-0.00175480699471892	-0.00302244701411541	-0.00391603899208
0.54234182205972	0.221637083267269	-0.199812520641582	0.223339509426778	-0.00221406613570529	0.0188412277455701	0.0736822709746695	0.0374327426977776	0.0221756071150234	0.00831358080493239	-0.0184210772486813	-0.0347953534510669	-0.0517337367288017
0.0762030178653963	-0.00319139377378526	-0.0169124543762399	0.0499715233180164	-0.00755064605021782	-0.00793736880330813	0.00698379521737723	0.000925258086747927	-0.00499886447699079	-0.00774400742676297	-0.0112010633135239	-0.0142817693765444	-0.0191642696764463
0.92527980952381	0.05982293326248	-0.476082888226104	0.0515935238095238	-0.00633790476190477	-0.0165236250416251	0.00475626623376624	0.00436995238095239	-0.00554308048813934	-0.0114307649017649	-0.0100822249613132	-0.0266023295593295	-0.0352341172940422
0.154840576986447	0.10521040683634	-0.0343669238623946	0.116085790579728	0.0123822441155725	0.0396689644963961	0.046977388484307	0.0309079331145358	0.0264446517189275	0.0260256043059843	0.00448944099309873	0.00108840231250898	-0.011060814458365
0.397599595844606	0.0715557908630973	-0.112079073102126	0.257714689869679	-0.0115818147606538	-0.0212271330014793	0.0497729037625975	0.0282205036544347	0.00218554134200255	-0.0164044738810666	-0.0344711251924413	-0.053297646155447	-0.0596102308681763
0.932061873015873	0.067938126984127	-0.481987354339306	0.046178126984127	0.0238246031746033	0.0047977460317461	0.0273982698412699	0.0181934603174604	0.0135602263292264	0.0143111746031748	0.00837733943833951	-0.000372891774891748	-0.0182404658876367
0.0993344839261373	0.06972267703231	-0.0290726219730623	0.0510383098411931	0.00738411826145512	-0.00448503036582598	0.0389726879876906	0.0138898275040626	0.0138984239760077	0.00144954394781457	0.000482085102700841	0.00299494957649611	-0.00408698057828605
0.931846888888889	0.0681531111111111	-0.48183551080895	0.0464664444444444	0.00972064357864355	-0.000318349206349211	0.0246984444444445	0.0218851111111111	0.0123215396825398	0.00470114718614711	0.00663858730158728	-0.0070702222222222	-0.00632228382728384
0.891376481962482	0.108623518037518	-0.449554323547732	0.0717768513708514	0.00138994294594308	-0.0101566862026861	0.0417434862914864	0.021379911976912	0.0218622480852482	-0.00438337162837144	0.0140265145965146	-0.00965198967698955	-0.0132211948051947
0.00267507916269549	-0.000148481854782808	0.000720358407567452	0.00501067062815072	-0.000184123993931189	-0.000239378216484673	0.000788956103494176	0.000511441798422977	0.00019764880888452	-0.000211751105207931	-0.000435013811099539	-0.000589194835919107	-0.000694179764245166
0.0653910663343931	0.0199108692148477	-0.00296452498921874	0.0694929451481185	0.00722035713501924	0.000441870307138464	0.0272928571185418	0.0173642381898767	0.0120787790888673	0.00383111372107886	-0.0011582056574713	-0.00155621321168298	-0.0101887469888302
0.548398033849828	0.318069726077382	-0.202046694297775	0.226549637832523	0.00536470845395109	0.0287575715690545	0.0774154457308192	0.0539423611696461	0.0236427595395066	0.0170611400115027	-0.0116458521486617	0.0510215497023756	-0.0520465150936075
0.66428045167977	0.312926428420559	-0.280631414356486	0.184876119748802	0.0156271050349114	0.0263745185946319	0.0793023997968831	0.0480196872214701	0.0818023521536678	0.0210008118147716	0.000612839359778961	0.030912106136619	-0.0423120789931765
0.929749968253968	0.0702500317460317	-0.479271918937039	0.0493766984126984	0.00779069841269842	0.00159079365079362	0.0199806507936509	0.00863726984126978	0.00172253968253966	0.00469074603174602	-0.00236460317460319	-0.00766046031746037	-0.0238414965034965
0.892826476190476	0.0717875494413138	-0.451038642083247	0.0703957460317459	-0.0168649483849485	-0.00929347877646958	0.0150444781884782	0.00727710178710161	-0.00738008865420792	-0.013079213580709	-0.0196270346658847	-0.0283514533431252	-0.0370853091768988
0.0937606651397902	0.0150918047805504	-0.020044143469926	0.0687551070109661	0.00413104473112222	0.000798716714525166	0.016376505525192	0.0107463123244155	0.0034308400293213	0.00246488072282369	-0.00707981758217612	-0.0089754355111314	-0.0135373903186467
0.456591623073117	0.238115268680285	-0.160852375176033	0.209966457538017	0.0165425328386614	0.0394736780985433	0.0919371192647585	0.0345001733621769	0.0248296569301734	0.0280081054686023	-0.014424938648864	0.0316898370257433	-0.0104950458247132
0.116956662618476	0.0930312236206282	-0.0118652713189561	0.120254909059904	0.0149139228797548	0.00608772513461339	0.0514772416785376	0.059768465791486	0.0638657272783662	0.0105008240071841	0.0623015200812744	0.0463710402200417	-0.0107512358987134
0.412148821635701	0.0718191516002498	-0.121142394016081	0.25383828947541	-0.0210991394243811	-0.0256414501264097	0.0462575070866098	0.0178659929605386	-0.00225926705546303	-0.0233702947753954	-0.0303221268117601	-0.0505866822559042	-0.0608907970127047
0.892724354978355	0.107275645021645	-0.450631780644116	0.0708578672438672	0.0131554227994227	0.00266885270285266	0.0347140577200576	0.0209001688311687	0.0277816767676767	0.00791213775113775	0.00328183220047917	-0.0110535684536943	-0.00847102020202017
0.434273077947781	0.0933860460858543	-0.131265700498083	0.252163863795253	-0.0216753993469689	-0.0246318934827355	0.0602416327901986	0.0302518000334711	0.00114242631752909	-0.0231536464148522	-0.040233222670439	-0.0568834589738955	-0.0719711647122062
0.662980668368434	0.316662835022114	-0.280770014598473	0.183065934806169	0.0229645466189216	0.0303867209364472	0.0754779509574616	0.0534036655156273	0.03820636106764	0.0266756337776843	0.00429187255017072	0.0149402347777948	-0.0101613806878735
0.20840106789722	0.0276796422229475	-0.0390518029637891	0.180805436864244	-0.00686529060583049	-0.00531980573415486	0.0368643342420627	0.0185757992177152	0.00749715068553661	-0.00609254816999269	-0.0181538959490527	-0.0261747668356061	-0.0352719610433069
0.135419892861854	0.0134116834643752	-0.0127626169706766	0.144797009494887	-0.00445608477715942	-0.00602282653259395	0.030902527658241	0.0170539460110978	0.00394288402709214	-0.00523945565487668	-0.0160284701849296	-0.0227121615843025	-0.0273438230305141
0.924005936507937	0.0596172578344166	-0.475541882106702	0.0513962857142856	-0.0160144255744258	-0.0149886666666668	0.000995569267333907	-0.0050005829725831	-0.0115488493728495	-0.0155015461205462	-0.0196673693528695	-0.0208038485077015	-0.0320881069975897
0.85140070973471	0.14859929026529	-0.418669947239616	0.094645956931957	0.00116649661449664	0.012658279894019	0.0436255381285382	0.0358907130647131	0.0185480694860695	0.00691238825425777	0.0140939092019092	0.00838747670539186	-0.0248533189462233
0.641238289070061	0.177197547064652	-0.267408060684001	0.187659140864075	0.00096517782711858	-0.0135822701901193	0.0478669817879654	0.0249078334902599	0.00728439128133229	-0.00630854618150034	-0.0401953560774235	-0.032851587230908	-0.0536053647507218
0.893341942279942	0.106658057720058	-0.450718866454775	0.0711291688311687	-0.00715655289739503	-0.00169187445303243	0.0233537958707958	0.0111994328449329	0.000777295471413031	-0.00442421367521373	-0.0168025730446025	-0.0197342046123811	-0.0256076337518691
0.575489391600355	0.362914222168037	-0.219231921217659	0.218917575636874	0.0120544144937669	0.0249125019824056	0.0831599011953915	0.0662831676035432	0.0586475008227951	0.0184834582380862	0.0457969456967715	-0.012881477239716	-0.00943183146845472
0.66307562035351	0.314585959466034	-0.28240934355536	0.180745982226028	0.0146510256783525	0.0219924102770754	0.0748889421988066	0.0803015794230802	0.0360416626366187	0.018321717977714	0.0151645015865922	-0.0159606822250178	-0.0267086892551078
0.855015933621934	0.144984066378066	-0.423051159759518	0.0894573997113997	0.00368209926640273	0.00869035908535909	0.0368822768342769	0.020909264010843	0.0117512364302365	0.00618622917588096	-0.00109550283050286	-0.0149117965237378	-0.0273087858709917
0.435094002746351	0.0949011322115381	-0.128288531945669	0.258721424049602	-0.0137096801893484	-0.0161205954851552	0.0551868518319393	0.0293644729565942	0.00828545410462167	-0.0149151378372518	-0.0341052312111468	-0.0558486118397963	-0.0689497060255472
0.215773021705292	0.0222562414928248	-0.0271171630661849	0.230708089827493	-0.00776255500065021	-0.00683704694598355	0.0464544166526107	0.0286728834396788	0.00873389981738168	-0.00729980097331687	-0.0207535606739796	-0.0355516980196831	-0.0421543310332801
0.892844332556333	0.107155667443667	-0.450678415428613	0.0711023341103342	-0.0048709474969475	0.00245163569763573	0.0217737944277945	0.0124312460872461	0.00550875546675544	-0.00120965589965583	-0.0121987538835434	-0.016236562104562	-0.0223632536907538
0.0893099625084307	-0.00447525561241026	-0.0246855504239993	0.0492709708215723	-0.0140716592083645	-0.0116925698268371	0.00544214124146036	0.00331823011722839	-0.00365463160168086	-0.0128821145176008	-0.0131090325085078	-0.0166762145663696	-0.018080925279544
0.150930681066328	0.0974856084796487	-0.0366059613670581	0.105268456026709	0.0102742939439053	0.0374758575102095	0.0412145720343891	0.0250737857021857	0.0165989571328234	0.0238750757270574	0.0114355416617283	0.0286566259433466	0.0218337769546467
0.0129282521454827	0.00822822129029454	-0.00260229277329026	0.0106560372999723	0.00231777555517254	-0.00326957300132396	0.00471928276363833	-0.00136392823482584	0.00296483862017545	-0.000475898723075713	-0.000576950313830161	-0.00131911890494871	-0.00304426121827852
0.858649885447885	0.141350114552115	-0.423864285937776	0.0912234478854478	-0.00441762367336074	-0.00147212552153719	0.0287686549006549	0.0193193928994981	0.00825571794871793	-0.00294487459744897	-0.0196514085621979	-0.0241754993900148	-0.0289641662509189
0.45748632613391	0.240275756611195	-0.162045184776618	0.209394866459015	0.0945434399930178	0.0340234620707132	0.0705674984709	0.0878604895112934	0.0266822704785434	0.0642834510318654	0.00971008350049624	-0.019015783614464	-0.0305180639090122
0.151558395096978	0.0456362524176159	-0.0342298148830537	0.112960586671465	0.0065887782538403	0.000269849743231382	0.0317394566781755	0.0168679325583017	0.0105794870647573	0.00342931399853583	-0.0128320543613736	-0.00942003272860734	-0.0223674314004755
0.196517838702409	0.0700897323464007	-0.0475650439692325	0.139641047167387	0.00713795476832765	0.00251075196070064	0.0455034811233953	0.0242866794280941	0.0097193139348826	0.00482435336451414	-0.00615836330762359	-0.01725765510045	-0.020760705578102
0.903911047619048	0.0960889523809524	-0.45910540811326	0.0647089523809524	0.032619619047619	0.00484763059163063	0.0308633968253968	0.0249200149393091	0.0162052447330447	0.0187336248196248	0.0116878913455539	0.0118706219336219	-0.00933302841602857
0.0761430116770166	0.0543878184321239	-0.00977762838918683	0.0649461444582988	0.0192253884319458	0.00453855034755798	0.031610167948313	0.0589227166608294	0.0541999514113585	0.0118819693897519	0.0136023660260871	0.0241421495022019	0.0156744442026797
0.0640250128337317	0.0237456128717466	-0.00198794956511204	0.0678970363498755	0.0191440987171057	0.0153370046355457	0.029046804688671	0.023360922705304	0.0247993041914807	0.0172405516763257	-0.000430286397767432	0.00576746576402372	0.000475528931321884
0.931714507936508	0.0682854920634921	-0.481178182162162	0.0474854920634921	0.0244785396825397	0.00660369119769122	0.0229032539682541	0.0233710158730159	0.0184554444444445	0.0155411154401155	0.00646288888888891	0.00746336796536795	-0.00911103762903753
0.0531346198511965	0.0194853356850675	-0.0213538840263668	0.0147152105435433	-0.000950465450905484	-0.00442968514907022	-0.00164399002490951	0.00059125104305921	9.49684567361428e-05	-0.00269007529998785	0.00184268463867281	-0.00122858270416683	-0.00537108715356553
0.12123808467951	0.00237005859688849	-0.0294148679723018	0.0808327924182539	-0.0077014063567284	-0.0113175106429511	0.0116831753128931	0.00740409622336127	-0.00247914281916239	-0.00950945849983975	-0.0157211609173333	-0.0207922792447164	-0.0246146573620504
0.303404769391513	0.0430631638504148	-0.0761900607453302	0.218710294010192	-0.0116167949857859	-0.0124344587177246	0.0464143463696212	0.0251108155280071	0.00108472341360838	-0.0120256268517552	-0.021120574282203	-0.0310250880899856	-0.0480094602551832
0.853897243645244	0.146102756354756	-0.420216775455517	0.0943138674658676	0.0545598039738041	0.0237435220335221	0.0355718097458099	0.0310708371628372	0.0178605070886398	0.0391516630036631	0.00861639351876209	0.00627656465756476	-0.0129518905801799
0.0379351291771117	0.00954652804793055	-0.0148809783460997	0.0121497816808079	-0.00379345585696148	-0.00365027349298876	0.00395116175376155	-0.000247732798146709	-0.00242558597541297	-0.00372186467497512	-0.00389999460938446	-0.00305997898913418	-0.00499453325547943
0.924459841269841	0.0616460952268917	-0.47557848677677	0.051873492063492	-0.0145453324453324	-0.0113755557775557	-0.00278260717060719	0.000113224442224391	-0.0075731187701189	-0.012960444111444	-0.0209754830228251	-0.0357620540461662	-0.035332893645361
0.110918016335085	0.016863750062695	-0.0291605636222487	0.0680700339801426	-0.00450085841372107	-0.00537376527225167	0.0172200619372986	0.00832079933418178	0.00554500346487714	-0.00493731184298637	-0.00364009825170863	-0.00480858262911085	-0.0162487819658801
0.473412603913767	0.172883331839764	-0.166250433063838	0.218657781015612	0.0119074188403162	0.00504538758100975	0.0778842108698245	0.0477024449299886	0.0372980996221966	0.00847640321066295	-0.0106478559463838	-0.021723101933088	-0.0276281670799334
0.0604768001743995	0.0134443317655828	-0.000820849783054092	0.0674223659969276	-0.0010930940792312	8.77893613624101e-05	0.0174325671129548	0.0111144086057298	0.0111753402435079	-0.000502652358934395	-0.00297117832376767	-0.00643591119336359	-0.00642297854910764
0.904046126984127	0.095953873015873	-0.458078443736248	0.0668672063492063	0.0101068888888888	-0.0108924349080871	0.0252274531024531	0.0155101254301254	0.0123929854589855	-0.000392773009599168	-0.00303725253635256	-0.00338449927849938	-0.0185940117953942
0.020858043173909	0.00583720295508847	-0.00748417627793098	0.00804530657256589	0.000283504482553393	-0.00288743021425068	0.00129219614734909	-0.000283829111009999	0.000707578270100172	-0.00130196286584865	-0.000759150693522011	-0.00287065401946426	-0.00382571750452579
0.307792575932599	0.102886551696744	-0.0801564915439789	0.214877930979843	0.0235559821331265	0.0217573217663093	0.0840863323431577	0.0381527969738543	0.0638864600204554	0.0226566519497179	0.0321034147169044	0.0137363486292246	-0.0226791712995254
0.894783722943723	0.105216277056277	-0.452289358740725	0.0694740548340548	0.00565130114330104	0.00061916638916637	0.0382196103896104	0.0188365309820898	0.0143220975690975	0.0031352337662337	-0.00838858207010384	-0.00549054090354084	-0.00886987828837826
0.0474514944104125	-0.00655173807821737	-0.009068255437786	0.030804340887941	-0.0100161818329842	-0.0116896632868474	-0.000529551336198218	-0.00443403538015159	-0.00711628005913516	-0.0108529225599158	-0.0134259017395926	-0.0164503886398422	-0.0188120098824618
0.930141174603175	0.0698588253968254	-0.480245313545747	0.0478188253968255	0.00225016450216453	-0.000380730158730191	0.0151590375180375	0.0138626666666667	0.00645101587301589	0.000934717171717225	-0.00456350072150069	-0.010946888888889	-0.00900687878787887
0.93221380952381	0.0677861904761905	-0.481310508322015	0.0477061904761905	0.0143181904761904	0.0100865714285715	0.0186808412698414	0.0201433333333333	0.0126466190476191	0.012202380952381	0.000569698412698383	0.000766031746031848	-0.00161114285714292
0.89645045021645	0.10354954978355	-0.452224388047492	0.0711406608946608	0.00053441269841259	-0.0137076334776336	0.0230928989898989	0.00925979657477016	-0.00144744910644923	-0.0065866103896105	-0.0151577979069435	-0.0217603494884202	-0.0287393710864301
0.0940619539451797	-0.00138948938709993	-0.0261293506884888	0.051377209351459	-0.0118624282146409	-0.00394549960376278	0.00893287314840152	0.00325845676812997	-0.00128028460960423	-0.00790396390920181	-0.0135042836733736	-0.0136545532383897	-0.0189019747749007
0.931736571428571	0.0682634285714285	-0.480740442251839	0.0483834285714285	0.000409047619047587	0.00273651082251081	0.0146637107206518	0.00840537362637361	0.0053868932178931	0.00157277922077914	0.000579745215568694	-0.00963387401487403	-0.0128936305361306
0.202539627215987	0.0253842397216566	-0.036099825520659	0.180525231530534	-0.00517599127438054	-0.00725159881696502	0.0386147571230056	0.0198704433302491	0.00659090349093444	-0.00621379504567277	-0.0192064517013288	-0.0244738928491751	-0.0318828897038571
0.142542875233056	0.0549923366918065	-0.0273397864731469	0.116580856213805	0.0232432671368426	0.00890684835295844	0.0459059607420172	0.0337953146582291	0.0207981568891163	0.0160750577449005	0.0023275677003427	-0.0071917630398621	-0.00959286797726613
0.323806693622154	0.0936871484509549	-0.0780614194519796	0.244993115901656	0.015166557695569	-0.00993510198743208	0.0586784151524669	0.0351591572883768	0.0650523002569618	0.00261572785406844	0.0145483674906218	-0.0185999350147359	-0.0402794146399817
0.567336363085544	0.263349549557836	-0.223398929356169	0.199511210103688	0.0213982693025818	0.008450353873516	0.0939265399764223	0.0443818228105367	0.0634667565761275	0.014924311588049	0.02321562608964	0.0325099640705931	-0.0345917211334307
0.474067975472551	0.172610068454746	-0.1673930053305	0.216920592680019	0.0171970763840438	-0.00218060083244753	0.0725211313889478	0.0499538337529712	0.0194518585493777	0.00750823777579812	-0.0086688936039655	-0.0255738127867842	-0.0444419620824903
0.898631878787879	0.101368121212121	-0.454369951063316	0.06897701010101	-0.0106976163836164	-0.00278527561327568	0.0186788989898989	0.015940883116883	0.00401628218565053	-0.00674144599844606	-0.0139001776622072	-0.0267404993894994	-0.0268240943975186
0.128577770745517	0.0807940439109406	-0.0349396403094148	0.0772203665998998	0.0251149359814524	0.0255965909776047	0.0367306102466911	0.024675761853093	0.00922108414996489	0.0253557634795286	0.00279148615086025	-0.00961652939560532	0.00241941862255565
0.547491720395877	0.320396096366183	-0.203798974858484	0.221721860008239	0.0107733693285711	0.0150979594373278	0.0912900495757333	0.0854039881665554	0.0267331959364296	0.0129356643829495	-0.0083395598779894	0.0366118565895506	-0.0365282632322842
0.0605352648014534	0.0253527405840419	-0.00125464265512948	0.0665776651887024	0.004872590460034	0.0135155206955104	0.0287029265013165	0.0186863075279442	0.0188585770060027	0.00919405557777218	0.00356142770354569	0.00101431547180555	-1.36935530857668e-05
0.177708193255232	0.0339117678299129	-0.036601414857403	0.142877687603895	-0.00409022946578566	0.00235535770884179	0.0377581560302354	0.0229005031989973	0.0139353926578838	-0.000867435878471934	-0.00980016352150256	-0.0108545359012584	-0.0230426874421771
0.321518547827693	0.0511352820172858	-0.0766235585072467	0.245826959596782	-0.0102056102122832	-0.0096139570089544	0.0463965138053568	0.0223536984202767	0.00477629531524359	-0.00990978361061878	-0.0264130584738303	-0.0390435151828218	-0.0448584961606048
0.0383418635548573	0.00902493433859691	-0.0150082619768318	0.0120214924806575	0.000678193032562044	0.00206766258869887	0.00555218664920148	0.0018314723927478	0.00310081415455542	0.00137292781063046	-0.00559412594490728	-0.00368600736788936	-0.00367599591996792
0.0855869669455661	0.0076990368292352	-0.0250531084672419	0.0448105347054164	0.00167096347309208	0.000947732380283089	0.0133984415020457	0.00917893651527039	0.00221839614749453	0.00130934792668759	2.1714561023442e-05	-0.00631590541796677	-0.008018232872281
0.857720558774559	0.142279441225441	-0.422186846475893	0.0935238856698856	0.0040323647463647	0.00520902805691048	0.054571902985903	0.0275580330780331	0.026467840936841	0.00462069640163765	0.000250930735930743	-0.0155682631145544	0.00449213955635008
0.0659771139333266	0.00925210244542109	-0.0218532952374625	0.0277680220962932	-0.000477730933191145	-0.00161453523569391	0.00676018957477344	0.00613847321057845	6.03542380180344e-05	-0.00104613308444253	-0.00201451110967463	-0.00477203755345679	-0.00591756704240574
0.0900906313663724	-0.00116047456545373	-0.025042698605057	0.0489180573830697	-0.00817834243862392	-0.00756051017376444	0.0108471997389567	0.000971767947970978	0.000867423568342976	-0.00786942630619418	-0.0123587563311729	-0.0165721459786301	-0.0151671989136874
0.479609563997017	0.174423313617812	-0.169239526098667	0.219272124606374	0.0137930194612186	-0.00552399201353743	0.0636396490340423	0.0315054172727782	0.0227492266522913	0.0041345137238406	-0.0142604932136395	-0.0357171395908453	-0.0347568743912143
0.936511428571429	0.0634885714285714	-0.483243588336398	0.0477685714285715	-0.00791355555555551	-0.00710333333333324	0.0117229523809524	0.0107957142857144	0.00702938095238093	-0.00750844444444432	-0.00509456854256851	-0.00806465079365071	-0.0153128259284575
0.407896180446929	0.071474504024056	-0.119910279786136	0.251776390981642	-0.0101577525353336	-0.0295163539246434	0.0462997177628761	0.0212279655533939	0.000776940093507206	-0.0198370532299885	-0.0387055067673897	-0.0517636189690308	-0.0699198969684929
0.300809807021193	0.103390798381474	-0.0751687783445111	0.217603540649058	-0.00270654501474349	0.00678837365874524	0.0768068293268035	0.0608383538292052	0.0187840442422428	0.00204091432200088	0.0222960177372151	-0.0204373221250458	-0.0145179835969972
0.392583307171433	0.0742518781712611	-0.108282510071211	0.25914875632063	-0.00870390936554044	-0.0198632711204431	0.0526118792205715	0.0270951725769183	0.00645233942758627	-0.0142835902429918	-0.0260958519262589	-0.0437808001596335	-0.053319535305608
0.85949667998668	0.14050332001332	-0.423998274082441	0.0916522089022089	0.0117878827838828	0.0146991348554827	0.0639163835053834	0.0439807962037962	0.0324623517593517	0.0132435088196827	0.00586834531481584	-0.00711496192696204	-0.0130334361194361
0.155054019	0.105445758668018	-0.0358734684105993	0.112950737184838	0.0785082541555372	0.00248623250424548	0.0478191738024707	0.0656202567165402	0.0152255413407352	0.0404972433298913	0.00985990547895585	0.0277345879864685	-0.0120050642932843
0.194664783381233	0.0220271832599458	-0.0243872911253645	0.19938340528262	-0.00800910214053058	-0.00585308901734014	0.0440173948204864	0.0267117622648402	0.00950514014596088	-0.00693109557893534	-0.0139501498179628	-0.0270367553801659	-0.0351868237499189
0.281613565165546	0.0443647570315047	-0.0647070722754751	0.218069449683404	-0.0108354973128699	-0.0165449196488198	0.0426817862741293	0.0272219743721189	0.00497501767247449	-0.0136902084808448	-0.0273671094584669	-0.0417317713032898	-0.0489066829850858
0.933472793650794	0.0665272063492064	-0.481915998873676	0.0476805396825397	0.00922273015873032	0.00492892063492067	0.0233269206349207	0.00997506349206356	0.0134748571428572	0.0070758253968255	0.00740965079365097	-0.00540504884004878	-0.00748551370851369
NA	NA	NA	NA	NA	NA	NA	NA	NA	NA	NA	NA	NA
0.0310678412989134	0.0105617216685709	-0.0137213733219143	0.00597326473830756	-0.00321309359868572	-0.00241436921551634	0.00492140207517497	0.00159900415113182	0.00197248600155312	-0.00281373140710103	-0.00457001592814631	-0.000840044194990768	-0.00624779246607624
0.930589523809524	0.0694104761904761	-0.480301846932056	0.0481549206349206	0.0012630476190475	0.000845157287157283	0.0177930014430014	0.0113689848484848	0.00220736507936503	0.00105410245310233	-0.00237348917748925	-0.0136687272727273	-0.00872604473304484
0.554490595207041	0.193143732459751	-0.216269689596006	0.201733463059332	0.0031479912074297	-0.0110683650351542	0.0693820452772783	0.0480714061976124	0.0211409902178447	-0.00396018691386224	-0.00645645977093301	-0.0201776643977194	-0.0417928643834796
0.900269619047619	0.099730380952381	-0.456200969984443	0.0670770476190476	0.000381240537240535	0.0100597287157287	0.0322400586080586	0.0219022424242424	0.0169562705627706	0.00522048462648461	-0.00356435275835276	-0.011442719114219	-0.0159318956598956
0.107647946117606	0.0735962389220289	-0.022682894276453	0.080118184940436	0.00499366819050527	0.00335513838550329	0.0264522757878058	0.0317023228373423	0.0133023490548096	0.00417440328800428	-0.00180685059566056	0.0258206642265335	-0.00633757453961153
0.657272998948118	0.271291176142649	-0.277810743580493	0.184357193395486	0.00622432371237203	0.0204242429562048	0.0633592084005021	0.0534650202689616	0.0285597103332615	0.0133242833342884	-0.015967997449998	-0.0278895131343283	-0.0428317526246155
0.305066847163481	0.105586509852611	-0.078353241173802	0.216634707368009	0.0521712384453678	0.0512873079218261	0.0630946457616361	0.0596142085088693	0.0123042112900381	0.0517292731835969	-0.0121197459848769	-0.0164266085585979	-0.0321158724934459
0.665002834446492	0.313951607701856	-0.282590183851044	0.182523434882745	0.0188192052672627	0.00954698497977324	0.0915107604773723	0.0592212042312492	0.0395948088817826	0.014183095123518	0.0146985450897683	-0.000403361922268752	-0.0330207447103206
0.444588470472722	0.152247532132452	-0.154188057739613	0.212247478905601	0.000278882486129561	-0.00757664683314352	0.0522175181514223	0.0256212501699952	0.0177659409541345	-0.00364888217350695	-0.019879037403107	-0.0313464928486962	-0.0464090322026176
0.0249649100897304	0.00429564989825848	-0.0099658821996372	0.00616869841635139	-0.00201974701270542	-0.00266859926115327	0.000370750166348778	0.000837150031870602	-0.00159022285443219	-0.00234417313692934	-0.00288712528622441	-0.00188454240590137	-0.00520769429729919
0.906913555555556	0.0930864444444445	-0.46076090601511	0.0642508888888889	0.0171039682539683	-0.000951186240659929	0.0309536349206351	0.0234281933621934	0.012662873015873	0.00807639100665425	0.000665501498501642	0.00613358608058612	-0.00739159574412518
0.474390201506803	0.168634553709356	-0.167524893161624	0.217712985524297	0.00397466772783206	0.000837821817275042	0.0686560485599875	0.0392625130491185	0.0138308968954334	0.00240624477255358	-0.0186993149260076	-0.0248557328084633	-0.0487353287139652
0.37754003667648	0.224703261045468	-0.118300265034937	0.211667614117255	0.0944152159714265	0.0051989837186851	0.0910316159050256	0.0894832107174961	0.0266151793729635	0.0498070998450558	0.0117345628816635	-0.022719228182471	-0.021602830413796
0.857417897657898	0.142582102342102	-0.423258665738517	0.0909154356754356	-0.00517831301584559	0.00528765212565208	0.0294835631427397	0.0166832336552336	0.00318957431457423	5.46695549032972e-05	-0.0149264570250871	-0.0242369495473118	-0.0262688631988925
0.0723750062469797	-0.00619821920346911	-0.0168080092407865	0.0466090742814941	-0.0102468772982964	-0.00999723212917922	0.00451245830638858	-0.000715563119715712	-0.00495584438927152	-0.0101220547137378	-0.0127506198347878	-0.0163688032036071	-0.0193324906816206
0.892234	0.0746604403293969	-0.450206158446232	0.0714326666666667	-0.0127369836829836	-0.00760466907412438	0.0178228764568765	0.00984045532245537	-0.000337669523287065	-0.010170826378554	-0.0121651784788998	-0.0215252863461814	-0.0255500422261203
0.0509323329094756	0.00660235049342948	0.0052016922710788	0.0682802227056379	0.000873608340528888	-0.000271148297074836	0.0196213262231613	0.0121915611152065	0.00508431300957524	0.000301230021727029	-0.00374627082434459	-0.00612778408180648	-0.0107427308666218
0.0989203292825268	0.057437250116448	-0.030120884238685	0.0493238076860981	0.00148004585874818	0.0066822520103855	0.0174254122836262	0.00934207026729329	0.00700388284129561	0.00408114893456685	0.00420131324792414	-0.00998782192730624	-0.00783359359785472
0.890987656565656	0.109012343434344	-0.44843836648285	0.0735056767676768	0.010910533910534	0.0222160577200577	0.0310376994759627	0.0148036933066934	0.0257424112554113	0.0165632958152959	-0.00142214285714271	-0.0150060323828218	-0.0070111784326784
0.306928981821245	0.0485129459895125	-0.0629168528505149	0.261079018178755	-0.00571271901932102	-0.0106342018116248	0.054483713785634	0.0333838000316546	0.0145503204529992	-0.0081734604154729	-0.0247387674047264	-0.0401449942673362	-0.0506886317435045
0.905847333333333	0.0941526666666667	-0.460332126075584	0.0642659999999999	0.0217051111111111	-0.00929748915137152	0.0281011727044885	0.0217337399267399	0.0129813015873016	0.00620381097986977	0.0137367027417027	0.00271945283701813	0.0083907531357531
0.00794665818289528	-0.0020994975892015	-0.00172137206533257	0.0047259185567237	-0.00257600613946303	-0.00187457016669786	-0.000984635297164251	-0.0016825504734569	-0.002030066102427	-0.00222528815308044	-0.00285312285048937	-0.00322765526305513	-0.00393676989265917
0.0642332160351531	0.0232944071984237	-0.00339438052363579	0.0650351702319195	0.00947073094373692	0.00356884253193213	0.0317648039501798	0.0195354323334475	0.0148879936518289	0.00651978673783452	0.00818924499646745	0.00287429002683857	-0.00113551075537247
0.0729160932235585	-0.0036747719815662	-0.015265804769652	0.0503056068327445	-0.00895375476785255	-0.00956464335523313	0.00682354387358615	0.000128291552219245	-0.0064937428470271	-0.00925919906154284	-0.0136991989604329	-0.0155968514867473	-0.0195910315879168
0.442282030449917	0.182783281593536	-0.134729611313425	0.254403438466733	-0.00942728467929577	0.00630076026244786	0.0848814615933097	0.0460218168851354	0.0207859882232134	-0.00156326220842395	-0.0107417876354126	-0.0444997011820409	-0.0572652706809922
0.0224548624018903	0.00370849458099168	-0.00810258115537297	0.00846192570155297	-0.000822639489961908	-0.00272091808160169	0.000985337091636351	-0.000601596112792074	-0.000849826037938404	-0.0017717787857818	-0.00263913909234843	-0.00273864671922119	-0.00372461593127784
0.551574897267364	0.322174560092017	-0.204118162231301	0.224950148890445	0.090268670991039	0.0124600783462715	0.0893994049649225	0.0413469376261328	0.0304508186819168	0.0513643746686552	-0.00653595884030578	0.0193181934269959	-0.0454835947775786
0.285247427288948	0.0420715825164146	-0.0670892547366651	0.216988731862885	-0.00907058898211227	-0.0271407743887611	0.0426030495991512	0.0191344540303161	0.00382866501836954	-0.0181056816854366	-0.0318415519468588	-0.0393410771803784	-0.0485073313095901
0.855142898212898	0.144857101787102	-0.421287535431324	0.0931082128982129	-0.00227812987012976	0.0104670123210124	0.0346318535908536	0.0247074283026915	0.012156204961705	0.00409444122544134	-0.00942260134310124	-0.0135384715599716	-0.028740522891376
0.0732524882405632	-0.00537525258838635	-0.0170801790856571	0.0466827955662669	-0.00636049443268219	-0.00582888370719946	0.00402202812942558	0.00117122605813033	-0.00558238951427795	-0.00609468906994082	-0.0131865931111104	-0.0154771197180099	-0.0183261226348174
0.41723320754802	0.115465868345533	-0.125862512758629	0.250239300388488	0.0223815098632989	-0.0203936919842476	0.0715401663631284	0.0368217373689337	0.0208984620170247	0.000993908939525667	-0.00734903250558427	-0.018673518041755	-0.0383410184650322
0.0494965909470211	0.021202173256746	-0.0195574951477816	0.0141503966967567	0.00893545015777545	-0.0052470660933376	0.00587572140689034	0.00485957999961839	-0.00227694867990207	0.00184419203221893	0.00302771258837015	0.000420905092832116	-0.00537500293948828
0.0173959897921561	0.0087517232783763	-0.00495781258947566	0.0105179462156789	0.00272300489799156	-0.00084186548620788	0.00339281657818183	0.000584348389482698	0.00134384548862682	0.00094056970589184	0.00104738150885328	-0.00296590733166551	-0.00133369076503012
0.410116986594776	0.118797061758554	-0.118640491145201	0.257342886421098	0.0364327491806349	-0.0213854157730844	0.0713919759648302	0.0413641306612862	0.0284953409607576	0.0075236667037753	0.0204408473615252	-0.0191549844748142	-0.0471539493170626
0.931478920634921	0.0685210793650793	-0.480774633322927	0.0480477460317461	0.0261359365079364	0.00580022222222221	0.0236358412698413	0.0177056507936507	0.0120924285714284	0.0159680793650793	-0.0024496305916305	-0.00412159884559904	0.00132784126984131
0.888436212232212	0.111563787767788	-0.446766227924407	0.0743926766566767	-0.00115488116458706	-0.010031289325054	0.0236392524142524	0.0147022132736545	0.0046444826284826	-0.00559308524482049	-0.00316305000554995	-0.0153567767466452	-0.0250550804652864
0.928206222222222	0.0585706111854211	-0.478529600829122	0.0494737777777777	-0.0188247418725066	-0.0257096339216339	0.00321451570651565	-0.00598392229992228	-0.00855474679568791	-0.0222671878970703	-0.0211452809151633	-0.0396000350172705	-0.0346208437431162
0.407454986112659	0.0726676252126402	-0.118862379460989	0.252383744046071	-0.0203985980372928	-0.0161371710656955	0.053365755637052	0.0260047122352892	0.00683088831816125	-0.0182678845514941	-0.0290522068771446	-0.0459301644453717	-0.0569132842088312
0.113899504048014	0.073070619474624	-0.0311162648270511	0.0685037545463488	0.0191480879821154	0.0277045850208809	0.0323057131849101	0.0188112354186898	0.0136558400762378	0.0234263365014982	0.00833477091515114	0.00217281686298011	0.00190311003324402
0.0177978680885327	0.00906895388462296	-0.00527699142817524	0.0103603688331578	-0.00377022303178535	0.00018045288534611	0.00307510872666784	0.00037391893901606	0.004239261466183	-0.00179488507321962	-9.89219600728806e-05	0.0022610601889444	-0.0033738521090121
0.206506044461479	0.139737324904186	-0.0535181727194889	0.139311851954018	0.0280675944268378	0.0391561709048035	0.0991641184881045	0.0796869960706633	0.0540861480757214	0.0336118826658207	0.00969554339179046	0.0414523168525281	-0.0107948288133479
0.656623459460809	0.271629093469477	-0.277476753370942	0.183923047451633	0.0106416096810011	0.0167463159739818	0.0790243395990032	0.0573657572793895	0.0334496534070402	0.0136939628274915	0.00467921150131412	-0.0113574411470611	-0.0306535771319718
0.309362427247154	0.0454908022370557	-0.0620776114901187	0.265050207673481	-0.011580687022556	-0.0148624330783889	0.0589459193584427	0.0306599206609747	0.0142025849406421	-0.0132215600504724	-0.0282531176719006	-0.0410559567340864	-0.0531325503003386
0.655543718693989	0.272802106033991	-0.276667438023298	0.184073471270169	0.028242579509934	-0.00974352204468554	0.0736597241844009	0.0462058458952118	0.0299466091733477	0.0092495287326243	-0.00704228524361117	-0.0271593796524475	-0.0340995808701566
0.11145530067559	0.0681969246572116	-0.0300088409535775	0.0667329238239316	0.0130968860150006	0.0246224430161479	0.0351107729898647	0.0204076207873844	0.0205212055884595	0.0188596645155743	0.0027721427656467	0.00459528967262636	0.00719635181346698
0.302323171869414	0.10299003852426	-0.0759962247751668	0.21709581225757	0.020514032114138	-0.0178810830413887	0.0641977223644391	0.0419589511267061	0.0194629660059726	0.00131647453637462	-0.0148925201009151	-0.00866166532572266	-0.0282122738038468
0.136013594569123	0.082906549510244	-0.0376099775999994	0.0808461671981148	0.0269025816849505	0.0100804025814146	0.028187303563445	0.0113541542193713	0.0159279102132749	0.0184914921331826	-0.000444158270496597	0.000927470083712773	-0.012450530967523
0.0103709907926374	0.0329437410841719	-0.00094916769407606	0.00924144944802886	0.015273121402333	0.014213690900991	0.0134774240082819	0.024554965479517	0.0242470772075512	0.014743406151662	0.0119107541137204	0.00891549807635999	0.0105455392819804
0.0964325850317578	0.0571633993112657	-0.028902472883483	0.0485913011901007	0.00524430790957599	0.00949440984257438	0.0165187054027046	0.0161051799107511	0.00756845001655182	0.00736935887607518	-0.00314660952577975	-0.00448726357130734	-0.0118210620780854
0.370509707131691	0.136886416337486	-0.114074181840241	0.212592072870894	0.00444366493155801	0.00661440832850541	0.0673292460112721	0.043395993755629	0.017237254088821	0.00552903663003174	-0.00925882833128938	-0.0159195085662518	-0.0310765129198194
0.0251843760462453	0.00445193998936851	-0.00447823976741112	0.0166145207341547	-0.00213826086775902	-0.00229581004932764	0.00453535983728786	0.00292340701324187	-0.000524893453501884	-0.00221703545854333	-0.00291127411545847	-0.00524325154857461	-0.00569447251572646
0.293307266155712	0.0458193518861388	-0.0705450585567221	0.218329939591103	-0.00954054939376597	-0.0119498517190521	0.0454925308836616	0.0284686342147945	0.00643254128666554	-0.010745200556409	-0.024743171185411	-0.0394939925344707	-0.0466255142341632
0.854709593739594	0.145290406260406	-0.422042552844919	0.0915837395937397	0.00483963081363081	0.038856616938617	0.0395198182373182	0.0253867307137308	0.0198696926406927	0.0218481238761239	0.0189710184815186	-0.0132598441523388	-0.00705766433566435
0.656927812917386	0.271182854178814	-0.275149353029431	0.189097251003678	0.00255424543626681	0.0183879368336667	0.0769933351169484	0.0513875705144954	0.014699674458572	0.0104710911349667	-0.00939678847292569	-0.0308494086251182	-0.0338727517515421
0.107541842402154	0.0322497263978942	-0.00395082433908001	0.128049119432695	0.00937163146461489	-0.00571154652673861	0.0398073733447823	0.0222338871357336	0.0156316836590552	0.00183004246893814	-0.00775753570011088	-0.00776177590902452	-0.0160629210469704
0.0908309854237021	0.0595148125214975	-0.0276435192525581	0.0458135082567229	0.0149689559960229	0.00519775464461919	0.0201727860626697	0.0129162173346942	0.0122649956222181	0.010083355320321	0.0102088661403899	0.00191534997680332	0.00469557137849719
0.638228984427431	0.170393948309115	-0.265727553585974	0.187559870481416	-0.0099159376581649	-0.0212501197507989	0.0353215774360967	0.0153168764839018	0.000263354641469205	-0.0155830287044819	-0.032937232915778	-0.0481734535377998	-0.0663538777075412
0.893607624819625	0.106392375180375	-0.450712603822727	0.0715701529581531	0.00876891486291498	-0.0106280173160171	0.031594323898324	0.0155905243090244	0.0173360548340549	-0.000929551226551029	0.00611934699768768	-0.00241188889541832	-0.0205193732933733
0.0289498632871943	0.0325796269004724	-0.0063005693176969	0.0167280106701534	0.00928533162477461	0.00505631224788611	0.0148200329055057	0.0266177256802173	0.0135159374748305	0.00717082193633037	0.011490195467448	0.0105048720074682	0.00557502838147581
0.934500476190476	0.0654995238095238	-0.483318691063867	0.0460195238095238	0.0245191428571429	0.00340704761904764	0.0229975714285714	0.0157969953672059	0.0143373333333333	0.0139630952380952	0.00387211111111119	0.00424304761904759	-0.00717010678210672
0.456438538543303	0.308873364375747	-0.143632774656824	0.250514130004963	0.00474704335896842	0.00751428113025104	0.0789172140987971	0.0796401956982152	0.0241642693530778	0.00613066224460973	-0.0132540797964679	-0.0116843378485654	-0.0283325772505352
0.557577393154964	0.18817339374673	-0.218207893608348	0.200773322310151	0.0206974909888237	-0.0131873154556409	0.0603961718327972	0.0417449582740697	0.0241389556293257	0.00375508776659139	-0.0202208050359095	-0.0184159422499902	-0.0532517122974878
0.135881376967924	0.0133707723369938	-0.014317243378219	0.141997587739001	-0.00721513063247553	-0.00847771004195363	0.0305714542473866	0.0141488990656866	0.00210778369243964	-0.00784642033721458	-0.0151489572527224	-0.0241859778653093	-0.0292734723699344
0.0209042524348255	0.0267935367868006	-0.00220173371360654	0.0160116737988422	0.0074417698612491	0.00299538731655837	0.0150130874230829	0.0154224372476323	0.0157387655919614	0.00521857858890374	0.0102640610946994	0.00883848324447505	-8.48387994891973e-05
0.027126253430065	0.00779945125134008	0.00195871609253115	0.025884449446849	0.000543688321612109	-0.00128020204399658	0.00980237984081601	0.00609168928076367	0.00272006714558291	-0.000368256861192233	-0.00308651121336824	-0.00473411315377918	-0.00629218532107881
0.90338673015873	0.0966132698412698	-0.459061678991033	0.064504380952381	0.00515550072150073	0.00410911111111112	0.0284860331890332	0.0184717821067821	0.00454809923409916	0.00463230591630592	0.00187224994939705	-0.0082560167318062	-0.0219404538838068
0.131215530881725	0.00889214064708677	-0.0137481033452894	0.136939300164278	-0.00704498853397947	-0.0103200841600118	0.0264768913173335	0.0142745591131022	0.00209823615473517	-0.00868253634699566	-0.0173900551350056	-0.0239349544965298	-0.0286993531935184
0.111766469797447	0.0157931730107852	-0.0296001468166658	0.0688973463432505	-0.00287467871611979	-0.00452621542636665	0.0172384703345793	0.00908727143242374	0.00620888761900007	-0.00370044707124323	-0.00732605643566786	-0.0101672805872526	-0.0110070853858945
0.894233561327561	0.105766438672439	-0.453007837354933	0.0678375497835497	-0.00224824464424478	-0.00405635635861723	0.0281185339105339	0.0155555279165278	0.00933214502164503	-0.003152300501431	-0.00512103463203473	-0.0197083085215439	-0.0285312932537363
0.931212444444444	0.0687875555555556	-0.481160484319317	0.0471008888888889	0.010532761904762	-0.00975809523809523	0.00996761904761911	0.0122319841269841	-0.00666955122655122	0.000387333333333406	-0.00703881651681659	-0.00605623232323227	-0.0191825555620849
0.107734837423928	0.0302490844534881	-0.00457069939391615	0.126473602586416	0.0050410984953129	-0.00225091633399169	0.0349246167142252	0.0247154699298728	0.0160232734118004	0.0013950910806606	-0.0109121877435069	-0.012049134343929	-0.0207647421299363
0.658758065607362	0.317303513477478	-0.277414261315577	0.185929393686033	0.0795569567782077	0.0118824563504411	0.12055473075601	0.0887073733203868	0.0458777358166463	0.0457197065643243	-0.00200377671982943	-0.0119092173042138	-0.00773764304459135
0.902331841269841	0.0976681587301588	-0.457003654935811	0.0675881587301588	0.00723619047619051	0.0077680952380953	0.0253738946608947	0.0220798311688312	0.01211372005772	0.0075021428571429	0.00188170272320276	-0.00673315007215003	-0.0133633717067245
0.129081148856062	0.0175713284695722	-0.0241656005883073	0.105859689716374	-0.00220237750009311	0.00109841052094137	0.0280404652377746	0.0161387033110432	0.00637195538090179	-0.000551983489575858	-0.0096824510293866	-0.0157723016412074	-0.0222589911442933
0.446220185780563	0.320357934254041	-0.136169977904536	0.254683300356592	-0.0105158148347102	0.00704731505446665	0.0721612664560556	0.106348242659192	0.104709569489933	-0.00173424989012178	0.0395040290975222	-0.0369539178194592	-0.0502991173753417
0.106915152823163	0.0717024234159816	-0.0226388368182156	0.0793151554196283	0.00596286087018261	0.028285848866871	0.0275303462404014	0.0277507486020541	0.0218284748545796	0.0171243548685268	-0.000828398157422555	0.00394173262310835	0.035559872626057
0.66298709571011	0.270514674267909	-0.279624209621845	0.186389903777857	0.00520051957623369	0.00569020616360938	0.0652038376171862	0.0487407679046254	0.023745684620185	0.00544536286992159	-0.00214674383308744	-0.0313800721537982	-0.0465911646908915
0.560520085403841	0.267576865692329	-0.218931551600337	0.202817434181853	0.0205752489742154	0.00570910255543733	0.0773973249708679	0.0809746835009026	0.0305200060472413	0.0131421757648263	-0.00278609909493555	0.00904260345915331	0.00229276168917281
0.649688341553539	0.173207845609133	-0.271438971493448	0.188210309669112	-0.0155441458370078	-0.0111336056498391	0.0571529075353435	0.0295091350246394	0.0105697905436158	-0.0133388757434235	-0.0203041579114583	-0.0326933301959401	-0.0551182439196494
0.199416702375702	0.0201601458526652	-0.0273611525051489	0.199218329099254	-0.00581034022884053	-0.00544087649919051	0.0408816085080585	0.0242957064490985	0.00549827630453548	-0.00562560836401552	-0.0209063947087718	-0.0304865928590608	-0.0386744026102888
0.892859206349206	0.0759033297303384	-0.449295148709777	0.0737141269841269	-0.0171217221471339	-0.00217734649011125	0.0131168168498169	0.0107590724830725	0.000250552934509707	-0.00964953431862259	-0.0149457050770581	-0.0177735880256729	-0.0281590557658716
0.0958141493562556	0.065762206669548	-0.0276722573140655	0.0499356290715483	0.00830072449840914	-0.00155732507536546	0.0397430007257272	0.00964075821685398	0.0135658528338853	0.00337169971152185	0.00155774029289119	-0.00753175810069578	0.000209196621962615
0.653541010095334	0.270808116572748	-0.273080429556447	0.189116704190381	0.000742489082879105	0.0147615752766181	0.0683004472408029	0.0403292487298266	0.026703101490376	0.00775203217974862	-0.0153732351092897	-0.0217710946318922	-0.0402360696382269
0.0235244865724298	-0.000948586244197792	-0.00861197594694914	0.00765128338434371	-0.00146610685042928	-0.00279514513558525	0.00253579602379641	-0.000411412653888662	-0.00233606900945251	-0.00213062599300727	-0.00242387627833241	-0.00343698623312927	-0.00488699956829238
0.551354500003265	0.320709222687004	-0.204380118349236	0.224387840123276	-0.00466477523759856	-0.00299991650626996	0.111691460560216	0.0518341688387499	0.0456068116117214	-0.00383234587193426	0.0559484113498986	0.0177978960062042	-0.0465305848026747
0.0276931161543741	-0.000498686135061859	-0.0100026987680807	0.00939169727740764	-0.00407684859463609	-0.0043316624040726	6.95423515291518e-05	-0.00160636099605803	-0.00104860340705106	-0.00420425549935435	-0.00373047210018645	-0.00439325171437079	-0.0046707261362437
0.087139119142492	0.0570439024598275	-0.0268652767097371	0.0429054700706923	0.0133050614057743	-0.000428594217893555	0.0268084934827402	0.0163638065695256	0.0164264632473979	0.00643823359394037	0.00457252105913129	-0.00304012142110328	0.000937015609805802
0.211363540601097	0.0189564112081383	-0.0233307611095299	0.232223539185657	-0.0099667603996432	-0.0101580153428709	0.0500601190277322	0.0256294015308917	0.00931534053171237	-0.010062387871257	-0.0226098647119299	-0.0324473870743634	-0.0411090059910207
0.075732064999776	0.0583866129453351	-0.00880669567804838	0.0677670704898494	0.0170856375759685	0.0101117877486114	0.0373711697353704	0.0597699525644552	0.0461299837123223	0.01359871266229	0.0076486788625689	0.0303731942498148	0.0253673469636724
0.033407905809104	0.00036469949697613	-0.0117361823481969	0.0129619180116295	-0.00463953294589959	-0.00258418173522151	0.000382760740166618	-0.000743726031722985	-0.00057018553345406	-0.00361185734056055	-0.00522255974931737	-0.0063544872912753	-0.00711541887780961
0.328208356339327	0.0956383583479749	-0.0802941651914707	0.24542523096226	0.0474505740527083	-0.0203355242368499	0.0671208225370024	0.0425835538815162	0.0392900701725258	0.0135575249079292	0.0351283705190674	-0.0195336857611192	-0.0168573449360035
0.658497255349065	0.275191048442008	-0.278325217829823	0.18438864941284	0.00453866251408197	0.0161971917770073	0.0809336368386322	0.0551917145727735	0.0392953136622077	0.0103679271455446	0.00233904491717696	-0.0153589811870363	-0.034829585603789
0.196976878420276	0.0691083541713052	-0.0468645928065308	0.14312769498923	0.00836568141602523	0.00336901104082238	0.0488553355198351	0.0284943958895538	0.0148109895604869	0.0058673462284238	-0.00353806754283473	-0.0157321126123541	-0.0190993089972445
0.655889272865311	0.318587498815549	-0.276018522760323	0.186331268179936	0.0816504951313297	0.0207373431438109	0.0762062817727819	0.0431614212303643	0.0545764221695197	0.0511939191375703	-0.0046493207487579	0.0171927633888252	0.0124603100705863
0.0428517223181343	0.012222028814827	-0.0170167914882134	0.0125961763561492	-0.00425167711631393	-0.00254367887802927	0.00264538610832827	0.00287036418302603	0.00208585789797156	-0.0033976779971716	-0.00385599319760557	-0.00120777361097699	-0.00339074210304373
0.89670873015873	0.0744594175538249	-0.452823256618892	0.0701490476190476	-0.00510024664224662	-0.0115490487290488	0.0155159592308276	0.00782745154003195	0.00374821278721282	-0.00832464768564778	-0.0387854203333264	-0.028958729267375	-0.0363610064602216
0.0354239171125312	0.0110081819588953	-0.0163460740362294	0.00430325257850535	0.00306167991851526	-0.00230302803212121	0.00484480991395408	0.00216401689499943	0.00435788618699451	0.000379325943197027	-0.000143557858048593	-0.000724384837268971	-0.00470968527324522
0.0795830724096729	0.00759839031130538	-0.0229040285669724	0.0431735280032879	0.00492908344544898	4.51307674166623e-06	0.0161830844327835	0.00697558276337443	0.00139684594262302	0.00246679826109533	-0.00107427063372079	-0.00433677532474108	-0.00762479746140104
0.856474613608614	0.143525386391386	-0.421886843508222	0.0930209419469421	0.0168550013058837	0.0273656547896548	0.0551036807636808	0.0334947832167832	0.0414304037074038	0.0221103280477692	0.0177882327672328	0.0142481970132141	-0.00909123221223218
0.932923777777778	0.0670762222222223	-0.481443282951826	0.048082888888889	0.0255842222222223	5.10851370851828e-05	0.0165074140304141	0.0169774761904762	0.0133534603174603	0.0128176536796538	0.00423463492063492	-0.00604788800088785	-0.0121330640470639
0.89409068975469	0.10590931024531	-0.452227957322596	0.0689004213564213	0.00690173515373504	-0.00201365967365974	0.0302837388167387	0.0215045555555554	0.0135071502941502	0.00244403774003765	0.00142980585496366	-0.00803537859216819	0.000679171717171578
0.0639018651909552	0.0122262028606738	-0.00240486365522015	0.0670642668960398	-0.00136839344067861	0.00108401454918822	0.0171246447958707	0.00872629227022913	0.0102040463802184	-0.000142189445745192	0.00194205100771876	-0.0061285681408457	-0.0103476137441699
0.121869601305495	0.0043521022941244	-0.0306010246312824	0.0788296388818068	-0.00465490883618666	-0.0158665681178247	0.00949259487885344	0.00587955716927492	-0.000759629439890913	-0.0102607384770057	-0.0117714046361254	-0.0191071138663769	-0.0197453156625502
0.104724170606862	0.0344351785893081	-0.00555806064109593	0.119887816464303	0.0218507656260382	0.00713065128756479	0.0445892737736287	0.0338922899309564	0.0241249985219711	0.0144907084568015	-0.000676990708928987	-0.00706491863231523	-0.00598050581307474
0.904683841269841	0.0953161587301588	-0.459659160685112	0.0644428253968254	0.00319581829281823	0.00913284704184714	0.019921007992008	0.0200947186176397	-0.00431044122544122	0.00616433266733263	-0.0047004665889665	-0.010232001537678	-0.0128720680985681
0.08976547981365	0.0604398398747132	-0.0270882912632227	0.0454815715335633	0.0166593169639664	0.0178201097615977	0.0282275745597955	0.0246591852174271	0.0179697517349885	0.0172397133627821	0.000466535737366811	0.00059024639220806	-0.00189952252926816
0.0657637543946905	0.00975154514512408	-0.0159909770494609	0.0412754727963307	0.00324112237166253	0.00092251478292478	0.0128604218111952	0.00844649283890546	0.00158257530717763	0.00208181857729366	-0.00255099084031622	-0.00378387577607309	-0.00889471896504685
0.047581882955811	0.0314472292893658	-0.00956880175394941	0.0242978159662234	0.00728603573720841	0.0136637937810841	0.0453649506856969	0.014741667085823	0.0321821395288557	0.0104749147591463	0.00739533856833514	0.0273281128580585	0.0287627383344942
0.279506149016344	0.0409975670420778	-0.0643327596599765	0.21633683511064	-0.0104406400597492	-0.0124853946380973	0.0427294235451811	0.0252191890605979	-0.000440742348674195	-0.0114630173489232	-0.021437641582108	-0.0357694213822666	-0.0475425059508798
0.210675807888894	0.0273662736957622	-0.0387910629258237	0.183845920568562	-0.00954639045121233	-0.0133589621829198	0.0389349320674916	0.0176294977635489	0.00638343253933707	-0.0114526763170661	-0.0177918934199563	-0.0284357873245418	-0.0344309869553157
0.933542	0.066458	-0.482588587059982	0.0463113333333333	0.00958695238095242	0.0135784126984128	0.0286113333333334	0.0184754285714285	0.0147199401709402	0.0115826825396826	0.000330741702741721	0.00726361904761907	-0.00414396825396823
0.55058836410601	0.214907571943672	-0.203590625432528	0.226085830533223	0.00365404344704279	0.00664812250858871	0.0661582486371157	0.0325441291860575	0.0229745616502756	0.00515108297781575	-0.0282846937304853	-0.0449418813383087	-0.0519342798292913
0.300852034731949	0.0450583636505056	-0.0733560177042243	0.221884520311574	-0.00418817018904794	-0.0112511111308061	0.0456325489052157	0.0242541142819847	0.0044098644237836	-0.00771964065992697	-0.0210252186137301	-0.0377917626978308	-0.0518929058782209
0.902087650793651	0.0979123492063492	-0.457441479024798	0.0663456825396824	0.000691347763347783	-0.0107737840677842	0.0254113192363192	0.026638873015873	0.0130051673881674	-0.00504121815221814	0.0038146868686868	-0.00674496969696969	-0.0266653698197228
0.0238880823085927	0.00182819765325801	-0.00418977808372806	0.0157393031986519	-0.000575161567723716	-0.0023382313771588	0.00466544490569142	0.00223920327853235	-0.000345997955972892	-0.00145669647244126	-0.0025631726228033	-0.00389621518352724	-0.00337333460328545
0.322658668061246	0.0505641593176967	-0.0775971961208568	0.2432570779705	-0.0144604354894698	-0.001531784905488	0.0417716429017241	0.0220249003482284	0.00604818841204657	-0.00799611019747887	-0.0271410939943841	-0.0417046410780554	-0.0515202973406461
0.899221079365079	0.0717496263667724	-0.455547796223072	0.0673789206349207	-0.0103560750621927	-0.034206137613367	0.0140820187590188	-0.00770940298590295	-0.000385289145495071	-0.0222811063377798	-0.018428369159736	-0.0214929531876219	-0.0476939484773912
0.553446731044607	0.175788022838449	-0.206366551049442	0.220624886896179	-0.0124071079257242	-0.0115606999235111	0.0657879237910683	0.0289971382909846	-0.000979579234456129	-0.0119839039246177	-0.0268360543076664	-0.0475484769202696	-0.0771182240625634
0.129704922389984	0.0816880943261193	-0.0351347501327782	0.0778996839344644	0.00930237352809196	-0.00609024485713833	0.0395199546339037	0.0237264685486781	0.00946633243845613	0.00160606433547683	0.0156447349361802	-0.00666108011374697	-0.00468518902053719
0.00851346769058698	-0.00242602849709745	-0.00221986495361094	0.00423571455747431	-0.00288128068842739	-0.0031047697546015	-0.00108522484408538	-0.00176690040263728	-0.00268644600631842	-0.00299302522151444	-0.00362951037050212	-0.00381668392796511	-0.0042093841586424
0.449842164879039	0.185381581103466	-0.135829440796392	0.258807129038186	0.00969521334264101	0.0155764333593177	0.0737491808510816	0.0501577767689566	0.025564932720325	0.0126358233509794	-0.0157634968656028	-0.0338716451758571	-0.038873591500893
0.579838467828948	0.278986808658742	-0.222043036272888	0.218107681681908	0.0158789762328762	0.0230404396658731	0.0757725078471796	0.0457020172979222	0.0366599236498559	0.0194597079493746	-0.00625618691419438	-0.0279540508681715	-0.040938555029207
0.932359015873016	0.0676409841269842	-0.481393939048436	0.0476943174603175	0.000992222222222283	-0.0104116396936397	0.018547746031746	0.00766403174603181	0.00393045021645022	-0.00470970873570875	-0.00488455122655118	-0.00580905350205341	-0.0127067091797091
0.201918006581192	0.137489293688861	-0.0506342205499342	0.139438410220435	0.0801182528621568	0.0228676435853742	0.0472501221099887	0.0858334462758495	0.0257335316151433	0.0514929482237655	0.0538333827654498	0.0314408707436552	-0.000155086084660833
0.433953490960591	0.084962588096199	-0.145075982880902	0.21807000756232	-0.000694530696402795	-0.0132853241527647	0.0600711728745772	0.0356144034245677	0.0150948882234155	-0.00698992742458376	-0.017531895606154	-0.0354347371155846	-0.047398466056072
0.904492222222222	0.0955077777777779	-0.4596435373982	0.0643944444444445	0.00755336507936522	0.0062777200577202	0.0406246349206351	0.0342751965811966	0.0138162100122101	0.00691554256854265	0.00771444588744596	-0.00532013725342517	-0.00996141236541226
0.0315496814045705	0.0098222012810858	-0.014159857246426	0.00583379935914059	-0.00329516502919103	0.00101389843440045	-0.00185597397648782	-0.00318783721696479	-0.00167200785644667	-0.00114063329739529	-0.00458607548283527	-0.00191996157878647	-0.000284526212858051
0.934613968253968	0.0653860317460319	-0.482321349422695	0.0477926984126986	0.00977336507936521	0.00029469841269858	0.0174430317460319	0.0209860317460319	0.0107153809523811	0.0050340317460319	-0.00551383694083685	0.000627607503607686	-0.000205301587301476
0.660171612309894	0.272432261669638	-0.278999911284272	0.18435305571948	0.0146833220293076	0.019116983253634	0.0741691961848929	0.0541009496935676	0.0364777068025747	0.0169001526414708	0.00427094146472295	-0.026003905939044	-0.0337136284749727
0.0969975589828341	0.0659352989866547	-0.0278583385193858	0.0504501097660295	0.0204094172004476	0.0175631064830243	0.0217928639617319	0.0163264023956547	0.00538624049385483	0.0189862618417359	0.00696555200002062	-0.00221751336791923	-0.0110539013321021
0.894887936507937	0.073344601104176	-0.451596383201414	0.0710565079365079	-0.00778380441780446	-0.0189776232656232	0.0116239552848585	0.00177918571113467	-0.000139410746116564	-0.0133807138417139	-0.0117700946830946	-0.0219414393094255	-0.0237969883090766
0.885067791985792	0.0688521669041077	-0.443610489147742	0.0771277635697636	-0.00735538550338544	-0.0176540187494113	0.0135734569319569	0.00362848179598174	-0.00864568185684289	-0.0125047021263983	-0.0197431408756362	-0.0275742142891807	-0.0390274702203038
0.072525725522183	0.0532367416477442	-0.00804425164741508	0.0654776553698624	0.00828106970234678	0.026066685503253	0.033769487410421	0.0539706119808658	0.0180194723980671	0.0171738776027999	0.00586982906258279	0.0270135129888084	0.0256908926076091
0.0364288429838976	0.00687537575808368	-0.00561168136662703	0.0283113449399121	-0.00230423876831496	-0.000631993433275815	0.00853257294656017	0.00335600237499806	-6.20218681693235e-05	-0.00146811610079539	-0.00476592215573656	-0.00512596881719998	-0.00611876650722834
0.932555587301587	0.0674444126984126	-0.48114873056837	0.0483444126984126	0.00829107936507933	-0.0116775799755801	0.0206650647130647	0.0204039365079364	0.00698719480519472	-0.00169325030525036	-0.0060813463203464	-0.0106042175340999	-0.00195816738816756
0.0785922525801999	-0.00429863170629687	-0.0188679526997464	0.0493726989580069	-0.0103228146603284	-0.00865789807151732	0.00821844145597467	0.000741622677443557	-0.00452044034502991	-0.00949035636592284	-0.0120694667951348	-0.0144449874067633	-0.0170409857635371
0.908888920634921	0.0911110793650793	-0.462262749176375	0.063337746031746	0.034085746031746	0.00476203174603174	0.0313619365079365	0.031383365079365	0.0177261746031745	0.0194238888888889	0.00816440095576931	-0.0103442272466097	0.00344265223665219
0.559885603270189	0.270416365381614	-0.219468605074851	0.200562349531908	0.0239709546426596	0.0326515370181751	0.0756521381514045	0.0748747781885474	0.0287945472455399	0.0283112458304174	0.0151374725540877	-0.0120543985558287	-0.0517499985097677
0.112713143105666	0.0888892529802628	-0.00968669571881264	0.120796317948628	0.012004943521995	0.0077365195104305	0.0411796630336044	0.0786060281106612	0.0205877796172303	0.00987073151621277	0.00508137355446667	0.0394307555604085	0.0216447507711846
0.193654753623333	0.0667596628310336	-0.0454352718245843	0.141342441300007	0.0170350537744432	0.000998356860862498	0.0449236983499201	0.0256762622851426	0.0109663860662933	0.00901670531765286	-0.00408327181443532	-0.017846826021994	-0.0176162302428864
0.145491933607506	0.0453163066640427	-0.0298998488384515	0.115006994235838	-0.00302179846092915	0.00384405753549025	0.0300947041294123	0.02344581816375	0.00919138172039982	0.000411129537280536	-0.00662425209320422	-0.0119146746406785	-0.0200131103075268
0.655626466395246	0.271588387043623	-0.275733623661086	0.186039977966166	0.00470681591827538	0.0145502650350134	0.0634348803117113	0.0581358482339258	0.0344808316159417	0.00962854047664441	-0.00782994548987426	-0.0163652436188861	-0.0366635598461011
0.457967685670467	0.310637159058799	-0.143377942533722	0.25271040676653	-0.010711888127786	0.0162484198466539	0.0718761781097665	0.101206526605313	0.0308624748404073	0.00276826585943396	0.0471070403682854	-0.034084049068932	-0.0233655781363831
0.892522173160173	0.107477826839827	-0.449869081344243	0.0720467157287158	-0.0100909234099235	-0.00798452193420618	0.022251685340803	0.0104083581418581	0.007397781995782	-0.00903772267206482	-0.0140498969363969	-0.0110151089466088	-0.0267481365040187
0.117275197751997	0.072461836768275	-0.0339897283311112	0.0663450892276341	0.0209007100206208	0.00392967087216241	0.0288891127963844	0.0226337919825641	0.0147113595651625	0.0124151904463916	0.0114121017986901	0.0088020631775359	-0.000567256495537377
0.452408851627644	0.240041983124844	-0.157853357080604	0.212456531041402	0.0035545483442801	0.00755012303475161	0.10663488509013	0.0837348998313363	0.0341387932579794	0.00555233568951585	0.056749434944167	0.0254352884498488	0.0186659159658967
0.0812752364497717	-0.00264721213652068	-0.0185882214836069	0.0524433835511166	-0.0088693376814627	-0.00701951583705959	0.00611708137945523	-0.00113275740644757	-0.00537868024194268	-0.00794442675926114	-0.0144958008445301	-0.0159314149916824	-0.0175786078612131
0.896935339105339	0.103064660894661	-0.453415493172599	0.0693513275613277	-0.00305195260295255	-0.011036325434799	0.0179572481962483	0.00504941014541016	0.00264007215007223	-0.00704413901887579	-0.0111257169007463	-0.0204032938172937	-0.0314375720945721
0.0924145154343515	0.00939275116267152	0.00384296138086369	0.126397472431853	0.000106494239998353	-0.00196783472585506	0.0314785678416454	0.0189226915523086	0.00645367297797543	-0.000930670242928353	-0.00812922586223142	-0.0147692999469723	-0.0199320211901114
0.0758220653766813	0.0493016667055812	-0.00966671002137626	0.0639709163466576	0.0758669143015148	0.00124084108897378	0.0754900734136439	0.0178951702512081	0.0174685450724048	0.0385538776952443	0.00597002488476231	0.00874014991728289	-0.0031891362219354
0.395042507536405	0.0693203780269537	-0.110962137172536	0.25612650833661	-0.0113304192866506	-0.0134750113210251	0.0537966479092019	0.0216754706632444	-0.00365548899734891	-0.0124027153038379	-0.0362545264632188	-0.051321310850248	-0.0561564855478826
0.307265898003253	0.0486327578803707	-0.0640241341034034	0.259020307833921	-0.00713494076385424	-0.0111299755426581	0.0578670571992447	0.0300240752557073	0.00856112684790383	-0.0091324581532562	-0.0260603436366094	-0.0387259352904608	-0.0535268512825394
0.933626634920635	0.066373365079365	-0.481312493430245	0.0489133650793649	-0.00525441269841287	-0.00640809235209239	0.0132295079365078	0.0126195598845598	0.00275541269841262	-0.00583125252525263	-0.00937894910644921	-0.00935801587301599	-0.0177755060495062
0.0634932552288011	0.020529522506887	-0.00129079496981531	0.0708580859142923	0.00116539644287741	0.000854777365554782	0.0203047270933137	0.0184556048890039	0.00907158383228029	0.0010100869042161	0.00614459970505071	-0.00645572607121821	-0.00678120326644453
0.151841786285429	0.055845706029179	-0.0327141583588491	0.116063591356454	0.0187665311177808	0.00580710375493748	0.0490652517208273	0.0246398905420197	0.019728417002732	0.0122868174363591	0.000875378016343659	0.000388146528061267	-0.00937136869241711
0.225885615655724	0.0267505666223937	-0.0480565820623416	0.182721720901321	-0.00721450790560188	-0.00352747989306484	0.0409093093304422	0.013410501486177	0.00407816568616387	-0.00537099389933338	-0.0164005655643689	-0.0293775841508554	-0.0351751804095151
0.562543077888536	0.268798420562968	-0.221089693035343	0.199511585838007	0.0248858585424812	0.0224427012424659	0.0683284679627811	0.0510429264553967	0.0199046456658871	0.0236642798924735	-0.000385956977538404	-0.0209970453188224	-0.00455820509970928
0.131217042599556	0.0818097808400592	-0.0359149620625251	0.0778704682445216	0.0256083793442342	-0.00398712134848425	0.052832672810495	0.0210847440354944	0.0134713157747852	0.010810628997875	-0.00338294744062112	-0.00801000869745783	-0.00775921179823807
0.554161307052592	0.193168949598211	-0.216069486348661	0.2018558015871	0.0178925972056548	0.00926862991138477	0.064097644785448	0.0469513134985675	0.0200864162205905	0.0135806135585198	-0.00856118928259431	-0.0222956430523773	-0.0300432321993013
0.141323273334975	0.0448840747898738	-0.0320817830144268	0.103900913687823	0.00553163247608673	0.00409102559167623	0.0381956003878925	0.0201497196027842	0.00658678048706465	0.00481132903388148	-0.00781127380591376	-0.0119927432891873	-0.0191686851571158
0.894995656565656	0.105004343434344	-0.451655486990886	0.0708621212121213	0.0349716854256855	0.00168781240981253	0.0331275815295815	0.0291112279942281	0.0176332164502164	0.018329748917749	0.0128537128427129	0.00749895670995671	-0.0196171938061938
0.306078604381419	0.106049777471037	-0.0780869007283567	0.21767828450747	0.0221730868318589	-0.0131309432422573	0.0755902111963698	0.0457871766214442	0.0120677091751542	0.00452107179480082	-0.00768225382963478	-0.0247752384006668	-0.0205257705844588
0.43754058997175	0.092516506498017	-0.128075552334283	0.260596205770998	-0.0120040089141691	0.00493406796058482	0.05958616023245	0.0314433039869142	0.0102162606534152	-0.00353497047679219	-0.0334376341189295	-0.0539124650992355	-0.0653403690746899
0.143525559072757	0.0478008568715945	-0.02802544895684	0.11594020332164	0.00498822476041946	-0.000919712160716318	0.0365205539718053	0.0270801837956381	0.00823531527262075	0.00203425629985157	-0.00571058659894641	-0.00893774957190771	-0.0156419669882526
0.0163028147173171	0.00311881586433868	-0.00715766036375425	0.00163472777230096	-0.00284100202896409	-4.5483431550461e-05	6.37995869740282e-05	-0.000691413150261071	-0.000362214752722557	-0.00144324273025727	-0.000892714581709982	-0.00183839491259227	-0.00245894624821276
0.415362636306291	0.110952235654354	-0.125222527760666	0.248406887503233	0.0345395635638607	-0.00662933828629303	0.104107822147708	0.0604002446191505	0.0522728463427747	0.0139551126387839	0.0310506921715167	-7.83821119965111e-06	-0.0123309834489476
0.0375019343603937	0.00895484623073751	-0.0038522934279256	0.0250217341040103	-0.00195781384478803	0.00211238076821234	0.012432271255999	0.0069889417898429	0.00585230417937304	7.7283461712159e-05	-0.00159043319180761	0.000277105544665417	-0.00187360190008187
0.0537381919736139	0.0204855769480892	-0.0210033338188962	0.0158659223737702	-0.00284911104065202	-0.0054802960191383	0.00482925022250371	0.000620478897182884	0.00264981193236664	-0.00416470352989516	0.00186378248747593	-0.00462802735590558	-0.00214844044423357
0.0386381468639948	0.0179136126767961	-0.00325561717965577	0.0283414480151052	0.00184738237652994	0.00478269081922496	0.018237799817653	0.0128962824654727	0.00381989954588495	0.00331503659787745	0.00303837373262721	-0.00142247476148918	-0.00205456686994174
0.301946990475162	0.104889869480565	-0.0754329835678926	0.218631707854504	0.035745522501194	-0.00533359600737549	0.0831266954484658	0.0555758696751035	0.049390557683713	0.0152059632469093	0.00646400412453291	-0.0270417359545861	-0.0173708035802158
0.895563492063492	0.0740347588007982	-0.45161857567778	0.071387619047619	-0.0154406178266179	-0.0108921701690123	0.00858954401807344	0.000381891330891282	0.000592896999375148	-0.0131663939978151	-0.0282673540258507	-0.0182853221762325	-0.0279738916567331
0.146605192529434	0.0973742429647078	-0.0347848673749529	0.103964198198219	0.00938941638395932	0.00711398709940342	0.0323514551170972	0.0736827492649164	0.015118648156859	0.00825170174168136	0.0482574827487358	0.00456473663546689	-0.014686411891294
0.00672162786645913	0.0237475631323965	0.000176056464590908	0.00759016722857501	0.00624078960010097	0.00200902798042695	0.00788468608163918	0.00967997974643913	0.00809622796971662	0.00412490879026396	0.00669470219364044	0.00473768405053595	0.0071584983298147
0.0147923039112615	0.00898628913243405	-0.0028988206920319	0.00826563638054892	0.00572231170674821	-0.000325267639055153	0.00541732829780392	0.00338345193218282	0.00613840909357834	0.00269852203384653	0.00128462740588526	-0.000502220461589724	0.00103631236475847
0.856102764568765	0.143897235431235	-0.422508858316554	0.0914834576534578	-0.00152340814740815	0.00625677247656564	0.0500483335553336	0.0318921834831835	0.0292738068598069	0.0023666821645788	0.0262026909786121	0.00984650193212355	-0.0105939679340268
0.0367378517710869	0.00672665450048757	-0.00612186029539976	0.0273732861031865	-0.00284699623885484	-0.00132819285841979	0.00716341810272725	0.00460936810136935	-0.000381470875352174	-0.00208759454863731	-0.00380896393740163	-0.00540270210244507	-0.00767122962329634
0.127139025561177	0.0825381862900905	-0.0329519993420681	0.0799788887774953	0.0264450912739819	0.0236148404541082	0.0301567697119911	0.0210643602984147	0.029877443384578	0.025029965864045	0.0107300240394568	-0.0104319490350286	-0.00508330215745459
0.41239344590693	0.116946911746313	-0.121975722947093	0.252850681077197	0.00121771196202564	0.0194875712463703	0.059013392064765	0.0316724896073749	0.0434848526841701	0.010352641604198	0.00410665484861988	-0.0253650375983225	-0.0116062537626685
0.657470775323074	0.322165282816109	-0.276610091056845	0.185974415582117	0.0241338725849036	0.0200263646727741	0.0796873255583103	0.0546093921076793	0.0353417977710876	0.0220801186288389	-0.00660160868143878	0.0188773622418145	-0.0248443805272955
0.933182444444444	0.0668175555555556	-0.482417547898121	0.0464575555555555	0.020789492063492	-0.0249736128316128	0.0285595555555556	0.0211885945165945	0.00476089499389498	-0.0020920603840604	-0.00319466404940083	0.00141957142857152	-0.00944793328893334
0.104893565656188	0.034513020403909	-0.00477103216613577	0.121803790466181	0.0147296028287878	0.00821074084580938	0.0390482821739923	0.0307014096104636	0.0209149359436827	0.0114701718372986	0.00479486409630317	-0.00179840110512136	-0.00620584895012266
0.904287523809524	0.0957124761904762	-0.459564904439879	0.0641635873015872	0.00543693795093791	0.00923476190476191	0.0281803809523808	0.0156704603174602	0.0129732380952381	0.00733584992784997	-0.00976947035420728	-0.00426477777777778	-0.0253403043323766
0.0136820764369877	0.00100932334403615	-0.00622890760536925	0.0015602568269229	-0.00230129399146754	-0.0025452900855445	-0.00123751507995854	-0.000544436998837923	-0.00128174335782458	-0.00242329203850602	-0.00113553375797164	-0.00199235819805848	-0.00265887512715418
0.0267054577647808	0.00500664504282486	-0.0106222410214738	0.00675205749487364	-0.000873030471263792	-0.00113537318237499	0.00141241790827283	-0.00229512551313057	7.2152491238018e-05	-0.00100420182681939	-0.00296966722784588	-0.00367918500972065	-0.0032814439721694
0.0995214331142356	0.0574781371758032	-0.0298270377860859	0.0498762150421428	-0.00752453142976334	0.0186557478140108	0.0380584784743021	0.0220279821154478	0.00176828233357855	0.00556560819212376	-0.00609552338731195	-0.015721616012825	-0.00967487974418094
0.318959882787387	0.0468498839934112	-0.0759070533940957	0.2432657045142	-0.00689138051042637	-0.0158722616666883	0.0446900959322652	0.0212873179739873	0.0032359454443216	-0.0113818210885573	-0.0274786560644552	-0.0472400860142659	-0.0499260732904748
0.0266531216729003	-0.000670220327414397	-0.00883346756396175	0.0121333996517013	-0.00353099291307647	-0.00350107014152483	0.00160185048400091	-0.00150028466368808	-0.00106207754593407	-0.00351603152730065	-0.00452407303835975	-0.00356750469183524	-0.00612841372804941
0.0278829419381714	0.0313775618359975	-0.00536647717623252	0.0172883308971985	0.0164324340261408	0.0103999605862273	0.0142269778396179	0.0287687180686648	0.012853239900435	0.013416197306184	0.0117327295649272	0.00950371530922618	0.0194721568075824
0.208759694350477	0.138266107516456	-0.0544924704355788	0.139409042054956	0.015433921799035	-0.00330023753890499	0.0521230657974681	0.0380811485650014	0.0283303802293107	0.00606684213006503	0.039613202020007	0.00150577197482554	0.00108734515078907
0.933971238095238	0.0660287619047619	-0.483003828493746	0.0461220952380952	-0.00144419047619038	-0.00870339682539678	0.0157583650793651	0.0102675299145299	0.00859328571428575	-0.00507379365079363	-0.0113683465978466	-0.00988867110667102	-0.0316656902607197
0.0633862849918582	0.0245660570684618	-0.00267381151406152	0.0666412985538859	0.010193323243859	0.0061741474884706	0.0309957887812544	0.0224719197727876	0.0115974637393662	0.00818373536616478	0.00457510152228395	0.00524010115265726	-0.00467312298980284
0.305904428228263	0.102908520409067	-0.0785155805286347	0.217072207972047	0.0341085710243023	-0.012558611902191	0.105774735771298	0.0447176451416709	0.0515888278666468	0.0107749795610557	0.0381740842415533	-0.034938409585732	0.0130429883811706
0.108235743508413	0.00451798929675556	-0.0235515747968376	0.0781051666813797	-0.0145785298620292	-0.00860124662391168	0.0143156658580466	0.00406529992406833	-0.000168475443327612	-0.0115898882429705	-0.0122183949066565	-0.0198653792408187	-0.0227791345016437
0.138017346796836	0.0206509032059699	-0.0244621741959337	0.117211799532046	-0.00171367045416224	-0.00239710344599753	0.0295038291957737	0.019122922528357	0.0069980388895996	-0.00205538695007987	-0.00887699967522729	-0.0165087735416634	-0.0182662681186718
0.0111672960142165	0.00749851760304733	-0.00228907143849383	0.00526686063551151	0.00185163820363124	0.000255831096325581	0.00250559666918714	0.00530862361257752	0.00288274796655293	0.00105373464997841	0.00153594816677728	-0.000668918836784606	0.0021638453373665
0.207615073663431	0.0283492546218405	-0.0377363490791753	0.182893542055568	-0.0022848311538228	-0.00603113595913182	0.0367044694877251	0.0213133777940555	0.00374621533580891	-0.00415798355647731	-0.0208603261554035	-0.0268225115247256	-0.0356656295771257
0.302126145512913	0.106799020037684	-0.0768069921812234	0.215750441698316	0.0559591587437856	-0.0141021533439638	0.0563144628465844	0.0447876172910107	0.0615375104471723	0.0209285026999109	0.0310146379363793	0.00874751502296334	-0.0301848446232368
0.304695982708628	0.101675461971361	-0.077420366597388	0.216391494415555	0.0236635233272638	-0.00348668078803699	0.0807812144119794	0.0377799076808181	0.0249342492064831	0.0100884212696134	-0.00111772577819713	0.0190077378389611	-0.0270188032649951
0.0874209409769617	0.0559918933215074	-0.02692870557711	0.0429809044186683	0.0102068825543628	-0.00190511900345006	0.0414712408223061	0.0142197894234772	0.00725668922529409	0.00415088177545639	0.00760761597196209	0.00950574675102735	0.00570072726323236
0.144627896252384	0.0478846188644244	-0.0294868333088416	0.114685877855834	0.00724875075293371	0.00185835893426967	0.0321479229354739	0.0219087681559989	0.0122232489008521	0.00455355484360168	-0.00242569477770704	-0.0104303106561638	-0.020973442882332
0.881523512709513	0.0704827576433854	-0.44290255197859	0.0755178206238206	-0.00724409216926869	-0.0217380785339187	0.0105943844978551	-0.00988778170960214	-0.00696629959171258	-0.0144910853515937	-0.0165535509229332	-0.0268734571226741	-0.0385953874179543
0.645761432253002	0.174731365986498	-0.269854771950647	0.187189916441315	-0.0255620968362088	0.00629348325270462	0.0533435274682384	0.028442463883254	0.0107283902071348	-0.00963430679175215	-0.0266958595250748	-0.0433977576312875	-0.0524766193040495
0.852474727272727	0.147525272727273	-0.419724610092309	0.0931808282828283	-0.00552946632315054	0.000982480150710341	0.0415136089466088	0.0207530232632863	0.0132721471012647	-0.00227349308622005	-7.93654883146644e-07	-0.0202098705934588	-0.0229334529117253
0.892349065601066	0.107650934398934	-0.449235346947524	0.0728309343989344	0.00647595360195352	-0.00605432132573314	0.023225823065823	0.0126663202353202	0.00650623421985641	0.000210816138110137	-0.0102449235596399	-0.0226880552290848	-0.0212742676225736
0.90557126984127	0.0944287301587302	-0.460470158809241	0.0639287301587302	-0.000840631035631034	0.00501484737484748	0.0262287936507938	0.0130273650793651	0.0111801746031747	0.00208710816960822	-0.00578644455544453	-0.00941040187590192	-0.0197026438878745
0.0311462656955867	0.0116819447373211	-0.0135623590521077	0.00663657689639376	-0.00346398565549491	-0.00487499297349017	0.00245223834352691	0.0024707310803383	-0.00143267279724877	-0.00416948931449254	-0.00160765741185169	-0.000989736433836558	-0.00322235295269325
0.0389620166702164	0.0159128157251812	-0.00363895423212321	0.0279784510081651	0.0105703582835242	0.00190759824770114	0.0176168981756741	0.0127934593163432	0.00545714316824585	0.00623897826561265	0.00184828584939001	-0.00111041030598975	-0.00196748120887066
0.322688848166473	0.0482957686450259	-0.076076688511745	0.247515325924669	-0.00542170224252753	-0.022649163305745	0.0484652176717612	0.0252189986523812	0.000761067357927026	-0.0140354327741363	-0.0237114068582003	-0.041073575425747	-0.0545148370607718
0.14283695522562	0.0556310725221869	-0.0311595907175458	0.107553024226731	0.018378682914198	0.00737296741594795	0.0391968754381645	0.0288197257897333	0.0258518371977249	0.012875825165073	-0.000754146282355983	-0.00156335385342182	-0.00862307561038775
0.905147428571429	0.0948525714285714	-0.460389238945433	0.0635792380952381	0.0149245743145743	-0.00275532993803584	0.0358197142857142	0.0179222925962925	0.0155799509379509	0.00608462218826922	0.00266971184371179	-0.000900746031746058	-0.00792086591186603
0.0710754059623403	-0.00392049324637754	-0.0223382690268386	0.0317598944883629	-0.00508976258779079	-0.010161019290373	0.00271364039547184	-0.00114809434283701	-0.00406753560690656	-0.00762539093908188	-0.00844312652881817	-0.0112726166620585	-0.0133392673617625
0.411865083742688	0.112101886514047	-0.121762726963884	0.252012313082708	0.019431128865584	-0.00964370113920882	0.0580796743533608	0.0507125483908472	0.0705754854471817	0.0048937138631876	-0.0064891888327141	0.0134728687972519	-0.0272639550582799
0.57990267005305	0.359511198324077	-0.222668874029326	0.216374901742457	-0.00774883240723345	0.0750196655373797	0.111317115717421	0.0830815828432246	0.0677687237913769	0.0336354165650731	-0.0112560287402456	-0.000532487672861848	-0.0119823163027607
0.012872857951918	0.00147379798297646	-0.00600653608259017	0.00166505835337177	-0.00193005773291577	-0.00197197309643274	-0.0013398313941117	-7.74749772624612e-05	-0.0017798092086378	-0.00195101541467425	-0.00256728526882269	-0.00236856357912261	-0.00273139185598299
0.370375035239079	0.134729428850564	-0.114001683855015	0.211385899694329	0.00540565300627993	0.00107323944290527	0.0578409616173854	0.0388605046649214	0.0209742633762233	0.0032394462245926	-0.0138806307143544	-0.022117001856799	-0.0347790483460989
0.021805498782467	0.0053267343078593	-0.0083495656411019	0.00735450328759234	-0.00251035903130809	-0.0032851207365876	0.00231119029167893	0.00020775118393156	-0.00204220629539272	-0.00289773988394784	-0.00172245684928226	-0.00234777535984967	-0.00387139296712219
0.0377834554125658	0.00892003099414083	-0.0150083751676129	0.0116183979833993	0.00115285609498727	-0.00490969800860246	0.000684325931986002	0.00600805133478449	0.000702045854738202	-0.00187842095680759	-0.0039522362909534	-0.00120945711667664	-0.0061185835157604
0.131570335100718	0.0818319341508807	-0.0362227685335002	0.0779408364400163	0.0156283733669035	-0.00859050457529031	0.0499212622514361	0.0254832631962954	0.00583984270589261	0.00351893439580658	-0.00146660390658551	-0.00945684585946296	-0.00247093868590786
8.94479028033003e-05	1.10405433377023e-05	2.81024182687109e-05	7.96770569800605e-05	5.58013443639026e-05	2.03522586018747e-05	6.43508728888876e-05	3.66055730350947e-05	3.07917924005431e-06	3.80768014828887e-05	-6.98425032122755e-06	-9.42512698037794e-06	-9.75327393211992e-06
0.22692321574991	0.100825707310484	-0.0496820618212856	0.180130666575964	0.019991686561486	-0.000571228327174378	0.0730241756701293	0.0798564311102549	0.0387505817787797	0.0097102291171558	-0.0128787509688409	0.0120947421563646	-0.0153546478175012
0.460448064163645	0.0945063726546896	-0.158298967557793	0.220480781135802	0.00137470654266747	-0.009315583494024	0.0431512816292965	0.0388342181614633	0.00181792536422676	-0.0039704384756783	-0.0230359664175411	-0.0343072949290451	-0.0524374068884976
0.45370276895312	0.179333591444062	-0.141089266972409	0.253942398649551	-0.0193708157810925	-0.00358273596552244	0.0674300810831338	0.0401488881366091	0.0165534930368283	-0.0114767758733074	-0.0272625450789619	-0.0432728174320214	-0.0582520245878013
0.447925772304712	0.187082559018159	-0.138810424971414	0.25122280135827	0.0168031993281855	0.0113315119039745	0.0760696206279595	0.0520967274323603	0.0238023485240135	0.01406735561608	-0.0229043822219304	-0.0346866446632846	-0.0529402196109064
0.657922518856331	0.267157116829914	-0.278193076287955	0.183574718214841	-0.00436344780623066	0.00131992163680972	0.0565788771442558	0.0493661571134335	0.0090081525522856	-0.00152176308471053	-0.023491997740823	-0.0285407176328628	-0.0320088106720872
0.416567336036199	0.0757015024411247	-0.123200112363539	0.254441679836817	-0.0156554711702749	-0.0232949192483223	0.0505620943031557	0.0212161019542384	-0.00620909130063885	-0.0194751952092986	-0.0332335329277544	-0.0506289358583216	-0.0648628608806984
0.0766384513831637	0.0557069166182441	-0.00899867727917879	0.0667718632529266	0.0218103389145997	0.0146911489485219	0.0684129218838191	0.0323180009596442	0.0174399626359339	0.0182507439315608	0.0349359109636336	0.0352001342266794	-0.00055928889832646
0.587309984647555	0.361829819454805	-0.227146497299922	0.213762994626821	0.0301466911190513	0.013451672980035	0.0828976958548593	0.0705766817848663	0.080365742970726	0.0217991820495431	0.00411053010453166	-0.0264602016811074	0.0217150414547698
0.0877693351450732	0.0566117708146796	-0.026964965517762	0.0434192660794934	0.00757545196391293	-0.00280997377491492	0.0277042015869012	0.026323804429886	0.00863469392854214	0.002382739094499	0.01095801650754	0.0162095364466683	0.00270290146050754
0.930626984126984	0.0693730158730158	-0.479888145297469	0.0490263492063491	-0.00354283516483533	-0.00504257142857156	0.0197159206349206	0.0195308253968253	0.00653622655122643	-0.00429270329670339	-0.00727824386724396	-0.0190935413148944	-0.0163508011661541
0.558109610549516	0.187774713083803	-0.21654623709432	0.205101465482539	-0.00155471488570202	-0.00728736775687311	0.0586580903016755	0.0288658430726684	0.0146372459864332	-0.00442104132128762	-0.0166419849955303	-0.0340104577683746	-0.0533978456507888
0.90666673015873	0.0933332698412698	-0.460518204633493	0.0645199365079365	0.00685099633699626	0.00851533333333321	0.026909961038961	0.0106242186702187	0.00467978066378061	0.00768316483516474	-0.0108274078483609	-0.0119104704184706	-0.0103706522268582
0.305233001417438	0.0480596100083969	-0.0655712280375189	0.250960014455578	-0.0202653269204596	-0.0182703883089087	0.0549552054667959	0.023203913177317	0.00523408118743351	-0.0192678576146841	-0.0302689875348232	-0.0452561452767912	-0.062325999514323
0.0626758930752851	0.0142981544481538	-0.00173796742777774	0.0675084238687336	0.000199592145264785	0.00448731119088057	0.0213439015088759	0.0160797861031373	0.011194893034994	0.00234345166807268	-0.000885899432835041	-0.00318974173989864	-0.01198418294496
0.906486222222222	0.0935137777777777	-0.460440794488962	0.0646915555555555	0.00654129004328985	-0.000715164482576358	0.0351071037851036	0.0302189365079364	0.0237338730158729	0.00291306278035675	0.00440638572500762	0.00849003363303358	-0.0177289485825494
0.903812222222222	0.0961877777777778	-0.459072056089975	0.064841111111111	0.0316341904761905	0.0165025714285714	0.0343271457431458	0.0351945457875458	0.0180277899994742	0.024068380952381	0.00429920039764164	0.00487932067932062	0.00281197425123891
0.0240089968358406	0.0288878780128812	-0.00461942038588041	0.0144526602216863	0.0158635761400685	0.0127984246589573	0.0198643085444048	0.0153446695083574	0.0117250642613105	0.0143310003995129	0.00858962369991764	0.0209086265929998	0.00545879275031387
0.845228588522589	0.0836960673051428	-0.41400514157509	0.0978914114774114	-0.010113112668355	-0.0252260190922193	0.0233447364322983	0.0117699112194996	0.00211825769472895	-0.0176695658802872	-0.0162774315303738	-0.0323980798442595	-0.0273100223653762
0.556810115073573	0.196025755757351	-0.217713525706101	0.201298234819506	0.0245899293716775	-0.00502258221395047	0.0731187460018272	0.0560288057600502	0.0225567021476996	0.00978367357886345	-0.0216226431563062	-0.0241692508899123	-0.0382029506952164
0.576904174060653	0.367310932072952	-0.220548609969375	0.217674050382277	0.0992496107596181	0.0232022309899627	0.0895637295365983	0.104286714217774	0.0738644785851124	0.0612259208747904	0.00622348855720356	-0.0128313700705792	0.0356538653039674
0.0964598853659831	0.0653043482612648	-0.0279345444840441	0.0498835359339553	0.00566558737584454	0.0184851680363983	0.0155148726000249	0.00929501203052492	0.00424301161577721	0.0120753777061214	0.00971656762859303	0.0059123013958214	0.00385579868346368
0.587737619774486	0.351166580630322	-0.227532023563203	0.214311905819419	0.0972977952106595	0.00755904968517618	0.0833367502825582	0.0494895236759552	0.0534824473186784	0.0524284224479179	0.0297818030567296	0.0466042627889218	-0.0370329098531832
0.658638313168602	0.270420443918862	-0.276539939566609	0.18731300514239	0.0138365769018355	0.0112703786993641	0.0740852906188134	0.056398470655225	0.0352108014101287	0.0125534778005998	0.00329358548793968	-0.029468179137127	-0.0324425093917624
0.00918480480822607	0.0230903767198003	4.72545640846835e-05	0.00858790830380789	0.0120521427870388	0.00663633514309132	0.0192350900820349	0.00674407197230709	0.011838868174803	0.00934423896506504	0.00926239854077488	0.00432595992410341	0.00442983150921626
0.661797707006256	0.267516914478087	-0.278616487018257	0.187059149112536	0.0122421428508673	0.00881208063225791	0.0678494285304948	0.0394190608823272	0.0214807597298127	0.0105271117415626	-0.0151712780846264	-0.0183037401399677	-0.0416046022967688
0.095334344793154	-0.000902158276688922	-0.026150530961878	0.0524841884322717	-0.00565191655840326	-0.00810575315230663	0.00861226498042578	0.000858382976329827	-0.00396972825189736	-0.00687883485535494	-0.0130522414572042	-0.0142654403388073	-0.0152179197464079
0.0136324894218503	0.00195523764002306	-0.00602860692323953	0.0024510017873199	-0.00323500004694006	-0.00143186509690155	-0.001239102582514	-0.000875034485912342	-0.0020618975069681	-0.00233343257192081	-0.00240497170273658	-0.00256438318583234	-0.00347249660478293
0.103127892715142	0.0671029537191387	-0.0310191692609845	0.0513814102132318	0.018423432176346	0.00348593709747161	0.0166032855896712	0.00593379430469974	0.0041345449084776	0.0109546846369088	0.00198956747922448	-0.00632760517153497	-0.00426390870095615
0.30096585546702	0.0457674582679208	-0.0763255340496951	0.214731350882186	-0.0116702151849867	-0.00324487088683018	0.0498226751396249	0.0263539756263524	0.00731486852129326	-0.00745754303590845	-0.0258727974589686	-0.0410641019775493	-0.0473715793651553
0.922985492063492	0.0590437482029084	-0.473969214926826	0.0532122857142857	-0.00845368498168508	-0.0106629215229215	0.00384405938505927	-0.00439440259740265	-0.011401023280641	-0.00955830325230322	-0.0293457555059321	-0.029430218794457	-0.0328231301582835
0.305503180902256	0.104706864558933	-0.078620069150419	0.215381930630529	0.0209224631316642	-0.0122952093901764	0.0537576197518581	0.0481374707531178	0.0247088211947367	0.00431362687074394	0.0174311917688386	0.0013432277698287	-0.0312713793440877
0.555125030749332	0.187728510317081	-0.215947335973963	0.203593217804911	0.00866174443496515	-0.00844839484471094	0.0605543054601054	0.039257510184121	0.0137483738822117	0.000106674795127049	-0.0102976251063476	-0.033155902987373	-0.0511987234207699
0.00119197001134599	9.27718071356133e-06	-0.000116311971059995	0.000112306572358979	0.000124133555463852	-5.13580996535873e-05	0.000468599544168839	0.000366136772211824	-5.78426788378256e-05	3.63877279051326e-05	-0.000121858329588326	-0.000298639583867187	-0.000261791618176389
0.30388737206939	0.049542335172553	-0.0663370345517344	0.247741834279816	-0.0113259137354931	-0.01470997580767	0.047601255542132	0.0222051671566129	-0.00055027134710528	-0.0130179447715816	-0.0295975525277588	-0.039440805009457	-0.0532092902083646
0.478447116897812	0.171030428355895	-0.17120111211923	0.213311544491711	0.0159388802284143	-0.000127678575689238	0.0490674518749425	0.0337628355241897	0.0255352917075742	0.00790560082636255	-0.00376416815120711	-0.03861273560057	-0.0415756107326991
0.122223572638806	0.0192682955827822	-0.0219292348706542	0.103647593404727	-0.000595029761377361	0.000298726115482054	0.033250623719041	0.0183153997171283	0.00938583787380007	-0.000148151822947654	-0.00541331307212564	-0.0121240810679659	-0.0199368563141777
0.0705042334670079	0.0340958577364808	-0.0229357446778919	0.0293394824369904	-0.001492467429075	-0.00512624106604068	0.0100422573717811	0.00234922011338309	-0.00168306050821337	-0.00330935424755784	0.00255719998791662	-0.00113138865629506	-0.0121627709928408
0.0490558143330278	0.00628987075268238	0.00591513633431966	0.0669305072402782	0.00111953871996407	0.000486148780879769	0.0206012000554027	0.0123561001128469	0.00716572991778154	0.000802843750421924	-0.00291286986992362	-0.00696146440421	-0.00958407652628054
0.304105210381684	0.0441456341156822	-0.0760140113261574	0.220045138824665	-0.0130677837937821	-0.0123728016741005	0.0479963429907732	0.0201240657601928	0.00669114840935664	-0.0127202927339413	-0.0333954788822423	-0.0373311157251983	-0.052639658873778
0.54643944400583	0.212692340922623	-0.199928403626882	0.22805149411401	-0.0138554034213721	0.00272974912167034	0.0619739185093839	0.032408827401568	0.00769437048034305	-0.0055628271498509	-0.0233852865501621	-0.0343858320204303	-0.0614507060480752
0.0129707553822107	0.00771232997970842	-0.00310049761058522	0.00965869257355861	0.00497177040434412	-0.00377309924013212	0.00128597125419742	0.000906765010884419	0.00343959146108318	0.000599335582106002	0.0051179680442905	-0.000183694777671257	-0.00248802863521595
0.152088651627684	0.0961781080014049	-0.0363710619455877	0.107376080675027	0.0126173805801613	0.0124146842746202	0.0490780215671265	0.0577737997450317	0.0309903622837331	0.0125160324273907	0.00340389201782604	0.0243090994390237	-0.017802910284634
0.45055046149726	0.153972416664535	-0.156688920969676	0.212139844490461	0.0135013739670915	0.00279610747257381	0.0631974193069883	0.0367917589832356	0.0152290560139258	0.00814874071983263	-0.0148837452427055	-0.0347351444298788	-0.0437902325839251
0.416012678566853	0.0736753874590332	-0.124463607279303	0.250306496036322	-0.00731537108391972	-0.0156654173124242	0.0494211317092145	0.0237419622089521	-0.00413413881445202	-0.011490394198172	-0.0310425339885413	-0.0535235568071782	-0.064848392170658
0.100803456320785	0.0559663871824126	-0.0309601055665345	0.0488951013501618	0.00330397750176517	-0.00141972055215303	0.0251501920896622	0.0164371280689772	0.00356370924151402	0.00094212847480607	0.00168301709751059	-0.00915990526854719	-0.00600208468279059
0.118700845817427	0.0051172500403871	-0.0288292538635771	0.0785415279072511	-0.00943215441370591	-0.00892718507253594	0.018232842393325	0.00678333745718573	-0.000639567730868984	-0.00917966974312093	-0.0148227562267285	-0.0178386293870252	-0.0200122285750488
0.0896076726213278	0.0124782972799225	-0.026621376256243	0.0469059808179547	0.000967519981346157	-0.00460782990548754	0.0102851056915602	0.00615258229138105	0.00273412665895037	-0.00182015496207069	-0.00599012678372807	-0.0110538434770294	-0.0123198783021053
0.646145379797777	0.16849521043878	-0.271387372737779	0.184832319043922	-0.0197503989509199	-0.0192768816716331	0.0434762389905359	0.0268378849781306	0.00597491411675122	-0.0195136403112766	-0.0238118280676709	-0.045829489810147	-0.0781275005785298
0.429981820137783	0.0885553144517321	-0.14451850485278	0.216207066556047	-0.00594989795450529	-0.00923755556547379	0.0564665120035338	0.0324106990113548	0.0141900746071255	-0.00759372675998954	-0.0177771234237989	-0.0310783948005125	-0.0419029891384252
0.932622476190476	0.0673775238095239	-0.481875274056381	0.0469441904761906	0.00490587301587309	-0.00260944300144295	0.0159753809523809	0.0139736190476191	0.00239700000000009	0.00114821500721507	-0.00363797979797964	-0.00950648784548769	-0.0170808398268397
0.924143174603175	0.05973750370947	-0.475571356387071	0.0515234920634922	-0.0141903376333811	-0.00683583860583847	0.00682203629703637	0.001037950937951	-0.00363118625818615	-0.0105130881196098	-0.0324780330553518	-0.0307033284166813	-0.0250166201093311
0.0725161746517165	-0.00668841870722277	-0.0161845611296058	0.0480676710183721	-0.0122102984272968	-0.0110209081204032	0.00381843417384464	0.00137186588582212	-0.00266186963890869	-0.01161560327385	-0.0106889917868011	-0.0167611639584222	-0.0175550876210896
0.858386422022422	0.141613577977578	-0.422762221615442	0.0932069113109112	-0.0043934534354535	0.0177865938505938	0.0402148779991937	0.0550545938505937	0.0514223979353978	0.0066965702075702	0.012055686428514	0.00795634979185122	-0.0222772310883207
0.577410685633529	0.364726214852678	-0.220959861947775	0.216821210974186	0.0797886102213877	0.0268798312540977	0.0966791369853867	0.070828789916065	0.0454239932559518	0.0533342207377427	0.0202125350471579	-0.0161039406972399	-0.00177236123020097
0.0241816784791393	0.0294475998010064	-0.00438025102914257	0.0150507965217809	0.0115543686521263	0.00483495956242491	0.0244640162361732	0.0194131842594195	0.0150620396586606	0.00819466410727562	0.0148172233033781	0.0101578516538786	0.00909560254840227
0.137819498617597	0.0149479601017942	-0.0143077770359529	0.143956828551602	-0.00819987379152903	-0.00430428625150922	0.0297191809805701	0.015354549986488	0.00426582502539508	-0.00625208002151911	-0.0130151297995227	-0.0242223452281098	-0.0284489873108111
0.0523273152605464	0.039869912998644	-0.0102913922392232	0.0287100632642699	0.00651047893696602	0.0154711836111467	0.0266314091856656	0.0177578246171434	0.0171519298063419	0.0109908312740563	0.0169973255950734	0.0272903908705064	0.0221811103698572
0.41458571036881	0.112979389568428	-0.121081076859946	0.256166734075634	0.026334654025145	-0.0178119163448089	0.0532259881119314	0.0481637184263576	0.0717209856869564	0.00426136884016803	0.0149738394741893	-0.0323058820746809	-0.0395035400404027
0.932183047619048	0.0678169523809524	-0.481295437134089	0.0477036190476191	0.000587926739926803	-0.0114183434343434	0.0174345714285715	0.00892398878898892	0.00841185714285708	-0.00541520834720832	-0.0202396366323734	-0.00599799711399718	-0.0152915425685425
0.0839846980396809	0.0125027697318951	-0.0235396655807677	0.0464255963685005	-0.00345446129753303	-0.00179332872520643	0.0118007233258108	0.00857037092267934	0.00614211306333252	-0.00262389501136974	-0.00583554095603449	-0.00876666342386094	-0.00923066623893443
0.0164909173091993	0.00158764937951897	-0.00785633388667213	0.00130843632314487	-0.00209774288365203	0.00117045577147112	-0.00117273671314936	-0.000430314690726307	-0.00126180234772025	-0.000463643556090455	-0.0028705330000495	-0.00211636891088421	-0.00182927380395399
0.929491015873016	0.0705089841269841	-0.479567374418804	0.0486712063492063	0.00308450793650805	0.0050378412698413	0.0230146031746032	0.0103365440115439	0.00787001875901883	0.00406117460317468	-0.00414939393939395	-0.00542374170274162	-0.0123522286602287
0.0387365352749195	0.00673390394260896	-0.00656951375693919	0.0283455301739317	-0.000526915337822197	-0.000621276382569154	0.00854701097817471	0.00414775597172923	0.000923718992022309	-0.000574095860195675	-0.00438666596128866	-0.00614173933844967	-0.0087209040246945
0.902645714285714	0.0973542857142856	-0.457802583258214	0.0662387301587299	0.0159887619047617	0.0160841904761904	0.0371493968253968	0.028025563991564	0.0322392886002886	0.016036476190476	0.0035718590298589	0.0007686565656565	-4.22451992453388e-05
0.135567999907098	0.0832075561360793	-0.0375528113521774	0.0801562606187187	0.0229448774881084	-0.00505614223731449	0.036201941470913	0.0308781072134872	0.00384362126819063	0.00894436762539694	-0.00504916395626065	0.00533037611173262	-0.00139622858766525
0.933355142857143	0.0666448571428571	-0.481466054666232	0.048164857142857	0.00430667998668	0.0048920952380952	0.0168295238095237	0.0110890317460317	0.00769301587301574	0.00459938761238754	-0.0113630966810968	-0.0101542333222334	-0.0211507236098956
0.0540711329167084	0.0205187122345293	-0.0214622262177727	0.0154324928973457	0.00301483640313787	-0.00410398363430832	0.0020590181292165	0.0091269944285885	0.00625288629892635	-0.000544573615585221	-0.00101400938380884	-0.00365183469441849	-0.00468919903368124
0.31852875868191	0.0482934817994664	-0.0735861547621949	0.249341336556185	-0.0175738922689688	-0.0084292831005312	0.0465299915993149	0.029145502424856	0.00351414798301702	-0.01300158768475	-0.0258372395994238	-0.0399692441236157	-0.0518223210643967
0.931781841269841	0.0682181587301588	-0.481235855306326	0.0475781587301588	0.0009780375180376	-0.0064219884559884	0.0186321587301589	0.00855060894660908	0.00284630158730159	-0.00272197546897546	-0.00321195637695626	-0.0140449034299034	-0.0150599374777268
0.0754565751049285	0.0496020129346979	-0.00944757819287907	0.0636228704880794	0.0106163642618559	0.00752838266936957	0.0339894072380972	0.0215312175280204	0.0164336292772377	0.00907237346561272	0.0358959924697347	0.0313695906129612	-0.00145154603922383
0.410079614561117	0.117815531779632	-0.119977423851447	0.253780893375391	0.0124431704754089	0.0341746462156022	0.0724999745695668	0.0420337332316253	0.0445533156170925	0.0233089083455055	0.00653182394555368	-0.0381642473265265	-0.0372430291773596
0.659029785310353	0.271246971441463	-0.279474770822093	0.18244423005063	0.00708606061408878	0.020941840175513	0.0723834492176602	0.0597572080880518	0.0311235176179623	0.0140139503948009	-0.00542738712460977	-0.0276778130445627	-0.0294363789334369
0.655532324417756	0.319317694192198	-0.274848050328172	0.187588232071507	0.031671245864455	0.042118838921045	0.0718846611109329	0.0737726087744381	0.0532301181485093	0.03689504239275	0.00462510623416068	-0.0130305436820357	-0.0353073284129843
0.295805514018131	0.0422031523890031	-0.0707584216114244	0.220526453211772	-0.0031768308185518	-0.0101805314023984	0.0478147736829792	0.0239001977441579	0.00789066805000416	-0.00667868111047509	-0.0230901001174172	-0.0370524445462551	-0.0486703155606957
0.0953781561072654	0.00722155629913242	0.00240845771604452	0.126643970310934	-0.00207696763749898	-0.00477098075856754	0.0278030887900561	0.0157095654689088	0.0067865738729304	-0.00342397419803327	-0.00939586091241253	-0.0173540865198428	-0.0230675687337015
0.303942892751815	0.0493110768124337	-0.0603211033324688	0.263084599311677	-0.00942395955504105	-0.0082343860092664	0.0543300662236555	0.0304366292935981	0.0119209175501124	-0.00882917278215373	-0.0277890465966317	-0.0400310371363986	-0.0536423714755292
0.0546997906323912	0.020451658651057	-0.0220006302400963	0.0151289659077175	-0.00203787344369847	-0.00595446219494775	0.0100474516846152	0.00200887023070827	0.0050252593572199	-0.00399616781932311	-0.00223528519242394	-0.00446152768124838	-0.00731874334397176
0.0414966120359384	0.00372349072793869	-0.0145908363523608	0.0156124092558481	-0.00033609039826972	-0.00195766558548355	0.0037441862261124	0.00216168886957185	-0.000539190919318248	-0.00114687799187663	-0.00335589511487761	-0.00523104520742896	-0.00540115206587775
0.544473010440755	0.318248343240119	-0.199728968719346	0.226867299608553	0.0853434400731777	0.00937278498588923	0.0967441106737813	0.0462250420317389	0.0263372836992553	0.0473581125295335	0.0303593817893212	-0.030266190242236	-0.0221603194477349
0.0723452455115643	-0.00489984341627046	-0.0158400914440078	0.0478159155038819	-0.00822570669804679	-0.00902940037898003	0.00647927770386236	-0.000272704109617966	-0.0044077085335246	-0.00862755353851341	-0.0114394935742354	-0.0141033839243086	-0.0168822443185285
0.92676780952381	0.0732321904761905	-0.478458835451445	0.0484299682539683	0.0112459999999999	0.00773857142857148	0.019095	0.0136554062604063	0.00982500144300136	0.00949228571428573	-0.00284844022644026	-0.0180084643681172	-0.0127548174603175
0.455127885440528	0.179192261541656	-0.14048333769227	0.255352481427382	-0.00613158164401412	-0.00329595891486323	0.0649046231822883	0.0341074162963833	0.0122835830585771	-0.00471377027943864	-0.0298794117792174	-0.0454908873408984	-0.0499538197560602
0.121338938835933	0.0925140913587947	-0.0147373573632717	0.119430588607832	0.0283051125145047	0.0030071899101384	0.0825263263923786	0.0305371837525986	0.0321661019436781	0.0156561512123215	0.00625692607099473	0.00748028511575735	0.0334468766801416
0.302092417490234	0.103615873773367	-0.0779676583728753	0.212809851839003	0.0469507475523009	-0.0157206591083259	0.0592430232858692	0.0327088564358044	0.0272125201356166	0.0156150442219875	0.0200530520024415	-0.0253274292831088	-0.00928581732753253
0.571637582909292	0.276944183596246	-0.217382979086524	0.219708449854397	-0.0109520338275393	0.0251622536907594	0.077160494641982	0.0501069735418639	0.0366523416772392	0.00710510993161007	-0.00839173158670214	-0.0318371212599774	-0.0415943083879905
0.894715246753247	0.105284753246753	-0.451095574514832	0.07189141991342	-0.00710711399711406	-0.00339488600288607	0.0197647274947276	0.0124075144855145	0.00522219696969695	-0.00525100000000001	-0.0176622781662782	-0.0179658276168276	-0.0224710448734272
0.90696380952381	0.0930361904761905	-0.460531918311986	0.0644961904761905	0.00291817027417018	-0.00548330500940408	0.0239833650793652	0.00804572027972028	0.00678152696530532	-0.00128256736761689	-0.00339648885617305	-0.0105980073260074	-0.0214600307535601
0.129783366872155	0.0822277112480423	-0.0344682773269356	0.0793942489576163	0.0221854046576436	-0.00318542638661992	0.0417135210674403	0.0161791140108248	0.0138691768741478	0.00949998913551184	-0.00204163740916394	-0.00231455475520809	0.0026228088859104
0.930320222222222	0.0696797777777778	-0.479848004847574	0.0487064444444445	0.0116629206349206	0.00375780952380955	0.0122097113997115	0.0160081111111112	0.007473095959596	0.00771036507936507	0.000959272727272698	-0.00100774603174592	-0.0117324963924964
0.138066879246876	0.0140440962643391	-0.0143328891484746	0.144531567821921	-0.00728571974528464	-0.00648075083631244	0.0303473518285042	0.0142585172857206	0.00372505663751463	-0.00688323529079854	-0.0173178230914556	-0.0221752521669772	-0.0299905299700852
0.305646516414182	0.10493027510819	-0.0786330181900487	0.216054372474707	0.058032199326281	-0.0142538711683626	0.0595828080420506	0.0415290504079296	0.0336949203311766	0.0218891640789592	-0.00878124049500606	-0.0181132514548769	-0.0309908356657291
0.109296507734359	0.00420878391134723	-0.0227642485760987	0.0802719533234488	-0.00644571116472639	-0.0136948326216784	0.0111550912100592	0.000673247598410837	-0.00111008779315336	-0.0100702718932024	-0.0152667169580042	-0.0177496011966853	-0.0224778675847663
0.040592024551568	0.00402153137797037	-0.0137515580233772	0.0162010553803181	-0.00329823689573139	-0.00573073423789411	0.00483606528494324	0.000158587464397154	-0.00109047503611465	-0.00451448556681276	-0.00360216938816584	-0.00671402620264312	-0.00532323400572225
0.470634750430559	0.168355080509694	-0.16585344770451	0.216062739756617	0.00375309440152882	-0.00116634212569278	0.0584413928058606	0.0402278351601709	0.0223318081165574	0.00129337613791802	-0.0190032713329406	-0.0307796106726823	-0.0420881178687515
0.351349420713155	0.072161659284924	-0.105757247861279	0.209124546250668	0.00435189429710592	-0.00387352301566346	0.0553930628421598	0.0363469749089061	0.0157593539572248	0.000239185640721229	-0.0155419684273176	-0.0252248372051936	-0.0369032696402423
0.644807073501611	0.17627134235922	-0.270397611961276	0.184763651816082	-0.0116095977914282	-0.00762296972867349	0.0430000033234433	0.0251339047645726	0.00826604635005246	-0.00961628376005086	-0.0219047194481735	-0.0427554557185392	-0.0483809195589789
0.321421168165467	0.0961495188410796	-0.0777859724122187	0.243269435009136	0.0190096316055337	0.0462982672662881	0.0726376843054868	0.0607224606017469	0.0315682063542927	0.0326539494359109	-0.0047845726751124	-0.0157098510813426	-0.0245670586943467
0.1091371257481	0.070392225875521	-0.0289787236476659	0.0665582070652023	0.0196118729046342	-0.0030709292587956	0.0256430042914392	0.0251690434763906	0.0156400265018186	0.0082704718229193	-0.000916003828405551	0.00805967203908535	0.00552948267813927
0.0871672324698015	-0.00315765695426751	-0.0238522287007551	0.0482810871030788	-0.0103652505171527	-0.00659407888848706	0.00899723952555462	0.00365288092100875	-0.00237382127199728	-0.00847966470281988	-0.0141123694084251	-0.0131832062293379	-0.0160192901524772
0.856891225441225	0.143108774558775	-0.42276114345279	0.0917252824952826	-0.00337392096792088	0.00807811655011648	0.0389878914418914	0.0424896013986015	0.0218101663891664	0.0023520977910978	0.00987615151515164	-0.0152875161570455	0.00737026911976923
0.392762355682875	0.0725285101069942	-0.10932479472628	0.257825136380617	-0.0120142394794926	-0.0146497547698422	0.0508657366684825	0.0267669766237198	0.00131076199938512	-0.0133319971246674	-0.0319685950468722	-0.0492944977438991	-0.0616193977374399
0.56972394007686	0.282664054066921	-0.218324167829155	0.214762686185766	0.00923044746431267	0.0214752007967085	0.0746367213046614	0.0553768149072468	0.0231289063034058	0.0153528241305106	-0.00373807438395579	-0.0244936794279428	-0.0513309494659443
0.0255565647768833	0.00706759360766743	0.002753120386928	0.0257922116053769	0.00118390150766431	-3.1322113146607e-05	0.0111254685601299	0.00669520524939182	0.00499026138814447	0.000576289697258855	-0.00177527344048291	-0.00369611062249428	-0.00482790186634134
0.136554032337844	0.0231458994335087	-0.0251952609700612	0.114869618062991	0.00090604621078566	-0.000806333866154418	0.0271607422313947	0.0145281483068856	0.00894382832738541	4.9856172315621e-05	-0.00702667640084068	-0.0138668390129453	-0.0190818524704038
0.105232831537649	0.0319993166306493	-0.00463377934721317	0.121722908660769	0.0208948649622464	0.00636543870978558	0.0482499571736491	0.0284569888054282	0.0231404535495325	0.013630151836016	0.00115879433745754	-0.0105692976788173	-0.00684128798862169
0.0779928101791815	0.00827277243665493	-0.0221341830574113	0.042455696734602	-0.00131381833217369	0.00310597384453527	0.0151121087653679	0.0103929106550613	0.00467753076413083	0.000896077756180794	-0.00234725376631011	-0.00818882687285882	-0.00705132058804256
0.661788694445878	0.269473518668976	-0.278123815044313	0.187705908728725	0.00680303349549849	0.0168121962877491	0.0671382206333566	0.0390212081567671	0.0314199883257464	0.0118076148916237	-0.0131694087215234	-0.0221009759978368	-0.0422232649907764
0.131030656697988	0.0115248987969808	-0.0117889176384858	0.141369369569672	-0.00579962000300108	-0.00818993281212371	0.0308617892600055	0.0173068369582196	0.00571749119477893	-0.00699477640756239	-0.0133882484125278	-0.0226379463422276	-0.027285303457609
0.100094285859982	0.0653355001454215	-0.0300665149183467	0.0496905779704618	0.0163360560735913	-0.00137067535667545	0.0125990083532774	0.0142716814097637	0.0179257553900069	0.00748269035845792	0.00185287747011478	0.00443452416133916	0.00127770186373645
0.889374706626707	0.110625293373293	-0.448024759842823	0.0731164044844045	0.00844949628149627	0.00738702497502497	0.019327690975691	0.0174459104229105	0.00201215912269992	0.00791826062826062	-0.0105784205794206	-0.0139497108447107	-0.0242569261898051
0.934613714285714	0.0653862857142857	-0.482391234381807	0.0477462857142857	-0.00304667155067151	-0.0153719463430035	0.0144146666666667	0.00161212698412694	-0.000777592185592146	-0.00920930894683747	-0.00803803174603179	-0.0157530111228641	-0.0209376602841602
0.47448523031019	0.168700895598694	-0.167780888397845	0.21709975695186	0.0094884751681758	-0.0300159115531425	0.0705988902572781	0.0228046422259095	0.0284458832063126	-0.0102637181924834	-0.00962939999897783	-0.0353722136813374	-0.0429401696383087
0.888974633810634	0.111025366189366	-0.447872988750482	0.0730564773004773	0.00625923342154922	-0.000979339952788871	0.0183043647463648	0.0126905525846702	0.00648681757131753	0.00263994673438017	-0.0112395516890517	-0.0156184026417683	-0.0227847343897932
0.89249098989899	0.10750901010101	-0.450824652875246	0.0702312323232323	0.00404440692640695	0.00308658541458551	0.0266002871572871	0.0127939540459541	0.00632807359307352	0.00356549617049629	-0.0141754620194047	-0.021807910977911	-0.0229671385482422
0.661565854884099	0.266192727417486	-0.278896202149984	0.185438937742629	0.00739606817295135	0.000574713077351352	0.0645166105875168	0.0406599698109076	0.0198392010865435	0.00398539062515135	-0.00918579058410596	-0.0213274315268714	-0.0386978930595627
NA	NA	NA	NA	NA	NA	NA	NA	NA	NA	NA	NA	NA
0.657810958483044	0.269744358848298	-0.278434124478121	0.182936448862299	0.00447302802942062	0.0102279846649345	0.0707050848806992	0.0331594697930327	0.0158731554171992	0.0073505063471776	-0.0181714863741956	-0.0328093060074485	-0.050159680511413
0.000527220063334097	0.000538015652023383	-5.55775841191454e-06	3.58115317140816e-05	0.000174826517776654	4.87790779085613e-05	0.000378707930248651	0.000224045778345195	9.60161144661225e-05	0.000111802797842608	1.58574019084254e-05	-2.21169630056273e-05	-7.94853801090575e-05
0.902855682539683	0.0971443174603174	-0.458659177252901	0.0646887619047618	0.00721949206349204	0.0177026984126983	0.0293698759018758	0.0178972582972582	0.0126954040404039	0.0124610952380951	-0.000629433899433929	-0.00612015262515275	-0.0167628092365152
0.0502001058471462	0.0072080968552434	0.00528793825578269	0.0678016193318008	0.0012675409875954	0.000365718094405838	0.0204379237888198	0.0132427225076059	0.00472542007747127	0.000816629541000619	-0.00443186862484535	-0.00591407812074564	-0.0116382857191575
0.194709370823548	0.0680446101884634	-0.0458549696683123	0.142852545814796	0.0100975933517335	-0.00412116609962282	0.0452118331586322	0.0265528009045447	0.0148267615103754	0.00298821362605534	-0.00745913104893414	-0.020604184817531	-0.0224994337126616
0.905781777777778	0.0942182222222222	-0.459098079308623	0.0663288888888889	0.017241111111111	0.00606723809523813	0.0324192698412699	0.0215349927849928	0.0193197142857143	0.0116541746031745	0.00378341847041841	0.0221646021756022	0.00780087806637797
0.00638286097085929	0.0239612010732223	0.000375149558105975	0.00741826393534014	0.0113180117883653	0.00439346107618874	0.0117189183061169	0.00534857507849899	0.00704649735636594	0.00785573643227701	0.00717727344020244	0.00538162418183668	0.0063663310050177
0.0364674242247997	0.0070192420554803	-0.00568977154579568	0.0281214312482493	-0.00123191092246603	0.000370834323179872	0.00699067354140181	0.00384770019047442	0.00245439865962505	-0.000430538299643082	-0.00272736318551667	-0.00645981880814578	-0.00716840855464388
0.0116327015890826	-0.00113733970021248	-0.00255343834546386	0.00654903904178625	-0.00173995100844383	-0.00276235279314375	0.00110437759635245	-4.04643786230431e-06	-0.00202547506625964	-0.00225115190079379	-0.00270349377733208	-0.00396608718380936	-0.00336084884556096
0.0159771291730525	0.0296987443520215	-0.00230622083267341	0.0116323873859471	0.00992325522467376	0.0099372770027712	0.0136536689992033	0.0123596277966394	0.0100156811327977	0.00993026611372248	0.0106896726845786	0.02107576985559	0.0104170187817951
0.197481894591708	0.0686481693783165	-0.0477199718539158	0.140532910128682	0.0074216858594853	0.00141974789085342	0.0438393872040211	0.0237952200611218	0.0152364883837407	0.00442071687516937	-0.00238776810348329	-0.0136890195644673	-0.0105784307961777
0.890060477966478	0.109939522033522	-0.44837424378066	0.0727239664779664	0.00230251570651574	-0.00741115329115327	0.0241739592629594	0.0151378662448663	0.00206658483999667	-0.00255431879231882	-0.00814209364027774	-0.012247081141081	-0.020017739094239
0.30284200376246	0.0447663898120777	-0.0749654345778299	0.221054868915689	-0.015421892143187	-0.0164623613895329	0.0394913927604104	0.0192468821163819	0.0113902682334497	-0.0159421267663599	-0.0240337189138882	-0.0408739902502232	-0.052010583043961
0.527339151359492	0.122425666100613	-0.189050168537325	0.229749885232025	-0.0222173512803912	-0.0232142230436421	0.0515368737283344	0.0246358577227673	0.000779053133137753	-0.0227157871620166	-0.0409194218571568	-0.0582889559689634	-0.0738068722448044
0.139939768478587	0.04339644271357	-0.0305983223066913	0.106148192524769	0.00330542107912574	-0.000487829373863824	0.03091952446513	0.0159752450749716	0.00918061685325289	0.00140879585263096	-0.00884337282938724	-0.0116039069812165	-0.0148924329997545
0.857774927072927	0.142225072927073	-0.421948058402373	0.0941295173715172	0.00857262780356882	0.000433561113216241	0.0437288593628593	0.0243009825664531	0.0335588257298256	0.00450309445839259	0.0167262637362637	-0.00586125874125876	-0.013659437629622
0.301841694836986	0.0451867265957736	-0.0751628839909568	0.219031177666855	-0.00748709240779016	-0.0227955352637201	0.0489441667635344	0.0232758605681546	0.00717650687997468	-0.0151413138357552	-0.0247104042793142	-0.0340977506733632	-0.0444469549488333
0.205817345078015	0.0763709252844407	-0.0527302812856855	0.140151607608303	0.0249302939577205	0.00923174698186965	0.0518890945717682	0.0353101944150655	0.0288374744873686	0.0170810204697951	0.00109949554000943	-0.00349085540750796	-0.0131950624299579
0.299189598046893	0.100921633926266	-0.0745491240015794	0.21820841731409	0.00883504079092995	0.0538019072085091	0.0826013551213959	0.0744671490733446	0.023913775710181	0.0313184739997195	0.0250902373354696	-0.0206176594679189	-0.029088750173942
0.536586958253071	0.124220534722351	-0.197316468850449	0.223027159771658	-0.00905451603475582	-0.0318714520509078	0.0515345720617185	0.0252289400548368	0.00342496301626871	-0.0204629840428318	-0.0362029567423933	-0.0592471626020408	-0.0761007093315547
0.443401010880213	0.152612465350738	-0.153392679428869	0.211705502347495	-0.00998369185776926	-0.0083742448940422	0.059492906147731	0.0335327693585364	0.0166843211710099	-0.00917896837590576	-0.0173651805622642	-0.0307547095144969	-0.0452989108824196
0.576860387295511	0.285293129373646	-0.217190528943372	0.224639181083731	-0.00219694024803962	0.0174433482732895	0.085954558170013	0.0618114546122752	0.0244832283524049	0.00762320401262495	0.00488402367807983	-0.0263655602935247	-0.0367818447665167
0.0164456446486312	0.00715415705629366	-0.00463376098797947	0.0102375625394455	0.00116714012908284	-0.000412161612877701	0.00165656655537907	0.00285540313809616	-0.000696342304640999	0.000377489258102569	-0.00277011015405422	-0.0007513628800974	-0.00249725464091748
0.0115664827645238	0.0076002594622483	-0.00226660815355263	0.00543474931786697	-0.000482707616590319	0.00520882249586615	0.0040115009717279	0.00194795828057001	0.00185205398311044	0.00236305743963791	0.00189268692663704	-0.000213518335035825	-0.00135501717230897
0.300830645879668	0.0416569976283081	-0.0752908568154767	0.2182406864296	-0.00727449652018214	-0.0240766773285677	0.0468424781545225	0.022950041691423	0.00193924865230766	-0.0156755869243749	-0.0266215843457114	-0.0340358351706778	-0.048847077989845
0.905785523809524	0.0942144761904761	-0.458837755018676	0.066854476190476	0.0130285079365078	-0.000995732894556456	0.0350261428571427	0.0380948571428571	0.0256316410256409	0.00601638752097566	0.00366811255411237	0.00348053679653659	-0.00838272165845877
0.905484444444444	0.0945155555555556	-0.45994518316528	0.0645755555555556	0.0136019365079366	0.0210680317460318	0.0345734603174602	0.0227714603174604	0.0160522063492065	0.0173349841269842	-0.000395810744810654	-0.00623838988788983	-0.0085465411255411
0.0716901961309254	0.0465136447245156	-0.0247625218635439	0.0277990058247272	0.0141355744932313	0.00394038628889015	0.02555874171299	0.0166641772299991	0.00707153705155654	0.00903798039106073	0.000520621501060567	0.00463047050299133	-0.00376364472028969
0.653246317051668	0.271190656678677	-0.273986522320257	0.186968587198204	0.0135031213921308	0.0180126431928405	0.072188034673903	0.0570313728216916	0.0317463365710684	0.0157578822924856	-0.00128773670858551	-0.0201204571779507	-0.0373168730177351
0.0729820032966488	-0.00382099653141667	-0.0150515658455646	0.0508290910917961	-0.00819733824655826	-0.00703211254189796	0.00770133401873521	0.00185033841244063	-0.00242043079670942	-0.00761472539422811	-0.0109797504637845	-0.0140385004574816	-0.0163005329408723
0.0529269639750038	0.00444088834758685	-0.00691680314371567	0.0458946695421493	0.000167615480543788	0.00133467244010192	0.0136545471485521	0.007024772216671	0.00359895237844301	0.000751143960322852	-0.00320945513268448	-0.00786640174744422	-0.00977485604905156
0.898890920634921	0.101109079365079	-0.455329524853923	0.0676424126984126	0.00741770451770463	0.0112161645021644	0.0226059365079366	0.0205155641025642	0.0100972979242979	0.00931693450993454	-0.00252374680874679	-0.00716738616938606	-0.0220335945165945
0.445462110204342	0.178428380676585	-0.133436215575251	0.260583291452352	-0.0172908072134932	-0.00750770533589612	0.0689502301652358	0.0307590850008225	0.0125698716750773	-0.0123992562746947	-0.0276918718235756	-0.0488723564483602	-0.0629965781750748
0.0271992947693535	0.00946210621567282	-0.0112200708518035	0.00761461097612601	-0.00457382550753216	-0.0025272864412887	-0.000339160660037769	0.00127299234111282	-0.00370911126585874	-0.00355055597441043	-0.00400723658789204	-0.00569481516027993	-0.00327765805079185
0.659460180465605	0.26858356377582	-0.278685751268394	0.183282167633646	0.00995986477817423	0.0144104593389521	0.0644086931456428	0.0471080920778414	0.0317366828500016	0.0121851620585632	0.00137603378521389	-0.0195410932047416	-0.0319638941888721
0.300042101779235	0.0451776434040253	-0.0749255968060559	0.217150326280161	-0.00968158892774423	-0.0161304456218168	0.0462401437266215	0.0204211105817219	0.00331007644233267	-0.0129060172747805	-0.031227179527191	-0.034242389699142	-0.0452322710457856
0.0903605663734063	0.0108212250465992	-0.0194968481924278	0.0652013641925036	0.00313422750455704	-0.00267953154726078	0.0195365796633052	0.00881345671103438	0.00978108882258805	0.000227347978648124	-0.00243824574711804	-0.00588769768838179	-0.012746903837145
0.891964917526918	0.108035082473082	-0.449245463625684	0.0726684158064157	0.00398797025197029	-0.0058063261183261	0.0244962094572094	0.0136773291153292	0.00109385447885457	-0.000909177933177907	-0.0173977784437784	-0.01202614816556	-0.0246605580080455
0.0139518283701247	0.00695590708771854	-0.0035689692750784	0.00984970558218046	0.00219476513783028	0.00274564446056653	0.00538685308045678	0.00250717988377272	0.00442761072941319	0.0024702047991984	0.00233479217242346	-0.00269849785251131	0.00127854313446844
0.482184798301712	0.263414296943044	-0.171635983627369	0.217595251922009	0.0974902634822536	-0.0616880037205691	0.0710224146790693	0.0477141965377689	0.0913660493772991	0.0179011298808422	-0.00563523113512948	0.0297520257764862	-0.00874261585670988
0.921598285714286	0.0603583871931797	-0.47386916712451	0.0524728253968254	-0.0126352254999902	-0.0196865541125542	0.00053791652791646	-0.00102563036963033	-0.00416152525252522	-0.0161608898062722	-0.0192054448942871	-0.0241385088212441	-0.0329409335267415
0.09336244037503	0.0551805271857041	-0.0275295556024867	0.0481897532411888	-0.00527837488442751	-0.00532439577834816	0.0249824078817529	0.00627847985159065	0.00552591721091324	-0.00530138533138784	-0.0101747600545484	0.00298882858704223	-0.00389944678234898
0.933761714285714	0.0662382857142857	-0.482439322222855	0.046851619047619	0.0116595873015872	-0.00802143456543469	0.0257409523809524	0.0295960952380953	0.011478380952381	0.00181907636807621	0.0123670952380952	-0.00154861904761905	-0.0158026784326785
0.579752203682431	0.362614931276522	-0.221912774557054	0.217067189257521	0.0121110628386156	0.0229734386795116	0.11526218828657	0.0762712932658757	0.0431859929358122	0.0175422507590636	-0.00152240275596371	-0.0185068553191309	0.0151534570802893
0.113025868002978	0.0364291111284835	-0.00786972678315069	0.125302964536588	0.00840486343703371	0.00827017773327134	0.0463328992964121	0.031638501483461	0.0225582639750468	0.00833752058515252	0.00220153073808979	-0.00281460269826743	-0.00698536594515592
0.0740268220984401	-0.00513544284830353	-0.0234388992911126	0.0328862524108999	-0.0103404721583454	-0.00713701448949904	0.00312956704474034	-0.00188738985728742	-0.00285486001568321	-0.00873874332392223	-0.0121627724662428	-0.0112902579507909	-0.0154542311904088
0.665989144509313	0.314608488376108	-0.282191211245885	0.183120252316084	0.0364306806713229	0.00352176159937845	0.076490011138694	0.102583237147612	0.0308911308055456	0.0199762211353507	-0.000153598197956462	-0.0059116198191822	0.00623977133167408
0.302093884077793	0.0464077281804627	-0.0590813154224999	0.263880592112683	-0.00477163974986161	-0.0141174194118535	0.0542732849219488	0.0360383905290282	0.00482834870166893	-0.00944452958085751	-0.030190937885577	-0.0466908738890153	-0.0525364626612205
0.552360491608927	0.313384477256797	-0.202920170794671	0.228791727986558	-0.00982872473306617	0.000423181467294254	0.111131495636352	0.0482172654588349	0.0226240576029799	-0.00470277163288602	-0.0208623052926606	0.0244386770830849	-0.0261948817370166
0.886943448551449	0.113056551448551	-0.445400234108233	0.0752076625596625	0.00381281696081692	-0.013610947503477	0.0265912022422022	0.0168109375768709	0.0115155979118921	-0.00489906527132999	-0.0122443531085358	-0.0164152208347208	-0.0211713798057808
0.0481464688035664	0.0186827377098278	-0.0193485462585789	0.0131324430179274	0.00727509686972058	-0.00328061774579103	0.0144956946447992	0.0047220686313781	0.000767850402287079	0.00199723956196478	0.000984735672570868	-3.37293892164608e-05	-0.00508172096444291
0.063675850386375	0.0245251170104302	-0.00271813949892021	0.0665446492576764	0.00630727894291597	0.012411551011059	0.0254677476273053	0.0167383170963788	0.0120657953665777	0.00935941497698749	0.00684766167335689	0.000512096079326729	-0.00241534803360036
0.0732380419733377	-0.00470904819829916	-0.0157930809891196	0.0489921701203676	-0.00978047272893517	-0.00941758872270208	0.00786456035816868	0.000522826584010636	-0.00527048774810923	-0.00959903072581864	-0.0124725911131957	-0.0138951011504801	-0.0194301167015822
0.85812834987235	0.14187165012765	-0.422543747848955	0.0932045390165389	-0.00351874436674438	0.00685327092790244	0.0335184380064379	0.0211706613386613	0.0135744228549227	0.00166726328057898	-0.00802690103360693	-0.0211789564284037	-0.0289719815684832
0.904410063492064	0.0955899365079365	-0.4588680436406	0.0656588253968253	0.00120819142261241	0.00400762770562757	0.0211169206349207	0.0217227518037517	0.00939015007215005	0.00260790956412005	-0.00418076479076479	-0.0125621660561661	-0.0154509933399934
0.306848026667886	0.0465234164922013	-0.0617047652137209	0.263651401903543	-0.00466233015565198	-0.00980947809868482	0.0550086810442128	0.0309237849816129	0.00618901574448105	-0.0072359041271684	-0.0227011197825156	-0.0401337256406883	-0.0453091252130727
0.020555150009614	0.0239723165345312	-0.00213721272166378	0.0158240626405411	0.00942653053274124	0.00509711626212412	0.0111780840517598	0.0107975621800093	0.0125633600045767	0.00726182339743268	0.00499647272713764	0.00492907768871633	0.0033468635616892
0.199403661704099	0.0766827183331861	-0.0477374560988494	0.142947172133124	0.0186839801776832	0.0114721740262914	0.0443001718371188	0.0408174555063048	0.0339769826042932	0.0150780771019873	0.000232966507176746	-0.00665585736575347	-0.0152668739343654
0.0244714754117654	0.0286658960126229	-0.0045888158535715	0.0148798564804572	0.0108927653245971	0.0106729081039699	0.035800603945671	0.0292548139820686	0.0258237598203692	0.0107828367142835	0.0103234663932155	0.0127695395948468	0.00775535528926772
0.0129068568168126	0.000969600300585184	-0.000938058564499722	0.008150202636533	-0.000993040644043621	-0.000204678529986043	0.00313783180095528	0.0019206453517672	0.000401213060067299	-0.000598859587014831	-0.00206816371631833	-0.00347719019894591	-0.00312190604959556
0.451216075743592	0.157763936637217	-0.15762109662245	0.210432743325221	0.00677384061534536	0.000226597299116615	0.0613619855387015	0.0445789103858755	0.0194508352639569	0.00350021895723102	-0.00605664672001632	-0.0265829961709143	-0.0423155511839702
0.0881873961742676	-0.00200925625897269	-0.0230400085742769	0.0507458642245982	-0.00756897870217323	-0.0037628592006224	0.00831020669185546	0.00135386057015217	-0.00340262505790771	-0.00566591895139781	-0.00981879602647549	-0.0115184290924438	-0.0143786542427601
0.0972282562417775	0.0374979625788474	-0.0179089283803522	0.0792116958373841	0.00787769153087241	0.00479144480671823	0.0335176822819424	0.0216772116722497	0.0123130932836524	0.00633456816879531	-0.000290799170889214	-0.00770356484480926	-0.00827633219301226
0.0602231210491254	-0.00468366962819635	-0.00719258320504238	0.0522040158772482	-0.00788206672185603	-0.00881624570052448	0.0075598175736218	-4.53096291645194e-05	-0.00454311420825152	-0.00834915621119026	-0.0135043419045392	-0.0160808664923658	-0.0199856368804958
0.113659888106504	0.0686104022934771	-0.0316302356334281	0.0670371088991971	0.0323778787893756	0.00172160045572244	0.0268780442021705	0.0173275198554283	0.00840030289997495	0.017049739622549	-0.00232760921194877	-0.00547849182764748	-0.00391056334354388
0.0647214861841171	0.00531193125572425	-0.0154199454046938	0.0413602904735994	0.00592247285693459	0.00443604827571892	0.0125925657535198	0.00351187951646249	0.00170565969233162	0.00517926056632675	-0.00283271880277384	-0.00218272755608734	-0.00727214015161196
0.933330603174603	0.0666693968253969	-0.482628648639522	0.0461560634920636	-0.00330186435786439	-0.00136827994227995	0.0145218730158729	0.0141200634920635	0.00151399066293179	-0.00233507215007211	-0.00420836507936495	-0.0116868975468976	-0.0289382991452991
0.5460432012153	0.31741858519262	-0.200082379319649	0.227723799948725	0.0997123540342082	0.00640000532226226	0.0735182682220508	0.0759321421160638	0.0413412551864901	0.0530561796782353	-0.0113013211249606	0.00150976705425743	-0.043704816886538
0.891835252525253	0.108164747474747	-0.450466589308528	0.0701936363636364	-0.000688895992895899	-0.0160649785769785	0.0257309076479076	0.0115581356421356	0.0035091859251859	-0.00837693728493727	-0.00986874641148328	-0.0225670525585525	-0.0255087897979214
0.00916630904246414	0.00064492612279214	-0.00147932170443586	0.00834324427002135	-0.00163151819148804	-0.00241783812923551	-0.000115970755547456	-0.000737862473444961	-0.00124837162237174	-0.00202467816036177	-0.00203534606676512	-0.00264976832504176	-0.00341700662772564
0.00809686533771384	0.0233083095015975	0.000303074446768133	0.00783644496681294	0.00422246161913253	0.00380682437428667	0.0145468337485646	0.0095652503394382	0.00467463524372537	0.0040146429967096	0.00697685142418126	0.00367625875192161	0.00237713812647525
0.460657309712518	0.314198126329065	-0.146583744216554	0.24982962082702	0.106326423873772	0.00860739236630242	0.104393430739971	0.0742035873762011	0.0256745218241159	0.0574669081200374	0.0652806997264398	-0.0261523789508277	0.0395910955117236
0.0510263771735181	0.0402139082509744	-0.00965052847862783	0.0286782797895966	0.00112491461800639	0.00592549337343314	0.0211336752613458	0.0302962026827029	0.0374848786052506	0.00352520399571976	0.0302708599783405	0.00312288526124917	0.00819289493609798
0.319185508386561	0.0460850937405441	-0.0759578622065057	0.24406414240709	-0.0155071076159635	-0.018325610522808	0.0469380893658154	0.018397005459214	0.00369760611198106	-0.0169163590693857	-0.0295082172620243	-0.0425555090010924	-0.0527721667701595
0.842366633810634	0.0866644044777463	-0.411530439469937	0.100068921744922	-0.0133598122029329	-0.00857342935277627	0.0301796955354587	0.0150861853143417	0.00339144039294037	-0.0109666207778546	-0.0138084739789361	-0.0263429642146403	-0.0383527077931441
0.856206967698968	0.143793032301032	-0.421966852647686	0.0928885878565879	0.00164168333627168	0.00496978021978023	0.0313950119292473	0.0227508722976371	0.00626851542901541	0.00330573177802596	-0.00840620460035313	-0.0135837131408323	-0.0262460426516036
0.0472728576435588	-0.00599999390389262	-0.00805668175623828	0.0328570024456536	-0.0109835140835756	-0.0102142683204815	0.00100572406967743	-0.00414141578944549	-0.00765371174007214	-0.0105988912020286	-0.0121193734519325	-0.0145145796527907	-0.0176336641401243
0.0168996578286446	0.00828966191830133	-0.0050658848658353	0.00966872945560226	-0.00136121275401579	0.000192853594017339	0.00204164929148248	0.00217785748485511	0.000726694105553538	-0.000584179579999223	0.000956813215216897	0.000299815008597881	-0.00296395858350474
0.210623767199638	0.020238783011278	-0.0235681883111636	0.230503550170321	-0.00952994759419334	-0.0068850722895272	0.0501737839969976	0.0287436361170434	0.00756538284898253	-0.00820750994186029	-0.0191569833307448	-0.0309510107820539	-0.0438324380311643
0.14232625477449	0.0561133057915845	-0.027685622814991	0.114934677863839	0.0136239200983042	0.0057028116143128	0.045103930559678	0.0323240982523035	0.0213003141047455	0.0096633658563085	0.00608230232780171	-0.000993929473652538	-0.0147207485948338
0.639351756026728	0.172478043382116	-0.267214647239031	0.186063940747024	-0.0157817581949655	-0.0105290776775907	0.0446403333605759	0.0194102907971031	0.00617789534759394	-0.0131554179362782	-0.0355583913633523	-0.0433110785045431	-0.0613691409762949
0.851800666666667	0.148199333333333	-0.418697009410783	0.0947211111111111	0.00713565379065373	0.0112386608946609	0.0415727053502053	0.0275552096462189	0.0206865050505051	0.00918715734265729	-0.000702717837717803	-0.0181128578643579	-0.0171439246541512
0.129200659839287	0.083167028069431	-0.0339750169409697	0.0806166965067454	0.0143192194188509	-0.00615813289007526	0.043608966396456	0.0194491566367454	0.00601993489810895	0.00408054326438781	0.00752189931289951	-0.00316208672219173	-0.00254913328106257
0.0342748812980182	0.0079818527519018	-0.0048944280288253	0.0276135506183362	-0.000591031419037436	0.000627624040342993	0.0105961923856394	0.00474918397207004	0.00304247418982913	1.82963106527753e-05	-0.00167943200685364	-0.00317211163927388	-0.0051342516485879
0.481454993622526	0.258681233162989	-0.172126593162657	0.216069617019325	0.0206564449588485	0.0228917333288458	0.107016177899924	0.102359278089851	0.0458750234143139	0.0217740891438472	0.00320066357531273	-0.0117707200798075	-0.0360603839585156
0.372284663068226	0.136696668311011	-0.115341158521573	0.211684153517849	-0.00228217291826965	-0.00986237483591806	0.066179474561324	0.0346706269560054	0.0224403535945642	-0.00607227387709386	-0.0108119613923469	-0.0282343071659514	-0.0388402913430196
0.063906921507025	0.0243374546175585	-0.00312235540990721	0.0646161251186475	0.0187679615532663	0.00274155942818576	0.0345891893259049	0.0216608346675341	0.0143436489299832	0.010754760490726	0.00533790146132289	0.0011136992030855	-0.00435720590954833
0.0938611441229148	-4.04903364735337e-05	-0.0259845398424675	0.0516560829654237	-0.00968189191548224	-0.00712075503730966	0.0102705972436384	0.00184559757160746	-0.00369433101875297	-0.00840132347639595	-0.010969758065277	-0.0123625000072626	-0.016781443425309
0.906568222222222	0.0934317777777778	-0.460738484052162	0.0642917777777777	3.84704184708262e-06	0.00262046708846719	0.0236550995670995	0.0149654487734489	0.0128813015873016	0.00131215706515708	-0.00628572871572863	-0.00947752241222832	-0.0164452626262626
0.659865715971747	0.26508997865167	-0.279128311083112	0.184124502350471	0.0116888582945683	0.00587754826358611	0.0712177450381014	0.0381035519950149	0.0217500643615286	0.00878320327907722	-0.0249805738535486	-0.0333421606037937	-0.0447904370070747
0.101480687973927	0.0678785751787424	-0.0300709122969283	0.051319554052753	0.019540218983857	-0.00489942264615006	0.0151647225786631	0.0309824364795471	0.0076170756302326	0.00732039816885349	-0.00624346411983852	0.00949397061243569	-0.00227800544013168
0.397077288052998	0.0714335894748879	-0.111322601734103	0.25811648972478	-0.0190837940108798	-0.0155012952883374	0.0526478521640263	0.0225453076284106	0.00637508535156872	-0.0172925446496086	-0.0316707178731027	-0.0446986109313248	-0.0648737209588247
0.0767127118963994	0.0542002922837342	-0.00968978843122872	0.065911859746547	0.0250291004678099	0.0110734514330576	0.0325944120980889	0.0385652000406943	0.0506400634250671	0.0180512759504338	0.00943342794994836	0.0271778426682543	-0.00181984600751509
0.0341856451176835	0.00280993193716225	-0.0118048798178596	0.0134613891558405	-0.00369311371403814	-0.0038951025196849	0.00339849476242048	-0.0010302779887529	-0.000278797200144336	-0.00379410811686152	-0.00296500007939115	-0.00683471620510216	-0.0053811042353301
0.0123371055249434	0.0233436781727652	-0.000166025514664837	0.0120583114016985	0.0133074965126561	0.00612776692161108	0.0119557061889776	0.0149648881652206	0.0129899105918779	0.00971763171713357	0.00585276706051348	0.00912516735030925	0.00699366749992474
0.0080491562193535	-0.00241590470191832	-0.00252532500118042	0.00423562533378916	-0.00405720494378674	-0.00337131800830971	-0.00211480173416454	-0.00336371734098428	-0.00311696269281189	-0.00371426147604822	-0.00371084789325826	-0.00402701543928531	-0.00405802074663854
0.562219592816763	0.171253947016879	-0.213378525734519	0.216949495713799	-0.00769613847464234	-0.00544780203964834	0.053222702069686	0.0364208725484831	0.0136270513341961	-0.0065719702571454	-0.0270064212811651	-0.048170831675497	-0.0643063826656568
0.892642747474747	0.107357252525253	-0.450207311993041	0.071496808080808	0.0105661847041847	0.0115244112554113	0.0414311890331891	0.0247326688866688	0.0194340095460095	0.011045297979798	0.0148989161949161	-0.00782755701683935	0.000754291264291385
0.415075526115021	0.075409585145739	-0.123426366942854	0.251674442138947	-0.0103575462792828	-0.0156667675045166	0.0446313150242318	0.0257994946028915	0.000551879776840569	-0.0130121568918997	-0.0318365628709093	-0.0511166153094619	-0.0656377410332162
0.90203473015873	0.09796526984127	-0.457936195131857	0.0653586031746033	0.00720136507936531	0.00273847796647819	0.0172890974491626	0.0182802721410446	0.0117940634920636	0.00496992152292175	-0.010999762126762	-0.0126636404365738	-0.0250561183221661
0.00500355014992587	-5.91309001928171e-06	-7.55341070294542e-05	0.00625551033652237	-0.000366597289100439	-0.000768171787550679	0.00107987974648223	0.000157700206585542	-0.000294933560262591	-0.000567384538325559	-0.000832402548207985	-0.00149560527853105	-0.0016086898975379
0.934174761904762	0.0658252380952382	-0.483032193849498	0.0461385714285715	-0.00365941991341978	-0.00314752380952366	0.0176906666666667	0.00664264790764801	-0.000935441558441497	-0.00340347186147172	-0.00485172604193185	-0.0119385074925074	-0.0145405226995226
0.42041897797675	0.115917557449787	-0.1291458115268	0.245755608812804	0.0222235827475197	0.0543868221050622	0.103183814913538	0.0632801341543321	0.0423919530482514	0.0383052024262909	0.00234480269153586	0.0209924248863854	-0.0436958154278713
0.391062796543132	0.0704734837815484	-0.108134045665322	0.257886600282265	-0.01359576043078	-0.0237795356113136	0.0505503183461795	0.0198488359451391	-0.00492513140232226	-0.0186876480210468	-0.0295317394698063	-0.0507377574615547	-0.0690098485235061
0.66193812514071	0.315714375994309	-0.279887091511745	0.184818076879492	0.0141469692944755	0.0415217417755587	0.0799936860658548	0.0553871102664458	0.0578342114965548	0.027834355535017	0.00125510768957049	0.0148494198704899	-0.0150834377042591
0.111156300047744	0.0375780685890424	-0.00684783121279552	0.125185996643537	0.0184356330386135	-0.00552996891307887	0.0497190962629897	0.0312167581816504	0.0265588844492305	0.00645283206276732	0.0045096478810928	-0.00579836238436666	-0.0103748660759578
0.0159565503067145	0.00176799349821935	-0.00742348022772174	0.00176717236138814	-0.0033929236840251	-0.00302087813998233	-0.00115572321960527	-0.00147384346343512	-0.000398377848816973	-0.00320690091200371	-0.00201287978444519	-0.00328933041912174	-0.00359783068194376
0.367716001359109	0.129456969012758	-0.111727909883632	0.215055657264185	-0.00737140460949476	-0.001667362489851	0.0587819859013897	0.0369490867085756	0.016775713002819	-0.00451938354967285	-0.0119583710727695	-0.0340536109608578	-0.042806904652096
0.137741890865853	0.013865913432657	-0.0160056483584876	0.140752376793002	-0.00997741411252673	-0.0043825006821549	0.0309787671860063	0.0168235677214971	0.00317809801078575	-0.00717995739734081	-0.0171232770669421	-0.0243749839402064	-0.0316321275963191
0.0131485118408143	0.00133266182108559	-0.00100575453720333	0.00856682539979169	-0.00121262689816859	-0.00144824248851943	0.00266135740557886	0.00102748810438325	0.000258100651922579	-0.00133043469334401	-0.00238304311722659	-0.00376246131640783	-0.00346449156348583
0.203043324596295	0.136176253010829	-0.0511101652134041	0.139449632248165	0.0133660263684834	0.00961102008063527	0.0564133139231107	0.0737403477638892	0.0234428438196796	0.0114885232245593	0.00404539948497912	-0.00408740610117292	0.0242256219584175
0.0236854486652497	0.00432230269867077	-0.00889614472419204	0.00824495348297561	-0.00348164817867738	-0.00198131157058863	-0.00103748413150158	-0.000804993830034077	-0.000929536303922906	-0.002731479874633	-0.00275824137201646	-0.00336319123166488	-0.00415060952680186
0.906079587301587	0.0939204126984127	-0.459669221618538	0.0655204126984127	0.0107622222222221	0.00552505050505048	0.0229407142857142	0.0206240793650793	0.0207965584415585	0.00814363636363635	8.80793650793743e-05	-0.00530820779220786	-0.0138711773226773
0.933521523809524	0.0664784761904762	-0.483248189828543	0.0453384761904762	0.0135369523809524	-0.0267701332001331	0.0244691428571429	0.0187895670995671	0.0165778571428572	-0.00661659040959028	0.00926541269841263	-0.00106020346320346	0.00121682828282832
0.0798560166405674	0.0121731531355912	-0.0220496926549313	0.0449744598165249	-0.00159345365756254	-0.000321207117555497	0.0122401179162075	0.00867800096591502	0.00347479429054226	-0.000957330387559019	-0.00137666086066555	-0.00737914229463937	-0.00961475525964904
0.474808844123083	0.268587616866249	-0.166897021625011	0.218622717750472	0.112988340893163	0.0120294718151825	0.0788467992310899	0.0445938712237574	0.0707493738587111	0.0625089063541729	-0.00723971565696624	0.0311460459188619	-0.0352508181688084
0.202733687624332	0.0237208889893422	-0.0296951956260117	0.197255928689732	-0.00717143189980152	-0.00703157720793837	0.0374996836592755	0.0211808680139145	0.0050218119368434	-0.00710150455386993	-0.0172501011473927	-0.0313315058172419	-0.0389280970817866
0.904223206349206	0.0957767936507937	-0.457594503528362	0.0678167936507937	-0.00444926118326106	0.00300076190476195	0.0257092380952381	0.0218411269841271	0.00993979851151983	-0.000724249639249552	-0.00200527403315631	-0.00488860317460305	-0.0168916198246197
0.857405833499834	0.142594166500166	-0.423644581706076	0.0907274998334997	0.0389938548118548	0.0109677239492533	0.0370466181596181	0.0459388028638028	0.0372463973803974	0.024980789380554	-0.00360836219336225	-0.0139740662670663	0.00333745976245958
0.664221527172364	0.316910697257333	-0.282461739922718	0.181487823320986	0.0248967990990182	0.0302185411902204	0.0901344041525111	0.0580584048101868	0.0432943780839167	0.0275576701446193	0.0107952581481627	-0.0189152385749237	-0.0100236534527846
0.925165047619048	0.0599504642517099	-0.474956151119284	0.053521619047619	-0.0147937671217672	-0.0124363458763459	0.00709575180375177	-0.001678245976246	-0.00964816000373903	-0.0136150564990566	-0.0178335168165168	-0.0196332764834066	-0.0430899786526496
0.579381164587618	0.276689797541574	-0.221662825258777	0.217901005084161	0.00907215868104316	0.014753018028291	0.0774607988755922	0.0478509757554723	0.026625080334683	0.0119125883546671	-0.0145343694328901	-0.0226945566532495	-0.0542745401579459
0.302805691041437	0.0488034472952033	-0.0659823873665221	0.246431197847452	-0.00958228169565994	-0.0163286196679545	0.0493851825891719	0.0190810529370167	-0.000620938143519822	-0.0129554506818072	-0.0274916385306449	-0.0441708587283504	-0.054618727137822
0.1792116485712	0.0352235015610196	-0.0368528344229539	0.142964300111074	0.000243008975226305	0.0025656752484354	0.0390546559946889	0.0270976172467682	0.0146252258621923	0.00140434211183085	-0.00354906784014045	-0.0156148674459191	-0.0259155989853818
0.00111735548383582	1.91715049198231e-06	-7.87148961872897e-05	0.000106384910410264	-4.61178970216792e-05	-8.26908527748291e-05	0.000379732700764367	0.000239914627697386	-1.18013154889636e-05	-6.4404374898254e-05	-0.000138870436789917	-0.00017209660407407	-0.00023487366721767
0.0921093970747074	0.0555850899168379	-0.0267043483172534	0.0480953052907413	-0.00271763765261029	-0.00281491109445649	0.0143254909451426	0.0142108262995901	0.00629224910884933	-0.00276627437353338	-0.00752104514998338	-0.00437524549222784	-0.00413278442436003
0.882686417138417	0.0709833025917478	-0.443138067049123	0.0759686939726941	-0.00962979110857876	-0.0175464461094461	0.00455100776510986	0.00404600379881559	-0.0134423375634081	-0.0135881186090124	-0.0134749718869022	-0.0230741456002097	-0.0446250567359802
0.463545275666467	0.239525937766056	-0.164707102760491	0.209653908229106	0.00892402688219657	0.00380849572274444	0.0924169011985943	0.0376177488495484	0.0597677922479257	0.00636626130247048	-0.0141112000093783	-0.0156543465819035	-0.0338659131098965
0.479183228198492	0.258063271805872	-0.171599716401265	0.214154715710522	0.0277681740013097	-0.00579700938328859	0.123723696922582	0.0840643162118936	0.0467271535489017	0.0109855823090106	-0.00154350281040394	-0.0216983825278038	-0.0332663356089925
0.899735968253968	0.100264031746032	-0.456281595694769	0.0665840317460317	0.0128846349206349	-0.0021514423354424	0.0315119279609279	0.0171033607503607	0.0195523492063492	0.00536659629259617	0.00464170579420575	-0.000780135642135638	-0.00598446763367355
0.28152059416484	0.0471568565941449	-0.0650881089653159	0.217487597154698	0.000201360232816139	-0.00759157582887293	0.04789308562091	0.0210191011467471	0.00897273083508204	-0.0036951077980284	-0.0226710412816862	-0.0321360223079746	-0.0452073101980617
0.0228680189269978	0.00457112145486915	-0.0085853614628208	0.0078509068759551	-0.0024890527498276	-0.00216274387480194	-0.00132016836574862	-0.00128185712875035	-0.000973982106648726	-0.00232589831231477	-0.00431600691825975	-0.00389530449709359	-0.00475491040336827
0.0152607323040961	0.0297417015716309	-0.00232834405006319	0.0110061902554357	0.0111245313991459	0.0152110383328495	0.0148228278554963	0.0132523724966392	0.00991056992516383	0.0131677848659977	0.0111221632363813	0.0168457663350457	0.002938149948782
0.661582134040769	0.266152300216371	-0.280028618329677	0.18311602468939	0.0129169525227836	-0.000972908934998129	0.0701136801585359	0.0506466530039126	0.0315464663606871	0.00597202179389267	-0.000930294661240505	-0.0134518376835483	-0.0370689232373538
0.00561004020249246	-0.00027802139627209	4.7358371321215e-05	0.00740696317979263	-0.000724735046695351	-0.00121437082596735	0.00100144919319015	0.000680728805116951	0.000251616783273306	-0.000969552936331348	-0.00158401845931811	-0.00157080037839214	-0.00150239506422595
0.86009854034854	0.13990145965146	-0.425652821718614	0.089185904095904	0.0394387466389818	0.0118094798534799	0.0386456459684106	0.0282940444000443	0.0325626317016317	0.0256241132462309	0.00584014418914414	-0.00824334625185463	-0.0206792256909047
0.0163331208322906	0.00828612335658411	-0.00386399648172155	0.00783990544580635	0.00527298472588798	0.000267727307298519	0.00641585798083732	0.00596825135994904	0.00197829040166745	0.00277035601659325	0.00219744232504335	-0.00190976491423868	0.00082673064530616
0.93093873015873	0.0690612698412698	-0.479329212720717	0.0502857142857142	0.00287778066378053	0.0008960317460317	0.0146992698412698	0.0152396031746032	0.00289726118326117	0.00188690620490606	-0.0106221595626597	-0.0193156676558736	-0.0126426091543346
0.0662694407322303	0.00997362430306792	-0.0161545083088846	0.041789835318407	-0.000185673682716145	-0.00166694595310939	0.0154621603884602	0.00675865665436884	0.00252582270021735	-0.000926309817912765	-0.00163488950831898	-0.00654950617833647	-0.00893425722911469
0.0668562688809408	-0.00223336112983283	-0.0109341322086519	0.0520257450836298	-0.00987166341428392	-0.00906699213543435	0.00589940170292037	0.00210204360679735	-0.00482698842520477	-0.00946932777485913	-0.0126965914918689	-0.0178784100826753	-0.0203639048246843
0.857140555888556	0.142859444111444	-0.422986350041849	0.0915505552225552	0.0433299664779665	0.0149864573204573	0.0504372695082695	0.0325558743478744	0.0476408885558885	0.029158211899212	-0.00314470451770443	-0.00821701202392378	0.0167593964923964
0.10504099243757	0.0698441723093713	-0.0310879819626512	0.0539062080614475	0.00536729461219262	0.0189380130628655	0.0311152026665746	0.0221084108598586	0.0233169550663292	0.0121526538375291	-0.00401351235910793	-0.0142024702769147	-0.00431057030591674
0.323932850448298	0.0472988615888052	-0.0788891229196584	0.243918418368906	-0.0156151311278098	-0.0139960601470935	0.0419512140060028	0.0222600159219873	0.0049288518678588	-0.0148055956374517	-0.0279112357617441	-0.0420788828573589	-0.0572164151873018
0.301011388063701	0.0443669875697644	-0.0568870460747026	0.266316040507727	-0.00415563934077318	-0.0117652331647315	0.0550863500365678	0.0273882390513511	0.0101320857977414	-0.00796043625275233	-0.0297979089284541	-0.0373404171891653	-0.0554682677616362
0.842959745809746	0.0847967621639191	-0.41243922811775	0.0987575875235877	-0.0131916810877927	9.02627394392397e-05	0.0232115419899283	0.0139579718767072	0.00388416738603825	-0.00655070917417677	-0.0160297718823106	-0.0330336971635201	-0.0374876370559577
0.568208311845127	0.286158435010342	-0.21636802546725	0.217756720246872	0.0131443877284457	0.0227612255375818	0.083839468562945	0.0589684561367075	0.0327002486747924	0.0179528066330138	0.00067870557298233	-0.027931486021011	-0.0418080803894734
0.886314001776002	0.113685998223998	-0.446663580464248	0.0728704426684426	0.0167546013986014	-0.0116669765789766	0.0306427283827283	0.0170444803072743	0.0119552074592075	0.00254381240981238	-0.012709145122851	-0.0125262255522256	-0.0211103241660302
0.121852977036392	0.00559728790737003	-0.0301936690558148	0.0804842542107015	-0.00789371564833947	-0.0146144896574739	0.0122179972096273	0.00469303255791405	-0.000491853958997659	-0.0112541026529067	-0.0114410043478222	-0.0210240020533451	-0.0199108557647778
0.0897380478633837	-0.00281492226144282	-0.0243159191284363	0.0506648160621644	-0.00822964719113897	-0.00984943638977957	0.00752641607703308	0.00297835610530608	-0.00218241771626412	-0.00903954179045927	-0.0151595284914893	-0.0142761735599555	-0.0166904828772632
0.0125501827341421	0.0354532115901924	-0.00133170944480287	0.0115577075048415	0.0146984121231854	0.0115570253009868	0.0181391983459552	0.0143968026139686	0.0170595893171891	0.0131277187120861	0.00731879924698235	0.0121044447079125	0.0243723132089791
0.855935866133866	0.144064133866134	-0.421353238787512	0.0934330227550229	0.00288427239427236	0.0247810652680653	0.0372340155400157	0.0256973936063937	0.0130805398196576	0.0138326688311688	-0.00586029736929738	0.00320249512359783	-0.0235270464841315
0.417859711197449	0.110257301153828	-0.12445148749305	0.253186257056519	0.0482461876988947	-0.0171732503401207	0.0946958297751664	0.040877085834743	0.0658461867538154	0.015536468679387	-0.0130069187723487	-0.0161147015256669	-0.0307059023491071
0.143032563915277	0.055399402661544	-0.0311533626918652	0.108460079129387	0.00954095473114672	0.00537277889712909	0.0385286629166225	0.0311346935747349	0.0178571157527944	0.0074568668141379	0.00344092174838509	-0.00486590196211198	-0.018782717962775
0.884241759351759	0.0691398141549766	-0.44397267459703	0.0757760184260184	-0.00913434865994001	-0.0138410086857073	0.0115201103700221	-0.00147772768751719	-0.00954417315158185	-0.0114876786728236	-0.024641023768644	-0.0289460374064593	-0.0392117711542657
0.102348352386949	0.0553470492547489	-0.0317826129656121	0.0494157330748187	0.0120187725041205	-0.00570024154427559	0.0152230752481148	0.014899853057282	0.0141405407921883	0.00315926547992244	0.011541808474455	-0.0126540386030255	-0.0117221052176059
0.187209421347987	0.0333138582366761	-0.0417455889666109	0.142385729485804	-0.00527064206457217	-0.0126426935218341	0.0365840485494724	0.0155732351921388	0.00194324877641394	-0.00895666779320312	-0.0116549586345638	-0.0187546162691096	-0.0263529410088164
0.135477127962039	0.0833297300992092	-0.0375713685519285	0.080347991510755	0.00811073260240533	-0.0099164487988993	0.0200983394216445	0.0347121065504886	0.00893871455327877	-0.000902858098246972	0.00646429466371973	-0.00754171634962766	0.00690061788305324
0.472468718098993	0.170245930022326	-0.167695652826165	0.215219778180305	-0.00581256585895912	-0.0113792462943205	0.0693420075714689	0.0400916966936619	0.0148117392122528	-0.00859590607663985	-0.0142020596404142	-0.0224776426308322	-0.0501577980760279
0.213378588625356	0.141209207355902	-0.0566160817271709	0.140483815345359	0.0242394051727262	0.0339786345869459	0.0922490712378991	0.037891354365791	0.0564803595486063	0.0291090198798361	0.000820185297060599	-0.00361462608908039	-0.0176434599179231
0.123921448778751	0.0810642173234401	-0.0314943574778916	0.0794455079533327	0.00028027486629735	0.00346089959961011	0.018616479066237	0.015913566832443	0.0134713728439207	0.00187058723295373	-0.0039235524723583	-0.00499775834032269	0.00631402785725869
0.000478487037322635	1.59615646925945e-06	2.64108104190989e-06	3.644821089403e-05	8.52931923337786e-07	2.98204239046918e-06	0.000210407093138908	0.000121900104964857	5.23560184712773e-05	1.91748715690346e-06	-4.28036899124879e-05	-7.65024199152421e-05	-0.000107487701214256
0.574336778823046	0.275780838985642	-0.219350862098143	0.218073475741191	0.00160340543517867	0.0200993588883805	0.0776149640064935	0.0506792994996467	0.0292227334514984	0.0108513821617796	-0.0235706000784656	-0.0306301167453781	-0.0471781485280239
0.655247857826719	0.266529198630479	-0.276314299224671	0.185281158046297	-0.00696969546475668	0.0131324926137782	0.061926231518176	0.0337857521136405	0.0264354737194529	0.00308139857451073	-0.0131330458159183	-0.0246719111642711	-0.035767328202983
0.304303000406545	0.0492610243341718	-0.0669118231048078	0.246128714300844	-0.0105660889420688	-0.0135745885275418	0.0477490590487082	0.0161061188248942	0.0034936461775576	-0.0120703387348053	-0.024614556635454	-0.0384640948146683	-0.0560410568469804
0.552291303792182	0.18855297175407	-0.214368840380874	0.202847907878417	-0.000564874097512491	7.24802284419734e-05	0.0621542969135565	0.0440980270803402	0.0265769650243425	-0.000246196934535314	-0.0183457336817798	-0.0248814625607439	-0.0454955995905922
0.0750858423368151	0.0352214611916878	-0.0255027080989885	0.0289869730869839	0.0168461098094755	0.0130025130893087	0.0055930921206611	0.0029800712032477	0.000426585649986017	0.0149243114493921	-0.00610218479944862	-0.0115036908686605	-0.0129816737376458
0.931682666666667	0.0683173333333333	-0.480979545743129	0.0478240000000001	0.00321952380952384	0.00136349206349218	0.0170413809523811	0.00328221450238786	0.0113444871794872	0.00229150793650801	-0.00220019047619047	-0.00912215440115438	-0.00813576190476195
0.224630159261505	0.0223569052715215	-0.0479405077196451	0.180447790897925	-0.00809747223291019	-0.00982320055261043	0.0366762538824706	0.0200671973552305	0.000783008157337672	-0.00896033639276031	-0.0160054857062539	-0.0315744121391545	-0.0393829451397723
0.583807237232662	0.356912885877749	-0.225821989210615	0.213804506648105	0.0918121546490392	0.0488333904356933	0.0925394913448707	0.0566780067955492	0.067204776580525	0.0703227725423663	0.0151073402661399	-0.0233500141899056	0.00760826379979651
0.541458728808486	0.219404450119432	-0.199906668351109	0.222895300231161	-0.00252418431007084	0.00658570805803071	0.0575414531141805	0.0434869715522006	0.0165989138102181	0.00203076187397988	-0.0214850167493461	-0.0399275904874112	-0.057049096886691
0.208514706953491	0.0290427649745661	-0.0389917613447753	0.181523611101077	-0.00844646327406651	-0.00346904081528882	0.0422350549065728	0.0188437398082101	0.0106202662123303	-0.00595775204467766	-0.0183510872772133	-0.0236694124750585	-0.0349427890269374
0.315262261207143	0.0499617139746762	-0.0740390899838685	0.244146437205556	-0.0129167880230591	-0.00562180281639268	0.0503938379614389	0.0282860842169481	0.0063246109088137	-0.00926929541972588	-0.0211010214996457	-0.0367763817431672	-0.0465375273596599
0.85581255966256	0.14418744033744	-0.421617331691442	0.0927652181152182	-0.00814671317571325	0.00375239416723638	0.0358490016650017	0.0187075942488883	0.0103874525474525	-0.00219715950423849	-0.00820648913670885	-0.0157178128574211	-0.0323122073939133
0.850384937950938	0.149615062049062	-0.418351801177484	0.0944661731601731	-0.00956973527921356	0.00609811377316638	0.0376055064935065	0.0256499624819625	0.0151657558083472	-0.00173581075302354	-0.00902443524487206	-0.0202628206544059	-0.0257662974285328
0.908385746031746	0.091614253968254	-0.462302676257489	0.062654253968254	0.0349357777777778	-0.00177687683558281	0.0174657144228321	0.030041873015873	0.0137974126984127	0.0165794504710975	0.00113769719169721	-0.0102697604617604	-0.00942189116439118
0.325557173876531	0.0956025126986924	-0.0800532918231419	0.243768286440929	0.0275894462173341	0.0361687281332614	0.064769336355852	0.0688871973110084	0.00904414683580429	0.0318790871752978	-0.0159906459139447	-0.0129911918802361	-0.0285473110772181
0.65729911724728	0.26999012557741	-0.276702380687276	0.18617210446291	0.0169722682849912	0.0293245740748618	0.0664208775872378	0.0484172897090263	0.0313275006689049	0.0231484211799264	0.000365629788796618	-0.0166910445409075	-0.0289343304351322
0.56299220432328	0.187251925915062	-0.221101926940829	0.201149435312815	0.0080674015990555	-0.0275023929771564	0.0582126444575823	0.0395436279372025	0.0183953407720021	-0.00971749568905045	-0.00871720027335809	-0.0320218217820445	-0.0549900648461268
0.0352737825783892	0.0129910081950118	-0.0162025901000212	0.00448752627418168	0.00134186631881556	-0.000755340862668027	0.00520864383873378	-0.00147718931548066	0.00715910656609746	0.00029326272807377	0.000278496479041532	-0.000978340407922509	-0.00356304664170719
0.0345887900490241	0.00227512529004993	-0.0117733525461785	0.0144189385631911	-0.0028629586013547	-0.00274202616581552	0.00446439306267435	-0.000646869332871051	-0.00201350353524449	-0.00280249238358511	-0.00387320285447795	-0.00666479427614531	-0.00558969371002685
0.549803621396621	0.313163492745222	-0.202634441510875	0.226268552460341	0.000283669129384045	0.0109821246278127	0.0780434396775562	0.0699394123736243	0.0234586196189027	0.00563289687859836	-0.0183423207354316	-0.0361042176790203	-0.00664903346842072
0.560943113884281	0.272294719648316	-0.219468514223776	0.202513121213147	0.0199628753181698	-0.000974897152474896	0.0713390679716472	0.0503757863598294	0.041630829264142	0.00949398908284749	0.0216654748430191	0.019071061199582	-0.0216908551054521
0.0111885858213035	-0.00265110395765462	-0.00292433322054829	0.00595644738580864	-0.0033716004861229	-0.00334661663286686	-0.000540608922794852	-0.00176678518547324	-0.00315363266239252	-0.00335910855949488	-0.00350501492189384	-0.00435242673347139	-0.00469895849038548
0.657437878971195	0.2675213757061	-0.276050869044909	0.186427993020613	0.00914197877616563	0.0081164370575989	0.0735542209836519	0.0531250701820556	0.0234123150437706	0.00862920791688226	-0.00411917076923163	-0.0274172726480393	-0.0391475450562131
0.448066502177925	0.242827970444867	-0.1549128963055	0.213307177478366	0.00270673780725211	0.0111254506697951	0.0644275905855982	0.0422746308623977	0.0284654746656866	0.00691609423852363	0.00180683325325798	-0.00836288172583238	-0.0139264606445903
0.560182102552042	0.191006425271129	-0.22050130973472	0.199096020934689	0.0126142888140978	-0.0204806671602722	0.0577277119160976	0.0272869570634683	0.0129199835082926	-0.00393318917308727	-0.0145225808995663	-0.043566181842864	-0.0499532949326674
0.666048346066133	0.265858159189458	-0.281227424566418	0.185509938099566	-0.000792017302835069	0.0195984856751251	0.0658654871034696	0.0442344973598552	0.0236474389158103	0.00940323418614497	-0.00953749266053572	-0.0311524552859348	-0.0346848544665617
0.00871672747953408	0.00867851188589632	-0.000956517462547309	0.00939573742586682	-0.00311439843387636	0.0060209049669396	0.0064037507347379	-0.00252174929484015	0.00747347078732371	0.00145325326653162	0.0059181330541223	0.00524051995789817	0.00548270308707736
0.933718920634921	0.0662810793650793	-0.481301255088101	0.0489744126984126	0.0139730793650793	-0.00612314285714288	0.0220984126984126	0.0196769841269842	0.00394581619829437	0.00392496825396826	0.00151728860028855	-0.00577254689754703	-0.0136137167277167
0.0841450750692197	0.00899492356987881	-0.0244333120685471	0.0445853998280201	0.00147264703752006	-0.000463462949102489	0.014595817670948	0.00777367869625836	0.00651903842371604	0.000504592044208788	-0.000503478700332155	-0.00432997962625579	-0.0079027830808051
0.090292954880059	0.0608611577057746	-0.0281254122844966	0.0437324844733834	0.0169477176050823	0.00302782522977485	0.0288885323397159	0.0251387539138512	0.0162990512430444	0.0099877714174286	0.00468711895117035	0.0035891364699478	-0.000503538387128979
0.310075330551731	0.0489445235985651	-0.0694766640994296	0.247128526079094	-0.0136007824822324	-0.0192244102001856	0.0487207417236604	0.015553717345199	0.00252542361986807	-0.016412596341209	-0.0332914247684772	-0.0418090892871902	-0.0524875387669399
0.178678869812844	0.0338036879657828	-0.0370734605177327	0.141226355386458	0.00527548119103899	0.00165423585524538	0.0368838597179225	0.0251704096182698	0.011707543463733	0.00346485852314218	-0.00594409453938127	-0.0162743549562535	-0.0227016021475071
0.931967238095238	0.0680327619047618	-0.481213727287717	0.0475705396825397	-0.00520662914862924	0.000302952380952237	0.0125033015873015	0.0110601904761904	-0.00335349261849271	-0.00245183838383856	0.00022219047619032	-0.00819625108225108	-0.0132264025974027
0.111631106239961	0.00409849173720214	-0.0250332552119731	0.0786227151863487	-0.0101103738110575	-0.0106459012859077	0.0135291488883353	0.00478777959241286	-0.00194483936093548	-0.0103781375484826	-0.0128788592171211	-0.02215494714415	-0.0225416687489111
0.0265626284158872	0.000793091015410141	-0.00790388386222622	0.0138300089893588	-0.00274253350524397	-0.00259930553398129	0.00272517155211068	-0.00165580138294641	-0.00114912708646989	-0.00267091951961263	-0.00325239082590086	-0.00647170001144574	-0.0055185202299828
0.0630947823121469	0.0234352272480273	-0.00254555213799734	0.0654593928367723	0.00852479518339327	0.00338932296447164	0.0325791779346048	0.0223251378540111	0.0135770345119583	0.00595705907393246	0.00193865520344186	-0.00185662996920345	0.00104150180215809
0.448960667003695	0.152842378178728	-0.155914779166507	0.212010193580019	-0.0115264309414546	-0.00995245968324443	0.056476980865819	0.0329157189552882	0.0149123827114809	-0.0107394453123495	-0.019122878229594	-0.0313099041715411	-0.0425148087849908
0.211576739627918	0.0219114269774158	-0.0238237964480943	0.231039514340336	-0.00925198074862835	-0.00444300689427807	0.0468994467076464	0.0279901612534022	0.00805790512918803	-0.00684749382145319	-0.0182927971411474	-0.0325036234802117	-0.0400810312489691
0.0376887756576899	0.0138901596368285	-0.0174949042233542	0.00442876748363857	0.00177854356563004	-0.00282439930677775	0.00273935449938113	0.00293148993948707	-0.00230619228554212	-0.000522927870573849	0.000266660277006857	-0.00422626333123478	-0.00320354692963682
0.924793587301587	0.0607960077072913	-0.475507467690445	0.0519930793650795	-0.0174753368853369	-0.0179622699914463	0.00443282539682543	-0.00457162066296257	-0.00733343712032719	-0.0177188034383916	-0.018840277056277	-0.0259979911634632	-0.0296224634254635
0.0364110727955911	0.00663574093631562	-0.00555712561505278	0.0286071021092743	-0.00187383243301061	-0.00125694883079867	0.0101913880690431	0.00549779146084866	0.00141311421905005	-0.00156539063190464	-0.00265499348696145	-0.00469916280840481	-0.00731192136200061
0.896014323232323	0.103985676767677	-0.452203228378288	0.0706856767676768	0.00450030303030302	-0.000795712953712946	0.0295389466089466	0.0311846082251083	0.0128207500277502	0.00185229503829509	-0.000985656565656634	-0.0120464607059607	-0.00875408516406195
0.898914857142857	0.101085142857143	-0.455842344915276	0.0665229206349207	0.00713897924297924	0.00586706493506495	0.0248415840270839	0.0159083515785901	0.0157277171717172	0.00650302208902209	0.00539092354704118	-0.00400159024309032	-0.0135804964888913
0.416744905280523	0.112792512931274	-0.124636115838781	0.251020428052811	0.0285275036434467	-0.0145144555421085	0.0885182938193781	0.0719686734857478	0.0191850029035492	0.00700652405066915	-0.0139751591377851	-0.011972152130164	-0.0291614144414107
0.0655263363292427	0.0205319208993887	-0.00176030083778661	0.0709151247570027	0.00515120106382481	0.00206878640991383	0.0284066256639377	0.017892089379251	0.00996192122429763	0.00360999373686932	-0.000820440309328291	-0.00334857583025031	-0.00520724199684311
0.319309905287326	0.0487319783830613	-0.0748773750694722	0.246519999474578	-0.0167938337721949	-0.0130814262636873	0.0449900017581836	0.0285460791234458	0.0015705432994062	-0.0149376300179411	-0.0260213292227529	-0.0409923561622751	-0.0504102444000234
0.646069641521916	0.174803130044081	-0.270255115851636	0.186821127465558	-0.0107446258030016	-0.00364709555275555	0.0562779697073746	0.0296821596320062	0.0145928260091089	-0.00719586067787858	-0.0241933250716286	-0.0354812987709546	-0.0484750461359477
0.0750431277405564	-0.00502161982215758	-0.0235032598467075	0.0333642650269688	-0.0107310949521555	-0.00850989743521569	0.00249924031756961	-0.00217528194075396	-0.00523154515201875	-0.00962049619368559	-0.0103804860894651	-0.0120812492643913	-0.0147329363060861
0.893635523809524	0.0760004718526893	-0.452043301140593	0.0692844761904762	-0.00999961525299609	-0.00214534827862189	0.013482784049284	0.00749119472031234	0.000830596442772946	-0.00607248176580899	-0.0131799673590408	-0.0208618997211939	-0.0242280459645274
0.552141055148394	0.316069760950189	-0.207245980651012	0.219264857827932	0.0889235125206201	0.049028259062509	0.0764881836691883	0.103693771895595	0.0855674033638844	0.0689758857915646	0.0323621061807481	-0.00360596672779578	-0.04318249057582
0.226444503282369	0.0272141326907853	-0.0481052230522394	0.183859257086294	-0.0057840812135784	-0.0119481310179569	0.0388660765079574	0.0224592779612922	0.00290816090067553	-0.00886610611576766	-0.0151530240565453	-0.0278156251396492	-0.0365714173289633
0.0146349719721694	0.00214254448238631	-0.00656630741211371	0.00188902997842727	-0.00191956967953886	-0.00084246752405265	-0.000597471288380285	-0.00201091840885129	-0.00250880064482499	-0.00138101860179576	-0.00325532588848614	-0.00317892234750463	-0.00320926216831713
0.00458908065319947	0.0228454512485123	0.000595700834981629	0.00524183983976321	0.00687352201697648	0.00526970814262321	0.00674612194858191	0.00369295447850625	0.00476007890375971	0.00607161507979985	0.00418456678080566	0.00345357278837425	0.00423857755733016
0.412147396662072	0.0738635369264992	-0.119722559058013	0.25674244460777	-0.00565118935037051	-0.0248542499522218	0.054129458097376	0.0294548996443051	0.00511251899761145	-0.0152527196512962	-0.0249392394468521	-0.0451608995015305	-0.0561487318954024
0.553066954857069	0.197073818501338	-0.215334091440918	0.202295984972157	0.0220014150070363	-0.0062765972988279	0.0679911935710082	0.0420052357148069	0.0320436845571466	0.00786240885410416	0.00122433575615899	-0.0220969452792618	-0.0330201248928712
0.0381924818446994	0.0210133068803962	-0.00354385640509669	0.0265852346224158	0.0073331243403135	0.0110690973715689	0.0188661890373612	0.0184911690093746	0.0158458231054845	0.00920111085594119	0.00343766208802486	0.00612354233816279	0.00336843071506301
0.073671253926226	0.0506264504633237	-0.00834458890799747	0.0640911619709647	0.0205564726571682	0.00596356137667463	0.0691198763832741	0.0223385553447053	0.0195516306077563	0.0132600170169214	0.00772735037703187	0.000485783618859745	0.0358739694676768
0.0932413929550464	0.00897207492225693	0.00219888674989904	0.123742136328717	-0.000341872989543079	-0.00745443285283519	0.0297313472790402	0.0175203245875954	0.00703288130366077	-0.00389815292118914	-0.0120183573596934	-0.0164121573631455	-0.0201666332765463
0.041242178747699	0.012990306028395	-0.0155533959272706	0.0135719510126814	0.000585530250455178	-0.00547077444581977	0.000763529506303873	0.00106748082210859	0.00240104379110988	-0.0024426220976823	-0.00229467807798037	-0.0044580860934686	-0.00203141371399548
0.849695737373737	0.150304262626263	-0.417318740015795	0.0957531515151515	0.00430033810633812	0.00132967627058922	0.0322469795759796	0.0233656626706626	0.0145899403080579	0.00281500718846373	0.00115120346320341	-0.0157850430388325	-0.0262681819489594
0.0170136126986435	0.00745812270681105	-0.00477301256297602	0.0105547363057119	0.00263635165767956	-0.000275339059697094	0.00304098824757232	0.000658016707269851	-0.00183925740993233	0.00118050629899123	0.000885797914601083	-0.0018157455118969	0.000918894062352869
0.0114692967090658	0.02332738520989	0.000216705801077608	0.0119891760251052	0.0163457504783553	0.0135702882361005	0.0161774761738251	0.013649712893669	0.0127317589137825	0.0149580193572279	0.00911702602386478	0.00919272828615681	0.00747097056412591
0.119207948771896	0.09204038779564	-0.0129745548419562	0.121560164372863	0.0171418999400484	0.0309118621483338	0.0480440639196071	0.0312357656215711	0.0613997749666758	0.0240268810441911	0.0371708822129561	0.0113028142543343	-0.00930681159054028
0.321254962099397	0.0496675206161674	-0.0772824827227409	0.244567305681253	-0.0105343324415457	-0.0144919020872952	0.0482438239120331	0.0233169301789926	0.00256915667015806	-0.0125131172644204	-0.0292836188191525	-0.0441053069702798	-0.0521149659490532
0.458996070803009	0.307496423584918	-0.143428663002683	0.253964230733039	-0.0106778145639469	0.0540872387708607	0.107200250549358	0.0615239308852976	0.0473174767111895	0.0217047121034569	-0.0101146802568232	0.0212501760899756	-0.023505197203695
0.0957085598026872	-0.000410625453836785	-0.0270120176161961	0.0510661627145935	-0.00748925630641621	-0.00904413010099228	0.0115651432895279	0.00225780064873504	-0.00515363354819424	-0.00826669320370425	-0.0105297454351337	-0.0133978927985895	-0.0163888549922973
0.0718988253968189	-0.00566347070304478	-0.0157930927345033	0.048607861330669	-0.00592317265015792	-0.00682055390817289	0.00802000711063716	0.00192700528189106	-0.00394401718776941	-0.0063718632791654	-0.0110685866056078	-0.0138783001604535	-0.0156886319709398
0.0861908167193015	0.0569805866184921	-0.0267048643594352	0.0426651453119217	0.0098867358892572	0.0235025668897706	0.0193178290450332	0.0183898552220792	0.0150166222270636	0.0166946513895139	0.0132132178419261	0.00334069474290209	-0.00527722981864186
0.0732993320698182	0.0496457648707282	-0.00830772702543423	0.0638461341276361	0.0742603358072441	0.00696068458549308	0.020711536075561	0.0248599792131902	0.0177873105984312	0.0406105101963686	0.0324489545388334	0.00152832151147193	0.0105363002315257
0.0474472323251234	-0.00899186817347489	-0.00961010862417174	0.0311265697121364	-0.0125096874659987	-0.012950719458152	-0.000849438458516545	-0.00484031755119511	-0.0100117577575022	-0.0127302034620754	-0.0149473509107314	-0.0165900290270954	-0.0190686928094394
0.933460063492063	0.0665399365079365	-0.482760441733894	0.0459866031746032	-0.002410566100566	0.00137434920634916	0.0163629841269841	0.015740746031746	0.00377631890331898	-0.000518108447108423	-0.0111515757575757	-0.00933316172716181	-0.01577852014652
0.441499720843351	0.159724908060986	-0.153414306209048	0.209772694395307	0.00513206787163056	0.00162267086039231	0.0640742057354191	0.0355269856357204	0.0246303851341642	0.00337736936601146	-0.0159168329492124	-0.0184807866925758	-0.0398154643105896
0.0230869202373097	0.00597826922726974	-0.00873050017100056	0.00783327700206359	0.00051946776878814	-0.00110985682016963	0.00177639215108304	0.00110973997008717	-0.00119344917422855	-0.000295194525690747	-0.00266117292732303	-0.00264342727031228	-0.0038038416040853
0.111291620443911	0.0736562515263461	-0.0249956154038899	0.0803366333452674	0.0153807925805768	0.0295433084362285	0.0388526738819296	0.0718995996938121	0.0554690087304154	0.0224620505084027	0.0102090544918206	0.00691865258541643	-0.00371747798827182
0.0264961778739427	0.00605498127694318	-0.0106163091421079	0.00679710940379717	-0.00446709707160044	-0.00161326486579453	0.00315260848764793	-0.000337541279562127	-4.86353291341557e-06	-0.00304018096869749	-0.00203194363115482	-0.00258957304380338	-0.00293892263407681
0.659655991795828	0.266104594034626	-0.277653899955319	0.186470800306379	0.00159667588312074	-0.00324880491666291	0.0729087662910571	0.0547048825404305	0.021014367962888	-0.00082606451677103	-0.0107581146180232	-0.0245886596998516	-0.0372253648593435
0.0805528947116159	0.0378012332704153	-0.0274677121921767	0.0314457983967087	0.0101333054696658	0.0131072343148639	0.0122494816586276	0.00204556105224339	0.0089694075099116	0.0116202698922648	-0.00413463832360228	-0.0101100036105338	-0.00280268795319008
0.851786378066378	0.148213621933622	-0.418684582286358	0.0947869552669551	-0.00055553735153735	0.00330074846409623	0.0310921242091241	0.0217840516150515	0.00594014877279569	0.00137260555627949	-0.00775124388081827	-0.0170393384149391	-0.0205479222054176
0.146929612331105	0.0973023452757883	-0.0341309646151146	0.106248062757711	0.00580211977472861	0.00711232256617497	0.0386949751598045	0.0606131055128947	0.0191254593650648	0.00645722117045178	-0.0046911586257008	0.0102665054370118	-0.0116230251296265
0.113264573860416	0.0891134765433651	-0.00977962329787649	0.120418327952364	0.0181712789319579	0.000557450153181871	0.0394023001549282	0.0531106088691278	0.0654031496246372	0.00936436454256991	-0.000425151939320773	-0.000939897510481694	0.0331485010726907
0.0496580417060633	0.0206606487794503	-0.0196282395859063	0.0140648426132628	0.00661179078656016	-0.00332820744646014	0.00460194515954842	0.00739980865718746	0.00355966655038901	0.00164179167005001	-0.000425660235596988	-0.00325798104989989	-0.00286152683285482
0.122253471954362	0.00532733778747649	-0.0293719079800464	0.0820875975113655	-0.00780979785820105	-0.00941735762399351	0.0144657318929875	0.00424742226666622	-0.00328339072472088	-0.00861357774109728	-0.0167395039451993	-0.019389882873928	-0.0216417983445989
0.547468695228792	0.318959787708649	-0.201123788949392	0.227082564364008	0.0849704686732604	0.00932111818836279	0.0821685691350033	0.0735397860856494	0.0709385854793741	0.0471457934308116	-0.00535454818202707	0.0428598040549014	-0.0467939039995682
0.664825067766016	0.266350425389103	-0.28228478273317	0.182202217436237	-0.000236432180995561	0.012122468203618	0.0671537626476378	0.0394359106883438	0.0325915163401385	0.00594301801131125	-0.014597843766971	-0.0214655434853553	-0.0505224046623355
0.548722355720817	0.218544722788605	-0.202257830104355	0.225785648989837	-0.00184837335302357	0.00451273846804912	0.0683286149030498	0.0413478171336868	0.0108296216034164	0.00133218255751277	-0.0172453791509184	-0.0397558706241827	-0.0605877267518169
0.932706253968254	0.067293746031746	-0.482186654803067	0.0466670793650793	0.026581746031746	0.0177080317460316	0.0190272222222222	0.0264724126984126	0.00188781030081031	0.0221448888888889	-0.00364142857142857	0.00381611544011529	-0.00227822222222218
0.010672128868186	-0.00124811774733684	-0.00411419311554702	0.00370346739566127	-0.00484146558298335	-0.0043481999416717	-0.00306405427629569	-0.00354511806004048	-0.00354249910582915	-0.00459483276232753	-0.00504395491668599	-0.00494781324509381	-0.00570291405056532
0.125878083184685	0.004993010633079	-0.031529859263763	0.0816100332303243	-0.00426913679691529	-0.0118359614817798	0.0123296952365938	0.00888530658133721	-0.00295385971403817	-0.00805254913934753	-0.0137410885446895	-0.0203972306254808	-0.0260397248239878
0.579420565132183	0.368935930903806	-0.223258949463273	0.213914260686316	0.0188418480584904	0.0239285832055678	0.125612572925378	0.0996041941856329	0.0418403598966828	0.0213852156320291	0.0294820591084166	-0.0129834511641329	0.0185429784802784
0.573765902967854	0.365425032298597	-0.217800759912361	0.219526459310391	0.0963759382239652	0.022598188444137	0.115026834836583	0.0790550567398965	0.0850377468264855	0.0594870633340511	0.00500838309038099	0.0239740128559315	-0.026954029033204
0.0110968524605996	-0.000955546652254943	-0.00424580291479944	0.00382132533208298	-0.00374928321828891	-0.00451582920940251	-0.00366731671176422	-0.0033903601737908	-0.00375513364110435	-0.00413255621384571	-0.00446992478056141	-0.00537089220131378	-0.00570639279349112
0.0887208817046446	0.0582235810711983	-0.0274712305442222	0.0435675943758019	0.0195479798462237	0.0227881280210197	0.0255232085077307	0.0190713857078695	0.0116935220757293	0.0211680539336217	0.00389318729529116	0.0123738017927864	-0.000849259245228912
0.903236031746032	0.0967639682539682	-0.457462367752609	0.0673639682539682	0.00318681163281154	0.00172567277167268	0.0261598888888889	0.0147847886269217	0.0145961327561327	0.00245624220224216	-0.000920212454212588	-0.00196802164502174	-0.0124510833318728
0.933278158730159	0.0667218412698413	-0.48289430236201	0.0458551746031746	-0.00226530158730165	-0.00208673015873018	0.0158164588744588	0.00819384126984124	0.00481057142857144	-0.00217601587301586	-0.0103404444444445	-0.0105032363192364	-0.0319214047619047
0.551042494003541	0.319660450658375	-0.205041213305102	0.222411531083955	0.0146044642063914	0.00189138320614135	0.116550427262575	0.0517002333863125	0.0172284131027757	0.00824792370626637	-0.00653345887860224	0.0213488098234255	0.0102982860052739
0.891905022533023	0.108094977466977	-0.449182892489521	0.0726860885780884	0.00651481096681084	0.00103793141499009	0.0262176228216228	0.016224051060051	0.0125944507714507	0.00377637119090046	0.00115415351315351	-0.0172710878846817	-0.0292203273393273
0.370960167516445	0.132146275092955	-0.113879971177801	0.214141618077251	0.00355819907059152	-0.0052042603492487	0.0540366765846531	0.0274155065951982	0.0142212354105917	-0.000823030639328592	-0.0249837714847702	-0.0331257866923671	-0.0462929128276857
0.855030114108114	0.144969885891886	-0.421962591699855	0.0915143303363304	0.00563898121486361	0.0186465309135311	0.0524465208125209	0.0383672249972251	0.0271937557997559	0.0121427560641973	0.0179613798978799	-0.0131411705413609	-0.0111728769204651
0.656493172352395	0.270152327143789	-0.278530705063659	0.181824321073805	0.0146212080720814	0.0177459007549278	0.0807620853673451	0.0436653402502549	0.0226700871455741	0.0161835544135046	-0.00988834814468675	-0.0114590640166914	-0.0368091931435167
0.4144445383526	0.115575759096914	-0.122055673726402	0.254836794980733	-0.0106411854746043	-0.00789790028726495	0.065616104451726	0.0499848038340026	0.0186215501117091	-0.00926954288093462	0.00172654874815115	-0.00712414974969255	-0.0119984526606998
0.309547709333079	0.104727412028748	-0.080267868672463	0.216656529695866	0.0555752745865932	0.0530068023122572	0.0861502428086871	0.030424699375097	0.015374513834562	0.0542910384494252	-0.000341939071786757	-0.0106533860776374	-0.0213815997449371
0.648454330602628	0.174563171409785	-0.271551088397501	0.187007923282594	-0.0109074278950297	-0.0184044839723471	0.0454812616571468	0.026163601746896	0.00555010466940142	-0.0146559559336884	-0.0436464908102264	-0.0555864377845493	-0.0652620917592006
0.0934193587959014	0.055203144194389	-0.027542962034176	0.0472288988090654	0.000148972628477947	-0.00872514780427587	0.0268069800010352	0.023490429022315	-0.001350797056968	-0.00428808758789896	0.00386979365387694	0.00123126753373606	-0.0108919887354192
0.049825377198467	0.0196975385563486	-0.0193200003306132	0.0149495543181108	0.00171808744960569	-0.00491214970534053	0.00819155859706656	0.0057629532754742	0.00512364033351771	-0.00159703112786742	-4.8989692018192e-06	0.000846811676608689	0.00287500253797049
0.482394388736183	0.25567649976968	-0.171235364896453	0.218044274270316	0.0924133707695567	-0.0127686820543331	0.126001618088299	0.0601660282073718	0.0275461828402586	0.0398223443576118	0.0337571894521947	-0.0233476979913887	-0.0349893943332805
0.104425479117408	0.0687444375531011	-0.0317101730914217	0.051595555105539	0.00739257225236704	-0.0102100709553676	0.0307323935675437	0.00238072437216549	0.0251228976356057	-0.00140874935150027	0.00361531334811227	-0.00455896639877927	-0.0099210210106335
0.000483290216743661	-3.13483158470725e-06	-2.18710171894816e-06	3.12997971122598e-05	-1.50308491860749e-06	-3.18585652989275e-06	0.000204799390177265	0.000112686708017176	5.23230084278376e-05	-2.34447072425015e-06	-4.60018723601844e-05	-8.26054792523094e-05	-0.000112196580511002
0.891415322455323	0.108584677544677	-0.44979776550916	0.0710846775446775	-0.0018130724830725	-0.0124689732489732	0.0234792360855518	0.0207663283383284	0.00838721683871679	-0.00714102286602292	-0.00870014185418988	-0.0133030411092177	-0.0196147890997892
0.319810351602342	0.0923945346879674	-0.076806237651227	0.242682060072005	0.0474926760201438	-0.0117244371973395	0.055426258518106	0.086412510576777	0.0422389580071587	0.0178841194114022	-0.0122127289138523	0.0158173817752533	-0.00862139259829703
0.662768431125483	0.314107097196597	-0.281167630789836	0.182512695346611	0.0278916665630119	0.00578079362038408	0.0998615952494064	0.0611089941140898	0.0391894673018255	0.016836230091698	0.0496795782728977	0.00714040533154203	-0.0148345714594623
0.551445584567476	0.313455380285067	-0.205417630174817	0.222693582105732	0.00414594140114866	0.0427229059134357	0.0763829814046828	0.0427221992622275	0.0370175772756809	0.0234344236572922	-0.0123932818799758	-0.0274810201893515	-0.0462038523734045
0.371906789345074	0.133926307909002	-0.115934801258229	0.208937151192803	0.0159932116656266	0.00789584966738271	0.0604873550641498	0.0475590769417676	0.0238256508409928	0.0119445306665046	-0.0174788916167028	-0.0239472431339889	-0.0366634196205283
0.555894929155022	0.18911614767126	-0.217512583159906	0.201543427271359	0.0143342406755791	-0.017916922638311	0.0444715409720852	0.030256094073556	0.00962125175941464	-0.00179134098136602	-0.0247223864100146	-0.0247777468609151	-0.0449561211418074
0.559722928545312	0.268214031357269	-0.220415115825639	0.198360015187009	0.0156509441573729	0.000325664454804864	0.0688668804824912	0.0450276622345762	0.0786746703526298	0.00798830430608888	-0.000312028720397262	-0.0268594397518043	-0.0370574476132906
0.455573783915974	0.31269532901706	-0.144663884304136	0.247616038783103	0.00118482357811239	0.0684088797257126	0.0845040123003326	0.0583455985988883	0.0580542146561089	0.0347968516519125	-0.00944773412114897	-0.0114329873960793	-0.044053393394321
0.0780777666450228	-0.00426131654095696	-0.0189037205346095	0.0485925296313456	-0.00539944610949207	-0.0123005714844778	0.00623457183938413	0.000702233366190602	-0.00456041871690038	-0.00885000879698492	-0.0129505946357115	-0.0162532021941145	-0.0176639795343714
0.44462162551545	0.185809574074516	-0.13610733388516	0.253019262690804	-0.012572089488408	0.00417268145961774	0.0742148023186847	0.0426730423286612	0.0215778330926603	-0.00419970401439512	-0.0202062977658803	-0.0455096014345204	-0.0507202992154482
0.0369254494466278	0.0083731867889703	-0.00362895545836572	0.0248756356507282	-0.00212623773357612	0.00307806522964359	0.0127906671816217	0.00959214168387663	0.00303062160150322	0.000475913748033734	-0.00218301930176529	-0.00399152075283987	-0.00609238138570893
0.660545056993975	0.27092182697495	-0.280978790653877	0.180920403323485	0.0088122122957931	0.0056122858175961	0.0611050945257062	0.0503413632636296	0.0365459471908947	0.0072122490566946	-0.00493958083080659	-0.0240877475260748	-0.0371686210648718
0.128548421653712	0.00415525628365679	-0.0328698900118725	0.0816599803203052	-0.0096753455260237	-0.00670181489710012	0.00691314082727554	0.00292798636160271	-0.0085856013682867	-0.00818858021156191	-0.0129756793547688	-0.0217394230056536	-0.0225378156578166
0.226676223915567	0.102556505797611	-0.0472435092684107	0.184466632120192	0.0521777281737987	0.00466878885028438	0.0605192598987312	0.0652634962711015	0.0309153119057957	0.0284232585120416	0.0118208446531613	0.00748666105786555	0.00115515942589095
0.857204902874903	0.142795097125097	-0.423435435895259	0.090795097125097	0.0173083214563214	0.0267748864468864	0.0515663568653568	0.0510321519591519	0.0341961209901209	0.0220416039516039	0.0284923254523254	-0.00353620412920419	-0.0160789132484452
0.106713133541752	0.031860528903341	-0.00523176603337744	0.123806364962972	0.00896620461921881	-0.00614857284785733	0.0398235038992994	0.0249906775198913	0.00863808076207515	0.00140881588568073	-0.00283221059093572	-0.00730741415841307	-0.0136410395184897
0.416724716592467	0.116340887096611	-0.125632766329584	0.250110902455152	0.0260507399086806	-0.0187342585355597	0.0637162640913143	0.0466088396994322	0.0217281164056232	0.00365824068656045	0.0235913011797773	-0.012998006410388	-0.0378568086425453
0.13468078926632	0.0826921884143678	-0.0367006761880588	0.0805854834337339	0.0265132230029341	-0.00198716277196745	0.0328504470533395	0.02806054240734	0.0237592934659846	0.0122630301154833	-0.0051118578220328	-0.0102505075885291	-0.0132050128565633
0.409463750252425	0.0703048459494144	-0.121145683942468	0.251593202128528	-0.017094887197425	-0.0207696935501017	0.0567334577198575	0.0287524523312779	0.00594889874122223	-0.0189322903737634	-0.0320680426864034	-0.051588685948146	-0.0582844387411424
0.114571093500756	0.0681492713662072	-0.0320108567686873	0.0664637119178493	0.0174511537906418	0.00061511952080387	0.0399856714372073	0.0335420210299857	0.0191124479349527	0.00903313665572285	0.00472354819865319	0.0121730906542012	0.00387283092868748
0.206785493929923	0.0279255164998027	-0.038088352993464	0.181561250904366	-0.0128507106434217	-0.00317503262740754	0.0427812286794925	0.021571037285621	0.0121782824859522	-0.00801287163541459	-0.0178101895644403	-0.0274885901046832	-0.0336901915838169
0.580518583155377	0.358930728763615	-0.221732643623672	0.219078426328015	0.0886954176531195	0.0467547698373806	0.124619271886931	0.091567057153368	0.0451638661128692	0.06772509374525	0.0306084719634496	0.0480888655515036	0.00247658660466521
0.090094870164756	-0.0051986466396808	-0.0257197071266391	0.0474830072380265	-0.00827693547368549	-0.00698695437841589	0.00353365400117944	-0.000494115123139335	-0.00554069767743925	-0.0076319449260507	-0.0156949495983085	-0.0168575960690208	-0.0192070569706272
0.0334829067406393	0.0114717718688191	-0.0152355122544718	0.00453436449415188	-0.00278539185899811	0.00315137453620103	-0.000616674341811535	0.00346904811339135	0.000657673768998085	0.00018299133860146	-0.00204529279151376	-0.00108095715928196	-0.00189655995436712
0.0763621450897361	-0.00436166452559779	-0.018470510406561	0.0478048823191231	-0.010811678935445	-0.0113937973222259	0.00673280883308774	0.000268915617288173	-0.00381811849219957	-0.0111027381288354	-0.0110655126117599	-0.0159851083120263	-0.0173318848887429
0.557644796572016	0.192612403640492	-0.219850484989871	0.1981010520953	0.0191258975892801	-0.0141171083078119	0.0695018115519297	0.0515225432456602	0.0270443604955931	0.00250439464073415	-0.0135901395127809	-0.0257844594676434	-0.0481284535463159
0.127321423072613	0.00526056392593885	-0.0331653430757749	0.0793372302129742	-0.00583980992828695	-0.00835801486015739	0.0152899175459224	0.00502233988934464	-0.00262128388502302	-0.00709891239422217	-0.019020650728463	-0.0201551210365582	-0.0255267310167004
0.442078600975374	0.188133064481871	-0.134062763954224	0.25467757661561	-0.00840623503882304	0.0227290130290041	0.0734411846590113	0.0482040707213547	0.0163887036515943	0.0071613889950905	-0.0240638864256962	-0.0296034399145194	-0.0465000023433087
0.0786010514015317	0.0572644924077185	-0.0108806360079864	0.0679509867746449	0.0113426511203849	-0.00235552108027554	0.0327322079311712	0.0224969449542282	0.0468585526491534	0.0044935650200547	0.0066914883020225	0.0020724432338154	0.0258603851507578
0.538964947889721	0.218619651196257	-0.195328951871666	0.229361375224058	-0.0123018784089597	-0.00228456950244627	0.061753432647487	0.0475596359458604	0.0172728658801077	-0.00729322395570298	-0.0259386279507354	-0.048009999397662	-0.0664677444463384
0.3238119127771	0.0504228597624771	-0.0787258215831124	0.242973865000678	-0.0133792135553721	-0.0258347389711479	0.0521296219063258	0.0154347007337357	-0.000285366964329681	-0.01960697626326	-0.0310669799459389	-0.0418329443919212	-0.050789897747246
0.0183960465586979	0.00365905338013563	-0.00622538896257511	0.00888241309710682	-0.0034063479904272	-0.00142848307429716	0.00263797742932644	0.000963411353440836	-0.00177115127670112	-0.00241741553236218	-0.0015835782707584	-0.00245536487552999	-0.00297350422145396
0.282868767532492	0.0452563035949103	-0.0658097832418814	0.216745484804142	-0.00522044533514271	-0.0148564531314039	0.0454975282465723	0.0139298683865276	4.71526802607314e-05	-0.0100384492332733	-0.0250090768604874	-0.0328753835173207	-0.0470578849812049
0.554037734001731	0.191613259057205	-0.21661487938567	0.201256360654102	-0.0060685323406684	-0.00404447547596787	0.0560937907726451	0.0389318634295001	0.0291010179518361	-0.00505650390831813	-0.0102067040778937	-0.032090590853733	-0.0413348994525945
0.896575624819625	0.103424375180375	-0.45266026531609	0.0703288196248195	0.00534047041847052	0.00436370851370849	0.0272915497835498	0.0207808257298256	0.0160429379509379	0.0048520894660895	0.0255242958152958	-0.00526804190254193	0.00473637090687085
0.0943407065338738	0.00848327580059936	0.00215095973277749	0.125965671127019	-0.00103391134670389	-0.0044602516558645	0.0306641041786288	0.0128385181184937	0.00458638759634826	-0.00274708150128419	-0.00852595732556087	-0.0168503650240655	-0.0208836597639444
0.0219342909481985	-0.00242204393713728	-0.00841603375900682	0.00662416464513771	-0.00450055856648431	-0.00380718582306645	-0.00095586416247816	-0.00304441594213475	-0.00257645856794343	-0.00415387219477538	-0.00614232911047127	-0.00575734281987136	-0.00694663420400364
0.89535197979798	0.10464802020202	-0.451438953071357	0.0715124646464647	0.0352249783549784	-0.00283895682095681	0.0426131154401155	0.021068036075036	0.0228589725829725	0.0161930107670109	0.0101427186147186	0.00496618170718177	-0.00305219780219779
0.0321274545595548	0.0107246893807705	-0.0145442779010069	0.00542290988043857	-0.00222660983041752	-0.00626715109416369	0.000400057671551511	-0.00018471912594531	-0.00108643597645743	-0.0042468804622906	-0.00121538064927271	-0.00208977081207398	-0.00416029126353007
0.0281374229905715	0.0094759369398079	-0.011519876496412	0.00815569207838476	-0.00703205087305221	-0.00202974330854101	-0.00278741059366572	0.00186138039757746	-0.00387496551527375	-0.00453089709079661	-0.00373553013150115	-0.00393827936313406	-0.00361858892771332
0.414077023053239	0.071286897718052	-0.122370307822313	0.252274215041999	-0.00965715394452249	-0.0124090220906209	0.0494417477189881	0.0308807006508462	-0.0010845304642248	-0.0110330880175717	-0.0364848893191819	-0.0483284010631747	-0.0641370208420351
0.141894175695629	0.0443085133540539	-0.0305602775823472	0.108141584015426	0.0062065189311323	-0.00274616739270403	0.0261603751521304	0.0181840579928725	0.0096413512844985	0.00173017576921414	-0.00908822053722658	-0.0145458234620267	-0.02304783323034
0.0102452801671084	-0.00314012715771302	-0.00292251996162166	0.00471876829950031	-0.00308776616379334	-0.00353402905021737	-0.00182069142908787	-0.00212059201302638	-0.00336329620249597	-0.00331089760700535	-0.00428333319778598	-0.00458207330028706	-0.00546865530372935
0.0660279824304638	0.0246725414750223	-0.00395119249352709	0.0664555286818346	0.0196357981534078	0.001899931235064	0.0317446950212014	0.0177475708620224	0.0233431463789549	0.0107678646942359	0.00567938526704061	0.00327966727044432	0.000385078674984773
NA	NA	NA	NA	NA	NA	NA	NA	NA	NA	NA	NA	NA
0.0641490072778109	0.0212858677104426	-0.0017727307779655	0.0708370910858415	0.00304950876564673	0.00383970631235979	0.0230011597035407	0.0138399306054156	0.00699688600779019	0.00344460753900326	-0.00268038927181116	-0.00378334219740915	-0.00655251366669046
0.0357160312082154	0.0100795108749348	-0.016421882569072	0.00544020693834867	-0.00251525766142799	-0.00426023718781364	0.000726855765482336	-0.00279402505611829	-0.00427475320343462	-0.00338774742462081	-0.00353490453202176	-0.0019111999707894	-0.00614894143850472
0.923265015873016	0.0614968926676737	-0.475373078030563	0.0511816507936509	-0.0178315930735929	-0.00951184859584853	0.00723770418470426	-0.000631976902182751	-0.00550791508199389	-0.0136717208347208	-0.0188622907470926	-0.0237065249547495	-0.0288517570963868
0.453993932008899	0.241163544825478	-0.159708233689942	0.209958791655033	0.0897392380714954	-0.00282494514800297	0.0759587153415093	0.0812873302474503	0.0485966766233566	0.0434571464617462	0.0308008503821627	0.0208774637931763	-0.0318326177011123
0.299050927057415	0.0454993905251336	-0.0571303627200763	0.265074152307665	-0.00624465815696373	-0.0154263095367926	0.0625117973867885	0.0328071535215982	0.00874227571942543	-0.0108354838468782	-0.0233987171715487	-0.0324805595151552	-0.0534430180287875
0.368932769881163	0.1299973439673	-0.113129258728512	0.213100101833533	-0.000507652404696024	-0.00317559205965107	0.0493111406208212	0.030077314747981	0.0267596321076564	-0.00184162223217355	-0.0163748733691987	-0.0400054186304694	-0.0397952335890507
0.904615523809524	0.0953844761904761	-0.45911986700977	0.0652555873015872	0.0160858095238093	-0.00831166719234222	0.0295687777777777	0.0334199523809524	0.036133593073593	0.0038870711657335	0.0117903661075764	-0.0108092797594563	0.00971655988455977
0.886758515262515	0.113241484737485	-0.445773258314078	0.0746414847374848	0.00855095238095238	0.00757796669996669	0.0277230648240648	0.0244551263181263	0.00796199659490826	0.00806445954045953	-0.00385470240870234	-0.0058330291902351	-0.0212083849117859
0.0227823964398605	0.00582792298069252	-0.00840246546348076	0.00813757439841709	0.000492010030490181	-0.0018505929346434	0.00196196699184667	0.00263384268450398	-0.000396044956023859	-0.000679291452076607	-0.0023472527515738	-0.00203440019053933	-0.00426899116216276
0.477788420415447	0.260345067084054	-0.170937917962275	0.213867667055698	0.0215896508925413	-0.00150699534856763	0.120489520538734	0.0597745099004206	0.0393266552270029	0.0100413277719869	-0.00984563807197197	0.0232693220511013	-0.00479041190940899
0.934670698412698	0.0653293015873015	-0.483517632861329	0.0458226349206349	-0.00443250793650796	0.00855006349206344	0.0230737777777777	0.00745141880341882	-0.00214474314574309	0.00205877777777774	-0.00341899567099568	-0.00790004184704185	-0.0172288913308913
0.659119325742194	0.270027190765353	-0.279544540932136	0.18185634185818	0.00360147700629077	0.0185036414126266	0.0733781648676185	0.0562949868184953	0.0278715340033396	0.0110525592094587	-0.000301296650851879	-0.0114371129721799	-0.0371130388726512
0.0315897844605261	-0.00964074631528168	-0.00628783499963665	0.0199110378682713	-0.0113444154781521	-0.0108191815898034	-0.00285899204647191	-0.00654362144877808	-0.00897293911503031	-0.0110817985339778	-0.0122317443673891	-0.0141338427230165	-0.0153301903214356
0.418492869309464	0.0714773446432438	-0.124166039102393	0.255187321166726	-0.0118779752783341	-0.0215366795231242	0.0429557923070408	0.0239779236721161	0.00609067768723121	-0.0167073274007292	-0.0308113751980307	-0.0484869209663084	-0.0619399189959862
0.851796886002886	0.148203113997114	-0.419857628787729	0.0926164473304473	0.00846800865800856	0.0181549754689754	0.0347271457431457	0.0327372795766324	0.017645153023447	0.0133114920634919	-0.00534441260047147	-0.0120995301539421	-0.0220573245566597
0.297585322638935	0.102012697275934	-0.0735961481254074	0.21802945462681	0.0495377233176878	-0.0015849551775477	0.110320371495994	0.0459847321340011	0.0419860423714942	0.0239763840700701	0.0373348458423031	-0.0232268084400971	-0.0335619346553014
0.663992925179923	0.315729497769942	-0.283327898821208	0.179598423514394	0.0898921067204097	0.0195316897969795	0.107120322070322	0.0603475058220964	0.0643624205312486	0.0547118982586946	0.00063826790259236	0.0163147788052904	-0.0140852018553106
0.0514413805132813	0.00713525989644872	0.00532504878679467	0.0694048914438829	-0.000749307439140007	-0.00148289191994614	0.0185008039018434	0.0114536646153079	0.0048538321887523	-0.00111609967954308	-0.00420410866419316	-0.00927131580991266	-0.0114041580070077
0.894032903318903	0.105967096681097	-0.451346130605588	0.07056043001443	0.0116437849927851	-0.00566672749472741	0.0273819062049062	0.021382318903319	0.0145959453487688	0.00298852874902888	0.00174743939393951	-0.0108188926606588	-0.0138981495171494
0.446517138762895	0.15779744306107	-0.15370786063309	0.214398839273547	0.00454648401989838	-0.00427354112224659	0.0613082333684322	0.0470842903438585	0.0188986844634588	0.000136471448825892	-0.0102381948128158	-0.0165409106952975	-0.0403291212036356
0.858376445998446	0.141623554001554	-0.423333901382345	0.0915257762237762	-0.00531123548564716	0.00819647730047723	0.0325380439560439	0.0260463153513154	0.0095650227550228	0.00144262090741498	-0.00728312565212574	-0.0118273129007962	-0.0281226036801177
0.0903125950433505	0.0103648153345966	-0.0187902578090442	0.0671643479102602	0.00186252134865868	3.51535960090577e-05	0.014689353937339	0.0137525835266721	0.00447874597973733	0.000948837472333874	-0.00116664494547175	-0.00842501420435514	-0.0118863745468839
0.933092349206349	0.0669076507936508	-0.482297566696329	0.0465943174603175	0.00550866666666661	0.0113573968253968	0.0221066984126983	0.0171278412698412	0.0127097691197691	0.00843303174603172	-0.00158239937839944	-0.000705516594516564	-0.0135074635429929
0.00903646597996371	-0.00196332037756978	-0.00202937235926774	0.00511234357558146	-0.00257999774479915	-0.00217728836656595	-0.000829195238783572	-0.0014077041933635	-0.00210551154798567	-0.00237864305568255	-0.00313305245148653	-0.00393608487426452	-0.00403394660267439
0.158191506582264	0.108181321824196	-0.0370463179102703	0.114283874922149	0.0810793343283107	0.0122716090190539	0.0403902931572493	0.0326393733204121	0.0227694779940662	0.0466754716736823	0.00787704588555399	4.36777110646158e-07	-0.000653485444483293
0.889462943500943	0.110537056499057	-0.44806253780569	0.0729570564990566	-0.00672782950382955	0.00629261494061495	0.0288641993561994	0.0135913510933512	0.00854793228993234	-0.000217607281607246	-0.00653725169120523	-0.0139989744203165	-0.0191638227697754
0.0085909869225437	-0.00262088817381472	-0.00300372215175026	0.00385243631344921	-0.00428859779343725	-0.00367755088580316	-0.00214432666495994	-0.00297177947603413	-0.00414675138476199	-0.0039830743396202	-0.00398274574131312	-0.00464664750584823	-0.00466156005070605
0.926593206349206	0.0734067936507937	-0.477975122264327	0.0491267936507938	0.00265266666666675	0.00340184126984144	0.0254766031746033	0.00218166666666675	0.00877106471306488	0.0030272539682541	0.0028151746031746	-0.000471747696747626	-0.0143626389166388
0.446693102058051	0.179396625209986	-0.134429885379457	0.258392884813321	-0.00753109047003092	-0.00479092813473397	0.0644132247582591	0.0355291539700163	0.0147676861900106	-0.00616100930238245	-0.0264623658418441	-0.0486057277479334	-0.0656747544363664
0.126971791151254	0.0058660321356522	-0.032378190423434	0.0800420416705458	-0.004905376304623	-0.0144178697662223	0.0129483510361737	0.00625343283137364	-0.00469934508720785	-0.00966162303542265	-0.0125322858414688	-0.0207620300234638	-0.024842665547212
0.444996986632406	0.153629451756912	-0.154417640585301	0.211262065416889	-0.00527035231654716	-0.00278971821316681	0.0611401140276729	0.0369940304609047	0.0191632410267475	-0.00403003526485696	-0.0156925021098192	-0.0378516161310771	-0.0480015350111702
0.0155696490250056	0.00177721347120803	-0.00729369720535981	0.00149065699972512	-0.00225686501880797	-0.000741486090923889	0.000734468882916823	-2.77836073022345e-05	-0.00095347060278537	-0.00149917555486593	-0.00253888403490287	-0.00192593652485607	-0.00286311694594959
0.88146787967588	0.0714665696782234	-0.441610228819373	0.0781521203241203	-0.00979188614426518	-0.0195978154797387	0.0173229755799755	0.00481913886113883	-0.00482897243975122	-0.0146948508120019	-0.016297977265081	-0.0377794006115555	-0.0404503690695357
0.45714082316774	0.318617539252942	-0.144237974189206	0.250687670023334	0.0982171044037435	0.0474627817587179	0.157357388085799	0.101918857329804	0.0254721137506334	0.0728399430812307	-0.016919344759831	0.0277672237968483	-0.0537241038873101
0.0442414346825348	0.0136364249775537	-0.0181392362793801	0.0114135780663186	0.00557191015246636	-0.00503924860065583	-4.16091982602187e-05	0.0056729404440352	0.000545033718830731	0.000266330775905266	-0.00371168626462858	0.00132415076547385	-0.0058526965244225
0.451538202785431	0.184878824971193	-0.140158262748579	0.25253064880604	-0.00283508860841308	0.00715533904995186	0.0781156719837098	0.0446254676285812	0.016690930559533	0.00216012522076936	-0.00335278343264267	-0.0400065007704358	-0.0542949625535896
0.428005262420734	0.0940423370568873	-0.125472847179099	0.256574575215727	-0.0194286690434724	-0.0223854519847934	0.0617378474069321	0.0303767247597154	0.00306688598271082	-0.0209070605141329	-0.0373794164792806	-0.0542570474175129	-0.0671217758945736
0.929920444444444	0.0700795555555556	-0.479599530087538	0.0490595555555555	0.00375866755466758	0.00150419047619044	0.0165145238095239	0.0131773333333333	0.00834525396825403	0.00263142901542901	-0.0103274689101748	-0.00879252525252516	-0.0131674251336898
0.309963298309627	0.0454562606279547	-0.063211408176955	0.262481383718022	-0.0106566609444884	-0.00545439522249708	0.0609288860386892	0.0262184296211069	0.0141280079307447	-0.00805552808349269	-0.0241241085727292	-0.0411359112718321	-0.0501654939263049
0.222124370140627	0.0298734382235775	-0.0451117847953016	0.185221011481711	-0.00436039569874339	-0.00215181088658414	0.0430006060277066	0.0212614489515887	0.0100410730280527	-0.00325610329266376	-0.0185425458379063	-0.0253294186773476	-0.0319590235866782
0.474854119574385	0.173823723464677	-0.168620761585996	0.21578919856548	0.0226784552547871	-0.00913862000832016	0.0659364414576269	0.0363490470661556	0.037715480485041	0.00676991762323342	-0.00413778411550991	-0.0232013408887856	-0.04507735586582
0.925832095238095	0.0592642729124297	-0.474689527182832	0.0544812380952381	-0.0141887215875911	-0.0199139403955522	0.00883067077367083	-0.00401224603174588	-0.00565052456040682	-0.0170513309915716	-0.0175560411518305	-0.014909769119769	-0.0249667702297702
0.0779713306865528	0.0342059477016437	-0.0267523073923348	0.0295221642541561	-0.000838396504634659	0.000244626066805073	0.00372338392978443	0.00570455371201169	-0.00612265394567606	-0.000296885218914786	-0.0106145127908077	-0.0145675746370723	-0.0174214754903129
0.925152571428571	0.0595592559716687	-0.475516055349514	0.0523985396825397	-0.00736984992784995	-0.0151885800865801	0.00551890476190475	0.000528492063492036	-0.0125490989468048	-0.0112792150072151	-0.0206313932752834	-0.0279182670662671	-0.0314843571481465
0.566009317841303	0.174983109533456	-0.214657776523394	0.216742760500629	-0.00835382883161939	-0.00775875067030618	0.0714606984256863	0.0325824473779215	0.0192950655387236	-0.00805628975096284	-0.033920615445258	-0.0489747777259895	-0.0684125834466488
0.901971238095238	0.098028761904762	-0.457219209493042	0.0666554285714287	0.0120601962481963	-0.00796926609063442	0.0180777743367744	0.0165850180930183	0.0105745721925135	0.00204546507878089	0.00275277478077485	-0.0133578744588745	-0.00871955794205781
0.453577755812331	0.185200497418818	-0.14090148617485	0.253002217908632	0.00472871354735221	0.010249081055063	0.0697325221033988	0.0593306956488956	0.0295065562842876	0.00748889730120761	-0.0214135543520054	-0.0355068796668212	-0.0507940277839615
0.226450208543577	0.0276467263291202	-0.0483010834893593	0.182214583377912	-0.00630195529815369	-0.00568350384002669	0.0421463965376182	0.0189013784041278	0.00635481065440005	-0.00599272956909019	-0.0154779661322055	-0.0311664423412776	-0.035472344094465
0.581202285737745	0.360726256832319	-0.225024633380423	0.212465204611095	0.0992622268302231	0.0108606984458817	0.0871564516772326	0.0675707198274978	0.0644215497772407	0.0550614626380524	0.0278700640467577	-0.0191803336952108	-0.0324460376277241
0.00612999964141829	-0.00321733965835821	-0.00146773017620684	0.00435728030465141	-0.00357910912169391	-0.00337253372595005	-0.00240861065432466	-0.00260265496230159	-0.00307744912974307	-0.00347582142382198	-0.00319177913069245	-0.00376984266778843	-0.00414987824276347
0.537849863332738	0.109788492940415	-0.206159159074128	0.204260944545802	-0.00010049036847537	-0.000841710567760834	0.0662561332791812	0.0312157098778383	0.0139874569177183	-0.000471100468118157	-0.0204319209627142	-0.0321471868751899	-0.0529620729164975
0.346486659473464	0.0707678626938669	-0.0989263306098331	0.216644356531385	0.00740644398383383	-0.00124520963043917	0.054675358752417	0.034001377991644	0.0165557587851772	0.00308061717669733	-0.0163002657884193	-0.0264433140287116	-0.0382262091588356
0.577156936345415	0.368694077884937	-0.221263495468531	0.215831315300634	0.0322399330703147	0.0181025819987053	0.125377428670317	0.0879575083545812	0.0572406969815278	0.02517125753451	0.0527186377139328	0.0552493164978554	0.0106022167433442
0.659679021238483	0.265896434119525	-0.278160554554755	0.185854168622828	0.00754679273627457	-0.00584310351840867	0.0621410564757988	0.0570485705761898	0.0207607546912862	0.00085184460893295	-0.00916001018437362	-0.0128648177669484	-0.0415403439996197
0.448958681873831	0.152207353987873	-0.157382500309427	0.209704821207269	0.000564025317372097	-0.0100704162960097	0.050143848841867	0.0345169853250555	0.0115890351642853	-0.0047531954893188	-0.0144766815919434	-0.0329347271133494	-0.0479272508491286
0.115174560998063	0.0907075975585074	-0.0113005303389839	0.119146821449563	0.0165843060260161	0.00367988047048927	0.0464763566045212	0.06878674660138	0.0208011988595159	0.0101320932482527	0.00428021710885672	-0.000137668343317812	-0.00649699626590565
0.415373455722035	0.114174609969412	-0.1251510163751	0.248208766500187	0.0201103757212255	0.0319393076457551	0.0598971373360585	0.0311474249831765	0.0202561247306264	0.0260248416834903	0.0190039588536423	-0.0325810606995837	-0.0433234753554489
0.0650303463105005	0.0234528001110687	-0.00327373271739913	0.065807599020078	0.0213414819768708	0.013328904492135	0.033371652091892	0.0223534032276591	0.0171263393273359	0.0173351932345029	0.00962738556784873	0.00709041182161194	0.00557048666993035
0.0522814892408351	0.0198720221634242	-0.0207443847718283	0.0151040399601331	0.00655614070863532	0.00364052702277146	0.00421461431316639	0.0056144224169983	0.00301435224079824	0.00509833386570339	0.00127882097812387	-0.00432880969414118	-0.00487157179640136
0.474705387467861	0.171070623752085	-0.166542795202913	0.220174451581112	0.00266381113291347	0.00338208202417584	0.0639604780452426	0.0454805939397267	0.0133516549410273	0.00302294657854463	-0.0148432802969811	-0.0271893957953053	-0.0457637193830621
0.565516385410669	0.172432012542687	-0.214083358342821	0.217514733441153	-0.00822411002590429	0.00275728593538083	0.0597694406842523	0.0375125179202537	0.0196777343936014	-0.00273341204526178	-0.0192171431984289	-0.0493135864502874	-0.0599832111245375
0.439657319269313	0.0984741366436094	-0.132526148968319	0.254685054677126	-0.0204774252882659	-0.0225316556229505	0.0554116746513304	0.0279996855408762	0.00525427451805494	-0.0215045404556082	-0.0410252225234737	-0.0529310809110813	-0.0700092406563173
0.462268641149438	0.096052005533262	-0.159209739836071	0.220128600859953	-0.0139763273665968	-0.0298079451394784	0.0632212014116542	0.00131160268084801	0.0149085054270194	-0.0218921362530376	-0.0219071264380518	-0.033412001905548	-0.0499072189324688
0.480243609417905	0.167027061040882	-0.171477906215117	0.215982702241092	-0.00208132376936371	-0.00770576357714381	0.0523246408229937	0.0285152205153777	0.0175281773533639	-0.00489354367325373	-0.01868584062996	-0.0342694822743773	-0.0504802580283952
0.0176199067278649	0.00874839831883303	-0.00553612170557035	0.00973592885695234	0.00224180183178003	-0.000284350615709753	0.00265746563049263	0.00170997360819706	-0.000101248876883304	0.000978725608035139	0.00135723926531804	-0.00158407785467516	-0.00196370351035208
0.894376476190476	0.0722380643844796	-0.451191057863056	0.071276857142857	-0.00759227179253497	-0.0148502653076772	0.0126054495308612	0.00556523837565948	-0.00097174635495223	-0.0112212685501061	-0.0224880331403614	-0.0248414844103266	-0.0339889175655337
0.893436836940837	0.106563163059163	-0.451113637203469	0.0705276075036074	-0.00216759529359545	-0.00584663136863139	0.0169081850371851	0.0121398547008547	-0.00924990587506525	-0.00400711333111348	-0.011541993186552	-0.0242017488953219	-0.0247806247904143
0.579073585089409	0.3659244670635	-0.22332920353146	0.212922786180898	0.0910593593188316	0.0133629275160386	0.11139675021735	0.0651977401435392	0.0453642040078113	0.0522111434174352	0.0047004705441348	-0.00695995438333241	0.0365453694561881
0.85379561038961	0.14620438961039	-0.420046022480415	0.0941377229437229	0.00374829162134727	0.00560733333333341	0.0323304844044844	0.024354948902949	0.0111752344507917	0.00467781247734034	-0.00555335708460791	-0.0165549681723506	-0.0218875336232395
0.0273757024941579	0.00840325360374787	-0.0107950930228095	0.00863779195594386	0.000349604168615666	-0.00276485200119606	-0.00100896577435563	-0.00397382816383502	-0.00216865661088438	-0.00120762391629019	-0.00252283293981433	-0.00373126566788474	-0.00427191022167395
0.213317961448214	0.133460463838902	-0.0555290719394871	0.14199661657787	0.026163827798752	0.0281891153442963	0.0635075374833116	0.0357680150609416	0.0236618750676453	0.0271764715715241	0.018073899910676	-0.00398456756083787	-0.00632398913140869
0.0968607439036206	0.0654174259244201	-0.0281697795576967	0.0501612411064593	0.00884756791169326	-0.00823958184228168	0.0174628273898036	0.00730162616850709	-0.00269322191740104	0.000303993034705782	0.00833107902123127	0.00972436863244724	0.00665933120042354
0.142027412519798	0.0456849667737762	-0.0312009010785892	0.107627860166537	0.00802201796669258	0.00433777537823093	0.0333712407171885	0.0245035856713845	0.00833075189347071	0.00617989667246177	-0.00603662535568827	-0.00808554335282236	-0.0126393915416976
0.928747714285714	0.0712522857142857	-0.478916160213371	0.0492656190476189	0.00141438472638467	-0.000903428571428666	0.0181812857142857	0.0131099437229436	0.00637646031746031	0.000255478077477944	-0.00530055555555564	-0.00782576245976263	-0.0168143386778341
0.933200476190476	0.0667995238095238	-0.482147236944783	0.046972857142857	0.0128915238095237	-0.0130400314717961	0.0115189523809525	0.019923619047619	0.0114938253968254	-7.42538311362395e-05	0.00599049339549329	-0.00587700813513981	-0.0172674791874792
0.0570760065553092	0.00932643368731263	-0.00878434078307454	0.0474494949445336	-0.00360229718978224	-0.000507869375250408	0.0154533971732048	0.00691403412648234	0.00206996804615243	-0.00205508328251632	-0.00497283805706135	-0.00792690192992642	-0.011388719437244
0.661519682071385	0.267380915858989	-0.282341340569168	0.179265128386131	-0.00237468956731068	0.00115727239677765	0.076643321881442	0.0505427136872958	0.0314338081968425	-0.000608708585266515	-0.00548753596324836	-0.0224397369647864	-0.0366425077581201
0.905823904761905	0.0941760952380953	-0.460694204650769	0.0634760952380954	0.0155294920634921	0.0143877142857144	0.0336955131009342	0.033300015873016	0.016922380952381	0.0149586031746033	0.000967378510378647	0.00828722222222222	-0.0188971038961038
0.00635234067543556	0.0232659478951989	0.000653552231013379	0.007962846934977	0.00644842322901506	0.00640298586848829	0.00790561366992738	0.00843276569919062	0.0144683541291197	0.00642570454875168	0.00320771477081602	0.00632694341589442	0.00469440606748653
0.134329734086434	0.0827524764731924	-0.0360997022494324	0.0812956711858653	0.0124309801425029	0.00302663362587238	0.0342234082625221	0.0304171410536171	0.0138235405850443	0.00772880688418767	0.00121247492969806	0.00828921072911226	-0.0154883509668654
0.2006721191161	0.0679761070601937	-0.0494073715936794	0.141385787955547	0.0096990297041005	-0.00170643635617312	0.0413122632994151	0.0267274841984608	0.00971999318769651	0.00399629667396367	-0.00837516023580087	-0.0125359921157307	-0.0213096127048844
0.451513881012383	0.243342444613384	-0.157288602821161	0.212867505603956	0.0280218025284262	-0.0143170303858152	0.0726151536098532	0.0839213117068031	0.0265133253537609	0.00685238607130551	0.00403861765552027	-0.0134449349237818	-0.0328089813437171
0.575973825122033	0.363938892893523	-0.220514150629649	0.216494784734842	0.00805753149587363	0.00649450576870192	0.13587724566011	0.0581070032482797	0.0608757623535818	0.00727601863228777	-0.00593970947252864	-0.0252026102540641	-0.0419156507881882
0.097891450111085	0.0666773377413946	-0.0283642409284139	0.0506709068216041	0.00649963251301806	0.00290773278364984	0.0137527322979781	0.00903443111220198	0.00742135365758712	0.00470368264833396	-0.00824084852507753	-0.0118223499997932	-0.0106319278702996
0.11924815095561	0.00450388151492509	-0.0285125152036222	0.0805706113328533	-0.00518801459792272	-0.00622802796988124	0.0181550061428123	0.00832387125786062	-0.000567594321990356	-0.00570802128390198	-0.0171224325216337	-0.0207764512305263	-0.021000822854029
0.462556485153779	0.238747041354611	-0.16362747753948	0.211362229550151	0.0128079714103857	0.0138128764820585	0.0843954801183337	0.0621451727671704	0.0656766848025113	0.0133104239462221	-0.0102065170352703	-0.0249646582909794	-0.0273424451946025
0.0891428377401994	0.0574102786476482	-0.0284761486390112	0.0425843868215699	0.0163254657888454	-0.000947365128330394	0.0227202368963568	0.0199967824670892	0.0216975137139067	0.0076890503302575	0.00379799042084321	-0.00131558175424305	0.00620585937385093
NA	NA	NA	NA	NA	NA	NA	NA	NA	NA	NA	NA	NA
0.658728010434154	0.318949256673399	-0.280087166038584	0.18095838587921	0.00986599481957473	0.0148281541272335	0.0815131764026913	0.0689789377792873	0.032565911319798	0.0123470744734041	-0.00155569452039939	-0.0110722298100562	-0.0185315625866751
0.391885742820199	0.0725352849571631	-0.109067665738848	0.257230701624246	-0.00862024840543302	-0.0210174263358118	0.0440753636455517	0.0241134683650976	0.00373095976767435	-0.0148188373706225	-0.0354437666441905	-0.0476006833314175	-0.0617589827124849
0.420225160836785	0.113391715004483	-0.12607913687971	0.25174239471877	0.0526559959841023	-0.0208094041018104	0.0936986305961703	0.0408221184073177	0.0336730868852086	0.0159232959411459	-0.0218103418048344	-0.0215620539915546	-0.0469065703906634
0.0361409138946736	0.000952537370222141	-0.0125752695638446	0.0138252121282616	-0.00402297529388131	-0.00398223131655256	0.00205421976510285	-0.000797309700529339	-0.00251342597731226	-0.00400260330521693	-0.00484875934324411	-0.0060055277119912	-0.00657698395389893
0.661937011240731	0.315321950575423	-0.280721503978571	0.182834539473788	0.0272782309056584	0.0128026069712456	0.0770029576886027	0.0510479196258122	0.038554152796118	0.020040418938452	-0.00755735815341096	-0.0113262268640695	-0.0226106845387528
0.0653735444839115	0.0103256546012362	-0.0205762523687087	0.0303475973947532	-0.00204084800150428	0.00146026093833795	0.00887934862538413	0.00871091288780383	0.00212960237058023	-0.000290293531583163	-0.000514604205494512	-0.00475086919006083	-0.00527405211394562
0.0687260903564144	-0.00292526062490812	-0.0114028733710131	0.0535670393543139	-0.01110370231602	-0.00979158149275535	0.00686304464337797	0.000587170943942825	-0.00599686839001064	-0.0104476419043877	-0.0146979522692535	-0.0171250104746656	-0.020102660021125
0.299956250569535	0.0481456482217617	-0.0649747029605129	0.246822606573322	-0.0141556127956978	-0.00693119639563039	0.049623286216887	0.0271313067135261	0.00342141707362864	-0.0105434045956641	-0.0254036683429196	-0.038207338156519	-0.0535270989103351
0.935325873015873	0.0646741269841269	-0.483555869102095	0.0462341269841269	0.00887175468975454	-0.00724507936507945	0.0232437027417026	0.0195777936507936	0.00922738095238085	0.000813337662337599	0.00216260317460315	-0.00659703174603177	-0.0136599336219337
0.932309174603175	0.0676908253968254	-0.481598152822367	0.0471574920634921	0.00255718903318902	-0.00135152380952386	0.013300619047619	0.00966588023088022	-0.00212567335605574	0.000602832611832582	-0.0121829278499279	-0.0108403964923965	-0.0150154523809525
0.662681978526799	0.315042443305411	-0.280724843274226	0.183704243695423	0.0247219738268165	0.0260587531280529	0.0849979094545801	0.0851907057077816	0.050264136382296	0.0253903634774347	0.0418819252109437	-0.000390827972284846	0.0196361263040294
0.301667224639641	0.0465393763557828	-0.0603772607919381	0.260487425641977	-0.000571754277252423	-0.0249030819929906	0.0515221934688154	0.0307576918536435	0.00392129816474823	-0.0127374181351215	-0.0255781495355542	-0.046229888461343	-0.0581144370429318
0.0681804141941982	-0.00305446715715062	-0.0115694882647197	0.0522473913875894	-0.011683124014157	-0.0120949795189066	0.00560100220886232	0.000110589846102085	-0.00560666244373297	-0.0118890517665318	-0.014475278025712	-0.0175821834542492	-0.0213075215095586
0.0334951039717729	0.0118257569453415	-0.0149483235297871	0.00610931245845953	-0.00076501088448086	0.00458119532756422	0.000113241871021345	-0.000512551571204688	-0.0025215382858088	0.00190809222154168	-0.00267313147847611	0.000217633504692845	-0.00499759507034789
0.348895817269191	0.067243511161896	-0.102670275830585	0.213536364158567	0.00191531650676824	0.00599889290026667	0.0549679723222051	0.036405469456971	0.0132893229177304	0.00395710470351746	-0.0167585312843013	-0.0275687499397971	-0.0425924766131766
0.221932699229114	0.0208391473883884	-0.0293933717170976	0.232262428605688	-0.00999506599397104	-0.0157435158949392	0.0479918057344461	0.0209919457846335	0.00484772625658925	-0.0128692909444551	-0.02139882907047	-0.0365039464362789	-0.0453046246957431
0.0392407763414589	-0.00862551662015223	-0.00631469859333587	0.0281066457079418	-0.0111394617582905	-0.00895282427169861	0.000587684729364296	-0.00481434882936119	-0.0080539727558412	-0.0100461430149946	-0.0120579225362298	-0.0140684884392608	-0.0171032114329955
0.934189365079365	0.0658106349206349	-0.482196622335891	0.0477106349206349	0.00151682539682541	-0.00933961904761904	0.0191225396825396	0.0111399682539682	0.00388586813186809	-0.00391139682539676	-0.00427121123321128	-0.0114039351759352	-0.0175359148629148
0.934927206349206	0.0650727936507937	-0.482610732081904	0.0476527936507937	0.0216856507936508	8.24126984126927e-05	0.0286111746031746	0.0155692698412698	0.0164738412698413	0.0108840317460318	-0.00158169094304383	0.000960463203463324	-0.0143081566766566
0.646321265755078	0.172134162626368	-0.271461183438288	0.184832746210608	-0.0174667200708344	-0.00286799687823536	0.0546313973202884	0.0234864366490691	0.00745351721759879	-0.0101673584745349	-0.0318592050605334	-0.0437205172690952	-0.06889633534462
0.303532841500467	0.0465217725651454	-0.0605913498373601	0.262301063261438	-0.00367860542984577	-0.00649538015285006	0.0578001536480192	0.0266123515472358	0.00723464689489434	-0.00508699279134789	-0.024185448974	-0.0478232998521028	-0.0501226621728241
0.000159432993938163	-2.83940617569233e-05	-1.37447396593555e-05	8.28687644111983e-05	1.77212375851745e-05	2.15783861207986e-05	-1.10475700685356e-07	-1.67330029837718e-05	-5.33809817865368e-05	1.96498118529865e-05	-4.69797274532226e-05	-8.3326696174482e-05	-5.07259052475735e-05
0.0781139568380809	-0.00464991373414111	-0.0187953690501266	0.0485796940198443	-0.00625389162625778	-0.0107343310699421	0.00811302477458989	0.00114536265677843	-0.00466873399775214	-0.00849411134809992	-0.0133070520606645	-0.0177564008371361	-0.0179681229035958
0.0516718187020707	0.00606696193598937	0.0048228693930334	0.0690095946062542	0.00132938295339441	-0.00103772794071545	0.0203748364233769	0.0116211481317054	0.00496630684261106	0.000145827506339478	-0.0053410160623554	-0.00758727640992807	-0.0115937441694107
0.92391653968254	0.0594350217053445	-0.474591203000052	0.0530767936507935	-0.0184753289283817	-0.0195952720612721	0.00638064790764781	0.00141464923964918	-0.0131071400821401	-0.0190353004948269	-0.0231494992012917	-0.0308827525971976	-0.0391776813568523
0.019940880352408	0.0243288983644321	-0.00200058801338226	0.0150175439675679	0.0105286853978932	0.00621907138341778	0.0136421904792953	0.0104816204217561	0.0129560813420406	0.00837387839065547	0.01114119914847	0.00904529283142414	0.00655698582180425
0.0520301801226025	0.0402728333246089	-0.010436700834957	0.0281495862975985	0.0173405354783362	0.00912228473882936	0.0207680224448968	0.0400616768883793	0.0145306200978718	0.0132314101085828	0.0391397106001666	0.00611687404185891	0.00380149806681934
0.226917932738871	0.0261949725269564	-0.0478159705232878	0.184300686052325	-0.0115199247960386	-0.00570038407673706	0.0372800614638688	0.0204030353351762	0.00446873583361829	-0.00861015443638785	-0.01932076538068	-0.0301078338454484	-0.0402680369736401
0.108696260843374	0.00385245763990828	-0.0237331682608914	0.0785743209992534	-0.0105120299730172	-0.00659295080269096	0.0146587872936667	0.00746242762224063	-0.00226721908090065	-0.00855249038785409	-0.0135062010422594	-0.0204527519175218	-0.020609806019238
0.851934505050505	0.148065494949495	-0.419082141180181	0.0942246060606061	0.00967515813598163	0.0114607752247752	0.0373702263292263	0.0299473401043401	0.0149750564990565	0.0105679666803784	-0.00284585734561282	-0.0143369602540114	-0.0220036930259283
0.370068692079501	0.12958564717947	-0.113507875085673	0.212935893892584	0.00886815604448099	-0.00811558068230067	0.0569951701249573	0.0334324152945624	0.0145970161324347	0.000376287681090159	-0.0137121953062083	-0.0341428200936541	-0.0394224455907261
0.0667728975131819	-0.00290771794383371	-0.0109887339777887	0.0513021613141222	-0.00876788538143985	-0.0102971244347857	0.00635534726977162	-0.00121179342459125	-0.00395315128440933	-0.00953250490811278	-0.0131843147144651	-0.0160829537365556	-0.0215934397225416
0.932836920634921	0.0671630793650794	-0.481462282642312	0.0479764126984127	-0.00661440115440104	-0.00299298146298155	0.0149190793650794	0.00875164346764346	0.00406216017316019	-0.00480369130869129	-0.00527403174603169	-0.0111253115218114	-0.0185136436896437
0.890666092130092	0.109333907869908	-0.448353736123842	0.0734739078699078	0.00313512083994427	0.00956299012099016	0.0246652231363407	0.0118175485625485	0.0149064421134421	0.00634905548046727	0.000997042679542703	-0.00977110533910541	-0.0173044088805483
0.853422668220668	0.146577331779332	-0.419682280922989	0.0945773317793317	0.0470203476523475	0.000584390165390136	0.0537663104673104	0.0269037612387611	0.0457863202353201	0.0238023689088689	0.0223993704197195	0.00436617327117317	-0.0220092265765102
0.414205697201947	0.115927548577109	-0.122853478267242	0.251916588512339	0.0155586364928227	-0.0218203499827885	0.114415775944259	0.0370553659000323	0.0133174709988103	-0.00313085674498287	0.0326973605061833	-0.0291274415668625	-0.023006472760881
0.13793046926013	0.0219579940919384	-0.0263530566406756	0.112787845129408	-0.000140839914991642	-0.00283561959417777	0.032776180434494	0.021246080163609	0.0100737366694431	-0.00148822975458471	-0.00562282614407228	-0.0117631847831284	-0.0201866016892651
0.308612524340718	0.100219892840001	-0.0797587831825487	0.215774381354894	0.0297949303994062	-0.0145918016382624	0.0779777426883695	0.0547772611288517	0.0530521859374116	0.00760156438057191	-0.000889076968674907	0.0232183441496646	-0.0131516246007384
0.895007555555556	0.0745579103826698	-0.450817557527587	0.0727924444444444	-0.0185361898232487	-0.000919464806538595	0.0123655261405261	0.0103843981573981	-0.00221102305537613	-0.00972782731489363	-0.0126326316615618	-0.0210306494984037	-0.0264195408612714
0.202219469092118	0.075641224961704	-0.0502917257360869	0.141284678312504	0.0133951793346144	0.00548671480511759	0.0499352524943163	0.0447404506957781	0.0188164477195292	0.00944094706986598	0.00665541740257417	-0.0032701203492459	-0.00939504067759869
0.23058002117297	0.105106800123728	-0.0515330357123917	0.1812603104582	0.0217301540588911	-0.00276035246570708	0.0995350051565015	0.059542055072555	0.063772390230859	0.00948490079659203	0.00749089264462591	0.0155482432054071	-0.0088212050861409
0.452299621749671	0.179919638133854	-0.138570525154465	0.256151821952313	-0.0120550877485894	-0.000887321930429896	0.0707035870460593	0.0367784406096728	0.0129114061728721	-0.00647120483950969	-0.0255693177976375	-0.0407379736450185	-0.0608010419030032
0.935475650793651	0.0645243492063492	-0.483684254716889	0.0459910158730159	0.0240016825396826	-0.0005384761904762	0.0133481667221667	0.00653285714285712	0.0184828253968254	0.0117316031746032	0.000110428571428622	-0.00195198412698416	0.00488011111111109
0.102038627326499	0.0267228360177158	-0.00409778680620465	0.119637565308479	0.00245452683714015	-0.00170765877710977	0.038776200325269	0.023495456159765	0.0105705865946568	0.000373434030015191	-0.0102802683935694	-0.012648932394654	-0.0148800501667276
0.855371731379731	0.144628268620269	-0.42224961264225	0.091232713064713	-0.00528095704295695	-0.00170675319451774	0.0360001773606511	0.0265944019314019	0.0111691235209237	-0.00349385511873734	-0.00413305694889898	-0.0122123489683241	-0.0234628803746992
0.0949118740749272	-0.00227448991480732	-0.0271896973526084	0.0506604484005368	-0.00948517517120245	-0.00861429331516472	0.00790712870030778	-0.000751367582499066	-0.00670962043780558	-0.00904973424318359	-0.0138499696364909	-0.0187359645346925	-0.0188662154860177
0.0400806411989279	0.0225570237506972	-0.00436087491217285	0.027033836269591	0.0100696990188268	0.00640693181443124	0.0170196565656459	0.0152373133993427	0.0107835756002893	0.00823831541662901	0.00504747249589861	0.00638887768680409	0.00146686621556592
0.926133746031746	0.0583568016435744	-0.476867375463985	0.0506373650793651	-0.0118091133311133	-0.00837742590742585	0.00168703246753243	-0.00789177989983869	-0.0153529037629038	-0.0100932696192696	-0.027604889884797	-0.025323016983017	-0.0336608281555046
0.0776255794208751	-0.00194230221472658	-0.0171251965706072	0.0515336745417017	-0.00758990136585329	-0.010633002180604	0.00790617801518659	0.00229902113707603	-0.00304484236728078	-0.00911145177322865	-0.0114231367897812	-0.015217098870226	-0.0194747124576106
0.0610689515290561	0.0265558465369748	-0.00162631857258176	0.0666563955927093	0.00757022532581807	0.015296622659253	0.0400944807440699	0.030224526115571	0.0119173281519874	0.0114334239925355	0.00381820016096301	0.000919209442401828	-0.000241981762638732
0.00933650033668508	0.0235129475380508	0.000244537714344984	0.00911996668483278	0.0147526284331527	0.00887791742402149	0.0133104284348333	0.00830310025094686	0.0111625003856533	0.0118152729285871	0.0051888345771321	0.00384353805363285	0.00641314410579507
0.330241943766782	0.093067754012435	-0.0824842437096524	0.242810183217345	0.0158950238853409	0.0546917213392771	0.0791720321912466	0.0339060897403404	0.0380088130482126	0.035293372612309	-0.00500793737491584	0.00220221244504437	-0.0270086393002814
0.478051890497694	0.176887310040733	-0.171229997014437	0.21335258093466	0.012676753072005	-0.00683501972033596	0.0639633222549491	0.0600953928845028	0.0137760449652047	0.00292086667583452	2.81239448360893e-05	-0.00803962222023469	-0.0295493114352327
0.858267605505605	0.141732394494395	-0.42377690313859	0.090916838938839	0.0101342650682651	0.0179124653777595	0.0340743304473305	0.0358789096459097	0.0454178815628817	0.0140233652230123	0.00341149733599744	-0.00782925378714838	-0.0212345472044294
0.66768783580935	0.310198955962476	-0.284835395836688	0.18056409915	0.0142076145302331	0.0169527864926182	0.0715055448414189	0.0525607524458065	0.027318888194417	0.0155802005114257	-0.00102215837923691	-0.0185845246501651	-0.024846875517235
0.541978839642388	0.107230216782254	-0.210164374911143	0.201088868513973	-0.00512261002168179	-0.00592829277399398	0.0579180566550718	0.0312017251105033	0.015686293178839	-0.00552545139783789	-0.0203144986814835	-0.0401459792148443	-0.0532215470812991
0.0478347865928529	0.00380328599745235	-0.0129547550258045	0.025754497086018	0.00266187850794043	-0.000387975057247754	0.00923912350849869	0.004106096705596	0.00342919429978519	0.00113695172534634	-0.00262306176006456	-0.00593395618003703	-0.00567709332770142
0.0319830685416529	0.0104656850040079	-0.014431786566585	0.00548304131708956	-0.00156905317829268	-0.00494263325139974	-0.000847529359316247	0.00134486449267903	0.00374383815011999	-0.00325584321484621	-0.00169317827346415	-0.00391623459437196	-0.00339228510283471
0.00895507262182632	-0.00271553440527317	-0.00246314066824487	0.00415239541475992	-0.00310240099405197	-0.00335461586737983	-0.000953126855633202	-0.00228380347215601	-0.0026701713506861	-0.0032285084307159	-0.00368016468686053	-0.00423559284278228	-0.00435857275886334
0.93428419047619	0.0657158095238096	-0.483502436824575	0.0454091428571429	0.00194058008658016	-0.0161970567210566	0.0170396666666668	0.0107995396825397	0.00706388888888898	-0.0071282383172383	-0.006897365079365	-0.0206799255189254	-0.0158169913419913
0.0770666334452322	0.0543361823332311	-0.00951946264340002	0.0660931709811948	0.0155427128816074	0.00889263499617279	0.0645023406350468	0.0300837840693208	0.0213465014321762	0.0122176739388901	0.00649210931362883	0.00633320096082571	0.025111762688206
0.932230666666667	0.0677693333333333	-0.482195563646832	0.0460293333333334	0.00144946031746029	-0.00857290043290038	0.0144064603174603	0.00107981818181813	0.00189944444444445	-0.00356172005772004	-0.00443604048892288	-0.0119788831168832	-0.0182081244866246
0.892688891774892	0.107311108225108	-0.449990500955123	0.0720377748917749	0.00617905339105329	-0.00319876767676774	0.025320303030303	0.0196875844155844	0.0100617503607503	0.00149014285714277	0.0134733492063491	0.000532137251637144	-0.0241190120402475
0.00120681398440939	-5.38935385056578e-06	-0.000131324205638566	9.58966885350376e-05	-8.86019722468386e-05	-2.65541464457182e-05	0.000432762564968	0.000173246411301333	6.69634892844747e-05	-5.75780593462783e-05	-0.000174012953899999	-0.000358647912174226	-0.000257321049856954
0.0857571716557052	0.053261601537912	-0.0268843020481499	0.0413293678899568	0.0230219570192476	0.00258230558514758	0.0201008132074184	0.0130445683549149	0.0151847217385997	0.0128021313021976	0.001404537131605	-0.00295194245285309	0.00546139642537387
0.930504761904762	0.0694952380952382	-0.480466997026495	0.0477952380952381	0.0117058730158731	0.00529495238095246	0.0216751904761906	0.0209025714285715	0.0128886349206351	0.00850041269841284	0.0035359206349207	-0.00598663492063489	0.00192595670995677
0.903803333333333	0.0961966666666667	-0.4581948213695	0.0663811111111111	0.00186636940836948	0.00193858730158736	0.0303275873015874	0.0159616227106227	0.0145984545454546	0.00190247835497837	-0.00213806759906765	-0.0108956695526695	-0.0184861980241979
0.0433229551379105	0.0127383117536705	-0.0169802561902507	0.0132615266798581	0.000373180308041482	-0.00286711999262964	0.00499242619139426	0.00526997577199894	0.00374067639225129	-0.00124696984229408	-0.002073969312363	-0.00482008622609142	-0.00351944687618215
0.641154634676229	0.172253364275126	-0.267138923346696	0.188706999629526	-0.00901796681701905	-0.0236152464795842	0.0562183171252355	0.0349468620655136	-0.00157144190195346	-0.0163166066483016	-0.0256734671329124	-0.0355659358607527	-0.0550380417266377
0.225709053959334	0.0968528798288583	-0.050905183143059	0.174937271869951	0.0105142491339716	0.0011135161996618	0.0628202632795062	0.0495633584586857	0.0404701452871331	0.00581388266681671	0.0101092924397989	0.00584522522363098	-0.00448340451065266
0.106212713891333	0.029790640042943	-0.0228214217571481	0.0785731168571618	0.00910363882453442	-0.00063066711893825	0.0231535357635247	0.0131990026167807	0.00419503549025785	0.00423648585279809	-0.000233074706234002	-0.0114263694328621	-0.0111015710853228
0.0186425634364845	0.00322376342138891	-0.00606604338394724	0.00910735748917892	-0.00180965747563632	-0.000737211433705982	0.00218996150689883	-0.00104130951127967	-0.0019513971458239	-0.00127343445467115	-0.00218029269482614	-0.00381226520828215	-0.00465960132944506
0.414203094944182	0.0714116762788702	-0.122367939950977	0.25433347648439	-0.0111981337136862	-0.011468845354242	0.048958685573546	0.0267243193735881	0.00443877364911432	-0.0113334895339641	-0.0277237917935885	-0.0512457988079442	-0.0644381351239265
0.320514522729286	0.0518008399685784	-0.0751033881336105	0.247800397905634	-0.0129064091427518	-0.0201100523525968	0.0448839104520833	0.0270427497595297	0.00385706354410742	-0.0165082307476743	-0.0280469000237585	-0.035803603738496	-0.0544481185401036
