# Supplementary material for: Measuring re-identification risk using a synthetic estimator to enable data sharing
Source: PLoS One. 2022 Jun 17;17(6):e0269097. doi: 10.1371/journal.pone.0269097 (PMC9205507; doi:10.1371/journal.pone.0269097)
Supplement: S3 File — (ZIP) [file pone.0269097.s003.zip › wa/wa.vineCopula.1.6.csv]

risk_act	entropy_est	ital_est	hypo_est	g_err	g_vine_err	ave1	ave2	ave3	ave4	ave5	ave6	ave7
0.104444387838808	0.00487450651103205	-0.0191502448885963	0.0997372200966813	-0.00719616789387086	-0.00853295670312558	0.0144723042683665	0.00695324137940456	-0.00164707175792055	-0.00786456229849822	-0.0132220548298683	-0.0202671360212306	-0.0205261970005545
0.0276484235053409	0.00512758597484899	-0.0100467651491427	0.00916252706210135	5.17677864238196e-05	-0.00693743475823014	0.00131884586884548	0.000540756797062874	-0.000509994456595525	-0.00344283348590316	-0.00388736194536954	-0.00416702100864199	-0.00449475590945688
0.0527817089866658	-0.00819326478026521	-0.0124283743976009	0.0355525826308672	-0.00897371139417842	-0.00882618425395702	0.000952353114038927	-0.000353419216371907	-0.00532880577757303	-0.00889994782406772	-0.00980229515061175	-0.0124673668288806	-0.0144416264061923
0.202825290272781	0.068276358522348	-0.0445097326429106	0.187257453274812	0.00617058905467596	-0.00408477926800321	0.035677637250668	0.0235274622715343	0.0114568712609848	0.00104290489333636	-0.00419200066891939	-0.0165612622317289	-0.0183599549099318
0.0936120801268451	-0.000806541852080081	-0.0241715377608582	0.0596897362385393	-0.0083347310608278	-0.00696685992297803	0.00920136623217915	0.00454027805395683	-0.00430983994326686	-0.00765079549190292	-0.00789493544337064	-0.0142498823714799	-0.0179284775505214
0.0910483435956697	0.0137733219514473	-0.0135745999882977	0.0970547719969615	0.00137797971237122	0.00146306118149281	0.0217044655380361	0.0127895444529028	0.0071720065178725	0.00142052044693201	-0.00494235309593678	-0.0102886090222882	-0.0160680409573823
0.198572905493493	0.0699946034438284	-0.0434803287684185	0.180564243017823	0.0110134816001507	0.00412812236976856	0.0419316328850433	0.0267906083034319	0.0168126782209916	0.00757080198495963	-0.00636782398043606	-0.0163871039025973	-0.0210543531987792
0.0506598971689863	0.0398606122532565	-0.00853630719383883	0.0311789432291133	0.0114788493777238	0.0199785822740587	0.0286568830536612	0.0260553084775005	0.0355468971555603	0.0157287158258912	0.00847331925636063	0.00867287509873355	-0.00273061074541747
0.540573565908228	0.223435235018541	-0.168894627067137	0.314741054878218	-0.00821519353546485	0.0140125802913904	0.0681194112171509	0.0453703542903897	0.0198166113469899	0.00289869337796278	-0.0128106349997889	-0.0323480205244401	-0.0506604432787756
0.925776984126984	0.0594594672860718	-0.426376700742234	0.069903015873016	-0.0088952958152958	-0.0313452468097205	0.00417102332852337	-0.00184969130779233	-0.00879506105006111	-0.0201202713125082	-0.0196765268935857	-0.0251270978204801	-0.0289711374654756
0.00861398508877687	0.00102147906332429	-0.000832173490401321	0.0112667710311623	-0.00117070492760676	-0.000964694743381869	0.000504286248398361	3.01467008481538e-05	-0.000146444037449558	-0.00106769983549431	-0.0017600370311313	-0.00227108825682813	-0.00214799638246506
0.201757362906598	0.075769137246188	-0.044315388149192	0.184135997019548	0.0127654584344201	0.00459809745763246	0.0445497483512727	0.0379582036686614	0.0232149854707349	0.00868177794602626	0.00144142952052964	-0.014925109721436	-0.0112032939879008
0.908592671957672	0.0914073280423281	-0.41269445884279	0.0847573280423281	0.0356581216931218	-0.000771159766159824	0.0337253571428572	0.0234914730639731	0.0167853968253968	0.017443480963481	0.00212874942850039	0.00243813797313808	0.000469654844066691
0.543378414233512	0.224577773416285	-0.173109547821762	0.30797706560581	0.0139772841432317	0.00273726196833546	0.0737788923929346	0.0481373490402317	0.0221447932779842	0.0083572730557836	-0.019449140191496	-0.0279604555775723	-0.0403631820814951
0.553076259617347	0.323143921478941	-0.178293392633266	0.303833080490541	0.0102786860991747	0.00991020187719183	0.0825533749601615	0.0554789527289951	0.0204801798222664	0.0100944439881833	0.0526981133209724	-0.0247520294164573	-0.0451476976844577
0.658347184854551	0.271407290034734	-0.243614878862822	0.250886351225107	0.00397548881622967	0.0354098888204697	0.072168745648039	0.0452488918895309	0.0330071037612226	0.0196926888183496	-0.00533954344659027	-0.0224392496971538	-0.0392216002015313
0.034608242618925	0.00142744202322223	-0.0105322301953799	0.016958630865858	-0.0046312585029842	-0.00244768201619623	0.00278322436560554	0.00157328181617704	0.000768592117001816	-0.00353947025959022	-0.00408131673017976	-0.00481191942530285	-0.00619838444362019
0.930029603174603	0.0699703968253967	-0.430443178183367	0.0654637301587301	0.00636753968253967	-0.0136059913673072	0.0142341883116882	0.0137431756206755	0.00684572751322743	-0.00361922584238383	-0.000694218374218458	-0.00913786796536808	-0.0126740356865357
0.0163186399900209	0.0295613582619203	-0.00244750249907019	0.014752152239796	0.00492013073030612	0.00898291739271919	0.0143166375563296	0.0123847259070974	0.00847493458447574	0.00695152406151266	0.0101024349341496	0.00870922001706912	0.0161813090288257
0.931227354497354	0.0687726455026455	-0.430267896911912	0.0642426455026455	0.00957615588115579	0.00746399470899473	0.0223802248677248	0.0179464550264551	0.00322354617604625	0.00852007529507526	0.00470504569504571	0.00624287037037041	-0.00999517195767197
0.895209285714286	0.072654778609427	-0.403712684090208	0.0954857142857143	-0.00844223609723604	-0.0381151089582358	0.00987359205609195	0.00205257172594642	-0.00105754943313774	-0.0232786725277359	-0.0183089251370596	-0.0240867379437271	-0.0371910329923082
0.309729422642073	0.0466951077473972	-0.0544954568161563	0.352227391871915	-0.00659288142478792	-0.0207820800205908	0.0569680405329075	0.0364471697559499	0.00844331375637908	-0.0136874807226893	-0.0239707058327342	-0.0403696293485971	-0.0474739579530672
0.435410952244333	0.08477120350981	-0.130323699059064	0.292053923907766	-0.000126737882606309	-0.0114293407807131	0.0561993782516454	0.028946452351991	0.0114349722828746	-0.00577803933165966	-0.0206369315876572	-0.029656492474898	-0.0451040178867914
0.0614125174892524	0.0140459047768815	-0.0016575325052176	0.0861510645625191	-0.00231312471647279	0.00163465096083883	0.0199869063435214	0.0103569425937833	0.00326334434704208	-0.000339236877816979	-0.00245447289837725	-0.00434254503374656	-0.00883244479288037
0.656596254497677	0.269954447367356	-0.243290149317845	0.250613290203936	0.0217841831570447	0.010864336930232	0.0658936435259078	0.0499837929590642	0.0353838640578042	0.0163242600436383	-0.00116483117387489	-0.0225909298251634	-0.0263419168498168
0.159266791440178	0.104234877757105	-0.0338656421767019	0.144696686371955	0.0234843280814738	0.0123821741641901	0.0616896815465026	0.0672928375691735	0.0107636191329605	0.017933251122832	-0.000736219581872838	0.00842891766085144	-0.00377578759132544
0.0940610381079224	0.0075607633529059	0.00242726995666138	0.158107797673575	-0.00297019048822994	-0.0027205008062374	0.0279105138370928	0.018428374202793	0.00604426113855071	-0.00284534564723367	-0.0111186203737066	-0.0161875118170496	-0.0221167222574454
0.110560902627665	0.037713287023118	-0.00628972416364403	0.150908052771459	0.0140853210549282	0.00808029042125134	0.0449938876339068	0.0328450376173008	0.019739997441981	0.0110828057380898	0.0091402682137503	0.00441427349861528	-0.00573712343394099
0.651953090926254	0.272391007771336	-0.241086011920026	0.255182033725252	0.0221456476244987	0.0112637339207952	0.0831882488254294	0.0576000962172205	0.0310736561441822	0.0167046907726469	-0.00186912389348648	-0.0184937218050308	-0.0332592546873887
0.0666576208947369	-0.000611227414161156	-0.0093234546015775	0.0599883271025859	-0.00822295247188231	-0.00763545107656703	0.00775659695676977	0.00100404539280889	-0.00497173910614283	-0.00792920177422467	-0.0128262292780493	-0.0164209924410942	-0.0204011414896038
0.933744788359788	0.0662552116402116	-0.432079931314392	0.0637752116402116	0.0180196560846562	0.00642484126984122	0.0146568386243386	0.019679298941799	0.0144479497354497	0.0122222486772486	-0.00927659147497384	-0.00541210419210425	-0.00915971509971503
0.420858533241709	0.117766099677019	-0.109441083204061	0.343857577869402	0.0305815411969051	-0.0177308245683737	0.0785445246263009	0.0376717039975231	0.0406608506593141	0.00642535831426572	-0.0170961078380589	0.000273718435674586	-0.0209696157977973
0.932187671957672	0.067812328042328	-0.431052241487249	0.0646406613756613	0.0104288359788359	0.0119812169312168	0.0257105820105819	0.0116202164502164	0.012709074074074	0.0112050264550263	0.00244389286639279	-0.00227120370370382	-0.00440517556517572
0.656862171792694	0.320095007434606	-0.242732229739666	0.2494575487042	0.002511647587502	0.00899721194133885	0.0895232354575487	0.0700500118197601	0.0285337635525318	0.00575442976442042	-0.0034921615567286	-0.0191160089783319	-0.0269290290624122
0.158364561250686	0.10466114016638	-0.0330073658222245	0.148772910348393	0.0121856525620713	0.00358108795647663	0.0751664255225354	0.0335987903461587	0.0184971689058491	0.00788337025927399	0.000623746559344995	0.00123482391941887	-0.0078535140809437
0.0231253752089834	0.0053141882499839	-0.00741827166037777	0.0108508006103532	-7.02863054960721e-05	-0.00177115872988632	0.00207223137409035	-0.000881947342797781	-0.00271730598343272	-0.000920722517691198	-0.00162032806858578	-0.00335549676807778	-0.00422951515132396
0.569820913205348	0.280281922504519	-0.187225030375958	0.296901813853181	0.00412986363093926	0.0199975443147338	0.0706048666468285	0.0569662852230185	0.0270629486105477	0.0120637039728365	-0.01407619216784	-0.0327645597549096	-0.0515170440269724
0.842136710511711	0.0839781816527991	-0.367442975640031	0.132553289488289	-0.00901841112786594	-0.00928390595610851	0.0288698509799168	0.0141047026818464	0.00726047249047246	-0.00915115854198723	-0.0144809164480677	-0.023069704106581	-0.0341769689625194
0.573684315078327	0.280364827032493	-0.190443091633172	0.294178717417538	0.0197741982284416	0.0201593512614997	0.0825124018104645	0.0548251441261489	0.0415727574244693	0.0199667747449707	-0.00125808150900297	-0.0180672862080354	-0.0430341976385872
0.891803056758057	0.108196943241943	-0.400559489861281	0.0974669432419433	-0.00175010935687403	-0.00244617845117834	0.0134854466829467	0.0139370091583135	0.00120982629689159	-0.00209814390402618	-0.00845631192881191	-0.0198395441976323	-0.0234866521441521
0.320195378068944	0.0499449956969075	-0.0668943046994129	0.326875756400451	-0.0155255725980887	-0.0156953204119725	0.0510541750228038	0.0180821202255623	-0.00300975661033392	-0.0156104465050306	-0.026835397905686	-0.0402644909493714	-0.053070849058017
0.0513131651409468	0.00533541891263619	0.00397315364911603	0.077446888441983	-0.00131926099548453	-0.000924849808800268	0.0185123262490726	0.0114608035743128	0.00476122764949472	-0.0011220554021424	-0.00514547913133055	-0.00817920599726918	-0.0119282401560953
0.0177604152932632	0.00868557468667922	-0.00426668243476417	0.0145792584188254	-0.00177274657955832	0.00110639521649764	0.00326431772946346	-0.000519315662376348	0.00132439025374875	-0.000333175681530344	0.00064002642089523	0.000503064092155614	0.000306876294523199
0.303144115999339	0.102064870988804	-0.0664936395421432	0.285373443325395	0.0263586484445388	-0.00765967836040843	0.0678931867160102	0.0452072982554769	0.0130226413982454	0.00934948504206523	-0.00274969228782379	-0.0147582201747402	-0.0108558830622011
0.558457423072975	0.19408226631596	-0.192748319773058	0.274414661288439	0.0116049398201928	-0.00250526344268687	0.0738874818272101	0.0406570482780216	0.0258416140752137	0.00454983818875299	-0.0123518239887016	-0.0206140539248726	-0.0389795854110407
0.903111005291005	0.0968889947089947	-0.408040375349163	0.0895039947089947	0.00853109908609906	0.00653660654160648	0.0305858922558923	0.0249224206349207	0.0167326455026455	0.00753385281385277	-0.00284690924815922	-0.00319678150553149	-0.0130870045232545
0.289461565738216	0.0416582291853078	-0.0600001674140491	0.28510827473532	-0.0060296613428264	-0.0144970453759657	0.0440845309852956	0.0227555242249577	0.0055370853575244	-0.010263353359396	-0.0283715223443556	-0.0412281851280681	-0.0479609171677065
0.665221420310218	0.315175514567587	-0.247620651070894	0.247257727668965	0.0860227835219705	0.0161577083431322	0.0997252442495046	0.0574945727958299	0.0342676609212264	0.0510902459325514	-0.0112995083657473	-0.0110408543550754	-0.0375839464703925
0.0376357094882638	0.00961484789985675	-0.00374594941480935	0.0268108367105715	0.000148808671176809	0.00112996055042752	0.0174642415864208	0.00621659334338964	0.00335171273084282	0.000639384610802166	-0.0020160528375055	-0.00319093202062642	-0.00489322743172356
0.453789134704194	0.240331970021694	-0.140350245572697	0.282876490829085	0.019444653807723	0.0325824711230399	0.0683699615370684	0.0453389159743168	0.022384842079212	0.0260135624653814	-0.0134030057915199	-0.0207036256738405	0.00972814932327432
0.0121402196834181	0.0356840612775015	-0.00097801799285939	0.0162165616113991	0.012605366690396	0.0117324279246908	0.0161611569677019	0.0132921257296803	0.0149313355838801	0.0121688973075434	0.0110695789999994	0.0107610036390159	0.0106832395893925
0.109468014230032	0.0292426915338827	-0.00534556805664516	0.155911188619398	0.00584099596172863	-0.00628403726956191	0.0351534963383329	0.0200568284570942	0.00946028852455891	-0.000221520653916646	-0.00371304354730591	-0.00855832150198853	-0.018849295179521
0.136323229471789	0.0519143682199762	-0.0243717571517364	0.134713499761487	0.00199771433948159	0.00824191700610427	0.0369761128403052	0.0230066859106669	0.0123680458144349	0.00511981567279293	-0.0017297608429564	-0.00116184287802795	-0.0113889854776625
0.844731217486217	0.0827241161019528	-0.368817523628011	0.133410449180449	-0.00592476882594528	-0.023606643797379	0.0242087913774679	0.0196010869903518	0.00441495679651971	-0.0147657063116622	-0.0215199013354197	-0.0301385074367362	-0.0390533659463657
0.552713146522052	0.188676667066851	-0.189101815786816	0.271706008162031	0.000530089935275035	-0.000333068362273425	0.0595881556426548	0.0395993447774926	0.0212186682465969	9.8510786500805e-05	-0.0151028150320168	-0.025275030159798	-0.047197026458099
0.480502698946014	0.260887644343909	-0.150005373525558	0.294028251569069	0.0224166946399736	-0.028121767801127	0.120019462487527	0.0881875588137977	0.0436692948599919	-0.00285253658057666	-0.00175740541334812	-0.0240450869644167	-0.0304000398610383
0.203801640658487	0.0243409580515085	-0.0263533169954903	0.256049383911633	-0.00423772130872763	-0.00838072164837936	0.0412270487863668	0.0247626450170383	0.00666703524854306	-0.00630922147855348	-0.0204697500103629	-0.0290369837829573	-0.037089307372537
0.0477832367039151	0.00374794461643149	-0.011347781918159	0.0310460029221511	0.00400316026132343	0.00235914295634838	0.0100538061686418	0.00731524350432699	0.0013817833323052	0.00318115160883591	-0.00117883599189203	-0.00341901908820562	-0.00498730728482699
0.932619365079365	0.067380634920635	-0.430955120907574	0.0642873015873017	0.00200396825396831	0.0041607407407408	0.0198644155844155	0.014399074074074	0.00539669312169311	0.00308235449735461	-0.00114895502645496	-0.00662312169312163	-0.0113498232323233
0.205873893861914	0.137129277625251	-0.0462607481023415	0.183899446515515	0.0750878846659804	0.00664962143518191	0.102538892152165	0.0699493943453958	0.0232844927089678	0.0408687530505811	0.0436080617918641	-0.00964900139786595	-0.0147294525895412
0.890199111444111	0.109800888555889	-0.40072076538284	0.0980008885558885	0.00306355570355565	-0.0170481997631998	0.0281322726347726	0.0166110869223368	0.00734266132016126	-0.00699232202982203	-0.00851537018537019	-0.00941364260739253	-0.0240044439617544
0.367947269166618	0.131765365409525	-0.0975141995800349	0.291694486674318	-0.000297068249639931	-0.00842612836392054	0.0612694727226778	0.046811277187708	0.0257453069359913	-0.00436159830678023	-0.0100034356492561	-0.0314999871632312	-0.0370134622934024
0.855992353387353	0.144007646612647	-0.375528462713919	0.124983757723758	0.0153262164850398	0.0101721051171051	0.0587126237651237	0.0282482899507899	0.0207218527768527	0.0127491608010725	0.0145882947880006	-0.00418589050383178	-0.0110462652397483
0.0308719675573611	0.0112749866052136	-0.0120409924026894	0.00825244056644615	0.00057669868769173	-0.00467785147338856	0.000426366021089024	0.00162020864437384	-0.0019755365875998	-0.00205057639284842	-0.00257069017875871	-0.00288003725604069	-0.00305416036937396
0.932524417989418	0.067475582010582	-0.431988395936402	0.0631022486772487	0.00713050264550275	0.00493193121693125	0.019459761904762	0.00622339947089945	0.00575465608465608	0.006031216931217	-0.0124881351056351	-0.0095239424464425	-0.0142389751914752
0.112401170752573	0.0681373109681823	-0.0278187931114075	0.0823553514050738	0.0176125675361861	-0.0019840021392611	0.0563095657986475	0.0403694534520993	0.0241276223020856	0.0078142826984625	-0.0014803378957616	-0.000819404335718935	-0.00676003963961473
0.199904593691809	0.026674027914583	-0.0260234899321551	0.251586955698401	-0.0024632893273229	-0.00839480524482636	0.0477493040666608	0.0255275849999224	0.0112312414974798	-0.00542904728607463	-0.0140367766579249	-0.0260499998856676	-0.035821088020667
0.0145728644658498	-0.000142291763890502	-0.00301306057792582	0.0105233296758755	-0.00273531803895837	-0.00275612799981312	0.000594305262704984	-0.000430547060624693	-0.000912996467801165	-0.00274572301938575	-0.00324407866188068	-0.00336869837756554	-0.0049874674896697
0.932012671957672	0.067987328042328	-0.43108964767098	0.0640973280423279	0.0260693915343915	-0.0101106742930273	0.0302828835978836	0.0147826058201057	0.016966234968735	0.00797935862068211	0.0066207671957671	0.00335513227513229	0.00237502645502641
0.0720989147429634	-0.00158711668582394	-0.0137106245422375	0.0617238922385192	-0.00816274695300945	-0.00805990322782288	0.00953184413104996	0.00452489765009553	-0.00480050270866168	-0.00811132509041616	-0.0112267531390422	-0.012337814112423	-0.0168736986552336
0.0892778667301053	0.00399233594144272	0.00316701250926667	0.15081255352441	-0.000626598785164578	-0.000965936094062536	0.0327518763181311	0.0202510683406519	0.00789177304316475	-0.000796267439613557	-0.00805739590073523	-0.0147770587430978	-0.018225686880612
0.0935067296943505	0.0142319774919571	-0.0189005679618949	0.0811453884606343	-0.000976208535344608	-0.0092724304802099	0.0191200491885051	0.0114588168198961	0.00624718630473982	-0.00512431950777725	-0.00881451697910196	-0.00950922836531259	-0.0127637114508368
0.931172830687831	0.0688271693121693	-0.429374442685664	0.0662955026455025	0.00303323713323711	-0.0114863275613276	0.0212784391534391	0.0177363756613756	-0.00194191290191303	-0.0042265452140452	-0.0103705488030489	-0.0101327645502646	-0.0177863891563348
0.857865483960484	0.142134516039516	-0.377276133114385	0.126151182706183	0.00152085651820943	0.0127300764050764	0.0347413876863877	0.0243491912716913	0.0171051680726679	0.00712546646164292	0.00248718142968141	-0.0102596568028921	-0.0246409752675659
0.0765114123226543	0.0583415847224673	-0.00901566912137519	0.0834631096842018	0.0115520534355687	-0.000493445299828935	0.0293671839759227	0.0355494648368492	0.0127254805119664	0.0055293040678699	0.0300328875842029	0.00253819843429798	-0.00484567302830927
0.0889122981283471	0.0566029933818253	-0.0250202630052361	0.0544672908497439	0.0107601836938898	0.00302365009958735	0.0364101191411465	0.0203106013413621	0.00979059671330429	0.00689191689673856	0.000307817582085451	0.000270757353604725	0.00505721918861515
0.141244187599604	0.0583491188595655	-0.024577561073338	0.144995027773315	0.0081786522642365	0.0110219181819885	0.0459454311841057	0.0273923146230813	0.0262445402343357	0.00960028522311249	0.0077341181618775	0.0037419655253699	-0.0101319751679948
0.0547580556628311	0.00494319660467172	-0.00691102465408909	0.0576867832841507	0.00185234968870896	8.2350718012901e-05	0.0139519886113869	0.00949768379248559	0.00466585397520095	0.000967350203360931	-0.00295315403144231	-0.00819727981707145	-0.00902418953107285
0.90280664021164	0.0971933597883597	-0.40805649043294	0.0899700264550264	0.00827423280423278	-0.00877694379694383	0.0365577645502645	0.027193835978836	0.0221655687830687	-0.000251355496355576	-0.000947570755268079	-0.0228905982301914	-0.0170780770155771
0.0716283279801067	-0.00152487202805762	-0.0134171744099667	0.0584647524220255	-0.00526923681422406	-0.00475825392186338	0.00818973811523428	0.00274797368039854	-0.000596116698438467	-0.00501374536804372	-0.00965032008266684	-0.0144283178640628	-0.0156807074935491
0.0119585100131957	0.0335304219786877	-0.000645179756376946	0.0158014860900998	0.0127946072818473	0.00820822951890573	0.0292052154841368	0.01361166973498	0.0113852238577043	0.0105014184003765	0.0220881825261067	0.00651460579837865	0.0117405246651483
0.0263977638249711	0.00634393036678722	-0.00942914979684335	0.00830051642252762	-0.00204639823187541	-0.00283144892585232	0.00155943748720106	-0.00250186300818983	-0.000436088199365678	-0.00243892357886386	-0.00254466399339514	-0.00228396850719214	-0.00450068733845998
0.849060721500722	0.150939278499278	-0.371323969898503	0.130940945165945	0.00490122155622152	0.010244549637096	0.0354117845117845	0.0258151406926407	0.0195891727607904	0.00757288559665881	-0.00532397185331013	-0.0125239398062367	-0.0202182014682943
0.895124401154401	0.104875598845599	-0.403941778424979	0.0960772655122655	0.00811898712398706	0.00125319143819136	0.0376690786990787	0.0303202886002886	0.0103608752358753	0.00468608928108927	0.00599574074074072	0.00258187161279266	-0.00318751279937801
0.113874769545396	0.0719521264424288	-0.0235795457901261	0.102945265052272	0.00956328146537076	0.00351875035522274	0.0263505891047344	0.0305805086626668	0.0175537261859782	0.00654101591029675	0.0098054946531702	0.0296287769865987	0.00140519146396537
0.47156580712655	0.170451440274432	-0.142815543279105	0.299332222038937	2.74799145224547e-05	0.00205104100741083	0.0725611323412421	0.0377309508959048	0.0259986348836373	0.00103926046096664	-0.0137781814576279	-0.0362077632306481	-0.0304645211943563
0.649091857929628	0.176243320588404	-0.239072611979788	0.253350477130763	-0.0193078457215472	-0.00794896699987302	0.0562627996324213	0.0278798876906375	-0.00111646182519332	-0.0136284063607101	-0.0318892282775775	-0.0344060125742461	-0.0560069473993864
0.193817294800205	0.0664426448309745	-0.039917025153422	0.186200985186475	0.00983848712799468	0.00168571143431434	0.0346601373502597	0.0225308064921721	0.0142216499274346	0.00576209928115451	-0.0100279235720124	-0.0176039375580806	-0.0207314743957588
0.107180918206066	0.0284424278958377	-0.0208495079953381	0.0991167125761249	0.00072549269473364	-0.00313315960385693	0.0213437357718928	0.0102717303370446	0.00479844120336942	-0.00120383345456165	-0.00274856643555915	-0.00729930298257231	-0.0168857997564298
0.853718276908277	0.146281723091723	-0.374909637979549	0.126660611980612	-0.0013738681688682	0.0077109373034373	0.0386672642172642	0.0240040646390646	0.00911697205572204	0.0031685345672845	-0.00678086643204301	-0.0142856125737009	-0.0268091321584618
0.923469259259259	0.0604650972258464	-0.425272829993854	0.0710140740740741	-0.0045222423872423	-0.0344011569018071	-0.00707400488400489	0.000407691197691129	-0.0111002089359442	-0.0194616996445247	-0.0166509058379891	-0.0252032476782478	-0.0223305672882379
0.00600666286009552	0.0222162381510616	0.000821970337232047	0.0102897338010011	0.00649892793632232	0.00612922748589393	0.00752233877850027	0.00740837393410319	0.00752393094744522	0.00631407771110813	0.0073369017051007	0.00267630415445099	0.00388575690515822
0.458481462911328	0.238594198993721	-0.143400227552146	0.288441565395892	0.0128140906117858	0.00296439418834504	0.0722291026638365	0.0510089388286676	0.024360642100092	0.00788924240006539	-0.00291854582072038	-0.0027328482710044	-0.0355756369532466
0.313806663562389	0.0500660217893496	-0.0635405626170404	0.324534661223936	-0.00954074048836234	-0.0114338611687224	0.0536472816459304	0.0304219091854177	0.0080949835538443	-0.0104873008285423	-0.0216223047368971	-0.0355945152219952	-0.0471013901223083
0.202783424100359	0.0239884285884102	-0.02523625831875	0.253560649413868	-0.00422482344582917	-0.00364491099501843	0.043118394063756	0.0236069339939949	0.0069461904372031	-0.0039348672204238	-0.019363739480232	-0.0272783589005516	-0.0387222269361603
0.035266474067283	0.0117479768440306	-0.0142969958880021	0.00577913853602537	-0.000228902979852223	-0.00590585050671361	-0.00197410699964531	-0.00136357848394946	-0.000839559902247926	-0.00306737674328292	-0.00179685312723655	-0.00358218066942424	-0.00274605698289881
0.0985373302753159	0.0598942776200569	-0.0271243794095142	0.0600867344953303	0.0100832938439574	0.0226217693595321	0.0146986503016779	0.00977876335321953	0.0134781643069647	0.0163525316017448	0.0126310334268874	-0.00650030839321297	-0.00569527384826916
0.891794583934584	0.108205416065416	-0.400326920878993	0.0986587493987493	0.00412487012987006	0.00736795778295773	0.0267267084005318	0.018822049062049	0.00764564969072312	0.00574641395641384	0.00096269896769885	0.00608328393828383	0.00539425773300772
0.903804497354497	0.0961955026455026	-0.410136743538374	0.088783835978836	0.0194127032227032	0.0119959620009619	0.0290149603174603	0.0197337424612424	0.0222429731379732	0.0157043326118325	0.00797322751322749	-8.76148388648801e-05	-0.00917694731194729
0.449908064245982	0.153867960025851	-0.135005879292966	0.288412499696662	0.00448582371192119	-0.0112129609228186	0.0561260079155877	0.027942663520196	0.0123964756459652	-0.00336356860544873	-0.018959404872656	-0.0350649753002479	-0.0338262772483145
0.926585740740741	0.0589921288676268	-0.425951851116961	0.0684809259259259	-0.016214930396401	-0.0145565352409316	0.0104464995189995	-0.00185557239057232	0.00038907166907165	-0.0153857328186663	-0.017101332972583	-0.0206468063418064	-0.0274868688909129
0.925466851851852	0.0601422257575379	-0.42463074063376	0.0701864814814814	-0.015144707739925	-0.0115788692788693	0.00753276936026936	0.00109058987308985	-0.00183546897546893	-0.0133617885093972	-0.0141527716047569	-0.02541134004884	-0.0218178298553298
0.369714286012249	0.131521278723602	-0.0994513536025622	0.283521999663914	-0.00389403993589721	-0.0101059917984122	0.0543932053713509	0.0397103171616159	0.0140743252643675	-0.00700001586715465	-0.0134826239160518	-0.0293068060663016	-0.0424369223363729
0.0265896104300287	0.0071402241571783	0.00107558936951999	0.0260938713431318	0.000373075137449767	-0.000220468920906648	0.0103411093845805	0.00587352874310377	0.00290063829684488	7.63031082715616e-05	-0.00221010690404435	-0.00410017026792064	-0.00616900195775448
0.222315204121365	0.0255162551564279	-0.0415016952907338	0.229031067689765	-0.00678702211482568	-0.00132958222477531	0.0431155307748706	0.0251996188750805	0.00791789165901574	-0.00405830216980049	-0.0163254947129646	-0.0244484269477588	-0.0362093155429921
0.39012876225122	0.0722775675808223	-0.0926979046697654	0.354140561420278	-0.0119183135917832	-0.0144815196098052	0.0600685097665518	0.0246583096175317	0.00669254682214238	-0.0131999166007942	-0.0262429338611609	-0.0425964850074455	-0.0566158291277305
0.931193994708995	0.0688060052910053	-0.429686183662458	0.064992671957672	-0.00121859788359779	-0.000384074074074037	0.00925893560143565	0.0138891798941799	0.00897655002404996	-0.000801335978835915	-0.00333579004328999	-0.00895300875050875	-0.0144652910052909
0.407631569448422	0.0728409334703767	-0.103260543757681	0.345044541662689	-0.0020768551177695	-0.0128631111715013	0.053904117939071	0.0280248007250312	-0.00386949963908073	-0.00746998314463537	-0.0255776788183245	-0.0449729461785388	-0.0649775675210923
0.203238939140596	0.0752637811541543	-0.0428494975771291	0.190760028793461	0.00774746898912571	0.00728835979701881	0.0519265525522005	0.0350154865491594	0.0232529416103144	0.00751791439307226	-0.000125141351225655	-0.00257852335090203	-0.0130996941312194
0.462067665876687	0.0941979299222572	-0.138052034850193	0.302441954865679	-0.00171742482191073	-0.0301600656902288	0.0245968422877526	0.0246404793238325	0.0123778199009742	-0.0159387452560698	-0.0250114615828635	-0.0358785838985021	-0.0748337587165621
0.306699800659633	0.104118543355994	-0.0682052719287001	0.290166762778488	0.0122877828683023	-0.00129212737750156	0.091641662231268	0.0343697733977175	0.02183105297362	0.00549782774540036	-0.00642122254812005	-0.0158563425847188	-0.0373389200293865
0.543158926129093	0.316628245117894	-0.172289024940018	0.312078205688345	0.0863464599418139	0.067839947996422	0.0759388160623113	0.0623415852034286	0.0248845986349997	0.0770932039691179	-0.0151415686863725	-0.0309705585798856	-0.000569028113504677
0.932183783068783	0.067816216931217	-0.430773107537038	0.0644562169312169	0.010746216931217	-0.00610984004299786	0.0162803256928258	0.0192893915343916	0.0104257082732083	0.00231818844410958	0.00540460317460323	0.0021516835016836	-0.00909159497909495
0.55296520883269	0.322009025939326	-0.180170896737361	0.307394861128229	-0.00593931157396876	0.0517124895327835	0.117279913994488	0.0709511304979349	0.0397854776172482	0.0228865889794074	0.0312422472550833	-0.0125708446699522	-0.0414325845034584
0.905890925925926	0.0941090740740741	-0.411500738109229	0.0862974074074074	0.00633131849631852	-0.0119300677320715	0.0235475685425686	0.0265151455026456	0.00482372858622859	-0.00279937461787649	0.00908764721389732	-0.00780127636252625	0.00678438785071134
0.538956554440264	0.109357810919877	-0.181301142817366	0.279197631335872	0.000869418409518485	-0.0146652261403089	0.0567378758524439	0.0289200982541729	0.0110447677957188	-0.00689790386539513	-0.0188113268288177	-0.0350160990309721	-0.0468340864254929
0.852071354571355	0.147928645428645	-0.374395976186471	0.127740312095312	0.00177326414326406	0.011207519055019	0.0407232353757353	0.0256891025641025	0.00909068438745309	0.00649039159914155	-0.00563941198235318	-0.0119454352056326	-0.0208690939324955
0.532796121078059	0.125749841459111	-0.167042210688619	0.308113256240954	0.000481063610143884	-0.0175420735071604	0.0529214420246485	0.0260676189938664	0.00478390979061394	-0.00853050494850827	-0.0362103986791147	-0.0548374433294488	-0.0705474720508837
0.54917470354844	0.21417077625958	-0.175026045415544	0.310761413832318	-0.00947849087333297	-0.0060296577108776	0.0582148966726361	0.0388104074035297	0.014294225790183	-0.00775407429210528	-0.0259974117254345	-0.0431382365724491	-0.0543202663018402
0.0617263334769056	-0.0019022146445709	-0.00753321171386795	0.0634178663124546	-0.00908627877755577	-0.00854967860578942	0.00921662333136011	0.0019696186054075	-0.00290127979465718	-0.00881797869167259	-0.0129492300584175	-0.0155429467159081	-0.0177575345799393
0.907320185185185	0.0926798148148149	-0.411281168880089	0.0882131481481483	0.0202917195767196	0.00186662319162334	0.0371118783068785	0.0177648361768952	0.0138342511192513	0.0110791713841715	0.0123017556517557	-0.0144497495529177	-0.00611576238576217
0.90634671957672	0.0936532804232804	-0.411377395158315	0.0865116137566136	0.00398812169312157	0.0105733516483515	0.0280592063492062	0.0188752248677249	0.0118186507936507	0.00728073667073659	-0.00798694269782507	-0.00575677742822489	-0.0147593986568988
0.473762102890248	0.264193726820018	-0.146108169158581	0.301668481292221	0.0264047474866855	0.0343072645647574	0.0770767650225551	0.0511671823723152	0.0314311113893316	0.0303560060257214	0.0375597634505638	0.0286618853816035	-0.0311633311992152
0.217487817225936	0.0230148462453175	-0.0227875679187835	0.305875383052699	-0.00546581784434336	-0.0077877654138977	0.0482023789058346	0.0275916185246502	0.00910508591082856	-0.00662679162912053	-0.0238984161320472	-0.0330383959900411	-0.0414597309200012
0.306849477687093	0.108402631562779	-0.0688681063857631	0.28717482201797	0.0644446506014013	-0.00810456405399046	0.0645497903948314	0.0474723509312531	0.0270743158286973	0.0281700432737054	-0.00214486525759605	0.00701193937364969	-0.0227300989134068
0.852641142376142	0.147358857623858	-0.374029835428075	0.12716607984608	0.0010295933695933	0.00575250573878583	0.0447735662485662	0.0281729160654161	0.0247897450643038	0.00339104955418956	-0.00348130970880978	-0.00564341288341286	-0.0166418778226132
0.878652012802013	0.0733851701961263	-0.393000094375003	0.108442987197987	-0.00274983133987516	-0.0144252278875808	0.0197452587227588	0.0113633859658859	0.00516075887075895	-0.008587529613728	-0.00987650837185217	-0.0247519857594831	-0.0337547266645124
0.0867958963094438	0.0566946120889001	-0.0235720567413918	0.0546738613606985	0.0227380558035865	4.44922761888428e-05	0.0168772405239312	0.0232347623354532	0.00334916524015264	0.0113912740398877	-3.57810996668428e-05	0.00566635098153027	-0.00635810916690471
0.457765643372313	0.241490268644154	-0.140386258044193	0.288204846323754	0.0892348191534643	0.00780378388311886	0.0663998924500872	0.0459001036836992	0.0446225607040928	0.0485193015182916	0.0322771361675048	-0.00966206707660522	-0.0319196911265621
0.66062843882698	0.269254923394166	-0.244073157142435	0.252798178197792	0.00357787475923477	0.0125530193632541	0.068853484820163	0.0443939953364381	0.034054110934699	0.00806544706124446	-0.00941732827569508	-0.0208063592466419	-0.0351816780099737
0.0998461097826198	0.0275974667994345	-0.0174417018501348	0.101111852769363	-0.00214905331830645	-0.0042665392605869	0.020504369656114	0.00948569143837018	0.00649035425303336	-0.00320779628944667	-0.00596832404164659	-0.0148696983969663	-0.0153885974140829
0.0210614991487143	0.00604048010811482	-0.00672329105592387	0.010641347730094	-0.000152886466402633	-0.000728056552783816	0.00247832844594167	0.000501388622761671	-0.000832897110768518	-0.000440471509593227	-0.00163136091601734	-0.0013950741807229	-0.00214728559790689
0.0875646565503907	0.0561009154287621	-0.0237585214424715	0.0535069770706851	0.0214844339057284	0.00531571793181013	0.0250781855187069	0.026101325346518	0.00917051923768307	0.0134000759187693	0.00797720460115796	0.00533738533169993	-0.00214556468321099
0.900173386243386	0.0998266137566137	-0.407145031278461	0.0922566137566138	0.0118528427128427	0.0106399286824287	0.029330998075998	0.0217990873015872	0.0120109427609427	0.0112463856976357	-0.00248298400673408	-0.00381497835497835	-0.00586663780663788
0.407290234348941	0.0743917576008606	-0.103717516597064	0.348583316375697	-0.0081735097919633	-0.0217310307775163	0.0535428080034001	0.0318596586650774	0.00498821697355506	-0.0149522702847398	-0.0266073780305258	-0.0414963513186188	-0.0662090703880137
0.417308842305897	0.0775482513546188	-0.108638853603273	0.345691375085407	-0.0141256199896657	-0.0243406257838019	0.0501638776499296	0.0275536279241376	0.00681651146660234	-0.0192331228867338	-0.0367157925329566	-0.0402943403609962	-0.0615182060731403
0.05629311547238	0.0100749655768534	-0.00784423482422346	0.0585150439337754	0.001765162560282	-0.00342661987057973	0.0118405130152354	0.0081180272817156	0.00509782314339206	-0.000830728655148869	-0.00340054255097046	-0.00851450251475051	-0.0083291715821158
0.455226455840745	0.318285139576392	-0.12172888289319	0.350788959903112	-0.00298395347532909	0.009402034494429	0.136656421514782	0.0627305739538173	0.0574206856497299	0.00320904050954995	-0.00513238264112276	0.018206590878002	-0.0385357861008143
0.852150431790432	0.147849568209568	-0.372748536759933	0.12995179043179	0.0098935703620997	0.0128883941983943	0.0671182190032189	0.0420453415593121	0.0315172675472676	0.0113909822802469	0.00326252146002148	-0.0140647713745949	-0.000221483807132272
0.00812310492614349	-0.00262386730315296	-0.00223880354488757	0.00549598269183607	-0.0035060144204723	-0.00373988110731051	-0.00253662587235481	-0.00214572366762469	-0.00304906295283551	-0.0036229477638914	-0.00363554504991809	-0.00358396660310247	-0.00419320599267883
0.571728424823652	0.278340187472459	-0.185870203460288	0.301901289291721	-0.00374463672492542	0.0106617684727889	0.0770734191535449	0.0489699434330142	0.0314210140183933	0.00345856587393167	-0.00835562786945898	-0.0266325691049889	-0.0467924975048442
0.116988981667493	0.0885779049466896	-0.0100880242086577	0.14691438883672	0.014180209618679	0.00456754361261449	0.0580021863196115	0.033461164855411	0.0146515342062878	0.00937387661564675	0.00178476137043938	-0.00778763965600647	-0.0105138088816354
0.0347191851494326	0.00978775372917597	-0.0139826935514817	0.00819031347957372	0.000785775752066974	-0.00390697798263148	-0.00160023041806544	0.00448126374702196	-0.00278310885323434	-0.00156060111528225	-0.00384608092180456	-0.00472578302505437	-0.00267065145655763
0.932043227513228	0.0679567724867725	-0.43033590076908	0.0643067724867724	0.0153896007696007	-0.0104999376549376	0.020539708994709	0.0137680735930735	0.0105141666666666	0.00244483155733155	0.00847896825396832	-0.0118467313242314	-0.00190200947200958
0.300571193087358	0.044612715001031	-0.0642042714928422	0.289129824907426	0.00308347206276133	-0.0112445746049785	0.0447412669233737	0.0216121983704858	0.00681559419186561	-0.00408055127110862	-0.0242741533609328	-0.0389455851427269	-0.0397249920914569
0.101939309207234	0.0692331775371275	-0.0267894951070634	0.0628927982360514	0.00613324848918409	0.021645443410939	0.0174789887895151	0.0139948577773947	0.00954327699454348	0.0138893459500615	-0.00379815664565968	0.000763297057012183	-0.00522958556307995
0.655085329366871	0.271549865280461	-0.244075536818889	0.24617715662605	0.0156078539537409	0.0247060332418637	0.0814515942909007	0.0478344396061149	0.0268654666780013	0.0201569435978023	-0.000981370069256027	-0.0173032369761353	-0.0370608596096564
0.475269941557108	0.177087828450213	-0.14651663112229	0.296902650757694	0.0112686311829914	0.00209373648123112	0.0756647975679672	0.0478734075386744	0.0393318300119356	0.00668118383211125	-0.0251073473498346	-0.0306933181502098	-0.0374827084238988
0.203540151331319	0.136658293193185	-0.0456737828418841	0.182910462813508	0.0207610808031802	0.0120089714113499	0.0557605304969009	0.0416818358063778	0.0258330891093417	0.016385026107265	0.0389307666245988	-0.0123013662688436	-0.0149881890084212
0.0285752994222591	0.0104394824256848	-0.0101429681200127	0.0111418676063943	-0.0010314441757321	-0.00534495471224281	-0.000490240937266753	6.47986163435574e-05	-0.000302975960135104	-0.00318819944398745	-0.0025535434345406	-0.00309834533982681	-0.00185807948848016
0.0142520846929983	0.00232176630712489	-0.0057267186084066	0.00262366792644949	0.000210101141236308	-0.000993963069495826	0.000420671425483472	-0.000305302942080784	-0.000755912259617143	-0.000391930964129759	-0.00156561312013464	-0.000676934574120864	-0.0015013265837253
0.933065264550265	0.0669347354497354	-0.431500726570053	0.062561402116402	0.0135599206349206	-0.00108763460939931	0.0201932275132275	0.0245717989417988	0.0063981878306878	0.00623614301276065	0.00326725108225101	-0.00120002164502164	-0.00532247234247241
0.863598048433048	0.136401951566952	-0.380222563003886	0.121100284900285	0.00310650053650052	0.0073701646501646	0.0441620633995633	0.0252634138084138	0.0187657167396873	0.00523833259333262	-0.00690305645441514	-0.00898489039342298	0.000235502830502776
0.0185085632072927	0.0358387166712857	-0.00206688940278482	0.0200488508425331	0.0190033671510203	0.0156817900855502	0.0207444781295678	0.0157399960737401	0.0174476561125657	0.0173425786182852	0.0141683364051633	0.0235505808921873	0.0241555323281631
0.0752781583063253	-0.00148516621251739	-0.0158474979980671	0.0591785008921043	-0.00564729225223466	-0.00501847657357916	0.00845645011564597	0.00371522814138245	0.00018728310023286	-0.00533288441290691	-0.00990780122507001	-0.013850547785088	-0.0147897238965134
0.925501534391534	0.0579986877825077	-0.426590721418161	0.068806798941799	-0.010094644059644	-0.0181997332787038	0.00101904280904286	-0.000754312169312099	-0.0123522498797498	-0.0141471886691739	-0.0213468487920462	-0.0413867658229062	-0.0369939128953835
0.650430685457785	0.175878801479325	-0.240487941577787	0.253563841006089	-0.0069969390032939	-0.00434981951019298	0.0530915965005884	0.036969597887793	0.00151319750540091	-0.00567337925674349	-0.0297269351780792	-0.0424054510196638	-0.0571834360732366
0.110150629945876	0.00650390429189127	-0.0212379161233477	0.0994650872831653	-0.00616551518484665	-0.00682811477617973	0.0170260205311173	0.00547497456635355	0.00189058941416541	-0.00649681498051319	-0.0104771156148168	-0.0197653860630158	-0.0203036081618497
0.549088390593865	0.318653784760934	-0.175849942770226	0.310470503222672	0.00679811394143803	0.0169975726264466	0.0926665246923051	0.0548114695751059	0.0252535034491119	0.0118978432839423	-0.0145706895161717	-0.03296252477887	-0.0458231644130467
0.0754210305845041	0.0354912974005974	-0.0235351505988662	0.0341150350629875	0.0102223171755134	-0.00549763300911515	0.00507187562926815	0.00376421975144856	0.00556563421132636	0.00236234208319915	-0.000784808091354255	-0.0120516692657022	-0.00791147790449606
0.127800201257651	0.00524659893346519	-0.0298544374077143	0.101354379435462	-0.00744816812186239	-0.0124966402527148	0.0156599166490375	0.00617670640070225	-0.00495088597373622	-0.00997240418728859	-0.0132263529115284	-0.0196584728693316	-0.0230341883243814
0.0543482549235852	0.00489233151236709	-0.00677739816506791	0.0568337811171066	0.000857235459231262	-0.00135092091235009	0.0133217512367624	0.00784070786435281	0.00313656105643891	-0.000246842726559414	-0.00341131848514212	-0.00577136096994978	-0.00941577448362233
0.558972746108466	0.175265850069446	-0.181714708384055	0.297299761536081	-0.000170157681152583	-0.00773691240188368	0.0697244394741722	0.0363637531286605	0.00670738908158774	-0.00395353504151807	-0.028364709424926	-0.0299382552570514	-0.0595535260054197
0.196399235717178	0.0760376880802692	-0.0411701585628789	0.186155939251617	0.0180473866677053	0.00520101232905409	0.0481122722235066	0.0397776284195495	0.0203211731930067	0.0116241994983797	0.00507381849649868	-0.00769480183324209	-0.00712303802246736
0.930419497354497	0.0695805026455026	-0.429103380709443	0.066278835978836	0.00791309523809525	0.00350941798941795	0.022494947089947	0.0122469841269841	-0.00737523088023095	0.0057112566137566	-0.00425845473970476	-0.0129073532705112	-0.0208404873421785
0.558340796948133	0.271106206157978	-0.194216631616285	0.27067187390238	0.0975210349804623	1.95606600337239e-05	0.0782850977241153	0.0577700701608178	0.0281631950045184	0.048770297820248	0.00018096718501992	0.0184036018840729	-0.0291276082407175
0.369348355023063	0.225367731143968	-0.100370544911426	0.280404779314591	0.00227909241123531	0.00701174017627992	0.0899433991910726	0.0375322080323703	0.0216614910542461	0.00464541629375759	0.011243865329196	-0.0150094728352094	-0.0332599104386591
0.10332341755478	0.00462361826613848	-0.0189378029330216	0.0974246084962708	-0.00993843714694066	-0.0100717353436826	0.0148754067328504	0.00691658288177506	-0.000969177012651909	-0.0100050862453116	-0.013851188866029	-0.0171751356781587	-0.0190063003370229
0.922747301587302	0.0602304944509562	-0.424109247910635	0.0738393650793649	-0.00504664761164764	-0.016375108380898	0.00809464526214521	0.000805719373219271	-0.00710866624116635	-0.0107108779962728	-0.0162818133174016	-0.0199299178153003	-0.0260051126465841
0.573820382215313	0.276476748043425	-0.190360252978009	0.294731564916304	0.016589025383704	0.0149043910819102	0.0865665017683529	0.0566541258739109	0.0436043019475515	0.0157467082328071	-0.00742306653153635	-0.0189433136008049	-0.0371942284961466
0.856008352943353	0.143991647056647	-0.37538791232703	0.126417758167758	0.0118329847929849	0.00776249361749359	0.0391529120879122	0.0219298179674356	0.0320147084397086	0.0097977392052393	0.0274506933125356	-0.010623419560774	-0.0220428928433107
0.0615751277586993	0.0138304083704065	-0.00259952984486005	0.0792311134341722	-0.00239021563828945	-7.79581040016991e-05	0.019654561318501	0.0134992648115108	0.00574893338867153	-0.00123408687114557	-0.00350820950831215	-0.00733572188075736	-0.0070490562223916
0.146067578012988	0.0475631906365148	-0.0259748355638924	0.14649758477501	-0.00492238984804516	0.00133967127352649	0.0334074283838478	0.0214611121501918	0.00691819566409807	-0.00179135928725932	-0.00290261944691741	-0.0151000167331559	-0.0216541929139404
0.58255993857395	0.357936046212627	-0.195535656004364	0.292161982895874	0.0893380405145262	0.0624862804311868	0.0851883445581342	0.0845204801841672	0.0941096131637221	0.0759121604728564	0.0659929143964314	-0.0125050793545288	-0.0129605301573218
0.0614160185074384	0.0146785021250316	-0.0021126859374819	0.0729665911159883	-0.00035982402899646	0.00370224640735451	0.0245434631714122	0.0114533742296758	0.00441181848793621	0.00167121118917902	-0.00238951491269224	-0.00815294050075496	-0.00696636362840031
0.0888017482109062	0.0104301982444803	-0.0167769675291045	0.0795148470088629	0.0028619798276808	-0.000208846827292164	0.0193896008496073	0.0122116625539858	0.00223251130755447	0.00132656650019432	-0.000574392320410441	-0.00948758130489431	-0.00975209668812767
0.450514620678394	0.23890552541609	-0.137785605777677	0.286147524685969	0.00130474522334756	0.00629676134045598	0.0663494621015218	0.0406958620103042	0.0651842756815552	0.00380075328190177	0.0458865852070444	-0.0276153472739438	0.00314184450568161
0.116985854968037	0.0947497715688664	-0.0103463772413814	0.146432175418922	0.0893321975189003	0.0103924521745863	0.105827923960935	0.0468085777071123	0.0233819213164219	0.0498623248467433	0.0108158038969768	0.0344035956486699	0.011274135146048
0.934154576719577	0.0658454232804232	-0.431517811498293	0.0632054232804232	0.00235144059644055	0.00371470899470883	0.0167964550264549	0.00730451659451659	0.00800966931216929	0.00303307479557469	-0.00731825396825403	-0.00543522486772496	-0.0119865602915604
0.378152969160338	0.223607960703821	-0.1046560271863	0.276835365721252	0.0182967293942927	0.00158342757785124	0.0697389728072386	0.0434186221194988	0.0177317626557076	0.00994007848607198	0.0337613528964446	-0.0209926162408794	-0.0316257449372683
0.322961294234671	0.0507035140902735	-0.0679567248700158	0.326608961139533	-0.0106954041933567	-0.00325730556560633	0.0494696721636133	0.0257124464374401	0.00660723378858391	-0.00697635487948151	-0.0300364269682229	-0.0324397858715793	-0.0524389185391004
0.306594233289121	0.100726334845073	-0.0695874194523435	0.282072496071591	0.00684508126092004	0.00455598058662421	0.0921892593531239	0.0416559430759169	0.0257790404007052	0.0057005309237721	-0.00929572542345458	-0.00343220053833104	-0.0372033953983086
0.0196168589633048	0.0315236120626358	-0.00208652505425948	0.0203939030296777	0.0122093960275092	0.00859366505337528	0.0172606070276143	0.0176027316785206	0.0164374644774969	0.0104015305404423	0.0119046407003887	0.0124958900803618	0.00861079052343174
0.930704444444445	0.0692955555555554	-0.429071942100981	0.0658055555555555	0.00257474876974861	-0.0061838095238097	0.0143138624338623	0.00655233946608935	0.000647275132275027	-0.00180453037703054	-0.00994526427276443	-0.0117389153439154	-0.0180606770081772
0.0360937373354377	0.00240474790057047	-0.00556134362328374	0.0329411371267991	-0.00128983492919807	-0.00190046937211032	0.00774658429865652	0.00559516939214125	0.000603091508392932	-0.00159515215065419	-0.00450186178684794	-0.00460185179380076	-0.00673596243105663
0.303164444123534	0.0501328108969791	-0.057175604142847	0.331297967619313	-0.00891864625930999	-0.0147002721121136	0.049908067655517	0.026062288972081	0.00443389548095324	-0.0118094591857117	-0.0281742925878833	-0.0371599160734963	-0.0518158264246366
0.901276666666667	0.0987233333333334	-0.408528248233486	0.0923783333333335	0.01383876993377	0.00549415343915338	0.0253037566137566	0.0218826984126984	0.00913058201058214	0.00966646168646168	-0.00449466367510476	-0.00748902816682218	-0.0196208860392547
0.20530490402505	0.0243057387725381	-0.0292749439931662	0.25209867782147	-0.00806558519824821	-0.0102508849576531	0.0424650526654191	0.0233799539799177	0.00643034244711582	-0.00915823507795063	-0.0201534011884082	-0.0259952294561399	-0.0406050668600364
0.327304438189068	0.101264016182077	-0.070515039837083	0.330487107704652	0.0329180193543298	0.0606000987310598	0.11235742574636	0.0656505755998512	0.0262492723687588	0.0467590590426948	-0.00716034269418908	-0.0315638994738824	-0.0369572538997418
0.0992924165492844	0.0589019222376829	-0.0272322374809998	0.0599882795222323	0.00794283356310807	0.0210334857954097	0.0172925623931183	0.0216422298597257	0.000914902085095343	0.0144881596792589	-0.00288496275043873	0.00470758132128321	0.000302762253778899
0.0580618594229194	-0.00621386427197086	-0.0141062058847499	0.0392146298100799	-0.00739342790217456	-0.00678822302323324	0.00442319033755915	-0.00111175367562218	-0.0026413487134272	-0.0070908254627039	-0.00972650147851126	-0.0113988199344219	-0.0140633988259562
0.369683465022612	0.132534357988496	-0.0988568995859077	0.285519690190382	0.0152529672262805	-0.00326199732365107	0.0520455164857785	0.0356158922966124	0.0171993608940231	0.00599548495131474	-0.0114234729842905	-0.0314743175826948	-0.0390864244862364
0.57279777162079	0.288911813320248	-0.188515296574346	0.297901586006365	0.0191802378237097	0.0274604943170635	0.0881789876369163	0.056705150308519	0.0443201744660646	0.0233203660703867	-0.00225119636219473	-0.0286810900666447	-0.040080734888253
0.659614047848655	0.270755180257896	-0.245043489322763	0.250962029183803	0.00380179687490156	0.0177815313608904	0.0687633388351971	0.0447850560745715	0.0327088598091928	0.010791664117896	-0.00327599586498284	-0.0161106775134334	-0.0335609974010462
0.85575543993044	0.14424456006956	-0.376086785218091	0.125101782291782	-0.00259571424218474	0.00258830167653701	0.0333549515153463	0.0239263000888001	0.0137890432836085	-3.70628282386765e-06	-0.0119455706456713	-0.00694650676819153	-0.0197578728333705
0.32282543729414	0.0963759813320255	-0.0694662175299312	0.327496539666098	0.027839522565251	-0.0112304498189797	0.0720253381545309	0.033298944670376	0.0240205878928954	0.00830453637313561	-0.00590366484459454	-0.0217649099244732	-0.0174077237309482
0.00796623931097343	0.00815060998215549	-0.00136672343530558	0.00683904627319786	0.00458783428684965	0.00104671395388296	0.00436983489500865	0.00294409080569179	0.00439892878965813	0.0028172741203663	0.00236654371598642	0.000821319911227646	0.000794494062787128
0.104406576163661	0.0349854489070116	-0.00296357002822961	0.149869791514661	0.0117515325563598	0.00441112359006533	0.0412669694535271	0.0326645579444451	0.0217481606291926	0.00808132807321256	0.00521153332150134	-0.00301677760678376	-0.00453452828914233
0.137614281578978	0.0149835727964475	-0.0136604001835943	0.174583002328857	-0.00356075705937886	-0.00720656508233736	0.029013002929255	0.0139601279686619	0.00523694115708276	-0.00538366107085811	-0.0146583706640498	-0.0225025626673503	-0.0293347994794219
0.00746261848974363	-0.00194205081842621	-0.00201157552575136	0.00576290824900104	-0.00275934826401524	-0.00266098954283907	-0.0023406941558978	-0.00232385074900617	-0.00250475672194987	-0.00271016890342715	-0.00322106868932903	-0.00432146792370321	-0.00350185614961831
0.93347626984127	0.0665237301587301	-0.43236162669701	0.0619387301587302	0.00731111111111105	0.00248203703703698	0.0165304410404411	0.00861887445887444	0.0220722619047619	0.00489657407407396	-0.000191164021164036	0.00231550024050031	-0.00704525118128063
0.412552841020274	0.0780438492231992	-0.104943976649369	0.346737158979726	-0.00509503177950066	-0.0135896851931872	0.0544127230938311	0.0306220226156314	0.00486680165621522	-0.0093423584863439	-0.0246390472335814	-0.0419232279991701	-0.0548761688661634
0.932523624338624	0.0674763756613757	-0.430698792900846	0.0636363756613756	0.0106707407407407	0.0083517003367003	0.0277603439153439	0.0239873148148149	0.00545403540903533	0.00951122053872044	0.00477111111111106	0.00192067099567095	-0.00202842592592589
0.0645538875381886	0.00598597842806432	-0.0187235593047645	0.0355263576226213	6.97113409343086e-05	0.00043298326185108	0.00746649800109782	0.00663550706568375	0.00320724236676764	0.000251347301392701	-0.00126936913684131	-0.00457762943597786	-0.00437799477263534
0.0272119020729401	-3.63788507895986e-05	-0.00904714874607136	0.0109686707712206	-0.0035238087878796	-0.0034650605392384	0.00268609124990992	0.000643061933566003	-0.00129665324653046	-0.003494434663559	-0.0034881808888391	-0.00380469402866745	-0.00391779494487128
0.538905549868098	0.11042322889336	-0.180713252401581	0.278278339143822	-0.000114689283655878	-0.000489531252287123	0.0579833875473851	0.0400975177540054	0.0122623872719451	-0.000302110267971556	-0.0209066424744083	-0.0332016557778768	-0.0461836161381587
0.0653355690443672	0.0063624539493367	-0.0134900167707348	0.0520173287889717	0.00237909683704714	0.00093029882149441	0.0142952757216523	0.00917810796914165	0.0055466343715814	0.00165469782927077	-0.00159898527323656	-0.00308379758790986	-0.00646773013126619
0.532764357049128	0.127324067826815	-0.16748707688142	0.310348387297677	-0.00960788615848096	-0.00999602818744705	0.0587416825144413	0.0337320681826361	0.00163332317303133	-0.00980195717296406	-0.0310086552451002	-0.0547206009007485	-0.0650971109462053
0.0923472101718696	-0.00185459534459637	-0.0236345544972409	0.0597457143913047	-0.00749226100675	-0.00940002367931614	0.0109540820037866	0.0015295068397173	-0.00411278386682118	-0.00844614234303306	-0.0114864429473334	-0.0159021898733943	-0.0196473166318951
0.885284502719503	0.0685958210144364	-0.397248520364494	0.102000497280497	-0.0120076766751765	-0.0107655413105412	0.0128618437413408	0.00475589775177243	-0.00131442551414296	-0.0113866089928589	-0.0279202826749549	-0.023688053104884	-0.0366759748039209
0.108021563625906	0.0308594358565706	-0.0046464637270192	0.154105759961985	0.00558890580283238	-0.0030322305642836	0.0365713957511264	0.0196592055142265	0.00838742300894232	0.00127833761927439	-0.00147077644288424	-0.0110044764437907	-0.0166798696898118
0.659208895858258	0.265589033462908	-0.245483622881863	0.246096631826617	0.0105230418284878	0.00349345647156751	0.0636908873907712	0.039266402798662	0.018858882805469	0.00700824915002773	-0.0154575134015285	-0.0291625253105735	-0.0359337443244302
0.0164063868724336	0.00140050744621547	-0.00639134231520973	0.00179241252210667	-0.0014549522687866	0.000385260135829263	0.00132677643605159	0.0001357503897071	-0.000985762204233461	-0.000534846066478668	-0.00206884765847189	-0.00132162797139994	-0.00246878410019979
0.927895264550264	0.0721047354497355	-0.428963727343674	0.0677314021164022	0.00517431216931219	0.00112537037037042	0.0203746957671959	0.0171736111111112	0.00719657407407415	0.0031498412698413	-0.000274976597476551	-0.00998612554112555	-0.00536819504569497
0.408657286563538	0.0756092947905663	-0.102632679815309	0.345429814885737	-0.00477065740573213	-0.0174092918727902	0.0557969568348188	0.0336214977869294	0.0107612500715812	-0.0110899746392611	-0.0281940572069872	-0.0454253369563189	-0.0604368721565455
0.933078862433862	0.0669211375661376	-0.431232527481863	0.0627111375661377	-0.00154486772486773	-0.0245766089466088	0.0131518650793652	0.0105486225811227	0.000903210678210753	-0.0130607383357383	-0.00410800162800162	-0.0103569289044289	-0.0181164562289562
0.409221624217429	0.113118546443548	-0.105265372680368	0.342007699454068	0.00804124456779909	0.0425761756869518	0.0696627991142138	0.0473919502078016	0.0405040950405685	0.0253087101273754	-0.0196168745652997	-0.04292650523574	-0.0537415107597736
0.456519216722495	0.242119424623628	-0.141070035720259	0.284185065324685	0.0991514073857013	-0.0010267970787442	0.0758126456862031	0.0467096849167565	0.0317729963364465	0.0490623051534785	-0.0153839743344371	0.0443792658345474	-0.0334182903699988
0.0454120959284428	0.0039010004320687	-0.0140617097738475	0.0219370090240883	-0.00224076383738891	-0.00547006964249766	0.000882640360825582	-0.000230699305065238	-0.00283854224408121	-0.00385541673994328	-0.00365432617992784	-0.00749241279703938	-0.00863337388895901
0.0117693875280822	0.0247548434459929	-0.000480263326346134	0.0142521428974948	0.0161605203111233	0.00587776474648951	0.0145099631480002	0.0131414975082641	0.0115502145973322	0.0110191425288064	0.00663056502840643	0.00782647391972192	0.00601232764043077
0.642990400176138	0.175621866265652	-0.235761255143005	0.252054130003827	-0.0101352392192836	-0.00777580827927804	0.0495189769802077	0.019528509269707	0.00264670961301983	-0.00895552374928077	-0.0266813665848958	-0.0486804061301892	-0.0671863759120727
0.119698936187826	0.0918267447006827	-0.0112529582452262	0.148604593327223	0.0230882379459605	0.00583255822825286	0.0407057565995299	0.0443425498664684	0.0208218604642201	0.0144603980871067	0.00333926193151696	0.0395053610437468	-0.00909083337116649
0.895420824915825	0.104579175084175	-0.404596124849997	0.0943675084175085	0.0108123496873498	0.00403301827801839	0.0330997306397307	0.0203048219373219	0.0182665295815296	0.00742268398268409	-0.00377624939874943	0.00371892235330318	-0.0140106686610802
0.895880158730159	0.0736927626674475	-0.403843650393679	0.0959198412698412	-0.00523323352573357	-0.0134550992525992	0.0189364527629232	0.0101117945942946	-0.00227753962540733	-0.00934416638916646	-0.015712628991379	-0.0311328521975389	-0.0377176772254522
0.00780676692483688	0.00859668224632845	-0.000342690549185675	0.0123347683716367	0.00821303560728213	-0.00220502145015241	0.00657579453734997	0.00743753464931385	0.00242346486886229	0.00300400707856486	0.00712800037982802	0.00509696762413214	0.00512082279897449
0.388975099385118	0.0739396256320992	-0.0946019551478828	0.34499767839266	-0.0197029803477718	-0.0244055130970658	0.0527988900770016	0.0223429912588496	0.0136368538862995	-0.0220542467224188	-0.032544190351057	-0.045797270004399	-0.0560551156495562
0.0934630988146616	0.0565939419404875	-0.0248412578756165	0.0595215685549531	-0.00220714679266734	-0.00518191012480942	0.0293302406379888	0.0178121020434557	0.0263329649071868	-0.00369452845873838	-0.00301414205004225	-0.00966668314323889	-0.0132544888140386
NA	NA	NA	NA	NA	NA	NA	NA	NA	NA	NA	NA	NA
0.906480158730159	0.0935198412698413	-0.413304844992652	0.0868831746031746	0.00459129629629629	0.00189130096483037	0.0117841763791764	0.0159797919672919	0.0120792012508188	0.00324129863056333	-0.0109047788785288	-0.0136598735583426	-0.0103280577755578
0.93168791005291	0.0683120899470899	-0.429942610354153	0.0639920899470899	0.0108376455026454	-0.00436664021164013	0.0196712830687831	-0.00107127585377587	0.0117841137566137	0.00323550264550265	-0.00080142496392499	-0.0055493650793651	-0.0214037559175717
0.0944330388604111	0.00874114858768434	0.00208388227203821	0.152470576516656	-0.00378181838943159	-0.00542912380591554	0.0319483537310392	0.0150054407120587	0.00627245177112412	-0.00460547109767356	-0.0076563729988051	-0.0164799512039719	-0.0216291143148516
0.904144841269841	0.0958551587301588	-0.410804173252012	0.0876184920634921	-0.00103881155881147	0.00383887926887938	0.027950634920635	0.0164811592111593	0.00723928571428578	0.00140003385503396	-0.000621702556702464	-0.0147987832537833	-0.0126848228502576
0.459709968641773	0.244219895914824	-0.140348284209344	0.288375812333486	0.00704141507777867	-0.00181999605245248	0.107745109953413	0.0449556269744916	0.0215243231094993	0.00261070951266312	-0.00687046442816114	-0.0238568296732072	-0.0309394161222606
0.0226016967844781	0.00657941167689195	-0.00693185941103567	0.0109846688768055	0.00125132159088976	-0.00175130179661897	0.00285346717803981	0.000903704882340966	-0.000407102829749383	-0.000249990102864601	-0.00106920724660063	-0.00115882138265039	-0.00335079508863617
0.324844046801804	0.0990131862662622	-0.0698529447345924	0.3246921476816	0.0550467174279901	-0.0202158038924946	0.0886326295273827	0.047667666671331	0.0158208507501115	0.0174154567677478	0.0236247606678798	0.0169723904839296	-0.0373540752698519
0.0947863695130437	0.00990732485218654	-0.0198355401350432	0.0810058352519348	-0.00138895638076669	-0.000877447204650342	0.0205970900437806	0.00720386251343831	0.00547571145570051	-0.00113320179270852	-0.0062542998144775	-0.00795510436062573	-0.0149352987719313
0.0884788940827308	0.000404961496913395	-0.0206276511735358	0.0623290588801593	-0.00612130732626956	-0.00556973322974399	0.0100701522410446	0.00269072545349072	-0.00288906979821178	-0.00584552027800678	-0.00979735518792367	-0.0100906366105024	-0.0145395907959268
0.0119005062472905	0.00153113316913676	-0.000238417534348976	0.00949370135655215	-0.000870204436307741	-0.000740497023075647	0.00316357565759835	0.00183028031462573	0.00114837446683023	-0.000805350729691694	-0.00136491039769409	-0.00215058017077372	-0.00292817975436159
0.561337160170067	0.187908402332154	-0.19263790880239	0.275721235713044	-0.00143938353335193	-0.0185786209162692	0.048839610849181	0.0398747866777315	0.0142582061928078	-0.0100090022248106	-0.0216225087527392	-0.0318709024938616	-0.0471542296326698
0.230496044610521	0.103940307565099	-0.0455709258321922	0.22988279709691	0.0328505626145192	0.00640438301772897	0.0546040832179608	0.041169603141486	0.0247802244930141	0.0196274728161241	0.0290564547314177	0.0061242995289541	-0.00462001852504484
0.544459153135079	0.221885636548189	-0.173870755271885	0.309345252321877	-0.00836477721782769	0.00213498988550243	0.073237135760972	0.0439869167790596	0.023564399504999	-0.00311489366616269	-0.0137655182430947	-0.0282016399897642	-0.0423138070340128
0.0515941729853997	0.021569127432643	-0.01757858117598	0.0204441102726999	-0.000563679544678598	-0.000650619279676017	0.0040138591473094	0.00139977175248761	0.00908656483291942	-0.000607149412177307	-0.00219262687075163	-0.00198765027702122	-0.00430585631041092
0.0640558579927636	0.0229875833665712	-0.00275594515139549	0.0712568446704089	0.0195512931479551	0.0150528894359015	0.0326251619226804	0.0180772002116191	0.0154032188772405	0.0173020912919283	0.00308138120266388	0.00640555197522788	0.000242138213014664
0.854255862470862	0.145744137529138	-0.374772633095638	0.125282470862471	0.0128478147778147	0.0142944346394346	0.0431799251674252	0.0241908466533467	0.0214983791317616	0.0135711247086246	0.0185944537869538	-0.0104789491064492	-0.019663400516752
0.890570681170681	0.109429318829319	-0.400694352419423	0.100310985495985	0.0038976755216461	0.0042279864579865	0.0267734987234988	0.0198616264291264	0.0152854960779961	0.0040628309898163	-1.39026714026658e-05	-0.0159683413182677	-0.0165822370222369
0.472183444230143	0.172359772942052	-0.144974370582685	0.300140795089401	0.0188687381574933	-0.0183609485471098	0.0682257599182119	0.0450856103839845	0.0279847699137956	0.000253894805191779	-0.0288391117717195	-0.0228272962994622	-0.0329842837874515
0.567143612285053	0.283846103247828	-0.185657044931872	0.300763163189619	0.00372214171428653	0.0192417716412402	0.0885297772395205	0.0610530632443418	0.0410000660349725	0.0114819566777633	0.0107684908763113	-0.0245371492755744	-0.0333804140091347
0.411869375032843	0.113939309392857	-0.105493627042665	0.342912291633823	0.0250061049494024	-0.0117255757785881	0.0802502775582628	0.0610736505578248	0.0199612983032901	0.00664026458540717	-0.0116147272153623	-0.0277128060639945	-0.0451332073484824
0.547798662671657	0.319271674385046	-0.174304697631507	0.308956077767056	-0.00531975146665031	0.00752692321050119	0.111927242613537	0.0498296998769341	0.0340878995328009	0.00110358587192549	-0.0164044759154564	0.00217819931112051	-0.0513039757093583
0.452424089243954	0.240760801503892	-0.138652715362211	0.28455949509516	0.0929090334457272	0.00206620659428636	0.062939978390452	0.038848862095006	0.025485138924862	0.0474876200200068	-0.00857373147889862	-0.00157989091316663	-0.036225406290287
0.932698095238095	0.0673019047619048	-0.430395162451851	0.0640219047619047	-0.00207574074074068	0.00160682539682544	0.0166405291005292	0.016370873015873	-0.00604135167220687	-0.000234457671957622	-0.00119376984126984	-0.0102866606541606	-0.015708525877717
0.922412380952381	0.0613103555389499	-0.42392664411701	0.0730292857142858	-0.00791123993939769	-0.0146619336219336	0.00235846560846575	0.00303434223184229	-0.00197069116069104	-0.0112865867806656	-0.0169757119732118	-0.017867935936326	-0.0291928584345775
0.926680529100529	0.0601997025316605	-0.426829835369362	0.0700928042328043	-0.00704214646464651	-0.0110714021164021	0.00396098364598363	-0.00176519996887647	-0.0104074550830433	-0.00905677429052432	-0.0157975445904858	-0.0260382390802312	-0.0406625463116064
0.326344013075484	0.0504700511918696	-0.06831129897829	0.331884074995865	-0.0156608149742491	-0.0251446777805031	0.05112672581582	0.0186186969403359	0.0115530229118213	-0.0204027463773761	-0.0316587307092007	-0.0418874827108843	-0.0486166360699734
0.855807726902727	0.144192273097273	-0.375771611999859	0.126622273097273	0.0160868575868577	0.0117479614829614	0.0336052286602286	0.0313822112147112	0.0189464903152403	0.0139174095349095	0.0170916757316757	-0.0115763613235065	-0.00314454068534942
0.0798176505054347	-0.000465138045137967	-0.0166163127810982	0.0633811951541558	-0.00734427692931537	-0.00490668530893043	0.00991200016382902	0.00112512609546002	-0.00361815073412815	-0.00612548111912291	-0.0126681333136276	-0.0120272440551043	-0.0156101105502353
0.324773752956818	0.049056613808573	-0.0699667533463209	0.327410015159124	-0.0102081031859104	-0.0324644679103591	0.0470963647653193	0.0274459131536017	-0.00234095561488684	-0.0213362855481348	-0.0347083841971856	-0.0442424673396208	-0.0480201674270517
0.45335231212926	0.18137098498416	-0.120383178508766	0.353058458463309	-0.0249865855437537	-0.00720746231284408	0.0713953730628911	0.0411109534987426	0.0176156426752681	-0.0160970239282989	-0.017158796853067	-0.043978048362867	-0.0582926993692808
0.110638399904632	0.0162103156810546	-0.0267347455828329	0.084636166817781	0.00206871405467515	-0.00394447003156313	0.01686836072525	0.0121074277897794	0.00537173688227517	-0.000937877988443983	-0.00291617255308929	-0.00894107509663346	-0.0138163149098093
0.0211994198754318	-0.00160457528681628	-0.00686280129839528	0.0095688422202373	-0.00349234820272767	-0.00343065899673163	-0.000547351668988283	-0.00168355473774686	-0.0014198609176467	-0.00346150359972965	-0.00358457664827322	-0.00394402388364884	-0.00516269676778909
0.932893412698413	0.0671065873015874	-0.430947155009326	0.063188253968254	0.0036884920634922	0.00113227513227521	0.0090422113997114	0.0111030892255893	0.00508421158362338	0.0024103835978837	-0.0107647150072149	-0.0159797527436418	-0.0160832094757094
0.896469814814815	0.0724953541338111	-0.405702036408944	0.0944151851851852	-0.00773448162948154	-0.00526130717866014	0.0155596383854938	0.0071380700780701	-0.00568134473551141	-0.00649789440407089	-0.0288481748937052	-0.0273446958441504	-0.0321481577893498
0.0716686117156945	0.0499986541466672	-0.00789860810501539	0.0772947383240618	0.00412211525581994	0.00340092202457873	0.0216765961557407	0.017310532247906	0.0147033500120722	0.00376151864019934	0.0324357341872351	0.00519485278586938	-0.00609800714572076
0.54902117190666	0.219798302205846	-0.176037916638903	0.305600324896698	0.00618371124964467	0.00159523292797359	0.0799061995736455	0.0471298990266755	0.0215729888605728	0.00388947208880908	-0.0196362217557894	-0.0360550752096472	-0.0460678999647984
0.663862678915405	0.317312580420121	-0.247801050582962	0.249754708141982	0.0248743420122214	0.0175121323913643	0.103423850524728	0.0787588990860126	0.0408506397404177	0.0211932372017929	0.0352784187000773	-0.0147041738772216	-0.0221086010512782
0.890894723979724	0.109105276020276	-0.400925583128197	0.0983641649091649	0.0117193837643838	-0.00647983063233071	0.0227978193103192	0.0203170136345137	0.0178555136530136	0.00261977656602652	-0.00910588680654856	-0.011598647926148	-0.00738410831629099
0.430657662805438	0.0968517267815919	-0.107247257875756	0.352718684979126	-0.0150573742218212	-0.0161899260599104	0.0660176003367112	0.0320325204000408	0.013744940707822	-0.0156236501408658	-0.0283173047422672	-0.0495731086515178	-0.063703227660441
0.89711252044252	0.10288747955748	-0.404406801628789	0.0938091462241463	-0.00461153143153148	-0.00246016594516596	0.0176691317941319	0.0141413155363156	0.00271205146705145	-0.00353584868834866	-0.0139805822345296	-0.0103891967291968	-0.0240746723000942
0.321874536068967	0.0527664694642869	-0.0682977446341002	0.328677992730736	-0.0160592070998344	-0.0132233366646223	0.0504926209284619	0.0243705082369273	0.00228873933985324	-0.0146412718822283	-0.0379603069785848	-0.0360481887603956	-0.0550244580303185
0.0340874165129422	0.00209423373829657	-0.0105628556758224	0.0183165434657413	-0.00353449575750391	-0.00460144403980142	0.00139717126855469	0.00120641989640881	-0.00275419603618673	-0.00406796989865266	-0.00480340357404206	-0.00570551931890678	-0.00923912403574056
0.0644559131304057	0.0113575496980975	-0.0129312571096329	0.0543943718697657	0.00262268684736953	0.00308481321350326	0.0156982378252006	0.00839566865823982	0.00370240047812198	0.00285375003043639	-0.00329962573616295	-0.00452130650602717	-0.00443268210337451
0.556297058260724	0.190393829339979	-0.190702462159105	0.275484600993046	0.0190956539486721	-0.0132957653423462	0.0662491224258438	0.0433391533539291	0.0166603856024814	0.00289994430316287	-0.0146374917247317	-0.0200162902159562	-0.0409083924604646
0.857483773263773	0.142516226736227	-0.377992987412479	0.123435671180671	0.0379427202427203	0.00612949716949718	0.0422790309690311	0.0300514654789655	0.0465974749324749	0.0220361087061087	0.016200255901506	0.0093976302863803	-0.0162644548386397
0.115513530552036	0.073083494559611	-0.0237876777919839	0.10390262370519	0.0631473746456746	0.0104107410360772	0.0292425154161343	0.0266364220111362	0.0257551561755497	0.0367790578408759	0.0290614039368946	-0.00536527069898619	0.00407379717833666
0.0952590669540352	0.0682767729906103	-0.0241641188882421	0.0616760766208505	0.0169704278633351	-0.00517327820912124	0.0173987730297229	0.0112695140669276	0.00569653383190877	0.00589857482710691	-0.00400785899905406	-0.00535177615423943	-0.00794716658502476
0.276297295800965	0.0411240522269084	-0.0534426482132977	0.281623455671343	-0.00850915466721791	-0.0217196876867275	0.0478361667792679	0.0234687495890131	0.0100662538882078	-0.0151144211769727	-0.0244718096157369	-0.0340240900035421	-0.0421966442654749
0.891416173271173	0.108583826728827	-0.399455727533555	0.0992288267288268	-0.000458568653568525	-0.0016080732230731	0.0173170626595627	0.0114099104054988	0.00600658147408151	-0.00103332093832087	-0.0119396673234171	-0.0183669614644615	-0.0261979970193205
0.0495581934699641	0.0325426471935222	-0.00915580207719529	0.0282253981421897	0.00314657216897218	0.0150665112528454	0.0454384752396123	0.0207641947805934	0.013019228503809	0.00910654171090879	0.00435872689467601	-0.001455695436153	-0.00528324953993437
0.0621007504552503	0.0242078213834127	-0.00221210990025505	0.0809235779104333	0.0101478476833828	0.015551919349066	0.0343550119605054	0.0204693630812535	0.0172845243204234	0.0128498835162244	0.00391902770253981	0.000987859179737108	-0.00305588365528847
0.931701666666667	0.0682983333333333	-0.430249237624229	0.0655516666666667	0.00926222222222228	0.00113228715728719	0.0209725132275133	0.0220178835978836	0.0164696825396826	0.00519725468975474	0.000374304954305016	-0.00118052068302066	-0.00290031746031749
0.0248275687174691	0.0293563434547073	-0.00436983471489389	0.0183740669552281	0.0161598396469728	0.00974075468426625	0.0207009282865234	0.0136410910044082	0.00888032939565872	0.0129502971656195	0.022038913239321	0.0103396844816942	0.0214288850900985
0.563765509974972	0.266164028850103	-0.194613054412413	0.27608416644271	0.0216604703452891	0.00161989215552716	0.0989208466791326	0.031084227803268	0.031181719696058	0.0116401812504081	-0.0137706275501851	-0.0146925269096556	-0.033998133630451
0.107191378666505	0.0317550378746655	-0.00319377071125547	0.152984579319535	0.00625274772298602	-0.00288667259936783	0.0359594076865926	0.0207883955498549	0.0119854390573748	0.0016830375618091	-0.00262432718418301	-0.01292282427317	-0.0178336351483577
0.215520302350439	0.0236626856666741	-0.0226271666057426	0.302764065674399	-0.00829831267678766	-0.00656085173536847	0.0482717068625076	0.0281244047605491	0.0107896095790028	-0.00742958220607806	-0.0214695987148586	-0.0298995717883014	-0.0388505120155931
0.891353055648056	0.108646944351944	-0.400813460734219	0.0974669443519443	0.0115196956746957	0.00455890683390681	0.0238439356939357	0.0121826764901765	0.00748345732970734	0.0080393012543013	-0.00295293780293782	-0.0115824661887819	-0.021258813757049
0.453219528813331	0.241013141022984	-0.138128400616322	0.282682363646223	0.0935064034713872	0.0353480523437067	0.0651912036662732	0.0381302669726796	0.024858511103732	0.0644272279075469	-0.00799927446233456	-0.0253218500505875	-0.0355800689929379
0.927597142857143	0.059554954234006	-0.427645929383198	0.0684045238095238	-0.00424185545935551	-0.00975924963924968	0.00265448310948313	-0.00360247959642701	-0.00345129028379032	-0.00700055254930254	-0.0150456801994302	-0.0307172669614814	-0.0205593086476846
0.0786742659151312	-0.00320258621598471	-0.0171883112869113	0.0583089786200672	-0.00631742105885699	-0.00876605722917076	0.00754655842430275	0.00109429385623201	-0.00116329713927539	-0.00754173914401388	-0.0105454152918018	-0.0138691910941724	-0.0185928595005943
0.0441494641669836	0.0151327739283208	-0.0158651658416339	0.0158154899577826	-0.000532842536987627	-0.00651249970965985	0.00452348972355309	0.0029556001278009	-0.00166569118974478	-0.00352267112332374	-0.00386636973308276	-0.00157562631492632	-0.00568048093003318
0.131347513213199	0.0843753422809174	-0.0329286475313744	0.0975327137022512	0.019183541006122	-0.00416931360974318	0.0448030769739533	0.0136565947680281	0.0105731358242534	0.00750711369818938	-0.00550359048892687	0.012306196919052	-0.0108474854981629
0.12641136289001	0.00732886413330811	-0.0281483888392616	0.103830922720347	-0.0115522507296142	-0.00756858247515388	0.0177846802929184	0.0062735995414134	-0.00135421940119868	-0.00956041660238402	-0.0116121170108696	-0.0205672972643222	-0.0208975992490627
0.106716095480152	0.0336797608509758	-0.00496852428524193	0.147191205615896	0.0211161598624673	0.00242902651076091	0.0493761047291064	0.0378491453205207	0.0236347125170839	0.0117725931866141	0.00197651473003563	0.00109881984148273	-0.0110385982465574
0.0655442337461923	0.00572630670740712	-0.0189417250621433	0.0349137332209085	0.0020807436728833	0.00266080843470325	0.0110221947670189	0.00592637129523366	0.0023750416969921	0.00237077605379327	-0.00240104579965489	-0.00240296065972265	-0.00552194157910615
0.894185012025012	0.105814987974988	-0.404475866637002	0.093649987974988	0.00495839253339259	-0.0040693090917796	0.0277720504495504	0.0185068133718134	0.0136657491582491	0.000444541720806435	-0.0143009988671172	-0.0126022142590524	-0.00265732326932333
0.5715243399355	0.285568236524334	-0.190137944780289	0.293469714553414	0.0108259897336712	0.0290957071024864	0.0874312725061921	0.0711627030872451	0.0426820466012264	0.0199608484180788	0.00844563489772854	-0.0275354977467942	-0.034335800394658
0.436724374441936	0.0933887292140971	-0.108591486043088	0.359556404561404	-0.0154090751152539	-0.00855664866575212	0.0578674442665623	0.0306819616556219	0.00907186076571831	-0.011982861890503	-0.0282019027733039	-0.0516078151227483	-0.0649325013922133
0.144746064769508	0.0548300040049258	-0.0293311186002015	0.1360761610812	0.0111955538563478	0.00347519751705488	0.0347463442766797	0.0310639650768247	0.0170089899793963	0.00733537568670134	-0.00110007291896441	-0.00580724483531125	-0.0146726849846847
0.138097524738891	0.0538976692149656	-0.0245721738619056	0.143137781137268	0.00569641028909218	0.00320576407258097	0.0366871592682599	0.0284883680306854	0.0182540529447593	0.00445108718083659	-0.00222989566569159	-0.00840104873139391	-0.0179801585254597
0.416449386638473	0.0757502320157709	-0.106232640074692	0.344101168917082	-0.00860254277870082	-0.00830669346003421	0.0572158056899067	0.0295795314649804	0.00325459086820445	-0.00845461811936754	-0.0352286473042029	-0.0447172990214952	-0.0557895428572234
0.128441875964206	0.0857153458721093	-0.0301279681659713	0.100820620517239	0.0133710209521891	0.0262143606945214	0.0439914320873176	0.0291107475250598	0.0126409304221886	0.0197926908233552	-0.00191235202585086	-0.0128001606165056	-0.00684272462532273
0.0141691233848778	0.00213564677276758	-0.00554238722815294	0.00242927148096238	-0.00255243349196413	-0.00179065983329374	2.13098248079448e-05	-0.00120763162651312	-0.00172554729652811	-0.00217154666262894	-0.00190738165355483	-0.00195063966290375	-0.0018145013305378
0.0648642449426824	0.0301250244823463	-0.00305133230033727	0.0853876657419142	0.00627701237401875	0.00224122966249093	0.0280831777884074	0.020850167466512	0.0155209842006939	0.00425912101825483	0.0106268061548391	-7.86344372775832e-05	-0.00224971606733626
0.0948891948285973	0.0569309734444513	-0.0253787969572755	0.0586544401674888	0.00191101614665688	-0.00472529103564981	0.020491235568448	0.0238199160769808	0.00394157021018517	-0.00140713744449647	0.00719136017620076	-0.0108718910645852	-0.0152914306859175
0.142658879618734	0.0535306179745309	-0.027708621048798	0.13727773231682	0.0070427354398937	0.00222830262672161	0.0364783093871576	0.0308012422419101	0.0166244843805427	0.00463551903330767	0.00130827702276981	-0.00433619748848421	-0.00752642101564077
0.0323203938898692	0.00203002909600541	-0.00921762747560908	0.0169015511059242	0.000385252245504113	-0.00125869997999097	0.00460053388986467	0.0015687095830158	0.00078642629277223	-0.00043672386724343	-0.00295301138933683	-0.00416065451788582	-0.00526618106710274
0.455564283007873	0.185765456250468	-0.119743238719856	0.348579660165097	0.00398027855471378	-0.000594958798006306	0.0792983581708125	0.0499532764466476	0.0190739247605257	0.00169265987835376	-0.00971560528964022	-0.0365338542670204	-0.0506259249893023
0.0912407304955998	0.010195080155555	-0.01869794616832	0.0790347128242754	0.00272704884585809	-0.00406346764030185	0.0197921736578243	0.00991505488204383	0.00662675374926149	-0.000668209397221883	-0.00586544795498425	-0.00964373031242978	-0.0104004403990052
0.396492370569186	0.0720025545391354	-0.095500255522287	0.35018506904434	-0.0116333936718022	-0.0116916576519406	0.0536398655192668	0.0308940729952637	0.000605815061858195	-0.0116625256618714	-0.0345035618162827	-0.0517189112558271	-0.0583676213015677
0.582127324449098	0.276079005511004	-0.1931942598441	0.294819394799731	-0.00721467270151421	0.0123517463255381	0.0795360157770681	0.0489878775916783	0.0241899407292326	0.00256853681201197	-0.0152650665608193	-0.0287562010137518	-0.0378386348536283
0.192504280947007	0.0745121232465497	-0.0386321033418089	0.186259615581549	0.0264299687622236	-0.000757814309183452	0.0484674286472285	0.0384165094713501	0.0221916874115119	0.0128360772265201	0.00548472226439267	-0.00214489977912738	-0.0143930167633482
0.654319845905101	0.271180357783756	-0.239544255847639	0.255298426332119	0.00486516217561617	0.0149419743127511	0.0793818601602331	0.0466027781396766	0.0326560448275135	0.00990356824418359	-0.00680860322309595	-0.0201155750544481	-0.0348498655213887
0.0758651337702328	0.0546368413592704	-0.00854992938600897	0.0729633826238252	0.0186303065181421	0.00776997911165235	0.0305932838066684	0.0249756946953329	0.0598674554994607	0.0132001428148972	0.00738431707546332	0.00380179759539083	0.0275364971873819
0.283305174955926	0.0446685122112708	-0.0569328212239873	0.283080759666565	-0.00674359608052549	-0.0110157951517619	0.0478067434529189	0.0222882657056204	0.00709355802325495	-0.00887969561614371	-0.0187510516485812	-0.0331779034227372	-0.0456752935450687
0.572292099079138	0.37196770759928	-0.189063515179667	0.296728068841688	0.0286045023714292	0.0260738026146646	0.111055220381106	0.065301512757213	0.0344211752086123	0.0273391524930469	0.00565651166877568	-0.0138463043401305	-0.027503406464858
0.445991382205567	0.161343623698205	-0.134212308424736	0.286325577188456	0.00384581939605011	-0.00189964684723193	0.0602249697603651	0.0418521997689149	0.0240975393939422	0.000973086274409118	-0.013483578178053	-0.0275838239480041	-0.0369144504706022
0.0246258602466884	0.000189709316430232	-0.00727600891601133	0.0153234220371065	-0.00199945903428933	-0.00310559184895952	0.00186243071298647	-1.00478529119485e-05	-0.00151664701215581	-0.00255252544162442	-0.00323804524288207	-0.00350244408579404	-0.00329895171944001
0.0266520213058182	0.0088560888004144	-0.00959656622477417	0.0106112310200625	-0.00212836357046405	-0.00165000670195969	0.000958979955213709	-0.00207581846993788	-0.00148356274044482	-0.00188918513621187	-0.00161554682488849	-0.00414967433335809	-0.00526011187974725
0.545812617282935	0.219944926401484	-0.175141951641621	0.30736748366812	0.00470573048479928	0.00541863577304502	0.0697904076486469	0.0349998406589478	0.0173198498606539	0.00506218312892215	-0.0243893506490057	-0.0427336316318139	-0.0478532025294622
0.452343582190939	0.158942600214758	-0.138324767930664	0.286245621319505	0.0130009151149737	0.00048882504391351	0.0604140471039949	0.0411843550499668	0.0197033724028887	0.00674487007944358	-0.00542263530419351	-0.0258280126634275	-0.0362700915363139
0.664041301147303	0.317158429033257	-0.248064192661023	0.24722003109689	0.0125687999529656	0.00655315271928625	0.0693169894745892	0.0576975725337162	0.0621623621837327	0.00956097633612585	-0.00664670542233436	-0.0100054566859776	0.00101719196989458
0.906245925925926	0.093754074074074	-0.411212483158034	0.0875674074074073	0.000374365079364947	-0.00710595034595041	0.0261286556036555	0.0159437325637325	0.00741760887260889	-0.00336579263329273	-0.0128671689594289	-0.000373062770562926	-0.0159462626262626
0.0186797352693517	0.0322982586344629	-0.00258262674466168	0.0183495890661478	0.0127421423142043	0.0113112866995686	0.0168130657455983	0.0135977884962895	0.0136211349712711	0.0120267145068865	0.0231609372687385	0.0086606522047083	0.00638596058637663
0.654826487126475	0.274665936134933	-0.241549778306281	0.250918564367925	-0.00350088125183479	0.00999493792897554	0.0732669675109885	0.0559240124143603	0.0317460792580659	0.00324702833857038	1.03675820780635e-05	-0.026928726515984	-0.0388709094920149
0.657851164879193	0.269405065416112	-0.243969722678082	0.253014160038993	0.0043520151732096	0.0094956263539473	0.0659730378804216	0.0386320961743548	0.0290439932608146	0.00692382076357845	-0.00825855637679085	-0.026180972478249	-0.0396839902905988
0.399342108450284	0.0750500984623057	-0.0983157510936986	0.346255886718799	-0.00850547113450473	-0.00994490994993352	0.0530996007991209	0.0198031928813684	0.00709583467048475	-0.00922519054221915	-0.0341852630885993	-0.0378469864529389	-0.0557534145309264
0.103515923999007	0.026604334418511	-0.00324470401419298	0.151169878891339	0.00937147921213145	0.00311397230917682	0.0372315245614266	0.0197969222164929	0.0132814401638526	0.00624272576065414	-0.000543458828216756	-0.0112402508110341	-0.0163241425444581
0.581312108313507	0.365396707972391	-0.193758751733268	0.29033308149824	0.0270138620043066	0.0229497812226409	0.0935366219903757	0.0934153676539156	0.0836361576962736	0.0249818216134737	0.0089965789185843	-0.00683496328978928	-0.0240446937372685
0.551370572459423	0.314025146053231	-0.177644591448617	0.306911758857225	0.013053741732999	0.016443084002663	0.140537730201837	0.0563227745671475	0.0318288279930953	0.014748412867831	0.0371835489417446	-0.0118132563321903	-0.0464476129499742
0.560198969595746	0.272485987248113	-0.193399946134143	0.270728199348687	0.0973527484749788	0.0026851518401575	0.0740069616637309	0.0480495744479588	0.0295490311419785	0.0500189501575681	0.00157225149131057	-0.0143891306029901	-0.0281047575627338
0.322279014462738	0.0528880445948208	-0.0671489406182817	0.33039061578624	-0.00975788576700676	-0.0109003126746295	0.0496214590938533	0.0246374935925787	0.00858967247534148	-0.0103290992208181	-0.0272876948692091	-0.0441593875891076	-0.0516845192160029
0.931617486772487	0.0683825132275132	-0.430715966000016	0.0648625132275132	0.00941603581603578	-0.000903756613756634	0.024230652958153	0.0164109259259259	0.00739386243386242	0.00425613960113957	0.00599236050986052	-0.00517399526399531	-0.00647887325637331
0.0670242763324072	0.00993413530825211	-0.0148614061997358	0.0510822449703174	-0.000137963577026126	0.000956446028922753	0.0118003259286187	0.00874437718107965	0.00139848400484255	0.00040924122594832	-0.00465238854510157	-0.00573699217941833	-0.00857033551476596
0.902016164021164	0.097983835978836	-0.407361707464537	0.0914521693121693	0.0138506054131055	0.00218654160654164	0.0281106216931216	0.0208345274170273	0.0115864947089948	0.0080185735098236	-0.00259931872049524	-0.00176167758167767	-0.00847689995189993
0.580361674411663	0.367541321367623	-0.194604626379304	0.289897784734794	0.0908200768481265	0.0111890634091445	0.0831875583078361	0.0773957953224254	0.0377736870633824	0.0510045701286356	0.00745841557974869	-0.00839709505551256	-0.0242858763133024
0.0924805382797488	0.0551077113688608	-0.0249654576449449	0.0561819964465994	0.00652360090105839	-0.00458482350056272	0.015354626073595	0.0108785183690523	0.0120122734361945	0.000969388700247834	-0.00559136525562849	0.000792709698838212	-0.0085608245990292
0.906428518518518	0.0935714814814815	-0.411650715594541	0.0868564814814815	0.00614200096200102	-0.0107023136123136	0.0244655735930736	0.00972020202020207	0.00831119029119021	-0.00228015632515632	-0.0064382504070003	-0.00949012515262504	-0.0180546757519513
0.898858949013949	0.101141050986051	-0.405744490817056	0.0936360509860509	0.00915247955747955	0.00411065897065899	0.0236126022126022	0.0170458213083213	0.00944307784807785	0.00663156926406927	-0.0078414201539202	-0.00738633546278289	-0.0268368369614996
0.015934502977732	0.00241179564172353	-0.00647836826528008	0.00246343254596066	-0.00184638606763127	-0.00222949741830834	0.00110473915879673	-0.000386987921457435	-0.00090894700290934	-0.00203794174296981	-0.000952664483299535	-0.00143954184928267	-0.00189726205275645
0.666405437866421	0.313812458218838	-0.246532521028916	0.248891895761242	0.0163609631720349	0.00757131040363734	0.0732555440718912	0.0539308798923772	0.0642253021947321	0.0119661367878361	0.00309179086642863	-0.0105771514377899	-0.0240196994628884
0.116874758528539	0.00615428901206207	-0.0250690567621988	0.0980885601524615	-0.00920141263679045	-0.00923236636636073	0.0176503879750299	0.00483145428835713	-0.00129057923560938	-0.00921688950157559	-0.0114495952827841	-0.0142970277398879	-0.0214770129737024
0.924004391534392	0.0605508215042009	-0.424344386291962	0.0721422751322751	-0.0101272965922966	-0.0109194159652983	0.00484614513482151	0.000422711917711815	-0.00354902425547177	-0.0105233562787974	-0.0198459809752287	-0.0217188955488956	-0.0289773411870782
0.0622764228509624	0.0236264074389231	-0.00288085768212975	0.07928789759197	0.0066802358389092	0.00675504577240156	0.0292796855834236	0.0241802711534712	0.013765514738117	0.00671764080565537	0.0060264429162622	0.00278067773827334	-0.00542278690324915
0.643752793075277	0.173666845142405	-0.235647120984363	0.254220980343825	-0.0156800655960003	-0.00214200110145235	0.0579192150037697	0.0357768975719834	0.00550319623251938	-0.00891103334872634	-0.0311240090023964	-0.0476714004266618	-0.063741677225218
0.933790978835979	0.0662090211640212	-0.432156361650193	0.0620773544973545	-0.00149795815295817	-0.00132687830687828	0.0168249567099568	0.00804207172457172	0.00626615680615683	-0.00141241822991822	-0.00879848484848489	-0.00942706441706442	-0.0133603198653198
0.85641373959374	0.14358626040626	-0.377064852361748	0.123777927072927	0.0362227683427683	0.0105080743330743	0.053442581955082	0.0329084154734155	0.0357488001628002	0.0233654213379213	-0.000530511620732255	-0.00587065314859425	-0.0157246418472595
0.366624734474184	0.130624125529737	-0.0969758036351205	0.290425024872011	0.000616516394479405	-0.00527592391408671	0.054691903850653	0.0270374078176464	0.00637043492907058	-0.00232970375980368	-0.0208670084346947	-0.0325253708823328	-0.0492882918814418
0.0121535778387309	0.033722683836207	-0.000679933830887117	0.0157135850126406	0.0142086599855209	0.0114925105839385	0.0153869483826783	0.0141294214800694	0.0103525695885455	0.0128505852847297	0.0113410677917417	0.0127452526683952	0.02049017091625
0.297978674574859	0.104920407083783	-0.0655915560597773	0.28640567310775	0.0195041556111463	-0.00612347334290742	0.0599395554202557	0.0432132076190035	0.018428926420394	0.00669034113411943	0.0136198988054927	-0.018024287587469	-0.0322887628616295
0.890838263218263	0.109161736781737	-0.400786402096918	0.0963584034484035	0.00415968105968112	-0.00100144688644688	0.0203467730515099	0.0140914840714841	0.0109980895030894	0.00157911708661707	-0.00854018910027321	-0.0102655442380404	-0.02168976407251
0.201216021896614	0.0257954920164115	-0.033063342659761	0.225239605263732	-0.00572498618477493	-0.00552703042561373	0.0407558043077829	0.0200570967005999	0.00756693173560571	-0.00562600830519433	-0.0167341425918783	-0.0268110638773259	-0.0284972930070175
0.417835511938357	0.115402911709061	-0.109390985837496	0.337995261008503	0.027504789650396	-0.0122606793617249	0.069212196238686	0.0994084590622941	0.0486432509253893	0.00762205514433556	0.00910709145895039	-0.0133763005655159	-0.00267646216356204
0.411563167009376	0.0769587878861562	-0.105933168743507	0.342447474016265	-0.0114202455704733	-0.0299307778622633	0.0574808433770212	0.0270318048538423	0.00737228244724519	-0.0206755117163683	-0.0250580968812877	-0.0432808283924968	-0.0634624121398529
0.0918314778714384	0.0602688215944213	-0.0252749537281252	0.0572748024912466	0.0102125039231994	-0.00489506313823858	0.0219934459846763	0.0129012146943965	0.0138782068192468	0.00265872039248038	0.0156161936806926	0.0126594271712804	0.00497893225403638
0.0806980982515351	0.0374747673370132	-0.0252629546477333	0.0380538725904162	0.00376817032636761	-0.00654890149398597	0.0130498711329875	0.0196716749467556	-0.00113543971984117	-0.00139036558380917	-0.00996365091712004	-0.00607972543209295	-0.0130811318689079
0.539487758164832	0.223951126201246	-0.172480390384256	0.309829871932071	-0.00734300332303706	0.00701955753127637	0.0705344721847724	0.049214108709876	0.0167731500904155	-0.000161722895880345	-0.0170572610493166	-0.0322802102389931	-0.0432703597463908
0.220014017184494	0.023633543452474	-0.0401102678631952	0.232729012836227	-0.00399042689294582	-0.00563628792392429	0.0348350064972142	0.0207583296082758	0.00774112405015037	-0.00481335740843505	-0.0205273500273605	-0.0279937052869901	-0.0350603874464706
0.111464733556889	0.0059590125170247	-0.0227660506458835	0.0990549188867336	-0.00747353139548537	-0.00746405253587698	0.0183255499531091	0.00594205052267145	0.00145230529900886	-0.00746879196568118	-0.015906879818032	-0.0184055791187085	-0.0253076678911595
0.479939539933264	0.260344185346576	-0.148914840416577	0.293574102802334	0.0161596559289955	0.0160693988128212	0.0709709806378424	0.0409965811492744	0.0347877260484725	0.0161145273709083	-0.00317152297322271	-0.0206637821147804	-0.0299023654152688
0.223953393337676	0.0278963851875056	-0.0406620787144933	0.234136616243673	-0.00565658816313927	-0.00773960012665365	0.0410016005505728	0.0221651322950145	0.0100055186416768	-0.00669809414489644	-0.0175782915360116	-0.0260835149086149	-0.0326002015923627
0.0384881165837733	0.0141285101378314	-0.0158687186201481	0.00647666939812555	0.00131492931241652	-0.00765225054883667	0.000318099487963748	-0.00144238618475499	0.00251385706447834	-0.00316866061821008	-0.0019986795705453	-0.00473733639481546	-0.00518530383026402
0.203171061080096	0.136695487163035	-0.0453114416225917	0.181260879561418	0.00911422256237149	0.0145399015143655	0.105849639414736	0.0330245424992532	0.0600477473892628	0.0118270620383685	0.0012488334859295	-0.0108711905821618	0.0154989158657314
0.0785113683797256	0.0388704728550425	-0.0237104581856385	0.0377529711071037	0.00133806119805638	-0.00125917119110661	0.0122921244235793	0.015737264138218	0.00397133313133151	3.94450034748861e-05	-0.00263663966403047	-0.00172776037973149	-0.0102225500405246
0.572501699861046	0.279510639827633	-0.189737369941076	0.299780810603274	-0.010704664528987	0.00396574428679553	0.0726743831485538	0.057698290552624	0.0297586752939359	-0.00336946012109574	-0.0141604877500824	-0.0318323779547619	-0.0595825958130373
0.135921970061295	0.0533276173953604	-0.0254431654398379	0.135953076527497	0.00672715944268787	0.0115917635477107	0.0346794116537804	0.0235190407961523	0.0139163730192854	0.00915946149519931	-0.00440176123247335	-0.00432932780072634	-0.0123199584889316
0.0502913849945219	0.0402329373402771	-0.00834283608750175	0.0324429370756705	0.0119244931962179	0.0268395125421412	0.0305594022417384	0.0276431046605225	0.0104930278433711	0.0193820028691795	0.00122248418327681	0.0050461659487813	0.00368049181151216
0.128208714384892	0.08313244024995	-0.0311733346187877	0.100840101118658	0.00875807681588886	-0.0105994214208181	0.0460771846577509	0.0125742567235909	0.00702371289017067	-0.00092067230246462	0.020287757884283	-0.00455561753731459	-0.00738294623939034
0.906593677248677	0.0934063227513228	-0.411541464633804	0.0890063227513228	0.0134361904761905	0.0244793915343916	0.0302218386243387	0.022161164021164	0.0225106812169312	0.018957791005291	-9.56450738803793e-05	0.0161337433862434	-0.00873398869648867
0.0248289956942292	0.0304380204105704	-0.00410045474999889	0.0191909108167006	0.00743841402502292	0.0115618582512243	0.03307466993269	0.0159156738519717	0.0179416862600019	0.0095001361381236	0.0259954278466504	0.00776565124325667	0.018567362208765
0.929952804232804	0.0700471957671958	-0.430047401047143	0.0666338624338624	0.0115328162578162	-0.0146469985569986	0.0179341402116402	0.0100318386243385	0.00869160533910529	-0.00155709114959124	-0.000508069985569959	-0.0171814150664151	-0.0135305373671163
0.0355338348457401	0.00805535705472051	-0.0126390790669382	0.0138495954168656	-0.00488532493103014	-0.00359448201198715	0.00273743047690959	-0.00417371706729298	-0.00236172504217964	-0.00423990347150865	-0.002763760533486	-0.00458442778517745	-0.00660786564478461
0.0236035067319985	0.00571928870086759	-0.00797043995560615	0.0109620783432585	-0.00084666231806689	-0.00580222846587962	0.00197179598988939	0.00205083342449565	-0.00281316629677155	-0.00332444539197325	-0.00129244593051549	-0.00329590612253301	-0.00327786211314809
0.0215001247015664	0.00526568272699954	-0.00702754840526533	0.0103859559603911	-0.000672375660798166	-0.00351494163791931	0.00149696623460727	0.000493753095809086	-0.00158421045979952	-0.00209365864935874	-0.00225594911051541	-0.00258244146674776	-0.00310043969178891
0.896467015392015	0.103532984607985	-0.40336988251264	0.0947946512746511	0.00411086820586815	0.0115897306397306	0.0280562253487253	0.0255468205868207	0.0106664526214525	0.00785029942279936	0.00544691262441266	-0.015868191854442	-0.0134713756613757
0.449914698103531	0.159267630259306	-0.138412609055748	0.28418263916915	0.00704232055113962	-0.0119271943475875	0.0563398982665653	0.0515594164922684	0.0203719296083185	-0.00244243689822393	-0.01573224239816	-0.0204666328321593	-0.0344803140271233
0.22748857736614	0.097367272560116	-0.044214375747977	0.228244621605467	0.0246808869011425	0.0486726525402341	0.043693789034805	0.051845897177525	0.0177052173979483	0.0366767697206883	0.00438841404157966	-0.012902861457688	-0.00436965912792142
0.458498097776724	0.241508935546773	-0.142003223158801	0.281275208225387	0.0118575490200752	-0.00429872988374236	0.0667321795279879	0.0481866827001884	0.0236458935601766	0.00377940956816641	-0.0175938103481054	-0.0204483406177942	-0.0368668235681103
0.56093117056126	0.265893498124049	-0.1920966561003	0.274280436064551	0.0119037281081575	-7.83206450813978e-05	0.0632592184256345	0.0608730183339785	0.0272926510028484	0.00591270373153807	-0.00249085175764141	0.0136013636026586	0.00885975760700008
0.285271596677976	0.047307163719242	-0.0585013483495608	0.284143905213648	-0.00649965132474867	-0.0124920493026872	0.049000278938106	0.0232532718377752	0.011070503624195	-0.00949585031371791	-0.0187927432828018	-0.0300835255385914	-0.0415285223959918
0.451067781066804	0.244714221952289	-0.137726605029708	0.281654278310237	0.0161908601843392	-0.00397182304974397	0.107286087963359	0.0380810361082131	0.0353732232184604	0.00610951856729763	-0.0073252382879857	-0.0237154574842057	0.00967488108077824
0.555422686183823	0.189097647426476	-0.188756990115	0.278814967128994	0.00443609226381536	0.00506804874036237	0.0642775485377274	0.0393714791496564	0.0224318767082931	0.00475207050208892	-0.0138850111199043	-0.0258166575920613	-0.0389973875767544
0.0944295592230273	0.0687615842887932	-0.0236785368618004	0.0606225697253336	0.0104067609258241	-0.00873313940777129	0.0203442116319354	0.0276529175621602	0.0207480617102123	0.000836810759026391	0.0115195175727332	-0.00134624948315201	-0.0038847565368529
0.905483809523809	0.0945161904761905	-0.410818593191299	0.0875045238095239	0.0141479100529102	0.00603905483405487	0.0285496957671958	0.0301994913419914	0.0136683891108892	0.0100934824434825	0.023806632996633	0.00479684158434168	0.0104090004902505
0.858404570799571	0.141595429200429	-0.378128154257918	0.124382651422651	0.0136214874014874	0.0133447245347246	0.0554165403115404	0.032057232952233	0.0170548561623561	0.013483105968106	0.00107044579331339	-0.00641675270263498	-0.0213061165312155
0.29534544722014	0.0440362409716822	-0.0637901057444316	0.284118577687909	-0.0152674321264357	-0.0129496374095259	0.0452881271381026	0.0303235851810784	0.00409315636461982	-0.0141085347679808	-0.0203284991236768	-0.0332943143824457	-0.0407133319480004
0.0332291146877002	0.0102004031832466	-0.0133956786565728	0.00817294799348165	-0.00313902999096499	-0.00371469557914617	-0.00168694579277236	-0.0038081073499315	-0.00147656201982319	-0.00342686278505558	-0.00406473163995306	-0.00590841767095311	-0.00331280623306831
0.895021986531987	0.104978013468013	-0.403305044027362	0.0962080134680136	0.00459550227550232	0.00989507696007697	0.0396504859954859	0.018853876863877	0.0196631457431458	0.00724528961778959	-0.00477568551818552	-0.00412555615680621	-0.0144953739100023
0.209429707432046	0.0180661607533715	-0.0196782578676654	0.307017078925462	-0.00614113415267933	-0.00657424753949104	0.0484784865139697	0.0273498518883316	0.00724158095344951	-0.00635769084608517	-0.0220444145615723	-0.0332146460323386	-0.0412590554014994
0.436273362254931	0.08606634764988	-0.130800149207968	0.282787362022881	-0.00303201115623553	0.000646430527590836	0.0561380728071219	0.0336857720848766	0.0159954366365178	-0.00119279031432235	-0.0190407034327524	-0.0329061479513525	-0.0456729944349325
0.5428342723374	0.223700540498941	-0.172654663625367	0.310556849230603	0.00798347183259185	0.0135309952289677	0.0779121624825928	0.0561717699531592	0.0241250521163652	0.0107572335307797	-0.0157444797645567	-0.0281073533434737	-0.047499658764955
0.000101668276735686	-1.84785509715416e-06	6.41535828280228e-06	0.00011960923621732	-2.16354786036033e-05	3.55689571038092e-06	1.26422107308004e-05	4.7317857492608e-05	4.24134347299213e-06	-9.03929144661118e-06	-7.73485831379478e-06	-1.7468979758909e-05	-3.63267216427802e-05
0.933724523809524	0.0662754761904761	-0.432073729272771	0.0626488095238095	0.0094277777777777	0.0045626190476189	0.0256232539682538	0.016829246031746	0.0102430158730159	0.00699519841269824	-0.0033416137566139	-0.00567432975521209	-0.0035936339586341
0.661766082114465	0.316197237864759	-0.245324088713902	0.253433137771928	0.0268285878491499	0.0205659108485469	0.0742790216803839	0.0521411831295312	0.0355633331035344	0.0236972493488484	6.21587049486338e-05	-0.00960679163734313	-0.00728988324618884
0.657276675002797	0.268721077701568	-0.24274030033997	0.251951089554603	-1.68752860745247e-05	0.0123358628508373	0.0691932449774137	0.0452731283897972	0.0185451942288611	0.00615949378238134	-0.0141079701008927	-0.0324745991923375	-0.040314325774277
0.533692091918096	0.124413602400135	-0.167301231196327	0.308561296059499	-0.00666120486723798	-0.0110571185653949	0.0578109809825309	0.0390995992147102	0.00848289437047633	-0.0088591617163164	-0.0346843273732454	-0.0528574719713427	-0.0696398886252558
0.550296064768313	0.214058445231465	-0.175675108187022	0.309775758642932	-0.0157953916036031	-0.00517459025939782	0.0684545861984892	0.0403612459641349	0.0190786083826525	-0.0104849909315005	-0.0227882056703818	-0.0459647922037	-0.055685416172078
0.306193410937757	0.0522823049690517	-0.0590150034388361	0.33065773096382	-0.00895272779605272	-0.0117161331288903	0.0533042792378221	0.0220387036066946	0.00555916089227304	-0.0103344304624715	-0.0267657409022402	-0.0352787933958534	-0.0487666109565723
0.412486418786079	0.120409990693641	-0.105286865524999	0.343003581213921	0.0308478083392381	-0.0133363529580939	0.100991994935562	0.0400819586264617	0.0580115365480603	0.00875572769057209	-0.00899628387356116	-0.0105425967846187	-0.0498294359710033
0.440497482774623	0.0878446253311239	-0.131090593886409	0.287955240309382	-0.00319222063411978	0.002311034861049	0.0395868804345891	0.0257066338079327	0.00432549188120224	-0.000440592886535418	-0.0183222070645093	-0.0318634210318203	-0.0511273655021671
0.0154123513396245	0.00113467584952104	-0.00628813584428183	0.00207426911860661	-0.000307849426795587	-0.00140289134124584	-0.00144730292633318	4.55042431193511e-05	-0.000776693342787455	-0.000855370384020714	-0.00261461931762057	-0.00195591113672499	-0.0023742002351241
0.118259550855136	0.092677442123897	-0.0107643727739773	0.150576639201082	0.0268955755922556	0.0310796611678618	0.0391817409031802	0.0710778107907838	0.0221100839425247	0.0289876183800587	0.00688810013668044	-0.00111804587699162	-0.000581694055478699
0.0109922427659132	-0.000959529785619549	-0.00402992874936831	0.00477194476762589	-0.00401471604768241	-0.00460440709323411	-0.00229715598296309	-0.00379648287384157	-0.00274191345431414	-0.00430956157045826	-0.00399127076495995	-0.00378203675377361	-0.00558915046974577
0.0183912358980904	0.0340041385316983	-0.00219742765594459	0.0188912172691856	0.00878393690474732	0.0114879959259484	0.0301329063729203	0.0112226617166302	0.025539319250462	0.0101359664153478	0.0117531340110192	0.0090257701518734	0.00988879937852177
0.567733372710432	0.284298021872733	-0.184813653140621	0.296537217923241	0.0172710925065006	0.0415115171848218	0.0840231505252627	0.0633252119306602	0.0374856009578239	0.0293913048456612	-0.000663627953316981	-0.0299779639532551	-0.0454749736277362
0.855738556813557	0.144261443186443	-0.376445328859382	0.12496310985311	-0.000737729492729433	-0.000331486106486145	0.0349223162023162	0.0142462864156827	0.0102846168999845	-0.000534607799607789	-0.00723320716320719	-0.0165147598910951	-0.0271177521499542
0.0886569136412999	0.00366729646718789	0.00320908839947466	0.151232521572809	0.00130242435971671	-0.000891163668002987	0.0306848058650994	0.0187173275226191	0.0096270819848506	0.000205630345856855	-0.006976970589377	-0.0145124545053199	-0.0191327113564736
0.893319620564621	0.106680379435379	-0.402618223227689	0.0957487127687128	-0.00378535205535202	-0.00379523088023082	0.0191598046398047	0.0138285071410071	0.00369008639508639	-0.00379029146779142	-0.00532573352573351	-0.0229394591574004	-0.0219032978490949
0.0884135227935692	0.00484754100615085	0.00362337430330628	0.147626311377924	0.00192271247419849	0.000119471583158975	0.0331350405876294	0.0181555426418645	0.00811873392603402	0.00102109202867874	-0.00753482923057079	-0.0128015869872913	-0.0196612999911713
0.126241154794812	0.00693990644059944	-0.028794267755093	0.0986018071935413	-0.00988758157223849	-0.00363502562448079	0.0155553297657247	0.00720699897512228	-0.000251055338953005	-0.00676130359835964	-0.0106066177950878	-0.0145948896363487	-0.0241509617412319
0.0627752928322121	0.0142604352843977	-0.00237080202279608	0.0711712858903807	0.00649022206523099	0.00320316332121573	0.0204963843059244	0.0159795529419836	0.00870402963280179	0.00484669269322335	-0.000558506364455993	-0.00218162340251339	-0.00812187123585117
0.932035899470899	0.0679641005291005	-0.43148377561083	0.0639124338624338	0.000339179894179864	-0.0138713973063974	0.00793034391534397	0.0113604232804232	-0.000132869769119859	-0.00676610870610883	-0.00653439754689755	-0.0107647222222222	-0.0172667291967292
0.305742736319923	0.105126056285587	-0.0683541841253184	0.281590444919128	0.0132540726676991	-0.0177172287010228	0.0638435874984755	0.0363616364435291	0.0252693170235585	-0.00223157801666185	0.0416656165741197	-0.0218024469010957	-0.0258295085591699
0.930322486772487	0.0696775132275131	-0.43038339982323	0.0661041798941798	0.00724505291005284	0.00102016820869755	0.0138340867003366	0.0116974735449735	0.01155674001924	0.00413261055937519	-0.0134963306698177	-0.00916817099567113	-0.0129779562567063
0.932020291005291	0.0679797089947091	-0.430818756611658	0.0643030423280424	0.00537146054381354	-0.0153930856180855	0.0160863227513228	0.0155533399470901	-6.15537240536979e-05	-0.00501081253713598	-0.00836136400636389	-0.00828834850334836	-0.0201441077441077
0.0737600605005964	0.0532175203619974	-0.00839584077185056	0.0804013219916583	0.0164068762245136	-6.09227180646127e-05	0.0314462133632298	0.0561437501337451	0.00987953228190319	0.0081729767532245	-0.000146023105205048	-0.000143080766309381	-0.00250250840141883
0.0922807991999338	-0.000970068707237565	-0.023943875155782	0.0597948225518786	-0.00491461917713726	-0.00811899704653042	0.0117844906564006	0.00394462192515101	-0.00294201564676093	-0.00651680811183385	-0.0103031186786526	-0.013035840664334	-0.0178272165084533
0.0743200009054096	0.0365122077584852	-0.0226317445710938	0.0348615374219033	-0.00583094211267482	-0.0109889347168022	0.00951980567289097	0.00730975979767108	0.00063270192242651	-0.00840993841473851	-0.00969512022812503	-0.00887356438206625	-0.00818156553880077
0.0548714433288297	0.00601033148768682	-0.0073341751986974	0.0567091749504398	-0.000175697719951344	-0.0010572537356865	0.0125989899463267	0.00827545035720179	0.00418963325785376	-0.000616475727818921	-0.00555911427723376	-0.00567646689002238	-0.00877090301235115
0.562797274997316	0.266451181038016	-0.194877003210479	0.27203741597429	0.0223171220092526	0.00597219062303045	0.1041967279985	0.0695564065819074	0.0617932690346875	0.0141446563161415	-0.0020137924853284	-0.00199473673515416	-0.0298596076478012
0.660986877263545	0.267247957705547	-0.244308268183234	0.252001711443992	-0.00324840996305398	0.00331265186703156	0.0666511587814983	0.0435857951997152	0.0268327161341448	3.21209519887899e-05	0.00379302613419186	-0.0331855127068709	-0.0353474222023766
0.858119576164576	0.141880423835424	-0.376920260176862	0.122718757168757	0.0394861588411588	0.00937477096977091	0.0359770612557376	0.0254277417027416	0.0159466029341028	0.0244304649054649	0.00599456825581812	-0.0119363231486723	-0.00757295352532938
0.10305077673446	0.0726735174718494	-0.0267129717004224	0.0641882089242802	0.00441223967225594	-0.00155423337378793	0.0165863234922383	0.016617901656261	0.0215836349173885	0.00142900314923401	-0.00795488309829888	-0.00779498366963489	-0.00467914741244532
0.421077796449337	0.115928755762585	-0.111963766071091	0.340896309830857	0.0178908708794899	-0.0235749001060705	0.0896021733466625	0.0366137561655278	0.0204983070296823	-0.00284201461329031	0.0161931900890128	-0.0257552122797811	-0.0540443183406913
0.0870425413780358	0.0111102936210852	-0.0165500243198993	0.0792293194740335	0.00412204540170508	-0.000251965384661282	0.0154516834172273	0.00836045086456179	0.00617120575359749	0.00193504000852189	-0.00345312217811196	-0.00406169249625048	-0.0141821359862438
0.538237895874996	0.119896361804373	-0.170773179411198	0.308903593239615	-0.0192529373259177	-0.0197228620876858	0.049671278249188	0.0299069636558134	0.00437878553465498	-0.0194878997068018	-0.0307879709554606	-0.0554890544209102	-0.0619860140251716
0.0622896618410427	0.0105030124991774	-0.01682730547429	0.0373553555421138	0.00435984670075561	-0.000350409903390407	0.011674577784357	0.00765016173640021	0.00538436653664499	0.0020047183986826	2.44681013911452e-05	-0.00316500640993962	-0.0050258686478003
0.196060198091715	0.0750317671909722	-0.0413359863697656	0.186331345191779	0.0200058539249344	0.0117139017278262	0.0508525965021817	0.0300382105352117	0.0262449644738079	0.0158598778263803	-0.00317652685501901	-0.00283672511671038	-0.00855254543858344
0.301942896203391	0.0518857267425513	-0.0567403044832791	0.332209074703216	-0.0151934711643065	-0.00908978413652911	0.0529959439474555	0.0277033901284526	0.00655504175907484	-0.0121416276504178	-0.0258026760011113	-0.0382686317821864	-0.0517198683714585
0.45786577842897	0.243369008763984	-0.140985621031026	0.286623326239944	0.0929167324349355	-0.00249865035197444	0.0685603322756485	0.0849271844062899	0.0644594575822718	0.0452090410414805	-0.0136845982672786	-0.0221682878430806	-0.0362548330277774
0.298048417363583	0.101180912397225	-0.065764533543396	0.2795023436387	-0.00288450128101087	0.00420044384839896	0.0864749304299725	0.0408101000621263	0.0453823919654038	0.000657971283694048	0.00291699953244134	0.0147114882546229	-0.0265041255392154
0.0177153035598514	0.00426999577251792	-0.00487307264570854	0.0126014396217292	-0.0015959313011479	-0.00137964278773562	0.00162834565227476	0.00102981714668864	0.000835614326593848	-0.00148778704444176	-0.00111495151788019	-0.00195755390176795	-0.00327708105286115
0.0463511238353861	-0.00661305309849675	-0.00734537388990391	0.0395260489098106	-0.0100493781502421	-0.0114626214461423	0.00140648802921537	-0.00241317521779843	-0.00773811913769948	-0.0107559997981922	-0.0127782792298968	-0.0146806082887435	-0.0170745334190091
0.0506237899821763	0.0392226383181582	-0.00878098614715855	0.0309443917304024	0.00755987949526088	0.0053312027606699	0.0473883495770184	0.0157112066559518	0.0247347284543349	0.00644554112796539	0.0012657254098109	0.0234084098820339	0.00411295510840402
0.889570326710327	0.110429673289673	-0.400710563557589	0.0976180066230066	-0.00155509361009365	-0.00912104562104565	0.025255124042624	0.0177416195841196	0.00869128959003951	-0.0053380696155696	-0.00797433705183703	-0.0108453728931863	-0.0247716475814209
0.325032988607687	0.0947711684948501	-0.0698059276157605	0.322570095747571	0.0325098003667241	-0.0197033885012288	0.0661973693022623	0.0642182433842798	0.0679331639888305	0.00640320593274762	-0.00422178064894441	0.012482892723664	-0.0318993965514756
0.0190994614802271	0.00298947670500766	-0.0056089754700737	0.0126490644918221	-0.000613415273242279	-0.00314250571385331	0.000683711080620784	0.000325847962554551	-0.00128401141115337	-0.00187796049354779	-0.00288073067220232	-0.00341501647930634	-0.00474511796500746
0.228743385556785	0.104466408194356	-0.0446887793929669	0.230561653910217	0.0249675378429064	-0.003834925070137	0.0616045765184116	0.0536354139853329	0.0264073738698637	0.0105663063863847	-0.00172004306417425	-0.00559248332110199	0.0104296618431167
0.546764067544654	0.319814638386864	-0.174414829315908	0.305799083506323	0.00284306845237536	0.0153109256637821	0.100190602096561	0.0540414780205023	0.0275567712348073	0.00907699705807874	0.0303671057455915	-0.0204696246130084	-0.0410421910453814
0.4531004393103	0.155855800604667	-0.138377677063686	0.286268421377665	0.00083582273078403	-0.0135780209945558	0.0599421329767963	0.0367480681315434	0.0174689153020011	-0.00637109913188588	-0.018213098414246	-0.031788778753093	-0.0487415721265628
0.905496560846561	0.0945034391534391	-0.412243772854406	0.086902328042328	-0.00488914622414638	0.0032505651755651	0.0201190354090354	0.0172448677248677	0.00273836700336683	-0.000819290524290639	-0.00880674186924202	-0.0184544302831958	-0.0169545103384586
0.316696120464434	0.0505177910364048	-0.0643677693049667	0.334273972437833	-0.0102522687459619	-0.010238597045057	0.0510840325700299	0.0322512106594818	0.00405120546182142	-0.0102454328955094	-0.0213085543285904	-0.0393590813385399	-0.0506741785905998
0.374751799969416	0.223251849518381	-0.102402365343644	0.283639615378871	0.00352314414375077	-0.00330300852841936	0.074208947329285	0.054467503570619	0.0238994774452237	0.000110067807665704	-0.012898818579479	-0.0182630966090468	-0.0184465364243394
0.047558700160805	-0.00395131471710385	-0.0075932054981827	0.0384700927246888	-0.0086187635898837	-0.00887565517560461	0.00142077981005027	-0.00194608330759594	-0.0067139711037107	-0.00874720938274415	-0.0123583190683334	-0.0147897957642187	-0.0150982366114122
0.0502106211877613	0.0198973065300176	-0.0181433101748947	0.0178407300147981	-0.00359730364125336	-0.00328876663042936	0.00579839895141349	0.00323411687279913	0.00263781205314388	-0.00344303513584136	0.00258722300747278	-0.00416140634157466	-0.00843633614575202
0.900749417989418	0.099250582010582	-0.408255083706748	0.0917572486772487	0.00851416305916308	0.00161798275798275	0.0254598809523809	0.0154934475002122	0.0138289225589225	0.00506607290857297	-0.000418122988123049	-0.0127001959986637	-0.00930057525807526
0.542283818021525	0.225108266877811	-0.172950326104164	0.308187524991425	-0.00671374035797945	0.00546133510082336	0.0674159063394739	0.0438055542456197	0.0244062285796348	-0.000626202628578043	-0.0150753398017216	-0.043444552886856	-0.0488335138836843
0.112005848223862	0.0691440379112135	-0.0282082919931344	0.0801988453206454	0.0199893823266971	-0.000312353242641381	0.0413903556454527	0.0265960561684664	0.0166058438162582	0.00983851454202789	0.00143130509019049	0.0144707505112333	-0.0084302921546372
0.563628287369775	0.169638360756375	-0.184644805421474	0.295859413936804	-0.00482248102854921	-0.00684079949086869	0.0585389223247964	0.0393924303856178	0.0107008555874885	-0.00583164025970895	-0.0272505998123861	-0.0471758072522727	-0.0596628227890598
0.931956560846561	0.0680434391534391	-0.429723072573059	0.0646834391534391	0.0129902645502645	0.00371740740740745	0.0191601455026454	0.0138570827320826	0.0170581878306878	0.00835383597883599	-0.00516651755651754	-0.015836639698899	0.0025883597883597
0.57481630189088	0.362010838404451	-0.191180340286431	0.297992727392784	0.0254072506749595	0.0202045610778869	0.0943118282893626	0.065302303348417	0.058919127284335	0.0228059058764233	0.0407152416354056	-0.0137606483219476	-0.027773124862244
0.895579242424242	0.104420757575758	-0.404781198624968	0.0940624242424242	0.00890345598845599	-0.00209194083694098	0.0351803703703703	0.0214116819455055	0.0294025529100529	0.00340575757575745	-0.00430302820960715	0.001931378066378	-0.0153871645946646
0.017465860461031	0.00905081935885195	-0.00437209835284673	0.0137547063062844	-0.00234706001248377	0.000152269788465845	0.00282384972969422	0.00337223926253128	0.00162824368870751	-0.00109739511200896	0.00196006164096067	-0.000465365500608439	-0.00175048987735666
0.854253238428238	0.145746761571762	-0.373679090109396	0.126466761571762	-0.00599273302434289	0.00703852924852921	0.0324806443556445	0.0233398801878949	0.00938155168905164	0.000522898112093162	-0.0040443366687779	-0.0180446061338964	-0.0308716328116327
0.107241403638545	0.0336159399525662	-0.00662961302087502	0.146202253789683	0.0175575815849232	0.0057566680819883	0.041968031196412	0.0317203737204977	0.0184184283525511	0.0116571248334558	0.00552628655508405	0.00122586141462987	-0.00198037072050405
0.306398440048372	0.104300864627639	-0.0684938584463575	0.284224730042407	0.0268627407585285	-0.0169719272159399	0.0684354646542149	0.0370582309231983	0.0522888144412329	0.00494540677129429	-0.00796414715682664	-0.00306199473665525	-0.0274583967069187
0.449711150359898	0.17840838042764	-0.115184727060774	0.355952106509823	-0.0182295675671398	0.0108353643564845	0.0695369488491007	0.0393878173817045	0.0114826912690451	-0.00369710160532766	-0.0334927617002566	-0.0430523193736995	-0.0618507837635849
0.0383083412533463	-0.0071671305131571	-0.00562364030839478	0.0327664433852594	-0.00952333986929117	-0.00964504960937385	0.0015189340046118	-0.00277924750736874	-0.00613990297438394	-0.00958419473933251	-0.011569986060868	-0.0141001749790803	-0.0150784540163972
0.0511182789481775	0.0208246561894489	-0.017548136561629	0.0186498607929289	0.00243108649438204	-0.00173968185535782	0.00606685486202507	0.0066670806818459	0.000529446740790959	0.000345702319512108	0.000625889217259437	0.00161097820473303	-0.00369764056710669
0.120827875676883	0.0947794358532878	-0.0117632967766195	0.149779292393258	0.0146406055760518	0.0077565570628786	0.0465181807196391	0.0365626848666161	0.0189760943981675	0.0111985813194652	0.0386076692361078	-0.00377145559888017	-0.00912934069793216
0.01160517106765	0.02252666118429	-4.24167506281742e-05	0.0145188149452458	0.0150976267378344	0.0025992948943579	0.0164840887223074	0.00821943073792562	0.0141195517803259	0.00884846081609617	0.00673099855043891	0.00898655127888815	0.00492958457898706
0.36016364537106	0.0674690077507342	-0.0940724987781356	0.286130456224913	-0.010014867580097	-0.00763409024062606	0.0228746088818566	0.030744361123413	0.0108605955936508	-0.00882447891036153	-0.0176526384713258	-0.0333805547666391	-0.0549546715652992
0.457969148899937	0.240220222518307	-0.143418206768069	0.281665047688092	0.0105811522449574	-0.0128121056304559	0.106882094012012	0.0369378281257853	0.0393712436684633	-0.00111547669274925	-0.0125698418316172	-0.0246935504216495	-0.0376679588493403
0.455513435402969	0.178384626343335	-0.120937893811298	0.347926528974594	-0.0131338419964833	0.000938190043780485	0.07364749194093	0.0447273045912573	0.016137097310818	-0.00609782597635139	-0.0202706425913374	-0.0444310303828694	-0.0615311658813882
0.933793544973545	0.0662064550264551	-0.431514918961364	0.0631414550264551	-0.000869841269841243	-0.0146388787138786	0.0141021873496874	0.00916654761904778	0.00171690476190478	-0.00775435999185992	-0.0143182516339869	-0.0161274302549302	-0.0247104390054389
0.151959329001559	0.103382461017506	-0.0297873886340492	0.145905176787035	0.00423211364751996	0.0044417664529651	0.0362476514742601	0.0449617802632626	0.0209427150963549	0.00433694005024252	0.00161144532727223	0.0128903741081823	-0.0114972649120827
0.574132621685206	0.282512206972323	-0.189374945171664	0.293690024951827	0.00964137513221208	0.0201499160973156	0.0860376758581839	0.0584740006051502	0.0375504125388444	0.0148956456147639	5.10270821231229e-05	-0.01559050251231	-0.034041230101704
0.454635317602157	0.152881558883543	-0.138679757302515	0.281044590704709	-0.000371183393801933	-0.0161289304416168	0.0519197735112601	0.0304114636424702	0.00186679575666632	-0.00825005691770936	-0.0239288506188717	-0.044791716546403	-0.0542116555648599
0.662812409437715	0.318010437652898	-0.246095306631791	0.247721738178607	0.0290028622128878	0.00218833705746513	0.0958382784658378	0.103695512539959	0.0375276514973586	0.0155955996351764	-0.000868296516471023	0.0145620590403445	-0.02785625933606
0.0997780949986726	0.0583408071508016	-0.0277192236024881	0.0582254663191295	0.0204110821983989	-0.00864647041125599	0.0166778411210003	0.0145703073454411	0.0035589188021219	0.00588230589357146	0.000816138755654491	-0.00976106078084658	-0.0140665113620315
0.452949400143837	0.243465444036879	-0.139254846968459	0.280800569056403	0.0137337890086524	0.00413884561185129	0.0647454376305228	0.0568980832609904	0.0279588052729186	0.00893631731025185	-0.0114610486299151	0.0225650376034728	-0.0315947765448271
0.656766928545461	0.322414128881321	-0.242923251965008	0.250556897169886	0.0248069712084991	0.0595178974034036	0.111724855926428	0.0855571562825179	0.0332232444314114	0.0421624343059513	0.00500728348455992	-0.0105465384496423	-0.0350547022371692
0.108609546659874	0.0300815897654477	-0.00444468057788083	0.154642604738922	0.0102105213901278	-0.0041525390116381	0.0382715818208766	0.0211340868915041	0.0128751046968727	0.00302899118924485	-0.00529909799517994	-0.00963442107448916	-0.0115388626317738
0.4518952746953	0.186518213981532	-0.119269152375793	0.348609285118936	-0.000302716580844853	0.0193880835968249	0.0803861063697917	0.0521479918590537	0.0241939898895334	0.00954268350799004	-0.00963423975800887	-0.0384119689506747	-0.0453013024498866
0.134013357244901	0.0857299460159743	-0.0321196692777159	0.101143771668284	0.0288912593289992	-0.00194209431367426	0.0249922801612204	0.0170562695680788	0.012518283550838	0.0134745825076625	0.00788126119942423	-0.00323969924631984	-0.0102085833770291
0.535316825031363	0.126885785582847	-0.168347171136698	0.311536354188858	-0.010114405541117	-0.0127944468295914	0.051925521675721	0.0316503989800513	0.00355242610253825	-0.0114544261853542	-0.0389598001667736	-0.048936067175705	-0.0703183945403179
0.413790829417973	0.075112906880946	-0.105039323012386	0.344617558860415	-0.0102007046391537	-0.022872033169298	0.0567088837304766	0.0297461712047877	0.00513688136016466	-0.0165363689042258	-0.0332503245093122	-0.0433929349476792	-0.0554602950509613
0.551030720361453	0.180649768159158	-0.176449616251268	0.301449064407609	4.10321708607109e-05	0.00159117069224168	0.0739194476834498	0.0458074025863776	0.0268239291085879	0.000816101431551197	-0.0242511612791848	-0.0385209544445529	-0.0556023173903933
0.038059812547067	0.0137419597107993	-0.0155529554587249	0.00601116506914792	-0.00178032226042712	0.0038992286684108	0.000540919104605096	0.00282564064335091	-0.00248502957376356	0.00105945320399184	-0.00329219949830381	-0.00250746516101347	-0.00576755526979793
0.107656209710989	0.00702876387360518	-0.0198898880912936	0.0993855755933653	-0.00501818697756851	-0.00926094276838926	0.0180067614185467	0.0110835143892394	-0.000837189396468957	-0.00713956487297888	-0.0111993506687106	-0.0175299269798705	-0.019658470815204
0.473967165823749	0.173253900031243	-0.146841951600545	0.290549159688356	0.0111663744162457	-0.018121182398194	0.0514974565201527	0.0367766409002456	0.0227250702848945	-0.00347740399097418	-0.0074892674033169	-0.026606800998042	-0.0323509732327624
0.12016429016129	0.0182317256673345	-0.0170084261095686	0.133716896069306	0.000951840609785801	-0.00239784891129254	0.0304154615858926	0.0168389892228249	0.00653438257467341	-0.000723004150753367	-0.00689669696417348	-0.00927014262256039	-0.0190392570926186
0.475292238805547	0.263010115835521	-0.146911161052811	0.296889076070403	0.0303769247109182	0.0535070825329765	0.112004624215762	0.0733528818607478	0.0511918275415548	0.0419420036219473	0.00696295170987699	0.0215014163986764	0.0188520242225663
0.0245631005454432	0.000203263767552465	0.00130481693563777	0.0229719656162723	-0.000151020968977726	-6.7268594808597e-05	0.00994987080527767	0.00628186248361597	0.00253635019781752	-0.00010914478189316	-0.00225102126382747	-0.00410749724836292	-0.00525342285034477
0.203053307521795	0.0246179128519126	-0.0255249714780069	0.256005947390727	-0.00662987893979289	-0.00919162508805152	0.0426050028402147	0.0235687540467003	0.00544841457750644	-0.00791075201392222	-0.0189911166952611	-0.0286880460848314	-0.035795061790983
0.905366825396825	0.0946331746031746	-0.410751491998104	0.0877281746031745	0.018034947089947	0.00318471380471375	0.0324	0.0249957946682946	0.0193359217634217	0.0106098304473303	0.00845717171717164	-0.00369395047218579	0.00564874338624333
0.151522455904872	0.103659871037186	-0.0302656748476519	0.145577833018447	0.00403823935465891	0.0414693637032265	0.0452574955604463	0.0390019066240987	0.0328282062709948	0.0227538015289427	0.00491747850106453	0.0265456386691968	-0.00907339713035096
0.902825529100529	0.097174470899471	-0.40860047543207	0.0892961375661376	0.00490128535952072	-0.0136415567765568	0.0289879545454546	0.0168843097643098	0.00861215506715518	-0.00437013570851807	0.00136945424945434	-0.0115648283198283	-0.0055878706289697
0.648036381195057	0.174617492168681	-0.238113091591692	0.2534785923385	-0.0105357863751063	-0.00385472590145086	0.0581295912821935	0.0393966905896358	0.0184002519850236	-0.00719525613827854	-0.0204200689199717	-0.0417705655955961	-0.0516929554289786
0.014872623316195	0.00161586103482757	-0.00611872125888673	0.00192807873925865	-0.00207233789651471	0.000234386838418567	-0.000340368865893713	3.72122671562936e-05	-0.00014500718413161	-0.00091897552904807	-0.00094973330433324	-0.00296812000719282	-0.00211049969100152
0.218903459257629	0.0202428499532006	-0.0245429979635714	0.298599942849069	-0.00866445026133797	-0.00366057235258285	0.0460705879305215	0.0248665153748698	0.00741628135464487	-0.00616251130696041	-0.0244613598197179	-0.0346483183348173	-0.0406349192654417
0.93160455026455	0.0683954497354496	-0.430187149915286	0.0653021164021164	0.00406632275132268	-0.0144552020202021	0.014961729892914	0.0134089417989417	0.00732027777777777	-0.00519443963443977	-0.00956232323232331	-0.00719741785991801	-0.0117733543308544
0.930766137566138	0.0692338624338624	-0.429732333403335	0.0648871957671957	0.00967846560846553	0.00285042328042329	0.025922037037037	0.019255925925926	0.0159611243386243	0.00626444444444441	0.00214009259259251	0.00306731231731228	-0.00745659297184298
0.843812096237096	0.0835183477962333	-0.368006796913655	0.135211237096237	-0.00656543561558254	-0.00316762599319431	0.0223770689975373	0.0148379364760701	0.00312838097243751	-0.00486653080438837	-0.0199067626207313	-0.0269154334257397	-0.0335655082695895
0.112382239933767	0.00672469120827829	-0.0224253726125947	0.101445512924232	-0.0080571250205462	-0.0144327911430872	0.0162647192532612	0.00318225737541265	-0.00321723777653696	-0.0112449580818167	-0.0145577537945381	-0.020651170246016	-0.0245405068626213
0.930568148148148	0.0694318518518519	-0.42826493572345	0.0652585185185185	0.00392785714285715	0.000549452861952848	0.0139761375661377	0.0119427248677249	0.00789752715121128	0.00223865500240505	-0.00229301226551226	-0.00986918831168826	-0.0112682383357383
0.563423058769976	0.175011811513824	-0.186844752787096	0.295476653656544	-0.0106166962858845	-0.00993870339197633	0.0638291161120441	0.0429903460084893	0.0145982549000496	-0.0102776998389305	-0.0238647064454525	-0.0365794976009777	-0.0620483099581554
0.906346666666667	0.0936533333333333	-0.412220313574662	0.0873883333333332	0.0095533068783068	0.00679915824915811	0.0280364188589188	0.0270251587301586	0.0167189153439152	0.00817623256373246	0.0087472300792889	-0.00192143671143674	0.00877815776815771
0.118243430011414	0.00681012400260737	-0.024438860565794	0.100655936894386	-0.00512480748667153	-0.00748023571897558	0.0164847483699539	0.00801140061182436	-0.002801410051954	-0.00630252160282356	-0.0153295115214333	-0.0195159554072279	-0.0222988050017882
0.144181645627869	0.0958331490684393	-0.0280290700924721	0.135623157779301	0.00928381725816665	0.0379963300357364	0.0284812395576428	0.0222196666347502	0.0109556446314654	0.0236400736469515	0.012079075556053	-0.00883143859030278	-0.0129536849468728
0.893846173641174	0.106153826358826	-0.402228127363508	0.094730493025493	0.00137185148185148	-0.0114944681353506	0.0169775817700818	0.0150459234284234	0.00616785233285233	-0.00506130832674956	-0.0066320147445148	-0.0178823713323714	-0.0254184919655509
0.0957632882589759	0.0563532034796948	-0.0258946432624079	0.0586060046872379	0.00737739271218245	0.00273782448751227	0.0253204270166544	0.0191544299489223	0.00360712376869232	0.00505760859984736	-0.00554325991062937	0.00208097363721801	-0.00624091918604459
0.891690327080327	0.108309672919673	-0.401353321898007	0.0984713395863396	0.0110345162245162	0.0140495935545937	0.0415713792688793	0.0208412530062531	0.0204207227032228	0.012542054889555	0.00780470373202158	-0.000672437329134801	-0.0065972984803867
0.450754903791288	0.313426131448765	-0.118959096472552	0.34934672504511	0.00551338365863746	0.0248255173996719	0.125850879013997	0.0445030225833148	0.0817031937474226	0.0151694505291547	-0.0163415730160067	-0.0358171174040962	-0.0317023478347073
0.109159107295029	0.0368633069658044	-0.00611618118968127	0.152390209008123	0.0178562360449922	-0.00266469824027944	0.046366221797316	0.0364715570492739	0.0134952779403727	0.00759576890235636	0.00566505379693631	-0.00790268166641341	-0.00704094199664934
0.0361194220047732	0.0138572233168285	-0.0148148180425207	0.00609202879843364	-0.00170654156817118	-0.00388413083707244	0.00022357674166542	0.00297378681369145	0.00195158585654431	-0.00279533620262181	0.00109389900918096	-0.00479855273839897	-0.005756974267858
0.0118742021401976	0.0251157289478343	-0.000508955094339658	0.014196951388876	0.0069663131699813	0.00355179010121325	0.00827366118077427	0.0120481923940375	0.00692270011414761	0.00525905163559727	0.00677822189494645	0.00804805061656353	0.00317469098478968
0.305381482524725	0.104082450058755	-0.0681081692906625	0.285822310776319	0.031472062022922	0.0560205621644679	0.0595910647049229	0.0512058960629315	0.0457448859393319	0.043746312093695	0.0339050578917087	-0.0158102989390952	-0.0413822699079547
0.556668765180359	0.191042840717415	-0.193246360936419	0.270225382215646	0.0184794371586419	-0.0183778383038107	0.0598937977146801	0.0451208364589389	0.0294592896783997	5.07994274155932e-05	-0.00596329206396728	-0.0373575347343256	-0.0311178551192759
0.106227343925277	0.0299178113571965	-0.0200960551697996	0.101826114641904	-0.00477247434320113	-0.00508534091633139	0.0240979720200365	0.0143968746264917	0.00825376228286882	-0.00492890762976626	-0.00105788960346245	-0.0134109565156634	-0.0126076285026637
0.900808439153439	0.0991915608465609	-0.407157654420253	0.0928748941798943	0.0119414285714287	-0.0102246389575336	0.0341541137566138	0.0205572202286018	0.0113903418803419	0.000858394806947493	0.00488652939652934	-0.00757345095020789	-0.00815866876859517
0.203571574606426	0.068584626722435	-0.0446420626088962	0.183372097027951	0.00108710079347835	-0.00129993895919278	0.0498846674349205	0.0261933601645577	0.0090328516200297	-0.000106419082857218	-0.0145699906532316	-0.0137411857252829	-0.0201117398109953
0.0307812793183676	0.00170640449174648	-0.00896332056103459	0.0164472821975425	-0.00209803048794641	-0.00247040679314887	0.00316407200468583	0.000533953281687292	-0.00177340446172868	-0.00228421864054764	-0.00404269771777025	-0.00436336368179944	-0.00536689192037337
0.412177420564111	0.114945457646791	-0.105867837539288	0.343650574604972	0.0522267482085246	0.0338546207520488	0.0716356400902446	0.0615808810355665	0.0254441143532594	0.0430406844802867	-0.0091525406744527	-0.0221149281258523	-0.0277180421443428
0.415500425123004	0.0744338260958497	-0.105744631206061	0.34585901932144	-0.00876106522332271	-0.0265214302223891	0.0546014367201177	0.0256452012153263	0.00386236198502593	-0.0176412477228559	-0.0318271947916696	-0.0446496907181578	-0.0629240502051142
0.853769959114959	0.146230040885041	-0.374165445542232	0.123823374218374	0.0165290818912389	0.00780071225071244	0.0356810417251596	0.030413184963185	0.0193068060762769	0.0121648970709757	-0.000495091063620334	-0.00983639493948307	-0.0187927583884185
0.888928590483591	0.111071409516409	-0.400590422476778	0.0977386317386317	0.00869268379768373	0.00522033207533201	0.0294396767121766	0.0197298137048136	0.00671311335909242	0.00695650793650782	-0.000545927751585684	-0.0139012498966177	-0.0196258278758278
0.421335764081618	0.116431697959681	-0.109410354111504	0.340245778096011	0.0562680112628667	-0.0254485309940529	0.0673509526880928	0.0607743353020655	0.0431992053114789	0.0154097401344069	-0.00647411366738421	-0.032447335333124	-0.0428200753430659
0.0496559578430181	0.0316960385900007	-0.00932854105649441	0.0271494995721777	0.00145137554244727	0.0101046443855072	0.013876329792673	0.0114885604054718	0.00669741456994058	0.00577800996397723	0.00720259526191159	0.00145420468373725	-0.00247810154944819
0.223163672936268	0.0235531137861278	-0.0423492562166113	0.227091624625487	-0.0084797003188222	-0.00602779204846851	0.0406175425804687	0.022325999094138	0.00517154007804668	-0.00725374618364535	-0.0192397000048894	-0.0273564365114631	-0.036578398936184
0.295686781842434	0.0409408668118313	-0.0650559440692015	0.283507200214156	-0.00635773139848939	-0.0119039010546447	0.0448162631121886	0.0232231600228678	0.00053019979080321	-0.00913081622656703	-0.0255732398286203	-0.038027765244222	-0.0491460715977941
0.09664605094829	0.0703648288013008	-0.025579453350327	0.0584325665814772	0.00269675474439467	0.00314940890907511	0.0137512168432354	0.0152620865509731	0.00647807648534686	0.0029230818267349	0.0117575128363295	0.015734542366265	-0.0134788405735339
0.0239298924924465	0.0291710288734786	-0.00389163458825372	0.0177024916424915	0.0181561321473085	0.0131766206337737	0.0133095966606208	0.0126437723220872	0.0116410450071466	0.0156663763905411	0.00790030752107463	0.0231120016286032	0.0213898372420481
0.905280105820106	0.0947198941798941	-0.411634028425258	0.0877632275132274	-0.00804023587523595	-0.00381357398592697	0.0256013816738816	0.0205823280423281	0.0173351058201058	-0.00592690493058146	-0.000778710271210237	-0.00753334656084659	-0.0185049023125998
0.562812566209117	0.267729596159469	-0.19299528788053	0.271130521900528	0.0239908112328769	-0.000478720493137796	0.076609182096195	0.0463224336752848	0.0332119890575199	0.0117560453698696	-0.000708685987160895	-0.00150409433581944	0.000612629214783111
0.551608860295831	0.317761722576758	-0.176633990611591	0.30728257441499	0.0107782383114237	0.0110853848108083	0.0762063690167237	0.0644265581109723	0.0302695283527366	0.010931811561116	-0.0151999342603504	-0.0256967804620895	-0.0492237418544115
0.460904726619429	0.241313213884681	-0.14416226468908	0.283791151356732	0.00860307211963235	0.00666896653716664	0.069460474350322	0.0693343938266311	0.029325923857601	0.00763601932839947	-0.00665628401071433	0.0210905761504874	-0.0379983813849785
0.370306163649993	0.130916643696922	-0.0985097712733593	0.288707620616755	0.000797021542471021	-0.0171100798174799	0.0502490532484956	0.0356125100333946	0.00932714444928801	-0.00815652913750442	-0.0199557413044177	-0.029346655261364	-0.0444214334803156
0.307435244064882	0.0496703330361896	-0.0530535177346435	0.359432036818486	-0.0055200709715047	-0.00688903318359119	0.0630348996060711	0.0340517322213711	0.0157766122186168	-0.00620455207754794	-0.0177950664167187	-0.0354404823631301	-0.0498119530377003
0.928817883597884	0.0711821164021165	-0.4284421691724	0.0666621164021165	0.00639761904761915	0.00479010582010586	0.0179194023569025	0.0102264021164021	0.0119114153439155	0.00559386243386251	-0.00261571789321779	-0.00893237386065948	-0.00838628195878188
0.329836983236002	0.098873151378756	-0.0716090054284856	0.328841108551438	0.0283447439248163	0.00763515790034996	0.0976112267875912	0.0446456271104139	0.0265085437383034	0.0179899509125831	2.18635264755407e-05	-0.0223988789033969	-0.0352035913344325
0.27725648928395	0.0426678407182589	-0.0553357488323978	0.281670783370931	-0.00832399557009234	-0.0125794554283938	0.0488160444293759	0.0209137589214001	0.00470542220032011	-0.0104517254992431	-0.026452628591449	-0.0333289846322714	-0.0470876310150882
0.0144781546473252	-0.000140295692772147	-0.002708340028972	0.0106561994775604	-0.00256901704587532	-0.00164595632594813	0.00066904530535469	-0.000217360703771992	-0.00214515388014513	-0.00210748668591173	-0.00362073326118017	-0.00440007733875296	-0.00459996636025724
0.545205796482566	0.218447615553934	-0.174026931784418	0.311633776848501	-0.00365954884134734	0.000652565413116868	0.0675363207487774	0.0397509792550783	0.0180370699177486	-0.00150349171411523	-0.0167400880594238	-0.0328621978782608	-0.0605673808512707
0.929434576719577	0.0705654232804233	-0.429334999867474	0.0665137566137566	0.00674680856180854	-0.00337243386243391	0.0185054978354978	0.00939253126503126	0.00553404761904763	0.00168718734968731	-0.00576751285751287	-0.00687969336219341	-0.0122367772967774
0.662235660401758	0.319472551737806	-0.24730175746799	0.249111493837864	0.0181841749901558	0.0180584415720512	0.092462156346294	0.06318960007368	0.0708967868883367	0.0181213082811035	-0.00448206658501582	-0.0174370442190047	-0.0222370707789148
0.222545844423584	0.100899203620425	-0.0433535667284699	0.225326976334306	0.0461571691737475	-0.00128586815749993	0.0496722329951492	0.063288413861535	0.0512449167983664	0.0224356505081238	-0.00421873631155634	0.0272707498111928	-0.00178301833549588
0.551797598583387	0.193417626175465	-0.188185344144888	0.27802366922948	0.0110101520109164	0.00895582207839107	0.0851399341766628	0.0481461407894526	0.021134406844975	0.00998298704465372	-0.00555695911111131	-0.0178693568325019	-0.0377539873093375
0.200675386693799	0.0785336967495257	-0.0429827247753923	0.188036910712885	0.0238646545086481	0.00400711445420571	0.0571779770593253	0.0416341293751406	0.0260639020094025	0.0139358844814269	0.00384449553611516	-0.00443980388943194	-0.00675128473567524
0.114035880393006	0.088924275350204	-0.00973273707830084	0.14687638485534	0.0165757052641738	0.00328631954961478	0.0429494958118231	0.0293530766412818	0.0174807134360808	0.0099310124068943	0.00335180785481735	-0.00308154379412764	-0.00935727775356843
0.0900977835038127	0.057426673085513	-0.0250967085801215	0.0536695263211538	0.0231244068021534	-0.00228451950771845	0.0272399181678704	0.0183478214004808	0.00471979251657645	0.0104199436472175	0.00232683939411163	-0.000393810676118433	-0.00575671386997753
0.0511388611495773	0.0396222088590561	-0.00866959843011277	0.0313348242566692	0.0172371571037762	0.00586068921392849	0.0193401218111808	0.0407309332365945	0.0376076119918897	0.0115489231588523	0.00278516672936821	0.00362690183314299	0.000750484962294448
0.13616053905807	0.085409338327321	-0.0339026771155589	0.102085264992975	0.0115954595409231	-0.0142484530460262	0.0549903007518182	0.0175768051442602	0.0213935629717798	-0.00132649675255159	0.00295624954415991	-0.0119041131120163	-0.0071176718324657
0.448729911101465	0.323568894915685	-0.115897227590752	0.351810555369034	-0.00625049160962177	0.0102777751033029	0.078853848675281	0.0425872347784868	0.0288007200911725	0.00201364174684054	-0.0163985402057558	-0.0382915959274501	0.00631093740474808
0.663600494052987	0.264777641295046	-0.247362092423339	0.248272214180808	0.00952966453329562	0.0116331895595279	0.0657171030591599	0.0468247759054271	0.0207670808168984	0.0105814270464117	-0.0109969851402496	-0.0260928150537235	-0.0439265401215491
0.035550781380514	0.00246878135066948	-0.00491219583934244	0.0340765699057867	-0.000393274927354838	-0.000210073053175643	0.00762040731385989	0.00547257719464834	0.000943334870925017	-0.00030167399026524	-0.00393426808973703	-0.00351164281871098	-0.00564680700549801
0.909019814814815	0.0909801851851852	-0.411876864762727	0.0859685185185186	0.00720170033670042	-0.000707566137566173	0.027993082010582	0.0174287163762165	0.0100019396344397	0.00324706709956712	-0.00301669552669548	-0.0076601232101231	-0.0149482279267573
0.461731457619162	0.236114698201593	-0.142585806051466	0.283293929345855	0.0150841170993761	0.0401140004129563	0.0610643942186898	0.0500463595674637	0.0215562128016764	0.0275990587561662	0.00888774819692251	0.0156806176305954	-0.0196037539379562
0.579255124913752	0.362248464449742	-0.195104839089787	0.290170450809327	0.0192749799032194	0.0605684071197212	0.094279569651565	0.0651335479337931	0.0418921830712472	0.0399216935114703	0.00398460700825187	-0.00515789538899469	-0.0326327290464671
0.0289729297983929	0.0334902935419307	-0.00498128726077998	0.0223376646194431	0.0149225544987288	0.00325235985331506	0.0169197092455963	0.0172443926363205	0.013974857185867	0.00908745717602193	0.011445830452607	0.00755996476251954	0.00850487683180704
0.416937584878541	0.114697411915315	-0.109108545684147	0.339841517685562	0.0157738037073006	0.0546094374131424	0.0809229829763201	0.0440479396306602	0.0244756143969064	0.0351916205602215	-0.00851498568659514	-0.0397639959793886	-0.0349004773728086
0.448890179722273	0.154608234808546	-0.134786348396992	0.29115632936879	-0.00848921436871974	-0.0107087334808748	0.0522113974720572	0.0329790120182561	0.00795418864197894	-0.00959897392479725	-0.026192618058491	-0.0365337322085216	-0.0490988998887781
0.925475423280423	0.0608163808042	-0.426498650972012	0.07017791005291	-0.0108628188478188	-0.0189383665245431	0.00788494227994219	-0.00513053391053397	-0.00588337181337184	-0.0149005926861809	-0.0208001965164465	-0.0218851408581672	-0.026841178656941
0.904173544973545	0.095826455026455	-0.409771996958327	0.0880597883597883	0.00951140211640211	0.0141594973544974	0.0230324470899471	0.0244074795574795	0.00725779882154887	0.0118354497354497	0.00303101713101717	-0.0114445923520924	-0.00590922997481813
0.552282649668347	0.31383572092176	-0.177187169393605	0.308567695682824	0.018970632541176	0.00946090613129336	0.0992732190807438	0.0976821343425088	0.029721263005163	0.0142157693362347	0.0199525992599958	-0.00152420448273027	-0.0428620149430022
0.0334484986335663	0.0117939481605346	-0.0134695212540774	0.00587497225434947	-0.00260332324332895	0.00677221761051343	-0.000539672920644288	0.00336382443030547	0.00142988705091274	0.00208444718359224	-0.00215354753312723	-0.00537416150262734	-0.00358620272501453
0.891176099086099	0.108823900913901	-0.400300840119931	0.0992139009139009	0.0369768157768158	-0.000139273689273689	0.0348608453583454	0.0273801178451178	0.0128059996484997	0.0184187710437711	0.00103297656047663	0.00736768703518709	-0.0136861110158905
0.567525184136878	0.262312345613809	-0.195799772757891	0.275876752481339	0.0144064211133939	-0.00978619980629736	0.0563358175037707	0.0480675417485723	0.0263603675788437	0.00231011065354825	-0.0283252263143774	-0.0177681687798953	-0.0518658519470362
0.18426782375407	0.0347978289720482	-0.0346795893699398	0.185072950155028	-0.00156135704006019	0.000751623116425182	0.042046406438169	0.0220991516995855	0.0147405315052547	-0.000404866961817518	-0.0112150993346998	-0.0221137284128376	-0.0254162258378851
0.556625973045473	0.188368821725106	-0.191934894761765	0.273710324857323	0.0070716375036437	0.021542208679536	0.0700697998162999	0.0375220195634403	0.025157726031096	0.0143069230915899	-0.022995334337043	-0.0230796491264414	-0.0463463646699966
0.543938866913508	0.214540718724126	-0.172942211296965	0.310222175556382	-0.0234375636421328	-0.000995029055681607	0.0636063676171493	0.0397998737850137	0.0123788839015383	-0.0122162963489072	-0.0281022919680126	-0.0438116862629007	-0.0640207064983525
0.117891987288548	0.0740781138828704	-0.0300598131750686	0.0867198844862258	0.0167411421187904	-0.00392297886264313	0.0282493930650255	0.0201179396583723	0.0125236013820526	0.00640908162807365	0.00151257013320615	0.0128159631520531	-0.00652891012692053
0.0794309824107199	0.00133659217460243	-0.015419618907896	0.0657519320490207	-0.0065244790806694	-0.00753833642009678	0.0105858837841182	0.00396892649108284	0.000123939894091804	-0.00703140775038309	-0.00926206190884643	-0.0144049874193879	-0.0165236564470081
0.145067079652272	0.045053030692336	-0.0295808775620046	0.136414804271234	0.0134760160021013	-0.00678214166133248	0.0274006624596169	0.0167991838847209	0.0118808929807086	0.0033469371703844	-0.00767522310141458	-0.00853435861114557	-0.0166789990047995
0.355105618695803	0.0689838714740842	-0.0921452014855574	0.284270151037755	-0.00689455696228253	-0.00626559554505574	0.0594792073303793	0.0344619843777136	0.0125878663900485	-0.00658007625366913	-0.0229439576761151	-0.0274218695711966	-0.0450032438374076
0.857520207200207	0.142479792799793	-0.376503001892818	0.123020903910904	0.0458277822177822	0.028147835127835	0.0500133245458245	0.0299546715938382	0.0197606236356236	0.0369878086728086	0.00576307315233782	-0.00750479260038661	-0.0175703356514201
0.0145589337698734	0.00892442716033977	-0.0021653530938214	0.0110514173417887	0.00412570102199191	-0.00177989992960606	0.00898971972187287	0.00585024795406307	0.00223254450735	0.00117290054619292	0.00261142533306803	9.50453815582748e-05	8.06988859081061e-05
0.900729285714286	0.0992707142857142	-0.408384144228887	0.0922057142857142	0.00285777777777763	0.00771814148814143	0.0263667857142856	0.0177789357864356	0.00556567099567096	0.00528795963295947	0.00114803021053012	-0.00451579966329974	-0.0115356754356756
0.302239355070526	0.0451574438105362	-0.0658821073098473	0.285254400381595	-0.00532410514697118	-0.0109758986635334	0.0452923708691172	0.021842226848294	0.00357545024644162	-0.00815000190525234	-0.0253633691857731	-0.0356783007590726	-0.0453326912507636
0.0539034847811886	0.0216451251576498	-0.0187081269908514	0.0190855977800569	0.00557343837742213	-0.00147070594620993	0.00783996939962442	0.00168352973554427	0.000799795411638077	0.0020513662156061	0.0025582744425648	-0.000257046514162751	-0.00521385715876271
0.908482248677249	0.0915177513227513	-0.411562545910371	0.0859460846560846	0.0175183862433862	0.0100822799422798	0.0293073544973544	0.0192346046546047	0.0265070767195766	0.013800333092833	-0.000284324194324226	0.00403854978354978	-0.00758238258201482
0.558856297308759	0.190370404638087	-0.19220797894878	0.270596755765468	0.00811903373365641	-0.00918515422710264	0.060045621687763	0.0480213120744926	0.0183854858858276	-0.000533060246723061	-0.00634640210288029	-0.0219236048479039	-0.0410005662372255
0.200028139570116	0.0696423506909212	-0.0423239642489039	0.188914771656162	0.0197907494337198	0.000786407192686495	0.0394388525508915	0.0192072497523964	0.00950848949066033	0.0102885783132032	-0.0101602729252479	-0.0193615176608123	-0.0258541170430005
0.0374466665504729	0.00957427741850212	-0.0128489383179684	0.0155206045473099	-0.00287965135845385	-0.00326785887433621	0.000820460252670491	0.00281900833447551	-0.000898583259931932	-0.00307375511639503	-0.00209592621043438	-0.0014718615903167	-0.00350527622532972
0.896795004810005	0.103204995189995	-0.405155740607884	0.0944333285233284	0.0185073232323232	0.0160758399008398	0.0449414634439633	0.0180976539201539	0.0164952801827801	0.0172915815665815	0.00893835858585856	-0.00239772366522373	-0.000753188848188868
0.450870669909955	0.320604662800828	-0.117181704901393	0.35354229643578	-0.00403398220446544	0.0550218943595479	0.0756678394773792	0.109009931516765	0.0152825932192066	0.0254939560775412	0.0430350674532088	-0.0240675996714648	-0.0534312265090634
0.555465983299484	0.197109851611728	-0.190976295099992	0.277275703838451	0.00973847535569605	0.00647646705205007	0.0584976944305577	0.0446833039518373	0.0218966661952563	0.00810747120387301	-0.00334753247449349	-0.016389983578183	-0.0326703687933113
0.901740291005291	0.0982597089947089	-0.408071073077223	0.0906347089947089	0.0180265873015872	-0.00179011784511796	0.0332729894179894	0.0184255402005401	0.0160140069190069	0.00811823472823459	0.00257349909349902	-0.00336375716875736	-0.0200038698338699
0.93278291005291	0.06721708994709	-0.431430338289878	0.0628237566137566	0.00662510582010589	-0.00538722814222814	0.0161089021164021	0.0124385052910053	0.0161074074074075	0.000618938838938932	-0.00642796448191185	-0.00772092592592599	-0.0204314227025412
0.116293618236507	0.0723523124238835	-0.0293227518903598	0.0846770035693195	0.0218948318087244	0.00419089166925289	0.0417350475994425	0.0400211874624283	0.0157878533477429	0.0130428617389887	0.0175474149656482	0.00492570286488279	-0.00492951082897707
0.088609459296192	0.0564156972762701	-0.0247118554150953	0.0540205595779719	0.0274139047130701	0.00306235411968903	0.0262816364537531	0.0147539643849247	0.0173787222069705	0.0152381294163796	0.00374308567686545	0.00178754844281587	0.00450806680924157
0.853253696488697	0.146746303511303	-0.374243686255315	0.127217414622415	0.0107294618344618	0.0105067441817441	0.0375937533592139	0.0253534702334701	0.0159069926424338	0.010618103008103	0.000388353835420352	-0.00780121737424366	-0.0180735512513802
0.223021471246922	0.101075007059503	-0.0439254565452735	0.226783899349765	0.013016786386663	0.00251835035484629	0.0469435730924538	0.0505322524038945	0.0246522374216918	0.00776756837075462	0.0231554927539625	-0.00927211972210021	-0.0261378818661765
0.017475907891516	0.00818768161247435	-0.00420259054049846	0.0147535707527738	0.000361347725683882	0.00200885772312581	0.00469875652585203	0.00203781372133539	0.00191536609041935	0.00118510272440485	-0.000228572642780478	-1.42791985642057e-05	-0.000558463229210829
0.0328825145738019	0.000938964129662073	-0.0104739140780464	0.0140520908944829	-0.00195644305475852	-0.000679225985684685	0.00255766612118672	-0.00167593166443316	-0.000491775756062088	-0.0013178345202216	-0.00395932952766009	-0.00307811489688704	-0.00512625457590562
0.00723337712699826	-0.00170080135647946	-0.00192147983523858	0.00458433476856488	-0.0039954004068718	-0.00305049943706466	-0.00219748808758765	-0.00246752325529916	-0.00265826574897736	-0.00352294992196823	-0.00308114542463065	-0.00310564736993211	-0.00379142257517827
0.659751648709762	0.272982540516224	-0.245150923977896	0.251205533665975	0.0160260068278512	0.0164982488608731	0.0693322643587935	0.0587483789615745	0.0364424543012496	0.0162621278443622	-0.00290554632654172	-0.0147991017825204	-0.0336475148129962
0.544383271439961	0.214290793007386	-0.172171891967277	0.312003165718763	-0.0203126070353882	-0.00263206883482359	0.0649144732132082	0.0393659187267413	0.0180803879588938	-0.0114723379351058	-0.0248006180012073	-0.0461198823203154	-0.0595508012812694
0.0864407647009573	0.0571556398656861	-0.0239350308502321	0.0530808782791481	0.0267462074806994	-0.0010657014173623	0.0341589106412253	0.0147247598097593	0.0209553736104039	0.0128402530316685	0.00729678449683073	-0.00283606171370497	0.00190346562320011
NA	NA	NA	NA	NA	NA	NA	NA	NA	NA	NA	NA	NA
0.101412302602682	0.0586395041950859	-0.0286418753668665	0.059186095604218	0.0185844252951892	-0.00405306386770787	0.0133597604377133	0.00799762640319426	0.00317595515182792	0.00726568071374067	-0.00490716716298767	-0.0021560631068866	-0.00895156623392372
0.454719085370845	0.180169163789262	-0.120264793198463	0.350508770420527	-0.00851204222628554	0.00297410830473893	0.0719886952710468	0.0445434489676924	0.0166416207983462	-0.00276896696077328	-0.0240436967490411	-0.0483025880485913	-0.0641155083639627
0.55228320852764	0.195703107313569	-0.188363324319347	0.276241498485977	0.0116077883368515	0.00464854903268219	0.0730820643898462	0.0497261940279772	0.0272488167383993	0.00812816868476685	-0.00208919210593361	-0.0228638696956197	-0.0313048345682622
0.0435617052610864	0.0145258486504298	-0.0150809710848497	0.016348028886007	-0.000482752797698591	-0.00144863253971296	0.00750257550771809	0.000449963671151757	0.00153049790960168	-0.000965692668705775	-0.00262699580284953	-0.00544176495751424	-0.0042514334574222
0.471246107831024	0.176055790749246	-0.143014901779327	0.298177978185686	0.00645910628875868	0.00492525987234155	0.0703568325752056	0.0525855831615525	0.0360704297617506	0.00569218308055014	0.00347444632238575	-0.0211277896616599	-0.0267744557922732
0.0130525822526802	0.00799515871779642	-0.00245883174108927	0.0142424700998279	0.00391290298133777	0.00213495617707898	0.00615609612053553	0.00381562820795802	0.00312113944055748	0.00302392957920838	-0.00122815175088588	0.00333577016936	0.00294649791553457
0.408125713910684	0.0755449247587599	-0.103082507647793	0.346792833097863	-0.00957468745686002	-0.0156225153202391	0.0526415773632249	0.0306876676929495	0.00966333334850156	-0.0125986013885496	-0.0282306713206038	-0.0455024369632206	-0.0561186738284973
0.892023102453102	0.107976897546898	-0.402181699080565	0.0961152308802309	0.00951083934583929	0.0227690668590669	0.0253517027417027	0.0289833393458394	0.00877136234136233	0.0161399531024531	0.019409252044252	0.0163344372294372	-0.0226531248645816
0.125169493584002	0.0837183273372465	-0.0288650590887295	0.0966289348711172	0.0074063313626602	0.0285464289194066	0.0430212520561817	0.022444680650526	0.0121511367186446	0.0179763801410334	-0.00336349437660877	-0.00846518791344307	0.000223422855339994
0.479654597713648	0.264935518936695	-0.149664485889071	0.292744517606081	0.0127709194084646	0.00623011189102468	0.123773878636542	0.0724288422529606	0.0306138401256823	0.00950051564974463	0.037752364395302	-0.0234035117849518	-0.0284952636656112
0.202420837817192	0.0761779957426701	-0.0450177478775802	0.184250535447492	0.0170544722714254	0.0101548024103038	0.0453563765524702	0.0385555404726181	0.025277607286005	0.0136046373408646	0.00362975331621443	-0.00400415982105479	-0.0111449007579144
0.0718341924536274	-0.00416712385410922	-0.0144752629277133	0.0583195233838793	-0.00765883646601266	-0.00811870264850791	0.00794108804263018	0.000577631719271249	-0.00361721469219888	-0.00788876955726028	-0.0129417348989012	-0.0139760232500069	-0.01619845832156
0.557160445843556	0.188379250019656	-0.191433068848976	0.273663521339338	-0.00731834541709597	-0.0115033486644212	0.0615096857405294	0.0443367772304027	0.00533930031818841	-0.00941084704075856	-0.0122986925729272	-0.0368818946829054	-0.0501297870530919
0.0304065856751376	-0.00773734701303561	-0.00460221771948703	0.027314680570657	-0.00801977136833885	-0.0096666005306892	-0.000849990052910591	-0.00462654651723282	-0.00649121758673626	-0.00884318594951402	-0.0107228580126528	-0.0110692211053505	-0.0133667504543896
0.0926739961805428	0.0110278179813853	-0.0139464398649321	0.099603422937777	-0.00505379858900502	-3.78300603501303e-05	0.0185109613182021	0.0115572914776501	0.00333699313273639	-0.00254581432467757	-0.009580363210211	-0.0133869229528518	-0.0160164972438869
0.127030356070656	0.0834244224839746	-0.0301564503613088	0.0997065880904247	0.0178798610702827	0.00683887489126855	0.0332520786447419	0.0287691684726512	0.00875189301122037	0.0123593679807757	0.00350351562069945	-0.0067145366457616	-0.00987786605714139
0.656610838650823	0.319372839728021	-0.241720053150564	0.256103093498439	0.0274111627771801	0.019696313277343	0.0843249492368642	0.0851743217056765	0.0330264737815952	0.0235537380272616	-0.00338376686571051	0.0200522916358714	-0.0315932238201123
0.148472213514541	0.0484706558446257	-0.0280976960288203	0.14981878123108	0.00619451154549233	-0.00627602632664623	0.0369668376859526	0.0250638970842675	0.0107578812811112	-4.0757390576962e-05	-0.00959069535916041	-0.0110666686483382	-0.0159596150001771
0.0283771072944488	-0.000639537750090357	-0.00960329176887867	0.0116203691621825	-0.00251755233951008	-0.00386721774352934	0.00180655223971761	-0.000628299892107557	-0.00210182267976036	-0.00319238504151971	-0.0049158450060223	-0.00468812810672417	-0.00547054965307302
0.106794997322009	0.0319162123611193	-0.00306408366744458	0.153970295939443	0.0182124096315506	-0.000918319968613926	0.0357957682463944	0.0231836783460571	0.0154059423190813	0.00864704483146833	-0.00525281335717574	-0.0105802929194528	-0.0182280302049065
0.413169187954388	0.115933691546638	-0.106116358470672	0.345365135717109	0.0199325264009768	-0.0138244944126572	0.0693506555735747	0.0475663030821455	0.0470246624895621	0.00305401599415978	-0.0149805758455235	-0.0226260220951456	0.01221110738703
0.000693721160574799	0.0003291755646884	-7.48406019984444e-06	0.00026002555321918	6.44713756690874e-05	4.91652383663183e-05	0.000282160996849355	0.000121957174123791	9.66077356706347e-06	5.68183070177029e-05	-8.19817594973433e-05	-0.000148403119445395	-0.000182371100075371
0.28292271530792	0.0438400938695925	-0.0564206511343361	0.280668674775427	-0.000649677835463269	-0.0119760178217632	0.0460931388457211	0.0230406367654729	0.00908495661186898	-0.00631284782861324	-0.0185884770289148	-0.0325470804923077	-0.0385585137354749
0.00844070072346809	0.00101886995136508	-0.000935656081064006	0.010588907113422	-0.00162971488126275	-0.000366401394679262	0.00044756460464067	-0.000121714175361087	-0.00131724264456818	-0.000998058137971004	-0.00152170355585635	-0.00246490123117048	-0.002501136020037
0.931003783068783	0.0689962169312169	-0.430051744669691	0.0655312169312169	0.0228828042328042	0.0015951587301587	0.0301966137566138	0.0125519708994709	0.015775701058201	0.0122389814814815	0.00264960317460317	0.0121123544973545	0.000144783540046767
0.40629201147678	0.0757114901681094	-0.103289863369735	0.347214099634331	-0.00878103049373158	-0.00459874656620707	0.0526462878665047	0.0275530846379015	0.00745838137228749	-0.00668988852996932	-0.0277652611539356	-0.0465884258735283	-0.0588024931935013
0.0738385352578004	0.0515568519416113	-0.00832157390863159	0.0800139722501219	0.00142297764503485	0.00613068161896889	0.0242695225282081	0.0510679203757432	0.0577039386298907	0.00377682963200186	0.00134081167677237	-0.00332687217007673	0.00449911321437337
0.136006711146193	0.0541008760248871	-0.0246802652235863	0.13846419644635	0.0148065706475104	0.0164059763234953	0.0340645836027199	0.0237846756937304	0.0140812526968248	0.0156062734855028	0.000785396066346311	3.15392566249129e-05	-0.0104226175003714
0.896798576238576	0.103201423761424	-0.403523173356583	0.0945547570947571	0.00562011063011081	0.0211756373256373	0.0380840428090428	0.0194183580308581	0.00665216450216455	0.0133978739778741	0.0115123062123064	-0.00732301106301103	-0.0170576266142983
0.0559523264006511	0.00970051512079438	-0.00768699823671971	0.0595801839621743	-0.0010692466567711	-3.32770450695782e-05	0.0124565885623468	0.00965078167437922	0.00435201232906546	-0.000551261850920338	-0.00395870006660083	-0.00769053222205794	-0.0082251960884886
0.0401512245838971	0.0288338774061466	-0.00319047608781092	0.032779119275337	0.0114749440386394	0.0109737007766964	0.0289461416172006	0.0210145089282186	0.0154951747591984	0.0112243224076679	0.0101155102335617	0.00230324507148764	0.00650800464991542
0.544242039535734	0.320825972823522	-0.171114320607228	0.316181153071761	0.0128649851988246	0.0147395373149585	0.0772453919382763	0.0560231025842551	0.054782780648111	0.0138022612568915	-0.0160328386722135	-0.0313730482500084	-0.0570660042528974
0.0156017213641274	0.0292234967103384	-0.00185338172919825	0.0139983802902252	0.00502198991528559	0.0129489924354745	0.0136244459476185	0.0256948958396542	0.0113256915173475	0.00898549117538005	0.0224596915972707	0.00537754178322753	0.00904452631859699
0.392023890107141	0.0720559209921422	-0.0962982835338594	0.348314660617497	-0.0134220456202695	-0.0100233207251575	0.0538334664319592	0.0224960055235629	0.00393289073877878	-0.0117226831727135	-0.0306225103836039	-0.0508633534400681	-0.0599802780938418
0.895995512265512	0.104004487734488	-0.405090445090238	0.0917694877344877	0.00322385762385757	-0.0113917537092538	0.0379446464646463	0.0225162051837051	0.0192616305916304	-0.00408394804269818	-0.00728872791696333	-0.0129270066338605	-0.021605495400569
0.409472205894406	0.115866121675359	-0.104556129398093	0.341485571883372	0.0465602159157529	-0.0221042069449722	0.0668056100136866	0.0577368855195895	0.0107199343921426	0.0122280044853904	-0.0222543788496338	-0.0361491406104098	-0.0427654527220538
0.0210832601184635	-0.00173190693230477	-0.00718107802023902	0.00755914096006463	-0.00289768064849715	-0.00329642430093648	-0.000397131855162457	-0.00125199634420563	-0.00175119913869559	-0.00309705247471681	-0.00376045774063422	-0.00475217318694139	-0.00531534043068954
0.448912100633431	0.191213161521284	-0.117683331179384	0.348709419676181	-0.00143176982291354	0.0142131448133986	0.0786316177028921	0.0469750920021209	0.0223788693572334	0.00639068749524258	-0.0195773924302576	-0.0293261858545026	-0.0466154032588716
0.163432002373889	0.105449646349419	-0.0358780408258195	0.143073840398554	0.0241466430956795	0.0389470086395358	0.0471201848055194	0.0286490558705643	0.0246594547583068	0.0315468258676077	0.000920966013873453	-0.00436744399458452	0.0191565367438072
0.208068411154366	0.0284139594155603	-0.0346157083811195	0.227443628942646	-0.00300189328323477	-0.00607706032952243	0.0415816272151815	0.0224458807247288	0.00638901629077782	-0.00453947680637862	-0.0202196360710512	-0.0266998595654994	-0.0384374895336623
0.0304341008978574	0.0113065494450872	-0.0117754996540769	0.00811129155214958	0.00230893470449879	-0.00312559361801773	-3.47510424527353e-05	-0.00283071180109676	-0.00302813805362072	-0.000408329456759469	-0.00278700018485739	-0.00303843071504341	-0.00501935201806609
0.895371671476671	0.104628328523329	-0.404129691460786	0.0955099951899953	0.00837910293410304	-0.00153608946608941	0.0442761195286195	0.0256661616161616	0.0249254184704185	0.00342150673400676	-0.00848548266548266	-0.0101904341328606	0.000263738576238626
0.565609085375026	0.2679978250645	-0.195974249191694	0.270407694774347	0.100272593374679	-0.00614391439907724	0.071442512555232	0.0659792579722029	0.066407769165023	0.0470643394878011	0.00647079651171534	-0.0132096403481864	-0.0337425243213291
0.154137632036187	0.103059914675782	-0.0308673308992908	0.14393399172551	0.0823792239903374	0.0358771598751731	0.0759319850581684	0.0676899800116532	0.0178630250323053	0.0591281919327552	0.0280840980885658	0.0247972547642819	-0.00015636531148383
0.0216349710005155	-0.00197355874086666	-0.00745968983093734	0.00782642651528841	-0.00458021169785188	-0.00393797827014416	-0.00113866851583161	-0.00177715861389586	-0.00176125825556828	-0.00425909498399802	-0.00486001605190906	-0.00557570122340203	-0.00565280013345477
0.105891355504397	0.0712583587748564	-0.0192402349147002	0.100766398407796	0.00547250862823292	0.00746551660962588	0.0266942403115588	0.0280023642857145	0.0084020300764882	0.0064690126189294	0.0337418852823149	-0.00587234701019955	0.00471655445933242
0.481846267470671	0.264218749221416	-0.150039217231705	0.297004347750278	0.0972003670543032	0.00580218102102548	0.0763446688098764	0.0702441810498582	0.0299837560891634	0.0515012740376643	-0.0109870224698613	-0.0170826636789843	-0.0291323546430065
0.88924203037703	0.11075796962297	-0.39997671510609	0.099616302956303	0.00831566683316698	-0.00725092352092349	0.0280730357605358	0.0105142012617013	0.0106043973618974	0.000532371656121744	-0.00796714474523297	-0.0136421441766295	-0.0257459999640881
0.930143095238095	0.0698569047619048	-0.429115522201574	0.0665769047619047	0.0061621693121694	-0.00115126022126022	0.0169085052910053	0.00999579365079362	0.00794292328042334	0.00250545454545459	-0.00585916814666809	-0.0120334764309765	-0.0169565897065896
0.444510986532505	0.156337552423911	-0.133823552232784	0.289234671532965	0.000513157610424142	0.00425845289171145	0.0627750672961564	0.0385051251203042	0.0224098607820291	0.0023858052510678	-0.0236290887213138	-0.0331938009700618	-0.0442295060331305
0.000733900459162282	0.000382331808360274	-4.73540893213359e-05	0.00022504117887377	-0.000155524879490939	-0.000114197980404726	0.000136187032496046	-1.07505930994501e-05	-0.000126319970656924	-0.000134861429947832	-0.000195441420886978	-0.000237602075823886	-0.000293043094203892
0.109232532868268	0.0053506202690311	-0.0212098814299953	0.0977301754540868	-0.00751666344719658	-0.00715387888288996	0.0155663511500847	0.00425486960797244	-0.00378366480914726	-0.00733527116504326	-0.015566624221968	-0.0204201971143965	-0.0227519088770165
0.0433584845121615	0.0128530550854934	-0.0151144440315936	0.0167352295970789	0.00727936012850155	-0.00607883403641835	0.00611403285683708	0.00469201459182055	0.00114989139062826	0.000600263046041598	-0.00403779666619099	-0.00228259476008687	-0.00578492091342456
0.0421246979358415	0.0303564526789163	-0.00461329870866274	0.0338172301736828	0.0148304628808338	0.00335722371404825	0.027191442305849	0.0183313193810066	0.0200721185382635	0.00909384329744104	0.00945600858884086	0.00493043174086932	0.00162584772649157
0.10291808107645	0.0709029240660378	-0.0279878039781891	0.0636092749418175	0.0197783114720806	0.00298131952617703	0.0143493786573539	0.0179041399746884	0.00831533576478206	0.0113798154991288	-0.00855208245846414	0.00969616706833291	0.00169103090064271
0.555993625632259	0.192691883680598	-0.18981190458569	0.275659747572707	0.00973795525412646	0.00539349942366674	0.0638018500471946	0.0415738397052074	0.0251209267153329	0.0075657273388966	-0.00943901096935962	-0.0204871157934581	-0.0404173041636715
0.895462652717653	0.104537347282347	-0.404631940435786	0.0956973472823472	0.00024552188552196	-0.0103477342102342	0.0178459928959929	0.00777973544973543	0.00696761285011294	-0.00505110616235604	-0.00651125670625674	-0.023154141044141	-0.0232090007215008
0.479049794367258	0.16892100187593	-0.146936056751146	0.305571984461727	-0.00615744164848264	0.0058374392717529	0.0508920370975507	0.0404808271090449	0.00511806732880277	-0.000160001188364844	-0.0155735220671909	-0.0367841798530052	-0.0545294076457865
0.563958597971063	0.175950583953344	-0.187901683473186	0.291112710540904	-0.0135482225161365	-0.00107986313865405	0.0638746977092092	0.0428760887320018	0.0138961277812442	-0.00731404282739534	-0.0285247261315446	-0.0430668397504973	-0.0572554929815871
0.460008872265257	0.24216196743916	-0.142110450319172	0.282651066772711	0.00588969562135166	-0.00487685015624523	0.0998363294959954	0.0549802231782959	0.0654989718646732	0.000506422732553247	0.0473921880528614	-0.0119387079564946	-0.0400328212324346
0.930256560846561	0.0697434391534392	-0.429285671105262	0.0661201058201059	-0.00490147186147183	-0.00797783068783076	0.0132207804232805	0.00722457671957677	0.00902931216931224	-0.00643965127465129	-0.00879970381470374	-0.0126316233766234	-0.0184727614052614
0.317247338605567	0.0992691338736938	-0.0663637737518638	0.327187540621486	0.00870663082125656	-0.00465230684553536	0.105608307610214	0.0467358337349466	0.0362403609242042	0.00202716198786063	0.0305602790927006	-0.0109302251325958	-0.0269116987910397
0.0461566653323185	-0.00645079504447339	-0.00806169564895801	0.0378785165350765	-0.00949899593940277	-0.00940558527294973	0.000966542779718228	-0.00381526010356982	-0.00768996350072354	-0.00945229060617624	-0.0117430031215037	-0.0158456350506116	-0.0168596458294168
0.00944552221523563	0.00825700664058949	-0.00102242974774195	0.00961803314166926	0.00225167537236455	0.00226764380694143	0.0061370179122002	0.00471112953772521	0.00281415141349027	0.00225965958965299	0.00180723550798835	0.0011429697543895	0.00060599447006302
0.891337058497058	0.108662941502942	-0.401964407253993	0.0988762748362749	0.00644834683834683	-0.00590741073741063	0.0301647392422392	0.0218391981166982	0.0084857331557332	0.000270468050468042	-0.00751998815998822	-0.0145670701248642	-0.0176596670051082
0.0114711217466913	0.0258379454750561	-0.000250862229141674	0.0125428868502957	0.0108993311035814	0.0104745651898663	0.0124645256746556	0.00757404226593082	0.0114542353423393	0.0106869481467238	0.00716879128115225	0.00536118891493975	0.00349275549764285
0.560056034017894	0.187573551147437	-0.192716896551401	0.277989007200423	0.010685092402146	-0.00763595092096225	0.0638818328167773	0.0405582311540547	0.0205598248952679	0.00152457074059187	-0.0221533047779441	-0.0266136372070789	-0.0451518025393595
0.664567883314735	0.262927426826051	-0.247800573527586	0.249325255985578	0.00839907318965261	0.0125892849822167	0.0629458677186517	0.043675325473257	0.0284937366939666	0.0104941790859346	-0.0207746040668408	-0.026538466500436	-0.0388419438338435
0.0283635647084714	-0.0002176914006684	-0.00929736781018619	0.0129599496981254	-0.00364784749820394	-0.003804348122707	0.00299552774189215	-0.000494867222156088	-0.00148458002227769	-0.00372609781045547	-0.00391287412779201	-0.00449489783377238	-0.00561089785422013
0.0871286140938638	0.0121328984389077	-0.0230580987112048	0.0573995682480951	0.00294266795064807	-0.00132059868470807	0.0144039522339203	0.00722190495986215	0.00655609590792776	0.000811034632969998	-0.0039000731514081	-0.00766441717504937	-0.00773975826940894
0.100662271697108	0.0691842022189725	-0.0279798338221671	0.0614648809457276	0.0136406049818999	0.0172895912922586	0.0221307567445758	0.0113742818292745	0.00495897254018711	0.0154650981370792	-0.00179740522417829	0.00409674775446589	-0.0109415155888774
0.0485117768542752	0.00780869029145528	-0.0109220201158698	0.031432194075658	-4.30641689141212e-05	0.00234266213958686	0.00900363538784368	0.00571128385288754	0.00637016733243463	0.00114979898533637	0.000490738766354484	-0.00250974491908105	-0.00278902722137458
0.225743804235159	0.106456670685332	-0.0438958976736419	0.227958132690221	0.0495307472257367	-0.00710750227301693	0.087769203351229	0.0646755962268515	0.0562005963463971	0.0212116224763599	0.020082628522394	0.000703871140190299	-0.0018723858355067
0.432505099190207	0.0881088209272471	-0.126930945508891	0.288193704394006	-0.0043631867879495	0.00276667608599701	0.0588718593369276	0.0340193850281166	0.0201891960664196	-0.000798255350976274	-0.0237930327477303	-0.03233846254892	-0.0432809814032264
0.54985381988958	0.217776829120637	-0.174265742136139	0.30976339839241	-0.0102775280176601	0.00221998147386737	0.0628140768769884	0.0445001589518391	0.0109336403003911	-0.00402877327189632	-0.0267096391757501	-0.0359016711208235	-0.055667599344126
0.41021521995247	0.0767132091350207	-0.103778396439818	0.346437771500521	-0.011184720193424	-0.0264072187449531	0.0485249521500165	0.0261732492433283	0.00639286351849666	-0.0187959694691886	-0.03888066125914	-0.0457014180730268	-0.0580298811041774
0.12790327605765	0.00704176959353073	-0.0295704615145602	0.100764496924329	-0.00907037829147542	-0.00953467627133303	0.0149119827519943	0.00525974022144693	-0.000974130390285627	-0.00930252728140422	-0.0153126213544356	-0.0191928310013305	-0.0247110573087395
0.114539593907091	0.0693614555584302	-0.0283892676065976	0.0834717266950818	0.00443132493424003	0.0286964752804896	0.043225015957091	0.0332461068122861	0.0219162703181205	0.0165639001073648	0.00821715388028869	0.00688428897897277	0.00622422009286429
0.0892928941292096	0.00314943705383464	0.00363788115669415	0.156020940818861	-0.000955654206010556	-0.00111706916289495	0.0320649840823011	0.0196862350212724	0.00848531927698827	-0.00103636168445274	-0.00842076180922131	-0.013776807543422	-0.0193677523800664
0.0674851023363586	0.00952573756877073	-0.0146465492285213	0.0510053344662323	0.00493757749988867	-0.0010403985090037	0.0113773913991551	0.00544695189067909	0.00486134519716969	0.00194858949544249	-0.00209084923301631	-0.00417748905275232	-0.0073425793939523
0.0626303468318216	0.0102062544031496	-0.0169356439231873	0.036464340420454	-0.00178778478859058	-0.000368648703991427	0.00840034282225063	0.00605631758682412	0.00445591913602306	-0.00107821674629101	-0.00168414298442415	-0.0040387349222404	-0.00588308931891245
0.0408136272606968	0.00720671712153218	-0.00678745380384546	0.0349612895358129	-0.00343938968477381	-0.00286358276468977	0.00828075313026326	0.00288016549821639	0.00122966649696994	-0.00315148622473178	-0.00464319281898191	-0.00572999231093066	-0.00751203769750207
0.222890994209386	0.0987621636372409	-0.042142627144186	0.225912997922438	0.047899137395683	0.000798937362908841	0.0722061563448703	0.0579976242061342	0.0118715506612617	0.0243490373792959	0.00879468927792298	-0.0195248025817418	-0.0114698050298548
0.579876814278686	0.271591059103014	-0.19229785504386	0.294888661840051	0.00827913703630623	0.0141408190865906	0.0785018136578178	0.0603607086942247	0.0362936381265208	0.0112099780614484	-0.014264417222653	-0.0286281539725409	-0.049100016634878
0.0201549995384004	0.023318966354123	-0.00181994063308783	0.0178765206543167	0.0183880008137878	0.00197311186076249	0.015379724616675	0.0155278470819242	0.0117384772624898	0.0101805563372751	0.00383812989668088	0.00929438659593503	0.00530279408107654
0.657715976394087	0.320639377731482	-0.244422225598131	0.253164906442882	0.0200097040497793	0.0139652954383735	0.064334488228072	0.0702548672857489	0.0349882308716475	0.0169874997440764	0.00676734050799233	0.0029807831478047	-0.0351811548163031
0.279657295134158	0.0422825066612159	-0.0557811690117487	0.282901036498058	-0.00897995663894452	-0.0174880081532557	0.0474488197969024	0.0253623291314339	0.00807069864491661	-0.0132339823961001	-0.025142268410724	-0.0354397323143629	-0.0459129983017573
0.131804110608298	0.0834326186313174	-0.0314956169779343	0.100288239483188	0.00665564138960401	0.00754201288005349	0.0280727720419501	0.0309746765133131	0.0231939003876866	0.00709882713482873	-0.00150995223684802	-0.0140774405550948	-0.0132089347973121
0.0933776799637496	0.0144901289032671	-0.018204756626132	0.0843910831094677	0.0018451369321679	-0.00421854678570589	0.0208708039045522	0.00770700875119835	0.00754212519944694	-0.00118670492676901	-0.00865493668608383	-0.00829248742650759	-0.0139537384709338
0.114053528914676	0.0733052452950143	-0.0279829543721675	0.0839423189228417	0.022837135619705	0.0229387350060278	0.0318117006355032	0.0374526620442971	0.0215678656859357	0.0228879353128664	0.0222872587151617	0.00264396761003974	-0.00692788162566603
0.129751524072046	0.00651770866088444	-0.0305410558654614	0.103298358536634	-0.00856259694735541	-0.0129034292072052	0.00987994006393747	0.00562683922229212	-0.00460728352791767	-0.0107330130772803	-0.0187603236956838	-0.0194993385050578	-0.0219363553459188
0.0627383645155061	0.0253612859072461	-0.00291144658710585	0.079518375852254	0.00633673273889798	0.00530339889766054	0.028035452664167	0.0225643539512358	0.00983990478768532	0.00582006581827926	0.000946804606331952	0.00621368722788357	-0.00615213044681948
0.303624756869774	0.0445274090410317	-0.0685666781445593	0.284577693943399	-0.00969759421823574	-0.00396449796428722	0.0433080109454368	0.0287281144682957	0.000439643913961341	-0.00683104609126151	-0.0160282178250656	-0.031572383124281	-0.0466125835553348
0.930928915343915	0.0690710846560847	-0.43030113766405	0.0644844179894181	0.00646891534391536	0.00457878306878312	0.0172388624338624	0.0115235052910054	0.00487293884220352	0.00552384920634919	-0.0118187197987198	-0.00869280774780767	-0.00918197931697939
0.0726970359475883	0.0360552918323091	-0.0215238862326195	0.0355440743920985	-0.0085960600139456	-0.00395863184516111	0.00767525847953331	-0.00252165867088756	0.0106215873062983	-0.00627734592955335	-0.00543144401316215	-0.00495846239021758	-0.0103770716490436
0.644994325539427	0.177037122687609	-0.235042865257796	0.254938810689831	-0.0129396103194152	-0.00501000513296035	0.0576577896254804	0.0427979763362799	0.0224703805653167	-0.00897480772618775	-0.0259896952824775	-0.0400784448947922	-0.0475859257035356
0.929743518518518	0.0702564814814816	-0.429790190202251	0.0656164814814816	0.00839171957671958	0.000386719576719652	0.0223587891737892	0.0256831878306879	0.0124558465608465	0.00438921957671956	0.000999858104858142	-0.00599638768638766	-0.00672181947681938
0.000623516614383289	0.000495821322615173	3.53548185009749e-05	0.000202077312401186	-5.24061882152061e-05	-6.97666879318488e-05	0.000328421653654818	0.000110850687485293	1.90188739486052e-05	-6.10864380735274e-05	-9.84959494087277e-05	-4.43733378907792e-05	-0.000220745085506076
0.0256405202085695	-0.00109546157412494	-0.00861990220801527	0.00942364166269514	-0.00338306103869713	-0.00244166097120243	0.000663180382229206	-0.00135129279870158	-0.00402691365389511	-0.00291236100494978	-0.00497807629230763	-0.0063382129813364	-0.00584839903999959
0.544871751039277	0.220808697000169	-0.174076332227327	0.308306416575241	0.00784279985737724	-0.00538316437183761	0.0801583821179284	0.04726668302582	0.028054742051539	0.00122981774276976	-0.0159969787275875	-0.0338069287770882	-0.0482393866140757
0.540253702626316	0.110493413095892	-0.181821219583461	0.277143494606755	-0.00406129655202248	-0.0120924843297087	0.0549931930043461	0.0332092539256501	0.0153329228115134	-0.00807689044086557	-0.0163388564702895	-0.0319663386716813	-0.0402635907555013
0.853404041884042	0.146595958115958	-0.373922725830626	0.128636513671514	-0.0034403072616499	0.0353026776926778	0.050548302993303	0.044163391200303	0.0326225601250603	0.015931185215514	-0.00131564638262782	-0.00583824553857437	-0.0157120370484062
0.0644134543982162	0.0211904057901288	-0.00186590084908003	0.0795910952101341	0.0115201746296922	0.00159133209476357	0.0247890245078099	0.0181619676224937	0.00496076707934494	0.0065557533622279	-0.000997528436409559	-0.00376039382531745	-0.00722353040649722
0.893125298220298	0.106874701779702	-0.402997380451404	0.0973547017797018	0.00838427849927847	-0.00330727013727017	0.0261375430809128	0.0363961447811448	0.0140166740340271	0.00253850418100421	-0.00211207782957779	-0.0123374885354297	-0.0190112727631846
0.105746926571075	0.0105409500141221	-0.0245565500658228	0.0823024791754084	-0.000208922607202205	-0.00156468799516017	0.0181634218639493	0.00867684144010399	0.00832872358890828	-0.000886805301181195	-0.00292594445118301	-0.0104836127299698	-0.0116036174436782
0.646747330967257	0.174982123502608	-0.237340647193675	0.251033940461083	-0.0183990527590508	-0.0053809931336678	0.0520930480903202	0.0286475550903217	0.0095379139097721	-0.0118900229463593	-0.0208085831213729	-0.045254085667393	-0.0565752143653816
0.144931552287442	0.0533252209855794	-0.0298293433441423	0.133785830879314	0.00890920605667081	-0.00526120953581649	0.0410412396185023	0.0283294443239945	0.0196109731200575	0.00182399826042715	0.00406081423384988	-0.00492857611972919	-0.0107623617931149
0.931308068783069	0.0686919312169312	-0.429445459116963	0.0647185978835978	0.00463908369408361	0.000571385281385228	0.0153256084656084	0.00427594137344134	0.00817374579124575	0.00260523448773442	-0.0118512416749917	-0.0134489723620608	-0.0189671061808563
0.89286437950938	0.10713562049062	-0.402523094000436	0.0960206204906204	0.00373255170755171	-0.0118438760313762	0.0273272522847522	0.0135856072631072	0.00364476911976896	-0.00405566216191222	-0.00857678996929012	-0.0206899194508909	-0.0286829902504904
0.906383544973545	0.093616455026455	-0.411837677906793	0.0870831216931217	0.0148645502645502	0.0141725472675472	0.0318694973544974	0.0222627258852258	0.0178226455026455	0.0145185487660487	0.00534324194324187	0.0092611844636844	-0.00638240268990276
0.306392424752307	0.104104826939536	-0.069184114494747	0.28238845864122	0.0580866883054646	-0.00393964762192606	0.0634630545148264	0.0398100152857117	0.0218868170527446	0.0270735203417693	-0.00781701771213272	-0.0170973496723228	-0.0311886675453376
0.0125392218203188	0.00778241944287204	-0.00185786074819093	0.0138667266021368	0.00513888531248873	0.00458289972222287	0.000161836455671851	0.0033681257900373	0.00318393495104316	0.0048608925173558	0.000619972311181756	0.00275068354208164	-0.00458613428408163
0.648691668817545	0.174209550530581	-0.238652799940411	0.251743324015709	-0.00197387694722295	-0.0167030993193433	0.0601693961224599	0.030379304301454	0.0153136900148992	-0.0093384881332832	-0.0196863058104412	-0.0459242354842957	-0.055973976281526
0.646793211584455	0.172635294784053	-0.239694743997214	0.250151310093371	-0.0101807998944395	-0.0354385589837491	0.0564273171280291	0.0325870307962982	0.00885687831396498	-0.0228096794390943	-0.021470306364569	-0.0392867670342284	-0.0550190360001616
0.414442818321294	0.0769677499860499	-0.107445866390639	0.339988727572425	-0.0102095991970608	-0.00375109823875641	0.052857557444724	0.0292075372068634	0.00739775938469289	-0.00698034871790865	-0.0293651986430976	-0.0437822083084439	-0.0624575438512311
0.934507222222222	0.0654927777777777	-0.43216651120765	0.0620794444444444	0.00640166666666664	0.00230323472823468	0.0181409523809523	0.0110758237133236	0.000913681133681066	0.00435245069745072	-0.0175444242794244	-0.00946638185888193	-0.0167825991600992
0.0592740482864611	-0.00607516140954635	-0.0141918405609716	0.0385022522467151	-0.008928777440034	-0.0084850480074058	0.00390714895623204	-0.000932023040411685	-0.00325849803414693	-0.0087069127237199	-0.0112449803442061	-0.0132045548200052	-0.0144586480112492
0.851870493025493	0.148129506974507	-0.374219361738673	0.12666284030784	0.00978541245791253	0.00130675309440009	0.039231212028712	0.0298032832907833	0.0159276714842892	0.00554608277615631	-0.00175658895026543	-0.00852180481827536	-0.0131234793901489
0.226318066600974	0.100894408207546	-0.0448751413145313	0.229830381420783	-0.00466804682402178	-0.00496979781798715	0.0520848590973557	0.0567284605689083	0.0372640560127003	-0.00481892232100445	0.0011747184338205	-0.016898608780826	-0.0119242624785537
0.661357744052946	0.319683091883956	-0.245960565611054	0.249268111381758	0.0860106527020535	0.0138193668924445	0.0771269988318148	0.0621935471291406	0.0387830968869625	0.0499150097972489	0.00217309571393765	-0.00690750684795516	0.00478234855368409
0.934727804232804	0.0652721957671958	-0.433307632529158	0.0612471957671958	0.0303299735449736	-0.0327162058312058	0.025174417989418	0.0129627441077441	0.0084482275132276	-0.00119311614311612	0.00303693380693382	-0.0123786172161172	-0.0186963904069786
0.111343946797305	0.0149157315454846	-0.0262901988042328	0.0858446274224763	-0.000216928839455691	-0.0055315885802007	0.0187329641646538	0.0106318421395134	0.00349194583339497	-0.00287425870982819	-0.00513429894933687	-0.00806451658817427	-0.0144143444498857
0.298613403771438	0.108779989808702	-0.0658447276748507	0.282085323701714	0.00722785495917166	0.0523337145408037	0.0777831515510118	0.027256282222918	0.0378406194880122	0.0297807847499877	-0.00700583658380394	-0.00591815179076521	-0.0265988203384326
0.890683240833241	0.109316759166759	-0.401146293678756	0.0971623147223147	-0.00174708828208825	0.00237724016724017	0.0270722810522811	0.0212396301383802	0.0139275698375698	0.00031507594257596	-0.00441388958263955	-0.0148826795671648	-0.01569349997225
0.322379147746866	0.0508064008999766	-0.0680039702967347	0.324647059982602	-0.00305109659345371	-0.0146471633617815	0.0513303374253081	0.0237182436898793	0.0122443346407785	-0.00884912997761761	-0.0198806903397563	-0.038214342764229	-0.0505157864594284
0.894288840788841	0.105711159211159	-0.40362146294338	0.0966478258778258	0.0358158152958153	0.0175933814333815	0.0250150582750583	0.0264025553150553	0.0128056767306768	0.0267045983645984	0.00440874884374898	0.00205997955747961	-0.0192731101297032
0.931827857142857	0.0681721428571429	-0.43160699504104	0.0652138095238096	0.019803888888889	0.00269365079365091	0.0255833549783551	0.0174326262626263	0.0126978703703704	0.01124876984127	0.00365094516594522	-0.0060216971916971	-0.00261166546416547
0.44638075871565	0.321776930915249	-0.116339225539313	0.351037202171823	0.0989875974842326	0.0663241455194993	0.0799529107459092	0.0787345874395516	0.0470687131132188	0.082655871501866	0.0140552987188555	-0.0323828401590928	-0.0469744641897774
0.0395966994083135	-0.00734826706273988	-0.00520268463189529	0.0352424284030987	-0.00861670060084969	-0.00785699094326682	0.00076678722692259	-0.00228734259520998	-0.00648170095432062	-0.00823684577205826	-0.0122035918222749	-0.0135542764818591	-0.0157600319786923
0.903641455026455	0.096358544973545	-0.409808384786781	0.0883885449735451	0.00816010563510561	-0.0193313893622717	0.0227269456469457	0.00886100889850894	0.00980093915343916	-0.00558564186358301	-0.00694708902208896	-0.0124509466930557	-0.0186581765440205
0.0786194274054388	0.00755651756997022	-0.0203353039125739	0.0538712751288723	-0.00041591039804699	-0.000768035877231621	0.0130306870472698	0.0101104364987159	0.00547257629254183	-0.000591973137639312	-0.00227681483609496	-0.00429451266238356	-0.00808415645763834
0.00058031840634865	9.96880610692915e-05	-3.77046903887998e-05	0.000125900313448645	2.23158574566382e-05	-6.65652094457775e-05	0.000287892935131099	0.000142102306905753	8.04219454694973e-05	-2.21246759945697e-05	-5.55447888131447e-05	-4.71357822148634e-05	-5.58389905479749e-06
0.448673869250296	0.157679405710666	-0.136662298589875	0.289319165918479	-0.00773262747337811	-0.00965017066351304	0.0590648768338807	0.0392411589066929	0.0136098530838832	-0.00869139906844557	-0.0231763391839874	-0.0346714824827895	-0.0420577124825713
0.661192001067852	0.264147948489864	-0.246053228373362	0.249600122646739	0.0100613630660062	0.00740813025467391	0.065227089271509	0.0457960185836042	0.0237755486917941	0.00873474666034002	-0.014277860055373	-0.0238950112643619	-0.0515653587653713
0.00884438659539543	0.0230678140569876	-9.30410510816652e-05	0.0103054808549055	0.0062001380167439	0.0053961758518618	0.0121699484471862	0.00842889307145797	0.00725186684296282	0.00579815693430285	0.00788398598137782	0.00466395158130053	0.0056650509478422
0.399882166536606	0.0703497148888638	-0.0981236037088752	0.345837833463394	-0.0135893157887126	-0.0231719713399721	0.0486164430309163	0.0338651824554488	0.00256177303413424	-0.0183806435643424	-0.0330832150813289	-0.0483448765474681	-0.0645967832990198
0.449091092859871	0.317546848437459	-0.11600943711961	0.356521880317849	-0.00244257167015394	0.0729752162043902	0.0808419636575974	0.0993519734531054	0.0509411278223142	0.0352663222671182	-0.00525659462790773	0.0499128314566554	-0.0510226691735086
0.0684176638339933	-0.00434283563052223	-0.0189120329778641	0.03656208464302	-0.00709262800196693	-0.00730686412415599	0.0052133533214149	0.00113593570702501	-0.00317702981861881	-0.00719974606306146	-0.00841773251729343	-0.0115877286911716	-0.0138460365486453
0.895101047471047	0.104898952528953	-0.404052121555239	0.0951045080845081	0.00142074536574543	0.000143158878158856	0.0271440066415067	0.0174526414489651	0.0114298031598032	0.00078195212195209	-0.0173202640796023	-0.00961525710400712	-0.0179308295598737
0.111505386585255	0.0739734325606398	-0.0268633209842567	0.0836385198896831	0.0314275366345659	-0.00596152573845761	0.036951140689005	0.0153286709708725	0.0196322580168213	0.0127330054480541	0.00708873974345273	0.0154897771974398	-0.0042903781265933
0.90390828042328	0.0960917195767196	-0.409858335026272	0.0909200529100529	-0.000468884078884124	0.00832353040205991	0.021793153839338	0.0199814983164983	0.0102412530062531	0.00392732316158784	0.00213073496764682	-0.00774097535362239	-0.017712798914049
0.456004084462182	0.187875257556164	-0.120996386895004	0.347924176711334	0.00846660682328709	0.00262226449829128	0.0776776570769262	0.053700012472646	0.0258099660031519	0.00554443566078922	-0.00785623291370929	-0.021375381568118	-0.0294140464042973
0.549522628580002	0.319247655514131	-0.177002198915125	0.305533445536105	0.0127541188736523	0.00991364770843328	0.0795422640934578	0.0840725556392269	0.0231844273520814	0.0113338832910428	-0.0056323119508539	0.0135644404372861	-0.0443303131154992
0.567526231110901	0.266972207311268	-0.195821222481259	0.270309494770459	0.0224936411143635	-0.00113176843532037	0.0885885393039623	0.0757880541922865	0.0257938026717605	0.0106809363395216	0.00153637435182308	-0.0260942744228163	-0.0309327424606581
0.551197269110629	0.321255857086062	-0.178604970160737	0.304043027503614	0.000102330442154019	0.00956853903990396	0.081084376061367	0.0524693616733105	0.0305367145018547	0.00483543474102899	-0.0107076209386576	-0.0219946399379445	-0.037831164816279
0.562826686955561	0.178678083683312	-0.183133071926624	0.295100368829721	-0.0153467902815941	0.00905055956156608	0.0606968982913043	0.0377659420586091	0.0135346164949002	-0.00314811536001403	-0.0107127565535942	-0.038832794737503	-0.0536309502510539
0.371324032954097	0.224222704122659	-0.100494946343964	0.288095166679181	0.097187432275475	-0.00487058181806643	0.0618562990238431	0.0683636149571528	0.0179140011311185	0.0461584252287043	0.0341988145152905	0.023338057852851	-0.0200044019460723
0.0715727425107476	0.0516647484519917	-0.00758988350350352	0.0793156678236251	0.0717038305425948	0.0121856694113075	0.0260946273524416	0.0141384741024308	0.00888515146181858	0.0419447499769511	-0.00199757902235194	0.00134150463506177	0.0250494457661754
0.557018927042133	0.189766789424744	-0.190389192581345	0.275379541070142	0.0125542457523478	-0.02486698943933	0.0620336521957703	0.0477918637868701	0.0182923141399064	-0.00615637184349105	-0.0244793862777452	-0.0337376715888623	-0.0579014743446317
0.45331311440801	0.245565742647286	-0.138775006194543	0.285602312062977	0.104678123151352	-0.0056087441928383	0.0645737207189223	0.0821946875382241	0.0254322605899878	0.049534689479257	-0.0110089506943007	-0.0240873168794966	-0.0331429989496524
0.067589565464544	0.0118387888838425	-0.0141329737900384	0.0553351039974048	0.00338643525406619	0.00242384101659321	0.0128456659244978	0.00917508371067392	0.00663883308338757	0.00290513813532971	-0.00098388810570614	-0.00411831894147124	-0.00887524158590376
0.923295767195767	0.0617740731274269	-0.425300990289523	0.0721175661375663	-0.0111776677026676	-0.0151828521478521	0.00439492031117039	-0.00280707311207307	-0.00434344211344195	-0.0131802599252598	-0.027439784012284	-0.0318645077258981	-0.0288377524572376
0.451253977908523	0.181663944510404	-0.116783353487553	0.350874458441872	-0.0172012432305035	-0.0014341722483503	0.0705256842277946	0.0424270222018567	0.0189179836499428	-0.00931770773942692	-0.0170300301164629	-0.0408483542308137	-0.0564330692158874
0.545189384471954	0.109635471433798	-0.18387637057703	0.278304644924242	-0.00280174521645804	-0.00586629929376492	0.0466427306655308	0.0330499217707048	0.0135022804723747	-0.00433402225511148	-0.028271654962029	-0.0434825655297577	-0.0534055888977579
0.895501327561328	0.104498672438672	-0.402381550204704	0.0952086724386724	-0.0049630097680099	-0.00175258985023696	0.0201435798460798	0.010360781070781	0.00715537157287149	-0.00335779980912343	-0.0100499345742825	-0.0164602244814011	-0.0265373024714937
0.369970726305636	0.132305101024772	-0.0990996328938707	0.287504000754173	0.00234616739433552	-0.0102965817960265	0.0520131373817031	0.0350986410183393	0.0125608040245753	-0.00397520720084549	-0.0161931258162294	-0.0211151176525188	-0.0446115308308432
0.411471738711202	0.0765666247696916	-0.106042235134838	0.345411039066575	-0.000371664924088411	-0.0143464494159116	0.0549213236098902	0.0287792872044474	0.0091937791418239	-0.00735905717000002	-0.026043671426178	-0.0444594998005057	-0.0651146746349836
0.454452260860279	0.325886257004121	-0.121070595301109	0.347903883134041	0.0171655052635852	0.0662401640224033	0.085679765347894	0.0764778626336332	0.0360452819382676	0.0417028346429943	-0.012613373875521	-0.0227430063058108	0.0363185735519665
0.148387486743209	0.0974937941863591	-0.0316309427382689	0.135040230143625	0.0132358883328085	0.0258752387183256	0.0611913090205776	0.0735439348192835	0.0145016487733945	0.0195555635255671	0.000178752223330692	-0.00385704143436355	0.0192332622470861
0.40949578425396	0.116861028573584	-0.103779827789937	0.346028877581789	0.0261678953462312	-0.0126817415052957	0.0710410049193427	0.0419272666704951	0.038207807328051	0.00674307692046777	-0.0277084855151448	-0.00191938943137798	-0.0471124067359673
0.327978480390141	0.0510079795527051	-0.0686648296322941	0.329905560062161	-0.00963769753721005	-0.0149570131144206	0.0506929052940984	0.0211846723378632	0.00852714744137062	-0.0122973553258153	-0.0299381632890424	-0.0363188217609929	-0.0511926081264186
0.555555239556214	0.189916109769026	-0.191148346563156	0.269239825305921	0.0192561821701783	-0.00253041141221211	0.0675202319781008	0.0448499358330157	0.0233800027377228	0.00836288537898311	-0.00263295166377153	-0.0339486786557589	-0.0412791275075611
0.904005026455026	0.0959949735449735	-0.40919814974265	0.0882116402116402	0.0274390827690828	-0.00821321419321419	0.0309470827320827	0.0320071957671958	0.0138140584415585	0.0096129342879343	0.000963372183372169	-0.00383783670033677	0.00670999518999527
0.29838968481487	0.0470313198171777	-0.0546187887539068	0.329235967359042	-0.00923585355677586	-0.0108662331352316	0.0560104600482121	0.0297352517439413	0.00672815340300947	-0.0100510433460037	-0.0262247725709057	-0.0398390438712349	-0.04722850522347
0.072770377109021	-0.00440431097207021	-0.0154866504840488	0.0571870795448387	-0.00889632530429441	-0.00566664660795387	0.00913860773348629	0.00390439830485625	-0.00343542021175378	-0.00728148595612413	-0.0112378619210318	-0.0154866622320212	-0.0166248897790747
0.0847208597460954	0.0576519752940684	-0.0228546452428469	0.0521488593387355	0.0140474424358169	0.00289087972028765	0.0240541274226532	0.0264968136325592	0.010278222489047	0.0084691610780523	0.00374919144882989	0.0116804028147048	-0.00306998356865822
0.0124959912690854	0.00800763730658619	-0.00258222855823269	0.0125821263332439	0.00473964749940924	0.00149883503661262	0.00509369089091238	0.00166508026319104	0.00366270539496174	0.00311924126801093	0.00439139561184756	0.00308458335308276	0.00372090686144465
0.016177618745128	0.00151367436598511	-0.00670101789003986	0.00202076630778453	-0.00195302882468341	-0.00321488326262447	-0.00192251929450141	-0.000836583385194389	-0.00171906121890337	-0.00258395604365394	-0.00273365548271917	-0.0022434921215735	-0.00418124130012681
0.892130514670515	0.107869485329485	-0.402363991788083	0.0969828186628187	0.0156366017316016	0.024216151996152	0.0428664694564693	0.0219083874458874	0.0120916486291485	0.0199263768638769	-0.00323871013246013	-0.000876516076516176	0.000832191234691138
NA	NA	NA	NA	NA	NA	NA	NA	NA	NA	NA	NA	NA
0.213219855675996	0.0238681278500866	-0.0213049334413001	0.304584005367901	-0.00551928906365756	-0.00767657059388818	0.0490753049890706	0.0343043585177054	0.0085785079547579	-0.00659792982877289	-0.0171613702306324	-0.0301849910495141	-0.0405353391494919
0.0650732548086972	0.0107305092287696	-0.0138996121872914	0.0524651660073137	0.00376024694784927	0.00254346821555133	0.0170426256009565	0.0094089421757141	0.00549637588081427	0.00315185758170029	-0.00248694492616892	-0.00452142532639276	-0.00837240583817964
0.279139291935031	0.0430897732437066	-0.0561163176046901	0.285923489419103	-0.00316280038104072	-0.00823914180348118	0.0527758529415596	0.0277673058453872	0.00836665881928345	-0.00570097109226098	-0.0221090385583179	-0.0364768986201012	-0.0501975077898539
0.417106813957942	0.115380687822631	-0.108864372602758	0.337411736766696	0.0176559899051673	-0.0106746416029965	0.0742192487973917	0.0469126436753196	0.0207983152551321	0.00349067415108539	-0.0341604768855135	-0.0218763756911493	-0.0422957895362315
0.0731130077902676	0.0508545026300972	-0.00797137564103269	0.0786966425448991	0.066238815872063	0.0151229243135779	0.0644794091263108	0.0711741006258446	0.0415479102790078	0.0406808700928205	0.0302160535541816	0.0261138207434698	0.0236884483448536
0.573231631735015	0.27948973583705	-0.189560603166335	0.299110812538551	0.0143704086423555	0.00748931316168489	0.0721898747979119	0.0611759697738247	0.0303241120491738	0.0109298609020202	-0.000907809565656725	-0.0272648798506292	-0.0369406785885953
0.067941004504587	1.24831392926683e-05	-0.0101445681827705	0.0632811905855233	-0.00950244835830313	-0.00994695804105852	0.00726059041183681	0.000521819728263359	-0.0044924272889748	-0.00972470319968082	-0.0135564493743026	-0.0177628878738762	-0.0195719542582909
0.111051309916547	0.0685376435652506	-0.0277330966221618	0.0815627730615845	0.026077957487029	0.00366907990694396	0.0258558439079073	0.0226930124402715	0.0207369500895254	0.0148735186969865	0.00859819730118749	-0.000827754423177535	0.0106878582305286
0.00378684829205388	0.000325567868334318	0.000187021134248167	0.00432646245624008	0.000194361014885391	0.000224365540549252	0.00161187582061982	0.00101067976744177	0.000502598686375964	0.000209363277717322	-0.000102260715758553	-0.000213402787167223	-0.000597457290106504
0.93319373015873	0.0668062698412699	-0.430892912214809	0.0641679365079365	0.00131207792207799	-0.00406939153439145	0.0243290476190478	0.018397380952381	0.00571170634920648	-0.00137865680615668	0.000310936100936132	-0.00336236881052665	-0.0137147534872534
0.00485381830768225	0.000270152867584521	0.00038356765330957	0.00947372548316255	-0.000503543787905038	-0.000589470983385886	0.0013284130699344	0.000761804579707979	6.05661088899489e-05	-0.000546507385645462	-0.00043414249944216	-0.000954304945487043	-0.00141770179881413
0.0414732534991943	0.0128266468552685	-0.0147971280412243	0.0153940728723008	-0.00196107183658902	-0.00480981842482588	0.00752511895250273	0.00106544740648817	0.000417110584184421	-0.00338544513070745	-0.00161470589625657	-0.00207683820197543	-0.00269904500029403
0.193994433726451	0.070844850161815	-0.0385014642093151	0.187551302718964	0.00312848588656303	0.000857769618031995	0.0488893129497808	0.0206242473479831	0.0131035668938184	0.00199312775229751	-0.00164336195547998	-0.0105769319069838	-0.0205481184879012
0.307438973492311	0.106438153902391	-0.0691466574647996	0.283600217461662	0.0278723810589904	0.00250443670366812	0.0607690374285853	0.0457129454560082	0.0476979156056226	0.0151884088813292	0.0223908664340171	-0.00442558381671754	-0.0321767415005179
0.0209514748396729	0.00510831958576957	-0.00686724941135997	0.0097671408184774	-0.00124161721954177	9.35076901901442e-05	0.00109481290617769	0.000558110428444676	0.000765862941733229	-0.000574054764675813	-0.000666912908044288	-0.00293134163335161	-0.00348970356546952
0.011976342725388	0.00765089575056219	-0.0016099941030117	0.0136012938636494	-0.00124161484757563	0.00248222024096386	0.00269280472343515	0.00397095112780716	0.0042487483682371	0.000620302696694114	-0.000821911274074568	0.00346646041940048	-0.00112718726851921
0.934046560846561	0.0659534391534391	-0.431613481331534	0.0629401058201057	0.00270470899470887	0.00526878306878298	0.0167739153439153	0.0145232671957671	0.00330985930735928	0.00398674603174598	-0.0067288624338625	-0.0138789234839235	-0.0211862362637363
0.227715620130159	0.0287380156198913	-0.0441059707051274	0.231028027033529	-0.00534985415607264	-0.00572593873410701	0.0423021288590442	0.0230929207738265	0.0112230681478046	-0.00553789644508984	-0.0131990020209627	-0.0248388397290088	-0.0348993131851295
0.3058961815916	0.0481636807352466	-0.0537682473946486	0.354023138363806	-0.00349974643827811	-0.00898762827868022	0.0638315503054346	0.0353980424047983	0.0114549189121246	-0.00624368735847913	-0.0228835595290577	-0.0384882248147295	-0.0516021275057503
0.325192244580359	0.0998160842395842	-0.0695750110813897	0.32414349677973	0.0197327399775808	-0.00588548332643224	0.0681576276427907	0.0478879628990402	0.0307718178580759	0.0069236283255743	0.0112779144690824	-0.0167348103058997	-0.0144591753347568
0.545637351756997	0.217272664558736	-0.175414765019903	0.309083415754573	0.00379513070330373	0.00295388695470977	0.0605726964187172	0.0385000609665351	0.00963923688550672	0.00337450882900669	-0.0192512188616647	-0.0396637545896124	-0.0526871239136187
0.119572297088122	0.00523184716070084	-0.0259496631766641	0.099488979242009	-0.00680738846246379	-0.0117515941103034	0.0154766652280203	0.00692915662392471	-0.00110012403714585	-0.00927949128638361	-0.014179372029894	-0.0178825525970868	-0.019563278410059
0.0953410996827117	0.0688220801664018	-0.0248489916835089	0.062126855530855	-0.00740219704671889	0.00744542223123607	0.0209517907498769	0.0208667080479044	0.0260975321444726	2.16125922585797e-05	-0.00666001485611764	0.00218656319686744	-0.0040729983212541
0.0715500806046119	-0.00484913718572715	-0.0147063166952997	0.0577696452781483	-0.00827786887741164	-0.00497953183999594	0.00857615875478229	0.00140409485730437	-0.00217053714598724	-0.00662870035870379	-0.009175415979506	-0.0126051755043991	-0.0168177602279598
0.126132182390729	0.0821997942750589	-0.0289947425904094	0.100356207627299	0.00852590619549812	0.0069218318626727	0.026394268586514	0.0220442240733632	0.0338484807088519	0.00772386902908542	-0.00324402888706861	-0.00806766261816566	-0.0168401734111287
0.133413464348184	0.0846174619781769	-0.0331130090833656	0.0980668603057879	0.0192781715246577	-0.00474576130068513	0.0227734090805991	0.0369676351153762	0.0176529478615851	0.00726620511198625	-0.00164176770477456	0.00626431091077806	-0.0101507207837135
0.547458664033388	0.214793060612763	-0.175759491152165	0.308490706556036	-0.017951519194341	-0.00947373597486079	0.0681687648447392	0.044566417372278	0.0118838629384037	-0.0137126275846009	-0.024635140102115	-0.0492780639967764	-0.0590384849395169
0.152834361944849	0.104459739873601	-0.0296510734655722	0.145969796220483	0.0186957254992302	0.0031751336236254	0.038519179022884	0.029033921743278	0.0111408081037658	0.0109354295614278	0.00351581699165199	-0.0020623044078634	-0.0127041395104568
0.580104017608655	0.274356734966061	-0.19369155892515	0.294305752070785	-0.00254491905005538	0.0155139259301252	0.0673243179424875	0.0560152397602965	0.0290704178570519	0.00648450344003493	-0.00604770776799124	-0.0342705226752356	-0.0424507290121486
0.0470894515638047	0.00153151557246542	0.00468584075773106	0.0805492685389909	0.000313800953724151	0.000654728415908239	0.0189411177674359	0.0116428945518752	0.00433184945691467	0.000484264684816195	-0.00393027700327701	-0.0070914719890409	-0.0101564670730584
0.203907532834385	0.0231438518382523	-0.0343151384344086	0.226055882757908	-0.00568243462694384	-0.00332274382443781	0.0384038528671334	0.020106398608453	0.00512916076055409	-0.00450258922569083	-0.0194590621467211	-0.0306836464247061	-0.036943472571128
0.654931339289959	0.271315199375253	-0.241339029491495	0.257563178965576	0.00951495456417029	0.0298231177343226	0.0720536814634306	0.0497231962483319	0.029254397633203	0.0196690361492464	-0.00759237269684421	-0.0304425565641406	-0.0375626298177572
0.389839188381004	0.0743315983811778	-0.0942713285579401	0.34986025606344	-0.00899365902540705	-0.012167224105277	0.0566606545607918	0.0284675180208708	0.0075683180687961	-0.010580441565342	-0.0304414957332655	-0.0438739533091875	-0.0562849171470758
0.0926161866606783	0.0605595251771901	-0.0256390739024392	0.0589581495925833	0.0173736601893547	-0.00505768264802564	0.0227041653229976	0.030311641401705	0.0110521288413864	0.00615798877066454	0.00511440221522821	0.00861187036955356	0.00176086044762259
0.109645437270018	0.0706066018815619	-0.0210124594925778	0.104835675609884	0.000663851608386445	0.000750461541215552	0.0273356065190218	0.0155792898360414	0.0156865646324279	0.000707156574800999	-0.00107860790239157	0.00259792149474267	0.0213698856136965
0.326857282726382	0.0969207968014387	-0.0712420747654962	0.323912993326068	0.0227892649179009	-0.0100306520412095	0.065648181351417	0.0372939121848828	0.0414931580557069	0.00637930643834572	0.0180608402816085	-0.0199857185741059	-0.0394006995122735
0.122777574786517	0.0842312451151904	-0.0271280873490269	0.0988685207023916	-0.00058294926511146	0.0276868386045471	0.0308638768947007	0.0337341579357859	-0.000786386003419723	0.0135519446697178	0.0193115065698944	0.00779508003425312	-0.0100861143017782
0.895057303992304	0.104942696007696	-0.403467303899055	0.0947626960076959	0.0269162145262145	-0.010695069568661	0.0273437806637806	0.0285570683020683	0.0111652585377585	0.00811057247877678	0.00660526288526286	-0.00252322390572379	-0.013843544517488
0.548226587904876	0.213618257502346	-0.17561786771186	0.310543508711101	-0.0126421039886297	-0.00628325558317067	0.0653483686248483	0.0393835688265739	0.00979698744060442	-0.00946267978590021	-0.0172211096436454	-0.0397656563490895	-0.0458498429487911
0.111171918735141	0.00577616799737832	-0.0221774495591865	0.0996252429155317	-0.00863165533195712	-0.0148193553261088	0.0174193853016936	0.00607536067790532	-0.00534753766449486	-0.011725505329033	-0.0126415205365881	-0.021757761695568	-0.0224150413441646
0.457989472878929	0.310104577714021	-0.123443244892137	0.349172801945285	-0.00260435082276433	0.0489616797489451	0.0744720623311398	0.0536995536207195	0.0254229862367723	0.0231786644630904	0.0111826460257347	0.0184110799189744	-0.0523811642494482
0.843374977984978	0.086631350606139	-0.367807083903209	0.134638910903911	-0.00449678639731632	-0.00648747460700005	0.0331629705506912	0.0194487213729397	0.00420705193989024	-0.00549213050215824	-0.0143553939659766	-0.0199607317450499	-0.0309184093878643
0.924938174603175	0.0583063699462887	-0.426656638984526	0.069248492063492	-0.00918830928330927	-0.0191007781984097	-0.000821700706700734	-0.00978821558071563	-0.00792857383357382	-0.0141445437408595	-0.0187952634402634	-0.0281440318613848	-0.0294125849489398
0.656998518495678	0.270090028410338	-0.242305868367151	0.253803479168493	0.000916949506525433	0.0147100909537596	0.0688204624283253	0.0479809772276657	0.0252669015314806	0.00781352023014248	-0.0086147966593354	-0.0290378750460352	-0.049074485306114
0.115850170959867	0.0717656910674812	-0.023899198143154	0.103454702870791	0.00967620213207793	0.0145786084648097	0.0599596845713544	0.0193981692846318	0.0159516283456623	0.0121274052984438	0.0112739556986167	0.00189148079827194	-0.00385054470724541
0.108437991305903	0.0130144439338476	-0.02583744745665	0.085474512728935	-0.000575711215536151	-0.0016977136459313	0.0217796504184569	0.0140509544997128	0.00896462065291088	-0.00113671243073372	-0.0044129482514275	-0.00554847617422365	-0.00821582006445948
0.656949836649855	0.26434584973898	-0.2431582517561	0.250875051596449	-0.00770296626823141	0.00795359132315032	0.0689163465622205	0.0342937376786462	0.0282285309914685	0.000125312527459398	-0.0125637414972117	-0.0290992407669829	-0.0523272116149929
0.476273299409539	0.170422300703911	-0.147884579478609	0.298807314709417	0.00152363313520237	-0.00104123760258351	0.0562849764038454	0.0368924276384667	0.0204631896464158	0.000241197766309431	-0.0117457828951321	-0.0370269080185872	-0.044599317153409
0.0119774918365801	0.0250336834888614	-0.000214573892191905	0.01578909708767	0.0135912014518806	0.0124514645903396	0.0178832560706882	0.0143558380215904	0.00935614806718025	0.0130213330211101	0.010086918617289	0.0109736213172397	0.00295008675355187
0.200193961452714	0.0760206390011489	-0.0438350168056379	0.185113098550846	0.0146912357496528	0.0035645606743766	0.0510953272495347	0.0356582879142523	0.0266718231740924	0.00912789821201468	0.000397660620912815	-0.006167820019569	-0.00841609035554663
0.585305495487766	0.360563350452154	-0.195358678983957	0.295147106299147	0.0261764271826365	0.0134177130998856	0.120757754901374	0.0630793015445592	0.0726522706063101	0.0197970701412611	0.0349566425978323	-0.0159041932058359	0.0110520626829784
0.138102602260421	0.0151837436237921	-0.0142960331141811	0.173449739433614	-0.00457726995438154	-0.00780110375204229	0.0298972394184128	0.0143563262540262	0.00589093900953711	-0.0061891868532119	-0.0152154153258196	-0.0210252106646928	-0.0289445017236732
0.0204656730895789	0.0341200446065941	-0.00295702403841007	0.0188782750366307	0.00858608453438631	0.01090289976622	0.0168305978515989	0.0248193729858368	0.013696548430213	0.00974449215030318	0.0130175094206355	0.0101967908204394	0.0189277715004499
0.093313431267521	0.0156767072136183	-0.0187545543102699	0.0838875974672569	0.00221013976544676	-0.00293430374027406	0.0167869456928346	0.0135342283697183	-0.000343263062404592	-0.000362081987413651	-0.006554221877468	-0.0047907733957421	-0.0123927406905396
0.546110735071863	0.321411271873384	-0.174027641386813	0.306585164583507	0.087877427728599	0.0543187786043615	0.0700557594909494	0.0497592190046471	0.0268962640914656	0.0710981031664802	-0.0106750991383753	-0.0373537168878251	-0.0430612663467168
0.930473518518519	0.0695264814814814	-0.429787175284161	0.0662198148148148	0.00208267195767198	-0.00385845598845602	0.0129128536833537	0.0158481120731121	0.0017277549302549	-0.000887892015391967	-0.0126884137426903	-0.0105297967772967	-0.0105671657971659
0.151554331616867	0.105077021551791	-0.0293011744747281	0.149360059724301	0.00560835079311317	0.00397430673915791	0.0921320404872266	0.061687400197684	0.032923073284612	0.00479132876613556	0.00345207560768448	-0.00206349817785376	0.0250174832286914
0.894074682539683	0.0729095715374628	-0.403294896791491	0.0971053174603175	-0.00491413587501832	-0.022463487591999	0.0159979521404521	0.00967992063492051	-0.00811872549578041	-0.0136888117335087	-0.0140937915224872	-0.0225785982061655	-0.0450792645895038
0.016210167781116	0.00111271041132428	-0.00643459746769836	0.00153187874102894	-0.00224460082841397	0.000121937892399331	-0.000113604990585159	0.000145253533314873	-0.00187217626697376	-0.00106133146800732	-0.00139228614499423	-0.0017455012208675	-0.00190860970361042
0.575323908640281	0.278672586410038	-0.190153602855578	0.297009995406679	-0.00297902738517186	0.0220850845973081	0.0813064539350865	0.0548629107448799	0.0280384483507622	0.0095530286060681	-0.00519919178270034	-0.0256822700104402	-0.0358808757056515
0.542418213973175	0.108675469319164	-0.18267256821099	0.279616051555512	-0.00556770839659582	-0.0205156629445314	0.0575779347012766	0.0112890233919274	0.0156536122645694	-0.0130416856705636	-0.0184377093623005	-0.0308543291038755	-0.0465963684454669
0.299786510408204	0.0469151472791015	-0.0646745433627034	0.287141787111544	-0.00356841862094709	-0.0106760611172858	0.0430612955468077	0.0265291406997968	-0.00068389476162789	-0.00712223986911642	-0.024972285231123	-0.0391611695983481	-0.0450716764030764
0.925467142857143	0.0595291945900245	-0.424693019278301	0.0702661904761905	-0.0132313961038961	-0.0120557239057238	0.0071815495452261	0.00252380110630113	-0.00352002279855212	-0.01264356000481	-0.0148291323137646	-0.0187960898360898	-0.0293289389848483
0.931362116402116	0.0686378835978837	-0.430961893554068	0.0639984391534392	0.0092081216931218	0.00333510582010599	0.0203262169312169	0.0126624470899472	0.00672367724867728	0.00627161375661389	-0.00405789321789307	-0.0117429894179893	-0.0135275433607785
0.198873586518866	0.0691511625192998	-0.0422359797081928	0.182909514744386	-0.00108608955785383	-0.00310399547181595	0.0454502709520516	0.0205621928431353	0.0098771969209234	-0.00209504251483489	-0.00543088018313573	-0.00845376855237914	-0.0119466557777174
0.925128518518519	0.0601639486471816	-0.42569045690544	0.0704181481481482	-0.00558670255670246	-0.0184417178710772	-0.0043776281643193	-0.00755824490324497	-0.00829519693269698	-0.0120142102138898	-0.026934479127366	-0.0287148566447026	-0.0388903844058991
0.0262714792084339	-0.000465875152857669	-0.00901550789092179	0.00976856873675478	-0.00421266204235914	-0.00355979075382421	0.00115785420208219	-0.000969352495863506	-0.00217592012915	-0.00388622639809167	-0.00351442929490116	-0.00470453217908224	-0.00525233851683247
0.853913778073778	0.146086221926222	-0.374547065963022	0.126438444148444	0.0144811954711954	0.0108831507381507	0.0457501048026048	0.0299913537583274	0.0244540466015465	0.012682173104673	-0.00246430148641064	-0.0032927862877864	-0.0187442051031758
0.0973562819973088	0.0406164707565762	-0.0159257589882135	0.0996131533072566	0.00692575462681654	0.0153245449371878	0.0292572997988434	0.0176779609841092	0.0149303149790269	0.0111251497820022	-0.0013826662732242	-0.00558510230051378	-0.00615433216983963
0.0735218117117387	-0.00188770280463083	-0.0133346798021138	0.0634255969658907	-0.00558428093834648	-0.00691973457485014	0.00916110840263847	0.00393072136095378	-0.00217751984988286	-0.0062520077565983	-0.0114238931641106	-0.0122318118112008	-0.0189818173200715
0.902975978835979	0.0970240211640212	-0.40866880434943	0.0893190211640211	0.0116753896103897	-0.0135937184306921	0.0314130687830689	0.0230189153439153	0.0155206921781923	-0.000959164410151203	-0.00630961936211927	-0.0156518815174466	-0.0137019134351487
0.111968152223347	0.0730675236755161	-0.0225062817489517	0.103642091977981	-0.00251774644158941	0.00872087304077464	0.0652781590109325	0.0143347192801154	0.0116363246832665	0.00310156329959262	2.26281997927902e-05	-0.00491472907047107	-0.00848401017861813
0.124692429752691	0.0831650272817195	-0.0285548861527546	0.0970885474119452	0.0112536228260795	-0.00248282284471173	0.0286365624499062	0.0305808077499642	0.023589066075604	0.00438539999068388	-0.00118647823576942	0.00622299310438731	-0.00621344110008315
0.930723677248677	0.0692763227513228	-0.429637199343212	0.0648896560846561	0.0024299543049543	0.00168404761904761	0.021030052910053	0.012376222943723	0.000609360269360315	0.00205700096200101	-0.00183803872053867	-0.00683717217967217	-0.0157737920793802
0.661242196441129	0.316340715281053	-0.244373358623228	0.253778391956633	0.0247092552490723	0.0181137549948461	0.100713907126074	0.053941925544217	0.0720569109763997	0.0214115051219592	-0.00679461023841743	0.000864834892800759	-0.00654647376326356
0.0512332571066231	0.00671206872792988	0.00366500464199173	0.0766243822957049	-0.00050135098322613	-1.54901468321644e-06	0.0195648888655818	0.0124717806047289	0.00591426245080262	-0.00025144999895467	-0.00493107247067173	-0.00789064984852152	-0.0113621077051404
0.0154479474729499	-0.00017675223495062	-0.00326899676549974	0.0111485131942873	-0.00261235758950254	-0.00252608133425028	0.00174478704133265	-0.000693689175935718	-0.00172720468399486	-0.00256921946187641	-0.00379117550259924	-0.00344568711624402	-0.00512465302163028
0.561767626102435	0.186521477479921	-0.190841784830473	0.279157110088817	-0.00526787711537124	0.000489795444142072	0.0667350667088729	0.0446716046175402	0.0182685263349506	-0.00238904083561464	-0.0211370608941173	-0.0334858191421971	-0.0488965204582203
0.0624542178979697	0.00591774031399644	-0.0126995050690847	0.0503835263290877	-0.000846253210749277	0.00147749313791336	0.0146490980323969	0.00956007455851615	0.00447791180558921	0.000315619963582037	-0.00283999163989378	-0.00590650306336389	-0.00879067790073219
0.89106543049543	0.10893456950457	-0.400890873019139	0.0984545695045695	-0.00316755834744953	0.00106106412106421	0.0226342595367597	0.0125018464868465	0.00213415704665709	-0.00105324711319266	-0.00568191764390291	-0.0227480275198657	-0.0249251164576164
0.904398492063492	0.0956015079365079	-0.410794168179337	0.0880315079365079	0.00921406900289246	0.0130056685906685	0.0291925000000001	0.0182592615935263	0.0155166774891774	0.0111098687967804	-0.00687387510637516	-0.0110779832204831	-0.0185910710512686
0.399226270642643	0.0713931133034096	-0.096524682136334	0.347699164139966	-0.0173911290800329	-0.023530658599465	0.0570914655525522	0.0293418604715718	0.0061410598066638	-0.020460893839749	-0.0311705346595634	-0.0460208323529919	-0.0622504317951726
0.00837797416671118	-0.00174586455908985	-0.00225420676215648	0.00613934215279371	-0.00307292979249514	-0.00344676288901952	-0.00155754284536098	-0.00288786882788904	-0.0024933479985712	-0.00325984634075733	-0.00317575893485448	-0.00430489706430143	-0.00440614021695844
0.0526654883313274	0.0215284183690204	-0.0183995261980814	0.0199601965055221	-0.00114901557012445	-0.00517231077984699	0.00819156009577442	0.0063428675617019	0.000209580897276213	-0.00316066317498572	0.000173184810478136	-0.00305956610390778	-0.00431997970429314
0.126023033475724	0.0224168255664481	-0.0178182262502401	0.145965883665829	-0.00350380890558008	0.00297982132410407	0.0319716101498163	0.0238726305911206	0.00874037154407456	-0.000261993790738019	-0.00982229735073467	-0.012092948546434	-0.0187568597843066
0.855288451548452	0.144711548451548	-0.375921559608421	0.125610992895993	-0.00695615551517725	0.00291069705893232	0.0306660662485663	0.0204065917552756	0.00902198211918792	-0.00202272922812252	-0.0109645803842127	-0.0136838939201684	-0.0259548907079397
0.448705541639825	0.32420734052793	-0.116781963815122	0.352504013935807	0.113799476713654	0.0740299921558247	0.0728163725591053	0.0732545789319735	0.0759942832811424	0.0939147344347393	-0.0195707371053705	-0.0386125254906681	0.0257402380219737
0.0712599347302208	0.0462925486746504	-0.0223266553236296	0.0343125196463883	0.00266496260707104	0.00457760257567795	0.021650434291565	0.00663149365693508	0.0114623702525041	0.00362128259137449	0.00166087083940678	0.00222399208543075	-0.00225846529475782
0.142533776685969	0.0554982994115098	-0.0235677146174122	0.149162122644976	0.0111065060418283	0.0112685509118998	0.0445606213193729	0.0312861445694804	0.0176453801101474	0.011187528476864	0.00634096034486334	-0.00255458044008045	-0.00914918207792462
0.580216472195172	0.279121385675399	-0.194885719055628	0.295358786630023	0.0136294235795263	0.0192119335705999	0.0801564319244524	0.0674687932736047	0.0341359030937775	0.0164206785750631	0.00223087608995931	-0.0194911677480573	-0.0330711990743883
0.893401239131239	0.106598760868761	-0.402468715901704	0.0968587608687609	0.00415944370444377	-0.00103455562955557	0.0264292635142634	0.016507911337029	0.00806132339882337	0.0015624440374441	-0.0101500902909726	-0.00611924027597788	-0.0164918047693048
0.571593125435453	0.280208088033346	-0.187807223548188	0.301993972115235	0.0177036526137195	0.0212797661395189	0.0790015627416381	0.0621274508579238	0.0345123534220894	0.0194917093766193	-0.00178236701673518	-0.0131980211341882	-0.036945827227738
0.124793225610839	0.00769104334534097	-0.027979613627614	0.101220859404353	-0.00768384062303966	-0.00500146637596005	0.0186763420457279	0.00670968041516128	-0.00185482666409691	-0.00634265349949985	-0.0135449749355481	-0.0195239654492297	-0.0189421147023602
0.662507133088879	0.316729733623257	-0.245533673927205	0.25054200231743	0.0860936586084904	0.0196875783404044	0.105143143960997	0.0514339525712888	0.0429648787662351	0.0528906184744473	0.00951626290621344	-0.00923597182706359	0.00327843428461527
0.044988536598087	0.00419668308505422	-0.0138345665935931	0.0217478693367999	-0.0031676654420348	-0.00415080194139128	0.0020856943534275	0.000958347704884933	-0.000924138384008059	-0.00365923369171304	-0.0047354462374776	-0.00425587092235765	-0.00741449223240672
0.932583201058201	0.067416798941799	-0.432368966410763	0.0639234656084656	0.0159190211640211	0.00711314814814823	0.0297344973544974	0.022055291005291	0.0134879894179895	0.0115160846560847	0.00615788359788361	-0.00345908489658486	-0.0137310342217695
0.0509483192907185	0.00585167599688229	0.00437957697227752	0.0751791216424874	0.000286899368370001	-0.000961787541805315	0.0196698573000554	0.0120532805661372	0.00525433908786736	-0.000337444086717653	-0.00490749206886788	-0.00839859565000168	-0.0115877624406062
0.661448680781756	0.269013467043064	-0.245702026456252	0.249936041276521	-0.00124295533703267	0.00432367892172814	0.0672388352451108	0.0427922359254367	0.0275262389184685	0.00154036179234773	-0.00798542780331135	-0.0240368825782699	-0.0399228953688355
0.0826006419487818	0.0522193235145755	-0.0226609194999709	0.0507337359960945	0.0119811135731572	0.00598884481201711	0.0326460354205318	0.0155328549000919	0.0108978335991414	0.00898497919258714	0.0061590769034966	0.000838857120356362	-0.00342686346534982
0.883538013283013	0.0689899625312919	-0.396636248173061	0.103543653383653	-0.00538475618063861	-0.013468673949523	0.0172972458097458	0.00953579355829359	-0.00589966587728319	-0.00942671506508086	-0.0213736995887195	-0.0248464588989143	-0.0312496920566299
0.06169879486181	0.00698426251577553	-0.0172709011041224	0.0338110337111804	0.00387194845345535	0.00185408240308169	0.0101585612326413	0.00929340080989528	0.00632169900094898	0.00286301542826852	0.000744007866271594	-0.00308474548847738	-0.00386393000140786
0.853778473378473	0.146221526621527	-0.374667317996437	0.126900415510415	-0.000632336786307364	0.00309949180449165	0.0390725319125318	0.0232865605037662	0.0127810777648276	0.00123357750909214	-0.00753656167287597	-0.0181282237671171	-0.0251370970044461
0.00809498100497633	-0.00309768156042041	-0.00181975423774992	0.00614866988452925	-0.00289453204069352	-0.00347167443905394	-0.00138390313830698	-0.0026928008758498	-0.00250087337313985	-0.00318310323987373	-0.00375308795570212	-0.00400366571523234	-0.00440323427453255
0.456007828131589	0.242739574263887	-0.140496844122606	0.282408846395107	0.0191388209862047	0.00496781652049993	0.0608257996057135	0.0452749313761766	0.0263295923692859	0.0120533187533523	-0.00800852522911311	-0.0184862718245009	-0.0327217604949539
0.93359955026455	0.0664004497354497	-0.432371041056926	0.063973783068783	0.0254464814814814	-0.000992169312169389	0.0211529100529099	0.0110170767195766	0.0117305158730158	0.012227156084656	0.00662480880230876	-0.00504058201058211	-0.0139818133718135
0.55253383620834	0.320803001910186	-0.176920290044969	0.308402431721345	0.0133689393538812	0.00605596582067447	0.0842383280961172	0.0563312027797981	0.0723725003333494	0.00971245258727782	-0.00705354786519308	0.022408410525192	-0.0425962359669332
0.0381154567690547	0.0174007756019713	-0.00305148105210726	0.0305166480079396	0.00653140916125408	0.00449154721742179	0.0135281529983479	0.00934254264189346	0.00933241177373245	0.00551147818933793	0.00410767670787168	0.00163435765285832	-0.00259318554586284
0.0296019392691661	0.0118143890426077	-0.0108903628638907	0.0107310499272218	-0.00214983748031352	-0.00383262860811795	-0.000696690960383252	-0.00189510907974339	-5.17041619257155e-05	-0.00299123304421573	-0.00277913352890653	-0.00253974631868415	-0.00314684104747531
0.932189894179894	0.0678101058201058	-0.430521652906511	0.0650117724867725	0.00960105820105817	-0.00110681762681764	0.0204976058201058	0.0137550192400192	0.0148118434343435	0.00424712028712027	0.00532791005291011	-0.00849828042328038	-0.00827515873015872
0.551535404330502	0.317946475214379	-0.178127198746836	0.309816223174583	0.00578636758308904	0.0134640126959321	0.0801746051394359	0.0570757403600038	0.045120738607227	0.00962519013951058	-0.0073804439495273	-0.0303816352892238	-0.0195809172551238
0.905752328042328	0.094247671957672	-0.41057637365623	0.0864626719576721	0.00672974266474269	0.0085850048100049	0.0235281084656086	0.0214051587301588	0.0138967379842381	0.00765737373737385	0.00106329351476409	-0.00786243987493973	-0.0130193396418395
0.666360507835277	0.313163938037989	-0.24698107382111	0.253317606217479	0.0205918085687715	0.023197882088424	0.0797219980631979	0.0801443424910291	0.0356570847961153	0.0218948453285978	0.0023138389502082	-0.015742262289302	-0.0260232841213871
0.0139332555735363	0.000397696039136692	-0.00258568205637655	0.0101697758921247	-0.00100942328646901	-0.000607945420781592	0.000745739701157912	-0.00011510714448518	-0.000485204691838192	-0.0008086843536253	-0.00301638462389388	-0.00267148626811219	-0.00420327253196551
0.08582672252379	-0.00200457813786227	-0.0212550318477757	0.059126204029436	-0.00558485690619712	-0.00968151146049914	0.00921877336698582	0.00385538704018856	-0.00264274330009501	-0.00763318418334813	-0.00751209107027423	-0.0142441115488046	-0.0173721676431528
0.143270726197373	0.0469842839208255	-0.0255776844311269	0.149744028699506	0.0123162464914002	-0.00228207432736169	0.0349130373399026	0.0294686252467362	0.011597961629599	0.00501708608201926	-0.00613701725805466	-0.0120278022536295	-0.0178198401641421
0.0470262886651252	0.0201825261151815	-0.0160792392626399	0.0178145602009531	0.00711528212936741	-0.00324892088442744	0.005365292504788	0.00623278519921642	0.00524157236424843	0.00193318062246999	0.00774260579230941	-0.00417987802206415	-0.00168565087853221
0.0968794652591065	-0.000988875400373776	-0.0251228378254826	0.0607522300962479	-0.0103408852536615	-0.00827301532136977	0.00675402672647459	0.00105659286459903	-0.00336907932815014	-0.00930695028751564	-0.0117541182272575	-0.0153341160889257	-0.0197756497067895
0.00952864311695642	0.00842406174392251	-0.000876424807709731	0.0101932498955823	0.00454723924304339	0.00150828636485281	0.00699183324551088	0.00514594641746621	0.00172987991315916	0.0030277628039481	0.00115412154895401	0.00389838017376196	-0.000568447307054973
0.365717112403913	0.136454510390673	-0.0979045466927843	0.278615974946291	-0.00516071969832393	-0.001821682412671	0.0708297243353315	0.0436154997026934	0.0276544082822106	-0.00349120105549749	-0.0130123871021142	-0.0284294147623252	-0.0367770936717841
0.660549906560966	0.267748066854977	-0.245194092777785	0.247700137501252	0.0198842825202539	0.016896605711294	0.0706670220410553	0.04557094254379	0.0277971003525964	0.018390444115774	-0.00127073689495882	-0.018036538994434	-0.0311369237753064
0.0244439214054708	0.000311794613414098	0.00179261905398903	0.0240429191580202	1.44255424441957e-05	0.000180238675422332	0.0102417983935497	0.00621579266788666	0.00238388616121848	9.73321089332638e-05	-0.00207461016929197	-0.00372787680881441	-0.00554474834282188
0.198112693916481	0.0217258437846994	-0.0249102490484369	0.256177148269825	-0.00843666749649563	-0.00490851687139285	0.0450842384212427	0.0257399055274307	0.0105231812303027	-0.00667259218394423	-0.0190792432975261	-0.02678449614199	-0.0356763686517287
0.931802248677249	0.0681977513227514	-0.430160293800338	0.0649460846560848	0.00881662578162579	-0.0015707142857142	0.0244367195767197	0.00960674242424253	0.0118828042328043	0.00362295574795579	0.00871712962962978	0.00214224238180127	0.00270175315425325
0.0256139779533132	-0.000865093951859981	-0.0089840616254336	0.00903144480467982	-0.00326986110809736	-0.00419713362835369	0.000851518564496629	0.000106308405305518	-0.00163676476300415	-0.00373349736822553	-0.0029358651606978	-0.00409533887658489	-0.00627292155378341
0.022459366941349	0.00528092228940529	-0.00702957464824749	0.0102738650118793	-0.000173591655085254	-0.00215447243742449	0.00279697124689119	-6.79089599900616e-05	-0.000761434998471821	-0.00116403204625487	-0.000981782409572498	-0.00156855996007532	-0.00327275132653978
0.304692471140479	0.0450973846625471	-0.0667933966061753	0.2904804242764	-0.00645656416417711	-0.0286665195134005	0.0438288050364462	0.0287325324204569	0.00833585380501389	-0.0175615418387888	-0.0219513842820425	-0.032405473941269	-0.0468387652478166
0.657988031404601	0.32214084910898	-0.244390957166064	0.247679185029424	0.0131266417691779	0.0166037373291067	0.103667821996845	0.0592405460575903	0.0604683344640998	0.0148651895491423	0.0113997927673236	0.0184141478876206	-0.0276765402867097
0.113067119124783	0.0677061853764231	-0.0285745296208097	0.0800618310913105	0.0283023917595391	-0.0033733238125008	0.0260480276400993	0.0215452187928614	0.0169098534362034	0.0124645339735192	0.0142987211405255	0.00393592135857596	-0.0101805921585077
0.64490343358382	0.176882232991427	-0.237780255042259	0.250616235918318	-0.00475143720770577	-0.00619929948035047	0.0539915774106131	0.0272583504567504	0.0103388207965128	-0.00547536834402818	-0.0298732014664985	-0.0433272097166374	-0.0594800580890861
0.306803670128978	0.0511600244907944	-0.0527475028248308	0.356617195720148	-0.00326612276493432	8.87491736920598e-05	0.0638762349159078	0.0327849853063825	0.0160928443606311	-0.00158868679562113	-0.0223860367682828	-0.0370736168057709	-0.0527286345673036
0.895571197691198	0.104428802308802	-0.403620700624303	0.0946743578643578	-0.00345338624338609	-0.00757890331890321	0.0300546753246754	0.0170146428571429	0.00819205405705425	-0.00551614478114459	0.0112955720151309	0.00950220686720693	-0.00709150721661589
0.41375649185027	0.0767803675193369	-0.106884700494938	0.341228725541034	-0.0116962117057847	-0.01644881456459	0.0547667815318347	0.0232252992998138	0.00683349071029477	-0.0140725131351873	-0.0296761326272689	-0.0434508635592574	-0.0529910784969216
0.414862016040089	0.0718689212219087	-0.108541461927775	0.343331534684549	-0.00807865931767243	-0.0204173752607822	0.050328573692267	0.0183310252221543	-0.00115319805074149	-0.0142480172892273	-0.0458588559532585	-0.046772742863613	-0.069385996201811
0.0900274258609925	0.0107945799205484	-0.017526611400951	0.0802502649095696	0.000351673233511873	0.00393383180739054	0.0182796210963504	0.01261040161037	0.00706577200370569	0.00214275252045121	-0.00282011588278638	-0.00741145907969644	-0.0105080494415704
0.657095236286004	0.319962095108977	-0.241844780966874	0.253941424775299	0.00965681060093626	0.0196167770368426	0.0885411596068053	0.0577196812377232	0.0735665125875037	0.0146367938188894	-0.00274861296154949	0.0118981622438241	-0.0265931621796101
0.844818615273615	0.0848471692071002	-0.369210820869817	0.13257194028194	-0.00530225386841765	-0.00344272842024396	0.0223629921113745	0.0143809076163487	0.00525236851730726	-0.0043724911443308	-0.0172230560507841	-0.0235798357976097	-0.0331174353148981
0.10434072413122	0.00442954949871953	-0.0188631209250747	0.0963274597725087	-0.00885387681599596	-0.00670695293899003	0.0173683396204702	0.00559139256067197	-0.00501463410865947	-0.00778041487749299	-0.0147706416817935	-0.0186569372693297	-0.0205417779902915
0.936552486772487	0.0634475132275133	-0.433390345802508	0.06056917989418	0.00944315536315543	0.0109987830687831	0.0266245767195767	0.0109083621933622	0.0144044179894181	0.0102209692159693	-0.00109188552188544	-0.00880714384743786	-0.0048043518518518
0.0644647245449746	0.0213673855454881	-0.002534824354689	0.0868221322190351	0.00245096342683035	0.00138475338465496	0.02106605723026	0.0142735597292651	0.00717115826976648	0.00191785840574266	-0.00290211243194436	-0.00656853667213927	-0.0101205809566041
0.444368412597623	0.164073520738653	-0.134309250652816	0.286593186479642	0.00364635728936963	0.00998629193584438	0.0687679615416755	0.0431056926043183	0.0221956037850088	0.00681632461260701	0.000480622078844639	-0.0157216399305658	-0.0355200304927649
0.932984444444444	0.0670155555555556	-0.43143697291031	0.0640055555555556	0.00186738095238093	-0.00277076719576708	0.0188221428571429	0.0104779100529101	0.0109755868205869	-0.000451693121693131	-0.0109362866762865	-0.00897618686868684	-0.0102332718207718
0.89408360990861	0.10591639009139	-0.402294979579598	0.0950469456469457	0.0112513371813372	-0.0127055783323431	0.0293283742183742	0.0336062457912458	0.0190026731601732	-0.000727120575502949	0.011231096539626	-0.0114769397459838	-0.00839601214574903
0.118847706930478	0.00596067982538961	-0.0257935843445942	0.0985259545969913	-0.008067092705302	-0.00540201578808333	0.0146292470658819	0.00647532132042064	-0.00443276311766071	-0.00673455424669267	-0.00949046133606829	-0.0179409014430517	-0.0212235427067607
0.546803025456799	0.21609414978028	-0.174435513083087	0.311360600810783	-0.00792954442327687	0.00159573616627606	0.0696122323794491	0.0390766720477443	0.0146867141490501	-0.0031669041285004	-0.0296020167837844	-0.0368228527662159	-0.0609158720377856
0.302884545316121	0.101661746777598	-0.0657052625174119	0.28369651005363	0.00709174911497606	-0.00800704213445208	0.0639616672031696	0.0483656284074663	0.0241105208485731	-0.000457646509738008	0.00477328020747253	-0.0062176749843858	-0.0363226655586635
0.0479480434705168	-0.00426216240517941	-0.00788516156193284	0.0387726929334981	-0.0108807143843644	-0.0105451455502174	0.00176967272193581	-0.00166869087338648	-0.0056977243723115	-0.0107129299672909	-0.0118540890975936	-0.0158569829910609	-0.0168441059389069
0.892274846079846	0.107725153920154	-0.401599630772722	0.0969818205868206	0.00937126503126506	0.0045442616642617	0.0455867544492544	0.0184580976430976	0.0223384435009434	0.00695776334776343	0.0138034139009139	-0.00655108253345082	-0.00683123154623144
0.222368284103054	0.0256859236306637	-0.0417220675077933	0.229690797497003	-0.00122863004098264	-0.00405018765681703	0.0395270595451347	0.0269742222947736	0.00743999883065991	-0.00263940884889982	-0.013746823286528	-0.0227431051829977	-0.0341761733280524
0.0673605578173619	0.00971498865373052	-0.0148874695383596	0.0532224704979281	0.00183370777166708	-0.00208976808790043	0.0116754807844766	0.0106729261401958	0.00188261049759766	-0.000128030158116674	-0.0046714954014493	-0.00492871953691688	-0.00646751261463399
0.0178519233069073	0.00302380366444419	-0.00719253168974452	0.00240016579652368	-0.00179583705069744	-0.00153269842059368	0.0012330589710968	-0.000810297490248774	0.000124495876391059	-0.00166426773564556	-0.00260353513572278	-0.00146150532088325	-0.00233277566186315
0.274648099487294	0.0441227482782192	-0.0541048913087872	0.281060063196991	-0.00985959787896151	-0.00823839447370495	0.049192158578271	0.0273865273165935	0.0144547035596475	-0.0090489961763332	-0.0149849969860422	-0.0303255868628229	-0.0428433025502166
0.661278159884389	0.269156822437174	-0.244653462579826	0.253966201770008	0.0123876509066563	0.0173437454854439	0.0626465016335441	0.0371674778512213	0.0344139764740264	0.0148656981960501	-0.0054106940611266	-0.035677557787806	-0.0403077263501462
0.115420524467473	0.0722332689122897	-0.0291018495489417	0.084136703645706	0.0166373679063658	-0.0024926023853563	0.0288017992696294	0.0259789816523679	0.0266898956218799	0.00707238276050476	0.00481724160820499	-0.00220721325593794	-0.00196399160050723
0.139913848250345	0.0967586751718453	-0.0270210680206778	0.136563034192086	0.00534546911288086	0.0170671148240139	0.0307529084632834	0.0716615273271179	0.0165594646984224	0.0112062919684474	0.0493445810048043	-0.0063765122666628	0.0192866518436434
0.152303894016817	0.0464648325216206	-0.0296352896420427	0.150884123096496	0.00514368280758226	-0.000116406636049088	0.0315576631873633	0.0147521359492106	0.0105406098688849	0.00251363808576657	-0.00689710169706562	-0.010734910084546	-0.0215358071220953
0.125024798010607	0.00640579448344719	-0.0282632135633212	0.101668774736217	-0.00547425510948533	-0.0117288300190816	0.0153371424928138	0.00704779365992125	-0.000774198529139292	-0.00860154256428344	-0.014651169766712	-0.0212115978723922	-0.020253425055626
0.0381831178493599	0.0216082809288024	-0.00335495384865843	0.0286324899481554	0.0021643411745409	0.00710008482429232	0.0167470032954704	0.0133919120713379	0.011037821905338	0.00463221299941661	0.000273951148130204	0.00394462413066477	0.00285260134582335
0.202020739581346	0.0683199054138108	-0.0444130075960496	0.183392016294494	0.0126082821356994	-0.00128633508666906	0.0426605687484069	0.0274040294707624	0.0132812145420213	0.00566097352451514	-0.00692298696050317	-0.0172618374161592	-0.0188488480195409
0.65087157698912	0.275341855527205	-0.240115807543367	0.255426307462319	0.0211063456672497	0.0106677954012027	0.0684995250675349	0.0536010879375761	0.03750110736983	0.0158870705342262	-0.00380253318309443	-0.0130167663705125	-0.0430018187730679
0.660564920839461	0.270501973761701	-0.246452726769424	0.247624079318087	0.0124694235049777	0.0118284640518328	0.0660011205940525	0.0485807571479271	0.0321723771812654	0.0121489437784053	-0.00944355869314584	-0.023307045723179	-0.0289864590764455
0.529617578609482	0.122672398883766	-0.164890841462188	0.314909030829793	-0.0121590404431621	-0.0147808902583474	0.0551652837373674	0.0259693425335334	-0.00142226040092597	-0.0134699653507547	-0.0380390395555676	-0.0471464972795542	-0.0715036495792701
0.901893174603175	0.0981068253968255	-0.407562660299639	0.0912790476190477	0.00995033559033565	0.00600208994708995	0.0227695809582574	0.0179526984126984	0.0180904316979318	0.00797621276871274	-0.00199629701453219	-0.009060839160839	-0.0148961550930437
0.207907603451516	0.0304200738100618	-0.0334276759105803	0.227981894987119	-0.00601707324399223	-0.00562973142648893	0.0383822642892511	0.0220465533393912	0.0083712152560349	-0.00582340233524056	-0.0146071887209475	-0.0246095244873232	-0.0357481086016892
0.928754682539683	0.0712453174603174	-0.428599805178707	0.068071984126984	0.00988270081770071	-0.00928428571428586	0.0247023809523808	0.0144859788359788	0.00827865079365075	0.000299207551707426	0.00469132275132256	-0.00187749398749404	-0.00620899480149495
0.0797857161561383	0.0102742055483349	-0.0200412518946662	0.052340701638941	0.000977081775810421	-0.00188013123600943	0.010981794100624	0.0063826306244041	0.00400165576025069	-0.000451524730099503	-0.00150139664158845	-0.00552600815765185	-0.00792454626064021
0.0224505659636743	0.00473692052938354	-0.00719386026987937	0.0106726149921571	-0.00406984591545248	0.000290616781283233	0.0021530120893847	-0.000468016092655055	-0.000124743991441408	-0.00188961456708462	-0.0030739138879623	-0.00303782973666855	-0.00476971549735082
0.318015358549153	0.0945588493127796	-0.0665264348572141	0.322492081064374	0.0324922653887934	-0.00515843499920182	0.0688609352117819	0.0689433064042816	0.0205541629520186	0.0136669151947957	0.0143698439049866	-0.032153574213519	-0.0287458558662523
0.849909389129389	0.150090610870611	-0.371375562217652	0.130723944203944	0.0041879706056156	0.00388943239022199	0.0346823020933316	0.0291097522823182	0.0245737311000548	0.00403870149791874	-0.000664771443153689	-0.0132052907277906	-0.0210050258825567
0.208100334431077	0.140454004299791	-0.0476938402723119	0.181613101216872	0.0219725464473052	0.00595694757347298	0.0883079024291358	0.0857994394715731	0.0282609960931289	0.0139647470103891	0.00754076132164647	0.000872046895315642	-0.0193511785728951
0.567410180603659	0.174539542317165	-0.185898383455866	0.296295660753884	-0.0137359388641413	-0.00755059061261365	0.066327123355018	0.0375358333549998	0.0147179409526714	-0.0106432647383774	-0.0190744280411242	-0.0315680771775428	-0.0593535446179965
0.89073296980797	0.10926703019203	-0.400315631786397	0.0977686968586967	-0.00116106264106275	-0.00104180615680627	0.0191618131868131	0.0108260324860324	0.00506071924091267	-0.00110143439893451	-0.0156608599226712	-0.0183030907641551	-0.0301630935179372
0.656789969106155	0.264456782484028	-0.240283730959637	0.252598932518076	0.00334326140998764	0.00546345040847218	0.0676981255732541	0.0423232287183577	0.0183055037091996	0.00440335590922991	-0.00742617554617586	-0.0387691232563098	-0.0386253079373294
0.0941236644259218	0.00768580583220596	0.00122601638449199	0.15424743706646	0.000107988123328864	-0.00282679828431995	0.0305655773636581	0.0164460390685354	0.00767498810763899	-0.00135940508049555	-0.0104355277841046	-0.0167771521274872	-0.0221485079293989
0.557009536901351	0.17731904090065	-0.180736496844692	0.298089735799816	-0.0105208272620579	0.00173200313275612	0.0625000595135459	0.0475555762422886	0.0238769236737284	-0.00439441206465085	-0.0323216670376485	-0.04076858850605	-0.0630074476928333
0.562418424416852	0.178638982276786	-0.183541148604901	0.297072276914256	-0.016366717313188	0.00384966248565421	0.0632476469064756	0.0460122726797516	0.0202565911894843	-0.00625852741376687	-0.0229470711547011	-0.0281720275296593	-0.0524008905807094
0.480300841251123	0.170595467473352	-0.148743857628451	0.295878335402941	0.00277425980635859	-0.0130715782512528	0.0563833434099818	0.0458088968637464	0.0089885761286233	-0.00514865922244712	-0.013569790779659	-0.0281997380494422	-0.0420723613245927
0.107241602815022	0.073398294604649	-0.0191096082761007	0.105288367115612	0.0671288730970082	0.0110526359806958	0.0225489378263179	0.0208279426131584	0.0130893989775317	0.039090754538852	-0.00234580931006394	0.00114938662005488	-0.000402523615143868
0.933577116402116	0.0664228835978836	-0.431687585646706	0.0630645502645503	0.0133239947089947	-0.0104394107744108	0.014941970899471	0.0105651058201058	0.00670725589225596	0.00144229196729195	-0.00594901524401525	0.00659629629629632	-0.00639639268139269
0.931656825396825	0.0683431746031746	-0.431460113029931	0.0638381746031745	-0.00325169312169304	-0.00261888888888884	0.0212509523809524	0.0141437698412699	0.00946845478595482	-0.00293529100529089	-0.00199468355718357	-0.0173087396644749	-0.0170386748436748
0.00831907276664679	0.00116400044377914	-0.000652816184155283	0.010796956401008	-0.000747340587631943	0.000310536484482595	0.000610160592898153	0.000347714157283652	-3.36269993843254e-05	-0.000218402051574675	-0.00132470770434929	-0.00242743945242897	-0.00248186291506301
0.0170401953991877	0.00276832526891945	-0.00475415009954293	0.0109080799690246	-0.00278703862372927	-0.0015844358922293	0.0010391374045625	0.00159463810750437	-0.0016995166509266	-0.00218573725797928	-0.00176338411581125	-0.00326922361842703	-0.00379646439398711
0.924056031746032	0.0616820715715407	-0.424779170272545	0.0716239682539682	-0.0100302236652237	-0.0123133647833648	0.014131045991046	0.000735836293336289	-0.00628487419987422	-0.0111717942242942	-0.0167494883576462	-0.0192734127818048	-0.0342327132988258
0.301206807090709	0.0454717310108225	-0.0648757176531548	0.291746183591664	-0.0115394253950564	-0.0257709202590659	0.0455858947587016	0.0235030396833724	0.00193834822327982	-0.0186551728270611	-0.0171283589768794	-0.0412440193025175	-0.0462437553259134
0.933529021164021	0.0664709788359789	-0.432494604127613	0.0627376455026455	0.0120544708994709	0.0136032010582011	0.0217164153439153	0.0180901455026455	0.0115889850889851	0.012828835978836	0.0014263675213676	-0.013170784030784	-0.00337445727475127
0.6613724089347	0.317139086690721	-0.24554209820104	0.254421041720925	0.0167792181666953	0.0316067551184815	0.0808550395383911	0.0855469275706717	0.0668493609583116	0.0241929866425884	0.0263535585870954	-0.000686405116801514	-0.0295017301298724
0.419007105593937	0.113302099493148	-0.108713084123279	0.343857552525721	0.0361817051673119	0.0514227404296047	0.0630725528122901	0.053129341167537	0.0571626795389392	0.0438022227984583	-0.0113155011129154	-0.000843497782443914	-0.00948774357954796
0.000731171681903041	0.000404962532674125	-0.000102569223639897	0.000228181813508115	-5.56987922654594e-05	-0.000100462651473605	0.000103874151607085	-3.33373102794205e-05	-0.000137381434356851	-7.80807218695323e-05	-0.00020773973571407	-0.000280911262785652	-0.000277055047121171
0.0660420426170192	0.011429358776456	-0.0138839115805853	0.055592918769252	0.000851959878522046	0.00258110256312091	0.0159511113905437	0.009190854235338	0.00635601316690912	0.00171653122082148	-0.00115924447117269	-0.00278495289486964	-0.00766482498185619
0.553889372660847	0.188994756156398	-0.18969008110796	0.272733553149315	0.00241188140092818	-0.00693500918935785	0.0585072642840276	0.0453970319521685	0.0234264470633045	-0.00226156389421484	-0.0102631789918179	-0.0364391947705276	-0.043032468063649
0.113624752539113	0.0679113990283564	-0.0292649530872432	0.0823773942329176	0.0371133221127722	-0.00360727840085737	0.0291310845398707	0.016328057926466	0.0283223461967114	0.0167530218559574	0.015292075833591	0.00597651511214599	-0.00693812477439375
0.849323025493026	0.150676974506974	-0.37283187528706	0.12830253006253	0.00903183205683211	0.00965751556816763	0.0393701641876643	0.0346313394159448	0.0227145518370517	0.00934467381249982	0.00186670930233623	-0.010747908493391	-0.0194913267949801
0.108690789494965	0.00712181406691839	-0.0200008064545154	0.100188017854134	-0.00963874225843402	-0.00507090449184464	0.0189026573239202	0.00513782272279897	0.00107118811914217	-0.00735482337513932	-0.0119971281647288	-0.016611724304197	-0.0228444246004855
0.414436863378865	0.117527840620063	-0.107484554369224	0.339220914398913	0.0263335580709803	-0.00250994151381151	0.0901380143965668	0.0688483049356468	0.0365328031172287	0.0119118082785844	0.00338564272873082	0.0101438971410123	-0.0361755807452673
0.0126399755346142	-0.000549167286890197	-0.00240097058041527	0.00851846915056131	-0.0013483779445219	-0.00300164071425514	2.0896748134545e-05	-0.00093574455841262	-0.00126279399809906	-0.00217500932938852	-0.00329437466785326	-0.00349727727790525	-0.00404517931814098
NA	NA	NA	NA	NA	NA	NA	NA	NA	NA	NA	NA	NA
0.663625836662629	0.315827980754068	-0.24726955812818	0.246105816757973	0.0301354324392484	0.00180161636748766	0.0770555477062058	0.0779587266647356	0.0676891919559389	0.015968524403368	0.00444901280253018	0.0384061728927066	-0.0269902101983091
0.00886756080639524	0.0216331488573058	0.000396412010133193	0.0111892285542814	0.0135993136781056	0.00767782669614721	0.0137588738836307	0.00917481795047102	0.0114580493068056	0.0106385701871264	0.00555720219508956	0.00482648072414782	0.00746087849787135
0.301061219059729	0.0445226847965265	-0.0658175187407587	0.28328510493029	-0.00576248844692184	-0.00266903551258818	0.0421969351522485	0.0215314085375261	0.00134502676782888	-0.00421576197975504	-0.0201888374818991	-0.040002782434874	-0.0494133223245757
0.0618554539054536	0.0139069619818305	-0.00176701575880003	0.0804464026878417	-0.00189587078295991	0.0045787588702741	0.0216558292529836	0.0130689570318046	0.00555884797420039	0.0013414440436571	-0.00285787442219067	-0.00749385476403171	-0.0108831031829894
0.551655530700827	0.195383911725221	-0.187914054610873	0.278604738803056	0.0216677385425921	0.00118119618084278	0.0692077622584178	0.0491576348937178	0.0228897064564523	0.0114244673617174	-0.00825333963024566	-0.0199023114835978	-0.0312544331853647
0.932974232804233	0.0670257671957671	-0.431803654458268	0.0634807671957672	0.00730862433862434	0.0189435449735449	0.023883783068783	0.0168575733525733	0.00998336834461833	0.0131260846560847	-0.00588216209716219	2.54105154103845e-05	-0.00257076479076479
0.0932804863701917	8.98089118157169e-05	-0.0244453280346605	0.061986029456008	-0.0112164536687292	-0.00630869221066878	0.0098669571763105	0.00456464281082598	-0.000112347549642164	-0.00876257293969901	-0.0108878482727116	-0.0123187737725461	-0.0152551046992572
0.199012291020593	0.0676905907368175	-0.0424965363670727	0.18725248137741	0.0123065828523404	-0.00247588053626957	0.0382666486432294	0.0250720643423782	0.0157041442526804	0.00491535115803543	-0.0103580190203971	-0.015009551072125	-0.0264552324350772
0.851396310726311	0.148603689273689	-0.373596281096376	0.128963689273689	-0.00289598429348426	0.00652947330447329	0.0428521365671366	0.0268202315277315	0.0193686474636474	0.00181674450549452	0.00169059455250631	-0.00793063718688714	-0.0194750508532862
0.6577120061133	0.267658334322143	-0.243957416753242	0.246607825835087	0.0204883669760096	0.0229742807051998	0.0734981620917324	0.0550972275334977	0.0218487356254699	0.0217313238406047	-0.00355976911249656	-0.0134393007641767	-0.0372505293444653
0.136872143892286	0.0159246808046064	-0.0136364632022953	0.173069707625028	-0.00484544489811653	-0.00591825865716417	0.0297010929721075	0.0166010616418851	0.00599178939616377	-0.00538185177764036	-0.0125360584389329	-0.0195568133054985	-0.0279476963916475
0.0105646019899374	5.39746173099862e-05	-0.00343607616398572	0.00507997259035806	-0.00443631856202067	-0.00115214882609141	-0.00147131932452651	-0.00345720951637511	-0.00278415636725738	-0.00279423369405604	-0.00370319293460414	-0.00352277467236569	-0.00480497654818485
0.854738748473749	0.145261251526251	-0.37407309567373	0.12717014041514	0.00581877344877346	0.00537560415075122	0.0419293148980648	0.0376509551559552	0.0139436597743214	0.00559718879976234	0.0186507843878281	-0.00909620811922296	0.0113548465868223
0.00523525908312183	4.71979451265921e-05	6.49544698520643e-05	0.00912885570335728	-0.000685945036304956	-0.000365925811483119	0.000940642848698934	0.000652263300536231	-0.000444726721249318	-0.000525935423894038	-0.00109271538441981	-0.00141319724359326	-0.0014350878499145
0.105887714002475	0.0285301394863335	-0.020159253819127	0.0994577312124924	0.00294767694541652	0.000501274688950851	0.0242952352867534	0.0140305555674464	0.00546675999383205	0.00172447581718368	-0.00545524596059832	-0.0109688481695941	-0.0119001916219731
0.326826475304136	0.0499175951421093	-0.0688895380500389	0.33077828314997	-0.0115910780220636	-0.00872272878243102	0.0505932563847294	0.0161321268315693	0.00247502821222256	-0.0101569034022473	-0.0282153149648066	-0.0396559497341802	-0.0515445961860279
0.924933465608466	0.0594929210166895	-0.425132670679002	0.0702698677248678	-0.00530921596921585	-0.0303103465924054	0.00189269303373529	-0.000397551985051869	-0.00591475154475152	-0.0178097812808107	-0.0156465737607765	-0.0255712484628661	-0.0335895779548682
0.893306084656085	0.0748796759898477	-0.402841704099363	0.0980539153439153	-0.01206600743254	-0.00190638777557584	0.0137953302576909	0.00489604441187663	0.000700048512718654	-0.00698619760405794	-0.0144838265715606	-0.0234309656156892	-0.0290295084168594
0.455034922306022	0.242178951183634	-0.141881599195817	0.285347137694126	0.0115830739989304	0.0048147484923774	0.100391149870774	0.0824831163198064	0.0207879226145214	0.00819891124565392	-0.00745700336194799	0.0190400207650954	0.00359689777347055
0.556938094397611	0.272022344905419	-0.191621593191015	0.275902221201364	0.0171799642699023	0.00204540037324719	0.0652642360127415	0.0506502654027644	0.0431743538189472	0.00961268232157475	0.00779792289893499	-0.0242678237342459	0.013601097344749
0.00843746283705535	2.83630518592235e-05	0.000439352862090087	0.00600093672479052	-0.000320938720626931	-0.000199650711445636	0.00321426134763577	0.00189424078358583	0.00073515519179077	-0.000260294716036284	-0.000736169254750441	-0.00131473854460762	-0.00201116048716391
0.367961284106227	0.225155241917996	-0.100435315100619	0.281247721089848	0.0954412763471548	0.0498657826198007	0.0607341366401403	0.117093422592356	0.0185301524752867	0.0726535294834778	0.0666570577020987	0.00258677225535237	-0.040124804392153
0.454251926217511	0.157361312671663	-0.13861188483904	0.291749315716352	0.00625861509315573	-0.00102190743959035	0.0557758190056812	0.0312271507359285	0.0118133849849393	0.00261835382678272	-0.0172467612497346	-0.0359352747141579	-0.0503988674703938
0.541656388474728	0.110262350961519	-0.181748256034443	0.278066577362951	-0.00130733018726548	-0.00768395388521814	0.0636676904418361	0.0401153128827226	0.00920459970147824	-0.00449564203624186	-0.0154938631916131	-0.0318787564536737	-0.0426322368366724
0.552515915595288	0.316102210316401	-0.178706249570341	0.303335544486937	0.00439556402539243	0.0102867052493122	0.11362476056992	0.0547962746345116	0.0306803170412173	0.00734113463735231	-0.0117458936202636	-0.0133035536352112	-0.00174123432628859
0.301120066212181	0.100961322823412	-0.0667682013587693	0.27893387838684	0.0525676444167409	-0.0151157186476204	0.106658552954365	0.0388072568518175	0.0276727779636299	0.0187259628845603	-0.00164654839862866	-0.020979800877112	-0.0267486459813847
0.552224763039312	0.311662293906153	-0.177117744736773	0.305363916805683	0.0162311577341506	0.0187280707957121	0.120398632916172	0.0581612562648015	0.0715201948570892	0.0174796142649314	-0.00304937764243007	-0.0209186069390825	0.0047190014648999
0.928725978835979	0.0712740211640212	-0.429668248363743	0.0659690211640211	0.00983784271284271	0.00225346560846562	0.0196984126984127	0.0100208128908129	0.0113559126984127	0.00604565416065417	-0.00684309061309063	-0.0113302568484147	-0.0175701464276464
0.480532822054566	0.259491967511412	-0.151378398108418	0.286630891282335	0.0282230777678147	0.00155719440287361	0.0709696360196352	0.0869548829355641	0.0134909954635066	0.0148901360853441	-0.00454614401756742	-0.0273972101883066	-0.0112324445083915
0.109306998650166	0.0363159752514411	-0.00574344189976632	0.154957339562367	0.0115537856164535	0.00956726682867796	0.0440329592146809	0.0288204426217187	0.0203009806367607	0.0105605262225657	0.00263714278429625	-0.0021041913288196	-0.00808791137915636
0.0643614736012334	0.00639338170640254	-0.0187063803253965	0.034561761597464	0.0030149697432755	0.0015028664164969	0.0127013718136746	0.00800200059290873	0.00447640725091709	0.00225891807988621	-0.00221837926302029	-0.00316453374125058	-0.00491902155258253
0.207232331209968	0.0268980910130534	-0.0346986386724192	0.227283457234656	-0.00582101428181928	-0.00674342233388961	0.0387059279468003	0.0200553415807924	0.00720612613960986	-0.00628221830785444	-0.0149840177196971	-0.0225307597456295	-0.0340525555632664
0.662449801505063	0.265753349880874	-0.245294899796201	0.248603911691512	0.0105348104084536	0.012367649720565	0.0632695154131845	0.0370153504976899	0.032945524671898	0.0114512300645093	-0.0133513794765626	-0.0269302357015776	-0.0505098695583909
0.657602423070956	0.27020585333271	-0.24465962737528	0.249672477213945	0.00995619824432714	0.0155066995680809	0.0700149718436244	0.0389549723806576	0.0362176406046476	0.012731448906204	-0.00581403558090821	-0.0165147315443797	-0.0336761691197814
0.207714033269396	0.0283596510648383	-0.0331751793051338	0.233638197452071	-0.0126796037060181	-0.00292927825011266	0.0416477293911005	0.0221484402392561	0.00335704155370151	-0.00780444097806535	-0.0185292699852717	-0.0261452151791804	-0.0339719865019228
0.0177600434383015	0.00899150960090989	-0.0041048465175944	0.0142770001937151	0.000512543927643747	-4.89077786159954e-05	0.00322105894978399	0.00430207131920677	0.000735595509395497	0.000231818074513876	0.000465862232008726	-0.00076054831773683	-0.00125355560109431
0.0752071828221011	0.054801739332382	-0.00831098975881275	0.0732325015396889	0.0201076014312598	0.00208324144904951	0.0670835862033426	0.0236348960311543	0.0156608250174315	0.0110954214401547	0.0215893301427495	0.00656275142075435	0.0105723632676307
0.658160304870718	0.271585310988773	-0.242057339140891	0.253570202135911	0.0206842607739623	-0.00801769243199035	0.0698619502473824	0.0562376532905079	0.0303779421849764	0.006333284170986	-0.00391419814488503	-0.0185557637961875	-0.0314420300939375
0.104783117846962	0.0314052507464116	-0.0195251753099741	0.0995450502715696	0.00347727109870256	-0.00132982639689681	0.0277548917639924	0.0148970843577109	0.00702969385422646	0.00107372235090288	-0.000837220900511318	-0.00656059783400399	-0.0139502633622339
0.579592741349087	0.275570371950632	-0.192241929341355	0.295515999130383	0.0045679451410261	0.0155577985694693	0.0771694222373729	0.0410510532519966	0.0377750795821677	0.0100628718552477	-0.00732643498069518	-0.0220769165822307	-0.0458084909314109
0.202445436787576	0.0268552328175857	-0.0326182245693562	0.223446979633661	-0.00620893673711528	-0.00728589491996703	0.040915006347584	0.0174943379953399	0.00666816897104017	-0.00674741582854116	-0.0182019756021367	-0.0228449844903936	-0.0348940763562784
0.657704333617448	0.268604345065606	-0.243067026762159	0.251308273745488	0.00496548119836893	0.0139874174720961	0.0649487740042424	0.0479708398804882	0.025237741119098	0.00947644933523251	-0.0199960080969409	-0.0300392904077823	-0.0456213748581648
0.539142013290344	0.113552512372116	-0.18002276133999	0.281371304752413	0.00420437635358206	-0.00987035607432762	0.0539312369660357	0.0412961685522379	0.0210729606876755	-0.00283298986037284	-0.0156614161253393	-0.0338012797585806	-0.0441347456174908
0.20028340369159	0.13972138449497	-0.0429034578698361	0.18161684360029	0.0145779369359726	0.0441799295085825	0.0541162009124746	0.0370997159018142	0.0256550911753173	0.0293789332222775	0.00194981045057399	0.044854446077751	-0.0135969185818761
0.849072727272727	0.150927272727273	-0.372828666257548	0.129082828282828	0.005925658970659	0.0113421139971139	0.0403876298701299	0.0240597845672845	0.0164973275884189	0.00863388648388652	-0.00135239978316604	-0.0086015859002222	-0.0226709820119109
0.0137544964916088	0.00724994494879445	-0.00273626879175616	0.0137993357696263	0.00344785057648195	0.00181928665494353	0.00220201721074362	0.00410295328318327	-0.00067573314191087	0.00263356861571274	-0.00136248007269779	0.00251563322397592	0.000773516286873506
0.448295294378625	0.151871275248763	-0.13539570247927	0.288522551615516	-0.00704482449122684	-0.00205722674519665	0.0550577818281235	0.0331737594373436	0.0116437645377192	-0.00455102561821175	-0.0239953007760818	-0.0369718963801643	-0.0569014557464463
