# Supplementary material for: Measuring re-identification risk using a synthetic estimator to enable data sharing
Source: PLoS One. 2022 Jun 17;17(6):e0269097. doi: 10.1371/journal.pone.0269097 (PMC9205507; doi:10.1371/journal.pone.0269097)
Supplement: S3 File — (ZIP) [file pone.0269097.s003.zip › wa/wa.vineCopula.1.7.csv]

risk_act	entropy_est	ital_est	hypo_est	g_err	g_vine_err	ave1	ave2	ave3	ave4	ave5	ave6	ave7
0.57608524566341	0.36696093989907	-0.167677871165715	0.278630262612632	0.0149374670993417	0.0180198227275981	0.123465607317715	0.065972567986046	0.0608330509180489	0.0164786449134698	-0.0100695894439897	-0.0234763603685312	-0.0354087739637462
0.393013332778397	0.0741728946272108	-0.0837670226234053	0.321045753821278	-0.0089550046016087	-0.0101671494386599	0.0543053268085544	0.0324350012141282	0.00589665545820439	-0.00956107702013431	-0.0263377250530493	-0.0407549211757905	-0.05039802161119
0.582515221832285	0.361889457225078	-0.168221737328398	0.28233170703832	0.0311092992942168	0.0292079612009117	0.0910092659388836	0.0644150562808606	0.0465610134031799	0.0301586302475643	0.0400862554322298	-0.00636359888825144	-0.0345819742544998
0.0106555704069411	-0.000664310957775116	-0.00190385878695073	0.00710969760037272	-0.00186199643216518	-0.00206992125356228	-0.000125689806342042	-0.000958005899018611	-0.00172362109551495	-0.00196595884286373	-0.00275368438553616	-0.00355922473716985	-0.003941034656443
0.0125312084131183	0.00775157900864307	-0.00212089003916048	0.011718978424943	0.00512258939618318	0.00421288504796787	0.00501330277974217	0.00231124708999131	0.00371549244770068	0.00466773722207552	0.00510798438307168	0.00293316828052377	-0.000715194513497467
0.417592079651957	0.114977284035164	-0.0942340586990774	0.313752636459817	0.0564433424444802	0.0519052359627928	0.0723981218797655	0.0492376094208007	0.0250809464747181	0.0541742892036365	-0.0166153905670919	-0.0262235213959699	-0.0466871763217211
0.0181014807761651	0.00798785241913815	-0.00265235989409443	0.00940317355771412	0.00116036135335429	0.00021964986463769	0.00631644713429219	0.00778007427315221	0.00443423798121522	0.00069000560899599	0.00423137649053387	0.000280396617705306	-0.0023677307018368
0.115536518804751	0.0736707757496011	-0.0261181092650143	0.0753525710059942	0.0157551281708065	-0.00220262092653638	0.0323843892371104	0.0241203129982454	0.0234392862349602	0.00677625362213508	0.00607406945873862	0.0117723720764053	-0.00419043885210293
0.389313222963581	0.0735233713166407	-0.0830776389479464	0.316138946043882	-0.00605785692234612	-0.00941764691447883	0.0574865055322425	0.0306098909148346	0.00813263002636683	-0.00773775191841247	-0.0320542034179976	-0.0408299787947168	-0.0566550501758062
0.555535796720008	0.270147679806927	-0.16829104235308	0.2550137014574	0.0206104943565505	0.00169349727057211	0.0777199441121603	0.0525791860399284	0.0259828808297102	0.0111519958135613	0.00260617423145448	-0.0207547283010256	-0.0319009905098112
0.088069622774593	0.0567684026490595	-0.0217851682047696	0.0464643658885024	0.011487539215201	-0.000885537547850257	0.0184416266029186	0.0229858964531197	0.007492489159901	0.00530100083367535	0.0130139926748328	-0.00651407422725564	-0.00547119983669477
0.661699887973684	0.265082863322641	-0.21654776447905	0.240357685034781	0.0130969315312424	0.00608682435425079	0.0653823619411641	0.0442032885584502	0.0296342723953936	0.00959187794274663	-0.00423338792223116	-0.0255118669439773	-0.0460365602301034
0.0357494662590727	0.00323195687398233	-0.00436592271552834	0.0285685122897839	-0.00062225804092441	-9.38638453355581e-05	0.00699447266394092	0.00416128535314644	0.00163235255858146	-0.000358060943129984	-0.00339819154350057	-0.00458658310088946	-0.00654073588270936
0.932738526077098	0.0672614739229025	-0.38509121161987	0.0635281405895692	0.00521575963718823	-0.0165650031171837	0.0201015079365081	0.011817403628118	0.0046100958565245	-0.00567462173999767	-0.00294671511028644	-0.0057454710368996	-0.0101998922902495
0.370298418252582	0.133578295308505	-0.0879065115877735	0.257591328475199	0.0139501501683634	-0.00391691942720418	0.0577756224531945	0.0420581963136334	0.0275361512232765	0.00501661537057957	-0.00683544660637486	-0.0155780478063183	-0.0379857040931199
0.55869330255336	0.268166745486971	-0.167599413066208	0.25617712699421	0.0170666947683678	0.00546213499148052	0.0732475765663377	0.0497051459138974	0.0358860392329506	0.0112644148799241	0.00163009722590224	-0.0158510685067857	-0.0283049681026735
0.895111574933004	0.104888425066996	-0.359647828973805	0.0938581220366934	-0.00577021438878578	0.00322697381983095	0.0286102958152957	0.00999420650777794	0.00608661770768915	-0.00127162028447747	-0.00847728612657195	-0.0151342802202467	-0.025216177631892
0.0444010116806021	-0.00468475472835064	-0.00644124791217193	0.0338880973731703	-0.00735231875913862	-0.00855578633378932	0.00294787797198945	-0.00197718119373806	-0.00582883609117151	-0.00795405254646397	-0.0104918146033686	-0.0126945238101184	-0.0152484887923165
0.444657441748556	0.189400966949558	-0.0990920694527209	0.329168520030572	-0.004400488077833	0.00528674314108568	0.0776691031805658	0.0490800717239879	0.029992654524111	0.000443127531626342	-0.0142675852562256	-0.0359359449595614	-0.0504401180637936
0.559467883861857	0.192263859670412	-0.169911937641135	0.255090482183732	0.0177956789405943	-0.00751528850777539	0.0631328568020915	0.0412206980586145	0.0224220880465444	0.0051401952164094	-0.00975440227729463	-0.0184997941883309	-0.0364325066546565
0.010155114455556	0.0339362572854164	-0.00100169082799027	0.0103327688438208	0.0138550057856659	0.0135976151904818	0.0118164742454659	0.0146383145995975	0.0121043960442876	0.0137263104880738	0.00831742653360272	0.011372036795873	0.0226534257055927
0.482445291041262	0.259876170968853	-0.132197813016612	0.271970881065392	0.0212324438343141	-0.0195972772746946	0.06878928922943	0.0502477175641831	0.0128459569131651	0.000817583279809742	-0.0018341801504918	0.0144777618946347	-0.0457669212191115
0.896413656977943	0.103586343022057	-0.360874019036632	0.0927072221429364	0.0134819212533499	-2.29648129647098e-05	0.0224314151721294	0.0184078427128429	0.0151096631939489	0.00672947822019254	0.00827759280402152	-0.00259589925947057	-0.0171279455256522
0.014159769506559	0.00121323207052945	-0.00502004732324103	0.00292546112081473	-0.00173132199912119	-0.00126867836679475	-4.73463622197596e-05	-0.00114462295614819	-0.00155139772132126	-0.00150000018295797	-0.000766121126605604	-0.00204483459510079	-0.00364862121852413
0.23083179736932	0.104276240664994	-0.0412230065251665	0.199252216000541	0.0134451148022756	0.0452568185120213	0.0576677658469906	0.0612814508408065	0.025483710242528	0.0293509666571485	0.00594473523168057	-0.00390922823156237	-0.0149464834615554
0.214875725102636	0.0229482757224733	-0.0204722376065118	0.269101935842084	-0.00362849975819707	-0.00317555469125455	0.0532939953109572	0.0271704009289087	0.0119280045042527	-0.00340202722472582	-0.0172323601316776	-0.0264284758803544	-0.0403115202634001
0.8933148855906	0.1066851144094	-0.359328575631537	0.0945041620284477	0.0139889074417645	0.00448307359307354	0.0237953638425067	0.0205649020820449	0.0207407198774492	0.00923599051741908	-0.00249658650872941	-0.0101187595341167	-0.0194438546022015
0.229344259342144	0.106623031276485	-0.0398692537833266	0.202586513118205	0.0118008283600909	-0.000342117893541799	0.0603501214201649	0.0447432911065497	0.0302432310581542	0.00572935523327456	0.0292664890333734	0.014237173378052	-0.0127707228699249
0.223131766639517	0.0240808882684265	-0.0384347495829233	0.201470265272895	-0.00750027654613078	-0.0029230848861892	0.0413251410771879	0.021635506661367	0.00624008218736255	-0.00521168071615999	-0.0152180310569786	-0.0277482298225922	-0.0317621640281135
0.142616724206277	0.0568286405929157	-0.0225660722390106	0.135373294786059	0.0145607163581649	0.00326197540310658	0.0479494624238319	0.0337765642008166	0.0204622812721674	0.00891134588063575	0.00116681804085966	-0.00281086332802885	-0.0112824661633828
0.0355591587693245	0.011966016506736	-0.0127820606740027	0.00587544865340816	-0.00531133161915166	-0.00387416232327799	-0.000755487538060692	-0.00368928646800563	-0.00297793202761202	-0.00459274697121483	-0.00133389107838788	-0.00390186902912459	-0.00185154670810771
0.887945249512392	0.112054750487608	-0.356644182771119	0.0980452266780837	0.00970757052471338	0.0027076756576756	0.0204467308881594	0.0228675354803926	0.0172890856762286	0.00620762309119449	-0.0165061602448343	-0.0228733493047569	-0.0228425965847189
0.0534067361780421	0.0209102502971122	-0.0167881893809476	0.0174641157136709	0.000460725133874233	-0.00318722108243946	0.00820095123051111	0.00282314164238835	0.00548360568831564	-0.00136324797428261	-0.00471818395192999	-0.00115238754393281	-0.00573393069508255
0.222425101818394	0.0289136267568467	-0.0381822221744656	0.2025640553227	-0.00354606991786902	-0.000763804493629006	0.0437160196836996	0.0233711893470282	0.00992397813882917	-0.002154937205749	-0.0144160203161768	-0.0248521681608612	-0.0323526563113999
0.895274698000412	0.104725301999588	-0.360878388891259	0.0924967305710163	0.0109196103896104	0.00349929943072802	0.0298647351061638	0.0181917759224903	0.0113158307565451	0.00720945491016922	0.00180559432630867	-0.00497630198466337	-0.000169615349636332
0.133812556496155	0.0843594493959378	-0.0297857501498748	0.0878206952220828	0.00720982938073719	0.00537914117882576	0.0354091273891028	0.0209836134933945	0.0297301688353123	0.00629448527978146	0.0183824538146397	-0.00954203228846526	-0.0168419126262593
0.0199947583051657	0.00533367775957518	-0.00570537808347015	0.00941862595797717	-0.000651423556956448	-0.00340687258640882	0.00132730184033244	0.000637809866104296	-0.000241593590137829	-0.00202914807168263	-0.000907881032208676	-0.00266115949127203	-0.00216291990942168
0.658414770024217	0.271709183069768	-0.213641996331385	0.238628119047496	0.018983598265074	0.0164332892925706	0.0783617977613107	0.0554821771345521	0.0325702819464365	0.0177084437788223	0.00433700323769814	-0.0238725176067632	-0.0189564398634195
0.907801768707483	0.092198231292517	-0.367904025606277	0.0845220408163266	0.0308761904761904	0.00970032776747065	0.035758888888889	0.0291511224489797	0.0303127551020409	0.0202882591218305	0.00992081632653063	0.0139097619047619	-0.0076909187721218
0.15124262956072	0.103629945237265	-0.0259077927683024	0.13153449541137	0.00466282274553623	0.00325211496370933	0.0392500726339162	0.0272075158282366	0.0156908516168101	0.00395746885462278	0.0033402832260355	-0.00371111274717459	-0.014420997704436
0.574479486608798	0.366142457430839	-0.163572813549127	0.282299358342577	0.0196503106790584	0.0309123510795054	0.0838943896730105	0.0640480772463224	0.0395100001971456	0.0252813308792819	-0.00421050130931366	-0.0229669203555742	-0.03436673283519
0.0962028354010345	0.00370192816366698	-0.0215749215779895	0.0553577845924137	-0.00750741468655211	-0.00500559700354138	0.0106607295259638	0.00272192644728225	-5.71432025512769e-05	-0.00625650584504674	-0.00647706703325555	-0.0126597345127275	-0.0181488333876409
0.0347028884404615	0.0091455457800023	-0.0106751376572867	0.0137579180389684	-0.00394529491261539	-0.00312630912731372	0.000213089936943932	0.00559690736196189	0.00372895428728392	-0.00353580201996456	-0.00250441796865809	-0.00658152101177924	-0.00463211369070766
0.299063737548608	0.0413173395989424	-0.0573874116193651	0.254267314316663	-0.00980800677387633	-0.0145527362950634	0.0466608252053782	0.0256752598007979	0.00762087548210572	-0.0121803715344699	-0.0257372350664464	-0.0355368040102213	-0.0496756876258914
0.849800661719233	0.150199338280767	-0.331515941905477	0.125054749536178	0.00489814471243033	0.00417089925947067	0.0348697596987512	0.0277724314574314	0.018514059542252	0.0045345219859505	-0.00215249499257353	-0.0125047011825709	-0.0244803804421536
0.892614291898578	0.107385708101422	-0.358497342438847	0.0940142795299939	0.00516220937792378	-0.00812424813281942	0.0230484446505876	0.0101898082869512	0.0024373866484394	-0.00148101937744782	-0.013842049062049	-0.013779182572796	-0.0230530111298597
0.93334612244898	0.0666538775510205	-0.385832454133381	0.0622919727891158	0.0121870068027212	0.00339193362193368	0.0177729591836736	0.0104395938981653	0.0196294217687076	0.00778947021232745	0.00279227891156464	0.00784568027210886	-0.00847566346352058
0.133430045223815	0.0859234255194685	-0.0295245019479672	0.0865970388010094	0.0116863966196226	-0.00954004644681548	0.0456129969282806	0.015994741491104	0.0107909018247344	0.00107317508640353	0.0016172546706526	0.00402299514885593	-0.00984540222962038
0.548790426515066	0.315384882059396	-0.152830690928936	0.29706818141586	0.00116619579561517	0.0116241155749681	0.07996057037874	0.0599825144682727	0.0229158124302771	0.0063951556852917	-0.0158084910972766	-0.00405901825941468	-0.0477432990069248
0.856880191554477	0.143119808445523	-0.33487173808771	0.122634094159808	-0.00177199974628539	0.00480900258471684	0.0333445678131392	0.0220098726592833	0.0129802392845251	0.00151850141921572	-0.00458760590213259	-0.0142129768131027	-0.0294319640499556
0.889771985633414	0.110228014366586	-0.357702381858361	0.0976453303839019	0.00165074481074479	-0.00568373166516023	0.0262024134595563	0.0173684019155448	0.00794532495515687	-0.00201649342720767	-0.0134249288478733	-0.0157639948939948	-0.0209590677449977
0.19725646379243	0.0218923295436152	-0.0223907083324432	0.221296042721488	-0.00113650151811229	0.000261666791494086	0.0471617445861456	0.0261554105545595	0.00615827810806313	-0.000437417363309101	-0.0151619684448716	-0.0263927505242861	-0.0364227356647139
0.103866562097275	0.0262912605651145	-0.00299394356711305	0.134056487537773	0.0100235858079124	-0.00086381825917646	0.0345795298412456	0.0234244898840674	0.0119783629386597	0.00457988377436798	-0.00914261014300384	-0.0139977226700344	-0.0156419959936332
0.03902753310997	0.0159591671880244	-0.00327094977815225	0.0262027839398492	0.00475795590272561	0.00125227928782236	0.0178175804736213	0.00818553176366042	0.00732915008500446	0.00300511759527398	0.000364556138303399	-0.00209462307670902	-0.0031007568739345
0.889806474002188	0.110193525997812	-0.3573253411329	0.0964887640930499	0.00343645116787972	-0.0141070627784914	0.0304372901701473	0.0243029591043877	0.00567240664097812	-0.00533530580530583	-0.0128156076952926	-0.00737470630455594	-0.0220950021467303
0.228242265009219	0.105174533558556	-0.04031694133007	0.201952449167799	-0.00245179753107502	-0.00133827382312321	0.0546500429621133	0.0389464352510474	0.0684568459161708	-0.00189503567709912	0.0112439103997513	0.0157151344599006	-0.00484977803104919
0.000479916291273362	6.11636572995676e-07	7.73912942916551e-07	2.92330832533542e-05	1.01391109219844e-06	1.99576731349749e-06	0.00020800594860546	0.000122532893891528	5.22445934501963e-05	1.50483920284799e-06	-4.30691152502635e-05	-7.98866080954796e-05	-0.000111558707589907
0.140758129908625	0.0577799399110454	-0.0217364359549488	0.132028020525448	0.02012764467811	0.01219838539338	0.0501819004541874	0.0339084262494552	0.0260774407854561	0.016163015035745	0.00186134394929308	-0.00369858594264919	-0.00789645551793736
0.406938782119399	0.0744062265577695	-0.0911249790131029	0.314210130928337	-0.0097862600850489	-0.00793645178962665	0.0572375203907073	0.0303763516802175	0.00788974807809006	-0.00886135593733778	-0.0325146207013938	-0.04516650077506	-0.0555387504825721
0.933723560090703	0.0662764399092971	-0.386323255211183	0.0607812018140589	0.00632739847454133	-0.00533544455544444	0.0215571655328799	0.0170289569160998	0.0099753236446094	0.000495976959548394	-0.00774325579182711	-0.00883024840239122	-0.0167583560090703
0.907018299319728	0.0929817006802721	-0.367971331476796	0.0842102721088436	0.00437863945578232	0.000605648319934038	0.0252298113790971	0.0186873541537828	0.0128914512471655	0.00249214388785812	-0.000847524221809892	-0.00683936095650384	-0.0155156249376208
0.899317777777778	0.100682222222222	-0.363286434139792	0.0898250793650793	0.0104154195011338	0.00461210884353735	0.0308583694083694	0.0243837023294166	0.0167284291898577	0.00751376417233562	0.000904291898577658	-0.00253677722371004	-0.00984339523688249
0.906733514739229	0.093266485260771	-0.367377629657678	0.0846664852607709	0.00932816326530617	0.0165059410430839	0.031338560090703	0.016417542259328	0.0207442403628117	0.012917052154195	0.0163605208283779	0.00225485463575692	-0.00465910327767483
0.891723096268811	0.108276903731189	-0.35863989606638	0.0950673799216656	0.00116664227167995	0.00521504844361986	0.0211066408987838	0.0182212038754896	0.000336801895583383	0.00319084535764991	-0.0074393891192841	-0.0148689929165139	-0.0199726812661023
0.662403733365854	0.320692824348548	-0.216923321482507	0.236942865978007	0.0286154426960721	0.0236023350290205	0.0924386708263376	0.0611963932099509	0.0346790210056611	0.0261088888625463	-0.00408480490159169	-0.0131743379541777	0.00384526012659492
0.934724512471655	0.0652754875283447	-0.38602275819918	0.061961201814059	0.00927752834467122	0.00700882086167798	0.0251051814058957	0.0164509977324264	0.0127418006596579	0.0081431746031746	-0.00242226630512343	-0.00167931972789115	-0.00747340136054431
0.475322465488484	0.17259586251778	-0.12971405662398	0.273337839491224	0.0195618418226058	-0.00435341431523206	0.070572634784884	0.0299154471136073	0.0331492336478715	0.00760421375368686	-0.0071224727748927	-0.0186711355835988	-0.0440551132059617
0.449877190185152	0.162951209955558	-0.119783387900788	0.263208471566447	0.000654047827049253	0.013502863463645	0.0669121923866505	0.0480154319517147	0.0239328324957149	0.00707845564534715	-0.0158318274998984	-0.0265734779757081	-0.0462427360896104
0.394579548312772	0.0714918030479321	-0.0831539476651843	0.316219754345354	-0.00271677062698744	-0.00943802099592922	0.0549850369438553	0.0365052501398384	0.00746102848383468	-0.00607739581145833	-0.0345168572985722	-0.0413314989812414	-0.0572235186742167
0.0640800428996495	0.0206632077040717	-0.00164244751780448	0.0679412557206246	0.0120422591029928	-0.00144607300875543	0.0280458507105478	0.0171058043707504	0.0118951553874418	0.00529809304711866	-0.001492302471824	-0.00447011479727044	-0.0125670446508613
0.0336595785205845	0.0112498259101006	-0.0123446794155764	0.00543415928183465	-0.00183732642131319	0.00304789515665207	0.00429212832389845	0.00222545150448757	0.00154099371601724	0.000605284367669441	-0.0040855830278592	-0.0017504055439601	-0.00670289474870362
0.224534092696391	0.0298089848978972	-0.0385770514828579	0.205343364125349	-0.00586246328183951	-0.00349458553225007	0.0437282008084982	0.0235163936922901	0.00766154996697416	-0.0046785244070448	-0.0130821289219166	-0.0255409337798129	-0.0330733710822695
0.0159023298388972	0.0307634865166902	-0.00198105529238392	0.0127852954061401	0.00628341425238131	0.0116022892603498	0.0112494779744121	0.0288703526411746	0.00778853873020648	0.00894285175636557	0.0246714364139561	0.00867863252086953	0.00512808063849403
0.0675259559106015	0.00110426400138727	-0.00893489309417832	0.0547339119049298	-0.00755369242886362	-0.00681412571798744	0.00902702180688481	0.00325831770139082	-0.00287576878933041	-0.00718390907342553	-0.0115812852464054	-0.0139440937789085	-0.0171742739061786
0.892055493712637	0.107944506287363	-0.358944684589505	0.0955713461142031	-0.000138799137370582	-0.00480049433293128	0.0248819892805607	0.0121470191713049	0.0068526473922903	-0.00246964673515093	-0.00866510321979364	-0.0157574905216167	-0.0255640622169614
0.327782200955186	0.0974001871996302	-0.0634847628565223	0.287593615581218	0.020232133278634	0.0478132271697281	0.0859979868714703	0.0543707503243914	0.0152097858109447	0.0340226802241811	-0.0039228742781281	-0.0145398502822454	-0.030979382228481
0.476428745157834	0.26347702115446	-0.131405574858164	0.266038477562976	0.0945140181124951	-0.0605546414419276	0.138531350814303	0.0732591530289509	0.0198758637307972	0.0169796883352837	-0.00625859469709156	0.00430035873153295	0.0188199235636192
0.373169359556388	0.226360215807943	-0.0903606477198259	0.255488943456315	0.0131336339064697	0.00517149796726873	0.0652622697838474	0.0440162010198351	0.0243941164977675	0.00915256593686919	-0.0119561544974331	-0.0213139589765832	-0.0298268654897651
0.543402149060499	0.221689500298967	-0.15114519933425	0.291435547239339	-9.58779454987013e-05	0.00740857859179034	0.0718397001261845	0.0553338922285783	0.0310822953669329	0.00365635032314582	-0.0197335559499848	-0.0265598238293533	-0.0410346344644587
0.485062014949775	0.261002908352828	-0.131771996254375	0.2746294808746	0.0187261780247583	0.00998537888109347	0.0716425390047533	0.0491192125229474	0.0247364226104772	0.0143557784529259	0.0330382111541314	-0.0139701690645064	-0.0359097828137599
0.453167849057166	0.24680366378643	-0.121257867555024	0.26817683643448	0.0140680002590227	0.0108479527849681	0.0676160919718894	0.0415120955102893	0.0238546780524542	0.0124579765219954	-0.0116772239018443	-0.0195138954699559	-0.0359209317944996
0.446421668464956	0.187729002436075	-0.100328570616812	0.328921354817291	-0.00469468229369419	0.00377828524871965	0.0778392304024305	0.0505831882798288	0.0210438453150589	-0.000458198522487241	-0.0178355806320034	-0.0367098203699353	-0.0527655236258616
0.317530899116994	0.0923775180416921	-0.058983944540343	0.287190306056767	0.00329016699822354	0.0500530961909631	0.0655093037474535	0.0760458003935289	0.0230289473679049	0.0266716315945933	-0.0196528810012354	-0.0338765982133756	-0.00798388145521223
0.0924845398861113	0.0586181098998556	-0.0224169953971941	0.0517724866412171	0.0061243300251143	-0.00516756906726686	0.0157992158119876	0.0221339902312606	0.00434416478986284	0.000478380478923721	0.00948416992247357	-0.0133712223533946	-0.0091494743823696
0.412134310393352	0.117718890567305	-0.0933898000594419	0.310934789134571	0.0312455938247984	-0.00982314211119151	0.0715406307226288	0.0426125998175697	0.0213144148606533	0.0107112258568035	-0.0113707896740339	-0.0152057420270191	-0.0119738979942481
0.536423405180955	0.111460935516229	-0.158171207584885	0.263178136021248	0.00329916438212474	-0.00312015678579447	0.0568266286029894	0.0346380730625548	0.0150791425622444	8.95037981650804e-05	-0.0138489984019304	-0.0306870180736588	-0.0468508098564253
0.552790522071909	0.31794571170692	-0.156410031440931	0.28954922073642	0.0276810561788687	0.0682267488390244	0.0827334644434138	0.0552722665514229	0.0721551095999154	0.0479539025089465	-0.0067819356800688	-0.0255049569272889	-0.0226158028303526
0.208151496785767	0.0278159158428437	-0.0327639772046926	0.201631854604107	-0.00434372805322236	-0.00678232103353363	0.037666072209829	0.025164168319771	0.0087311287954433	-0.00556302454337798	-0.0162087697137861	-0.0275565192740043	-0.0348365487407136
0.227490297409637	0.100026877311416	-0.0407022515058789	0.198864202388514	0.0221425329369973	0.0481507900690584	0.0487613689254724	0.0675079134746789	0.0133340227426314	0.0351466615030278	-0.0113247551307609	-0.0144488178186318	-0.0241068601515209
0.533051578094261	0.124229572648199	-0.143798403532122	0.294424010755562	-0.00828076293811331	-0.012578286364073	0.0576902472813284	0.0310687996421932	0.00726011127437887	-0.0104295246510931	-0.0322892105872451	-0.0477931737268077	-0.0598350577521568
0.856327461427461	0.143672538572539	-0.335451401132698	0.120186824286824	0.00156951548451556	0.00524455084597941	0.0376092157842158	0.0257162460555318	0.023078142571714	0.00340703316524749	-0.00759271006537809	-0.0109393779329914	-0.0207261797516209
0.55141278618984	0.318012757611721	-0.155096468383119	0.287480186097788	0.00684885783763034	0.000544635230644186	0.07867529531252	0.0530940158272675	0.0945002061437397	0.00369674653413721	0.0592718754089633	-0.0187262124878634	-0.040489587909593
0.225480986797598	0.0308265339720354	-0.0399533817558118	0.203647620715609	-0.00287547050716055	-0.00756714027933827	0.0440291616689565	0.0223366578062159	0.00954161371263312	-0.00522130539324941	-0.0153620779790391	-0.0236320989894253	-0.0335751168270385
0.888264163138449	0.111735836861551	-0.35513995318639	0.0969548844805987	0.00248495250780967	-0.00818728135690538	0.025085930656645	0.0143069140803175	0.00576255680827109	-0.0028511644245478	-0.00786028883605938	-0.0226660235943229	-0.0223771885067446
0.310645644495104	0.0467985203254783	-0.0486097378523835	0.316737669770077	-0.00355777045742811	-0.00601699550599022	0.0580235800444825	0.0330054838416353	0.0134277487670044	-0.00478738298170917	-0.0251016527029466	-0.0389546886732445	-0.0536849972987163
0.895875079365079	0.0730012557495475	-0.360222401835525	0.0954392063492063	-0.0111391796905242	-0.000459960832817963	0.0191549598021026	0.00617663835231064	0.00448658989703099	-0.00579957026167111	-0.0153492258395199	-0.0229386758682253	-0.0319418639796043
0.102907298173857	0.00544608370055408	-0.0163937562928028	0.0846540692795801	-0.00700746306707935	-0.0108593745966934	0.0124511940723329	0.00704743342410201	-1.94926892234382e-06	-0.00893341883188641	-0.0121795572937395	-0.0151672331069646	-0.0185552955736219
0.849546423417852	0.150453576582148	-0.331285559086424	0.123826130694702	0.0079294805194805	0.00274937316651591	0.0380892908678623	0.0294409377441054	0.0148081282209853	0.00533942684299826	-0.00193865493749945	-0.017119978675414	-0.0242573944592852
0.108255201073115	0.029673559405874	-0.00385145443938564	0.13874041545907	-0.000831050031795399	0.000768522042304737	0.0358345827462454	0.0198922877596237	0.0110923248613656	-3.12639947453314e-05	-0.00409584003193789	-0.0112812732157319	-0.0163562123882522
0.0560247123814975	0.0101179115883663	-0.00664975585920758	0.051854991907333	-0.000889746494413951	0.000926066680506356	0.0128650472945842	0.00930105901132803	0.00362070644142044	1.81600930462059e-05	-0.004506969886824	-0.00666594237031371	-0.00868229422575428
0.110740398818423	0.0366690198179007	-0.00567883947377361	0.132127963355341	0.0209952584610554	-0.00243622695938703	0.0441457403025647	0.0302374666159935	0.0147620201888701	0.00927951575083419	0.00243125688794607	-0.00234210801530563	-0.0133755970259162
0.0176039289924239	0.0076530258559076	-0.00406481648008926	0.0136818398617533	0.00243391363973555	0.00102145140339048	0.00164803206420706	0.00282750221976744	0.00169869520258442	0.00172768252156301	-0.000675297404608227	0.00108379836233074	-0.00144203331405555
0.12957583158491	0.0854735002012404	-0.0281564755547799	0.0882104751738789	0.0290498598346571	-0.0068924400060663	0.0328955006807375	0.0282237983707139	0.0123486779806373	0.0110787099142954	0.000596985917331039	-0.00612103961509738	-0.00930901458871974
0.906384149659864	0.0936158503401361	-0.367171672436809	0.0862444217687075	0.00252211915069056	0.00928904761904759	0.0225728509585652	0.0223212244897959	0.0105835888714461	0.00590558338486913	-0.00389958256029677	-0.0060389412508961	-0.0149746848491574
0.0927175162859378	0.0617135728782985	-0.0230446105392239	0.0502978164422164	0.0170818296435143	-0.0064985355353555	0.0205834603740532	0.013543224386878	0.0226239279538915	0.0052916470540794	0.0150738022833335	0.0124855342990535	-0.00156673574832002
0.0863469263817517	0.01153992595324	-0.0201971659338226	0.0497879268519366	-0.00197074140183581	5.06566690717525e-05	0.0114201696933968	0.00604909522809917	0.00176477247042416	-0.00096004236638203	-0.00396389203506138	-0.00951454362634192	-0.00861309858412926
0.931730702947846	0.0682692970521542	-0.385277511572495	0.0637550113378685	0.00509718820861682	0.000304036281179143	0.0153628416821274	0.00972729024943308	0.00716562358276651	0.00270061224489793	-0.00439115233972365	-0.00412135435992578	-0.00541042671614089
0.902980907029478	0.0970190929705216	-0.364773481490585	0.088247664399093	0.0081097732426304	0.00574748505462797	0.0323960317460318	0.0195218686868687	0.0174616213151928	0.00692862914862913	0.00501540118611554	-0.00323191033989356	0.000576508967223277
0.0404281499417445	0.0297304670150298	-0.00341091199594398	0.0294489076557802	0.0106255206437009	0.0157744923504212	0.0232182310124178	0.0261854598451964	0.0186209261814384	0.0132000064970611	0.00498823034656308	-0.00105637860729559	-0.00229584364374361
0.932139523809524	0.0678604761904762	-0.385141896274804	0.0636795238095238	0.00240129251700683	-0.00030804576376009	0.0173887414965986	0.015144761904762	0.00757630385487529	0.00104662337662331	-0.00973426370548225	-0.00664292255363685	-0.0155240658547802
0.325659258722363	0.0947756004286811	-0.0618294215044354	0.295533217428937	0.018363222687682	0.0413147021057174	0.0746412799925762	0.0358646562735259	0.0302293453547827	0.0298389623966997	0.0135634427278651	-0.0207129705685555	-0.0304331088235282
0.934819024943311	0.0651809750566893	-0.386931329474759	0.0615714512471655	0.00156907029478459	0.00759580498866208	0.0157168089053802	0.00732197278911562	0.00312780457637596	0.00458243764172328	-0.0160351587301587	-0.0126047502870613	-0.0138483393403982
0.47456411770831	0.266734470743993	-0.127188177599333	0.275257214147146	0.0960802715848351	0.00887136857927129	0.0674127932937889	0.050025786731499	0.0319446266296947	0.0524758200820532	0.0362778050015677	-0.0129799699259696	-0.0272083677848843
0.892967559266131	0.107032440733869	-0.358962136670614	0.0934229169243455	-0.00268948210519637	0.00434474953617814	0.0253231096681097	0.0204227380952381	0.00714508554937121	0.000827633715490883	-0.00652265512265504	-0.0142207135021841	-0.0190177509395367
0.933004217687075	0.0669957823129251	-0.384908853668524	0.0628148299319727	-0.000292517006802773	0.00353480725623578	0.0177613605442176	0.0111252154195012	0.0054961791383219	0.00162114512471645	-0.00334670068027221	-0.0102142599464029	-0.0230440559774395
0.0936059462904409	0.0157482468563696	-0.016415123927241	0.0767776167116889	-0.000660311734899124	-0.00404733575737851	0.0150782456285277	0.0105283294304353	0.000155354152032897	-0.00235382374613881	-0.00758330875727395	-0.00816859613649203	-0.00885233188828578
0.0522811173686037	0.0217484311710154	-0.0164836420594388	0.0177040399531889	0.00703431468152032	-0.00624753961511644	0.0131522868320589	0.00202599932779749	0.00540631563584849	0.000393387533201943	-0.0026666228485363	-0.00172943490031473	-0.00693220328836303
0.559622124849144	0.263838557250625	-0.171285102936923	0.25342948981647	0.0121481274639775	-0.010108561688411	0.0721612371832309	0.0601802589353684	0.0394935597990117	0.00101978288778326	0.0238613508200045	-0.0348403749567705	-0.00146905259892027
0.0171373061899384	0.00275351495731773	-0.00607497380932793	0.00180764632848504	-0.00127515045333838	-0.00122295322612468	0.000494570579740599	0.000338139766000292	-0.00137657960852944	-0.00124905183973153	-0.00149369363797034	-0.00196054344442913	-0.00243269304371199
0.902192426303855	0.0978075736961451	-0.36446184171436	0.088417097505669	0.0217779014636158	0.00537159626088202	0.0408840249433107	0.0330564636157492	0.0220945578231292	0.013574748862249	0.00679792517006794	0.00134007650244494	-0.00631375764770392
0.655015545296689	0.273934206324404	-0.2126180758472	0.242862848810144	0.0103561885209894	0.0149169402175313	0.0728713894426355	0.0512819181021675	0.0318206857524244	0.0126365643692604	-0.00199082150461949	-0.0101280449122405	-0.0298158378309281
0.883307888777889	0.0707742885917527	-0.353239764231726	0.100385617715618	-0.00748044075916088	-0.00700994574053382	0.0161656448313592	0.00137996863825496	-0.00322054286108764	-0.0072451932498474	-0.0166322709689936	-0.0259510633995308	-0.029367823634177
0.202391841017896	0.0678703232042789	-0.0387789519208072	0.168042523045805	0.011791580892173	-0.00172584203170675	0.032865086687056	0.0238638593896466	0.0207138572978534	0.00503286943023315	-0.00794633226812611	-0.0110647458662962	-0.0232412854030188
0.292380188472094	0.0420972880744277	-0.0558950117615567	0.252448058222383	-0.00881368463977927	-0.0177600629362047	0.0465267007793987	0.0282271837300838	0.00826208806171586	-0.013286873787992	-0.0237289718788364	-0.0349912477360338	-0.0498820302642127
0.41093831041595	0.115263853221842	-0.0920376797730582	0.316340832010251	0.0255141147404538	-0.00537169041152274	0.061173612280131	0.0926018077705711	0.0290678807586894	0.0100712121644655	0.035654003965452	-0.00364368447960467	-0.0359182925213534
0.451921112280558	0.187966735940763	-0.103945566087327	0.327100505105122	-0.000728242666681311	-0.00187162843527622	0.0830487318598633	0.0480737329743478	0.0242391416998808	-0.00129993555097879	-0.0184009995060106	-0.0294053513940812	-0.0446976694275976
0.400006284942455	0.0717895971053679	-0.0855155345747928	0.319212816348411	-0.0126387352077919	-0.0158609207432847	0.0545126597583553	0.0198332694023132	0.00220477032883093	-0.0142498279755383	-0.0336875075925562	-0.053080279221765	-0.0585926784640131
0.325139253559227	0.0964610745764642	-0.061490645408853	0.294943730058462	0.0614143898073728	0.00147624255819134	0.0542089492610706	0.0661483040941455	0.0178706887294224	0.0314453161827821	-0.0113140390118086	-0.0225937562444066	-0.0325959702149439
0.561698515063537	0.272488567886539	-0.17071789537649	0.254989803297889	0.0205480448971613	0.00780925714902447	0.104002239405211	0.0565344997926113	0.0409205557868987	0.0141786510230929	0.033110325508769	0.00591175219015538	-0.0313811202373028
0.0641669524043373	0.0208181359245023	-0.0024972782428221	0.0744181544567127	0.00389933119638286	0.00284381399638998	0.0212310402158316	0.0120503143439588	0.00705829131521647	0.00337157259638642	-0.000615144168760393	-0.00483853289986097	-0.00689117412914743
0.0124504076294335	0.00785869053801742	-0.00214230294102022	0.0113766398042357	0.00430040100781604	0.00344454856327163	0.00487491115446631	0.00543695728597033	0.00242635843600884	0.00387247478554384	-0.00150867125385852	0.00305733165871244	0.00135700607255481
0.212088402901934	0.0203902153620252	-0.0199261441728495	0.269095183562759	-0.00725969837004053	-0.00424127509588648	0.052057631816745	0.029488526135169	0.0100123597156793	-0.00575048673296352	-0.0171807718143532	-0.028873885753008	-0.0402845281675017
0.0127025897420371	0.00116007301619654	-0.000497381205235617	0.00778550511196292	-0.000922870114606776	-0.000737175517918503	0.00390708055172245	0.00168929162293019	-0.000191922190299655	-0.000830022816262641	-0.00206189920500015	-0.00261476511196839	-0.00347569884341972
0.00968631230553099	0.000703914142249441	-0.00289667625206695	0.00455569514276233	-0.00320547625697883	-0.00217967697137275	-0.00140973974437547	-0.00233121934891511	-0.0025313761380979	-0.00269257661417579	-0.00300321328980414	-0.00376799650017133	-0.00409545100774437
0.476339769654791	0.262673299491565	-0.129442303561612	0.276442437623142	0.000871528819210654	0.00298101669243039	0.0773275843017425	0.045123991246838	0.0285621860581997	0.00192627275582052	0.0383212815469061	-0.0192481906722463	-0.0205148487113025
0.201836517130251	0.138686607897155	-0.0390701865860188	0.161911848293815	0.0914096218391979	0.00231782226625959	0.0443674906782183	0.0450413863472308	0.0235381675217008	0.0468637220527288	0.00307259926937933	-0.0118169553722317	-0.0122769117113641
0.555478549806482	0.187908729165404	-0.166513506736438	0.256767594112828	0.00483951148280837	-0.0120996016653854	0.060399691864643	0.0345493387872347	0.0184059118995086	-0.0036300450912885	-0.016956115082835	-0.0312689154581024	-0.0413030793223645
0.458571958756895	0.242627383448973	-0.124151335140695	0.258959053732564	0.0200878729784758	0.00643463882695483	0.0652971661848337	0.0430302509517961	0.0587604154602476	0.0132612559027153	0.0121449560367769	-0.0257465028674808	-0.0346880849591258
0.30536422847346	0.0503862156877307	-0.045809483243447	0.314726571314986	-0.00602941880676672	-0.0070392440809503	0.0582675652553917	0.0369093191076755	0.0140685781534124	-0.00653433144385851	-0.0217655428600435	-0.0351919224139769	-0.0460155569113494
0.850107400535972	0.149892599464028	-0.331385124021516	0.125026132597561	0.000597760493474819	0.00189815811172966	0.0355962368583798	0.0300129170036314	0.0151102610088325	0.00124795930260224	-0.00641511656644	-0.00739530639994923	-0.0277428788520683
0.402592035770499	0.0718929177826613	-0.0874197688804643	0.31552839458346	-0.0100188206856117	-0.00840035876946454	0.0560313669328715	0.0264443788046728	0.00574418980422253	-0.00920958972753816	-0.0314220001382927	-0.0463788043731084	-0.066282197563458
0.0778610532756047	0.0556104550612079	-0.00884688789277982	0.0625545025497297	0.0728861589063069	0.0105170270860251	0.0544872522457494	0.0307967322860606	0.018338264186518	0.041701592996166	0.00349705435864305	0.00951964797147054	0.00353054105538449
0.00897132267047712	0.00815045460960832	-0.000910931271023138	0.0110645478723323	0.0061343937600938	0.00349110182309376	0.00433409188758084	0.00166373884166949	0.00691334425906755	0.00481274779159378	0.000204479822462918	0.00541925711485443	0.00488420716610801
0.891739722182579	0.108260277817421	-0.358472377912026	0.0947174206745635	0.00877828758543042	-0.00162933669505105	0.0293678288378288	0.011436742226028	0.00980872040657754	0.00357447544518963	-0.00413104864323355	-0.00919691233136621	-0.0146728698285841
0.00775513085033297	0.0073511068648821	-0.000756476705562364	0.00556397926190262	0.000730297040964679	0.00108522573263012	0.00447707464368284	0.00337905133361764	0.00123767983777544	0.000907761386797398	0.00119522516170237	0.00165716752804257	0.00104413052890552
0.134104445213123	0.0838323737939133	-0.0295449489869824	0.0882107211687903	0.012785963486392	0.00422835135707725	0.0318703131648136	0.0252260815504263	0.00644632540004192	0.00850715742173461	-0.00111463163969477	-0.00941885759590215	-0.0164381647017486
0.114527050905879	0.0878236372115278	-0.00893574993709902	0.130071445716791	0.00778618120849973	0.00297180086852042	0.0521761449686326	0.0285208239583468	0.0182296886075794	0.00537899103851007	0.00152042920540699	-0.00545432760120135	0.0213590743029431
0.301783914935221	0.0458687307618897	-0.0595519738002129	0.253415520147086	-0.0122604372814163	-0.011907650208353	0.0494215587803866	0.0254382391996094	0.00310139322864306	-0.0120840437448847	-0.0218540099370931	-0.0331638777285312	-0.0419995263726501
0.444248526005666	0.184821877519241	-0.0999295463106274	0.330557210845279	-0.00598324372815934	0.0061030931862574	0.077551025684946	0.0477605917747551	0.0199821338167966	5.99247290490323e-05	-0.0213610186272594	-0.0405736591236684	-0.0582341417325182
0.0657822468008653	0.0203463177432133	-0.00286834189919244	0.067165851222236	0.0109975767078956	7.10877420684597e-05	0.0246865411604573	0.0182806313224312	0.00671676340278639	0.00553433222498204	-0.00108258686474801	-0.00556448272890135	-0.0116827542757581
0.326622034174248	0.0498182019798455	-0.0615305905658748	0.293716769179261	-0.0112084586485162	-0.0162478241784949	0.0494096803058232	0.0296377507143184	0.00935766151554701	-0.0137281414135056	-0.0241741819768872	-0.0429239931260842	-0.0523917110768802
0.0156588627011464	0.0220709230303703	-0.000568728459929264	0.0124710278328867	0.0154171405112504	0.0128613858861243	0.010936346627592	0.0123555164287035	0.0164768506132283	0.0141392631986874	0.00999176624008758	0.00741066263927446	0.00256601871737564
0.934084036281179	0.0659159637188208	-0.385060008807888	0.0631731065759636	0.0232371201814059	0.016626439909297	0.0253909297052154	0.0110576643990929	0.0189477551020407	0.0199317800453515	-0.00336373289617653	-0.00562374149659872	-0.00182301278086994
0.223364590410553	0.0301256194732703	-0.0367565378532863	0.20361364590215	-0.00672998079808726	-0.00383794364951773	0.0430472267985919	0.0246320626350836	0.00983767303439487	-0.00528396222380251	-0.0117643401460592	-0.0256369822595976	-0.0322287812308083
0.542584183276	0.212774814929681	-0.148951493434308	0.29842113022402	-0.0136519748349109	0.0029699620218322	0.0709419419354039	0.0411969516905989	0.0119781120622716	-0.00534100640653934	-0.0154762751272601	-0.044651032992802	-0.0626139377797911
0.557559074900439	0.186831564648326	-0.168006859697818	0.25592875156837	0.0141252981427332	-0.0179003297521737	0.0609323013565036	0.0267020309220307	0.0313308480340049	-0.00188751580472024	-0.00476195048597716	-0.0333542047273233	-0.0422143379603203
0.925119909297052	0.0603027497972076	-0.38146215202638	0.0693181859410432	-0.00794156554389636	-0.00923093699950839	0.00844451459371631	-0.0128155191633763	-0.000757709750566882	-0.00858625127170232	-0.0188926236036691	-0.0269317343300957	-0.0267011117308082
0.127045835633059	0.00939128391359947	-0.0263397465420676	0.0877300965064958	-0.00762585818241741	-0.000829686707822075	0.0177246536114714	0.00741591991426682	0.00122550118182746	-0.00422777244511974	-0.0104648978883109	-0.0183846589589409	-0.0205871228045616
0.856627939045082	0.143372060954918	-0.335195294722299	0.122386446569304	-0.00130819225052303	0.00456151491832169	0.04085182285968	0.0228798852734567	0.017766436500008	0.00162666133389933	-0.00611321650301633	-0.0153811297726059	-0.0223085563992497
0.933946802721088	0.0660531972789116	-0.387103407199055	0.0614722448979591	-0.00345578231292509	-0.0150199567099567	0.0164689517625232	0.00556214285714285	0.00314901360544217	-0.0092378695114409	-0.00322692743764175	-0.0144499092970523	-0.0216332747411319
0.577059781386908	0.282670048399106	-0.167757268662355	0.2798670902732	0.016512501852831	0.0135030292842409	0.0834552458392437	0.0579109990020329	0.0305390220027414	0.015007765568536	-0.00286448402633155	-0.0153598246910701	-0.0343995149628037
0.543988021781472	0.111162365147074	-0.161598974105132	0.259764099878459	0.00590610735532204	-0.113429524056358	0.0537262610172885	0.0327644956420025	-0.0118356050939707	-0.0537617083505179	-0.039921697884874	-0.0498521080124014	-0.0577808461243458
0.925008707482993	0.0601983105381028	-0.381135748587954	0.0685055782312926	-0.0122626511583654	-0.0121326205415303	0.00695813392956257	0.00253983492697785	-0.00822777480456049	-0.0121976358499478	-0.0198341842377976	-0.0260663834002233	-0.0321257464373718
0.302073143525752	0.0461637162861077	-0.0456971409985199	0.316725803409666	-0.0053033832756102	-0.0111210552328923	0.0613388235266042	0.0324064430728493	0.0104500489802587	-0.0082122192542512	-0.0207977994095047	-0.0357619793610332	-0.0497019079747723
0.47607041358192	0.173784111389768	-0.129152718022353	0.275432886283809	0.00683807351048743	0.00461727054146521	0.0644313205569365	0.0452524707351125	0.0255179556879842	0.00572767202597635	-0.00985370847184386	-0.0173464959954064	-0.0365497545835797
0.934896575963719	0.0651034240362811	-0.386699674901944	0.060808185941043	-0.00350732426303868	-0.00731407338693058	0.0177230158730158	0.00970488662131519	0.00186743645243648	-0.00541069882498468	-0.00410023254523262	-0.0111562478791052	-0.0139544310451454
0.0339581170212371	0.00948692316563243	-0.0104580581522719	0.0130260219733253	0.00252233774331645	-0.00111809479215884	0.00349008239300725	-5.14876765300779e-05	-0.00143840045688625	0.000702121475578805	-0.00470850893423965	-0.00428919357592032	-0.0058140809673125
0.0276565878708127	0.000100354925564643	-0.00817961096505593	0.0102055479165664	-0.00389611309670291	-0.0021254854134423	0.00136919743524245	-0.00020182551039484	-0.00198811484825129	-0.0030107992550726	-0.00429839755704513	-0.00469460454170666	-0.00466516379858791
0.562435574252684	0.263877700662201	-0.172068609441784	0.252768035122285	0.0169896942443722	-0.00566956574319266	0.0852072505369199	0.0491293267308242	0.0390760957149847	0.00566006425058974	0.00434199207009356	-0.0243608510849429	-0.0302571428891019
0.933585464852608	0.0664145351473923	-0.385295195755287	0.0630335827664398	0.00547793650793638	0.00354507936507942	0.0190092290249433	0.0144047052154195	0.00182381721477698	0.0045115079365079	-0.00705893424036275	-0.0109282857618572	-0.0212671127891716
0.301446570962764	0.0474083163227892	-0.0432720312705087	0.323947014319057	-0.00113983448187432	-0.00997533548221419	0.0619696778809657	0.0351789937312468	0.011601201979425	-0.00555758498204423	-0.0217256915322329	-0.0342252921942052	-0.0495174533819097
0.0331946654938076	0.00183572760654947	-0.00923946718371995	0.014979665005575	-0.00156862213102304	-0.00183902735894225	0.00259809097723345	0.002008606658807	-0.000792737805122658	-0.00170382474498264	-0.00268005281355509	-0.0058167061303555	-0.00661588342081278
0.0886122327897396	0.0566515382851128	-0.0221035491884517	0.048186518037507	0.00972393158471868	0.000544048564432423	0.0237933765329341	0.0121598189951917	0.0114634510973534	0.00513399007457555	0.00152918298312474	-0.00124499492260118	0.000772047142342469
0.562081716916517	0.268831647958773	-0.171171199883387	0.251322762407138	0.0219865585385021	0.00627682852768663	0.070766205384597	0.0502725687674451	0.0321803128521357	0.0141316935330943	-0.00356161528301635	-0.0237650958725258	0.0088680978522514
0.328472049394962	0.0982228282493103	-0.0632380065213308	0.293566100134193	0.00931814419401844	-0.00365859559606224	0.0709166033218626	0.0466613003090107	0.0389018059039875	0.00282977429897807	-0.00866312181515089	-0.00262962146611007	-0.0325144031070042
0.894944988662131	0.0741326805392499	-0.35870810339785	0.0953407256235829	-0.00156248711605855	-0.0436204375258988	0.0169499597228169	0.010172715895216	0.00270470521541955	-0.0225914623209786	-0.0162980176468979	-0.0232953277674706	-0.0255582641731702
0.286803275735293	0.0439000631901816	-0.0525832174659382	0.255666285647728	-0.00931172271657099	-0.000983023648847836	0.0461692435228768	0.0204626850680492	0.00335509671597156	-0.00514737318270941	-0.0209178266508078	-0.034798715385112	-0.0460090891614307
0.0217756367371858	0.00525354664578467	-0.00604740397193942	0.00981086433405002	-0.00148089098178852	-0.00310981014632372	0.00208229087311934	-0.000325212391914173	-0.000176663639665727	-0.00229535056405612	-0.00254080952804701	-0.0027444553663215	-0.00366654432378074
0.0894536549754856	0.0104081211824013	-0.0157125222869468	0.0721038740415419	0.00392624096557045	0.00215648386739373	0.0236959513043479	0.0110167401156189	0.0074280136149517	0.00304136241648209	-0.00436880426825374	-0.00746279466866945	-0.00982983481190233
0.226499763179745	0.0295463426639402	-0.0392826695785915	0.205395112072038	-0.00762699522084323	-0.00335900375936496	0.0447657492220004	0.0245595675371754	0.00658340192002424	-0.00549299949010409	-0.0155812784195674	-0.0242447942209099	-0.0334601179305995
0.150403554888032	0.0557791872830802	-0.0266951706917616	0.130169992886621	0.02014560220674	-0.000495737149537406	0.0364826969472056	0.0319093536500196	0.0159713234690267	0.00982493252860128	0.00318245366136538	-0.0048834544568104	-0.00689085945824799
0.905770158730159	0.0942298412698412	-0.366056435332194	0.0866679365079366	0.00964316841888269	0.00496199546485254	0.0275841950113379	0.0209038295831153	0.0109006462585033	0.00730258194186761	-0.00117354462997321	-0.00811098639455787	-0.0148148419437706
0.100122129098675	0.072084524620271	-0.0233461631211323	0.0557544118059267	0.00384085078358247	-0.00860493791205497	0.016821425406332	0.0109424450430285	0.00835884688114472	-0.00238204356423624	-0.00107739539362538	-0.00498552513108337	-0.00908058306222856
0.0955653661021697	0.0576026354066023	-0.0238634261022739	0.0513647352672325	0.00818342535300089	-0.00169517479951276	0.0299395040703151	0.0146841241944729	0.00259403485424364	0.00324412527674406	-0.0016066926324366	-0.00879211796600243	-0.00708334930499765
0.0053562076902095	-6.56447231468446e-05	-0.000193959688891283	0.00751955114607517	-0.000898581399317037	-0.000635090873771412	0.0010343978588401	0.000105570854543565	-0.000187415636949332	-0.000766836136544224	-0.000982538482348781	-0.00150321117504293	-0.00141393707451942
0.560753758247866	0.265626318692524	-0.170491204931288	0.255869473045562	0.0225368831755163	0.00066840870569651	0.0676147538251463	0.0878404576055895	0.0351483871270801	0.0116026459406063	-0.00937388683930029	-0.0265814784604971	-0.025787819883357
0.2075893802529	0.138503487976411	-0.0421630117115415	0.16399424467452	0.020823123782216	-0.00347011210216944	0.0639409383360106	0.0413455696192419	0.0219369403162893	0.0086765058400233	0.0262918485893344	-0.00931329070844186	-0.00553578081966247
0.559208848295395	0.188377362931044	-0.168455471248565	0.253682708016756	0.00578917347808194	-0.000907786463439142	0.0636001526621036	0.0332070116206297	0.0112801220765633	0.00244069350732146	-0.0172535335519758	-0.0266173198036008	-0.0518856135524467
0.00129249493657366	0.00100543468871623	-6.52342878100748e-05	0.000314732059464015	-0.000262240793996453	-0.000157575098373976	0.000380982362661551	0.000152201740621959	1.15114261290598e-05	-0.000209907946185215	-0.000282986761492024	-0.000230834871037463	-0.000391870514384965
0.200672663947779	0.0779929896468179	-0.0374772728693398	0.166665922840406	0.0205344512793355	0.00393483292833399	0.0523054348957774	0.0394242755083836	0.0240413391180581	0.0122346421038347	0.00366044852770575	0.00252127448064332	-0.00996621462914105
0.534914353176082	0.125447924567959	-0.145352590328314	0.291648767624974	-0.00558178250359076	-0.0128474306834474	0.0577742370310175	0.0358339240606389	0.0112722051419998	-0.00921460659351903	-0.0312691154274816	-0.0513395647375825	-0.0674577179624637
0.895405646258503	0.0736785931918202	-0.360191272808698	0.0937259554730985	-0.0179933704390847	-0.0109855724854044	0.00360955068740787	0.00348866139462789	-0.0103446151514219	-0.0144894714622446	-0.0108050601042773	-0.0315571752531216	-0.0346655808137257
0.461737583239833	0.3188674295703	-0.10649916518141	0.332492369983811	0.00495412978945664	0.00981153792125339	0.106946879339493	0.104168947667237	0.0274799265189719	0.00738283385535499	-0.0117198393524423	-0.032162409299192	-0.0457668850632862
0.188352558259183	0.0342568812219448	-0.0333906466780157	0.166141363706558	0.0008194384679647	-0.00757504286080227	0.0307448928280609	0.0208970122135433	0.0116232697447105	-0.00337780219641878	-0.00874794349215335	-0.0218806410389741	-0.0284504964700158
0.0989850783020762	0.059301100172463	-0.0244277278716251	0.0529460703539095	0.00486665848764374	0.00257577924886812	0.0172109043464781	0.0205358427528186	0.0131095413262443	0.00372121886825594	-0.00748046193887228	-0.00793054639709259	-0.0100925008016055
0.301754076249709	0.106279579830655	-0.0598132128272836	0.252627885881766	0.062450124559154	0.00426952727894753	0.0639421482367182	0.0449562442498816	0.0611053126613038	0.0333598259190507	0.00676854883656597	0.00499457201345466	0.00407302582273983
0.0760388974996519	0.000395062648774508	-0.0134262987400647	0.0541912533746427	-0.00771831449964434	-0.00641497752131759	0.00876846557470023	0.0014687695814465	-0.00228025118408033	-0.00706664601048097	-0.0111266510569956	-0.0131475445522008	-0.0163093922955628
0.395943594825415	0.074762943085128	-0.0835738120980115	0.318593895135604	-0.00866033093529767	-0.00977727790433586	0.0581164112806954	0.0335717625571083	0.00513750465314011	-0.00921880441981676	-0.0231319896089726	-0.0406086952637947	-0.0563375375678838
0.10237203650797	0.00486850235456471	-0.0164145327744265	0.0854053963503066	-0.00333361257752041	-0.00716620097822929	0.0170429981464401	0.00728188942745993	-0.00294668421262448	-0.00524990677787485	-0.0127295990368452	-0.0150090448434934	-0.0222972839248317
0.439643360238764	0.0853436048831605	-0.115181953956068	0.266957410352944	-0.000774322030970609	-0.000292699951423725	0.0508962273449929	0.0314213015283014	0.0152101452453705	-0.000533510991197195	-0.0268875342644603	-0.0349035779464904	-0.0474220720192139
0.00048065434797724	-4.64010411585969e-07	3.52319486187952e-08	2.84462887663305e-05	-1.54315158241536e-06	2.69824760165276e-06	0.000205589463608005	0.000122266241701649	5.55227621936773e-05	5.77548009618673e-07	-4.77465551767531e-05	-8.22894657391989e-05	-0.000111405640093825
0.427223259364114	0.0984006768962702	-0.093281401952201	0.328799523763972	-0.00829544153286504	-0.0167842738015329	0.062195421941602	0.0315004642336732	0.0111967296705693	-0.012539857667199	-0.0292794940476961	-0.0459126451721308	-0.0667194370387766
0.0121996628713352	0.0338503969997441	-0.000644668716227334	0.0148009877084412	0.00983875681265066	0.0129446286654452	0.0158414943354014	0.0135360082499581	0.0133724640905916	0.0113916927390479	0.0099877401025133	0.0207517808451498	0.0083519514543794
0.0747213796431391	0.036858996598189	-0.020923183601113	0.030189152659917	0.0111275999094823	0.00666582254230091	0.0089324499441634	0.00110569799937811	0.00997515370065491	0.00889671122589161	-0.00610822060817844	-0.00805830250458772	-4.47499069022306e-05
0.0969185385592132	0.00385796175646212	-0.0220702405322855	0.0577911128817771	-0.00398318962582415	-0.0069887617902694	0.00972677291129702	0.00426675841551423	-0.00302119638433455	-0.00548597570804678	-0.0124095542547143	-0.0135454228946708	-0.0165985906400828
0.0913353379106247	0.000417245433963542	-0.0208173254342585	0.0518418275235429	-0.00236458296205334	-0.00404527225177891	0.0124392751423079	0.00405960114937567	-0.00254153693440962	-0.00320492760691612	-0.00731709907547615	-0.0123995916471507	-0.0126892500157902
0.6559041769351	0.26872852463766	-0.210861296768416	0.245809182765148	0.011113277969711	0.0157588445602842	0.0700661247926625	0.0449656434111471	0.02121591970278	0.0134360612649976	-0.00462180442369087	-0.0339810415970589	-0.039749520838021
0.200823235338469	0.136406605010805	-0.0388344776961061	0.162922578110435	0.00653104545618755	0.00702667954157354	0.0930474658068115	0.0388320893744985	0.0214761098264575	0.00677886249888054	0.00287707424243414	-0.00602406712857245	-0.0149919010113732
0.177824886135618	0.0341064148342701	-0.0279580989787168	0.165285356160607	-0.00374331130840913	0.00470341213266454	0.0401649459118869	0.0271140572082084	0.014020466367582	0.000480050412127703	-0.0060814429146987	-0.0185389156647232	-0.0225721561131466
0.901208299319728	0.0987917006802721	-0.3643174673557	0.0894012244897959	0.00317779109779104	0.00640474985332129	0.0221988723974438	0.0187801247165533	0.0170858642944357	0.00479127047555616	-0.00287437502273624	-0.0118653867106897	-0.0174172170686457
0.00278110576660496	-0.000127147039323814	0.000267898819133621	0.00543864712957019	-8.0718665656173e-05	-9.49470361003785e-05	0.00103216342155279	0.000686777030116753	0.000261727167021707	-8.78328508782758e-05	-0.000239067348278398	-0.000278073060661619	-0.000599969949592511
0.0446133729940957	0.0153230342593912	-0.0141759109320036	0.0151163061151195	0.00609670147530348	0.00474330753700244	0.00333448789244677	-0.00113668528176779	0.00493420271197884	0.00542000450615296	0.000852600627321592	-0.00159122667328684	-0.00771199928155136
0.0224488902209615	0.0100103831371919	-0.00358580399327532	0.0121249563742742	0.00432113412782999	-0.000798524606141757	0.00791222572102591	0.00564001422259982	0.00287825603975227	0.00176130476084412	0.00177460235436122	-0.000578484317191683	0.000981429548563447
0.0717022122796264	0.0502850078662244	-0.00673904136532399	0.058242931786287	0.00589082265468367	0.0219050873565889	0.0824663984699284	0.0153961454237658	0.0154920338566599	0.0138979550056363	0.0336958156970943	-0.000300271895975632	0.027757400310844
0.655651134118078	0.272273068006763	-0.212346109686225	0.241852991254398	0.00811206630360961	0.019023594796479	0.0753698619607559	0.0503499199622719	0.0341979527258351	0.0135678305500443	-0.00200665177199932	-0.023033103900143	-0.0376678052951759
0.307946925353608	0.0468331944579296	-0.047792935226613	0.31547099946667	-0.00906438540239135	-0.00395682379477846	0.0601048542533021	0.0337524381995992	0.0143640694105809	-0.00651060459858493	-0.0213829976717955	-0.038085368980163	-0.0459258842922955
0.00938710809267542	0.00845634321525039	-0.000653316498756945	0.00959730059429722	0.00166307730992587	0.0023655110158161	0.00507323948314838	0.00574684099872933	0.00497835075883228	0.00201429416287099	0.00187572246808653	0.0015002853339528	0.000146387889315537
0.139940375004003	0.0480535783626169	-0.0214259584625569	0.130798996154003	0.00320502600430245	-0.00284928923166772	0.0337494606673207	0.0192470364203714	0.0159024336685211	0.000177868386317365	-0.00314345390535939	-0.00693476718926742	-0.0168111120691551
0.0895932931899596	0.0608063065179984	-0.0220441053216338	0.0487210460660198	0.0202485430459721	0.00902654495878497	0.0297343425906036	0.0166070843079387	0.0103444925905758	0.0146375440023785	0.00200178086338407	0.00549349607462218	0.000196483268016981
0.0951746673816192	0.070049229329638	-0.0216005379078062	0.05334004663288	0.0110693325000826	-0.00568590707651369	0.0172220810125529	0.0140933775919434	0.00279037984180988	0.00269171271178444	0.0044272519222187	-0.00671777601557398	-0.0104358291403201
0.113203376541374	0.073590873715457	-0.0254745846114951	0.0742884816787304	0.0348294176701271	0.00445872801452606	0.0477156876525168	0.0256137577108519	0.0172236590076269	0.0196440728423266	0.0178787213634068	0.0037647403762394	0.000495867109445811
0.574596261029514	0.282581637762645	-0.166481557151485	0.281361104938286	0.0191841169647938	0.0143922916118823	0.0842718534470346	0.0662764990146307	0.0396226938245141	0.016788204288338	0.00157733395788928	-0.0251317092538068	-0.0329246510715047
0.894154339311482	0.105845660688518	-0.360658512519448	0.093236136878994	0.0046930872302301	-0.00947462696034118	0.0187668625025768	0.013299834054834	0.0048765115440117	-0.0023907698650556	-0.0158746198246198	-0.0161870770694381	-0.0318262655019559
0.106176600306703	0.0116269767099102	-0.0226952303683201	0.0736850319859836	0.000975824421526897	-0.00511154470972305	0.0179893040314903	0.0104857429182807	0.00536820202098624	-0.00206786014409809	-0.002539141358221	-0.00931186057538709	-0.0102140322926846
0.0365284045653123	0.0141179214529614	-0.0132288263269242	0.00637034863098197	-0.00202254402445948	-0.00316666803303203	-0.00103431366860067	-0.000891149631169603	-0.00280567654893471	-0.00259460602874576	-0.005033224672486	0.000362279168855478	-0.00323557198591654
0.882682378573807	0.0710525590371403	-0.352578387290244	0.100793811902383	-0.0118923749072688	-0.00229132020026757	0.0228058744409307	0.0100116690848834	0.00262896702970239	-0.00709184755376824	-0.0131032910487223	-0.0221446765576263	-0.0284067806841439
0.11921683791062	0.00674003922691808	-0.0235119987567036	0.0877148914273655	-0.00627033340202365	-0.00489691920682901	0.0163004224976764	0.00660269412146892	-0.00180969020404538	-0.00558362630442634	-0.0127785103084783	-0.0146063493409376	-0.0175135359287339
0.327328469785978	0.097377805798396	-0.0632012605948701	0.287182101339989	0.0203208755658166	-0.00843319863859682	0.0665828002611064	0.033746710451157	0.0285182542750377	0.00594383846360991	0.00103547203109999	-0.0363351298105733	-0.0302666799795863
0.132631720172785	0.0838772537515561	-0.0294420451631233	0.0860196198753987	-0.00565682195087444	-0.0065826133161799	0.0445377432969409	0.0175371994746092	0.00758300661482247	-0.00611971763352717	-0.00174054408669638	-0.00363099162349034	-0.00709060156331351
0.902652040816327	0.0973479591836734	-0.364830709796551	0.0879384353741496	0.0229780148423006	0.0121110204081633	0.0438470645227788	0.0269428726035869	0.0134014512471654	0.0175445176252319	0.0086971490414347	0.0151505819577249	-0.00831932700890337
0.322165808432152	0.094612609485289	-0.0614972822338808	0.289809986293744	0.0276766454765062	-0.00667281483925503	0.0710903401193027	0.0496785567803278	0.0246029254713638	0.0105019153186256	0.0106488812653918	-0.0305995891955889	-0.0271692383765499
0.107235407661614	0.0306560480210553	-0.00419239740413009	0.134191692850001	0.00983885310975996	-0.00188149837752469	0.0384353901844748	0.0242756667085497	0.0117024671347825	0.00397867736611764	-0.00444453499188764	-0.0138682300448654	-0.015825964801148
0.300315783657663	0.0446438722958521	-0.0569633765495706	0.257074307442878	-0.00501602693647435	-0.0100405804491702	0.0511919659553365	0.0222197074605856	0.00618159843413407	-0.00752830369282226	-0.0187138709318088	-0.034974960658177	-0.0427293452343392
0.0144549317282753	0.00255800997756684	-0.00520835577287669	0.00241278245332302	-0.00105006618523582	-0.00167997824286003	0.000739926551471943	0.000333472011606731	-2.87203053808693e-06	-0.00136502221404792	-0.00112987662118861	-0.00156365551826507	-0.0014675964862134
0.0359359580220671	0.00246945332970766	-0.00972012600112725	0.0172875161610418	-0.00323863215663173	-0.00444381534113212	0.000956089038472982	-0.000315584833229618	-0.00249103082779251	-0.00384122374888193	-0.00435195195248084	-0.00658319025439817	-0.0067163070644192
0.0797151370648877	0.0391045970129278	-0.0216579932304348	0.0344691243495082	-0.000223665124773786	-0.00342015812628131	0.0191005898174789	0.00580756672128882	0.000503081326184679	-0.00182191162552756	0.00280704848981622	-0.0100811262187327	-0.0136467585289743
0.894674475365904	0.105325524634096	-0.360168407937955	0.0937921913007628	0.00530957138099997	-0.00693915276235146	0.0158612554112554	0.0126970609549181	0.000329141414141421	-0.000814790690675693	-0.0127807197887129	-0.0137257330764473	-0.0184689373325089
0.56115856197416	0.269763678163106	-0.170276269001953	0.255954731376484	0.0145168025150629	-0.011759577523037	0.0637278043386936	0.0519080545744293	0.0314272263235921	0.00137861249601301	0.00663625032837911	0.0142461955154226	-0.0507821470262092
0.923505714285714	0.0614544596769664	-0.378942305526099	0.070532380952381	-0.0101024943310658	-0.0117423483617468	0.00643785159285171	0.000437857142857156	-0.00204981772196056	-0.0109224213464063	-0.0189690660133517	-0.0207773666251051	-0.0258223913798129
0.0242466611931389	-0.000702667580437282	-0.00718204952175255	0.00836501199372738	-0.000888684948361952	-0.00407806707694217	0.00148852365590168	-0.000925031259592462	-0.000476036099559669	-0.00248337601265206	-0.00239852295053249	-0.00482910413912538	-0.00463199778152425
0.903240136054422	0.0967598639455782	-0.364174220512407	0.0888170068027211	0.00569116264687697	0.0100840816326531	0.0328041496598639	0.0229202154195012	0.0164363303363304	0.00788762213976502	-0.00302300182908877	-0.010834133168419	-0.0145152246624818
0.890341096681097	0.109658903318903	-0.358287669446242	0.0951827128427128	0.0139761224489796	-0.000105788455487699	0.029707190785405	0.0179542849214278	0.00831359517466645	0.0069351669967459	-0.00382234845919727	-0.0119158563463257	-0.0104032515873482
0.04127961170021	-0.00397314653759318	-0.00469349844112509	0.0321602884286407	-0.00822689260467436	-0.00858750441404122	0.00320542874448261	-0.00236075703838128	-0.00506473514507988	-0.00840719850935779	-0.0112424103753495	-0.0133147588563889	-0.0141876425371812
0.149779086554746	0.1005882505335	-0.0270628377954076	0.120643623826686	0.01042724995952	0.0130545424169026	0.0393656889486884	0.0274515361789147	0.0208112071015408	0.0117408961882113	0.00297260824851506	-0.00653926674545008	0.025350404795738
0.415992733663137	0.11767851427811	-0.0951185639718356	0.312779548956205	0.00342600553071076	-0.0138709937396074	0.0762607008149523	0.0468851134388083	0.0196071828661609	-0.00522249410444831	-0.00855519655123538	0.00710070121401174	-0.0338331904079066
0.933189727891157	0.0668102721088435	-0.385712170748481	0.0623340816326531	0.00237465883323018	0.00791571428571414	0.0185936054421769	0.00817165532879816	0.00797812925170061	0.00514518655947216	-0.00382869511440942	-0.00713065759637188	-0.0131973510616368
0.161362725009852	0.106096798445367	-0.031198229799963	0.131025351176561	0.0176769682158841	0.00422776552993545	0.0778099270597447	0.0322230155384824	0.0185154214123807	0.0109523668729098	0.0338306472519752	0.0411611407695519	-0.0123554924256842
0.657372422199559	0.270447379046486	-0.215548643508901	0.239009486584318	0.0145469129215554	0.0106819966420979	0.0792758547431714	0.0547991715998152	0.025033274925556	0.0126144547818267	-0.0046937454227518	-0.0173488893417669	-0.04035151012534
0.0113139220899918	0.00760194912561877	-0.00162120447446509	0.00662633021707117	0.00200583165381813	0.00408907590650396	0.00580492573083754	0.00422291193566677	0.00221594569899815	0.00304745378016104	0.00142545269644054	0.000125508851884372	-7.2079113554422e-05
0.857528217179646	0.142471782820354	-0.334671865728465	0.123220700569272	0.0168625764711479	0.00889776509205076	0.0412720198848769	0.031907036376322	0.0178653027131598	0.0128801707815993	-0.00204066156066163	-0.000955069535972908	-0.00533367124938555
0.0328745162416114	0.00214383791426079	-0.00868988903200449	0.0145680247523414	0.000502607598520825	-0.00029268740978336	0.00506074660696483	0.00194909709424139	0.00212628467619355	0.000104960094368736	-0.00140069184905521	-0.00343518624924315	-0.00394317020880413
0.550349225063983	0.219838857240528	-0.154909699759679	0.294412925603393	-0.0107137874548096	-0.00472771220267809	0.0668015148402378	0.0468723239817584	0.0180226713448458	-0.00772074982874382	-0.0242387416715113	-0.037621154391518	-0.0624076602623391
0.93170283446712	0.0682971655328799	-0.384937917612078	0.0638209750566895	0.00857113378684815	0.00350365079365089	0.028709069422641	0.0167921201814061	0.0113429365079366	0.00603739229024947	0.00842480622552055	-0.00235693286871852	-0.00824183703784542
0.458407361347614	0.307245797014322	-0.10494679825644	0.329715755439749	-0.00621483561926078	0.0109987787628472	0.0782907130037179	0.0734325653301771	0.0572220755593882	0.00239197157179322	0.040420195889669	-0.03122852023788	0.0264218932830811
0.106209333611045	0.0346078092519579	-0.00483116469621143	0.131644730644739	0.018945736556199	0.00308305146069039	0.0384863956383858	0.0241584311673669	0.0227806141646047	0.0110143940084447	0.00641802793307598	-0.0020909491832834	-0.00634064808914009
0.647471650061948	0.175031161498836	-0.209815927444251	0.237652874390927	0.00240606095577023	-0.00118380536818374	0.0502573892624921	0.0308818414183663	0.00899424322719833	0.000611127793793242	-0.0161933499380851	-0.0345610724093783	-0.0453347885172991
0.469947823177334	0.175397807257468	-0.128081264674298	0.272070740804107	0.0148312334542507	0.00583125434947485	0.084027374088223	0.0545430583375769	0.0228483645733959	0.0103312439018628	-0.0107068728416857	-0.020578912202637	-0.0375214447258744
0.893233434343434	0.106766565656566	-0.359587464915438	0.0928410245310246	0.00634144094001232	0.021039853638425	0.0262942527313955	0.0192739862914862	0.0120815202258059	0.0136906472892186	0.0118574729239015	-0.000119834961449961	-0.00336704308015523
0.85715213405642	0.14284786594358	-0.335357110802444	0.121943104038818	0.008789084724799	0.00148906839192553	0.039458476364905	0.0293284526584526	0.015913301936159	0.00513907655836221	-8.93712450015238e-05	-0.0105933184602512	-0.0203117743183643
0.130720911692414	0.00781101906521478	-0.0280707431365349	0.0905599595263361	-0.00723045182087956	-0.00802097749768121	0.0122304960131767	0.00706164234147885	0.00074655424128478	-0.00762571465928039	-0.0160942232748718	-0.0188711003667693	-0.0224974210226332
0.305706103799831	0.0503362454193669	-0.0534894570941759	0.294536737128304	-0.0110852957328078	-0.00814649672588352	0.0573242544226318	0.0265149136051892	0.0127606925155254	-0.00961589622934567	-0.0259772109342491	-0.0367705454583135	-0.0507642651083263
0.934000544217687	0.0659994557823129	-0.386296277981851	0.0620565986394558	0.0138896598639455	-0.00578264687693264	0.020079455782313	0.012389387755102	0.0126862585034013	0.00405350649350644	0.00284538215752494	0.00392132653061228	-0.005849455782313
0.0417484411531206	0.0144347769456157	-0.012655633706163	0.0153952181060056	-0.00144897894769321	-0.00154201344712984	0.00337250999987795	0.00639049786380565	-0.000139707234364551	-0.00149549619741152	-0.00117911430842834	-0.0028384783189538	-0.00673036884768493
0.369136587402123	0.139702760011595	-0.086535307258894	0.259675733989425	0.0110989752814596	0.00586473574420127	0.0628167953412785	0.0452343545637233	0.0252679144036698	0.00848185551283043	-0.00815805674393949	-0.0199466548122514	-0.0400657230203184
0.140039849163684	0.0531749733155927	-0.0234089687256916	0.121428885349363	0.0105486363892815	0.00234679561299286	0.0392960104586214	0.0296258352145937	0.0202728093026771	0.00644771600113717	0.0100938846246101	-0.00354669785836789	-0.00850060093876803
0.929978185941043	0.0700218140589569	-0.383805701064393	0.065164671201814	0.00716922902494332	-0.000527111935683444	0.0211581179138322	0.0206971768707483	0.00608871052089099	0.00332105854462994	0.000868537414966064	-0.00536636054421769	-0.0036869367140796
0.025522035669005	0.00066572719807826	-0.0075998882491091	0.00889798685934532	-0.00208959887754943	-0.00176188555328397	-0.000153654781359935	-6.32064121465353e-05	-0.00088116008401538	-0.0019257422154167	-0.00351981601235777	-0.00383233874449203	-0.00458631618728334
0.144943263394039	0.0975309062776245	-0.0259555127893777	0.122659526519812	0.00624439274404479	0.00113059940756824	0.074542407748045	0.0451362870339963	0.0162493372818192	0.00368749607580651	0.00270091085464128	-0.0117309274515583	-0.0133553797804888
0.477526289134013	0.173568774167138	-0.129896424624812	0.27477349892178	0.00499124540523438	-0.0129673960929416	0.0688079092105388	0.051192334387836	0.0256930976316958	-0.00398807534385359	-0.0157972383401693	-0.0287321188338778	-0.0469887983549157
0.324628922905081	0.0989277703487442	-0.0609319460418694	0.295852227709011	0.0307003715210807	0.0625146297785659	0.0920202127447625	0.0396370099763676	0.0165575255211075	0.0466075006498233	-0.00137278651987849	-0.021987572902484	-0.0299928030986307
0.842680671074957	0.0856796863564486	-0.326617883802375	0.129913468119182	-0.00144710218966748	-0.0114987774130632	0.0260665922089607	0.0188559489377151	0.00875671419125856	-0.00647293980136532	-0.0137339184747841	-0.0300658987450249	-0.0292650071117168
0.894654840239126	0.105345159760874	-0.361040782003764	0.0915356359513502	0.00474302824159967	0.000139853638424947	0.038413152958153	0.0175748794063079	0.0114381846328274	0.00244144094001231	0.0162957946815089	-0.00885945047016479	-0.0171340651412081
0.474366790965933	0.262348964371114	-0.129173453364928	0.273818745454126	0.101249396450528	0.0240429946656746	0.0697811939683744	0.0470234476193316	0.0241282097295005	0.0626461955581011	0.0370958414778872	-0.0260108518521291	0.0140703523916363
0.109288211591676	0.00746643735127009	-0.0192121543373428	0.0862409332466279	-0.00755544690259044	-0.0076168897494136	0.0161617997555147	0.00751769001306325	0.00256845287103798	-0.00758616832600202	-0.0108209760373491	-0.0197349122055164	-0.0209600674642706
0.657937566963313	0.267883665545247	-0.214346898679521	0.237615431719111	0.00991741026412063	0.0212104788447496	0.0609813422030011	0.0504586929506531	0.0230474551137216	0.0155639445544351	-0.00845029938695063	-0.0149782093417422	-0.0363052823031731
0.376340037716696	0.219979047835252	-0.0911012797812566	0.257844425605954	0.0936540645428671	0.00262038833477185	0.0623096166621371	0.0435792929709339	0.0271557339560499	0.0481372264388195	0.0133850042537265	-0.0227996330055022	-0.0320950999420614
0.570246097267864	0.277210623863784	-0.162305215539493	0.286145052180516	-0.000865768331259953	0.0130448334050728	0.0892382714730369	0.0498183594730601	0.0302015368114448	0.00608953253690636	-0.0103463296580731	-0.0270420300052183	-0.039700131418964
0.47233427696561	0.266593799771729	-0.128114373918454	0.27404127471264	0.00513708528269025	0.00619369272296005	0.0714111829334244	0.0880854543300964	0.0343904390120598	0.00566538900282515	-0.00315759972216789	-0.0245799546669812	-0.0362690693132413
0.930328526077097	0.0696714739229025	-0.383679245713834	0.0656619501133786	0.0131909297052154	0.0105567800453515	0.022120215419501	0.0184092630385487	0.0169291950113378	0.0118738548752835	0.000824523649292752	0.000488333333333424	0.00267619967334254
0.896580342197485	0.103419657802515	-0.360035523127875	0.0918863244691817	0.0119328097299526	-0.00349855699855706	0.0498063017934446	0.0302595670995671	0.0150280251494538	0.00421712636569771	0.00489973304473301	-0.0100974393860108	-0.0223479029387488
0.145012559952094	0.0567989346553304	-0.0232014169955331	0.133648414938575	0.0103762135344454	0.00723881332263152	0.0416891411060391	0.0288104311372186	0.022801633459745	0.00880751342853844	0.00417676024819186	-0.00463830030121681	-0.0055889145233835
NA	NA	NA	NA	NA	NA	NA	NA	NA	NA	NA	NA	NA
0.65514916316641	0.273439760508772	-0.213777310072374	0.236327853438874	0.0233830018221002	0.0209253624514323	0.0767287488677116	0.0544298171647221	0.0342489538911345	0.0221541821367662	0.00478724190571156	-0.0177134539043927	-0.0321166360190835
0.377563328221263	0.224163939773822	-0.0930185753086687	0.256354598901425	0.0105832218456276	0.0496379385092134	0.0647764754585774	0.0851331416521677	0.0277067774174561	0.0301105801774205	-0.00204764649681671	0.0234745494970059	-0.0341555075759357
0.000481554518594722	-1.07181333398664e-06	-8.68452290290621e-07	2.75099060552527e-05	-2.22608572690867e-06	-2.26661937171636e-06	0.000204153244628818	0.00012006679278225	5.2542759862775e-05	-2.24635254931252e-06	-4.45916496641727e-05	-8.12908854454763e-05	-0.00011324963339227
0.582951187994235	0.360025629911745	-0.171625789231585	0.278492850493779	0.01566426712932	0.017782422304543	0.0876014164255028	0.0680993523230145	0.0385489222351399	0.0167233447169315	-0.00349817605629488	-0.0211185219300557	-0.0245460992213045
0.930966825396825	0.0690331746031746	-0.383409758693847	0.064461746031746	0.00949281179138317	-0.00221716553287987	0.0178648019440877	0.00883554421768717	0.0143026800976801	0.00363782312925165	-0.00413655019583592	-0.00516710170781598	-0.0172383041561613
0.122286218932763	0.0183531892536078	-0.0158476477973105	0.118487356156099	-0.00291740328467252	0.000254178848463585	0.0285966439697178	0.0165661770857397	0.00525823423948604	-0.00133161221810446	-0.00692522668105677	-0.0128787927621205	-0.0208211198141673
0.0478462335084615	-0.00219681206652603	-0.00704490438526691	0.034695933275832	-0.00906834666728176	-0.00985186085392349	0.00307974715745717	-0.0012441742991734	-0.00653774095481691	-0.00946010376060263	-0.0117188645184264	-0.0136961307566098	-0.0157969412679155
0.0915915565426431	0.001650996606379	-0.0207842662667439	0.054549140423943	-0.00571755351799208	-0.004973510121508	0.00992279336565319	0.00385174016861725	-0.00178040212015848	-0.00534553181975003	-0.00904365965317722	-0.0107342434486481	-0.0155398091375061
0.104798670201911	0.0435447740634489	-0.0174867405575159	0.0906332621113974	0.00697180940334409	0.00303005144205451	0.0258688271289151	0.0223152688750306	0.0138416842406714	0.00500093042269931	0.00389627742417487	-0.00336196768775431	-0.0099119507124653
0.0531538876343808	0.022986691893874	-0.0166919147205684	0.017348437171937	0.00840216078878175	-0.00404766850982342	0.00279822061714287	0.00644822637025629	0.00675741095715737	0.00217724613947917	-0.00221678123600881	-0.00392316706602466	-0.00651482376575389
0.0302666134748416	-0.00680410933452762	-0.00413490264410809	0.0238939647921741	-0.00829265626330707	-0.00748814539783282	0.00053010034269654	-0.00369569514893697	-0.00576963733448064	-0.00789040083056995	-0.0102142889506733	-0.0111641151843789	-0.0117262570008487
0.41926002542043	0.114225695125264	-0.096366232708922	0.313928724848909	0.0530476346053914	-0.00953433176913393	0.0735036599674781	0.0659707188310187	0.0717400139157155	0.0217566514181288	-0.000599806533028768	-0.0221093943655006	-0.0198507188993847
0.659137751492132	0.273729970318376	-0.214188738974453	0.241198516029088	0.012599355237963	0.0184675462117661	0.0708670519015178	0.0515904856641253	0.0331296984933902	0.0155334507248646	-0.00045421201309126	-0.017295037155808	-0.0389255235436097
0.0754900425491784	-0.0031035567363752	-0.0198634328788455	0.0353302154752051	-0.00618746503373518	-0.00758468212583555	0.0025594327520751	0.00343383585315643	-0.0028831309238551	-0.00688607357978537	-0.0116082485773684	-0.0120547225502119	-0.0137781471444558
0.208920811257425	0.139563823606478	-0.0414485841801952	0.164443847215138	0.024730389922109	0.00528969647929126	0.0528406569418937	0.0431504062714423	0.0246057355492954	0.0150100432007002	0.000376966866105138	-0.0024919481860948	-0.00609458611940258
0.0776567359092736	-0.00151322378425832	-0.0154751612178857	0.0516272421477145	-0.00440363909483757	-0.00717510018012518	0.010190452738857	0.00371421207865112	-0.00232222479272537	-0.00578936963748138	-0.00780446062975201	-0.0128395109991353	-0.0174511787216656
0.666629302712711	0.316376597528372	-0.218436026538219	0.236818574614679	0.0220466945302037	0.00760937698860586	0.0792223657636775	0.0469943589408988	0.0634334787013371	0.0148280357594048	0.0047011848044286	-0.0136185800010197	-0.023908861608146
0.93430260770975	0.0656973922902495	-0.385879134812094	0.0617545351473924	0.00962229024943329	-0.00785383822526675	0.0165581746031747	0.00621729599765319	0.00232731807874675	0.000884226012083267	0.00450405277262433	-0.00426418367346937	-0.0122106854863157
0.906870068027211	0.0931299319727891	-0.367544183925735	0.0844442176870748	0.0169219727891156	0.00554418058132333	0.0432480952380951	0.0183280008087151	0.00652283335711912	0.0112330766852194	0.0002561852036852	-0.011239458834816	-0.00665525248327781
0.00144949897704099	0.000913152959930719	-0.000114075980157832	0.000215386934726117	-0.000176727513843132	-0.000223801370633064	0.000299964722976759	0.000114149184750891	-4.78026621827227e-06	-0.000200264442238098	-0.000234577187629536	-0.00023244058556461	-0.000358343221702677
0.897004021851165	0.102995978148835	-0.360382855424395	0.0907275798804371	0.00548643166357454	-0.00110062049062054	0.0376770447806162	0.0197427107812823	0.0109041352298495	0.002192905586477	0.00833545874760155	-0.0104301052215757	-0.0207737461348175
0.892283955885384	0.107716044114616	-0.359453974279242	0.0960684250669965	0.00472156668728096	-0.00657130282415996	0.0371173706452278	0.0199533876837449	0.0161911912356649	-0.000924868068439499	-0.00506953150024569	0.000674729619488557	0.000738263622342639
0.32422906491744	0.0501987756827952	-0.0612337745376951	0.294966829384337	-0.00686094546802152	-0.00569773179205901	0.0479964752580389	0.0292895935243039	0.00501840930105441	-0.00627933863004027	-0.028958593082682	-0.042105752475545	-0.0482060552074047
0.851562038754896	0.148437961245104	-0.33261768950003	0.124127658214801	0.00765786911501198	0.0120720959992389	0.0412716676973821	0.0360779035250464	0.0197926981748411	0.00986498255712542	0.00215121318531097	-0.011099636236779	-0.0182456551324983
0.321541276490732	0.050071610437051	-0.059652060241015	0.292674065030491	-0.00464041337652066	-0.00648486941453008	0.052021050851315	0.0214327981959943	0.0090582365814067	-0.00556264139552537	-0.0229116911312579	-0.0438764699197444	-0.0532211795631093
0.859326137196137	0.140673862803863	-0.336473253998121	0.120143839885605	0.00587056055056068	0.00423676323676325	0.03434119142762	0.0418566137830423	0.034916391148534	0.00505366189366196	0.00245873000249053	0.0212569786562644	-0.0129132259960913
0.574058722243416	0.279455789405509	-0.164849538969631	0.280515950842705	0.0248093940116427	0.0187012724985623	0.0886624768417922	0.064038434910341	0.0378336135305221	0.0217553332551025	-0.000261241942690282	-0.0186725688886188	-0.0407840030367216
0.1269409135546	0.00881480836676962	-0.0263071035885476	0.0883270717705194	-0.00471915708418068	-0.00756924400201772	0.0168199944264084	0.00254069452170128	0.000277176066249135	-0.00614420054309919	-0.0102772331983291	-0.015776321797177	-0.0208798791330327
0.901936553287982	0.0980634467120182	-0.364647799464332	0.0889396371882085	0.0131363038548753	0.00363912912484343	0.0267536158578264	0.0241255782312925	0.0123272957201529	0.00838771648985936	-0.00122937847866422	-0.00425152510188231	-0.00878501439037149
0.30116621956384	0.106112535897754	-0.0587265419250971	0.255834086687643	0.0308897839985881	0.0362158304640326	0.0652359365081176	0.0409422697505533	0.0170801544271716	0.0335528072313103	0.0118427570183062	-0.0147479343334397	-0.0371047396021824
0.930642154195011	0.0693578458049886	-0.384143439505813	0.0646721315192743	0.00394729112157688	-0.00553993197278924	0.0113139865689865	0.00297346968401224	0.00350844671201811	-0.000796320425606178	-0.00888356627499487	-0.0189894039325065	-0.012150101947539
0.115477999588194	0.073573342386856	-0.0260026007450336	0.075956545538695	0.0138278357304924	0.00254200412912529	0.0223341306929034	0.0291139930001065	0.0159212401760747	0.00818491992980887	0.00121991501500779	0.00875302084954437	-0.00774519174237612
0.890845096332239	0.109154903667761	-0.358459000243625	0.0944691893820465	0.00692366443080727	0.00736166309880604	0.0294632483389625	0.0202352886795745	0.00673038659752945	0.00714266376480666	-0.012066532298234	-0.00866218705688626	-0.0176713610199324
0.127341771681164	0.0846133928806299	-0.0273822213317661	0.0872130050557997	0.00726923376727029	-0.00584524289621696	0.0218265248620961	0.0174693786633175	0.0102066950045709	0.000711995435526663	0.000306564175643287	-0.00751734708509995	0.00126263901749607
0.661229080927846	0.317743239852861	-0.214470741287919	0.240795168243462	0.0297592134092928	0.0216312093347071	0.103361084937636	0.0864312616651445	0.0510384142583246	0.0256952113719999	0.0330873997771841	-0.00937640720197985	0.0020481642232798
0.0320300733489222	0.00177997779052075	-0.00888731126294114	0.0155986057670676	-0.000918989293149583	-0.00200104292930352	0.00236673038371681	-0.00027068988503761	-0.000766422550801768	-0.00146001611122655	-0.00259057225366579	-0.0038761142594754	-0.00539125049668863
0.0297233481313679	0.00139888094592786	-0.00801787991680749	0.0117259800364086	-0.00268832608766217	-0.000907592014901384	0.00424651121566116	0.0030482933425585	0.000163938621460951	-0.00179795905128178	-0.00222419675092256	-0.00272110391725955	-0.00408769203066715
0.663381688427963	0.267756232760619	-0.216054692957367	0.236663549631323	-0.00325358001688769	0.0170603543372749	0.0662349405004121	0.0437021906726113	0.0265579780022758	0.00690338716019367	-0.00708578236997892	-0.0269909158358385	-0.0400539247325319
0.903924965986394	0.0960750340136055	-0.366474160718321	0.0878940816326531	0.014724693877551	0.011595676387105	0.0319640136054423	0.0328395361781076	0.0198422789115646	0.0131601851323281	0.0168134126984127	-0.000491179138321973	0.00286354382462317
0.892634178519893	0.107365821480107	-0.359068462711402	0.0956801071943929	0.0398982704596991	0.0203376211090497	0.0241521113806829	0.0255512296433724	0.0153597897340754	0.0301179457843743	0.00900846433211977	0.00122907441764586	-0.0216864278578563
0.856176882958312	0.143823117041688	-0.335086165552802	0.120726147344719	0.00481363251127964	0.00780919771171873	0.0330711320425606	0.0222019007976152	0.016231214996184	0.00631141511149924	-0.00682277103848528	-0.0182080102040817	-0.0221727843648563
0.305690957818911	0.106720000124742	-0.0614496041985017	0.252745312954938	0.040416334091027	0.00335326379303302	0.070118727994728	0.0893608625511396	0.0289953382383849	0.02188479894203	0.00606984301544283	0.0349295503557744	-0.031188523142425
0.580029577166507	0.364447792412796	-0.168840070688796	0.280143854596754	0.028972231348993	0.0323232743323971	0.0853585711911325	0.0995560305872306	0.0395119753643092	0.0306477528406951	0.00678335720677647	0.0109997118861552	-0.0254566031949651
0.932907392290249	0.0670926077097506	-0.385674581570676	0.0634259410430839	0.0137448526077099	0.00857029478458038	0.0256933900226758	0.0184945124716552	0.0190027437641723	0.0111575736961451	0.00519615646258509	0.00149036281179138	-0.00553044526901669
0.307900175159442	0.0493881137911429	-0.0473811109297207	0.320300408766436	-0.00357973515908039	-0.00307805662839022	0.0605805922457953	0.0349356368249549	0.0137854655932021	-0.00332889589373531	-0.0195167191280009	-0.0364228659434752	-0.0480632935063796
0.131087551394328	0.0855022131665896	-0.0289481983373288	0.0864151241757264	0.0268172458345013	-0.000573609664671543	0.0404527354713436	0.0257594286547446	0.00936491052125202	0.0131218180849149	0.00147045128518702	-0.00521275740263918	-0.00115805995659432
0.44242983307186	0.191079809531521	-0.098110229890466	0.331028438667493	-0.00721090325782336	0.0177385416061929	0.0839789643958559	0.0479097133061619	0.0265908836348938	0.00526381917418473	-0.0196244377189929	-0.0287499847703565	-0.0487783948895182
0.901835351473923	0.0981646485260771	-0.363664882789845	0.0885629169243455	0.0152698742527314	0.00861791383219945	0.0304646485260771	0.0159944877344878	0.013343603026292	0.0119438940424654	0.00401438387009823	-0.0223691507919497	-0.00752640569980911
0.0455486374683229	0.0140239346182106	-0.0143962126864656	0.0162038757576036	-0.000929095835056543	-0.00349767901808295	0.00502351919679899	0.00248873632640576	-0.00332031797520641	-0.00221338742656974	-0.000447009852767383	-0.00471922079439035	-0.0030086320547611
0.65394602246521	0.274943065650121	-0.210937975138881	0.242690599327907	0.00337350125788771	0.0113813834127754	0.0760656352023211	0.0531256032044786	0.0344934146562041	0.00737744233533155	0.00316485597767224	-0.0133551196255384	-0.0361739183409968
0.923559954648526	0.0601596632951382	-0.379451770073941	0.0696400453514739	-0.00340113378684803	-0.00903323057894478	0.0122993764172336	-0.00111059702202554	-0.00913591852591844	-0.00621718218289646	-0.0119725436899194	-0.0258272010425737	-0.0298335401246745
0.0118951603036659	0.00797225513821945	-0.0022064118883007	0.00671293245523234	0.00402314893961489	0.000909036896586076	0.00440671408758157	0.00131908185019903	0.00286481320684247	0.00246609291810048	4.05121853971277e-05	0.000518528430170539	0.000603054186462696
0.0240813966445559	0.00214182068827287	-0.00379839885259071	0.0159765572554279	-0.00120622738642585	-0.000611331635984935	0.00490450768795671	0.00192632805605812	0.00158115271934794	-0.000908779511205392	-0.00226064554804986	-0.00368504680209328	-0.00429472856910683
0.925888185941043	0.0585034607351559	-0.380540553449352	0.0684546712018141	-0.0122682371972221	-0.0175618590599042	0.00542218820861673	-0.00527736833366088	-0.00441089097177327	-0.0149150481285631	-0.0126478695114409	-0.0245355421166136	-0.0270030208050586
0.412898180299564	0.11563972817492	-0.0942073801514716	0.313617743188713	0.013140711739085	-0.0129140803047683	0.0663523105546113	0.0483068742458712	0.0250373753008735	0.000113315717158391	-0.00994834162737329	-0.0242567125385509	-0.0428936100267652
0.117417609066662	0.00769142665458222	-0.0228341818436262	0.0850945192694542	-0.00729623056186902	-0.00567694766047672	0.0172875415884068	0.00601284780133719	-0.000952603229738086	-0.00648658911117286	-0.0117750011927757	-0.0148024678116996	-0.0205886136497107
0.448506785756553	0.15902244452492	-0.119529215435149	0.267551510284766	0.00986626831552112	0.00873752426886115	0.0628892929634843	0.0452521210470903	0.0259504828478749	0.00930189629219114	-0.00533977399799357	-0.0320103885086483	-0.040513902268424
0.150486609684139	0.104002226831552	-0.0259840022883887	0.128500898670009	0.0158791244998298	0.00734293326779237	0.0808798138886841	0.0316955139610339	0.0220443605431911	0.011611028883811	0.00528709587180826	-0.00272596930592356	-0.0121696064036366
0.45095435191806	0.188626634809357	-0.100724799892299	0.331175979954252	0.00446425433586545	0.0136554460210476	0.0832758581213691	0.0599712914304509	0.0276797790858261	0.00905985017845656	-0.01325602330902	-0.0364509377547091	-0.0446602553555021
0.0517802521036377	0.00549521368226272	0.00260580906563483	0.0658792023610588	-4.86340805967156e-05	-1.26594009473846e-05	0.0198817703902205	0.0109360459718126	0.00458613674141967	-3.06467407720501e-05	-0.00504044126091857	-0.00898866866685082	-0.0125863649590501
0.203471402801064	0.0674907510258607	-0.0395508082846306	0.168834761908749	0.00327795827846358	-0.0107720047445245	0.0409034550888985	0.017024668228972	0.0124425067975067	-0.00374702323303044	-0.00160598020170533	-0.018298918486458	-0.0219485679351616
0.10326834153161	0.0726325657312933	-0.0243877099979898	0.0567983733907238	0.0116334473260338	-0.00418881797732738	0.0199463277940592	0.00803088709564542	0.0144046819958702	0.00372231467435319	-0.00179841170102218	-0.00654164654722307	-0.0118880630556299
0.0767332500878342	0.0405334262813246	-0.0207363264134595	0.0348338301473489	0.00405955220525314	-0.00594616259875058	0.00754703270316735	0.00369641796702029	0.00168390257198812	-0.00094330519674872	-0.00474399049587881	-0.00164624040797504	-0.00830841367091158
0.556340441717736	0.193879776901143	-0.166926793500615	0.261925333903998	-0.000621568876290279	0.000607372260895023	0.0627026961067513	0.0386407445956649	0.0206786337411	-7.09830769762831e-06	-0.0229315720564417	-0.0284496242514143	-0.0487382404303197
0.0613938015785132	-0.000888507543404464	-0.00646786877107388	0.0543332921144758	-0.00709260954025367	-0.00901251136937519	0.00931394701614566	0.00258613831807344	-0.00206099183426469	-0.00805256045481443	-0.0122194288216462	-0.0137477167324987	-0.0161489136010005
0.0280625966814266	0.00658972350880991	-0.00898421847099455	0.00903383635127833	-0.00129987011000634	-0.00426609283271943	0.00106857400387096	0.00192736468750107	-0.00155157011533321	-0.00278298147136289	-0.00299255788555724	-0.0026385987089249	-0.00372827359162163
0.0414209558168565	-0.00440547474787463	-0.00521456342473019	0.0321045723008094	-0.0090940844566107	-0.00869940000972029	0.00320035162541529	-0.00172946735631253	-0.00518237620904199	-0.00889674223316549	-0.0115884501746447	-0.013579618379302	-0.014950062863228
0.895917874665017	0.104082125334983	-0.361118706540585	0.0906249824778397	0.00037519842435807	0.00124093079017895	0.0213462069676356	0.0113743235476008	0.00231611008039578	0.000808064607268455	-0.0124462474189025	-0.0162226833483975	-0.0228487550429324
0.140259174517429	0.0568505402454506	-0.023386681941642	0.123291663021067	0.0115610541559377	0.00238629115352484	0.0382043979211392	0.0314636623209416	0.0213400575389188	0.00697367265473126	0.00301327701718759	-0.00336681242194273	-0.00327134880287364
0.923433174603175	0.0619994258356948	-0.379964288254365	0.0693382539682539	-0.010408495155638	-0.0149850703677373	0.0105760080395795	0.00209294959009243	-0.0056823261658977	-0.0126967827616876	-0.0188707990675108	-0.0260241907299051	-0.0242669239282022
0.463197399604006	0.097538429448168	-0.124781268742735	0.273567132139831	-0.00204703302167758	-0.00999313048439737	0.0525493680742229	0.00742270641087728	0.013950951092588	-0.00602008175303748	-0.0208209803469956	-0.0363675716828039	-0.0737929988828387
0.194994019932149	0.0760714074978736	-0.0364848329924937	0.166467039676769	0.0130190443169442	0.00496359530276497	0.0504024864562167	0.0401162453473773	0.0203825722233364	0.0089913198098546	0.00546922517823528	-0.0104578615970086	-0.0158400735145824
0.931176394557823	0.0688236054421768	-0.383992064493259	0.0647474149659863	0.00336807256235816	-0.000336371882086239	0.0193694217687074	0.0106101515151515	0.00195453617810759	0.0015158503401359	-0.00481325396825405	-0.012043647701505	-0.0124301370851372
0.125035594094698	0.0857720732910737	-0.0265032634624845	0.0881117297166076	0.00815582948387827	0.0112836467916978	0.0304354510236455	0.0349242511849136	0.0149071262802512	0.00971973813778804	0.00140674326239562	-0.00509496265142179	-0.00753562116317411
0.883922452151023	0.0695696988732232	-0.35434312626451	0.0993996257710544	-0.00372494780196453	-0.0150945792469851	0.0196984301412874	0.0056741618072822	-0.00264255769135069	-0.00940976352447487	-0.0186086297899112	-0.0221374811906113	-0.035420587920088
0.65697133934364	0.272095300080118	-0.213316802107706	0.24036504874209	-0.00611974972182028	0.0116351868687454	0.0727130262767899	0.0485256956429071	0.0255435006705405	0.00275771857346252	-0.00960183765649203	-0.0321289511742177	-0.0376658119312809
0.114437542632412	0.0734110842019424	-0.0257796129718434	0.0734944528579189	0.0201837122606995	-0.00452037203746043	0.0554665080745151	0.0258528551877434	0.0104073412655484	0.00783167011161956	0.00741074099859348	0.00525414167978208	0.0127451722038811
0.931663219954649	0.0683367800453515	-0.38504342508729	0.0627653514739229	0.00911877551020412	0.00426371882086174	0.0175375623582766	0.0129391383219953	-0.00399116470830763	0.00669124716553293	-0.00334198618841475	-0.0118794599051742	-0.0116533578326435
0.552088894291061	0.216642529823874	-0.15381130863363	0.291697361855575	-0.0128780609332932	-0.0078208749030535	0.0653667930348704	0.0403195153059378	0.0127122786953154	-0.0103494679181734	-0.0276252966397367	-0.0401491859933624	-0.0560811750524931
0.0575223490308243	-0.00534494805733225	-0.0124450569895495	0.0329164236211812	-0.00609526571150287	-0.00428496504853086	0.00588912074095875	0.000224625639064037	-0.00281290181619837	-0.00519011538001686	-0.0079465433358142	-0.0124834383934013	-0.0128400136748396
0.364729401863925	0.129774107973919	-0.0862000631626844	0.25979016827384	-0.00284989431753296	0.00548847466466346	0.0549158464066345	0.0324424134307398	0.0136675151137602	0.00131929017356525	-0.0179059059827485	-0.0304207903709338	-0.0430159574770291
0.57160257295611	0.279106742395812	-0.163976095888964	0.283499721510821	0.0043011928115777	0.0194081768691496	0.0832151320247797	0.0519664971414719	0.0298003136064556	0.0118546848403637	-0.016532358441736	-0.0300527387123347	-0.0485643947446475
0.08067248522099	0.00251579205961511	-0.0151142217909526	0.0562159215553944	-0.00674122867172466	-0.00550711056399984	0.0108640743316726	0.00386588568763574	-0.000116277042636684	-0.00612416961786225	-0.0105349128301447	-0.0144046202013118	-0.0141654955223602
0.554989378845982	0.18984427371669	-0.167893951148593	0.259661564670182	-0.00625271616187184	-0.00329096500970494	0.070821033671602	0.0399577031336236	0.0214896603981183	-0.00477184058578839	-0.0113109918458204	-0.0293927762879941	-0.0340149656677016
0.405295624748211	0.0719063885665441	-0.0904813645720973	0.310715456131693	-0.00844104083432956	-0.0116044255222579	0.0541171798725945	0.0298029169970874	0.008823984737937	-0.0100227331782937	-0.0274621439547603	-0.0401434347263665	-0.0597249460601052
0.479883236844022	0.265121277589934	-0.131345608795448	0.274251610206465	0.00649231616882828	0.00686946628725671	0.110875559107902	0.05539487133117	0.0258466539070332	0.0066808912280425	-0.008794671261868	-0.0272197415613522	0.0109904272584411
0.100777481068421	0.0589901765000263	-0.0250629425059507	0.0538766060770657	0.00443873135937907	0.00203104092634343	0.020529792498715	0.0265185911136389	0.00325253449362201	0.00323488614286124	0.0046945032798984	-0.0144167505310447	-0.0125654921814631
0.0142901867978532	0.00163653467290713	-0.00509664148026307	0.00323583062330122	-0.00202469076606994	-0.00172090275895767	-0.00061296317984454	-0.000966511236123482	-0.00103462800767718	-0.00187279676251381	-0.00163563245465509	-0.00281249740380692	-0.00271083438677377
0.929758662131519	0.0702413378684807	-0.382987258853974	0.0658889569160998	0.00616410430838998	-0.0109609829852687	0.0124918480725623	0.0149785827664399	0.00975441200722715	-0.00239843933843931	-0.00764595725702866	-0.00506436507936503	-0.0129163760049474
0.891585318491033	0.108414681508967	-0.358281395023407	0.0954908719851576	0.0021138824667396	-0.00265096146150767	0.0192003957946815	0.017852208030065	0.00749318649604358	-0.000268539497384035	-0.00741707146494963	-0.0231905882110722	-0.0242284573409784
0.322711021385001	0.0507719609230145	-0.0595178723788778	0.294107015284212	-0.00727112217931764	-0.0217991193286829	0.0483662607480547	0.0245289070163644	0.0011848869993622	-0.0145351207540003	-0.0247195241848324	-0.0455630619565502	-0.0539098017241944
0.643792944657818	0.174976023746451	-0.206934387769509	0.24091227800187	-0.00424369954537407	-0.00337008236575198	0.0557972232942298	0.0328400495725277	0.00715610658835331	-0.00380689095556297	-0.0245416670325743	-0.0496195380440226	-0.0595656814699227
0.212430536157931	0.138864493495828	-0.0448506969103943	0.161848564245191	0.0132567819469369	0.00188356352892616	0.0533268848736606	0.0392322893998575	0.0396233046562002	0.00757017273793151	0.0142909679716161	-0.0012901892509414	-0.0068981017145853
0.923821836734694	0.0597512417468442	-0.378988805330524	0.0701781632653061	-0.0117334222919937	-0.0163001772037485	0.00862160482374774	-0.00021475399716997	-0.00533817094203648	-0.0140167997478712	-0.0173662115662115	-0.0195775695732839	-0.0289285248025631
0.0795455178232907	0.0539880609668784	-0.00925396044793159	0.0628054967383887	0.0133374120234224	0.00861960286900877	0.0285038681979482	0.0199584944862749	0.0145129459509761	0.0109785074462156	0.034778174969367	0.000314405622578243	-0.00740858438833128
0.0344446168377686	0.0024007460646764	-0.00895138422532839	0.0176938987194111	-0.00139432593943263	-0.00312096235704388	0.00382586761348368	-0.000154967389528096	-0.000187880251216563	-0.00225764414823826	-0.00284962147175405	-0.00454983586196076	-0.00657336528997686
0.856199865689866	0.143800134310134	-0.334882962406936	0.121765349487114	0.0487903383917669	0.0103381233649636	0.045193930672502	0.0321041525934382	0.0329370442256156	0.0295642308783652	-0.000161072102500714	-0.00377173837204892	-0.0170796127005581
0.657786760109523	0.269972912753578	-0.212907567854824	0.243220319584274	-0.00438020666889494	0.0170725347208203	0.0677571167807951	0.0426712751756954	0.0305389803313881	0.00634616402596266	-0.0108744708972969	-0.0302726058964895	-0.0434374358165102
0.415811178699683	0.0739927315616626	-0.0945220196981152	0.31307882541385	-0.0126427929871175	-0.0215441001912297	0.0510372887955222	0.0304291117718503	0.000605392151417083	-0.0170934465891736	-0.0285211621903646	-0.053765344701089	-0.0711370398099845
0.0421324565983136	0.00418531297745307	-0.0117514981742726	0.0183864052697805	-0.000967331143918108	-0.000353776800160049	0.00453722182011471	0.00267832843782496	0.000692261672121157	-0.000660553972039082	-0.00313500664236134	-0.00435808695564824	-0.00521153191554384
9.82480400953485e-05	3.31172880482337e-06	8.83014918525805e-06	0.000103238111320636	1.56728866476117e-05	1.80088215188658e-05	2.30017088274711e-05	2.55384699418987e-05	-1.85019892768336e-06	1.68408540832388e-05	5.94359388035365e-07	-1.58848529196515e-05	-2.12146770255785e-05
0.10714194782786	0.0112939626452672	-0.0220061028680497	0.0740116508869068	0.00265235823655188	0.000363806475157991	0.0209195615937213	0.0148594935152181	0.00604044568731725	0.00150808235585494	-0.0045713572729633	-0.00881181150474959	-0.0105115344119013
0.905855442176871	0.0941445578231292	-0.36792719461692	0.0843159863945578	0.0202795774067203	0.00910210884353746	0.0356172170686455	0.0173782668125525	0.0302804988662132	0.0146908431251289	0.0129840136054422	-0.00600364357864358	-0.00791510212010216
0.0675068456369627	0.0310728380949905	-0.00369048327587516	0.0637716003822003	0.021589847508174	0.0139939362638016	0.0371946692828145	0.0232995954830031	0.0204511143499142	0.0177918918859878	0.0113922656867076	0.00465845709937091	0.000677067227801184
0.455489722284431	0.239886696478651	-0.124354867380814	0.260889096136174	0.0934275000026984	0.00584704357910493	0.0634949768478337	0.0450306117592181	0.0746698793598026	0.0496372717909017	0.012209674559087	-0.0234741164515878	-0.0381474647857654
0.00740523514170689	-0.00120882557517903	-0.00185779635412913	0.00471826028203543	-0.00329100838308444	-0.00294783188407784	-0.00212731258612865	-0.00252925037304956	-0.00241272637236327	-0.00311942013358114	-0.00366098808764251	-0.00353960041298088	-0.00402021775306374
0.452356921074271	0.188875890997455	-0.103065062138073	0.326203115370282	0.00406862522759027	0.0172193673606529	0.070915866224582	0.0508033028073462	0.0225775735548497	0.0106439962941216	-0.0174481482107151	-0.0272769650054772	-0.046251846173311
0.544178114682661	0.221360749826267	-0.151872616673021	0.292075031007695	-0.00100823140211448	0.0109217214869207	0.0729238842585078	0.0493284040075593	0.0288970142559488	0.00495674504240307	-0.0130573558438012	-0.0335695688567578	-0.0521694979770849
0.559281100682292	0.269566758346686	-0.170586539429115	0.253478810108156	0.0283069898153762	-0.00265323505038773	0.101656185124656	0.0360842866474728	0.0285441723964132	0.0128268773824942	0.0358289021039763	-0.015463480207245	-0.038248863530418
0.929504126984127	0.070495873015873	-0.383361231319413	0.0656196825396826	0.00519699808128382	-0.000984399092970545	0.020067947845805	0.0172085941043083	0.00973910430839009	0.00210629949415664	0.00167277777777775	-0.00753414965986388	-0.00962636760065327
0.664099887619095	0.316468165764772	-0.217195196540993	0.238233476332707	0.0303762255536257	0.0131783389110129	0.0749149825634685	0.0565567366324404	0.0418540299706436	0.0217772822323193	0.00561885883013236	-0.0115977173383903	-0.0331956527834016
0.553004358013208	0.187160381616387	-0.165680585450355	0.257088033960599	0.00174201161387399	-0.00459440646030185	0.0533369123418935	0.0336821299883306	0.0179148721518591	-0.00142619742321393	-0.0271126445422925	-0.0266831800875171	-0.0373853746599109
0.553942707994485	0.190318355988912	-0.167446066296465	0.255654608795029	0.024508544115148	0.00583981309141179	0.0588837215804385	0.0557196469259925	0.0250184129894626	0.01517417860328	-0.0102522230837562	-0.0299500518603035	-0.0329608591898168
0.0651734648411442	0.0208836204865178	-0.00253508659722904	0.0654848107827259	0.00544394505294561	0.00589159790932713	0.0284565563991604	0.0157648004538758	0.00656540562365096	0.00566777148113637	-0.000967310372712443	-0.00644361283646915	-0.0084815023261976
0.283456858726984	0.0445854627864569	-0.0506946755521563	0.253731897544916	-0.00567974151556833	-0.023138140094074	0.045617155595324	0.0195739400073769	0.00656479280677597	-0.0144089408048212	-0.0186683644374295	-0.0357047811087255	-0.0480210568487562
0.283411900787798	0.0463925406428355	-0.0496727974771107	0.255962771678944	-0.00709831314714804	-0.00920727012715888	0.0481672101633577	0.0235743776909626	0.0105621684087875	-0.00815279163715343	-0.028241414461015	-0.0309864203584042	-0.0494297375285946
0.150533811044586	0.058990891930043	-0.0245842200785082	0.133506705664299	0.0180871067283329	0.00754575695482301	0.0457046265858416	0.0384285973168015	0.0227815978548916	0.012816431841578	0.00908490417722535	-0.00504706050703976	-0.0097067751340264
0.0156621544698893	0.0011733087869	-0.00565643650862874	0.00147441069678811	-0.000997549915662517	0.000166543067411241	0.000564742490731081	-0.000208104388446312	0.00050735621484916	-0.000415503424125638	-0.00126927366726186	-0.00108760577389884	-0.00217426428820131
0.656149702506322	0.271444028728419	-0.213093330279537	0.235009595151243	0.0139239724787166	0.0131200596832223	0.0739796066953867	0.0563836055085806	0.0356239455103852	0.0135220160809694	-0.00132473830770685	-0.0222075137913608	-0.0287561882382339
0.322704901970688	0.0976609250749827	-0.0596108887038992	0.297353859311603	0.0229196353406259	-0.00990654285039022	0.0852269917839584	0.0745079675860335	0.0276158010633886	0.00650654624511782	-0.00484281473137638	-0.0144403229784151	-0.0351135252661268
0.398773676912477	0.072502220139092	-0.0864657561823656	0.320654076510571	-0.00298142003042967	-0.00666906638192766	0.0524117524833247	0.0322968438770536	0.0056186961531306	-0.00482524320617866	-0.0312186857211505	-0.0507862109393272	-0.0578943269620238
0.0325318159394891	0.0118845434435897	-0.0116233211875895	0.00818659516082886	0.000409745225373785	0.00429284749254807	0.00319904584689947	0.00449752244430102	-0.0017362984870176	0.00235129635896093	-0.00533986703587407	-0.000746872876770006	-0.00528641880746803
0.905920657596372	0.0940793424036281	-0.367532531114151	0.0856507709750567	0.00549153497296362	-0.000308233036804384	0.0128918594104308	0.0112273974438261	0.00243692125334993	0.00259165096807967	-0.00667729631246439	-0.0172724049906777	-0.0137892795299938
0.851586274994847	0.148413725005153	-0.333216925823793	0.124116755308184	-0.00230417788560655	-0.00403341261912704	0.0353302262420119	0.0236307381367464	0.015930394050394	-0.0031687952523668	-0.00112066393690358	-0.0203741618108414	-0.0270669816109489
0.550415698154588	0.319076690402733	-0.155320988962473	0.288660198239188	0.0119367474556625	0.0198464849263683	0.0765911355827393	0.0655064167519276	0.0711929971224724	0.0158916161910154	-0.00836655311849444	-0.0334167214663799	-0.0194231678489908
0.413840951060255	0.0747449418722628	-0.093829126152293	0.311743112719103	-0.0127200804960754	-0.00878200532491746	0.0494620350009339	0.0280388136399898	0.00920413228766259	-0.0107510429104964	-0.0304047880264069	-0.0432208028400304	-0.0576871692219629
0.437716197850955	0.0973243307005358	-0.0933473750545368	0.33620909374773	-0.0116550088708561	-0.00865199679773326	0.0682708003423959	0.0421938138306453	0.0135018097328066	-0.0101535028342947	-0.0333129369720432	-0.044521625838396	-0.064395289754843
0.302648822014206	0.0493484748359866	-0.0519814446088543	0.298203594521253	-0.00896940512924266	-0.0084152623865909	0.0537613126923971	0.0310368920223384	0.00522537137286838	-0.00869233375791678	-0.0229447900260862	-0.0393927306124982	-0.0489567894555831
0.923698163265306	0.0607314604334199	-0.379740449602201	0.0698351700680271	-0.0181324860480323	-0.013358933906528	-0.00328645549128748	-0.00107830443366164	-0.00414186496043645	-0.0157457099772801	-0.0271914259940343	-0.0278456503276423	-0.0325980277542253
0.137857745852299	0.0165138031576587	-0.0137371050069797	0.151131827357124	-0.00298650259701302	-0.00285910027299646	0.0305837943825513	0.0185116350918686	0.00535519029245859	-0.00292280143500476	-0.0137046721942549	-0.0195565887521499	-0.0263525767061664
0.896652706658421	0.103347293341579	-0.360561775796516	0.091994912389198	0.00921742939600079	0.00108118310261163	0.037345808080808	0.0185354968047825	0.00940458359101204	0.00514930624930621	-0.00376950882450888	0.00423812362240927	-0.0266310689124135
0.094277858994778	0.000503064291474092	-0.0223788763485173	0.0552355739550768	-0.00436053069624448	-0.00262313630776283	0.0102231750218968	0.00313095899957803	-0.0026105808240466	-0.00349183350200365	-0.00899495653673037	-0.0121843782908432	-0.0135253157472015
0.928849591836735	0.0711504081632653	-0.383512054800572	0.0659504081632654	0.00571056689342408	0.00322862502576793	0.0208331972789115	0.0101126303854876	0.011131156462585	0.00446959595959606	0.00554084685156109	-0.00707729334157914	-0.0111532838589981
0.566218701173612	0.266367996012608	-0.172224193336028	0.256433659734819	0.0242563233240964	0.00819958784776931	0.0728959171956958	0.0862835423708606	0.0375548189908834	0.0162279555859328	-0.00430762851619526	-0.0147779559614254	-0.0336089995870674
0.208626637551319	0.0290107704515977	-0.0305500423924207	0.20486071582171	-0.00267951448923145	-0.0068794278948425	0.0425016892175923	0.0226709076432402	0.00635326213378015	-0.00477947119203698	-0.0152574971222533	-0.025135074078897	-0.0344598949464307
0.452010567035153	0.150711418085201	-0.118963257754814	0.268395225771762	-0.010303003072167	-0.00785012126945145	0.0518907858136116	0.0358514738959502	0.00790193041317272	-0.00907656217080927	-0.020785125717259	-0.0409756883314454	-0.0498003676002646
0.931662653061225	0.0683373469387755	-0.384717720495967	0.0636421088435373	0.0163540136054422	0.0104465986394559	0.0219920068027212	0.024402267573696	0.02079	0.013400306122449	0.00253812925170072	-0.0048510709132138	-0.012166370851371
0.932520997732426	0.0674790022675736	-0.386115844670791	0.0637456689342404	0.0126036281179138	-0.0192869160997733	0.0205717233560091	0.0123895804988662	0.00459846217274784	-0.00334164399092973	-0.00750213438755465	0.000804732569018252	-0.00390985260770982
0.455275626541801	0.158711413943578	-0.123222048672991	0.263840484814803	0.00281967455218562	-0.0002040927378541	0.0687179813479588	0.0422548741032091	0.0213168409698808	0.00130779090716576	-0.0138118868551292	-0.0292878234123758	-0.0437722310394594
0.56412084325149	0.265186974992709	-0.17119555695111	0.252388944293724	0.0179365509276552	-0.00847488758803494	0.0614152066968012	0.0520008865627446	0.0675541903070458	0.00473083166981014	-0.0106191009000973	0.010572994637118	-0.0275436896075314
0.557343170466496	0.271070284959483	-0.168483754629803	0.254989671740645	0.0979202424004825	0.01116348897152	0.0769761236216139	0.0492031290373227	0.0272095477592269	0.0545418656860012	-0.004502695655207	-0.0200277439778592	-0.0279167572949109
0.00530126632115357	9.10985128840967e-05	-0.000282093590971926	0.00781331411557398	-0.000769176891577947	-0.000246359565568136	0.000781981112737595	-4.62836147084675e-06	-2.41972451369499e-05	-0.000507768228573041	-0.0010557703677293	-0.000941984005323047	-0.00152740937397047
0.847029723768295	0.152970276231705	-0.330727394666157	0.12532544106687	0.000545884670884678	0.00893259264544977	0.0398102850393224	0.0274016413455419	0.0194097637283351	0.00473923865816717	-0.00510407501401289	-0.0123694315208601	-0.0197221669686646
0.895593446712018	0.0723744819340699	-0.359766259350827	0.0942827437641722	0.000784233227090425	-0.0396731104985895	0.0167227321091608	-0.00344154695763721	-0.00119008484009475	-0.0194444386357495	-0.0270089062524776	-0.0317871455072618	-0.0346334078367095
0.0170198428555425	0.00276383933810966	-0.00598791265717942	0.00228273697364939	-0.00122002758541562	-0.00128046738714923	-4.32419150761462e-05	-0.000677419415919717	-0.00189108715584378	-0.00125024748628242	-0.00107508339316184	-0.00138796256153446	-0.0036883666538405
0.177905819309248	0.0325202329500099	-0.0282082681900056	0.165339210252518	-0.00215967559419264	-0.00278888721088519	0.0351425805265113	0.0241552733633524	0.0119589400490215	-0.00247428140253891	-0.0113198906672555	-0.0201721630685201	-0.0289612901035693
0.0316044156016557	0.00907645307613707	-0.0111897897905284	0.00671199908879849	0.00556404556346795	-0.00437547792214608	-0.00174565249298867	-0.00145038689982756	-0.00300750033933187	0.000594283820660929	-0.005222049505292	-0.00165080002418535	-0.00540196626803517
0.93301768707483	0.0669823129251701	-0.385567901298872	0.0632680272108844	0.00112904761904764	-0.00685588715672747	0.0296861224489795	0.026264693877551	0.00757705215419502	-0.00286341976883997	0.00861373673945098	-0.0055686147186147	-0.00643332921047202
0.883435618508476	0.070343707656832	-0.353333630162233	0.101286459413602	-0.0072186977308405	-0.0201025547483211	0.0130578334410688	0.0100341128595961	-0.00237040407145561	-0.0136606262395808	-0.0177213278968488	-0.0283108422042381	-0.0294417174515087
0.144161167840582	0.0533633859847581	-0.0239821086668006	0.124290879658249	0.0125499326561541	0.00532122827252082	0.0329758491074426	0.0264092735446115	0.0143923644976338	0.00893558046433746	0.000855322327287383	-0.00317350840741795	-0.010409403869893
0.898712001649144	0.101287998350856	-0.363222625604304	0.087364188827046	0.0090674314574315	0.0116467166167167	0.0306634214198501	0.0320865811172956	0.00764367862296444	0.0103570740370741	0.00868819806244181	-0.00902542933257211	-0.0178735229802877
0.854929079016222	0.145070920983778	-0.332626825716601	0.124235609628467	0.0037808632637204	0.00643979528408101	0.041871414181057	0.0264307601921888	0.0114081841431213	0.00511032927390076	0.000704562738848447	-0.0134862022131881	-0.0186351606288766
0.0921857811621199	0.0591017336127326	-0.0232945205755498	0.049181180555927	0.017735922283463	-0.000894023806637265	0.023950356269869	0.030363123270796	0.00918237027227387	0.00842094923841288	0.00153708884577551	0.00102373217114389	-0.00158425219392236
0.905534988662132	0.0944650113378684	-0.36690657201543	0.0841316780045351	0.00312267573696146	-0.00508621933621944	0.0186283786848072	0.0160732253481688	0.011868185941043	-0.000981771799628994	-0.00259719074576226	-0.0184509036575004	-0.0201201033101255
0.657311543931722	0.27307178780644	-0.213099991685091	0.244599129489654	0.0184245350362662	0.0289680219113693	0.0786468324949807	0.0462141195457675	0.029105786374976	0.0236962784738177	-0.00892601507282476	-0.0269790960883223	-0.0298244034906662
0.392166485663571	0.0724756014678835	-0.0842494498954866	0.319042180180389	-0.0101248660200172	-0.0114470345990721	0.0595820387582908	0.0394379510329285	0.00955896120535715	-0.0107859503095447	-0.0287370515654782	-0.0377061509882279	-0.0617270342427688
0.11923501300991	0.00728357022072669	-0.0223964533456891	0.088180767271508	-0.00528438280140046	-0.00466019715648699	0.0149995510846171	0.0093466761395654	-0.00062665705157193	-0.00497228997894374	-0.0119298320104542	-0.0148069880096362	-0.0197317484309029
0.410364685279573	0.0765138024625067	-0.0940290029271712	0.310269648230055	-0.0044830779400799	-0.00513924100441498	0.0537512617623687	0.0317071885181233	0.0128162863559827	-0.00481115947224747	-0.0285064255095785	-0.0475850291801572	-0.0631942615914949
0.656857686006911	0.321158382463535	-0.214286251685745	0.238445706570011	0.0227543506271051	0.0145135705825892	0.0777931919156709	0.101852363919697	0.0407707314075977	0.0186339606048471	0.00892514934309363	-0.0185361252349234	-0.0368156056631181
0.114251362524772	0.0698943656423606	-0.0263003820704976	0.0725733485180696	0.0171235173073818	0.00225065707059062	0.025941285511864	0.0187425284369043	0.0224149582712126	0.0096870871889862	0.00541207642501451	0.00955637778136556	-0.00764015604018989
0.0483632386659428	0.000647943781519819	0.00318720217723692	0.0580607200029946	-0.00110843762530852	-0.000656932967877243	0.0192038419104422	0.00986367004812984	0.00448467105271625	-0.000882685296592883	-0.00501905066737957	-0.00833126904854549	-0.0110293471069396
0.0141750438418714	0.00184874570725587	-0.00506810787031592	0.00225612019852916	-0.000886152439495086	-0.00157955227750975	0.000299512125490922	-0.000760213979008913	-0.00108445138505427	-0.00123285235850242	-0.000942435152758932	-0.00217611474223251	-0.00220462731282606
0.297758709663759	0.0421552075300614	-0.0566557527068544	0.258436123254806	-0.0140505089983903	-0.0106040903739796	0.0484368132967649	0.0198388730093201	0.00434215871760235	-0.012327299686185	-0.0291735842173501	-0.0341113735867122	-0.0441065220803233
0.0445487230723059	-0.00449919759434619	-0.00660929093129504	0.0334004412486478	-0.00705074399233603	-0.00800305866295392	0.00258604292102612	-9.59826726924379e-05	-0.00436243151588465	-0.00752690132764498	-0.0103134052163384	-0.0143592638063495	-0.0133152430342738
0.110150989277564	0.0375873083508848	-0.00595632486359826	0.133347282075525	0.0216188419481464	0.00230779344317536	0.0429390713283412	0.030425854426202	0.0217796149011063	0.0119633176956609	0.00446528139184231	0.00392072820379426	-0.00517140064074077
0.892926285302	0.107073714698	-0.359066032166179	0.096518403342689	-0.00356091915554091	-0.000632310863739383	0.0198432921420316	0.0161775695732839	0.00686438878581741	-0.00209661500964009	-0.0125548523302095	-0.01316501285662	-0.0252608025354665
0.0335536829563647	0.00177312377643899	-0.00914371767854196	0.0143752600619829	-0.00209628332066809	-0.00271287483019585	0.00252985122135114	-0.000505335685578576	-0.00143353034534683	-0.00240457907543197	-0.00454376026730057	-0.00401709955435305	-0.00564970007080757
0.890256559472274	0.109743440527726	-0.35618939310363	0.096667250051536	-0.000671690867489194	0.00159258186258193	0.0263042551099695	0.0135096040607386	0.00739723415682081	0.000460445497546424	-0.00654081497867209	-0.0143877214382255	-0.0238068490063182
0.0558782576924457	0.0100161817527983	-0.00650999312568416	0.0522919347962497	-0.000464712992617536	-0.0020299468605982	0.012901896585472	0.00883335000345825	0.00395671220576811	-0.00124732992660787	-0.0022128753058993	-0.00659608577600272	-0.00953992643100048
0.575620616678727	0.367483544430614	-0.165830389617113	0.281171535264944	0.0219480154961125	0.0184875095999776	0.138425568459914	0.0618282541871573	0.0398461733719389	0.0202177625480451	0.007819844416314	0.0237634561598848	0.0386984765900233
0.577500779180717	0.368379101469979	-0.170093661048554	0.275545059274061	0.0256419441275414	0.0123604744213642	0.0965856894585011	0.104658021009082	0.0781439618164662	0.0190012092744528	0.0164569571770636	0.0219722711385314	-0.0295903716904999
0.327807091354435	0.0998342130572414	-0.0641744833174225	0.291203365835434	0.0236628091661345	0.0513069063435041	0.0784979010189735	0.042370119692461	0.018590343085712	0.0374848577548193	-0.016956022407366	-0.0253254777519692	-0.0294423404044004
0.0204384350031769	0.0236652663963575	-0.00107688186014138	0.0178266226026673	0.0145849278556163	0.00343993406084137	0.0172230845933124	0.0103390552779181	0.0130233467753773	0.00901243095822884	0.00878282806994236	0.0073395566197076	0.00510941124565891
0.411618201823987	0.116784552640787	-0.0955750014295805	0.30703113080417	0.0200061806990375	-0.00655310279361099	0.071042432768091	0.0785139962243987	0.0327440876887173	0.00672653895271325	-0.012058413300992	0.0062838464265409	-0.0275017847340925
0.88054830455259	0.0722267076447212	-0.350958720843259	0.103204076399791	-0.00835202107795263	-0.0138279015882147	0.0223919090853125	0.0103303885003886	0.00416331780031365	-0.0110899613330836	-0.0139199579132352	-0.0258026618980909	-0.026378493680442
0.904591337868481	0.0954086621315192	-0.365897570412862	0.0867800907029478	0.0169356689342404	0.0109397129186602	0.0238598528269116	0.0203659070294785	0.0141151360544217	0.0139376909264503	0.0189102328623757	-0.00626299122912577	-0.00404019643055376
0.410706085455961	0.0715866560465429	-0.0919066021958607	0.313795730571149	-0.00925305388022452	-0.0156188349250823	0.058883393109971	0.025796550717159	0.00850179178160998	-0.0124359444026534	-0.0265853091214155	-0.0437443373303747	-0.0643910858350542
0.41762142559017	0.0745156870908075	-0.0940136951758763	0.313057456312242	-0.0104129463837076	-0.0141371167690431	0.0591563552167919	0.0288138070040336	0.00923594355001467	-0.0122750315763753	-0.0325581481364193	-0.0412839396709523	-0.0590552026730329
0.545508779574808	0.223585194095164	-0.153164921301256	0.289546185037028	-0.00509761315692159	0.0131225344530346	0.0750094859820075	0.042608016925093	0.0236717505574647	0.00401246064805649	-0.000634031884080621	-0.0268185468135499	-0.0510591418594516
0.904609818594104	0.0953901814058957	-0.364480059970635	0.0876473242630386	0.0158876417233561	0.00842029478458051	0.0269703071531644	0.0373311451247165	0.0143915915457092	0.0121539682539683	0.00937488662131525	-0.00695317947225516	-0.00245944444444435
0.931391541950113	0.0686084580498866	-0.385006338826225	0.0644275056689342	-0.00174285730142876	-0.00225934240362813	0.0113368913626056	0.00772797662654801	-0.000989161456755538	-0.0020010998525285	-0.00575695835910117	-0.00795517728303452	-0.0169588620902907
0.471339742827788	0.17453146171822	-0.127082590203204	0.272878279825287	0.0095361399695319	0.0070009795928504	0.0761221720243114	0.0469493192086822	0.0269448287988456	0.00826855978119112	-0.00223874056277779	-0.0229691675667846	-0.0353551867199881
0.276235110734065	0.0430287344230493	-0.0475836088419566	0.254947745210304	-0.000210353095591531	-0.0146784392704766	0.0494181257601403	0.0223013300352329	0.00900225136166338	-0.00744439618303405	-0.0218072322743237	-0.0317267441840824	-0.0467788299763117
0.065065911255334	0.0237832528624502	-0.00379592338775604	0.0600264293213301	0.0186478311536247	0.00525610059460963	0.0322566574945045	0.0240985949426478	0.0147852095523278	0.0119519658741172	0.00117924957670015	0.000773177245500717	-0.00152583337646411
0.443265557398947	0.160638511817681	-0.117199857560568	0.266500270870666	0.00665158755147577	-0.00240222938733026	0.0705824468862311	0.0448397016795192	0.0243432832426397	0.00212467908207276	-0.00924314869593856	-0.0244865741550424	-0.0395078679578804
0.661185503368637	0.265868899207986	-0.215154095707204	0.237823678364662	0.00457505683062143	0.00986126826664957	0.0639834628111358	0.0396314219229872	0.0253259933785152	0.0072181625486355	-0.0107844508178248	-0.0237734828910716	-0.0318213925783292
0.0859303061910345	-0.00125943351400234	-0.0186628226358372	0.0525661751023847	-0.00553399404044638	-0.00190809229952783	0.00906241295088089	0.00345219180661924	0.00011601625063444	-0.0037210431699871	-0.00833064998631677	-0.0115380435081762	-0.0153436349162164
0.202372892549122	0.0776342761070295	-0.0395823024747863	0.166473776145829	0.0242396280970038	0.00516419975093144	0.0529572156755395	0.0393317359714543	0.0178550564288391	0.0147019139239676	-0.00150547555395095	-0.00912794186641516	-0.0131933669740213
0.904483900226757	0.0955160997732426	-0.365518777192025	0.0868018140589569	0.00151310657596371	0.00681784992784995	0.0254972222222222	0.0123240745929092	0.0127761956297671	0.00416547825190683	-0.00501677532085099	-0.0116552603745461	-0.0149869925312783
0.0156037983264662	0.0226563831221098	-0.000290382168022041	0.0137513703041337	0.0158228246125777	0.0103983582309292	0.0166112771344262	0.00936465404325183	0.00539046683051328	0.0131105914217534	0.00879448592278129	0.00897991044926552	0.00630209390133333
0.322167634952816	0.0962294178833504	-0.0599104156496506	0.294316082310314	0.0240290684402703	-0.0228630075548446	0.0904906275720856	0.04244796642019	0.0298044144361482	0.000583030442712851	-0.000116908536543892	0.0116572968155873	-0.0311102557860458
0.446303176198284	0.157243259335827	-0.119566751222331	0.261651716760013	0.0162378807279589	-0.00136067723994659	0.0573137891879211	0.0340583207787409	0.0205389161241413	0.00743860174400612	-0.0212786545695145	-0.0286728602650678	-0.0464449844911811
0.47399435118199	0.264464637541181	-0.127431834038891	0.272936866815406	0.0220077283928137	0.00712426177831688	0.0703211107256246	0.0459143046774524	0.0355882442078799	0.0145659950855653	-0.00772357697370035	-0.0206474247477504	-0.0193325364237724
0.906883990929705	0.0931160090702947	-0.36702310154013	0.0844588662131519	0.0356585941043083	0.00362556586270857	0.034025873015873	0.0234966016103411	0.0180560090702947	0.0196420799835084	0.0041344809951952	0.00329051778287071	0.00432450113378668
0.65900728914793	0.269976169750264	-0.215151669650736	0.2368916026094	0.0237775533833549	0.0119487629147891	0.0706992038970542	0.0621868355210851	0.0313857599663052	0.017863158149072	-0.00102494397708031	-0.0132863123331288	-0.0385916928612792
0.132836775197134	0.0855223980215905	-0.0292588483024867	0.0867353261001552	0.015673931152744	0.00245257766637025	0.0200706835391274	0.0293628787134572	0.00926987567756496	0.0090632544095571	-0.00205239366308196	-0.00896855287298037	-0.0107298581300108
0.547365517855888	0.217877872548601	-0.151355850764472	0.298856553743834	-0.00683204999496645	-0.000601689697597663	0.0735614926210237	0.0463636952903221	0.0190985254602176	-0.00371686984628206	-0.0202948879692779	-0.0365484734760813	-0.0521427485049705
0.933611247165533	0.0663887528344671	-0.38608802945173	0.0619220861678004	0.0121868666254381	-0.0059216060130346	0.0179348752834467	0.0213579705215419	0.0140915419501133	0.00313263030620181	0.00185351473922901	-0.00272964852607704	-0.0128967504577588
0.0943354606501875	-7.90884648033813e-05	-0.0222873278389614	0.0533002072348256	-0.00547557125519803	-0.005111317467225	0.0101812025702909	0.00262433923061547	-0.000765491180095473	-0.00529344436121151	-0.00891102873141281	-0.0121908423196098	-0.0147020844393628
0.663024530961259	0.315751175354078	-0.215600164012283	0.239265304473384	0.0245004215882113	0.0169337457780517	0.0711959443461132	0.0595873717554989	0.0429545134302187	0.0207170836831315	0.00234963406405331	0.0224989423339503	-0.0249329590950467
0.0326033312459022	0.00949545168173782	-0.0114652460568894	0.00759958290601174	-0.00319350791108657	-0.00448099139556126	0.00305893793450922	-0.00312375275059308	-0.00312395643098768	-0.00383724965332391	-0.00509936609997569	-0.00469392028992066	-0.0045681753052392
0.012519975746886	0.00890252987512968	-0.00156118126476517	0.0129560599426787	0.00311572626487397	0.0012737134483032	0.00537614530150771	0.00239072486234263	0.00538272950375263	0.00219471985658859	0.00328734477980568	0.00352867203835934	0.002463327755859
0.0397448935192484	0.0164845314300231	-0.00379351071090304	0.0261751822838391	0.00208480512343297	0.00131949065741348	0.0139649050660014	0.0122587185645622	0.006476877910562	0.00170214789042323	0.00233500167208227	-0.000634613511049466	-0.000639161794895031
0.933168117913832	0.0668318820861677	-0.385423375093295	0.062069977324263	-0.00747865388579683	-0.00310843537414973	0.0223045691609975	0.0141776015254585	0.00385184085755519	-0.00529354462997333	-0.00194261595547318	-0.00622929705215425	-0.0136156184291899
0.893759643372501	0.106240356627499	-0.359077393905574	0.0950291012162441	0.00651573077715928	0.00242592249020812	0.0256588431409859	0.0210748185941042	0.012036807874665	0.0044708266336837	-0.00519181794862478	-0.000723235891093132	-0.0187515142911538
0.00119234325115369	-3.13665886116218e-06	-0.000100282510211986	8.20680121661576e-05	8.31449252864532e-05	-6.11571521910025e-05	0.000323262480528671	0.000233825174771179	8.48326036817677e-05	1.09938865477254e-05	-0.000224990511688318	-0.0001718703291958	-0.000269187306946154
0.553410943456262	0.313275890079285	-0.155774706869229	0.286297738782051	0.00172854328840133	0.0464137339299072	0.0750134897203825	0.0502907123380423	0.0451627687898788	0.0240711386091543	-0.0158309562570635	-0.0303119865871698	-0.0505557362472573
0.306939571264166	0.0489048775908427	-0.0454450305335408	0.323859255595249	-0.00870074290659639	-0.00722863600621215	0.059843687874281	0.0385658974724634	0.016546009723852	-0.00796468945640427	-0.0207624968549633	-0.0324654771335812	-0.050483941901663
0.552209679746536	0.193190398923467	-0.165156050560836	0.259152458961041	0.00921733325166785	0.00969722151987795	0.0718896241717983	0.0416483589551815	0.0252370349800508	0.00945727738577284	-0.00860785448705603	-0.0207394167103214	-0.039580135455159
0.931873628117914	0.0681263718820861	-0.385034236588905	0.0634406575963719	-0.00447824984539269	0.00327730158730155	0.0138499670171098	0.00838343640486494	0.00203315192743758	-0.000600474129045514	-0.015869980416409	-0.0102031973581974	-0.02281176885257
0.580555443073905	0.364170356299297	-0.169564416846785	0.282986958020542	-0.00438109741001946	0.0173456167366909	0.0894688571682208	0.0856678083146236	0.0536024462759919	0.00648225966333571	0.00338694639369175	-0.00542351098256044	-0.0221630498200813
0.45572358468965	0.313446036596338	-0.105063203135635	0.32464311385274	-0.0114254465542191	0.030752717326488	0.0748932828465051	0.0431175113796174	0.0526171021841303	0.00966363538613452	-0.0166524859724832	-0.0409899836208289	-0.0508386219162792
0.930092947845805	0.069907052154195	-0.384294442740815	0.0648022902494332	0.0001757596371883	-0.00388822605965455	0.018787664399093	0.0155235775335777	0.00773061739847447	-0.00185623321123318	-0.00292705215419498	-0.0132349015270444	-0.0230340576930074
0.00721073558144148	0.00085477315540987	-0.00031479133941916	0.00485601349297788	0.000107112262438834	-0.000257654855672292	0.00272744907892529	0.00135649660046406	0.000660025715504818	-7.52712966167295e-05	-0.000518300228639712	-0.000738544695063083	-0.00142709254320832
0.850222044939188	0.149777955060812	-0.331511235354515	0.124076323359181	0.00348503212829188	0.00317264489945157	0.040863552003552	0.0242989146567717	0.0153812618287407	0.00332883851387178	-0.00302124904961365	-0.014632967252169	-0.0197236365564097
0.0659832175642978	0.0116198929225717	-0.0126158863758319	0.0457914040248374	0.0033522225589591	-0.00239338776226054	0.0154055996362988	0.00971872367338164	0.00686103877979735	0.00047941739834928	-0.00134855347581853	-0.0065918331389619	-0.00574757971188196
0.857807020757021	0.142192979242979	-0.336560507592175	0.121211347541348	0.00513969998255714	0.00508714127142695	0.0347727359941646	0.0222527558948988	0.0112650903005049	0.00511342062699205	-0.00478543403976728	-0.0127582470206828	-0.0273546932098812
0.133091551187344	0.0842925402665651	-0.0291419258011111	0.0896174306402145	0.0132968286587954	-0.010055747750757	0.0396218335482299	0.0203848173560691	0.00988359926866958	0.00162054045401919	0.0128545466127272	-0.00323134847954351	-0.0158079225222588
0.0639095630340984	0.0238035416256664	-0.00313284594639493	0.0617011206197461	0.00843744616530717	0.00962353806083172	0.0309119691053693	0.0208368106416625	0.012313440321802	0.00903049211306944	0.0157708510140234	0.000400032649159526	-0.00424514960429241
0.304563291132938	0.0517136828150569	-0.0533086733575679	0.297991277087512	-0.00653083088402823	-0.0106599184154867	0.0504819468597394	0.0222883098193011	0.00652682499037205	-0.00859537464975746	-0.0257589427205647	-0.0368376318998325	-0.0547636119492075
0.577197422961753	0.368169538660611	-0.166845709297053	0.282679772573608	0.0386570719823011	0.0131205533691466	0.148018460558223	0.0724474071708275	0.0522790600690669	0.0258888126757238	-0.000494439512078615	-0.0158672479557042	0.00319000759934884
0.566267601385339	0.283137650071847	-0.16150914320541	0.283631266170712	0.00154904533820122	0.0183886015446634	0.0897885384338112	0.0614043630605249	0.0438865028692129	0.00996882344143224	-0.00777502153395881	-0.0205731460104502	-0.0355604056096911
0.413485177916702	0.117609447058456	-0.0931504199865924	0.314183974499509	0.0226586364810633	-0.00423137193914047	0.075322748213814	0.0436789758849084	0.0106071811217432	0.00921363227096145	-0.00775115684353606	-0.0249621753509366	-0.0564034326466075
0.0328397155316017	0.0110239976352824	-0.0116730692616098	0.0075992833833233	-0.00320924035038889	-0.00287386990288832	4.13155013700914e-05	0.00125461781131665	-0.00126466048917247	-0.0030415551266386	-0.00117264936623811	-0.00192257198102583	-0.00235753758821069
0.302575456860052	0.0476789224872478	-0.0517223922049051	0.295385498306785	-0.0121997349568028	-0.00745170801499934	0.0544268092300422	0.0278945913462914	0.0102028374227824	-0.00982572148590105	-0.0278513234970716	-0.0382816227337996	-0.0519308245429645
0.849341908884766	0.150658091115234	-0.331003653302557	0.125886662543805	0.00904184616970338	0.00181242011956306	0.0401494763966193	0.0251102168466455	0.0180602729017014	0.00542713314463317	0.000165811005054639	-0.0149460158095873	-0.0139829342184159
0.0937339969157659	0.0581989229920793	-0.0225793808679896	0.0510154717676032	0.00274787048058796	0.0172894530275964	0.0262095001964865	0.0107238948496406	0.00274189490466469	0.0100186617540922	-0.00856483154379127	-0.0052117756507912	-0.0116791611146658
0.574235645040401	0.37130572261877	-0.166284166303969	0.280229542573711	0.0136473889366446	0.020406145281379	0.0942950308946554	0.107224073264923	0.0489572801567145	0.0170267671090117	0.00455656360662771	-0.0135916044483478	-0.0355562708802998
0.559687822755777	0.187506616239282	-0.17051237931014	0.255941185201889	0.00561255169904928	-0.0167477042507578	0.0477244958046205	0.0348333044420818	0.00649976542364461	-0.00556757627585425	-0.0223327660369014	-0.045793490082763	-0.0428919861593521
0.653417041142166	0.276345025321133	-0.211674241315312	0.240676719246718	0.00383860614133325	0.0188778365059628	0.0748952152382628	0.0538368269677825	0.0284553822370811	0.0113582213236479	-0.00638807944594799	-0.0102566640782807	-0.027247769249269
0.0727983170913133	-0.0031653558131288	-0.0135668254018407	0.0520807441199467	-0.00789519005944103	-0.00558117534535781	0.00767072654782426	0.00150232046567304	-0.00289985234908195	-0.00673818270239941	-0.00784501666906676	-0.0117819388047173	-0.0158550779488838
0.0161721345540499	0.0306542051537919	-0.00216164978470675	0.0128205584915361	0.0140904603671268	0.0136867569516051	0.013010592913403	0.0105209155763595	0.00943503152403108	0.0138886086593659	0.00739745681770946	0.0110434487221769	0.00938059286011174
0.0281345374738721	0.032169542694704	-0.0041871607099371	0.0198717272180129	0.0132700670985865	0.00774939415788548	0.0346575723733348	0.0145264787914182	0.013324617633479	0.010509730628236	0.0110104686192479	0.0120939670838895	0.0113394333855562
0.0502484324074742	0.00661420445031835	0.00281798322989222	0.0632112153160054	-0.00015980897605359	0.000287125262944915	0.0200229765039978	0.0116033404327026	0.00596841590537089	6.36581434456662e-05	-0.00411938520649834	-0.00737777460725421	-0.00990197185495774
0.571605162656804	0.368887240700404	-0.16291335656701	0.286464162245835	-0.00430284515941559	0.064112030120539	0.0954011655586506	0.0658174880112821	0.0776736638140613	0.0299045924805617	0.0424568754696842	-0.011135158181554	-0.0373225349969827
0.128653761280085	0.00829200929848892	-0.0267918973956957	0.0888672487444949	-0.00542340793574671	-0.00635951348981405	0.0172443264495256	0.00681270624680275	0.000582840163219078	-0.00589146071278038	-0.0128216446373927	-0.023447371063014	-0.0229174432643814
0.223889545076714	0.0316434548151613	-0.0376973068516211	0.204219117092227	0.000591346817897714	-0.00265418336995937	0.0449250350467003	0.0219261994842881	0.011645468526717	-0.00103141827603084	-0.0129179185713975	-0.0263779374928317	-0.0312990395068007
0.925385328798186	0.0582508780160149	-0.381306931914155	0.0683289569160997	-0.016051638301008	-0.0116363091731601	0.00117633786848081	0.00188386312100608	-0.0052427030112745	-0.013843973737084	-0.0153348945102516	-0.0256875990949685	-0.025033933564347
0.566004048528141	0.263105490629651	-0.171776295802087	0.254069265606575	0.00845094555656645	-0.0358016976235708	0.0708256348553957	0.0334652563905227	0.0322517057528411	-0.0136753760335022	0.0255767565837658	0.0119056506782915	-0.0381844148583421
0.280900043699663	0.0448890665884839	-0.0486677522528584	0.254666443981461	-0.0072340358372327	-0.0184085359121532	0.0454388696253098	0.0245978343162311	0.0101125806500075	-0.0128212858746929	-0.0222793932130824	-0.0321012990062186	-0.0436331403617238
0.0467953332080392	0.00410169530483197	-0.00978020381757115	0.0293466867313566	0.00408892643219499	0.0024983812829167	0.00954284113943367	0.00663265682593601	0.0025917113517692	0.00329365385755584	-0.00147901488276732	-0.00320437273430264	-0.00464393409686106
0.659327653595772	0.32048086268727	-0.212718554481825	0.242465047112052	0.0271894087585525	0.0108528796861217	0.0730496932020179	0.0606219104998289	0.0389535184260656	0.0190211442223371	-0.00845346063155805	-0.0152595909093199	-0.0247828487140676
0.0142647124904397	0.00203374438019882	-0.00507321684644248	0.00292969495894829	-0.00195938953235071	-0.00207564044168515	0.000384527791884874	-7.00909323028357e-05	-0.00088454134951947	-0.00201751498701793	-0.0013372088866695	-0.00186963328993329	-0.0024889406473396
0.112855440763052	0.0691194060958599	-0.0259697958540297	0.0707172681871196	0.0285281184773229	-0.00170693420875152	0.0293147095219354	0.018010772731256	0.0159292525850948	0.0134105921342857	0.00203268446786806	-0.00258158092381421	-0.00188376332787588
0.556651936213342	0.272016856118021	-0.168932774987444	0.254923482443042	0.0200543777481378	0.0137977234676346	0.0733363057030046	0.0815048833415085	0.0280671560881559	0.0169260506078862	0.0286225681653334	-0.0248510030039099	0.00572967548945369
0.413981180049634	0.0777427626613372	-0.0952643739855186	0.315695052345422	-0.0106195316276292	-0.0372259723844459	0.0564002209950437	0.0348562889647973	0.012372893562438	-0.0239227520060376	-0.0273752968841661	-0.0400525888085934	-0.057386601787163
0.0370653440908057	0.00394321775627333	-0.0049581095973057	0.0286067422463449	-0.00128086100371776	-0.000354089376174156	0.0072576170976492	0.00515988700394723	0.00128594417945195	-0.00081747518994596	-0.00269591640359317	-0.00444149998273194	-0.00639485426239633
0.0274623931935953	0.00695778843616635	-0.0084726328781062	0.0086513015966238	-0.00212148412687322	-0.00381368832064286	0.00201990930406653	-5.05850155598994e-05	-0.00105037134166903	-0.00296758622375803	-0.00189547845929599	-0.00446500572288704	-0.00466654635836595
0.0128769748699331	0.00149217002146627	-0.000596190863027561	0.00808472375399521	-0.000245864128663346	-0.00139564420109836	0.00396523514105971	0.00195314031972713	6.98497309406e-06	-0.000820754164880852	-0.00177961818143271	-0.00294249370831711	-0.0032860156731358
0.932052721088435	0.0679472789115647	-0.385228427330902	0.0629758503401361	0.013621201814059	-0.0133288987203272	0.0162494217687075	0.0180230612244898	0.0133991723356011	0.000146151546865925	0.00261267470624615	-0.00362713151927441	-0.0224825650371792
0.892706733583877	0.107293266416123	-0.358548873541577	0.0932695567924139	0.00309968461976862	-0.00064697270982994	0.0208583838383838	0.0165682777539919	0.00635908944230368	0.00122635595496934	-0.00177930942073812	-0.0155990599176734	-0.0179242235887362
0.471973348802409	0.173016971178611	-0.127788211123585	0.274018971843864	0.00713166257019776	-0.00631157687990747	0.0670531617392265	0.0450806029764316	0.0246918152963889	0.00041004284514512	-0.00529302594836356	-0.0260114540433588	-0.0331367013784967
0.0624059619175288	0.0147650103273735	-0.00212861680324568	0.061251716602739	0.00868749847416572	0.00570296036597664	0.0185291697696078	0.011411230223893	0.00866680779107357	0.00719522942007118	-0.00284318226840262	-0.00419350762908961	-0.00993092214759705
0.0500347433307094	0.00735795423797567	0.00271608143957785	0.0713052696492135	0.000131889171295398	-0.000938049605130359	0.0200201418495735	0.0117300061014767	0.00491780977559626	-0.000403080216917477	-0.00291022005611526	-0.00851863916780974	-0.0108591310968851
0.857097016951303	0.142902983048697	-0.334484465114892	0.12328393542965	0.00404263878978162	0.00905116183536359	0.0446588210202495	0.0280853779553779	0.0178468226218226	0.00654690031257255	0.00179935857793001	0.0245540214749458	-0.0188302286918939
0.0172366139476847	0.00834047272604064	-0.00412966072124553	0.0131313916995402	-0.0027043742745852	0.00237659830365944	0.00440236185547559	0.00169705825165241	0.0019275241146307	-0.000163887985462879	-0.00195161644407365	-0.00176148964412301	-0.000524813402644212
0.399503572887157	0.0738622188107477	-0.0864147221800227	0.3177630961301	-0.0112956176086117	-0.0248506631250432	0.0550877625429789	0.0363755173848171	0.00874668326461991	-0.0180731403668274	-0.0251034531359121	-0.0435650182889432	-0.0604579589821925
0.0378274218368966	0.010453407552065	-0.0119391121229073	0.0140524496591492	-0.00117331937530145	-0.000810500646696195	0.00364699667455164	0.00171553126781344	-0.00117975735483839	-0.000991910010998819	-0.00319552661709389	-0.00471688326884263	-0.00452937164143089
0.574806571822397	0.366119285609389	-0.16618332375234	0.281984089994021	0.00815151520510948	0.0273376610272639	0.095188373696544	0.0683608926571264	0.0814486978599489	0.0177445881161866	0.00989518105233578	0.0510613619319886	-0.0328046290787165
0.0616625304544209	0.0146668132753674	-0.00218315798751652	0.0631063791058099	-0.000212074578454138	0.00191472792078886	0.0256169493461547	0.0180222912056492	0.0104332684756713	0.000851326671167364	-0.00306167895810959	-0.00436169073013869	-0.00957009999205986
0.322709020813443	0.0965096421397427	-0.0612070892469603	0.296325958453402	0.0320785113931282	-0.00255400939103018	0.0940701316566451	0.0506642253398772	0.0117823173053382	0.014762251001049	-0.0126103650604346	-0.00914463420488765	-0.0288623730814906
0.575817935119705	0.277265404056048	-0.166513013127269	0.281648228802557	0.0135821662119708	0.0188648813197972	0.0822803503440338	0.054483046400284	0.0347131266808088	0.016223523765884	-0.00144656862034731	-0.0185771232948715	-0.0346045111024823
0.215288606465047	0.0261707516658591	-0.0220388622008454	0.268509579050887	-0.00228905524774484	-0.00236961605828589	0.0516291302676949	0.0313227269855028	0.0113844870301932	-0.00232933565301535	-0.0161638922302621	-0.0278295561318131	-0.0378227709397456
0.109209280297543	0.0074944581240808	-0.0195751335171277	0.0869709939978316	-0.00576268846829783	-0.00804375545240196	0.0181496168262552	0.00856001889840727	0.00149412385708075	-0.0069032219603499	-0.0124109659256615	-0.0174305721298554	-0.0236497109668549
0.480558329631096	0.263670762115964	-0.131945186157433	0.272183022826097	0.0279448359321468	-0.0227259546705872	0.0796421827707587	0.0886216749543423	0.0321381872283897	0.00260944063077984	0.0352083817224088	-0.0236811518514154	0.00908785632176551
0.307045256371632	0.0508020830758136	-0.0555688877858868	0.295598459791325	-0.0135906876705336	-0.00983495940414186	0.0468970348217705	0.0266717586751816	0.00496182141696327	-0.0117128235373377	-0.0265592998394348	-0.0419277200766039	-0.0573545062018155
0.0727185472327696	-0.00218642393632822	-0.0137442116634256	0.0520379470516042	-0.00751657438719576	-0.0097426853709487	0.00990415035416671	0.00399099725212666	-0.00218801351279251	-0.00862962987907223	-0.00998861786643251	-0.0126353156376137	-0.0145089039537181
0.660597097651565	0.317268421203168	-0.215448360570127	0.237717360569952	0.0852029013395807	0.0204640026578226	0.101596261307347	0.0580362430420209	0.0248813910340144	0.0528334519987017	4.47698508307948e-05	-0.0121304489790199	-0.0308865675366357
0.101559743902821	0.00685603282883315	-0.0157107749493278	0.0857560906413547	-0.00245948652776004	-0.00463715737010172	0.0183249330636499	0.00678172297684256	-0.00151524093897794	-0.00354832194893089	-0.0110531849484138	-0.0152370925918021	-0.0212163066905508
0.452232997596972	0.158814977110876	-0.122913306742105	0.259734067521102	0.00572282743509295	0.00487777471062212	0.0616839439187564	0.0415597571561376	0.0249656222320797	0.00530030107285756	-0.0135358623945261	-0.0299271482435823	-0.0380926203971539
0.39991381067617	0.0729726580085615	-0.0858928507497663	0.317804391905562	-0.00785988170030899	-0.0149253068180166	0.0511538043901158	0.0251589039514996	0.00775815099810812	-0.0113925942591628	-0.0255358339829816	-0.0516676997886316	-0.066352036851078
0.855111444904302	0.144888555095698	-0.3347425360312	0.121141035948179	0.000567181595248933	0.00982133596562162	0.0349741694020265	0.0281728541696399	0.0148405447330449	0.00519425878043522	-0.00582524232929582	-0.0191319830231197	-0.0253460476031904
0.0100938936136766	0.000196831067114826	-0.00278693943724509	0.00430981889839671	-0.00331844776161378	-0.00323135315895617	-0.00122900675202087	-0.00132249622189881	-0.00208860306571544	-0.00327490046028497	-0.00343819600301888	-0.00368048880574865	-0.00413679273415832
0.296907107145178	0.103648740578246	-0.0584958228091602	0.253383884867092	0.0249227354884174	-0.0132838637393679	0.0524338384459123	0.0431362727340473	0.0190811370804203	0.00581943587452471	-0.00022074630649549	0.0162965923989506	-0.0365722134444434
0.934933151927438	0.0650668480725624	-0.386329069880948	0.0610573242630384	0.00446929705215415	-0.00266294784580501	0.0134553215831789	0.00896874149659854	0.00839749433106574	0.000903174603174572	-0.00940319727891159	-0.0257792880508846	-0.0121529818594105
0.42081798885782	0.120015674490205	-0.0959232867462045	0.315684256347955	0.0234233414886973	-0.00721591546656908	0.0722197989962495	0.0492040869376016	0.0160851179958911	0.00810371301106416	-0.0113033425055414	-0.0293118719883113	-0.040285592800865
0.0410987309859378	0.00348319155596352	-0.0114863468612743	0.0176268035396243	-0.002156564626221	2.12978636674258e-05	0.00423150415397246	0.00272576075411714	-0.000627612028328908	-0.00106763338127679	-0.00562854229134854	-0.00388309306770369	-0.00548623547072262
0.0095785336557244	0.000494614074906473	-0.000980606692682587	0.0106910792750693	-0.00170101610084142	-0.00286533520479069	0.000897781687826305	-0.00046903288061312	-0.000736695339041084	-0.00228317565281606	-0.00185030086762369	-0.00203556872031479	-0.00241461319023663
0.0266188732685719	0.00718049456066308	-0.0080327171856061	0.00829504278162611	-0.000711925958507015	-0.000720485593750292	0.0016471843123999	0.00150995584050274	-0.00115606673854417	-0.000716205776128652	-0.00185471264668056	-0.00216884382347921	-0.00317115097137744
0.453074577203984	0.241792087335229	-0.12287631906086	0.263009041358615	0.0986218812811421	0.00773091579105256	0.0791151856838151	0.0588730517540157	0.0455826967703613	0.0531763985360973	-0.0126468747533305	-0.0257224747553902	-0.0361339318157867
0.902744693877551	0.097255306122449	-0.364972310566076	0.0892838775510205	0.0191065986394559	0.0159063265306123	0.032916598639456	0.0345623129251701	0.0196066099773242	0.0175064625850341	0.00846535147392302	0.00553796933225503	-0.0115537553716125
0.850710026798598	0.149289973201402	-0.331815779634087	0.125421574933004	0.00553685487856848	0.0124575118532262	0.0384849773242631	0.0273418467706061	0.0198646979300861	0.00899718336589739	0.00298224061652641	-0.00501439726780173	-0.022462563203419
0.0656340230636845	0.0305126718604909	-0.00344246453269501	0.0723960135110761	0.0193049621165676	0.00949427268140884	0.0304065364249527	0.0217409777694079	0.0183328181172859	0.0143996173989882	0.00847969064560133	0.00227853041168116	-0.000467214961316464
0.646644494163188	0.175310327551562	-0.208135461638515	0.240172043032692	0.00154481602468393	0.00776269176813305	0.0563659559809537	0.0274743426813642	0.0138250655088427	0.00465375389640843	-0.0234497786983963	-0.0355452850524027	-0.0581868967948764
0.0242606676962944	0.000427799078838376	0.00109860333466138	0.0204016521685993	0.000225948903551206	-0.00037100155079051	0.0102397879833948	0.00623450945443816	0.00278165857542088	-7.25263236196518e-05	-0.00210039437162692	-0.003742675653025	-0.00536205469362248
0.555192581304906	0.176478487455656	-0.157941907634443	0.284079128009685	-0.00969423984739348	-0.00468775940393784	0.063009694477027	0.042959776326417	0.0238137461387777	-0.00719099962566561	-0.0359372089980241	-0.0432178489905208	-0.0604496037621107
0.415929402589656	0.119302064409735	-0.0965945796944818	0.310470112405153	0.0244223429324054	0.0454926220230352	0.0627469183446797	0.0450465459587135	0.0276549459311698	0.0349574824777203	-0.00673194179961661	-0.0231442352753021	-0.00566584650173652
0.0095763617457408	0.00874810963989371	-0.000904505863040366	0.00928523075698702	0.00175424849911614	0.00289061102961382	0.00575030931477796	0.00412545489750428	0.00492774819132314	0.00232242976436498	0.00354489110728104	0.00123264205233204	0.0010769966820091
0.0929017179758197	8.54535964488201e-05	-0.0214342122655825	0.0523928963736709	-0.00456190286249145	-0.00489446540849105	0.00853495871887185	0.00281112924787212	-0.00120845570321962	-0.00472818413549124	-0.0106308710078799	-0.0102462684392471	-0.01528502690836
0.0285948802311527	-0.00557567186131169	-0.00321570962793412	0.0235487654700913	-0.00709549632553352	-0.00777564922960092	0.00016508423945219	-0.00254492551643528	-0.00480684433295368	-0.00743557277756722	-0.00901830484209943	-0.0101871431347473	-0.0116041989577062
0.404278476718612	0.0718047477653853	-0.087788105031922	0.314357201720596	-0.01766739377	-0.0288215640689595	0.0555892274243713	0.0298642154913109	0.00556356862079349	-0.0232444789194798	-0.0310422109603913	-0.0422956915958317	-0.052352026769687
0.155116329675295	0.0993111205080318	-0.0304613973861317	0.121929899750249	0.00988967043561251	0.00119257253532332	0.0397769910508258	0.0245017846401369	0.0175341166707456	0.0055411214854679	-0.00337821183102482	-0.00293027578896871	-0.0075056899808745
0.929925419501134	0.0700745804988662	-0.383619090004237	0.0653126757369614	0.00189657596371873	0.00704607709750571	0.0189448979591836	0.0131660770975056	0.0138498752834467	0.00447132653061222	-0.00379741187384053	-0.00752006905792624	-0.00796896619253762
0.895016200783344	0.104983799216656	-0.360189940667846	0.0938885611214182	-0.00178999999999996	-0.000387157287157325	0.0206509807046362	0.011044236908709	0.00358404809476232	-0.0010885786435787	-0.0155729055468341	-0.0202956004709577	-0.0282835841142984
0.377405260062954	0.227759704355684	-0.0906245607122964	0.261552534902511	0.0246350815882713	0.00941014164598791	0.064343155798297	0.0459237159753245	0.0315850480840957	0.0170226116171296	-0.00948005635457733	-0.0188587123238956	-0.0299576611538869
0.207379299824653	0.136445361319657	-0.0424722666983176	0.164703905300273	0.0282394812662505	0.00192142400974138	0.0905224134959294	0.0710398317867316	0.0242218835538799	0.0150804526379959	0.00982740558514594	0.00525558238057916	-0.010857197880792
0.122132961677763	0.0920945718096681	-0.0125255122106563	0.130508219745578	0.0894766993107919	0.0011456096593209	0.0670403760406371	0.0316280937064291	0.025037481693521	0.0453111544850564	0.0343096645407833	-0.00070054292402856	-0.00509009725630186
0.659042176713813	0.270722520244243	-0.215824486685187	0.243295483824955	0.0101465227695896	0.00914226666500051	0.0695973869836214	0.0483226441990344	0.0155584379597521	0.00964439471729506	-0.00756714487909838	-0.0249310657491236	-0.0402712236333762
0.0597622474232424	-0.00016901611587556	-0.00621783899278241	0.053217120024975	-0.00629988294409527	-0.00630690611612298	0.0105185758645973	0.00251413952226182	-0.00226244125710325	-0.00630339453010912	-0.0103306401072611	-0.0139869957396876	-0.0163658599055509
0.460385813815505	0.315680684935793	-0.106547941447809	0.329481488616483	0.0492738543830066	0.00621935837214249	0.125016336611059	0.0504542886855093	0.048790289053266	0.0277466063775745	-0.0133968242790812	-0.0144906548891632	0.0337986450972489
0.857857489653204	0.142142510346796	-0.336944256722751	0.11942822463251	0.00304875235875235	-0.000344068233353978	0.0380461157889729	0.0291378668157239	0.0146877905991252	0.00135234206269919	-0.00690598829052247	-0.0140403924122711	-0.0224628316540452
0.39712743993766	0.0761422846978916	-0.0842534311872257	0.324134349057658	-0.00426909304916007	-0.0176315724304262	0.0567760384717937	0.0312907903443338	0.00725577794652449	-0.0109503327397932	-0.030118259377704	-0.0439883464374062	-0.056536222169242
0.904127392290249	0.0958726077097506	-0.365168350793716	0.0875202267573696	0.0219257142857142	0.0215496598639456	0.0315348526077098	0.0263012481962482	0.0245402267573697	0.0217376870748299	0.0159912626262626	-0.00393787466501749	-0.00319414028082099
0.554727508294779	0.270145570477834	-0.166749796775448	0.256468918483263	0.0901192751403787	0.00528754349441096	0.0674693053461165	0.0432151805962968	0.0310427223512805	0.0477034093173948	0.000530308392466705	-0.0146569386311312	0.00237315911934244
0.226247180452091	0.101955268000157	-0.0393374920792697	0.200555293674774	0.0479451996605587	-0.000411333094230776	0.0533383012120069	0.0354535956993691	0.0379491998216053	0.023766933283164	0.0194101731102123	-0.0143313191306183	-0.0157720900551371
0.0848503481160445	0.00684648688409481	-0.0202605763155175	0.0486634830837459	0.00181062713861914	-0.00158454508795797	0.0152090891999729	0.00684725883344434	0.00324317387006311	0.000113041025330593	-0.00223310930612805	-0.00597773834825167	-0.00836951284702292
0.0737653425428641	0.0511289121708841	-0.00784085081199874	0.0681110943886101	0.00715722487065079	0.00404803841395153	0.0617482676155914	0.0161967933950268	0.0412769753226316	0.00560263164230117	-0.00408069299781032	-0.0037659434873029	-0.00455670121293598
0.133652070672234	0.0111259129019978	-0.011837094282401	0.147179382346803	-0.00664145648496656	-0.00226696546434299	0.0305347964360145	0.0172650775666631	0.00530327130387823	-0.00445421097465476	-0.0143171607264074	-0.0204240117077465	-0.0266951903731307
0.474463225206111	0.26511534716078	-0.129256393868788	0.271164154602815	0.00824574257598859	0.0303005463071483	0.073175603616657	0.0934515786646722	0.0774567406685766	0.0192731444415685	0.000846980234730232	-0.023742212280227	-0.0380492360150105
0.477497345931355	0.172976036424028	-0.128133475647862	0.278194859760893	0.000645233962594471	-0.00447805043813931	0.0594963508731716	0.0382598557706377	0.0166617553094321	-0.00191640823777239	-0.0232136851240417	-0.0382935275725971	-0.0362968381500938
0.218091509895444	0.0208198629908206	-0.0220927623794094	0.266599058096402	-0.00893518669689394	-0.00589121421637734	0.0469175939582279	0.0250236049131561	0.00742967965213362	-0.00741320045663565	-0.0182312354117169	-0.0315040160379896	-0.0420406173677756
0.544829166537949	0.320225893556331	-0.15191392594037	0.292672418377061	0.00528544373988549	0.0530924444320169	0.0823584704986834	0.0513412515714606	0.0311249042236259	0.0291889440859512	-0.00920016740103102	0.0203810464913378	-0.0456460975979048
0.0209264664077541	0.0333819871429865	-0.00266836799809475	0.0180207080962309	0.0124682742082986	0.0123539986069775	0.0188752435629141	0.0143969127633202	0.0152899003639937	0.012411136407638	0.0115282116039959	0.0144490400017003	0.0091472546584439
0.559155756018684	0.185524874913065	-0.167937127240687	0.256972490353968	-0.00187207931579891	-0.000533831971429088	0.0586986029390343	0.0288306159360218	0.0202666768099015	-0.00120295564361406	-0.012427338816232	-0.0303423559782667	-0.0495896877266354
0.114961490685828	0.07336220473069	-0.0253286372427041	0.074197580074721	0.0209965895935419	0.00669189737788282	0.0247244473620265	0.0245430195648731	0.0158715356116589	0.0138442434857124	-0.000967186991047961	-0.00308635772594812	-0.00120657563655703
0.542901702813877	0.214893600085227	-0.149989470853514	0.293276122752763	-0.00711721585712621	0.00270828493947028	0.0678555074205121	0.0374010380682581	0.0179640611278908	-0.00220446545882802	-0.021829603146418	-0.0405289944549792	-0.0569680972376496
0.924431609977324	0.0602282403926213	-0.379075366136661	0.0700731519274376	-0.00819938125366693	-0.0128173201401772	0.00654897856112147	0.00328616867259734	-0.00311352762317041	-0.0105083506969221	-0.0176126515547943	-0.0145746075353218	-0.0271497271376959
0.92928283446712	0.0707171655328798	-0.383047708265569	0.0652028798185941	0.00294027210884351	0.00342043083900212	0.0240301587301586	0.0165257709750566	0.00848145124716537	0.00318035147392282	-0.00549912179090761	-0.0134010683760684	-0.00860344671201818
0.892406225520511	0.107593774479489	-0.357798215217385	0.0948128220985363	0.00706806431663565	-0.0114999608328181	0.0266307307771593	0.0133983663162234	0.00319455988455986	-0.00221594825809124	-0.0111131083771302	-0.0161998796470292	-0.0230186759878778
0.0389862226011129	0.0214262634478005	-0.00346586996308005	0.02514050780258	0.0103765259900232	0.0154404017702369	0.0126669428231044	0.0138324262496264	0.00837888959495534	0.0129084638801301	0.00299212141361011	-0.00179756378922984	-0.000412165389513997
0.856692099487814	0.143307900512186	-0.335352522055513	0.119465143269429	0.0136605844948703	0.016297241171527	0.0403062327355184	0.0335875892361607	0.025938941058941	0.0149789128331986	0.000377322558393955	-0.00946247026218172	0.00863854926819219
0.019761742573712	0.0316978352336784	-0.00207187872619586	0.0183504420336651	0.0187874223689432	0.0105276197589451	0.0179192991944892	0.0164208697417236	0.015461145450908	0.0146575210639442	0.0147140095945351	0.0119860944393998	0.0209766167080144
0.0993223424652329	0.0284200805197815	-0.0152500221026785	0.0879666164818385	-0.00113597065420443	-0.000727479467699202	0.0201832157906307	0.0144177021063552	0.00706938568390166	-0.000931725060951821	-0.00380144834022289	-0.00935477987176843	-0.016887553483722
0.549621106444723	0.324028167062363	-0.154380462297233	0.289327727960495	0.00898469847961048	0.0430129871643929	0.0840004731473618	0.0680632124036571	0.0233579251009753	0.0259988428220017	-0.00438379729527738	-0.00833611735029405	0.00238748841122871
0.226250013153979	0.105291969278585	-0.0388228645047882	0.203325011241945	0.0559090006621992	0.00272524951553441	0.0783405391143655	0.0428856480866871	0.0420504420334206	0.0293171250888668	0.02354440396216	0.00560539911282779	-0.0129877228241712
0.905465963718821	0.0945340362811792	-0.36690370266746	0.0864483219954649	0.0207290702947845	0.0157067346938776	0.0320730096887241	0.028167335600907	0.0130656957328387	0.0182179024943311	0.00350921047206765	0.0027566710273853	0.0036680831423479
0.0611422374977144	0.0146317062702753	-0.00328937755262628	0.0682518383952665	-2.6709251752341e-05	-0.00187093694848822	0.0185049545111573	0.0123383105804693	0.00599407872642813	-0.000948823100120282	-0.00271864297244843	-0.00860435033262801	-0.0106596129584619
0.319488468711392	0.047993253669313	-0.0588860946651663	0.292687224419007	-0.0132648027698667	-0.0120595866741946	0.0552277015845413	0.0264226168038797	0.00373295216019853	-0.0126621947220307	-0.0261978095972603	-0.042094003294195	-0.0550512954473269
0.157593596898809	0.105659901856557	-0.0298303041451531	0.126600565466301	0.00338789719935806	0.00687586380773642	0.0406300876338236	0.0248869742671247	0.0237565776216717	0.00513188050354724	0.00409914762432331	8.41869676542206e-05	0.019044286847471
0.0538838505940721	0.0211424432985588	-0.0170415965427788	0.0187596366658129	0.00334359645142747	-0.00748930018917037	0.00288987147560636	0.00346631876097066	0.0003669460527971	-0.00207285186887145	0.000483957345505548	-0.00262144286789132	-0.00662360706976108
0.557651170614454	0.179323748383024	-0.158581889143677	0.280809632795802	-0.00225169798186076	-0.0102531025606832	0.0640988076003699	0.0471203066994882	0.0227298194072719	-0.00625240027127194	-0.0248115640695353	-0.0369565454175397	-0.0480498316010797
0.93198231292517	0.0680176870748299	-0.384808778360149	0.0627034013605442	0.0114510657596371	0.00759582766439892	0.02073231292517	0.0183944557823128	0.0110327777777779	0.00952344671201799	-0.00612712018140593	0.00296600907029476	-0.0119614811379096
0.93032746031746	0.0696725396825396	-0.383549022641579	0.0658249206349206	0.00800775510204077	-0.00162743145743161	0.0217366666666666	0.0159259410430839	-0.00661433463362038	0.00319016182230458	-0.00147504535147402	-0.0101377313955887	-0.0158889366982226
0.0132263552199131	0.00132742458122093	-0.00466941034262335	0.00265850932126412	-0.00136010026901688	-0.00142447332278016	5.25825052283008e-05	-0.000665429061037616	-0.00101729304725756	-0.00139228679589852	-0.0024818728583776	-0.0031054998389345	-0.00175134483045927
0.927847210884354	0.0721527891156463	-0.382768262987984	0.066267074829932	0.00812165532879827	-0.00534614512471654	0.0214584075448362	0.015440544217687	0.00458982382696671	0.00138775510204081	0.00222313971742538	-0.00525224489795917	-0.00644213088498791
0.296847253034826	0.0492168891202546	-0.0498025832514187	0.292321450810349	-0.00567522400928544	-0.00737985635688981	0.0533073794449189	0.0286065628190064	0.00914147638502683	-0.00652754018308765	-0.024135029255916	-0.0373983993402444	-0.0491183525674852
0.0109416462721539	-0.00181011986686842	-0.00227427093210151	0.00680632032545824	-0.00275369205026958	-0.00292535379103341	-0.00124325049381908	-0.00183167761644853	-0.00237157007878126	-0.00283952292065149	-0.00341335523211026	-0.00444086764620207	-0.00456186024736951
0.115335834743202	0.073057981196208	-0.026258877034003	0.0756019691591715	0.0119103339733095	0.00585507366177782	0.0319714228664091	0.024773140089664	0.0180812595984075	0.00888270381754365	0.00378610457800016	0.00489529388974819	-0.00350339627945477
0.933641927437642	0.0663580725623583	-0.386605158324688	0.0626914058956916	-0.000939183673469457	-0.008864671201814	0.0136924716553286	0.0128931065759637	-0.00043285428856854	-0.00490192743764173	-0.00693605132962283	-0.0101411441079928	-0.0184336909915481
0.325412770394805	0.0977435149730967	-0.0628233566489807	0.292213260413092	0.0176500676852199	-0.0151309102247795	0.104836714913937	0.0757636964564132	0.0287010094275819	0.0012595787302202	0.0149532181886841	-0.0137710263688578	-0.0302011595874797
0.933071405895692	0.0669285941043084	-0.385582630609683	0.0624143083900227	0.0275534920634921	0.00850674087816949	0.0220651020408164	0.0206783951762523	0.0169807369614513	0.0180301164708309	0.00215824572253143	-0.00445005565862711	-0.00558452860631431
0.567725754299064	0.284832295702774	-0.16298192564403	0.281799656156378	0.0215173160669672	0.0349250181961014	0.0790642094317298	0.0696811122638576	0.0349924807388271	0.0282211671315342	-0.00368255968668396	-0.0324778443411802	-0.032907528418096
0.66013989786214	0.265955625845792	-0.215795571384197	0.236581958480823	0.00571476646653546	0.00296633722057515	0.0659874895554468	0.0481537265323116	0.0239436248211816	0.00434055184355531	-0.0154983822856661	-0.0138717427253437	-0.0466954641284031
0.371790072469311	0.137594765481726	-0.087746373850407	0.25830525558062	0.00229205361752122	-0.00025313359849638	0.0648727720825632	0.0455741211105811	0.0198237651690854	0.00101946000951242	-0.00908307025288796	-0.0205919928830834	-0.0331065899436947
0.323925823418715	0.0978572528136322	-0.0617980466287832	0.291500757299042	0.026889209697007	-0.00892177532158867	0.119951712750143	0.0444176765437176	0.0387180895964677	0.00898371718770913	-0.0118999546062673	0.00336100649837617	-0.0417654231096997
0.0565234221225068	-0.00386972275521191	-0.0118575349396561	0.0339006944798807	-0.00440622513307242	-0.00331208408135758	0.00639213325220647	4.82085929664061e-05	-0.00224135915822476	-0.003859154607215	-0.00803239879420688	-0.0111612165810384	-0.0115774265308538
0.412979885661358	0.0749552703400036	-0.0934527552487241	0.315133568335625	-0.0116084001179254	-0.0113049137429663	0.0478571016834507	0.0269725145016892	0.00430085521997986	-0.0114566569304458	-0.0353289726526488	-0.0473143209170423	-0.0546764198077469
0.0875675627532475	0.056930678145888	-0.0211018805847647	0.0484444947238666	0.00643452785981301	0.00164598422412095	0.0198113717500181	0.0123584427160639	0.0205645778683068	0.00404025604196698	0.00384916970534821	0.00245447075145445	0.00479460243909469
0.323929279629353	0.0978482999095425	-0.0628913260239406	0.289690774042465	0.0201573193727296	-0.0150848466816847	0.064753736778775	0.0424991923922709	0.00601613712844856	0.00253623634552241	0.0360361652432412	-0.0234658257779323	-0.0227642431797035
0.0974208858395356	0.00354222040308616	-0.0214309567267836	0.0573767265190167	-0.00731955994307323	-0.00381817680334755	0.010971324367494	0.00220531815498251	-0.00268734161649428	-0.0055688683732104	-0.0106751762257789	-0.0134244170433659	-0.015709482782755
0.0981027020486701	0.0597136877091504	-0.0237997929173836	0.0521045611853511	0.00455578732850534	-0.00253155838891342	0.0251229559075002	0.0176739063620764	0.0206073821760811	0.00101211446979596	-0.00372064510700934	-0.00747159687801055	-0.00736910035218305
0.931013854875283	0.0689861451247166	-0.383723000262452	0.0644051927437641	0.00320702947845808	-0.00760643990929699	0.0181294784580498	0.00870597624597624	-0.00173205215419503	-0.00219970521541946	-0.0097329503195217	-0.0137672038753803	-0.0172372184790982
0.935086439909297	0.0649135600907029	-0.386708490325488	0.0611421315192744	0.00117171304885599	-0.00114786848072568	0.00867701401772836	0.0116287641723356	0.00162467120181398	1.19222840651023e-05	-0.0111735941043085	-0.00825929499072364	-0.0199367010138616
0.473870511425452	0.169310213133149	-0.12682917815538	0.280037468844788	0.00739654785848065	-0.00224617924975257	0.0659801759775129	0.0374343871771503	0.0184292154027664	0.00257518430436404	-0.0111982786499462	-0.0287725713106574	-0.0427985355597789
0.302322374791154	0.109210037294204	-0.0610861413790011	0.254085185382877	0.054361052352819	-0.00521653544996753	0.0629483706497281	0.0412748747983259	0.0183367916806401	0.0245722584514257	0.0133437431152761	-0.0178877919211162	-0.0235991038740315
0.218741227897203	0.0268983071464086	-0.0360050645994711	0.201034297471405	-0.000787824260439468	-0.00434084561302703	0.0419102958618749	0.0253351090357234	0.00780394390511502	-0.00256433493673325	-0.0132969173188978	-0.0239302680987121	-0.0314007755182039
0.021120339254914	0.00955025116495335	-0.00309257890219134	0.0112928870985909	0.00234758665318477	0.00316316912970272	0.00791397900781898	0.00553732580797558	0.0046457913198506	0.00275537789144375	0.00143805231859003	0.000263476988675172	-0.00176621114518706
0.933170158730159	0.0668298412698413	-0.385681626335968	0.062944126984127	0.00132462172747894	-0.00516535147392283	0.0132326984126985	0.00599113378684812	0.00227235827664407	-0.00192036487322189	-0.01204304576376	-0.00794523809523817	-0.0126780932559504
0.104711421772701	0.0349199204426465	-0.00405833388239699	0.128543454746884	0.019730008319527	0.00982292084872857	0.0467128499083546	0.0333051402967967	0.0174664594835348	0.0147764645841278	0.000112416690531705	-0.00378773815750215	-0.0125627834272766
0.152333483366321	0.105909925318181	-0.026832971111925	0.128105940654623	0.0799118255320134	0.00620085473605256	0.0941108751941167	0.0647355349218559	0.0243142362242765	0.043056340134033	0.000881541505622446	0.0262146280071046	-0.00600569227316225
0.015212470392694	0.00922563489008249	-0.0019722078316756	0.0106764072628671	0.00570369658751169	0.00355661970164354	0.00587945818037352	0.00617935881337296	0.00358606636884269	0.00463015814457761	0.00280617756487117	0.000532303717402958	0.00265598610074322
0.0750758299430439	0.0501204599177723	-0.00880569682405245	0.0581327900639596	0.0104124173281605	0.0101049220695856	0.029097975919977	0.017323293663089	0.0265004761091906	0.0102586696988731	0.00315945308270209	-0.00115142613016908	-0.0016147193717356
0.0973708101634684	0.0708299279083565	-0.0226092541031511	0.0546519552472454	2.56456595122134e-05	0.00580311978529932	0.0140479106428477	0.015451096617454	0.0184424641533013	0.00291438272240577	-0.000407440768155229	-0.00672637485876597	-0.00289031050751724
0.90471746031746	0.0952825396825397	-0.367139467650171	0.085168253968254	0.0128052051123481	0.0116863945578233	0.0322368253968254	0.0314546454339312	0.0150685260770976	0.0122457998350857	0.00157272647986939	0.0101330501244788	0.00600553287981864
0.549019371145697	0.318824048186058	-0.152985732820693	0.294811233585198	0.00812771825454728	0.0156510654621037	0.0715799366807331	0.0623795112172516	0.025344261208608	0.0118893918583255	0.0135831510345268	-0.00935009587332747	-0.0436901813344641
0.892037714190571	0.107962285809429	-0.357881151583821	0.0952938875410305	0.00656082948797243	-0.000973950018235747	0.0287848297734012	0.0170793101343101	0.0100048541141398	0.00279343973486834	-0.00733211612383877	-0.0166867021431727	-0.0327171030845732
0.45587261495761	0.313903687343795	-0.107360527197257	0.321598865983681	0.014608977173918	0.00564141092677994	0.121605999371574	0.0556536824335199	0.108813062290625	0.010125194050349	-0.00580054970534483	-0.0323221935218783	-0.0378165552481975
0.903799138321995	0.0962008616780046	-0.365932236607079	0.0871246712018141	0.00727631003916718	0.00200110270681708	0.0250352828124256	0.018522341785199	0.0102777664399093	0.00463870637299213	0.000641827947962526	-0.0117640339213836	-0.015120575073075
0.132230966342971	0.0848391489179506	-0.0288343873126602	0.0873507466722423	0.0281473330406643	-0.00423753124376725	0.0266674363563313	0.024072626595029	0.00520958219832224	0.0119549008984485	-0.00264633563001473	-0.00982774257785982	-0.0140989798254781
0.475652192966227	0.264702727651752	-0.128192238313757	0.275967412049392	0.0982452846905065	0.00365897233697449	0.0742619882397361	0.0561682642392463	0.028311409034507	0.0509521285137405	-0.0035339061131559	-0.00457202609207913	-0.0268312970555762
0.93429566893424	0.0657043310657597	-0.386673885358421	0.0617614739229025	0.0121879818594104	0.00557154195011345	0.0273833786848073	0.0161655102040816	0.00784849206349203	0.00887976190476192	0.0114215306122449	-0.00981245239121287	-0.00470713151927438
0.130743518089094	0.0217664054910001	-0.0178052197706978	0.128819898305685	0.00159167347561157	0.00251312723441413	0.032340978933048	0.0215760005335079	0.00817926530792895	0.00205240035501286	-0.00474030180482118	-0.0146412255387321	-0.0168834138281581
0.0150224437620691	0.0296661711983469	-0.00106397378222247	0.0129701763752195	0.00810347895498603	0.0117902353899258	0.0293372969996345	0.0138204163494828	0.0137742358307134	0.00994685717245589	0.0109033530788129	0.0213652821874734	0.0102046529519451
0.0149356973097041	0.00984998896217573	-0.0018443739863982	0.0103782518448565	0.00105449084044398	0.00182386293846203	0.00508961149614653	0.00358438157435399	0.00223437434656592	0.00143917688945301	0.00234465519395861	0.00190992320259839	0.000921269007332786
0.0519535114560877	0.0215241455496963	-0.0162299879020425	0.0181229211358203	0.000153616120325398	0.00709253424704238	0.00683939895816908	0.00192428251360035	0.00208970065764474	0.00362307518368388	-0.00195896319670607	-0.00537525311898115	-0.00485473913554305
0.0913231322914315	0.0111797139811479	-0.0164310507810819	0.070835128833653	0.00285836711791569	0.000804197717097763	0.0173886426815231	0.0120694211412642	0.00556362940590656	0.00183128241750673	-0.00158421410333348	-0.00893428654705562	-0.0114961661855855
0.894853999175428	0.105146000824572	-0.360478232471781	0.0946698103483818	-0.000928607582893259	-0.00756445506874082	0.0241956440385013	0.0124008482787055	0.00477178813250234	-0.00424653132581698	-0.011119427715142	-0.0194166822463251	-0.0238362883941455
0.662679184287596	0.315684389977835	-0.215150755707756	0.238879834500765	0.0877943395566322	0.0200711912478914	0.101494427858993	0.0619278067657444	0.0296577438639891	0.0539327654022618	0.0207890574944293	-0.00451707412768043	-0.00705658071043735
0.931174126984127	0.0688258730158731	-0.385302887095942	0.0643592063492063	0.0107761451247166	-0.0076430398966113	0.0192214058956917	0.00617433415790558	0.0109630839002268	0.0015665526140527	-0.00164673057101616	-0.00957319799248368	-0.00742904042502779
0.0661988198698446	0.0301388984788762	-0.00402574647194832	0.0726659404980411	0.0113185185142906	0.00506064831511976	0.0263678426430234	0.0208949889082787	0.0107385448652981	0.0081895834147052	0.00482513992401951	-0.0042442950776118	9.43083228349684e-06
0.217703715592481	0.0247743033048841	-0.0222268795570971	0.268593061878415	-0.0027990210466684	-0.00849915027264461	0.0515675320839325	0.0308037355195826	0.0052502418575758	-0.00564908565965652	-0.0182041892369701	-0.0309072226145383	-0.0383524887466605
0.283144355121995	0.0456581490432619	-0.0494307725185819	0.255883465575826	-0.00641808616592665	-0.00740352747995265	0.0504654103417065	0.0238383121928208	0.00335366801194148	-0.00691080682293965	-0.0170344118610843	-0.0309139856587941	-0.0446407977744983
0.932860839002268	0.0671391609977324	-0.385529311323353	0.06295820861678	0.0001272335600907	0.000846712018140572	0.0111257701029129	0.000240233972376824	-0.000166358837241254	0.000486972789115581	-0.00666080498866217	-0.010707641723356	-0.0146337790873925
0.0267362176826746	0.00716106165356538	-0.00847960945675621	0.0085297455276762	0.000351351013125448	0.000435141335246927	0.002399256311364	0.00255409813100871	-0.000443207292144105	0.00039324617418619	-0.00167369127190227	-0.00384884570189112	-0.00430721140311395
0.0957206489218388	0.0707106557365599	-0.0222175967516515	0.0539345100774926	0.00285623902397832	0.00229005953793551	0.0192757163824345	0.0210601153970529	0.00353973884499452	0.00257314928095692	0.00295672216770725	-0.00915839109161413	-0.00869502156242666
0.151079966012361	0.0495757225650665	-0.0260282950628834	0.13424412879672	0.011588849238846	-0.00363661868296428	0.0355083784033252	0.0234153162182312	0.0139215663770509	0.00397611527794084	-0.00589025340917779	-0.0130481996317199	-0.0155625598196344
0.296842669663005	0.0502739674924339	-0.0497084584536329	0.301158438836339	-0.00745310210497979	-0.00567321600367904	0.0571508969871128	0.0345527491381905	0.00732951406507665	-0.00656315905432941	-0.0256646412423294	-0.0355266152484697	-0.0474627884887981
0.061356203130146	0.0146501766203051	-0.00199766691321748	0.0613217619133164	0.00590462650767162	0.00201865679950733	0.0184591458848826	0.0171174364041713	0.00738572047403449	0.00396164165358948	-0.00081616944097767	-0.00349329805924802	-0.0100812798606869
0.136850798468747	0.0437273669440744	-0.0233430955697894	0.118924759745279	0.00213383563090952	-0.00283530683854052	0.0274639282813342	0.0215392193790406	0.0090022976311753	-0.000350735603815516	-0.00674968308840176	-0.0112458036860309	-0.0184907563993333
0.41307746635047	0.11708516466946	-0.0942772704698109	0.313856638172458	0.0284040321103168	0.053691539307012	0.0787207881624206	0.090229964730853	0.0262807494088425	0.0410477857086644	0.000658127662414132	-0.0377651299339738	-0.0273010180925734
0.851457520098949	0.148542479901051	-0.33207612668482	0.123577111935683	0.00781255825407079	0.00508546302437052	0.0397621935207648	0.0289051203328834	0.0132696559989963	0.00644901063922065	-0.0106678083028083	-0.0109057324474429	-0.0286317379950491
0.932381904761905	0.0676180952380953	-0.384528105663821	0.0636085714285713	0.00860476190476189	0.000644376417233583	0.0137051164708308	0.017965	0.0108008049886621	0.00462456916099774	0.00233506802721084	-0.00391315953887383	-0.00773180623764658
0.0153440348139457	0.031485343417436	-0.0019666433046998	0.0122920554451364	0.0378018539063954	0.0114688081290937	0.0140428234584882	0.0265965604086902	0.0261920145279848	0.0246353310177445	0.0222903658236084	0.0103186586602397	0.0106860055320396
0.325301425787687	0.0955846108267501	-0.0619255602779554	0.295225687271293	0.0568454338613593	-0.0184308519112378	0.0848570166124362	0.0450284029107358	0.0494696090795996	0.0192072909750607	-0.0162084602561806	-0.0270995201931825	-0.0132219887781712
0.579527852098295	0.362306888369277	-0.167864732473935	0.282158279210483	0.031234989304176	0.0235011923364566	0.0894249144732603	0.068926254061536	0.0455092311714353	0.0273680908203163	-0.00519853441863649	-0.00932834517214054	-0.0262167717506644
0.0120887267009724	0.00798256269993733	-0.00173553875060073	0.00708507853275224	0.00382180941161279	0.0032439888469557	0.00568471792061992	0.00496519436994252	0.00337396767705024	0.00353289912928425	0.004075523259054	0.00222354474492001	-0.000279222629541087
0.932457709750567	0.0675422902494331	-0.385073929443483	0.0626851473922903	-0.00262351473922895	0.00838814058956916	0.0200026303854877	0.0118007709750567	0.00416944642658934	0.00288231292517005	-0.00310925994640276	-0.00967887239744381	-0.0212967970125113
0.0698340398892941	0.0108169171247661	-0.0138973717423947	0.0485781226278582	0.00138667939014947	0.00188022051548083	0.0126562660303035	0.0111102919468738	0.00624747227806947	0.00163344995281516	-0.001687743178943	-0.00392090790842593	-0.004233614642651
0.303825136305186	0.104631328949428	-0.0608875201061453	0.254672992380793	0.0237312525587948	-0.00259907990034569	0.0734690967301868	0.0773500828301917	0.0256169527925725	0.0105660863292246	0.0159868160263457	0.00832642447414356	-0.0247062021917679
0.0884246278290387	0.00435433939435782	0.00311990187198354	0.133434264453271	0.00069154234108397	0.000686008506938549	0.030199171858586	0.0193633149270972	0.00898302551199189	0.000688775424011259	-0.00740018907738529	-0.0143255363894926	-0.0181186177370278
0.905001337868481	0.0949986621315193	-0.366117131339875	0.0878234240362813	0.0177832879818595	0.00214927437641721	0.0276665532879818	0.0207073904410249	0.0212758843537415	0.00996628117913834	0.00167613164613167	-0.00147439497010926	-0.00342541743970315
0.109973143016421	0.0380443449732625	-0.00505871496247247	0.134745601953608	0.00947147431103837	0.00449198923865092	0.0454873394021604	0.0320670221014091	0.0199148437782151	0.00698173177484464	-0.000237924727777949	0.00128732822935783	-0.00364313834305219
0.559588007782234	0.266754532372509	-0.169592864346076	0.257729641517997	0.0936028296001562	0.00741802850702022	0.0759692016796109	0.0474191249870636	0.0233024860349325	0.0505104290535882	0.000907522822727214	-0.0153258417198593	-0.0321716324969438
0.893725384456813	0.106274615543187	-0.359393381501948	0.0936174726860441	0.00803407132549983	0.00748945372088228	0.0388902631355572	0.0262055339105339	0.0170898283462569	0.00776176252319105	-0.0014017983603698	0.011611319315605	-0.0131887647273362
0.11941421368668	0.0908337437037333	-0.0102167488737213	0.130764504320594	0.0177141020655951	0.00478387214684126	0.0431978496034254	0.0335828748648279	0.0185511504997456	0.0112489871062182	0.0189026295776154	-0.00811520741732287	0.000366273510125678
0.0349813539430528	0.0134997114444466	-0.0122005500849654	0.00570053866148229	0.00103238685125765	0.00248140003962723	0.0044792475201946	0.0071991390053209	-0.00142931801241902	0.00175689344544244	-0.00223278111331054	0.00109446422510848	-0.00125088333421684
0.0647327544276335	0.0233908800936207	-0.00346885250778671	0.0611341139450859	0.0179405636929049	0.00872236229979242	0.0324303773262278	0.0197907114866907	0.0169365947048132	0.0133314629963487	0.0088951469690033	0.00408696632726843	-0.000162347911980276
0.570268342297548	0.286645778914169	-0.163250797199329	0.28559128309423	0.00081803744795228	0.0148143895759715	0.0854308032316331	0.0532510217275998	0.0469388008072203	0.00781621351196182	0.0044559773054399	-0.0149512921197156	-0.0286095555100044
0.666542432951017	0.313088009344568	-0.218932342618458	0.236606520100289	0.0255850073791583	0.0191616305751835	0.0763729641874064	0.0591487076555854	0.0399855582824095	0.0223733189771709	0.0406592653273757	0.0097664118134001	0.00486901091973724
0.0534478752783501	0.0225439060208257	-0.0166882397043411	0.0187100712426122	0.00107336668039571	-0.00407820461318946	0.00546932093666396	0.00307858091740951	0.000708196837654489	-0.00150241896639688	-0.00338847920811159	-0.00447199567810664	-0.00289877675534118
0.0923009287751031	0.00905372991730763	-0.0162323011222304	0.0725015266652139	-0.00069288636292153	0.00468076848178486	0.0176288237302532	0.0107419357020045	0.0050730549301742	0.00199394105943167	-0.00446411343717609	-0.00761849606806878	-0.0115004936403967
0.553335697536636	0.320306939438859	-0.155260836275896	0.290791608226089	0.0076953426752534	0.00969377511817104	0.0797689556816122	0.0617673727434845	0.034377278862762	0.00869455889671222	-0.00323195067000948	-0.0237259142909577	0.0103484946824316
0.854969366823653	0.145030633176347	-0.333872355163269	0.123563966509681	-0.00178569818319552	0.00681006108344462	0.0346947896547897	0.0251591712255997	0.0113498633532667	0.00251218145012455	-0.00506997922712216	-0.0179783925548102	-0.0245177089771755
0.933161179138322	0.0668388208616779	-0.384716179352283	0.0630007256235826	0.00173501133786835	-0.00497973359973369	0.0218323582766439	0.0146018027210884	0.0132859637188208	-0.00162236113093273	-0.012854217687075	-0.0062826142429	-0.0106759577515217
0.102018011164536	0.0715923245140921	-0.0249155598352876	0.0553879865462909	0.0202629306192219	-0.00744303213963128	0.0282182769493323	0.0186694107406573	0.0122175497384207	0.00640994923979533	0.00345306987167877	0.00113903774460992	-0.0126001016285439
0.0101076527850621	0.0348216388444069	-0.000697161541560545	0.0108553581920732	0.0143991495532112	0.0116025115703164	0.0150135563351468	0.0251303848028759	0.0118286603222033	0.0130008305617638	0.0127265402509372	0.00950399900181574	0.010723683306687
0.113397498821553	0.0879979612249311	-0.00946657766175163	0.126328952619278	0.0173030899328779	0.00177126231373667	0.0422848135286841	0.0720119589519611	0.0701129313443977	0.00953717612330729	0.0036745634331629	-0.00355401240157438	-0.0125078927708888
0.0337771738265457	0.00289161003022514	-0.00424437945037339	0.028576240427993	0.000826274658418301	0.000141181088276494	0.00766398358595721	0.00593688927885631	0.00270668623106021	0.000483727873347398	-0.00209510128719114	-0.0027224206971708	-0.00467695422000608
0.00795425438406633	-0.000655056571446808	-0.00163487314280359	0.00559808571881003	-0.00297904238871126	-0.00248900806939695	-0.00160336483182483	-0.00173241866826976	-0.00223447684952252	-0.00273402522905411	-0.00274578737787165	-0.00391766752228393	-0.00391716155809506
0.278680123225866	0.0440841754899906	-0.0499502622391617	0.255403377451955	-0.00771776546992198	0.00460353793788359	0.0508546434884051	0.0315544250499661	0.00802146613996835	-0.00155711376601919	-0.0183574748556444	-0.0305034554853818	-0.0422965660183903
NA	NA	NA	NA	NA	NA	NA	NA	NA	NA	NA	NA	NA
0.841706926089783	0.0865585574827419	-0.325702478384084	0.131516983334126	-0.000334632342938401	-0.000475575387071769	0.0276682351568488	0.0191796422937964	0.00358062704569007	-0.000405103865005141	-0.0139386330842582	-0.0257388858601525	-0.028653759754384
0.00768090197234905	0.0079219233296998	-0.00093806693846797	0.00601725255590626	0.00122829295162966	0.00236949776063746	0.00484618347613524	0.00495174376477686	0.00229001919249115	0.00179889535613356	0.0018587187641628	0.000621077888398513	0.000137207473649685
0.653852585520331	0.274434544526858	-0.211936233368941	0.24225162438305	0.0191179055561966	0.0204343578940497	0.0758007795494506	0.0501264559653177	0.0470539438115187	0.0197761317251232	-0.000162764726411746	-0.0285353294778885	-0.0286822330189977
0.01973927400532	0.0334016888835198	-0.00190374396529676	0.0194987314468343	0.0181509387468673	0.0105682816928022	0.0186858540657792	0.0157608164626602	0.0135155657663043	0.0143596102198347	0.0133830679420374	0.0109355920311493	0.0228179881362553
0.892078009609438	0.107921990390562	-0.359016247504192	0.0926142980828695	0.00519693370121932	-0.0054535536685536	0.0304170017284303	0.0158201266194123	0.00837108233036798	-0.000128309983667196	-0.00454131968073701	-0.0181847636573952	-0.0268972098536384
0.0102046766360808	0.00873707081808055	-0.000897706939907487	0.00987161826308531	0.00547919425458185	0.00640403723041661	0.00588962664022564	0.00436536050721569	0.00434711941940725	0.00594161574249923	0.00422444064755525	0.00210853530750439	-7.51678294542129e-05
0.894297573696145	0.0752916901968405	-0.359171418409553	0.0944167120181406	-0.000589863945578251	-0.0133889530841168	0.0204326587572827	0.0041609284083971	-0.00828060558209298	-0.00698940851484753	-0.0106641161794125	-0.0222198116475152	-0.0220554593026022
0.451730022582728	0.154788879819253	-0.122339612767561	0.264308916649939	-0.00170750483502802	-0.00778949850016064	0.0581885322619822	0.0439602653649435	0.00867162522677645	-0.00474850166759433	-0.0140014294441975	-0.0330597384018639	-0.0517095603416132
0.299281957159145	0.103504856584252	-0.0583680395964466	0.253440470892107	0.0161672363732634	0.000225236455749678	0.0886865835371	0.0656498941530814	0.0248242329636876	0.00819623641450656	-0.0088513740122349	0.00276947408801625	-0.0400811863781227
0.130495246386908	0.0203185382048433	-0.0174042533881693	0.131035759921539	-0.00262597031040077	-0.0034088294590994	0.0266438874894859	0.0159940081758982	0.0107442286522442	-0.00301739988475008	-0.0089791716803338	-0.0136453444735216	-0.0182617452706725
0.933651882086168	0.0663481179138322	-0.386224213669117	0.0629766893424036	0.00994104308390031	-0.00486045525902667	0.0199554081632652	0.0128030839002268	0.00570246753246761	0.00254029391243682	-0.000231621315192609	0.000339107400535998	-0.0106401391465677
0.301917925733329	0.0445510443221596	-0.0582919915572282	0.260718573582095	-0.00555038225211146	-0.018048255477959	0.0448277858682833	0.0200390566151612	0.0136789319807679	-0.0117993188650353	-0.0241793745788584	-0.0411010578689736	-0.0473106876930927
0.53525613882842	0.111345807459194	-0.157696748613529	0.259487483458457	-0.00165292167847864	-0.00890803301106546	0.0525226938966336	0.0381163600059794	0.0144954848220439	-0.00528047734477199	-0.0177233462933635	-0.0382432973194185	-0.046640125819663
0.541522904679956	0.219173683649724	-0.149160020961555	0.296305509172089	-0.012629623473952	0.00475175727167221	0.0729454614654929	0.0394242356129783	0.0191996117129808	-0.00393893310113991	-0.0286252326601436	-0.0358656698510256	-0.0559301234891947
0.0201212966688428	0.0339840939162073	-0.00222717110059589	0.0189713034648157	0.0163269139036	0.012531979878139	0.0316828312564752	0.0141718983890809	0.0168419343775511	0.0144294468908695	0.0134963230757352	0.0229144527735021	0.00948274482690612
0.300918983476098	0.0467659654187236	-0.0582933692743781	0.254455367181883	-0.00520628692221137	-0.0212842749267981	0.0483269308203076	0.0198684531491332	0.0103030605935065	-0.0132452809245048	-0.0231342091535969	-0.0344800070207923	-0.048660008288286
0.930193378684807	0.0698066213151928	-0.384107390385502	0.065044716553288	0.0021153741496599	-0.00302882910740043	0.0169850819022247	0.000100236113093177	0.0121641383219954	-0.000456727478870267	-0.0101545177045177	-0.00913631566845841	-0.0212484874015856
0.548243698754691	0.215534065197204	-0.153471744109038	0.293617660885595	0.00477584275749654	0.00972540920425824	0.068468572597686	0.0457453202853216	0.0204921134149932	0.00725062598087745	-0.0233684173798779	-0.036584205927455	-0.0531977297124276
0.934253650793651	0.0657463492063491	-0.386924352728093	0.0607177777777778	0.0148342403628117	-0.00330332508761089	0.0235168934240361	0.018945260770975	0.0157268594104308	0.00576545763760039	0.00175407029478458	-0.0028225776776708	-0.0123187690880548
0.323784028530976	0.0500394997437974	-0.061441611457964	0.290512577999748	-0.0137660572989182	-0.0154588104491711	0.0461660487064488	0.0279220905378982	0.000965905186834204	-0.0146124338740447	-0.0235710907264216	-0.0428209162198823	-0.051573584171842
0.0521378270366245	-0.0062967827990646	-0.0110687741307783	0.0311901033957938	-0.00759051292484185	-0.00689280255625791	0.00469386237194022	-0.000699171428537836	-0.00410552546108175	-0.00724165774054988	-0.00805191897052047	-0.00999382218845664	-0.0115884284268027
0.126414626509626	0.0839688263840245	-0.0265830904567527	0.0863943058360832	0.017266314535465	-0.00490388141059007	0.0285942847767402	0.0175651044889669	0.0072412226632142	0.00618121656243747	-0.000928631319061901	-0.00752280392541355	-0.0125329071751909
0.565317692790399	0.264663401476486	-0.172896188287413	0.254620083105739	0.0276180290022694	0.00837023553565253	0.0674974380737113	0.0387695831866069	0.0360070610226664	0.017994132268961	-0.0153852415212453	0.0181925342383015	-0.0332580471024232
0.0301441929658582	-0.00669705413644427	-0.00392127398925998	0.0232122697923352	-0.00785788118652132	-0.00779397898374255	-0.000291081728303274	-0.00347149131492417	-0.00509919346296841	-0.00782593008513193	-0.00938340882229964	-0.0110218889772062	-0.0127537148207146
0.855665116946546	0.144334883053454	-0.332764291344246	0.122552199070771	0.012173953348239	0.0176130345527488	0.0399134946799232	0.0291158101422386	0.0177601172240457	0.0148934939504939	0.0213653085803086	0.028897893257536	-0.0204398196061641
0.0923708181842168	0.010167550230008	-0.0161976428588741	0.075096758106526	0.00359033399039953	-0.00235833148455637	0.0189822510333824	0.0130348397704166	0.00822192425501604	0.000616001252921577	-0.00442675848407499	-0.00852185279155165	-0.0102133590306395
0.0980240138910914	0.00475442700645455	-0.0217198223756989	0.0579194952085447	-0.00473835374743359	-0.00432345836022739	0.0132947585217173	0.00462855783386566	0.00152278634897714	-0.00453090605383048	-0.0116022702387558	-0.0105723156400225	-0.0169501924088135
0.922681405895692	0.0608021228716128	-0.378300485351467	0.0713566893424037	-0.0107897868797868	-0.00371337472051758	0.0107273665223666	0.00462771593485878	0.00153770182198754	-0.0072515808001522	-0.0148551380365666	-0.0222130430214044	-0.0218180223557954
0.143062606461553	0.052712060477126	-0.0240754631481556	0.124730302364073	0.00670041166579763	0.00553468068052851	0.0397328830634275	0.0241410044501119	0.0107778601627339	0.00611754617316307	-0.00246313144661534	-0.00197277415075797	-0.0166561996161444
0.420314244844876	0.116394966968716	-0.0968998479867479	0.311012606147269	0.0492545830399891	-0.00595751030827552	0.0666113982676011	0.0463119814833649	0.0232119537053824	0.0216485363658568	-0.013274123391453	-0.0285442661309784	-0.0360259691599873
0.0928585320655254	0.0126648437083497	-0.0131369604859477	0.0891837672093576	-0.00321259306211549	-0.000334669860378001	0.0235162389186449	0.0162867747859729	0.00635801662343448	-0.00177363146124675	-0.00571822276704059	-0.00874473962418044	-0.0156257343927838
0.0193627897844142	0.031661866873628	-0.00171836607858832	0.0180552526683578	0.013823347161915	0.011634271272881	0.0139156417477013	0.0144832299734711	0.0139769201446375	0.012728809217398	0.0141121512965892	0.0114438870283059	0.0196820478780433
0.139272270097446	0.0476667563981016	-0.0210523352341975	0.129790602232044	0.0054051291164334	0.00523966207209914	0.0301283515509227	0.0232344347484296	0.00916541476649868	0.00532239559426628	-0.00384455458925462	-0.012319287675968	-0.0140327262860717
0.159431809972497	0.105306471060561	-0.0293878190272039	0.132830973849864	0.0218833683961486	0.00343002387318578	0.0896793054227616	0.0415487950435821	0.0133533483996604	0.0126566961346672	0.0349797578017724	-0.00523734058592146	0.019258299554409
0.322862543091961	0.0506005550602325	-0.0603998935544444	0.295626697471398	-0.0153484260173901	-0.00751186728777475	0.0509972753962247	0.0274780592718381	0.0032914644154004	-0.0114301466525824	-0.0206020046672579	-0.0432647416262229	-0.0438913409727669
0.450569831382418	0.317675535686743	-0.102668613040962	0.331874512323929	0.0043220953360712	0.0573019708555415	0.0715178550482415	0.05481650710893	0.0231726140676751	0.0308120330958063	-0.0181915182221211	-0.0346936078484139	-0.0212736468084543
0.325727324873969	0.0985422340484503	-0.0612188339733468	0.291676514008207	0.0208284473325997	-0.0264976487051253	0.048999548602954	0.043038548042958	0.0188498749079313	-0.00283460068626279	-0.00724216533899336	-0.00559140291018922	-0.0221908282229576
0.0289730504435903	0.0327141705675528	-0.004355876938278	0.019806361630542	0.0159276430352397	0.00651048218678051	0.0215898062165593	0.0291104878639837	0.0137007280622348	0.0112190626110101	0.00735760014804045	0.00879535290885851	0.00975595107559348
0.47493364841627	0.262054473857002	-0.12899488283045	0.27704864282638	0.0290056179689359	0.00753168002093185	0.0680128708417323	0.0636635592108526	0.0343372565398614	0.0182686489949339	-0.00200425091826489	0.019108349844118	-0.0332561172492312
0.202448935692524	0.0251009647321302	-0.029207491862381	0.198394241915144	-0.00804117108268557	-0.0041151517412541	0.0402711172218061	0.0198658438472987	0.00777732987555962	-0.00607816141196982	-0.0167558433909132	-0.0251955777535023	-0.0342961392382797
0.441308750546262	0.0953844102861581	-0.0966854602290253	0.335095524034457	-0.0104801027523557	-0.0171862648981991	0.0645640452365958	0.0357041726542694	0.0150867361500801	-0.0138331838252774	-0.0292369153891492	-0.0449777947016808	-0.064054177313409
0.0958061642589936	-8.1785469270651e-05	-0.0221968866892544	0.0542004570481815	-0.00739746731049738	-0.00940995378186103	0.00964426058963723	0.00314826717404765	-0.0042028464059632	-0.00840371054617921	-0.0125470587395812	-0.0136769879488714	-0.0151437484809611
0.0517776951749267	0.0215773507462013	-0.015816842454101	0.0176307089179691	0.00309407430082467	-0.00659864735531426	0.0095711968316699	0.00317899439844723	0.00119655805242221	-0.0017522865272448	0.00287936151878657	0.00170301544765986	-0.00216584814723741
0.89418433106576	0.0732410803457703	-0.360076701952461	0.0931394784580499	-0.00396192735835599	-0.00458199231207645	0.0139061781076065	0.00525439489082336	0.00318372457116811	-0.00427195983521622	-0.0126334899624186	-0.0213977987071409	-0.0245569017374639
0.078244032090458	0.0556680593286786	-0.0090310751398593	0.0721881978318275	0.0143999701436511	0.00231138944552212	0.0396626780594748	0.0175360644759138	0.0229640524053332	0.00835567979458662	0.000584882907302797	-0.00261685469425418	-0.00672793640054072
0.0333009570777806	0.00965683253564894	-0.0121170358870452	0.00713031279007129	-0.00237974513607388	-0.00576955114664114	0.00160430211239056	-0.00357576135966704	-0.00170735505935038	-0.00407464814135751	-0.00196745080701834	-0.00499046924033984	-0.0040241801689135
0.458788499630025	0.244920563749325	-0.125655052124579	0.262997427752178	0.00752870031895331	-0.000929691340309846	0.0675603090817874	0.0485364264825619	0.0285679072945479	0.00329950448932176	0.0374686096438286	-0.0228561980404494	-0.0265394967983976
0.309678979934217	0.108090072625663	-0.0617159565608144	0.255722043332202	0.0226338618948855	-0.0110418292510205	0.0582113726192152	0.0345975701256608	0.0160918072242296	0.0057960163219325	0.0214695313872831	-0.023413536210258	-0.0423815111920375
0.649980004211135	0.171799469968339	-0.211157384849558	0.237888324205615	-0.00962990324807711	-0.012032088423498	0.0509130562855626	0.0182041632158394	0.0098149118811145	-0.0108309958357875	-0.0207284687633102	-0.0364899491395809	-0.0528143095090288
0.531484882144797	0.123437159056077	-0.144389297213666	0.293970716425566	-0.00919802930870983	-0.00931810420937107	0.0540216138943195	0.036762866650915	0.0133252476492018	-0.00925806675904051	-0.0277692972819529	-0.0343566587741074	-0.0686408820880438
0.0266986172220303	-0.000241364825873398	-0.00794471858455717	0.00905050638668387	-0.00131384355529986	-0.0022114209444411	-0.00014279189911183	-0.000166975075099919	-0.00142318360403866	-0.00176263224987048	-0.00423495026145224	-0.00391241116877278	-0.00604673221418171
0.129725386668342	0.0857715546839408	-0.0279025344854889	0.0887355898261492	0.0113111829144841	-0.00477368533940248	0.030299752150153	0.0265881082368148	0.0164174054095451	0.00326874878754083	-0.00309681734053285	0.00159655790866231	0.00154001763887671
0.930310997732426	0.0696890022675737	-0.38380976315676	0.065727097505669	0.00441410430839007	0.00386954648526072	0.0146153287981859	0.00720309523809515	0.00678642254570827	0.00414182539682539	-0.00475440321583176	-0.008380778190064	-0.0183942403628118
0.201085708412003	0.0271507090290969	-0.0234109568116665	0.220693683305961	-0.00549898003321594	-0.00977666103531319	0.0430106772569046	0.0250295637706845	0.00791473094635819	-0.00763782053426457	-0.0156816037293387	-0.02793299523401	-0.0360162736864184
0.408864662214109	0.116799873287403	-0.0927294957765556	0.31303324811086	0.0255015050868477	-0.000483195173850148	0.065854290021546	0.0354271282863797	0.027574652521877	0.0125091549564987	0.0360627568317222	-0.02154389939253	-0.0392691186439416
0.551828640965476	0.315083620439078	-0.15317117836593	0.291558854400069	0.00569651535812998	0.00933690961024713	0.0862835683677974	0.0556965604672783	0.0300547693658708	0.00751671248418861	0.0051416794725444	-0.016052962199699	4.72240212548991e-05
0.416591144192316	0.0771064568704049	-0.0957518848498223	0.313993350963944	-0.00777713773635214	-0.022100665741882	0.0579154143525839	0.0279483071628424	0.00918754383595305	-0.0149389017391171	-0.0244287694018047	-0.0414023391720434	-0.0563882508999968
0.453045129676173	0.187094162275275	-0.103195714587281	0.328344289730285	-0.00679598332395914	0.0101764334640216	0.0771974385209477	0.0480074393966692	0.0218636728691113	0.00169022507003119	-0.0149203756452777	-0.0295476490596915	-0.0472272539227829
0.0176509254668099	0.00779748830849491	-0.00259895692718969	0.00866820692643087	0.00576596154802327	-0.00324079420324601	0.00915092884598102	0.00722609872594918	0.00476298602288899	0.00126258367238863	0.00199218686922406	-0.000781838868532159	0.000801101566841916
0.0736289528780794	-0.0023283244573933	-0.0185597600589802	0.0358656282459558	-0.00574391461969098	-0.00583685224239355	0.00537356843801362	-0.000981441543340664	-0.00255881510404858	-0.00579038343104227	-0.0107562914987394	-0.0119772372907797	-0.0123949536716264
0.0369184633390413	0.00379162026009637	-0.0101160845609238	0.0165760502973087	-0.00267446887129739	-0.00130995777600471	0.00363145454094276	-0.000769687413191139	-0.00178005964366593	-0.00199221332365105	-0.00345343977956868	-0.00490966819969255	-0.00545827703028821
0.109440082389568	0.038629380647483	-0.00573552693919328	0.130093778125118	0.0227319642186744	0.00425280437918082	0.0434794213850062	0.0309919345928532	0.0223145271704476	0.0134923842989276	0.00794510138581865	-0.00302088899810322	-0.00369438161343683
0.663388656742241	0.314221250365419	-0.217853463477405	0.236216461884156	0.0763293829729179	0.00285762070023909	0.100524011926046	0.0865269653994135	0.0364281216334404	0.0395935018365785	0.00229291544687971	0.0126789502234187	-0.0115190849143939
0.931989183673469	0.0680108163265306	-0.386295975742053	0.064639387755102	0.0272842857142856	0.00675938775510199	0.0220185034013606	0.0207251360544217	0.0138331292517008	0.0170218367346938	0.00701660070088639	-0.000859717584003272	0.00464821995464859
0.646510311468308	0.173728712883511	-0.209279605885047	0.237984059935002	-0.0124964787276207	0.00440641252062257	0.0569167376920432	0.0273229688799036	0.01365274515299	-0.00404503310349913	-0.011471087491894	-0.0436557710786527	-0.0541624203744313
0.32093821719564	0.0515914621561328	-0.0597444993937213	0.294919930538979	-0.0123250459505162	-0.0236737588667777	0.044889079681331	0.0298765935718215	0.00541794957233011	-0.0179994024086469	-0.0254436882164379	-0.043839217423218	-0.0556090790962634
0.202621736268596	0.024682807890327	-0.0295542195398349	0.201434893154942	-0.0033516416023591	-0.00370008484618697	0.0393813053873569	0.024049448575379	0.00638157558972721	-0.00352586322427303	-0.0135796728781526	-0.0263516768324849	-0.0319553671986854
0.223987730768877	0.0997211773139198	-0.0399520817090498	0.197818870713253	0.0102870938986969	0.0152729677314397	0.0569750697081337	0.024223883211235	0.0183648645308509	0.0127800308150683	-0.0136781274831868	0.00660548921788984	-0.0176781365731966
0.279013200502947	0.0395818665979252	-0.0481684586990422	0.256945079038862	-0.0100066018012261	-0.0131497526136019	0.0474664795835215	0.0274335639847497	0.00596283677809389	-0.011578177207414	-0.0261370440605124	-0.0351498706648912	-0.0461188185663147
0.413821844746241	0.113047311294155	-0.0938809828823401	0.310885577831182	0.0228103240342307	-0.00994966768027827	0.0927949347945533	0.041949053726938	0.0728381304788663	0.00643032817697625	-0.0170406475179052	-0.0248410580114003	-0.0273091919292204
0.134549842896042	0.021345139532142	-0.0190550983568571	0.130463764629328	0.00199264515132586	-0.00111930291536927	0.0316912978132545	0.0209895546354162	0.00635971085318032	0.000436671117978293	-0.00568060748279042	-0.0146306782881958	-0.0229470292680062
0.90605619047619	0.0939438095238095	-0.365748780045049	0.0855533333333334	0.0112605442176871	0.00415072356215218	0.0251432653061224	0.0201229808286952	0.0129908080808081	0.00770563388991963	0.002597136672851	-0.00890468737611594	-0.0178748510494968
0.889260714365	0.110739285635	-0.35671251945067	0.0975011903969046	0.000431725576011233	0.00727740453364512	0.0231009296259296	0.0201058486751343	0.0141598829765005	0.00385456505482817	-0.00852030189256425	-0.0130665378715589	-0.0166138670969553
0.0205970393595229	-0.000987648905310865	-0.0063657061838011	0.00685109163969806	-0.00259520545921103	-0.000988743770617088	-0.00103869115020493	-0.0016354047127257	-0.00232459094754116	-0.00179197461491406	-0.00306950769989385	-0.00361666733027503	-0.00350056460499915
0.450848802599772	0.315528727720889	-0.101739642245396	0.326132924885488	-0.00456476817509588	0.000628969806434676	0.0779655388133708	0.0501269229131115	0.0217241272929005	-0.0019678991843306	-0.0193720853318952	0.0163990368157938	-0.0544976114721806
0.0138660146520908	0.00141738557787525	-0.00488850120801996	0.00316206913211223	-0.00178238064875184	-0.00161789694764355	-0.000791743985394376	-0.000368913345405028	-0.000314903890171119	-0.00170013879819769	-0.000679530526298417	-0.00242248468942766	-0.00207977375753825
0.0487385325450893	0.0205469936902608	-0.0152679401654158	0.016120103653103	-0.00139722645199471	-0.0023518126049457	0.0042618892333029	0.00411959760067125	0.000540071287590906	-0.00187451952847021	-0.00249285151147757	-0.00512186668138587	-0.00596988602537267
0.582899953409783	0.360583057516591	-0.168856575481558	0.279216398196013	0.0254535607772554	0.0273241574916405	0.118484593340287	0.0722725068219913	0.0462138651386861	0.026388859134448	0.00758127846479184	-0.0124543765121589	0.010678900159795
0.0050118054895946	-2.37761270485085e-05	0.000138892163222167	0.00781375488180957	-0.000350580089568868	-0.000763074984107806	0.000976936227234011	0.000199460795930438	6.85547452621664e-05	-0.000556827536838337	-0.00102223311304184	-0.00126641972297486	-0.00174392388657414
0.417727848946047	0.0751841738341018	-0.0945830118140644	0.316171339316671	-0.0121616313454992	-0.0152714634296819	0.0557360352864537	0.0266347450278272	0.011006875580485	-0.0137165473875905	-0.0231860548326817	-0.0419202780901102	-0.0509744974719363
0.476140570462842	0.16935868975961	-0.128306804724946	0.275877400433766	0.0111435021920178	-0.00932306201009769	0.0531757752135538	0.0348015730985679	0.0204122850166301	0.000910220090960034	-0.0333070697622549	-0.0383453556667983	-0.0452387590466506
0.119362209043673	0.0947523719930015	-0.0108169472876724	0.129277049102981	0.0282829449768386	0.0170379466180587	0.0429453180300697	0.032709363961281	0.0269537358348602	0.0226604457974486	0.00675666135490202	0.0348600618043356	-0.00692206099137506
0.93373619047619	0.0662638095238095	-0.386432571421272	0.0626638095238095	0.000113019995877206	-0.013255918367347	0.0196470181405894	0.0140591836734695	-0.000119778396207026	-0.00657144918573493	-0.00530891774891773	-0.0104919131661989	-0.00941107709750577
0.895319486703772	0.104680513296228	-0.360506142127686	0.0936424180581323	0.0104160108145822	0.0193759431045145	0.0463081323438466	0.0252817151102867	0.015987485054628	0.0148959769595484	0.000607402518116862	0.00921935992578859	-0.0121600262435977
0.907078888888889	0.0929211111111111	-0.367292674570404	0.0842734920634921	0.00420493300350444	0.00414811997526288	0.0264572387136673	0.0139353083424513	0.015988781694496	0.00417652648938371	-0.00964798249369669	-0.0138519890468762	-0.0196954143872
0.545477836434054	0.324489346259711	-0.151204412922412	0.29354386622518	-0.00640002441007281	0.0515336686414335	0.113774783595264	0.0798213309482729	0.0577623287408738	0.0225668221156804	-0.0160749558275103	-0.00494995267170228	-0.0454900026908222
0.660493781346606	0.318544646293586	-0.216463754407803	0.236977348240507	0.0270789460930473	0.0161528632385156	0.0782029085067605	0.0499227780562285	0.0626068556612579	0.0216159046657814	0.0210843969702265	0.0113731791498518	-0.0238045313533211
0.10271284283998	0.0262783116562454	-0.00341344340738783	0.134755202304212	0.00207238953928895	-0.00266587171455653	0.0347121841784863	0.019212476746052	0.00976342968573633	-0.000296741087633792	-0.00620314882924557	-0.0142014312603615	-0.0155623386357856
0.401426220915948	0.0728006312683566	-0.0870876272171154	0.314282871168438	-0.00655373182135616	-0.0131471295142987	0.0588834950981721	0.0338644547598432	0.00860465243147901	-0.00985043066782743	-0.0355080536004114	-0.0429380596771086	-0.0539732485368643
0.93101022675737	0.0689897732426304	-0.384588459247312	0.0642945351473923	0.00593412698412699	-0.0169333648890791	0.019102664399093	0.014007074829932	0.00764450113378701	-0.00549961895247608	-0.00611422644815496	-0.00443922224392146	-0.0151654558933129
0.10668287517194	0.0703349800125391	-0.0171697001972832	0.0925002437091785	0.00191984759695492	0.0204670142451457	0.0619844676377277	0.017687308233935	0.00874703282612568	0.0111934309210503	-0.00131727318548513	-0.00463089617459085	-0.00727999851288048
0.449109580587705	0.17926622054709	-0.0987975501072016	0.336283478043757	-0.0127631481562669	-0.00282536869860051	0.0721077498168433	0.0473333751284266	0.0154844380112126	-0.0077942584274337	-0.0301665937026356	-0.0431594435435554	-0.0642469013466609
0.573724488621917	0.277505867313606	-0.16453159226225	0.284940609734315	-0.00019930343414476	0.0121544392224275	0.0789168348588681	0.0451971905864218	0.0370218232652531	0.00597756789414139	-0.0116678369627848	-0.039016704443057	-0.055559754020463
0.327781527610359	0.0997140375519787	-0.0619078316459341	0.293960619042477	0.0224183074120098	-0.00223773475611394	0.0683118505161583	0.0443263464911269	0.0767392511626654	0.0100902863279479	-0.00858783755694531	-0.00179482635785955	-0.0431880677590202
0.563869026137132	0.262354606587474	-0.170680321747544	0.255888300563004	0.0832648998069349	0.0230928178061827	0.0633546286136976	0.0732519908354559	0.0297654877347471	0.0531788588065587	-0.00992193272001596	0.00251096544523011	0.00290312004575743
0.0503664481538115	0.00696782023253434	-0.0114560042682638	0.0279238457464932	0.000164995087144751	0.000887583429129729	0.00844878876671725	0.00772603776708943	0.00516871040685343	0.00052628925813724	-0.00101911933581729	-0.00299189692660896	-0.00660612952597197
0.556517938017702	0.312348112388539	-0.155591984738531	0.29223569591267	0.00486634564321708	0.00548499333328945	0.0796529166199403	0.0452786551457159	0.0271038561415288	0.00517566948825332	-0.0149276695158668	-0.0332948081728073	-0.0178413984312221
0.0360912621904207	0.00397622023198226	-0.00942642024038559	0.0178117304930291	-0.000482755487059561	-0.00281199633672696	0.00160134448873192	0.000223829057693803	-0.000198862358492223	-0.00164737591189326	-0.00424486776761374	-0.00217239996881414	-0.00606900682027795
0.113644648297328	0.0884151229541317	-0.00947073626102497	0.125746648807671	0.00378692690145348	0.00325479010470146	0.0596123708299965	0.0263362173651256	0.0309103887500599	0.00352085850307747	-0.00267689686133545	-0.00424124213919656	-0.0115263549210852
0.56297298570138	0.177408395084391	-0.160807964173991	0.283943690362518	-0.00525931805484148	-4.01991634240151e-05	0.064712750406131	0.041902797884982	0.0156679744006014	-0.00264975860913275	-0.0270237981824091	-0.0477820821079947	-0.059761001007555
0.552382933468326	0.31066230781304	-0.154610347998824	0.292752864638964	0.00573081213817095	0.0136396259332063	0.0698908359190308	0.0521012977719976	0.0306563605651898	0.00968521903568864	0.0300192442232271	-0.0254990547897641	-0.0426291950641738
0.474276023915186	0.169193721567367	-0.127542756625489	0.275580892807428	-0.0112485239770256	0.00302950968804383	0.0641684041210385	0.0400495756086856	0.0212846271905267	-0.00410950714449088	-0.0183049786286222	-0.0272898033314125	-0.0481094986834414
0.93118410430839	0.06881589569161	-0.385592677282874	0.0638349433106575	0.00622222222222224	-0.00942733869305301	0.0139859863945578	0.0139332426303855	0.00715385487528353	-0.00160255823541544	-0.00884997835497836	-0.00708635031635041	-0.016193508991009
0.561355326397175	0.188354895737184	-0.170459091050548	0.254658318387064	0.00434067731753085	-0.00669129559081827	0.0563103287951057	0.0313675253140457	0.000893493818195035	-0.00117530913664377	-0.0173865040386252	-0.0309317375003242	-0.0423321905773013
0.0104957529883034	-0.0019759545667275	-0.00247846985764554	0.00551612619876404	-0.00267783857162258	-0.00375937681187498	-0.000947056379103105	-0.00157550870016711	-0.00250090935139269	-0.00321860769174878	-0.00358760488531606	-0.00446988219204848	-0.00471029376126243
0.43146604552913	0.0972205559423254	-0.0924199180234783	0.33590217250066	-0.0107382684818099	-0.00714989289754236	0.0683614515862982	0.038993758632756	0.0107662233624626	-0.00894408068967611	-0.0296662907772263	-0.045950541738379	-0.0635352870040593
0.0125489555052284	0.0341569376419975	-0.000910714162077353	0.0141275045211813	0.00927265458326839	0.00875883914280547	0.0142045041453027	0.0157948676129803	0.0126778291368554	0.00901574686303693	0.0213714495020902	0.0104342806181576	0.021096511572231
0.578713677581121	0.277025785420712	-0.16851834224446	0.282384180818535	0.00933241952716535	0.0193834274633816	0.0794455074361771	0.0519482125122215	0.0337921485976997	0.0143579234952735	-0.0136436281279224	-0.0314088033538888	-0.0397830761848351
0.0445977724204912	0.00467033362587407	-0.0120212805135276	0.0195191578284008	-0.00306854068780595	-0.00133156794094301	0.00387800799156021	-9.15259915414274e-05	0.000452523625387266	-0.00220005431437448	-0.00362741515431433	-0.00511621434234108	-0.00817187471150357
0.0248021487947665	0.0054906319085719	-0.00359381860563298	0.0168564600788494	-0.00111886204433912	-0.000283030539406367	0.0058677873563679	0.00245129392797878	6.85096662213953e-05	-0.000700946291872746	-0.00233427501543484	-0.00396397362140411	-0.00548359991751127
0.657812198016726	0.27129411273735	-0.21406827579467	0.237372900542591	0.0239652356081623	0.00862539573670729	0.0784902148835926	0.0503201474028124	0.0357839201026704	0.0162953156724348	-0.00194181000567362	-0.011311991034073	-0.0355300670242433
0.931472857142857	0.0685271428571429	-0.383714061284201	0.0652604761904761	0.00921081632653065	0.0037769264069264	0.0142546031746033	0.00971054857840581	0.00724532106782105	0.00649387136672852	-0.00584232529375384	-0.00787302721088434	-0.0156356355549212
0.851947287633002	0.148052712366998	-0.332838109955403	0.125059305773591	-0.000996029062751758	0.00548284168212732	0.0340925977197405	0.0251603902274399	0.0144690557854842	0.00224340630968778	-0.00988837746839633	-0.0183161770320938	-0.0186015780071568
0.477784179505642	0.262945922601517	-0.129517781606181	0.272423191585287	0.0238234280587655	0.00692382176974271	0.0938721981813919	0.0535527060134597	0.0218212730113819	0.0153736249142541	-0.00297691502604158	0.0227166057562255	-0.0386021746738785
0.10999807148172	0.0114905140911466	-0.0243640573003307	0.0730099166229666	-0.000468893018265637	-0.00205357720397964	0.0202185699267824	0.0138812785319348	0.00764471430201714	-0.00126123511112264	-0.000875559260095596	-0.0102446376160982	-0.0122391059770592
0.202577624471014	0.0757047832881015	-0.0392882454960404	0.165696279499066	0.0184603574093173	0.0102914922235173	0.0465292777176043	0.0452192260343609	0.0222129347355817	0.0143759248164173	-0.00394700502407971	-0.00393265921940614	-0.0139790319092719
0.194385295890995	0.0230863294853912	-0.0205288637220167	0.218598920965987	-0.0025888678734404	-0.00222419626841525	0.0476286307560052	0.0268519338661281	0.00880471840820674	-0.00240653207092781	-0.0154105149792104	-0.0268116735914179	-0.0353417028830103
0.933987845804989	0.0660121541950114	-0.385928698593899	0.0625264399092971	0.00964643990929703	0.00279188208616798	0.0239740589569162	0.0121803174603174	0.00822790249433114	0.00621916099773245	0.00142504003932586	0.00537590702947854	-0.00644915790558631
0.933378616780045	0.0666213832199547	-0.38543104084637	0.0629928117913833	0.00252374149659862	-0.00599376417233555	0.0148953009688724	0.00507272108843537	0.00735524681667532	-0.00173501133786846	-0.00666749433106562	-0.0113019841269841	-0.0149542176870747
0.892587206602921	0.107412793397079	-0.357125596033863	0.0952765296608152	0.00387631003916722	-0.00662056134341849	0.0235726276897704	0.0177795481899053	0.0018097511167231	-0.00137212565212563	-0.00820572075646597	-0.0134793205860434	-0.0184517284095579
0.414757439726217	0.11573538797672	-0.0935995614341256	0.314980497238779	0.00873124415048521	-0.0173247460018951	0.0723135108258844	0.0506861305604551	0.0238668578123516	-0.00429675092570497	-0.0113581623908676	-0.0400354642157049	-0.0397511022530568
0.903717414965986	0.0962825850340137	-0.365102458945163	0.0887111564625851	0.000438064792350534	0.0125678911564626	0.0270022675736962	0.0161119796744609	0.0108477891156464	0.00650297797440658	-0.000551649620221029	-0.00946572602001172	-0.0134499690388976
0.00891881541717007	0.0228955670885479	-0.000136295116410837	0.00902535427578176	0.0114865268207983	0.00625542166834275	0.00747410074326794	0.0108882056889438	0.00581524871710093	0.00887097424457052	0.00247359750918104	0.0039193001679599	0.00193711970218993
0.856561122528265	0.143438877471735	-0.335373758389568	0.121435947068804	0.0018024293773452	0.0113730020772878	0.0365640126540125	0.0240993652379367	0.0169284956313527	0.00658771572731642	-0.0031620676629136	-0.0105832289012697	-0.0233178279532482
0.0160303620042358	0.00185298375948282	-0.00587980014507093	0.00195903095448086	-0.00254393613342098	-0.0027725023669078	-0.000477274057262816	0.000395115342634714	4.29917001366423e-05	-0.00265821925016439	-0.00306354119910886	-0.00167839166898061	-0.0023257221999647
0.838681024848168	0.0848153166186543	-0.324923805468311	0.130448845281702	-0.00520336546128375	-0.000611471605940883	0.0270728091586284	0.0131289454707167	0.00335614070263102	-0.00290741853361232	-0.0180899890946953	-0.0285169076059393	-0.0344580148948141
0.0745454745510798	0.0386822501154942	-0.0205689251497525	0.0320223310200636	0.0158297382557454	-0.00678008691460306	0.0186643180927606	0.0117466263419004	0.00792143624888168	0.00452482567057116	-0.0079057971405388	0.00163775168602119	-0.0130295434215167
0.882965193060907	0.0714532492781049	-0.354189492868385	0.099985456289742	-0.0110529017487948	-0.0124822465087128	0.0133621334314612	0.0076242632764062	-0.00879061699738171	-0.0117675741287538	-0.0262731670307631	-0.0285984219489437	-0.040795467322648
0.0344930666309939	0.00295744633320379	-0.00887034088431486	0.0182432753682245	-0.00188864271733142	-0.00276587693367238	0.00387015621377359	0.000526644403831752	-0.00131026847056263	-0.0023272598255019	-0.0032654686131882	-0.00503114596241333	-0.00580629694701394
0.656739816373397	0.323000662979848	-0.21343535038157	0.242717316537266	0.0212834293703368	0.0162496264205194	0.0740041016643697	0.0557785499381619	0.0354937954284065	0.0187665278954281	0.0254158470264138	0.0249391112118026	0.0095174791092969
0.152477285800743	0.0569128589904531	-0.0264860508941899	0.13470635332376	0.0215332359130175	0.0130160999745413	0.0418725751675403	0.0299280884309351	0.0139497332207357	0.0172746679437794	0.00548838701739521	-0.00374390907278638	-0.0086487727095092
0.134127450666064	0.0559773722895489	-0.021291449691157	0.122938333542886	0.0111193384112421	0.00703636932732568	0.0407016107379405	0.028027469423916	0.0202202333162893	0.00907785386928389	0.0020821050201516	-0.00366108597040776	-0.0122428075519243
0.0141147968047163	0.00068349616693353	-0.00224329763217647	0.00978749721561821	-0.00203892944450804	-0.00242533309928517	0.000662789928015892	-0.000241071830122635	-0.000545344124554143	-0.00223213127189661	-0.00352527656523248	-0.003569216792348	-0.00441183606260239
0.413753258320445	0.0736446935804068	-0.0944434746357477	0.316920116539988	-0.00469916694749012	-0.0169194947188434	0.0593068111101263	0.0257709412875015	0.00509361172394585	-0.0108093308331668	-0.0314463692298467	-0.0457788613732523	-0.05616060028545
0.299347970123674	0.0443288941358125	-0.0578228122962791	0.256357119488089	-0.00149980740700534	-0.017948422804326	0.0455078672234377	0.0251097487155311	0.00860333238001831	-0.00972411510566562	-0.0241127909019672	-0.031714412183158	-0.0427164591945353
0.664237255421921	0.315670646768722	-0.217847891439536	0.240248128245645	0.0283249369398942	0.00876316425704948	0.0806638714627763	0.0526115426150799	0.0355462304566153	0.0185440505984719	0.00342240900864033	-0.0113688860892561	0.00651500354842238
0.907555646258503	0.0924443537414966	-0.367050619267341	0.0854634013605442	0.000108753310181897	0.00380625850340144	0.0237501927437641	0.0129955213833786	0.0128490754483611	0.00195750590679167	-0.000664644165358497	-0.0053473903873904	-0.0142272068011353
0.531495988602171	0.125946564257696	-0.147074622091753	0.293081693283075	-0.0160123325206487	-0.0183399396293608	0.0524357209749237	0.0298169524445814	0.0107919747997033	-0.0171761360750048	-0.0273771671694598	-0.0515217094528947	-0.0614238559903031
0.0931624513909329	0.0582715541218527	-0.0225247648792014	0.051018089554095	-0.00627541627675147	-0.00795676956137216	0.00986725212700602	0.00980689016839979	0.0234065558701971	-0.00711609291906182	-0.00913814164009839	-0.0100559568526735	-0.0113677518403851
0.431679940420239	0.0873163664038076	-0.112352373022398	0.267707159376806	4.48755277683843e-05	-0.0139094111463323	0.0604632850950892	0.0292549491493434	0.011192589844655	-0.00693226780928197	-0.0216854116588526	-0.0347844350697585	-0.050978442261795
0.540163065250122	0.225199828406997	-0.150864752529191	0.293015379591338	-0.0108329307831887	0.00992102825016672	0.0783589293299838	0.0510927619083963	0.0257256525774971	-0.00045595126651099	-0.0187197182372287	-0.0280176339976572	-0.0468952270716255
0.122456076426445	0.0843918206905283	-0.0253096567388584	0.0876456069550655	0.0328272851428371	-0.00403834263934277	0.0339884581934124	0.0373658768189688	0.0145137779686561	0.0143944712517472	0.00553341882164596	-0.00810895810934784	-0.0116724353200246
0.579611327728168	0.365588300530703	-0.168790388681081	0.277177343585349	0.0299385176349559	0.0642063214516407	0.0915038552178546	0.0707646319474596	0.0376396455861276	0.0470724195432983	0.00198552717933909	-0.0158316983049408	-0.0224111339318357
0.933566598639456	0.0664334013605442	-0.385656390851996	0.0631667346938775	0.0114457823129251	0.0133519727891157	0.0103825283446711	0.0151241723356009	0.0187438548752835	0.0123988775510204	0.00718278221778224	0.00424454648526074	-0.0103456011448869
0.124445400573872	0.0840247151618294	-0.0264909207861862	0.0854757786381107	0.0127381941512369	-0.00782744969118462	0.0319471264956546	0.0214589445412285	0.0150591199313572	0.00245537223002616	0.0142488344737343	-0.00119520879813441	-0.0142936598628532
0.576878772523472	0.277971757833847	-0.168207496905234	0.279052162890584	0.00480202253512363	0.0159662308304521	0.0762639953726486	0.0541629313400261	0.0358082241302918	0.0103841266827879	-0.00659260673554229	-0.0261456820683105	-0.0470794046018839
0.54482814351233	0.324188216616632	-0.151497770725909	0.294425208102552	0.108235116077808	0.00653967112669684	0.0806805733968228	0.0550937659253525	0.0227488223347081	0.0573873936022526	-0.0106860059981081	0.0211402421518273	0.00331169616080551
0.222788053088643	0.0296990889833147	-0.0373697742004206	0.204854915465365	-0.00325284861377714	-0.0092564579308699	0.0393515510145996	0.0223969586253558	0.00827972549934364	-0.00625465327232352	-0.0166150465307826	-0.0239716310569414	-0.0308487813000722
0.662499178644133	0.266249427019521	-0.215834686182021	0.23748608064995	0.00634159305333282	0.00345532067214438	0.0671824565661578	0.0472453859068792	0.0269065742908862	0.0048984568627386	-0.00285132282733502	-0.028238587691584	-0.0382650720619775
0.0760987965699977	-0.00111135735072002	-0.0145118773590982	0.05241814907289	-0.00245549965077715	-0.00743588294929483	0.0107375858864129	0.00281672378085189	-0.00183487783539281	-0.00494569130003598	-0.00891843347671277	-0.014391354121483	-0.0163126009895472
0.078061651956304	0.0402132089983351	-0.0207862102692865	0.0340533522536098	-0.000687366264897848	0.0138312355945571	0.00716840941591983	0.00421868357918	0.00202570481009806	0.0065719346648296	-0.00191168708379923	-0.00215470240049685	-0.00840916611615304
0.110956163880457	0.015217463797935	-0.0240645380513502	0.0762685475675689	-0.00131355982626756	0.000446988009737706	0.0179953068631589	0.00665240438167884	0.00335840983523945	-0.000433285908264927	-0.00718193001730279	-0.010729295197666	-0.0142329990481137
0.132787035699871	0.0850312373861178	-0.0298789671787881	0.0857901746559557	0.0127387920948951	-0.00786306649928104	0.0265194790269239	0.0235163717632861	0.009428012829684	0.00243786279780703	0.00386404236124352	-0.00428785400666024	-0.00895381383551253
0.0372808802960633	0.00695943129401607	-0.00528581918249139	0.0290271380155868	-0.0019752585443136	-0.0016354729593737	0.00756140303268256	0.0034694754154087	0.00234787633757841	-0.00180536575184365	-0.0037850493147726	-0.00334722234342691	-0.00645521567594473
0.00946578836554242	-0.00232906548424018	-0.00200807783944952	0.00463084499544675	-0.00320888587996037	-0.00287626775510714	-0.00109024483341885	-0.0017598779144262	-0.00229350260119133	-0.00304257681753375	-0.0027363009864442	-0.00364415666174819	-0.00410916394796377
0.135360929222281	0.0214633708135278	-0.0206596152400826	0.128767413419987	0.00265999023690291	-0.00396051884827156	0.0288920360161492	0.0170332106661668	0.0113262974326231	-0.000650264305684323	-0.00706332469507467	-0.0120371162413153	-0.0220878915179308
0.660836872347215	0.273749987729684	-0.214977426537102	0.238007868409809	0.0195032973367965	0.00998230960237989	0.072833061090898	0.0610568213333151	0.0318311873310443	0.0147428034695881	-0.00328457847648944	-0.0189927378000995	-0.0322112322691349
0.892016820322535	0.107983179677465	-0.357971219796027	0.0948385909328766	-0.00205371374657082	0.00467739639445519	0.021416359275645	0.0238656059813203	0.00886966906109754	0.00131184132394224	-0.00915907941265082	-0.0131645199338476	-0.0172223403580546
0.0957022841871479	0.0043179509087085	-0.0212159658135914	0.0565499643012443	-0.00210257486384297	-0.00740954036207876	0.0112378904552778	0.00349749701712961	-2.22002346639133e-05	-0.00475605761296087	-0.0109487614784519	-0.0119898877312702	-0.0137982000251958
0.000894841142826286	0.000320746763576091	-6.21405939920177e-05	0.000341823761323011	-0.000177978664576068	-0.000164752223286293	0.000162899864955377	4.83180379633135e-05	0.000100632083400582	-0.00017136544393118	-0.000247075356242827	-0.000158246166814634	-0.000339109202816129
0.134426649376953	0.0852226362184119	-0.029499246950402	0.0886037862392037	0.0150287668722796	0.00270213254120399	0.0319583189692586	0.0375039140337068	0.019435574565095	0.00886544970674177	-0.00308316481211005	-0.000851928591402762	-0.0119706686277095
0.0722973983021825	0.0453660013372269	-0.0205112584364553	0.0301150135783426	0.0211891857343773	0.00290709991860187	0.0229501830039195	0.0122337316530797	0.011766463897825	0.0120481428264896	0.00131270326881147	-0.0025877519806691	-0.00221648137595652
0.888776283081997	0.111223716918003	-0.356927146413123	0.097899907394193	0.00756711827854684	0.00287455592027019	0.0304552805924234	0.0192299300699301	0.0124748139871823	0.00522083709940846	-0.000147523825380969	-0.0170194435723008	-0.0208443205207491
0.579297875666401	0.274684112941703	-0.166666107075516	0.283905157782737	0.0107838999927916	0.0136655184634975	0.0636076940903596	0.06084896989554	0.0233078195299721	0.0122247092281446	-0.0108787349734086	-0.0207358995901453	-0.0473667928655654
0.431982044091591	0.0966654544497751	-0.0925817876328514	0.338567873124997	-0.011350422621465	-0.0115042027326253	0.0636482092752019	0.0356357747786923	0.012198663152841	-0.0114273126770451	-0.0262900176538644	-0.0468700035768155	-0.0637563537954955
0.0176922042522506	0.00762084009912923	-0.00226090350062585	0.00928914832474695	0.00655728682635416	0.000128700992539151	0.00781998014725035	0.00777228234088525	0.00418366155530986	0.00334299390944666	0.000620927058564608	0.00168321036185522	-0.00064469009840934
0.35535910541212	0.071987864551209	-0.0810295138684589	0.260139550721633	-0.00184102460953106	0.00095828416815591	0.0598445240177615	0.0321770006050188	0.0134709036069177	-0.000441370220687576	-0.0111581374695531	-0.029861553541082	-0.0436177856418276
0.0809875002366623	0.0130654194097977	-0.0188980194364293	0.0483780104724454	0.00153787430207439	-0.00260918016202585	0.0145231407898354	0.00803513714431925	0.00673790690699164	-0.000535652929975733	-0.00485803257215242	-0.00389228680410375	-0.00826970968336976
0.85341240679955	0.14658759320045	-0.332327499026663	0.125079900892758	0.00518549645965616	0.0132117716457213	0.0363762914070057	0.0278106883070981	0.0186671015492443	0.00919863405268873	-0.00462125731411445	-0.013469503248852	-0.0226366339869282
0.0277294113993902	0.00514502127537261	-0.00928901351241482	0.00795926789736713	-0.00148274872054264	-0.00204953887355671	0.000774196985040075	0.000116745447247293	-0.00241709419994443	-0.00176614379704967	-0.00372190267491417	-0.00373199266210765	-0.00319214892879966
0.906273333333333	0.0937266666666667	-0.367000826466338	0.084564761904762	0.0160062708719853	0.0229700680272109	0.0283926530612245	0.0238272397443826	0.0102682683982684	0.0194881694495981	0.0041728571428572	-0.00579921459492883	0.0139771016285302
0.447382608583769	0.162209654973005	-0.119022989647165	0.26105040613221	0.0152003904506418	0.00322829058549745	0.0621996462351598	0.0420326450184301	0.0196571163126207	0.00921434051806963	-0.0066918088422086	-0.0279028910756171	-0.0364863908945972
0.0120911643566489	0.0234400075275313	0.000248433748786279	0.0146703753554899	0.00799069064563467	0.00638254361900842	0.0173692160189672	0.0124086100853998	0.00704200018459768	0.00718661713232155	0.00781452481821441	0.00876659214815178	0.00499341529158361
0.474785489786202	0.16813011041994	-0.128801963814513	0.274741724703186	-0.00119786696682633	-0.0072718952031634	0.0588991169232545	0.0351158319197161	0.0196634390599662	-0.00423488108499487	-0.0217415474805642	-0.0295898924285639	-0.0443157234138789
0.660604267084845	0.320154692642818	-0.218445238846059	0.239338551826153	0.00886289203475998	0.0035716048809461	0.078894245609139	0.0593918231895633	0.0397572865716652	0.00621724845785299	0.00751506916513234	-0.0123542190506255	-0.0236739232209582
0.89238877408306	0.10761122591694	-0.357949091144591	0.095788368774083	0.00384696390910677	-0.00677511726368862	0.0249144013922586	0.0192310362653221	0.00983650936365232	-0.00146407667729098	-0.00906355525426938	-0.0150997959826796	-0.0210020457320456
0.573617460977234	0.285942065372571	-0.16621624270982	0.280815825476889	0.0135636435963364	0.0228054680652457	0.0838436644028956	0.06165385509082	0.0371987859613662	0.018184555830791	0.0085754129702823	-0.0101593695507233	-0.0330143787421712
0.907316893424036	0.0926831065759638	-0.367832502721731	0.0854069160997734	0.00373089672232541	-0.00419233377733375	0.0312231405895692	0.0320378344671203	0.0212952729809873	-0.000230718527504226	0.000389776334776437	-0.0345320630034126	-0.0219036516107832
0.114227635005836	0.00547009783541551	-0.022167311143074	0.0865936216009873	-0.00779334119583426	-0.00688563573791538	0.0179808565402731	0.00733385966056475	-0.00140042802665323	-0.00733948846687482	-0.0125769036484818	-0.0194776996488247	-0.0250361149162366
0.283170325150172	0.0432782728313511	-0.0495255662582129	0.25663520840657	-0.00441312335702565	-0.00689533677751214	0.0463431316092794	0.0265983793146712	0.00582798532313777	-0.00565423006726889	-0.0277680535385608	-0.0358212441522403	-0.0459059648266616
0.112747937651252	0.016672780869461	-0.0244392840373252	0.0760169711038574	-0.00161215876830854	-0.0102638650973281	0.0171258232823389	0.00942246292367137	0.002876017920281	-0.0059380119328183	-0.00405897369862836	-0.0106114763084438	-0.0190501435129614
0.0450072487941344	0.0153246880801527	-0.0144124276515056	0.0138181709360197	0.000261073999798779	-0.00208318713002959	0.00834442232122932	0.00726731564171559	0.0013163816125469	-0.000911056565115406	-0.00127309786294622	0.00213464345499658	-0.00434210687185916
0.200592722530733	0.0265062509119381	-0.0241672356570407	0.224475772741628	-0.00420603347577184	-0.0110303783785234	0.0475206536641188	0.0279999708023074	0.00731928393762432	-0.00761820592714763	-0.0135175249370842	-0.0271797258713632	-0.0366659644343789
0.414506083956255	0.073191412753341	-0.0920650955248334	0.315593557186915	-0.00892817967623377	-0.0177712326284309	0.046762624821263	0.0288570510302877	0.00397452601928266	-0.0133497061523323	-0.0350824601388207	-0.0453367872805086	-0.0585385094104987
0.0203343447553299	0.0253760933336081	-0.00159319526244538	0.0172741544136802	0.0088131112569	0.00346011606641606	0.0170276960657805	0.0109215832642758	0.00799263039419525	0.00613661366165803	0.00720160658685721	0.00709993098843765	0.00285428865039276
0.0917591483747167	0.0616353188448548	-0.0227922966228288	0.0474076769602119	0.00876734513609471	-0.00490827792997021	0.028204925672887	0.0130341941095409	0.0112423242192768	0.00192953360306225	0.00142546061283179	-0.00462193024353551	-0.00135626562366617
0.0879044502556237	-0.00109889601862126	-0.020004116833259	0.0528156306543014	-0.00741754181183082	-0.00379171062583794	0.00897487527693815	0.00406054541981155	-0.00314002544909481	-0.00560462621883438	-0.0106249310659753	-0.0124253104170498	-0.0137971316337282
0.854537174254317	0.145462825745683	-0.334138017081639	0.123215206698064	0.0184750026164312	0.029233347287633	0.0436299345892203	0.04000926565498	0.0231285465244864	0.0238541749520321	0.00575042228865541	0.0306660663797815	0.0138858794380223
0.854533726115155	0.145466273884845	-0.333597313392168	0.125418654837226	0.0104836617350902	0.00540863977292549	0.0576938517038517	0.0322361384250669	0.0334999679685393	0.00794615075400784	0.0193414292245184	-0.00209526957169826	0.0141921255761045
0.0333614871448701	0.00990088100889914	-0.0121115753071444	0.00655859888314423	-0.00167444006118123	0.00106953640109779	-0.00261191645415333	-0.0025838812168026	-0.00227514095391894	-0.000302451830041718	-0.00407467641888543	-0.00500791081905715	-0.00353773842668299
0.133459433458538	0.0858664596644597	-0.02968968528794	0.0890432259313983	0.0283450916209496	0.0152170467387975	0.0406879411023879	0.0266464075838204	0.0060215254869756	0.0217810691798735	-0.00469144465378429	-0.00888308249284549	-0.0109109435011457
0.022598501371635	0.00524433239511822	-0.00641134006695861	0.0100892980780585	-0.0018015648058831	0.000133624068509773	0.000944606382088709	0.00097653801067937	0.00129737022584713	-0.000833970368686664	-0.00148446300205543	-0.00250209612677093	-0.00294270928096091
0.301713261826898	0.044087344522396	-0.0590058301370492	0.256574984236257	-0.00955599505590604	-0.00319670145837536	0.0505737499873814	0.0307624534063233	0.00772586155076216	-0.00637634825714073	-0.0233157149517803	-0.0362859084943984	-0.0505136472910684
0.007575178617338	0.000363324673032896	-0.000263480910167826	0.00596082643747896	-0.000151476245504451	-0.000683083445603537	0.00271771079461211	0.00104602240770352	0.000224304237304716	-0.000417279845553994	-0.00111748617142934	-0.00139001534610611	-0.00195039575469165
0.200215238939316	0.0774642025031886	-0.0379436666552633	0.16708422328674	0.0230485457826465	0.00644235857432168	0.0478001716628216	0.0411361676469659	0.0250853894961591	0.0147454521784841	-0.00841354106726772	-0.00249969222697988	-0.0166291302171627
0.934611723356009	0.0653882766439909	-0.386088002011161	0.0608168480725624	0.00788283446712024	-0.00545545533831249	0.0203722902494331	0.013614671201814	0.01438589569161	0.00121368956440382	0.00400697278911566	1.33081997367723e-05	-0.0134394279529993
0.576921609037386	0.363455648325691	-0.166400069984547	0.282512557908932	0.0218045219712826	0.0227113309899185	0.0947246273666923	0.0624789549207344	0.0787230948408242	0.0222579264806005	-0.00384535765516769	-0.0198131120837441	-0.0367365057476681
0.0408722254307016	0.0124159015134458	-0.0130341689627021	0.0129071224825604	-0.0031667691577101	0.0037340321861038	0.00498322041193935	0.00010434563186424	-0.00143999562726223	0.000283631514196844	-0.0034318377696601	-0.00406170237931001	-0.00556446010527988
0.00913482826603791	0.0229995889309373	0.000236702588023973	0.0101180486627285	0.00870927622013515	0.00389126939530905	0.0136836556934367	0.0121362870637311	0.0105519203258454	0.0063002728077221	0.0095332926324221	0.0054492247314647	0.00349224828276712
0.660528627213824	0.320919133368971	-0.21481391640342	0.238888835790527	0.0320412047106498	0.0268270405404341	0.0791726179325913	0.0906623531366275	0.0402127319613637	0.0294341226255419	0.00413911937919531	-0.00671984853955165	0.00216739462795568
0.895025108225108	0.104974891774892	-0.360725683817186	0.091430303030303	0.0163432364460936	0.00478861471861469	0.0334391950113379	0.0272750309214594	0.0120857384627104	0.0105659255823541	-0.00190080601937759	-0.0130889848246992	-0.00849947218747638
0.854809566306709	0.145190433693291	-0.334337560857906	0.125180909883767	0.00673158127586704	0.00679998584049013	0.0353761972947688	0.046571332001332	0.0193467896389325	0.00676578355817858	0.0110837268287268	0.00696255278335112	-0.0195231127866432
0.04698165816795	-0.00172453298225588	-0.00598770567127749	0.0356139432797761	-0.00714308247340688	-0.0074623715824774	0.00472806684208426	-0.000975599225778716	-0.00514627507361999	-0.00730272702794214	-0.0109036976922033	-0.0129789601141104	-0.0152130940440203
0.413144087664425	0.115891928713686	-0.0935953579101985	0.313866536613258	0.0231731432744969	-0.00872649598718367	0.0651516688588824	0.0513130713893426	0.0591160728227378	0.00722332364365663	-0.00448327457878617	-0.022164674745336	-0.0350894503796412
0.143142439338105	0.0474798282384553	-0.0211618261936554	0.133258233092368	0.00939426052236916	0.000319233633085392	0.0358621501376845	0.0215239675387393	0.0135515721510411	0.00485674707772726	-0.00584953790905668	-0.00906396004238647	-0.0128576714861438
0.0475262444058445	-0.00196554743828424	-0.00674466136493496	0.0360513920589851	-0.00845941803259338	-0.00659031767348624	0.00471857789507087	2.17307843755482e-05	-0.00549700423716081	-0.00752486785303982	-0.0111330362754151	-0.0136062244642307	-0.015005850035781
0.0324306862794495	0.00956868763859972	-0.0115323959603774	0.00656227836885752	-0.00622246139908328	0.00393356665013728	0.000107646461106906	-0.00314197925118088	0.00141436984632552	-0.001144447374473	-0.00476133223801467	-0.00589605246801453	-0.000639215110702626
0.103641486176788	0.0052918457643867	-0.0169657909827708	0.0845673279610522	-0.00590124850125055	-0.00622220067812529	0.0127940648103202	0.00876927619691754	-0.000562792603034018	-0.00606172458968793	-0.0123358237955797	-0.0173926863790918	-0.0228514630142344
0.0508330878943784	0.00707727461653379	0.00291559941270626	0.0640233698615689	0.000998659022939045	0.000265413715986075	0.018765139239924	0.0115703365456559	0.00588449902725434	0.00063203636946256	-0.00402160912033198	-0.00788972856567596	-0.0112192582814133
0.922826689342404	0.0617216123988888	-0.378456686744097	0.0709256916099774	-0.00169432393003832	-0.017763790495219	0.00776819521748096	0.000821825396825404	-0.0108880238015953	-0.00972905721262862	-0.0161328231502391	-0.0187196356817786	-0.0327118800561677
0.126159891513831	0.0842983065132101	-0.0266290171247648	0.0861247331676673	-0.00384668180572761	-0.00332148164158545	0.0266371854336064	0.0342350189494202	0.0136464050615806	-0.00358408172365654	0.00125630683238162	-0.00707938852823212	-0.0128558089587126
0.656706781316268	0.27265245054768	-0.213811284642627	0.24450928895108	0.00529170829904912	0.0152128522306502	0.0768754159200953	0.0517076829051877	0.035272986484195	0.0102522802648497	-0.00771944786723555	-0.0123739419303104	-0.0271810368695693
0.0181487168205864	0.0331223674521073	-0.00261473457808119	0.0152591464313883	0.0120659590690219	0.00931433867238092	0.0156306565105425	0.0127270900687994	0.0130009869334534	0.0106901488707014	0.00893979982105554	0.0227814004778659	0.00793367274110865
0.37284911401956	0.222633583091582	-0.0888748353343216	0.259354105745253	0.00272046225611566	0.00214259003805489	0.0679771469802258	0.0407506672548135	0.0163762829733907	0.00243152614708525	-0.0150472324198223	-0.0250793162721658	-0.0416465762068792
0.531627286207336	0.123765216424243	-0.144497059670408	0.292994997782409	-0.00632251880648949	-0.0209238267078357	0.0594792402059088	0.0321928644944768	0.0107552122080133	-0.0136231727571626	-0.033006961805662	-0.0512619577346817	-0.0682823569338088
0.144057076023951	0.0472931458943241	-0.0250771224048808	0.128744391888869	-0.000996625933723988	0.0106227352468142	0.032474150917132	0.0216507888225431	0.00764956243371137	0.00481305465654511	-0.0016838340962067	-0.0110991818945261	-0.013717422788527
0.0802588782253039	0.0018982099416347	-0.015219059905111	0.0567499610131411	-0.00896224608194147	-0.00697294080706078	0.00976711683509836	0.00469289998660301	0.000317648016467068	-0.00796759344450113	-0.00935491953519091	-0.0138493020943126	-0.0158707249899211
0.371495176685548	0.225811854254119	-0.0892031650030954	0.256896708308545	-0.00120196729163358	0.00617625130294058	0.0623007371843325	0.0637258614683651	0.0162950614554304	0.00248714200565348	-0.0142708601281139	-0.0208652527085137	-0.0350256062208595
0.306685768292452	0.10595381782131	-0.062517354512782	0.254577543426255	0.0561051932973343	-0.00560063397316274	0.0685993801011311	0.044228151987567	0.0240067693439189	0.0252522796620858	-0.00652482866363396	-0.020333346196783	-0.0394565592272119
0.666619349726588	0.312367384038907	-0.218820887392591	0.236739324559835	0.0245693415045546	0.0191753049342615	0.0829878983021354	0.0620894012994575	0.0383575904835451	0.021872323219408	-0.00533452927334288	-0.00174061650512969	-0.0248327482685807
0.0407398163803428	0.0274290242152618	-0.00386908000234887	0.0288365971564326	0.00419045646366058	0.00790938329975537	0.0305571199962463	0.0180265313087773	0.0121132012276061	0.00604991988170798	0.00730346514037391	0.0050997068154959	0.00148246568824476
0.00828557440200317	-0.000819615911425157	-0.00195277419714977	0.00500209403660975	-0.0027461931676375	-0.00325430082259595	-0.00147580852688344	-0.00213618593476657	-0.00218784144278504	-0.00300024699511673	-0.00287590110959072	-0.0031745548791384	-0.00414829799348463
0.931256054421769	0.0687439455782313	-0.384088854211069	0.0646201360544216	0.00796299843014125	0.00241913832199547	0.0181948866213151	0.0102654195011338	0.00333452380952381	0.00519106837606831	-0.00154525097917957	-0.0135830833848691	-0.0139339795918367
0.072673945461833	-0.00316764525743715	-0.0188925239555099	0.0341497547664616	-0.00581516513634353	-0.00377427012347956	0.00537610759886961	-0.000298032709167242	-0.00246148179274659	-0.00479471762991154	-0.00927017833176845	-0.0111038872045866	-0.0135685254255315
0.666002002142013	0.316235844336544	-0.218640325200372	0.235636758431871	0.01755382942812	0.0202594089870443	0.0747570685751094	0.0598615629060951	0.0669869938897535	0.0189066192075821	0.0255940887170968	0.0182818153224019	-0.00173850929060049
0.0753000170948044	0.0363216538757783	-0.0207292428279143	0.0315840107629582	-0.0108222495169126	-0.000249010532444041	0.0191549199502313	0.0206766296815025	0.00231405417578164	-0.00553563002467831	-0.00869948363328148	-0.00936851605451501	-0.00377384569459195
0.318789924492281	0.0966922196195704	-0.0607516196658153	0.289598242763047	0.0298684982320075	-0.00425461510644953	0.106119089810114	0.0406061611180661	0.0234515073260431	0.012806941562779	0.00977109745241705	-0.00399975790663248	-0.0300428353508412
0.0673800016172595	0.0107954404886841	-0.0125116350536425	0.0481869635444904	0.00248665652319661	0.000867824889220728	0.0158478523470901	0.00886401584565565	0.00362608886324915	0.00167724070620867	-0.00167580759213122	-0.00337574992976475	-0.00581297963375289
0.0694378398246137	0.0111419559407678	-0.0136019050217621	0.0478638687001436	0.00118117164267148	0.00176556599726542	0.0140372787977467	0.0109662125152586	0.00229847286847668	0.00147336881996846	-0.00334803384574792	-0.00452988632580162	-0.00705425138569192
0.4492531405486	0.16201414888053	-0.121847946445571	0.262813714905437	0.0206522560994667	0.00839248896875949	0.062888081925968	0.0501130144482466	0.0216847249170263	0.0145223725341131	-0.00429238716051378	-0.0154754768718119	-0.0343931104142333
0.447807915093196	0.151887967392797	-0.120121810190469	0.267169840514027	-0.004887240944701	-0.00872289556679978	0.0583279600752734	0.025666519111076	0.00737075522368058	-0.00680506825575039	-0.0198833312456934	-0.0365369983743092	-0.0453293433465416
0.119142912785749	0.0933769789066315	-0.0111513786091713	0.129780852498232	0.025908233818877	-0.000200503888235545	0.0487928407662121	0.0273369227927971	0.0207694839933876	0.0128538649653207	0.003124324342572	-0.00358267363437666	0.0260037664832038
0.028182255658997	0.00673224043378432	-0.00872593478397095	0.00893099116190807	-0.0022988323488413	-0.00269695646202189	0.00175445130020833	-2.9468754193275e-06	-0.00210240174432499	-0.00249789440543159	-0.00265226324367067	-0.00344972682740418	-0.00470552635175638
0.305464057348165	0.0504977882315504	-0.0526384091467448	0.293144197577737	-0.0150932417401106	-0.0124621444999127	0.0504425031225592	0.0266844162511889	0.00146839684118399	-0.0137776931200117	-0.0259332629370898	-0.0412192830440418	-0.046967504124747
0.906229659863946	0.0937703401360545	-0.365657429081875	0.0850257513914656	0.00706340136054429	0.00423442176870747	0.0317861626468769	0.0259166604823747	0.0137515821480108	0.00564891156462588	0.00194854669140387	5.66321773465273e-05	-0.00663329931972789
0.905041383219955	0.0949586167800454	-0.365776440079209	0.0875109977324264	0.00699868480725629	0.00587056166056166	0.0312426984126983	0.0172134869099154	0.0115371428571429	0.00643462323390898	-0.00930018663139398	-0.011787052154195	-0.0108030441314054
0.895276268810555	0.104723731189445	-0.359337700621039	0.0920726489383632	0.0060551144094001	-0.00411723567748778	0.0324535271078128	0.0204583003504432	0.0236672005772006	0.000968939365956101	-0.00635257838652581	0.00357021232735522	-0.00111758709544429
0.577516215996921	0.276931740353244	-0.168679950310257	0.28416673809773	0.0153301208197086	0.0249339170430251	0.0834512429438539	0.0596939001643886	0.0318740519461697	0.0201320189313668	-0.0118229499579866	-0.0317986984481362	-0.0464477362448402
0.414609555691484	0.115800302644995	-0.0936440739768245	0.313819935601536	0.0211142330303422	-0.0159965477889442	0.090668952120115	0.0982540571986477	0.0308188276156504	0.002558842620699	-0.01651900413294	-0.0263977246076341	-0.0425557771223664
0.298567703284303	0.0480098839389467	-0.0442726882033965	0.317397807718855	-0.00658561749287484	-0.00716590785681825	0.0595944213779043	0.0342395434453993	0.0130546681679227	-0.00687576267484652	-0.0231520991329161	-0.0381643754182994	-0.0463930289688009
0.565818669541395	0.175218484176262	-0.161555930826485	0.279762489924563	-0.0162759476013462	-0.00192110880091645	0.0548931655293162	0.0345376177129093	0.0145794873696005	-0.00909852820113133	-0.024062172656016	-0.0372254245696887	-0.0639402301516728
0.00942314397788887	0.0338897616498356	-0.000376706570258943	0.0100868191249144	0.0112518984729571	0.0113232444998022	0.0262435600065828	0.0269487062515435	0.0115865740290034	0.0112875714863797	0.0127301962532341	0.0117240459256627	0.00555310333485677
0.302208988259693	0.107613877479002	-0.0602697124720094	0.2542792750511	0.0112941273549427	0.0484160615775888	0.0680864920285978	0.0601199118904659	0.0252948995655316	0.0298550944662658	-0.00239173977659046	-0.0231868217014797	-0.0269885404706017
0.558365280307084	0.176603541811706	-0.157648760157133	0.284042339123669	-0.00362998596845909	0.00465675803219301	0.0647196208991343	0.0397326465479518	0.0128539243919346	0.000513386031866903	-0.0238625150964153	-0.0404077554261952	-0.0582657773545332
0.0256121910438758	0.000855817847350115	-0.00630118677274792	0.014514959336623	-0.00284527784869293	-0.00270118136488189	0.00272579954955184	0.000991232407772581	-0.000552324732539917	-0.00277322960678741	-0.0018327819565895	-0.00304090654207287	-0.00504428927727175
0.906794195011338	0.0932058049886622	-0.366578240007937	0.0856915192743765	0.00205936507936511	0.0123183219954649	0.0301721315192744	0.0136422433308988	0.0149894248608534	0.007188843537415	0.00016383196168912	-0.00989612554112551	-0.0233351946466233
0.662106993154348	0.268857053792905	-0.215365157932386	0.239092452693922	0.0135847502996721	0.0191266269377077	0.071887628596189	0.0423092891428142	0.0327895292293975	0.0163556886186899	-0.00604638885831943	-0.0188985727742549	-0.0254039479994445
0.0667890251948395	0.0105435905694534	-0.0124662602853358	0.0467320596263657	0.0038901805949477	0.00354600118458516	0.0154519216218593	0.0078691580356524	0.00574889599078643	0.00371809088976642	-0.00227705844605053	-0.00391791430346351	-0.00798000525971258
0.0209351993969995	0.024710274650793	-0.00205089949420741	0.0182604917672999	0.0168333745499479	0.00128470328645854	0.0145519866411978	0.0129395833668561	0.0116818320229941	0.0090590389182032	0.00857551106850871	0.00935793018459199	0.000419486421549136
0.12145225714547	0.0184163358799393	-0.0169199122476915	0.118570694128288	0.00513704373528139	0.000923003586845522	0.0307525762007679	0.0204172717862127	0.00998231113564992	0.00303002366106346	-0.0071856934995068	-0.0114346401757886	-0.0166106168563995
0.321135463664089	0.0964436541466394	-0.0600880830103261	0.29288646754196	0.0357781647627842	-0.00265552066187141	0.0701339485048744	0.033623901416525	0.0265540005131442	0.0165613220504564	-0.00482253911717367	-0.020465977955295	-0.0355663144205844
0.13823832525847	0.016290466280633	-0.0138797645867594	0.147954127750688	-0.0068983843188947	-0.00574038256675871	0.0345269812636336	0.0173022631950212	0.00771264857891676	-0.0063193834428267	-0.0140822935789955	-0.0218378592386031	-0.0256313253173469
0.932760181405896	0.0672398185941043	-0.385626924946958	0.0622112471655329	0.00656760461760464	-0.00369154631083202	0.0223410430839002	0.0112387072451359	0.0117944444444444	0.00143802915338631	0.000578174603174553	-0.0088471634714492	-0.00988654916512066
0.104541077910958	0.00662576513375214	-0.0172893605011814	0.0880430595099267	-0.00561182437475073	-0.00452308952278752	0.018493072609302	0.00753677509181579	0.000165490726772022	-0.00506745694876913	-0.0104259144127175	-0.0164080195024735	-0.019977955644394
0.0966642778068465	0.0707112699266666	-0.0232165358179365	0.0537878160988484	0.021181329954142	-0.000380923524645152	0.0276524959212113	0.00913296864889951	0.00845756968362939	0.0104002032147484	-0.00900014520432992	-0.00672727372283648	-0.00799138987001534
0.577977339394799	0.275539871423143	-0.168026652877486	0.282187819505111	0.0106731106318944	0.0074692371402264	0.0908288472397003	0.0563137385313294	0.0321701550345057	0.00907117388606038	-0.00833608840812261	-0.0223735977911986	-0.0478279240263287
0.548964542747284	0.217508289126176	-0.150491733501657	0.298479815520512	-0.0102063749835268	-0.0055547642388809	0.0639897852430464	0.0373597304469168	0.0185848265377845	-0.00788056961120387	-0.0240248079783939	-0.0466212350878474	-0.0555768564951669
0.222329469668418	0.0236151541990418	-0.0373077783063284	0.205411393638949	-0.0040249971211192	-0.00563041993942201	0.0423089989593561	0.0211152907810944	0.00328683062412621	-0.00482770853027062	-0.0183181103629351	-0.0268077976519935	-0.0331550143517106
0.134148927128517	0.0865957726159685	-0.030376726177754	0.0877065831537203	0.00367577930884819	-0.000102789101345674	0.0257534553376685	0.0168435863963003	0.00745582750435234	0.00178649510375126	-0.0047278091048974	-0.00611705527944242	-0.00983221213352466
0.0375328086775396	0.00367374210753813	-0.00997858660679746	0.0184465143983195	-0.00316273735567243	-0.00431368494304311	0.00201723430531677	-7.27566494559892e-05	-0.00123790656740641	-0.00373821114935777	-0.00240677654946494	-0.00426567597892333	-0.00754830193592865
0.0388626132461377	-0.00592472004535435	-0.00478788080682402	0.0300970278645815	-0.00739431782749711	-0.00837025457536825	0.0019871796437347	-0.00151541886536319	-0.00513697694348202	-0.00788228620143268	-0.0112220555831556	-0.0128062104353304	-0.0135677304532847
0.0156332937390643	0.0334819971136693	-0.00205956115050654	0.0125882665428871	0.00865547798103557	0.0132108692352001	0.0109785295763948	0.0116113919680693	0.00841093706115536	0.0109331736081178	0.00653523320424127	0.0115797702657646	0.0231329931444208
0.857091870034727	0.142908129965273	-0.335494552943508	0.119815142952286	0.00186843505700651	0.0110572765329908	0.0553208057022343	0.0281953222967508	0.0389837762237761	0.00646285579499861	0.000704749694749651	0.0108782975661127	-0.0164094850715406
0.208025653768859	0.0292795371966481	-0.0323009908742014	0.200304487954041	-0.00891664927598507	-0.00736977382971599	0.0420242906934244	0.0217659893825485	0.00668263698436894	-0.00814321155285053	-0.0187750606966028	-0.0246446173334445	-0.0350882112765939
0.556077872625816	0.18886199442549	-0.165522103309614	0.258202788374935	0.00801151032525993	0.00575827978542021	0.0681398127868421	0.0438432178176835	0.0298370728237861	0.00688489505534007	-0.00512278391098653	-0.0305588356874599	-0.0382677740216938
0.892560212327355	0.107439787672645	-0.358277793984959	0.0945445495774067	0.00438798598227175	-0.00127612684761758	0.0204988744588744	0.0272798031333746	0.0249684764441908	0.00155592956732709	-0.00234444404801548	-0.0112125073712469	-0.0242808194583194
0.0503562010023561	0.00666537326568174	0.00254138959925566	0.0705618248514345	-0.000428719926647385	-0.000509737861444495	0.0195364547036627	0.0112284797502599	0.0048432444264958	-0.000469228894045944	-0.00484437157404944	-0.00825286031151915	-0.0103024096311725
0.135676206221474	0.0158450135818068	-0.0130984557975266	0.147712836414582	-0.00396772650619229	-0.00782071512525639	0.0350631203100508	0.0189465884351722	0.00630411507018533	-0.00589422081572433	-0.0125479862777423	-0.0206232896149134	-0.0269367388785533
0.551963862914665	0.317957250949785	-0.154396736486247	0.293254297620479	0.00839165710205603	0.0473113375029067	0.117011646955079	0.0496584226223176	0.0478006114164486	0.0278514973024814	-0.001771296211597	-0.0271107797275776	-0.029628717080406
0.232065133448416	0.106483992247976	-0.0413805540124976	0.205433726274455	0.0265038717845833	0.0109641146684902	0.0592179751825593	0.0397967095592337	0.038841755442533	0.0187339932265368	-0.00657341608121589	-0.0249311457504151	-0.0204088927275839
0.902337097505669	0.0976629024943311	-0.364305035907844	0.0890724263038549	0.0046380516309088	0.00873029478458043	0.0297795804988662	0.0211109420737993	0.0136655421958994	0.00668417320774461	0.00158832302618017	-0.0105901143954085	-0.00658394605394608
0.103312656004052	0.0269436115271454	-0.00372029428497378	0.131223222981624	0.00336400290851824	0.0022632879533737	0.0349512566285183	0.0168195506705547	0.0114037346358268	0.00281364543094598	-0.00624933465026369	-0.0102802590575306	-0.0210939986362983
0.660734833899569	0.268712167729041	-0.214840252110779	0.23966148189342	0.0142068893521515	-0.000536581866219965	0.066696669993102	0.0409053057599933	0.0198285389592576	0.00683515374296584	0.000837149037392182	-0.0242099551113691	-0.0356104430828377
0.278109919029809	0.0412446599253694	-0.0502632192166178	0.252586971405349	-0.00464160893901294	-0.0119267358830826	0.047920076281496	0.0298497719861372	0.00534486411377477	-0.00828417241104779	-0.0169618128523724	-0.0390232381177892	-0.0445205364088733
0.456563605121263	0.24340699899997	-0.124919984359243	0.262359778699392	0.0096929693039895	-0.00520252443584418	0.0713799670557395	0.0483208074938356	0.0454934701345883	0.00224522243407266	-0.00621985743963743	-0.0252165913149502	-0.0363736829518221
0.643745407986655	0.171253074738602	-0.208969607010023	0.240406047520646	-0.00780685766800882	-0.0311731965604305	0.0457660557687957	0.0352319923878048	0.000372704114405153	-0.0194900271142197	-0.0236021359553532	-0.0463136479270895	-0.061201049648939
0.93249433106576	0.0675056689342404	-0.385955743154782	0.0620485260770975	-0.00186368615511467	0.00011730983302416	0.0174321768707484	0.00953197278911566	0.00951275819418673	-0.000873188161045313	-0.00952877860235002	-0.0139178339517626	-0.00906922902494334
0.931369977324263	0.0686300226757369	-0.384949299931621	0.0628871655328798	0.0049711791383219	0.00363859410430833	0.0222439682539682	0.0160994784580498	0.00889656462585031	0.00430488662131512	-0.000490600907029459	-0.00976689857761281	-0.010203922664637
0.0130882099751088	0.00892095931448636	-0.00223288639516216	0.011902796259151	0.00327970110780779	0.00272187495524145	0.0053108179529594	0.00524604462712749	0.00442888345003445	0.00300078803152462	0.000198454994050405	0.00320359249652273	0.00442056091563218
0.576116766981067	0.363850644756004	-0.165089350288618	0.280963456940975	0.0269225964956412	0.0261551342830079	0.09116764434542	0.0933223443447109	0.0839905552161035	0.0265388653893246	-0.000185516083571535	0.0148111366923688	-0.0122218321823934
0.657635707320547	0.269827336777954	-0.21238186467585	0.243691299765973	0.00560822330461541	0.0102506367416454	0.0648673207280048	0.0420784820262781	0.0283633328713967	0.0079294300231304	-0.017350635709057	-0.0265444648393395	-0.0313510156729603
0.0999081255439677	0.0717309520336336	-0.0235012473276865	0.0564799253590628	-0.00144014264610409	0.0197637106460228	0.0253553237264287	0.0119376105591753	0.0114680049659713	0.00916178399995937	-0.00165523728307493	0.00396515474895606	-0.0118206308970235
0.0664354924102312	0.00633698170144692	-0.012504929676822	0.0443479304102592	0.00181015796491733	0.00461187529808087	0.0153682957221647	0.0105757906128094	0.00593028831001487	0.0032110166314991	-0.00184995574881937	-0.00333812757121842	-0.00543853904250116
0.0325396342154141	0.00994519453795486	-0.0115272744654111	0.00785452309770526	-0.00353650032352348	-0.00207918702773531	-0.000338179477303815	-0.0017680400171449	-0.00266693251841457	-0.00280784367562939	-0.00496436639363085	-0.00471636502715807	-0.00654420015007586
0.930793832199546	0.0692061678004535	-0.38428715690559	0.0642252154195011	0.00448433106575963	0.00131541950113379	0.0162582993197279	0.0145689909297052	0.00723593232164654	0.00289987528344671	0.00061112244897954	-0.010943030382316	-0.0176856250891965
0.850479925788497	0.149520074211503	-0.331755197454892	0.125732728224157	0.0081914450628735	0.00819584116407268	0.033299752628324	0.0291456407502272	0.0152070025119605	0.00819364311347315	0.00152082235923057	-0.0138029847192221	-0.0213068943754658
0.540038916443369	0.111348227673035	-0.159735707750736	0.264990138452364	0.00578824581723558	-0.000336880023490638	0.0580421082795295	0.0305047754422493	0.0161577209946425	0.00272568289687247	-0.0198398519219104	-0.034463202961123	-0.0438797360111849
0.407020283302217	0.0741504257748343	-0.0907457788573087	0.315361414999481	-0.00925860633062386	-0.0107259883020326	0.0544516332773944	0.0307715780100102	0.0112623984159121	-0.00999229731632828	-0.0289096366427278	-0.0416110487983404	-0.0571122476899952
0.320234393998105	0.0946860869775534	-0.0609544974091891	0.293435728465263	0.0249708245213418	-0.00688822367906611	0.0866980993360547	0.0295698114675149	0.0175643958034551	0.00904130042113782	0.0164834974426577	-0.0203201372504567	-0.0302138133086744
0.659558947731853	0.321218803413071	-0.216647447496834	0.237667227344739	0.0236632793004006	0.00874232832619104	0.078856405859509	0.0605189143159023	0.0632057753666384	0.0162028038132958	0.00309797514267351	-0.00975209953288481	-0.0280564186431275
0.553468454511376	0.192835715360551	-0.165929277447625	0.26040500436023	0.0163691670904343	0.00518983645311011	0.0667684337126805	0.040690507448104	0.0258579986101592	0.0107795017717722	-0.0120473029739506	-0.0229028120284652	-0.0380953346827245
0.546231402732494	0.32125756759069	-0.152896620229194	0.29255811510308	0.0097911696376638	0.0129547970595567	0.104875017707669	0.0944376920419057	0.0692884117400967	0.0113729833486103	-0.00403080784095777	-0.0258222923607248	-0.0417242059446131
0.843242193203622	0.0851845809790455	-0.327574106108994	0.127571313289885	-0.00640330488421603	0.00160474866727878	0.0243782975596825	0.0149911199222665	0.00567732645667973	-0.00239927810846863	-0.0176129829146561	-0.0219938798390027	-0.0351113987195211
0.072989931100149	0.0375311649199031	-0.0198183182290073	0.0306110593030017	-0.0011072901406111	-0.00586263097514159	0.0113114297516919	0.00282688096760159	0.00756500860343218	-0.00348496055787634	0.00150602342151537	-0.000636235412275754	-0.0117934868745344
0.454485004073444	0.153605201448518	-0.123313477059178	0.26370470503632	-0.00158112919547748	-0.00922715375824479	0.0527558963363934	0.0362766137415315	0.017839965532591	-0.00540414147686114	-0.0180064080757305	-0.0326620372321818	-0.046838619745184
0.543038315419962	0.21913988627433	-0.1487630873167	0.290679848658183	-8.11926668512486e-05	-0.00810904323885753	0.0690098483746654	0.0353092586250836	0.0121132441365194	-0.00409511795285444	-0.0259296332691255	-0.0477558287395543	-0.0526523893471872
0.135736915082898	0.0154626027965681	-0.0131576677181882	0.14454653795525	-0.0063474883351152	-0.00339854803304779	0.0323114402020452	0.0183628258530845	0.00396532239835068	-0.00487301818408148	-0.0122879396741562	-0.01868614673431	-0.0285467523202597
