# Supplementary material for: Measuring re-identification risk using a synthetic estimator to enable data sharing
Source: PLoS One. 2022 Jun 17;17(6):e0269097. doi: 10.1371/journal.pone.0269097 (PMC9205507; doi:10.1371/journal.pone.0269097)
Supplement: S3 File — (ZIP) [file pone.0269097.s003.zip › wa/wa.vineCopula.1.8.csv]

risk_act	entropy_est	ital_est	hypo_est	g_err	g_vine_err	ave1	ave2	ave3	ave4	ave5	ave6	ave7
0.895786428571429	0.0734441560761676	-0.320618734599814	0.0940480952380953	-0.00977558080808083	-0.00219267094017095	0.0188842348733138	0.00696598616661126	0.00379768127705638	-0.00598412587412589	-0.0146531947455428	-0.0159167798721747	-0.0221475391969143
0.127322909188437	0.0212536165482085	-0.0144295021701529	0.124375317109784	0.00247117797332785	-0.00185758282760484	0.0305323760867681	0.0188226819806022	0.00826974762278915	0.000306797572861506	-0.00841884368580657	-0.0148254042993711	-0.0195018085450978
0.0459246153101057	-0.000636235225133168	-0.00581484639645006	0.0326871749310202	-0.00698821113583906	-0.0065523610707229	0.0049544778858837	0.00029833183743766	-0.00494706778198586	-0.00677028610328098	-0.0110223126139335	-0.0120441384709102	-0.0140475621111862
0.04893436495039	0.0209554577875776	-0.0134224954617685	0.0151832562967246	0.00346743731907366	-0.0016736163593481	0.00481238851310042	0.00147530023779229	0.00103305881871772	0.000896910479862782	-0.00426538624962584	0.00020302146156477	0.000167639348176311
0.933918829365079	0.0660811706349206	-0.34466007210699	0.0614533928571428	0.0133111706349205	-0.00579821428571436	0.0164741468253967	0.0180020634920635	0.00704916305916303	0.00375647817460301	9.60515873015266e-05	-0.00661456349206346	-0.0279284286595197
0.90447876984127	0.0955212301587303	-0.32469463953048	0.0868557539682541	0.00387276875901887	0.0102950000000002	0.0273075081699348	0.0168070705683206	0.0112777718462094	0.00708388437950958	0.00194497995060505	-0.00764186015373503	-0.0112086746586746
0.903561765873016	0.0964382341269842	-0.325671139613428	0.0875060912698412	0.0053199062049063	0.0115786706349206	0.0235328472222224	0.0210716094322344	0.0128009722222222	0.00844928841991344	-0.0022007765151516	-0.00327408438783439	-0.0126800637556886
0.544972579665768	0.219100894740651	-0.132083854764745	0.291123188508217	-0.00140176559289285	-0.00211850772960953	0.0691300258876637	0.0373488549134106	0.0197383762608665	-0.00176013666125119	-0.0237671392499902	-0.0383402554146417	-0.0548669868252903
0.906584047619048	0.0934159523809523	-0.327043572040209	0.0853326190476189	0.0367972023809523	0.00803035714285705	0.0273755294011544	0.0231551785714286	0.0211023537573538	0.0224137797619046	0.0152369047619048	-0.00096134920634916	0.000915583739931503
0.0357870505031521	0.0138307900431521	-0.0113885115323025	0.00589359202762128	0.00477385644204146	-0.00321913682104732	0.000809600950792889	-0.00180624889165792	-0.000853384879839249	0.000777359810497071	-0.00323538642626943	-0.00176929518806022	-0.00467006679851942
0.414494779034185	0.076666670209967	-0.0828015248770805	0.307206720768715	-0.0140621945226623	-0.0240179932854001	0.0559792793344548	0.0367733141597318	0.00786456871839236	-0.0190400939040312	-0.0277879473192771	-0.0449541694180974	-0.0575383557292104
0.44732024060381	0.18627841133195	-0.0873181832075623	0.322672170392554	0.00765226844953054	0.00419953814201934	0.0856881873267247	0.0491822265707985	0.0225689872751152	0.00592590329577497	-0.016184657481464	-0.0215164057537767	-0.0511533061162072
0.15107047148889	0.0571322023280474	-0.0234408617404854	0.127837642012444	0.0162686610413185	0.0165246696791462	0.0404124252410655	0.0255286693696335	0.0214823079655657	0.0163966653602324	0.00368837115992568	0.00216529395842296	-0.0147400168604586
0.895592261904762	0.0745722462019183	-0.320802312128693	0.0943601190476191	-0.0070660443722943	-0.00434945325099723	0.0196950995879122	-0.00528556866744367	0.00507946588338137	-0.00570774881164571	-0.0100838405221154	-0.0205002029458113	-0.0234331092606652
0.0587422894689927	-0.00445164939630883	-0.0115963783349463	0.0329131559706463	-0.00525561032058769	-0.00783722793417511	0.00443008820439471	-0.000751702638357978	-0.00290872572182091	-0.00654641912738139	-0.00832310671892864	-0.0120551312726236	-0.0142150395514588
0.561409151478211	0.192457092453574	-0.148906976587626	0.255552287949928	0.00742610652090714	-0.00104687428465766	0.0640807379138867	0.0268068027955	0.0192690282119959	0.00318961611812474	-0.00912676446399574	-0.0246264232408799	-0.039353915076708
0.858698816322566	0.141301183677434	-0.297828174073471	0.120321513347763	0.00301427447552427	0.0151743778443777	0.0429698741536241	0.0250422835497834	0.0172484507853257	0.00909432615995098	-0.00256446026196033	-0.0117085547736148	-0.0197593867223463
0.0503144248005548	0.00770691105671518	-0.00997236599751316	0.0279888547652516	0.000798108785400549	-7.41524414183542e-06	0.0122010507028058	0.00609148373364646	0.00320449457894274	0.000395346770629357	-0.000430282896381633	-0.00394335971150796	-0.00380565982761389
0.930488948412698	0.0695110515873015	-0.342894382898839	0.0644860515873016	0.00723331349206346	0.00300813492063479	0.0218914682539681	0.0147083928571429	0.00868253968253974	0.00512072420634913	-0.0103136544705296	-0.011030055916306	-0.0111688584373143
0.461022362018926	0.303862269739855	-0.0945257929605371	0.32643859993208	-0.0040011025223774	0.00881939461156006	0.0804252706747928	0.0580487265572194	0.029655864199365	0.00240914604459136	-0.0114778055098935	0.0457780072353859	-0.000371985884097981
0.362472800004394	0.130662056802074	-0.073435694841552	0.253084742903909	-0.00862858019350154	0.00219170943772912	0.0526245633540628	0.0267430821300654	0.009960469647319	-0.00321843537788624	-0.0203054350051307	-0.0352586156415646	-0.0400515840333748
0.544195661459476	0.322476467508593	-0.131342479472877	0.29093640005934	0.00471129597721176	0.00299624594133263	0.0954704435979734	0.0540985451821968	0.0707528914783457	0.0038537709592722	0.0362198059361881	-0.0275939097130372	-0.0430775272553127
0.201021469577987	0.137964848166658	-0.0343450860491025	0.156037167381064	0.0225335441930777	0.00241446470535489	0.0443150516868862	0.0318437088146478	0.022843599439507	0.0124740044492163	0.000351093069385383	-0.00211431060250106	0.0188915534220252
0.069531642919625	0.0400685022829778	-0.0167033566752563	0.028680038561665	0.00449588956541061	0.00273986779276673	0.013971001609362	0.00927804583755608	0.00651220113406517	0.00361787867908868	0.00237690313600901	0.00834381424796737	-0.00202743928152377
0.115542655891376	0.0731731623877906	-0.0242498306580457	0.0700446445058717	0.0160370546212773	0.00338566077224671	0.0264542749823428	0.0207404077356219	0.0162593231460038	0.00971135769676199	0.00218383862518062	0.0165358730382354	0.00763350186196568
0.10100151999721	0.0742204426063945	-0.0218329664431484	0.0531103844895826	0.0219717814254778	-0.00219258603428026	0.0263422915762278	0.0100071699454841	0.00627421068312202	0.00988959769559876	0.00737388893293334	-0.00709002181566938	0.00872544635085745
0.645536148484812	0.1757320569209	-0.183245843169024	0.240625263946255	-0.0136983052617906	-0.00214660860337479	0.064882705331639	0.0323967698824331	0.00803153235469789	-0.00792245693258276	-0.0173363753789085	-0.0320910062316698	-0.0495463908375016
0.227831152194971	0.0296815324429832	-0.0352491729366285	0.194978870166075	0.000169974341002188	-0.00584806115464703	0.0411834424493859	0.0239370365942689	0.00967289835350935	-0.00283904340682242	-0.0116440309081817	-0.0252175525184799	-0.0306403568150795
0.0939164677750296	0.00196095235564983	-0.0191493922642161	0.0512977790524116	-0.00536121751460421	-0.00560628895166428	0.0100539892178327	0.00558711816446887	-0.00116083468278839	-0.00548375323313424	-0.00979176398320557	-0.0130183398515968	-0.0150550416953781
0.392007576860097	0.0739866870579023	-0.0724336445519219	0.313017681189387	-0.0100108552138714	-0.0137898445241063	0.0608526702780775	0.0391688164529025	0.01120061889183	-0.0119003498689888	-0.0284949409562035	-0.0411390146439555	-0.0581502842033333
0.905538293650794	0.0944617063492064	-0.327104052924244	0.0866533730158729	0.0033708567821068	-0.00243415223665211	0.0254136408730159	0.0157911255411256	0.0147625441919192	0.000468352272727346	0.00192745098039215	-0.00567989670052171	-0.0111597932805498
NA	NA	NA	NA	NA	NA	NA	NA	NA	NA	NA	NA	NA
0.188202418655547	0.0345503299620732	-0.030441985136187	0.158734058868003	-0.00429368154636128	-0.00203077904018234	0.0368581298254742	0.0204314523695382	0.0064636411870963	-0.00316223029327181	-0.0109910391468218	-0.0173537400152761	-0.0289159864055984
0.0114131451833113	0.0231873887657556	-0.000310641826157863	0.0116546604203849	0.00669168565620715	0.000554165884549294	0.0119899863235607	0.00816342881203811	0.00751349404636479	0.00362292577037822	0.00280215080406118	0.00120275375034869	0.00411762561231383
0.0384495711381338	0.021141809422751	-0.00254949616384514	0.0251280899216976	0.00492823204827311	0.00787214733128058	0.0172414499334466	0.0158010755568531	0.00728382331255763	0.00640018968977684	0.00335838979327556	0.00609799776822018	0.00094793430081451
0.900889563492064	0.0991104365079365	-0.323636856906352	0.0898187698412699	0.00780126443001439	0.0108737896825397	0.028032001054501	0.0223095833333333	0.012337969726352	0.009337527056277	-0.00130625735375745	-0.0074005867539324	-0.00959128198190695
0.301214344529446	0.0474204716753837	-0.0470656430823018	0.284322260996092	-0.0102910063216792	-0.0125578972116239	0.0533542307005698	0.0283391287303725	0.00735938097787014	-0.0114244517666515	-0.0249478448590955	-0.0393123892818605	-0.0520214614969611
0.468559722723779	0.176477839075569	-0.111960905714168	0.269034087998135	0.0175436422582155	0.0138334661529378	0.0728585644432772	0.0487354996305175	0.0305424629101453	0.0156885542055766	-0.00400476616960432	-0.018311345294988	-0.0262800647838695
0.111863438540074	0.0697854794060601	-0.0222723055802069	0.0720240499952591	0.0305992342947844	-0.00092172621156085	0.0308858989539295	0.03551048262882	0.0188944738234765	0.0148387540416118	0.00274138917559016	-0.00342428076506326	-0.00716691116582767
0.448138609693779	0.155667739713539	-0.105156606117523	0.26457743582501	-0.00615474975814251	-0.0041882826102782	0.0569981027046267	0.0367225979840067	0.0102729959489337	-0.00517151618421036	-0.0184340845934694	-0.0341295583199729	-0.0474912500882654
0.0974967474203361	0.00476601588068963	-0.0198083417584451	0.0529995026068834	-0.00567611159515631	-0.00368398837644673	0.0124464294373547	0.00515237876809731	0.000427718404824542	-0.00468004998580153	-0.00775297566170417	-0.0128390664351292	-0.0142596451396646
0.0133929075388584	0.00113968633409023	-0.000695356166317886	0.00854403565776492	-0.00196201644949245	-0.00139738428922128	0.00340848985089593	0.00147107497381374	-0.000778382950160724	-0.00167970036935686	-0.00216499626280467	-0.00295062902285908	-0.00371048154531259
0.0888768846025761	0.0563544844207821	-0.0195327359843932	0.0461268671053597	0.0146220280191343	0.000825267072039823	0.0185901853625247	0.0216738011323209	0.0193846554469934	0.00772364754558705	0.00985327471219215	0.00494682674898353	0.00514264654525552
0.145315486525959	0.097269712367991	-0.0244269416119817	0.11423988552311	0.00603078580748515	0.00999693700187587	0.0362113783977025	0.0239997448431081	0.0150042418803331	0.00801386140468049	0.0297434586709511	-0.0063949553911701	-0.0152253063334478
0.052351694179063	-0.00541376996309154	-0.0103490482022604	0.0297751779359945	-0.00741042658986301	-0.00334193842829125	0.00475240649608809	0.000867214939958311	-0.0020490619540245	-0.00537618250907713	-0.00738713852731408	-0.0104512853362687	-0.0127534875543986
0.0605664932669994	0.000736651413925475	-0.00544922366971305	0.0509181381146154	-0.00648887888215258	-0.00533194322049113	0.0106397371410395	0.00368722646822206	-0.0030994937132285	-0.00591041105132185	-0.0095709283623957	-0.013043459261225	-0.0153867536919285
0.115665494327388	0.0740193142249183	-0.0237558268062417	0.0710842437635126	0.012667458555059	-0.000765420657951474	0.0257352344126139	0.0215324960859201	0.0154692131461484	0.00595101894855375	0.00267671101230757	-0.00478158694666021	-0.00433566005533585
0.0261954332380126	0.000481163807942244	-0.00662067634822807	0.00944896818464761	-0.00316134791539557	-0.00343739858451123	0.00175870663572522	-0.000597722092177962	-0.00205364885083573	-0.0032993732499534	-0.00304076450451151	-0.00301737026922597	-0.00486824669991807
0.935686170634921	0.0643138293650795	-0.345303843793199	0.0609388293650794	0.00749806623931637	-0.00444496031746022	0.0138951821789323	0.0170918253968254	-0.000764161394161245	0.00152655296092807	0.0140841269841271	-0.00818453206515701	-0.00579381854256844
0.000142555164501163	-1.83566729981326e-05	-1.75618538196477e-05	6.42433463894711e-05	-4.38987719118004e-05	4.09361719501107e-06	2.78820300658181e-05	3.41227633406219e-06	-5.47339865815077e-06	-1.99025773583947e-05	-9.67981697658413e-06	-5.70542326634496e-05	-5.4215647814187e-05
0.904619384920635	0.0953806150793651	-0.325678020804198	0.0870139484126985	0.0232840367965368	-0.000578166222098386	0.0345086843711845	0.0212371031746033	0.0118809542908073	0.0113529352872191	-0.00063207548170785	-0.00869186716061709	-0.00223553488994666
0.932738293650794	0.0672617063492064	-0.343163437674901	0.063303373015873	0.0118099206349207	-0.0112692156454656	0.0175485168303918	0.0136993308080807	0.0118407837301587	0.00027035249472751	-0.0023946374458873	-0.00294814463314463	-0.0128277245670997
0.319947283344853	0.0492220826275157	-0.0531551270705081	0.285891104718752	-0.00667241112784583	-0.00294700561280115	0.0530634072222046	0.0305950941713607	0.00847215755001829	-0.00480970837032346	-0.0257399235549561	-0.0361957751896863	-0.0488954506505133
0.933119126984127	0.066880873015873	-0.343489612706137	0.0638975396825395	0.00669373015873009	0.00711912698412698	0.0157959027777776	0.0220437896825396	0.0108334287240537	0.00690642857142854	7.61210317459238e-05	-0.0118891964285714	-0.0111791332972584
0.0509171637309565	0.0337864370948489	-0.00791231442614624	0.0236889520024508	0.054904588663483	0.00820749155832207	0.0226031733831996	0.00764351928110826	0.00684541796943083	0.0315560401109025	-0.00276536259122339	0.0245228330393674	-0.00705364941189238
0.440495716543521	0.184490114376965	-0.0840931588051523	0.327690230088134	-0.00359306815730098	0.00433482158120313	0.0761272129040096	0.0559831283691121	0.0304389787952902	0.000370876711951074	-0.0221810841892952	-0.0300973250309961	-0.0562533795100824
0.364393771721268	0.127570534827823	-0.0753635529177225	0.254256114894939	-0.0046162425453577	-0.0103252443650385	0.0499302204217872	0.0291319260007734	0.0154613150105461	-0.0074707434551981	-0.0186069997570174	-0.0411656369023998	-0.0492708962051924
0.30506516462744	0.0527609238618892	-0.0491591996988737	0.282559071526469	-0.00270042089426897	-0.0042132778726785	0.0445208854027953	0.0318244427956758	0.0110267919798371	-0.00345684938347374	-0.0217108357601315	-0.0363234172955857	-0.0471068463921551
0.0284995436968216	0.0110046545623381	-0.00797147622025591	0.0103554496912438	-0.00162453117667686	-0.00310934725189316	1.41090011570796e-05	0.00293843460531705	-0.000283329604022404	-0.00236693921428501	-0.00322490017405919	-0.00202293075743709	-0.0028877805839956
0.0309787114814299	0.00128465018738483	-0.00767543778785597	0.0113402366099308	-0.00192585317180389	9.27255094615789e-05	0.00275463749128903	0.00246602848427814	0.000902002110026917	-0.000916563831171155	-0.0024097526506283	-0.00455940990243444	-0.00352033056914179
0.0742398924139668	0.048327781959661	-0.00774482678305079	0.0540644284977046	0.0111341331538443	0.0072768575133208	0.0244590815262175	0.0326144847582284	0.01240557359106	0.00920549533358254	0.0022490179904129	0.00755007060481706	0.000841275845616371
0.45276474224128	0.240958596179444	-0.108063522077735	0.25788215351552	0.0117216514307735	-0.001277838413832	0.131770188893275	0.0629026261767607	0.0280410197535436	0.00522190650847076	-0.0102005156064283	0.0166295870588207	-0.0385965236522691
0.129367573301772	0.0215326089150831	-0.0155698942838702	0.124419904009074	0.0017605464764735	0.00240924348595062	0.0293220050461207	0.0218731559935497	0.0128154175093805	0.00208489498121206	-0.00481359751087271	-0.0147086334463803	-0.0192191131510158
0.0947433062738476	0.0144572431335876	-0.0149441633266858	0.0719341327258541	0.00230367035562923	-0.00418815767761777	0.0184337430824194	0.00978021649979213	0.00535097644437481	-0.000942243660994269	-0.00310374120622196	-0.00799327295229234	-0.0156162695573039
0.65794897949507	0.268168572120502	-0.187676083419164	0.239977906488084	0.0120457731432448	0.0118496034165971	0.0751808670034065	0.0461098999987439	0.0267113508378228	0.011947688279921	-0.00951764890873019	-0.0227824172831633	-0.0307218772116269
0.0885542747081108	0.00450332787878678	0.00114558881813005	0.124984256775107	0.000999774320138425	7.50184674427334e-05	0.0320306368126458	0.0197937406372798	0.00749441352301	0.000537396393790579	-0.00711212063303926	-0.0142928888240852	-0.0185685433402616
0.205570491050662	0.0302663447144314	-0.0283159161703933	0.191049292405034	-0.00294868593083866	-0.0039228495416998	0.0418379101015928	0.0234878301946433	0.00902547343642157	-0.00343576773626925	-0.0124140331310172	-0.0266022829854819	-0.0315353923687109
0.0719373879737586	0.0450877049015296	-0.0176715186771219	0.0308426694302673	0.0109109788378705	0.000522822484893326	0.0182762269934908	0.0125985529253999	0.00423839567825536	0.00571690066138193	0.00153412300922799	-0.000780412396057639	-0.00234658304166878
0.0402890816774846	0.0158555100598889	-0.00344269691395201	0.0255241220862842	0.00492538918638631	0.0010144583809015	0.0151579491839457	0.010372291445097	0.00504447088862376	0.00296992378364391	0.00324519213932862	-0.00281941578565712	-0.00172016865110342
0.00101002827453991	3.35234241454754e-07	-1.71635923828283e-05	8.01933779765226e-05	-6.09527377711227e-05	-5.29708593893828e-06	0.000414001302791129	0.000219701986103547	8.51287211253342e-05	-3.31249118550305e-05	-0.000140248150659289	-0.000149589024173472	-0.000220858060022134
0.213839750970158	0.138210489928688	-0.0396821102481966	0.159973404191156	0.0139497196042164	0.0219609606440006	0.0508423416536151	0.0353452886726109	0.0209848915925698	0.0179553401241085	-0.00031557302423274	-0.00527769463453784	-0.0125257914600021
0.904798293650794	0.0952017063492063	-0.325891199736254	0.0867778968253968	0.0074678661616161	0.0124265476190476	0.0290273079004328	0.0242889980158729	0.0152950396825396	0.00994720689033191	-0.00107207431457423	-0.00472799984737504	-0.0100675106837607
0.640920621889638	0.181493615139753	-0.178902374088381	0.244426677597497	-0.0147293830957831	-0.0197010805539236	0.0574785030993777	0.0346763726555323	0.0202978143521361	-0.0172152318248534	-0.0310585514084191	-0.0399239003521362	-0.0588517571476103
0.933274642857143	0.0667253571428571	-0.3436432538582	0.0625848809523809	0.00776030303030306	-0.00951490946188316	0.0200524567099567	0.0111899864718614	0.0119620670995669	-0.000877303215790048	0.00590319444444443	-0.0092523809523809	-0.00275377164502166
0.370003156609941	0.133562099353051	-0.0788086197641518	0.254736697306996	0.00498268064269181	0.00983870766832007	0.0584462670831818	0.0421556282856099	0.0235962347218229	0.00741069415550594	-0.0127456977916522	-0.0284742697329048	-0.0328467304504813
0.905856130952381	0.0941438690476191	-0.326568045294296	0.0861688690476191	0.0103943452380952	0.00353827380952387	0.0238993452380953	0.0160527128427128	0.00745767121767127	0.0069663095238095	-0.00496435564435571	-0.0195007099790904	-0.0228144747613498
NA	NA	NA	NA	NA	NA	NA	NA	NA	NA	NA	NA	NA
0.0803448551686712	0.055156198992486	-0.0095306573586298	0.0569312142269266	0.0205560878292504	0.00987228936583677	0.0317126209015505	0.0250001909502685	0.0188425863319173	0.0152141885975436	0.00626657340376376	-0.00189800987800132	-0.00380989338584679
0.0374963143717668	0.0136690308473455	-0.0121326037268858	0.00630562790218739	-0.00236382037797529	-0.00402906113727602	0.000484806996147065	0.00437658186865876	-0.0021121304734005	-0.00319644075762566	-0.00294084425253575	-0.00481307864694542	-0.00678882442538938
0.459181458827585	0.318070445961434	-0.0935493974444769	0.322972399127964	-0.00424078768246128	0.0121260205687645	0.127885724428941	0.0545329969257184	0.0300328864075304	0.00394261644315164	-0.0129145628371372	-0.0363315780728571	-0.048497972136301
0.0919108710803331	0.0600751581069325	-0.0194356533590904	0.0481412979057123	0.00560512500319403	-0.00462704492616292	0.0186502957580457	0.019605901839022	0.0203753581766306	0.000489040038515548	0.0165532054381369	0.00262772837138214	0.0110177686064759
0.200908652461619	0.136335483220744	-0.0362510389843148	0.156103773798619	0.0146933071340767	0.00778320927936016	0.0669061301602215	0.0404961823232372	0.0244866397178633	0.0112382582067184	0.0149087727792	-0.00091642235652431	-0.00104928225174108
0.0328271122332198	0.00935366434688879	-0.0101638875274195	0.00710098795663648	0.00244312103639623	0.000391826272894656	-0.000602897688366168	0.000602809475970301	-0.00240355688793532	0.00141747365464544	-0.00425147076429538	-0.00542474476816261	-0.00422417305414725
0.0226902379739264	0.00479620354170065	-0.00578024168157565	0.00924961558289517	-0.000817793782801071	0.000492473090661798	0.00203185088960494	0.00186480153555036	0.000607123343990761	-0.000162660346069637	-0.00285088778477072	-0.00282364538812421	-0.00306101749950648
0.304406515241574	0.0446800278084499	-0.0539463327341255	0.250162940998249	-0.00823402146825331	-0.0154997025599089	0.0468912188629292	0.024281471330462	0.00464923563519315	-0.0118668620140811	-0.0217057504975603	-0.0364048649322203	-0.0477078084247855
0.548271959669244	0.315729345828279	-0.134246763609915	0.291849211003323	0.0174897059801626	-0.00252963706453468	0.0777318986711089	0.0961747907613135	0.0273072568799941	0.00748003445781398	-0.00740161077734114	-0.0263955852691501	-0.0364788609949467
0.0462900280288244	-0.000174535479639901	-0.00570534615107627	0.0340909114530808	-0.00625058581823532	-0.00636722236704808	0.00555593787678529	-0.000241599349977605	-0.00307157823091886	-0.0063089040926417	-0.00849493060924908	-0.0112574703001956	-0.0141992462141511
0.0347780265416394	0.00209713147089619	-0.00879828990413991	0.0144018750764136	-0.000258277344518672	-0.00411558408415492	0.00369403859409465	-0.000911355551232347	-0.00120133025889397	-0.00218693071433679	-0.00107025370856378	-0.00386789707592306	-0.00469454299255568
0.552235152715424	0.318380531181409	-0.136070674894453	0.291708540934076	0.0135664604179619	0.0455460694936799	0.0909749955648551	0.092651365413487	0.0410965031518976	0.029556264955821	-0.0169544302552347	-0.0240358010738335	-0.0500484997903865
0.64379889147883	0.178010532936271	-0.183470375027086	0.241960391258098	-0.00815252050197102	-0.00294426992126906	0.0584575571869181	0.0403106509855129	0.00310828933139817	-0.00554839521161998	-0.0195116516470586	-0.0505938617803581	-0.0619942316188098
0.0731672789718275	0.00135769218267619	-0.011158825182354	0.0516688082170071	-0.004305577592069	-0.00655535869345839	0.0110204997472662	0.00514910280715565	-0.000621506888785942	-0.00543046814276368	-0.00904442656631554	-0.0122249566010397	-0.0135562047827427
0.0376813748654357	0.0034634180894026	-0.00498156711822928	0.0266013290351571	-0.00291868399619603	-0.00124463615585549	0.00822065375126819	0.00446529128863233	0.00167215635189791	-0.00208166007602576	-0.00260005208518672	-0.00439627622746631	-0.0066057795535739
0.856708132978133	0.143291867021867	-0.297053420850724	0.121128466533467	0.0121182144244645	0.0161207559107559	0.0540205674186924	0.0334386596042846	0.025753080044955	0.0141194851676102	0.00444760706817693	-0.0041878135753135	-0.0211681281164536
0.212210815862086	0.0203815468031212	-0.0203482495183005	0.253805036820402	-0.00612799950018794	-0.00441358170421549	0.0519299542240264	0.0282327282826188	0.0117127475166122	-0.00527079060220173	-0.0163316377382449	-0.0289326515044203	-0.0392700696515939
0.474402855303811	0.172004849637064	-0.113993283003258	0.271750671922804	0.00403497500392369	-9.39105810300322e-05	0.0691781987249152	0.0477016868964654	0.0153607616384204	0.00197053221144683	-0.00591904999941484	-0.0258735865572325	-0.0335005076473509
0.0195750237833297	0.0320906503121516	-0.00166209649466385	0.0182870213802282	0.0112283780602578	0.00884838176040096	0.0173630983532793	0.0162458405599647	0.0141288096594536	0.0100383799103294	0.0143374076190249	0.0123294637786178	0.00778839086236946
0.184858704011423	0.0356433328902645	-0.0289059976363703	0.159606231517647	0.00215707406827165	-0.000306400675690932	0.0406817081557796	0.0280466582053861	0.00808299294319997	0.000925336696290358	-0.00841012058330337	-0.016736231753325	-0.0245204993771586
0.560879659174219	0.265657255325881	-0.151884634550421	0.250256714768145	0.020208940892087	-0.00861726635511206	0.0732798262471229	0.0950421550543011	0.0292585498139978	0.00579583726848754	-0.00729866107855437	-0.0136558807667585	0.00510613015128325
0.896005362554113	0.103994637445887	-0.321469814009647	0.0924251930014428	-0.00236055257242773	-0.00331367604617616	0.0214777426046173	0.0101251353507603	0.000571066017315935	-0.002837114309302	-0.00893016045841422	-0.0206419687257188	-0.0223319747491072
0.0779939384073008	-0.000226863547847317	-0.0141156965958449	0.0520466334835632	-0.00652918984653218	-0.00949084718752211	0.0108933510829334	0.00409458784435411	-0.000447596083376661	-0.00801001851702714	-0.0101162171515146	-0.0141041311842322	-0.0149636174132629
0.103621794940214	0.0728949777616221	-0.022750324379636	0.0535681487752762	0.00911639735331043	-0.00593808429874734	0.0134454501924806	0.0172465705881525	0.00809300080950974	0.00158915652728155	-0.00292402991114499	-0.00236358981530548	-0.00507175457081818
0.561824976172111	0.174562882719055	-0.140623110909477	0.281758993266343	-0.00600988405640945	-0.000469048846450715	0.0694937167720443	0.0408348488215318	0.0173405248940931	-0.00323946645143003	-0.0248987470180272	-0.0483257001528096	-0.0514922190128985
0.902154186507937	0.0978458134920634	-0.322684534050544	0.0880553373015873	0.00325903860028864	-0.000535237817737899	0.0331325992063491	0.022739613095238	0.0215642852980353	0.00136190039127537	-0.000203966424844104	-0.00708098129403278	-0.0151521506271507
0.0398454499858434	0.00781021549290455	-0.0049634487432041	0.0286614760996312	-0.000795562409836435	0.00121802277579312	0.00872932187411211	0.00438105621339015	0.000561566171005543	0.000211230182978341	-0.00223240008251711	-0.00499028496074765	-0.00766188803411749
0.0897289376384067	0.00231600444218082	-0.0177454855506023	0.0509879653182747	-0.00690864249498388	-0.00989652841276692	0.0127862997645367	0.00486081397006437	-0.000347301836124039	-0.0084025854538754	-0.00776716989510477	-0.0135284888625802	-0.0145174108312758
0.062892551032107	0.00976372810101096	-0.0140149012566707	0.0308009212986496	-0.00125616522370636	0.00158973440374884	0.0106523078262773	0.00872786537229106	0.00508783218538156	0.000166784590021243	-0.000998912785017181	-0.00281112548807995	-0.00307550944383186
0.450399611562496	0.313579382698363	-0.0898787608380162	0.330179867522813	-0.000296885347252751	0.00763527790440383	0.0803614439731952	0.056780258116381	0.0263471161296196	0.00366919627857554	-0.0178473275097658	-0.035972611237901	-0.0511330565643827
0.894316911976912	0.105683088023088	-0.320643684614443	0.0932247546897547	-0.000538715198200368	-0.0133104667228198	0.0201635577739255	0.0123099810606061	0.00418005308288205	-0.00692459096051012	-0.0174939817821068	-0.0223920427026677	-0.0196790675786632
0.301669032422144	0.0477188720098929	-0.0475772672156281	0.285077271675977	-0.0125760909249195	-0.00821405358972122	0.0503890498486994	0.0262847131454795	0.0066432440036156	-0.0103950722573204	-0.0292329461568686	-0.0377512790161311	-0.0478805438293885
0.933168452380952	0.0668315476190477	-0.34264476616603	0.0622732142857143	0.000678755411255616	-0.00364678571428556	0.0191795535714288	0.0124962049755801	0.00899107142857158	-0.00148401515151497	0.000618595085470242	-0.00703360479797976	-0.0148489682539681
0.0509206221336968	-0.00481542021441474	-0.00933163238160257	0.029635220806502	-0.00536840833874979	-0.0058836509652644	0.00502829499362115	0.00211844950431198	-0.00415487032741137	-0.00562602965200709	-0.00887191549267045	-0.0100486074099813	-0.0129081043038656
0.881987774586525	0.0729504149485162	-0.313317847473421	0.100241987318237	-0.000291632411705933	-0.00218270057793091	0.0243272578810079	0.0158674664297691	0.00163769034478589	-0.00123716649481842	-0.0119866273514068	-0.0205959842098261	-0.0292942348107859
0.538878718352505	0.114052075447869	-0.141857900019818	0.255343491175307	-0.00184591841890869	-0.00669750127616686	0.059836169964578	0.0352846898798296	0.0156723480463552	-0.00427170984753777	-0.0154904571541246	-0.0326820811029123	-0.0468938018098284
0.933244027777778	0.0667559722222222	-0.344262183225223	0.0625404960317461	0.0126534722222222	0.0010781349206348	0.0195563492063491	0.0139259126984126	0.0105014087301587	0.00686580357142852	0.00236402958152948	-0.00647287608225111	-0.0103518524531026
0.641841282389543	0.176385111469741	-0.181414288044726	0.240827624905261	-0.00174809975909163	-0.0109388029282469	0.0524621826293208	0.0318453060058989	0.0134499015430509	-0.00634345134366932	-0.0173961378412566	-0.0391170248875119	-0.056511070534256
0.660501585395627	0.315449412709176	-0.186589178989523	0.239792188486508	0.0172245301776115	0.018414592189814	0.0805577870194388	0.0458080209776197	0.0385809089133659	0.0178195611837128	-0.000824907043601497	-0.0138487048454592	-0.0192792732868715
0.111724316996683	0.0709765544864199	-0.0173152033247902	0.0872083412173772	0.0673608822667761	0.012209201614973	0.023147627601914	0.0142406408678661	0.00881347565265711	0.0397850419408745	0.00171596761501024	-0.00606537219302808	-0.0123298230045603
0.0165009972792096	0.00218024444632787	-0.00530242196119293	0.00237177310755921	-0.000546908255494451	-0.00212423731728738	5.90633510001611e-05	-0.000285195521959339	-0.00130288768440241	-0.00133557278639091	-0.00236619752557249	-0.00200821188877052	-0.00217255930284443
0.572001776310977	0.28302783429775	-0.143706739635694	0.278932871916038	0.0180125482287026	0.0158293139704675	0.0854153603964583	0.0594617353790537	0.0371352065214415	0.016920931099585	-0.0132461408228267	-0.0209693039508551	-0.0334044595684267
0.896629191919192	0.103370808080808	-0.321220173598468	0.0911275541125542	0.0132778968253968	0.00349540223665223	0.0407904180541682	0.0236182824120325	0.0175965241008992	0.00838664953102453	-0.0103697295759795	0.0121267642773893	-0.0105942814171124
0.906211507936508	0.093788492063492	-0.326007757363879	0.0859952380952381	0.00821251984126969	0.002293449996426	0.0258212301587301	0.0208826823870575	0.0143853995310246	0.00525298491884785	-0.000784095904095894	-0.0118995083388834	-0.00900947892385395
0.898949563492063	0.101050436507937	-0.322712935669212	0.0907294047619047	0.00875744769119779	0.0177288888888889	0.0338095833333334	0.0243386706349207	0.0188634100621601	0.0132431682900434	0.00470367805805316	-0.00539299632432777	-0.00825399170274177
NA	NA	NA	NA	NA	NA	NA	NA	NA	NA	NA	NA	NA
0.932731527777778	0.0672684722222222	-0.343597823751975	0.0635351388888888	0.00992716269841276	0.0053934722222222	0.0226992757936507	0.0148611607142857	-0.00153095965072947	0.00766031746031748	0.00427153769841271	-0.00868396559119	-0.0073738095238095
0.0788952696635931	0.00330188282759379	-0.0133441980208128	0.0526702443308613	-0.0041326117143424	-0.00504679221926115	0.0105352568686296	0.00605702330785657	0.00104516801246851	-0.00458970196680178	-0.00806161279321771	-0.0128297150737664	-0.0161687165995942
0.3761260345042	0.223037537759254	-0.0802182891601653	0.25483276451325	0.00569176292998874	0.0113082808545741	0.061838505202206	0.0620826726878781	0.0263016355050317	0.00850002189228138	-0.0108241758717958	-0.0229671693575714	-0.0343716587736502
0.0768751932178248	0.0548040442171081	-0.00796678434283651	0.0569115471393773	0.0168989848503649	0.00410366860193399	0.0289536264574829	0.0334660169850749	0.0218590655162577	0.0105013267261495	0.00426349329440479	0.00500473299424134	0.0253704275483271
0.542010119749609	0.225215191534971	-0.130232813169697	0.290888206351158	-0.00458096134730923	0.00946241323574826	0.0741041361564072	0.0542368174176792	0.0233448238023063	0.00244072594421951	-0.0148431324382388	-0.0286179592793809	-0.0489782987965136
0.0886188052114734	0.00443085012870584	0.00209082266629061	0.12528626312554	0.000798229479612084	-0.000689224488044982	0.03222047183987	0.0200493627790141	0.00865265262976789	5.4502495783551e-05	-0.00759307135628434	-0.0131881382332132	-0.0191988912183934
0.151697011427591	0.0583098706975094	-0.0235359720965525	0.127093286396496	0.0126674574760221	0.00592510187696899	0.0384840608998398	0.0293889536527555	0.0210800057060685	0.00929627967649552	-0.000104215886440578	-0.00486410974275728	-0.0045315961958243
0.845371431207681	0.082386273277251	-0.291787857883483	0.126513597652348	-0.0027446459218885	-0.00492258124679756	0.0284442361478392	0.00718277130510159	-0.00124451159005223	-0.00383361358434309	-0.0160059869526208	-0.0241197545814846	-0.0298721696325184
0.0318870862857091	-0.00701687150979864	-0.00480928425938744	0.0213173480164552	-0.00911057534120759	-0.00828846036860586	-0.000903447554944606	-0.00390427983991623	-0.00631120109843065	-0.00869951785490673	-0.0105532362168075	-0.0119115941300147	-0.0130162686869111
0.279245480354708	0.0413954561679735	-0.0433764600353339	0.247157667026489	-0.00589002332325422	-0.0163257249105638	0.0481766749288914	0.0237236506235546	0.00915004152146115	-0.011107874116909	-0.0250486994802091	-0.0385005209616041	-0.04699115304756
0.038003031676809	0.0105863504529933	-0.0107154850225593	0.0132351997279852	-0.00370317277011025	-0.00495938298133972	0.000519341933503677	0.00374866615932744	-0.00293232526185885	-0.00433127787572499	-0.00318269241793981	-0.00512430113352787	-0.00487290306548578
0.0640494581822003	0.0239254426652739	-0.00328941501889407	0.0588119573261148	0.0195684839297331	0.010236495194744	0.0335448789791859	0.0205253767290718	0.0191752940900788	0.0149024895622386	0.00945175508240735	0.000908882717005996	0.00380109281643654
0.124953553159356	0.0845313600717119	-0.024268684291805	0.0809106488871568	0.00929658353692549	-0.00696784248329234	0.0290392470484431	0.0161046100705938	0.00093276047315656	0.00116437052681657	-0.00234911520844103	0.00679436253711606	-0.0185312412314432
0.929869087301587	0.0701309126984127	-0.342607700452776	0.0656309126984127	0.00688561507936503	-8.40873015872656e-05	0.0196158531746031	0.0146068650793651	0.00639049603174602	0.00340076388888888	-0.00562836129148625	-0.00405878586691089	-0.0128976298701299
0.220676141654878	0.0245694160358385	-0.0333924607504078	0.192452638194913	-0.0059952957441515	-0.00814843220846273	0.0395613169984226	0.0230984612269644	0.0090152513885608	-0.00707186397630713	-0.0162911595579318	-0.0250459160459395	-0.0334266358466638
0.200872070306189	0.076074322875874	-0.0351537063446951	0.158386929544909	0.0274192259793649	0.00370051915908107	0.0536371934540514	0.0371848646493981	0.0198541397957949	0.015559872569223	0.0028343529984016	-0.00846992889752407	-0.0190914756515405
0.110169337700797	0.0386275809254632	-0.00660334363380735	0.126835574649814	0.0255533778315135	0.00390194505455997	0.0457835621213202	0.0342875172488652	0.0233784097852108	0.0147276614430367	0.00440808931839966	0.00105624713366373	-0.00361636766117736
0.932250396825397	0.0677496031746032	-0.343749697134404	0.0635829365079366	0.000682858946609022	-0.0069992261904761	0.0170175396825397	0.0150791865079366	-0.00275836399711404	-0.00315818362193354	-0.0162990589965589	-0.0136552335858586	-0.0148858513708514
0.931809781746032	0.0681902182539683	-0.342986330255514	0.0645152182539683	0.00150967171717187	0.0089671230158731	0.014531765873016	0.0126611904761905	0.000671894841269838	0.00523839736652254	-0.00132065115440116	-0.00777136453823946	-0.0147990187590187
0.652974778251725	0.277128725986088	-0.184920709575901	0.242989899079615	0.0037151346649178	0.0159285829393919	0.078565075566447	0.0549851796978935	0.0333521924190089	0.0098218588021548	0.00444856916235825	-0.0175653164755212	-0.0232930513712087
0.0265094854494244	0.00498556465502038	-0.00708651964180264	0.00797450470629422	-0.0010807809290798	-0.00257358122815446	0.00144386646000423	0.000697342795193606	-0.000587176172142458	-0.00182718107861713	-0.00175887853167511	-0.00304415495942236	-0.00384355148730741
0.56498270493113	0.268634427214246	-0.151596542384558	0.251835754889908	0.0166241653463821	0.0100267223609009	0.0661434069470123	0.042262415607756	0.0288230372062976	0.0133254438536415	-0.0148773159288657	-0.0176531752928638	-0.0401965252527996
0.460489639281504	0.31070060424359	-0.0950746706696066	0.324540366596044	0.00800155623135196	0.00851576107849161	0.123959005472363	0.0590909080500621	0.0741711001784338	0.00825865865492181	-0.00459618241042503	0.0218439481611788	-0.0396146141257884
0.0916989606314752	0.0598444575906986	-0.0199261661032443	0.0475021957956801	0.00523989140118628	-0.00568664470207217	0.0198111090510158	0.00759412014629728	0.00495333710334535	-0.000223376650442947	-0.00336684111561554	-0.00856938523035404	-0.00590181319542137
0.367354949307392	0.137330115151505	-0.077252603357514	0.251806176965115	0.0126451862687791	-0.00316258967560334	0.0619816434186017	0.0364461574146899	0.0214742202611377	0.00474129829658793	-0.00887344612734886	-0.0222273451512183	-0.0369334983414842
NA	NA	NA	NA	NA	NA	NA	NA	NA	NA	NA	NA	NA
0.93288503968254	0.0671149603174603	-0.343366858379697	0.0628828174603174	0.00176363636363641	0.00672466269841265	0.0171844246031746	0.0132479365079365	0.0103019543650793	0.00424414953102459	-0.00522707611832618	-0.00799597222222215	-0.0106074684078177
0.56145915842338	0.267947372061868	-0.149235004026973	0.250934971226676	0.0225251360250558	-0.0255116577877242	0.0674994877189331	0.0427652966910305	0.0429003466020864	-0.00149326088133417	-0.0195429829774162	-0.0142909464341207	-0.0300857119570325
0.56654932049854	0.178603110472794	-0.142117973093999	0.28280610263762	-0.0290317838293918	0.00126879261378821	0.0653577707247786	0.0527123363685366	0.0131404760010021	-0.0138814956078017	-0.0177439168968343	-0.0332955474383847	-0.0472879678944759
0.932439186507937	0.0675608134920634	-0.342707216761855	0.0632441468253968	0.0106863492063493	-0.0157374152236652	0.0270626884920634	0.0167808531746031	0.0093605853174602	-0.00252553300865799	0.00391442460317459	-0.0147915158758726	0.00410417658730156
0.0829540500229217	0.0116966102262392	-0.0185001825822644	0.044738593230598	-0.00214658969729027	0.00306393690752729	0.0134022588303407	0.00671114283963249	0.00484997809971333	0.000458673605118518	-0.00210585590893141	-0.00483611925813204	-0.00803026485305823
0.0118386367349283	0.00719510622956426	-0.00134720377826381	0.0117723594621387	0.00335772105997389	0.00180730394861763	0.00218815688062326	0.00483376615027891	0.00465806516035479	0.00258251250429576	0.00277131841566622	0.000877331646729033	0.00215074393217952
0.895015266955267	0.104984733044733	-0.320596706290994	0.0931144949494949	0.0131653481240981	0.00136271978021973	0.0387828282828281	0.0227005465367964	0.014302652000777	0.00726403395215891	-0.00674077922077931	-0.00523745490620497	-0.0173704715201165
0.0227370600938436	0.00983692399640804	-0.00329711371308848	0.0128726203211216	0.00501758798320795	0.00343956640620393	0.00729254233408038	0.00766364453402634	0.00533204157509033	0.00422857719470594	0.00194636657441129	-0.0019546486053379	-0.00179256712994462
0.930362162698413	0.0696378373015873	-0.341556486839787	0.0650211706349207	0.00407966269841264	0.00169795634920644	0.015899411976912	0.0145105357142858	0.00861396825396832	0.00288880952380954	-0.000279119769119651	-0.0147497619047618	-0.0165599293068043
0.0754802096827018	0.0579830213964774	-0.00804528066092576	0.0655294040990076	0.012021264719383	0.00478490257877279	0.0653782894328083	0.0155223223141057	0.0449851820277874	0.00840308364907792	0.0134545952332618	0.00497921809262671	-0.00119503139611075
0.450515046853649	0.317358151725284	-0.0894627729578641	0.328077344847652	-0.00487254787589109	0.0166962498495417	0.0740540102877933	0.0584683083567143	0.0266214624128641	0.00591185098682534	-0.022174282931771	-0.0368438540993271	-0.0561264963045493
0.0126508721559198	0.00825801498086132	-0.00199639526239932	0.0113878432458876	0.00373803742199695	0.00311876633456493	0.00323672114236106	0.00538012070293911	0.000225079639954296	0.00342840187828094	0.000539249348597533	0.00352590335080708	0.00330941543700795
0.93435630952381	0.0656436904761903	-0.344156003286891	0.0618186904761904	0.013885476190476	0.00890222222222214	0.0179540376984126	0.0137120436507934	0.0128782043650792	0.011393849206349	0.00120171626984122	0.0022193055555555	-0.00720943272005792
0.0327336122953376	0.0115480074563789	-0.0103348136182602	0.00733024736176729	-0.00159525793850042	-0.00454758096280401	-0.000584414921489494	-0.00182050206277424	-0.00257693558932858	-0.00307141945065221	-0.000404065583952902	-0.0038189442228428	-0.00570378663756599
0.0078544592520076	-0.000390894182527598	-0.00168256209692156	0.00553736920629125	-0.00157135229911048	-0.00150943962121144	-0.00193807974180942	-0.00122791488572335	-0.00234512139076481	-0.00154039596016096	-0.00262162199793281	-0.00352505962068802	-0.00350329791854566
0.0201217891281821	0.0323903626024636	-0.0025798604657694	0.016473077499794	0.033746380102308	0.0152816043632769	0.0145689628299143	0.0138960176305767	0.0108346877926219	0.0245139922327925	0.00839292706242093	0.00435677879611401	0.00872575884913767
0.883208650654901	0.069317202196186	-0.313969327583406	0.0995558875846374	-0.00619459063812011	-0.0186441981887223	0.0204196614496613	0.00877701597014091	0.000173010131530704	-0.0124193944134212	-0.013289480474591	-0.0232890587030293	-0.0251993935064764
0.552654452751945	0.318829007609473	-0.135294882885789	0.286086133764695	0.0134172868038467	0.00417318839141656	0.0853926468906286	0.0699423764453647	0.0312747982623111	0.00879523759763157	-0.0181964124783154	-0.0282013432777367	-0.0256136977979523
0.394769194630161	0.0728569547840631	-0.0754020523323707	0.311971842440783	-0.00742305117775804	-0.0122767665026625	0.0569892777202338	0.0280487641942028	0.0113438019011936	-0.00984990884021025	-0.0275468375495595	-0.043570423568478	-0.0588898934861397
0.420140153069465	0.119622255831284	-0.0867838512379412	0.307028317349005	0.0329181978747517	-0.00206668724846332	0.0830481250367677	0.0440673179635694	0.0325510269798552	0.0154257553131442	-0.022052653726463	-0.0205647720245573	-0.0418527369803827
0.105412809428736	0.0312321229883581	-0.0158879049403715	0.0834630472410912	0.0015328412025211	-0.00607791712618005	0.0197815752460545	0.0131143234566992	0.00438320923879741	-0.00227253796182947	-0.00772853608396246	-0.0130947741501456	-0.0151183052716548
0.572812895666036	0.284979870559335	-0.144089460735087	0.277484524827871	0.0253798676789397	0.0223901660455249	0.0972797841927936	0.0674073608275451	0.0461222835080634	0.0238850168622323	-0.000292116102017959	-0.0173820549042641	-0.0293181617483076
0.0199972009186159	0.032822357224904	-0.00219054412588415	0.0176575731153372	0.0158531898694836	0.0100586949650313	0.0181902294891662	0.0142299083147008	0.0136568524021247	0.0129559424172574	0.0132802067551195	0.0136180421870379	0.0213340740654002
0.301896794645765	0.104967893702179	-0.0526441122914612	0.245072734261155	0.0256083498494893	-0.00447810095083667	0.0669056889850871	0.0442293898806063	0.0262592244172437	0.0105651244493263	-0.0100785512928473	-0.0292737814940255	-0.0358664728333296
0.0873538593038377	0.0576536391637655	-0.0200559442023182	0.0433935757830355	0.0180804890970134	0.00501339001623462	0.0226731416077549	0.014800283427671	0.0108184774990434	0.011546939556624	0.0118773102738122	0.00590678996710459	-0.000579152393072019
0.0354579818923019	0.0105739670247924	-0.00933459140402755	0.01426078206919	-0.00117701358025379	-0.00330551971824695	0.00661326008341619	-0.000430179128108665	0.000423176598824918	-0.00224126664925037	-0.0010384155760538	-0.00467183913460915	-0.00128501957431951
0.0298481966211924	0.00197150232400407	-0.00748671751049843	0.0110445314392972	0.000212485020701363	-0.000317669390575277	0.00406257845261436	0.00237907139021339	0.000652002042780382	-5.25921849369587e-05	-0.00251490713514257	-0.0023788069743513	-0.00440863452312064
0.104281495027118	0.0357425975514423	-0.00403484998611023	0.124282021557573	0.0158663532450951	0.00453464911247778	0.0467142698479023	0.027704696549206	0.0234642851975213	0.0102005011787865	0.00818775296505986	0.00243385973428728	-0.00907681283186262
0.1139263582364	0.0903311580597817	-0.00957091184438449	0.119666026331342	0.0234179943651599	0.0232041300341579	0.0405464447352266	0.0302396838847789	0.025120472012161	0.0233110621996589	0.00703603657760378	-0.00693597025630141	0.0291614751904393
0.305735762306898	0.103649633526799	-0.0545688299944518	0.250970543165466	0.0181204699253009	-0.0182222510591643	0.0633825099789229	0.0489210554899179	0.024714054435106	-5.08905669316939e-05	-0.00170508664069463	-0.0201890010335049	-0.00125547723353531
0.278842488510754	0.0419137391569041	-0.0441154414657689	0.246618888255477	-0.0067743551944715	-0.015660407354769	0.0477476551322468	0.0268118893054653	0.00592250349561363	-0.0112173812746202	-0.0285887427632806	-0.0375274492555418	-0.0449826380038903
0.295762186571791	0.0436796207705005	-0.0523783433473412	0.249460300046766	-0.00878397305572826	-0.0118862208703263	0.0497782710713827	0.0269203682684995	0.00576030655892595	-0.0103350969630273	-0.0212678766131099	-0.0339714849635197	-0.0413794435129581
0.101162586084877	0.0731697851765581	-0.021943444425599	0.0523185718861808	0.0170774673949224	0.0232131833532454	0.0206542579019418	0.0140401323209794	0.00100835370895919	0.0201453253740839	0.00186086979941946	0.00640727895967853	-0.0105441211966293
0.576356325216269	0.370486518230469	-0.145638397299143	0.27769916462275	0.0272471369515418	0.0245484489200574	0.0949531207282092	0.0685834702420368	0.0865773983458108	0.0258977929357996	0.025866616886067	0.0148496153980627	-0.0252877011089002
0.209851810516021	0.138008847505026	-0.0390329102631075	0.156427056300146	0.0232749679995166	0.0134183198412291	0.0502143480737416	0.0402531121519349	0.0239724897708513	0.0183466439203729	0.00513124898670284	-0.00666569034482359	-0.0164746430874835
0.0741998997525437	0.0504549732352476	-0.00794732642215749	0.0552240587559196	0.0134360539688772	0.0107458100564906	0.0445076587878505	0.0543329808344389	0.01932347797043	0.0120909320126839	0.00422259550216103	0.0279984519918051	-0.00260132104150509
0.0865964431671615	0.0529692096098524	-0.0194743013037362	0.0445174745890544	0.00766344482005388	-0.000840662160693048	0.0296905076126038	0.0137635082206784	0.0187291043203862	0.00341139132968042	-0.000299659384933162	0.000336413312961539	-0.0049017645742068
0.000580629886554131	4.93786917258307e-05	-8.64346701133045e-06	7.19567973418388e-05	-5.07669128538401e-05	5.75036316026328e-05	0.000279943027914651	0.000106451060643323	0.000114945649201229	3.36835937439636e-06	-1.8805075953879e-05	-6.88996994281736e-05	-0.000152825598893856
0.32037668876462	0.0507311640321064	-0.0541752566437039	0.282547458622063	-0.00454433537414389	-0.0167505021993542	0.0511239427237743	0.0233246233292178	0.00609684142282818	-0.010647418786749	-0.0288345540051833	-0.0372454951541878	-0.0489933911098233
0.932691726190476	0.0673082738095238	-0.34443068634046	0.0624332738095238	0.0141887896825396	0.0120045833333333	0.0165238095238095	0.0106989285714285	0.0159221076839826	0.0130966865079364	-0.00419953373015891	-0.00148595418470421	-0.0121107173382174
0.573828675244944	0.369912527677169	-0.145768921212686	0.28224432014497	0.0300986571382922	0.0176317024475077	0.0960160303118142	0.0903714193227173	0.0299296299801539	0.0238651797928999	-0.00244103015977848	-0.00788108605300653	-0.00732080257836187
0.0160794492865715	0.0319800027432901	-0.00205744036416649	0.0125827111272832	0.00882693284142934	0.00588861906300052	0.0164185275514148	0.0287264996503221	0.010359988223662	0.00735777595221493	0.00883660957198237	0.0106637573324468	0.0172790928877611
0.889430941835942	0.110569058164058	-0.316882473515164	0.0968698518148517	0.00598730602730591	0.00530116133866143	0.0276969641469641	0.0225004090354091	0.00603786338661338	0.00564423368298361	-0.00360775571650573	-0.019285970720456	-0.0195837157613628
0.453197079941977	0.239949589735345	-0.107794365695027	0.258746750819087	0.0141535461762714	-0.00152043010826225	0.0690830166473017	0.0404468309188807	0.0297605583707347	0.00631655803400455	-0.00612201305894483	-0.0213306627916769	-0.0312881656987578
0.446576641015195	0.160206258173198	-0.105310995369295	0.261490273799603	0.00175787942055877	0.00175590299503658	0.0680623562331816	0.0464410894666202	0.0197551460190381	0.00175689120779771	-0.00938103234783411	-0.0182380601099285	-0.039091397880189
0.401718408093567	0.0760907859213001	-0.0777873514409747	0.312954580235614	-0.0112533989958373	-0.012507277881563	0.0623060110585943	0.035399935702067	0.00407010375948841	-0.0118803384387001	-0.0257822061530311	-0.044063408028057	-0.0547997566882644
0.295677374903585	0.0445968871124187	-0.0515079841846168	0.247274277066188	-0.00642368903827334	-0.00872722906176027	0.0583367191829423	0.0250803497491401	0.0126907616384086	-0.00757545905001683	-0.0171829959629199	-0.0338565133092991	-0.0425828147427796
0.45939183583281	0.314592831481646	-0.0934751730210883	0.324767840543095	0.00535896092913529	0.0604370074349401	0.0804703101831851	0.0554644857003723	0.0293143530303678	0.0328979841820377	-0.00992912336214608	-0.0307960900262248	-0.0439189717901929
0.0180323336220318	0.00308609535638756	-0.00568282247777741	0.00177604051465225	-0.00191332188252993	0.000850192539943589	0.000671928214032766	-0.000473494790966589	-0.00108040259654651	-0.000531564671293172	-0.0015579278857187	-0.00132996541361223	-0.00194734038871955
0.127421642944007	0.00888981277044179	-0.0238223695278603	0.0839326654327877	-0.00780605172882734	-0.0109844565938248	0.0129626001681163	0.0047373736857248	-0.00129608125669184	-0.00939525416132608	-0.0126378672110666	-0.0193094564023155	-0.019143948625464
0.933400317460317	0.0665996825396825	-0.34410311364614	0.0623996825396825	0.0128755158730158	0.00818384920634918	0.0246123908730158	0.0185851686507936	0.00880561507936506	0.0105296825396825	0.00366810592185585	0.00832512896825388	0.00258799443611946
0.00839601795916987	-9.03179951606808e-05	0.000120059902672536	0.00437804113575067	-0.00020385738172996	-0.000180308333858212	0.00328585047068699	0.00199814913111984	0.000819686218344738	-0.000192082857794087	-0.000837670259440678	-0.00152503783461019	-0.00203516968259293
0.481943670335684	0.263616182851195	-0.116847811082941	0.269616364419823	0.02613254702473	-0.0018930891225924	0.0963086534715246	0.0882812383233696	0.0480691700841859	0.0121197289510688	8.64604681937164e-05	-0.0260027789057355	-0.0320605044743925
0.931656547619048	0.0683434523809523	-0.342587654562194	0.0656434523809523	0.00067928571428566	0.00642261904761887	0.0188047718253967	0.0121857539682539	0.00582851190476186	0.00355095238095227	-0.00295512522200037	-0.00726562500000005	-0.0107649630230882
0.0647626663453356	0.0202996435957807	-0.00407183826884639	0.0701369019692327	-0.00125442125396774	0.0013402520468186	0.0232816124884026	0.0118229573343332	0.00788615466031378	4.29153964254247e-05	-0.00205403399263944	-0.00602199851593199	-0.011882984254626
0.573491143346051	0.369672620956573	-0.144627769922489	0.282023874277665	0.0745086543958857	0.0247539157441083	0.0945114080043841	0.0630660665476713	0.0432427941553967	0.049631285069997	0.0434318033861661	-0.0129130900149727	0.0112986530071305
0.294247559580038	0.0460477245840549	-0.0498289934833366	0.245797739288732	-0.00562581078483271	-0.0115635974919914	0.0478599136878033	0.028846654880853	0.00550695294601466	-0.00859470413841201	-0.0208085796638778	-0.0343951574894251	-0.0385936131012641
0.92936375	0.07063625	-0.342117852213226	0.0657029166666666	0.0127887499999999	0.00364926587301584	0.0185047619047619	0.0167342651098901	0.00993027822871562	0.00821900793650787	-0.0127251542207794	-0.00889778138528141	-0.00804944937007446
0.560865672384805	0.190309563533246	-0.149015823521097	0.252359095290185	0.0107539134292378	-0.00516809281828357	0.0553514091523584	0.0397649959462649	0.00737907488876988	0.00279291030547713	-0.0121530161672676	-0.0261589260979438	-0.0440690036542002
0.0261393415120159	0.00498920860553998	-0.00716594981015706	0.00863804741509831	-0.00239132163591879	-0.0012156635528871	0.00268376191024574	-8.73068124902544e-05	0.00130360946301711	-0.00180349259440294	-0.000977911348648806	-0.00268398802672986	-0.00408723793854286
0.655774427250414	0.272904526642806	-0.187215114616716	0.235912429809906	0.0212869028951256	0.00714489631534687	0.0802525184699111	0.0491505128213132	0.0411124784389644	0.0142158996052363	0.00468712811180383	-0.0118413970190786	-0.0311962994738108
0.152304597624918	0.097605563854603	-0.0268455689256577	0.115744795230022	0.0102667227126138	0.00121027094343784	0.0366548895135092	0.0228588148529379	0.0137181312261793	0.00573849682802582	0.00534120126816293	-0.00582967030518103	-0.0117553777281107
0.0366104771500985	0.0132332716812352	-0.0117630466375753	0.00586999344385224	-0.00112823045882871	-0.00640079072941318	-0.00218304836559744	0.00272396956649451	-0.00241693953982639	-0.00376451059412094	-0.00360701766093466	-0.00707512944559975	-0.00442734970075092
0.0808680861078531	0.00376155259859753	-0.0135752286614087	0.0530097242416604	-0.00749511074516344	-0.0049481126192176	0.0109161352464078	0.00634609573746676	-0.000179597502270562	-0.00622161168219053	-0.00927263507139608	-0.0119780847731346	-0.016491556924644
0.417317373028205	0.114275154017549	-0.0871069920714741	0.302412565623328	0.0578336863380223	-0.0199435289521747	0.0920967189499705	0.0721393112724012	0.0277829610255405	0.0189450786929238	-0.00367755346485915	-0.0173023582235846	-0.0352793204151502
0.450473474837101	0.244561063337503	-0.106459758519899	0.256728516039911	0.0165908878615655	0.00338485741717959	0.125077426918456	0.106597185259415	0.0899456448502824	0.00998787263937256	-0.0174232244591928	-0.0305702322268063	0.00541314701140899
0.02491300146459	-6.2067083426081e-05	0.000765292112009951	0.0188908321911248	-0.000500617116683182	-0.000685299557308859	0.00988529555459004	0.00547100841983951	0.00215698954507828	-0.000592958336996022	-0.00260480603499894	-0.00415854084748956	-0.00578656282544584
0.0244435808133251	0.0303649356347564	-0.00321188071235529	0.0165498572255374	0.0109737435746595	0.0131657730244534	0.0171910004661327	0.0148400296061274	0.0103099422107566	0.0120697582995564	0.0122758850211833	0.00890028835992779	0.00657377656438739
0.658187269254255	0.319928182190963	-0.187769975849973	0.239611117729532	0.0253997398638128	0.0560532152730711	0.080934537186478	0.0560818097237354	0.0399757816150809	0.0407264775684419	0.0016740880922419	-0.0164975665955811	0.00510584256020841
0.574773313336453	0.36702654456277	-0.143154050789231	0.281098465945684	0.0247145481153591	0.0137641946767793	0.148376096233969	0.0832363866089625	0.0391021692209181	0.0192393713960692	-0.00356892040243517	-0.0131960601833089	-0.0368269518868285
0.150496485975152	0.056025753733627	-0.0229111370165325	0.128256328304373	0.00828064153725724	0.0130314884719835	0.0405823090947149	0.0352183903643849	0.0187207222983002	0.0106560650046204	0.00365315656704651	-0.00361673754308611	-0.0115420838124992
0.0173337679936345	0.00482396346617475	-0.00331803262211352	0.0107832463958276	-0.000512613361393001	1.39237228683961e-05	0.00322941872046769	0.00209583098425983	-0.000464213555983892	-0.000249344819262302	-0.00139418919225414	-0.00126000648605891	-0.00210739778370113
0.0885297816634995	0.0030200142612964	-0.0174376457207306	0.0514730424063664	-0.00672038161708791	-0.00253505251597101	0.010657592873325	0.00473414547623513	-0.00056512385080025	-0.00462771706652947	-0.00853031811978165	-0.0102737014598662	-0.0154432384285981
0.000482757685306307	-2.50292378771027e-06	-2.20645066212414e-06	2.42437108349033e-05	-2.02011463901837e-06	4.26482778364374e-06	0.000203287747076497	0.000115900498195777	4.92942938362579e-05	1.12235657231269e-06	-4.47221859583569e-05	-8.33050453354755e-05	-0.000112200787287223
0.0360410478349031	0.00742423530201215	-0.00388512234461311	0.0285708425831461	-0.00027406414814829	-0.000338129388118634	0.00845834153114073	0.00420477018481176	0.00180960090646139	-0.000306096768133458	-0.00195392068812143	-0.00366699483596424	-0.00578820854701373
0.0182457671391146	0.00831105956793405	-0.00422999841549027	0.012128447162621	0.00214283224996273	0.00134385375285385	0.00054490185010889	0.0032095200074881	0.0010896756118675	0.00174334300140829	-0.00208381179818911	0.00124045002105097	-0.000457870877082024
0.301007579448158	0.103120698961472	-0.0526420070686463	0.247458245526331	0.0469365863759375	-0.00402939982654937	0.0692718663454914	0.0735860740404375	0.0244616097571138	0.021453593274694	0.00151054876684192	-0.0179988318292189	-0.0289351113986573
0.012266538544964	0.00880442706604406	-0.00146822478544471	0.0116472965887099	0.00358064238356914	0.00327003853615021	0.00595037655707923	0.00555633087299759	0.00569997646187745	0.00342534045985968	0.00398280923697509	0.00324834291223874	0.00339150935780361
0.436646224543818	0.0860404927766547	-0.101322120653224	0.260362031327417	-0.0043933194409233	-0.00507364974591595	0.0583454936959362	0.0355481093359292	0.0200454405649644	-0.00473348459341966	-0.019819334227937	-0.0328127427066077	-0.0460524778775943
0.546340030028591	0.218411271235582	-0.132551387618611	0.29168249201691	-0.00241193148185337	-0.00363333542780997	0.0643989961045988	0.039813795109864	0.0162635480904862	-0.00302263345483167	-0.0120936604345494	-0.034347441485342	-0.0534612054176182
0.905374404761905	0.0946255952380952	-0.326844735970919	0.0861851190476191	0.0244395833333334	0.0257414880952381	0.0356499404761903	0.0355264484126985	0.0387196726190477	0.0250905357142858	0.00674504492035743	0.010218097943723	-0.00115574706264243
0.57649735677089	0.277608669634915	-0.144560064526866	0.278419415715033	0.0137458754845593	0.0186185932271571	0.0827622689996922	0.0582036768670456	0.0381540184504121	0.0161822343558582	-0.00846316676838654	-0.0211872381700533	-0.0328169204841697
0.0295524000905322	0.0326307106764092	-0.00416482306534247	0.0191300410021216	0.00878460678332213	0.00982003168188251	0.0318605317929997	0.0104961574259069	0.027764820261854	0.00930231923260232	0.0114673436713888	0.00796375603838527	0.00754490962464964
0.545300921009701	0.225662369738011	-0.134251660593423	0.289795130838608	0.00775352418853592	0.00535898264544477	0.0715887145440133	0.0507070732221907	0.0269976060352993	0.0065562534169904	-0.0111360072740792	-0.030071951514565	-0.0435894830344212
0.131476864859933	0.0859245732421813	-0.0268089497503597	0.0837773075220955	0.00934965782703712	0.0280668334602437	0.0194627062909558	0.0409714836302053	0.0104180076447377	0.0187082456436404	0.00687968880529066	-0.00521601204199942	-0.014348748179248
NA	NA	NA	NA	NA	NA	NA	NA	NA	NA	NA	NA	NA
0.0951407396587952	0.0712444929932286	-0.0204400641805619	0.0508734920759467	0.00958652456839709	-0.00582639818513897	0.0198749400268091	0.0128751555939727	0.000372348808787504	0.00188006319162906	-0.00299428133128324	-0.00617039630230001	-0.000219271498924062
0.548785445289514	0.220330239187643	-0.135027894625265	0.292925331741495	-0.0049027693634357	0.00426516218579265	0.0686923561239325	0.0397792395082084	0.0193706400417812	-0.000318803588821526	-0.0180813632181991	-0.0352300000230308	-0.0514087450444801
0.643752896963091	0.17656923867229	-0.182356330879466	0.242203441956604	-0.00140321120327258	-0.0129335673536712	0.0506668879981601	0.0341402501433743	0.008827773854025	-0.00716838927847196	-0.0226468058641462	-0.0524179695893997	-0.0515946105467509
0.153199149671446	0.102910295315757	-0.0241201089936442	0.124274245009655	0.00604203098460326	0.00857336983641227	0.0736718394050377	0.0259309810014706	0.0174274543305364	0.00730770041050777	-0.00282246874444489	-0.00923652653188647	-0.0151003347588242
0.0914043003612425	0.00146774875737037	-0.0193341695470991	0.0501068588900169	-0.0065481242082195	-0.00439954489716937	0.00997056994604345	0.00524470980612517	-0.00208638355763184	-0.00547383455269443	-0.0100891067023179	-0.0119555995242751	-0.0165589514148883
0.126122563510402	0.0100328275155221	-0.0234071340391259	0.0837128525343797	-0.0049455897222633	-0.0056187142282703	0.0206753151552574	0.0116925899306051	0.000587310951420089	-0.0052821519752668	-0.00974111485762136	-0.0127040112803828	-0.0179953910018913
0.576285977695571	0.276642975193017	-0.146723560386748	0.280585832411402	0.0178033417131199	0.0167972151371624	0.0816710883210158	0.0611585007896042	0.024132077994675	0.0173002784251411	-0.00599658293744032	-0.0363295801372691	-0.0487737591871545
0.00541483680322413	0.000431174124423937	0.000229020187976593	0.00850918337784089	-0.000483021609084218	-2.18789985028294e-05	0.00175385495974339	0.000657836566855426	0.000292333388342412	-0.000252450303793524	-0.000846140924685179	-0.00107260202065347	-0.00176932107494906
0.928973492063492	0.0710265079365079	-0.34222952034819	0.0666610317460318	0.00812567460317459	-0.00573130966255975	0.0203904067460317	0.0127137400793651	0.00933699855699854	0.00119718247030742	-0.00511411897130654	-0.0023023015873016	-0.00846660270285271
0.894648796897547	0.105351203102453	-0.320596844268966	0.0924387572150073	0.00068946067821074	-0.00590455322455319	0.0231328625541126	0.0141718344155845	0.00535905608828313	-0.00260754627317128	-0.00871241813741808	-0.0188228787878787	-0.0187433779460274
0.0720093449171351	-0.00116220663995635	-0.0161294019189418	0.0348844619426312	-0.00320039518798489	-0.00171597211536632	0.0061754123004753	0.00177891334529826	-0.00282626653743669	-0.00245818365167561	-0.00824686075961326	-0.010131887624637	-0.0106380784723819
0.287014826226354	0.0433898071559404	-0.0463069561912276	0.249952996894152	-0.0049963306989782	-0.017725662872741	0.0485213954292378	0.0257710948634574	0.00846774945389911	-0.0113609967858596	-0.0270742923507279	-0.0295106958266776	-0.0403138159851166
0.0957022609897976	0.0708619258925848	-0.0202235648432549	0.0498489900592192	0.00299543716346762	-0.00411038123516227	0.0169445268909506	0.012145778810853	0.00598938076981187	-0.000557472035847328	-0.00970160873300623	-0.00669400527215568	-0.00496810006988678
0.414681379691841	0.114861003395115	-0.0836704014125442	0.304311508203531	0.0221279179001341	-0.00657803908490184	0.0693445531493977	0.0514838533812221	0.0253036766691599	0.00777493940761614	-0.0146468807238396	-0.0223161907028565	-0.0362966947316798
0.413168087222002	0.0770225801678662	-0.0829137559358585	0.304147779986126	-0.0133318139397632	-0.0119156578067316	0.0582150379402244	0.0351268016984433	0.0117341791830116	-0.0126237358732474	-0.0326117408430119	-0.0478103074976477	-0.0505661597595091
0.066111455445198	0.028994912657075	-0.00289251443003789	0.0615377700587863	0.01488884026018	0.00299963202592154	0.0342260437512987	0.0269966156851183	0.0150892406940123	0.00894423614305076	0.0083645937849962	0.00606559899602047	0.00523575198683592
0.893880328282828	0.106119671717172	-0.319755481674907	0.091566191863692	0.017053520923521	-0.00388055208680216	0.0301072907647908	0.0221331385281386	0.0169066062409812	0.00658648441835941	0.0121548755411256	-0.00795767108708278	-0.00940678661616157
0.0117600022411243	0.00773115230542507	-0.00137065358706685	0.0120552251530702	0.00339384285752494	0.00535053786350239	0.00498562728418845	0.000777097614283512	0.00531885585539671	0.00437219036051367	0.00347068741066642	0.000695228563638024	0.00398994217804077
0.10460785321357	0.0267515829088151	-0.00403078261867706	0.124961586924831	-0.000548836022471785	-0.00384365874785009	0.0377539894619315	0.0216788101555012	0.00838875838912841	-0.00219624738516093	-0.00599965006809883	-0.0114622885459063	-0.0170611535279772
0.934508432539683	0.0654915674603175	-0.344304303969833	0.0617844246031746	0.0130957341269841	0.00206240079365083	0.0233438888888889	0.0123505321067822	0.00687414502164507	0.00757906746031745	0.00626053571428575	-0.000559819624819657	-0.00678483134920638
0.0135396799489071	0.00841521692633958	-0.00210301191416707	0.0129046141086292	0.00392154476032975	0.00289707790237309	0.0066750429464395	0.00498829351213768	0.00526018083288092	0.00340931133135142	0.00324300524897997	0.00403445369388349	0.00264940556042646
0.546882727022568	0.217637148154867	-0.132769216908822	0.293511400030072	-0.0150441967545716	0.00266437090677141	0.0662763830934974	0.0472945406005927	0.0212716200339411	-0.00618991292390003	-0.0259865665379456	-0.0396017752638239	-0.053292735902389
0.645791307857348	0.177052785367477	-0.183706461584112	0.240652211738121	-0.00301879714107078	0.00633306620431773	0.0590248855077989	0.0476321876907849	0.00820787424556202	0.00165713453162353	-0.0163118844717737	-0.0333688042817525	-0.043445410811647
0.326594845853239	0.101399569098942	-0.0573805891091585	0.281719461968955	0.0371538170556799	-0.0150693317298835	0.0630714731423899	0.0535901503093463	0.00868221395212104	0.0110422426628982	-0.00648907902798707	-0.0183454794299661	-0.0294648637416545
0.16054268948206	0.105659585644946	-0.0277610487349332	0.124840231446485	0.00902089280018764	0.025844011546454	0.0414687198328453	0.0308615145992557	0.0168534450709257	0.0174324521733208	0.0147795506391189	-0.00110034617184912	-0.0107670562929547
0.0752023505747757	0.0495432055887857	-0.00781627013488723	0.0552050925949483	0.0137356850104446	0.00580976608266294	0.0234336085121059	0.0181951607731399	0.0154995826517598	0.00977272554655378	0.0037308599863156	-0.00146497480738608	-0.00309944618601145
0.641980197399144	0.175515079394113	-0.180297873275594	0.242257679345945	-0.00919078499163428	-0.0226839158078511	0.0586336431009814	0.030522166675599	0.0125923909335457	-0.0159373503997426	-0.0262180896359738	-0.0414936201650077	-0.0682395330998795
0.0645225383870851	0.0202554740165446	-0.00279027336886287	0.0619580360975714	0.00818329789397211	-0.00121668727418349	0.0251368681485535	0.014234430573197	0.011424632200772	0.00348330530989431	0.00153104272276541	-0.0040570849920569	-0.0117183212826761
0.131256778354959	0.0864353334648105	-0.0261606675986674	0.0840952885740412	0.00994731277004185	0.00213117661346751	0.0317932694436016	0.0213226546735192	0.0103716455853107	0.00603924469175468	0.000212882729030112	-0.00835939338960287	-0.0088112361437275
0.0467975644717741	-0.000676929880941403	-0.00631571165357969	0.0337296255262041	-0.00754593267183281	-0.00754307784193341	0.00377289266896368	-7.40357924084584e-05	-0.00333960295320884	-0.00754450525688311	-0.0103348854984507	-0.0122692861346864	-0.0141777512436949
0.0922637999032531	0.0110393930145103	-0.0150114128501286	0.0690118075058542	0.00144417858992589	-0.00223648883250084	0.0201186516368709	0.0133579201502254	0.00439985297051593	-0.000396155121287475	-0.00251185034158724	-0.00710433311266037	-0.00893449422234804
0.541183503121913	0.224099558023134	-0.130318424974364	0.293395418727819	-0.00636781948580434	0.00877824096935031	0.0744576297760569	0.0407425467078416	0.0228955742554746	0.00120521074177304	-0.0148142768772848	-0.032203619129139	-0.046248520087617
0.0473543244800522	0.00132556693028235	0.00180883825481261	0.0628525357400442	-0.000185732663789906	-0.000593809604858046	0.0189739001389982	0.0107079541103206	0.00535816870323876	-0.00038977113432398	-0.00440101761697357	-0.00783350585837897	-0.0101464108802166
0.161244215916311	0.103686193983777	-0.0270773903706475	0.126236031003629	0.0144628457020902	0.00777884168429144	0.0440784687160272	0.031994460017983	0.0153729241627552	0.0111208436931908	0.0321233089839995	-0.00605338457274424	-0.0127311185448999
0.300842581369534	0.0486791973122666	-0.0462206637078994	0.281964605733009	-0.00637078016103215	-0.00666580204245276	0.0537077965643045	0.0271833917785577	0.00624839976353264	-0.00651829110174246	-0.0230383215085089	-0.0358756810990924	-0.0484356516407487
0.932631626984127	0.067368373015873	-0.342931909790018	0.0631850396825395	0.0127491468253967	0.00800527777777771	0.0247650396825396	0.0188176884920634	0.0110539781746032	0.0103772123015873	0.00118285714285704	0.0044061904761904	-0.00490515616328135
0.930458611111111	0.0695413888888888	-0.341806997382401	0.0651342460317459	0.0123172924297924	0.0104509722222221	0.0222807539682539	0.0157037698412698	0.0136969579725829	0.0113841323260072	-0.00539291937229436	-0.0112015193833944	-0.00739198412698416
0.0518601661266821	0.0213603977278666	-0.0143469014509015	0.0169213507081718	0.00274916153561827	-0.00618254452346152	0.00990536182619449	0.00634029218669327	0.00391248585894748	-0.00171669149392163	-0.000569126317048668	-0.00257160711433157	-0.00301846782022303
0.539527596784338	0.110862922764934	-0.14209691597945	0.253632418731495	-0.000314547904341822	-0.0150729365647597	0.0539765236836846	0.0250406001601726	0.0120363156926941	-0.00769374223455077	-0.0140335124900135	-0.0709814345445962	-0.0467501933609948
0.376251777064512	0.221880849710247	-0.0820857486683385	0.252846733180388	0.00276743794124468	-0.0029581597795732	0.0582309434420624	0.0460714649724729	0.0642723198399876	-9.5360919164289e-05	-0.0117993811954842	0.00551681521016401	-0.0364673348349508
0.890487971195471	0.109512028804529	-0.31743969922251	0.0950536954711954	0.00547624084249065	-0.0087921686646687	0.0224831399156398	0.0168582733932733	0.00756562999500487	-0.00165796391108908	-0.0119328119675518	-0.0176300388317824	-0.0216339503327556
0.561317875605211	0.176140044997093	-0.138334230997448	0.28017282321327	0.00395071095246924	-0.0024279652072613	0.0671486526292047	0.0437982540783485	0.0268722981947549	0.000761372872603916	-0.0179620073499112	-0.0365511085540154	-0.0559437347451601
0.456667064563126	0.319252489889866	-0.0936526648573768	0.322015994769976	0.104937213591601	0.0108400979115065	0.107852473677614	0.0569455782186447	0.0372096410386418	0.0578886557515538	0.0353540391908383	-0.0238163455630359	-0.0126071992529357
0.0678426273995166	0.030247883472698	-0.00348013293433316	0.060462657708987	0.0183479783421266	0.00263633486025859	0.0346660145586471	0.0232836927281333	0.0195335848180405	0.0104921566011926	0.00533843075097835	0.00534227009270918	0.00135671914341973
0.454284207296035	0.152485851791658	-0.106865909262615	0.262658110453947	-0.00166701276415893	-0.00772899198845073	0.0524704071807163	0.0337245518708082	0.0116326727052134	-0.0046980023763048	-0.017123164110884	-0.0310843215447958	-0.0470971497841269
0.66071495353547	0.265693795599192	-0.189466349297164	0.238397434056715	0.0163509196810011	0.00430753291881669	0.0678707739571845	0.0445554602197856	0.022189549162751	0.0103292262999088	-0.00936847726811607	-0.0286807590950595	-0.0373324061126663
0.553440878745239	0.18971260580706	-0.146913017873668	0.258692090762463	0.0249088757076302	0.00825775622351832	0.0615245089563998	0.0409894502482682	0.0202754539845076	0.0165833159655743	-0.0133431730712124	-0.0273314829754462	-0.0406687322602441
0.471591942172918	0.173138816392243	-0.112397159566755	0.269217820244624	0.00492431811068594	0.0105096597362463	0.0732837273262882	0.0470772390854977	0.0211304357033638	0.00771698892346612	-0.00424588197687054	-0.029304110787912	-0.0366669203011941
0.276603279081599	0.0428114654433144	-0.0431423653968763	0.24592416818438	-0.00788424491547357	-0.0111363855035833	0.0520325664364769	0.0248386157798285	0.00817484087458664	-0.00951031520952844	-0.0189453075859278	-0.0349501306701189	-0.0417115149739099
0.300480666163889	0.0461246735295517	-0.0530698393788903	0.246997967151525	-0.00467344949660137	0.000766316301969272	0.0537320039526465	0.0283877956949946	0.00626289007819014	-0.00195356659731605	-0.0252201744255894	-0.0301854495020156	-0.0424375274006259
0.086752476454818	-0.000123296350769173	-0.0175095480645016	0.0484182556289193	-0.0045734614256551	-0.00488107713324183	0.0126930062940267	0.00453662685398218	0.00067603645677726	-0.00472726927944846	-0.00983419938615208	-0.0144618545757637	-0.0139430738106004
0.324318651650413	0.095202590812107	-0.0548992600371392	0.285431084018414	-0.00141277200055839	-0.0145786507611617	0.0707033121904445	0.0582376078390309	0.0253561275206437	-0.00799571138086003	-0.0106747800784865	-0.0274192181276328	-0.0322747976885776
0.575693072590279	0.364377272132186	-0.144187841565613	0.280816831500653	0.0294687152894649	0.0136061296737342	0.0954008594117323	0.101974052775169	0.074210980605291	0.0215374224815995	-8.72988677458331e-05	-0.0157064698191597	-0.0308612036353956
0.0337314014960954	0.0101156734694658	-0.0103805814963008	0.0074491537780763	-0.00631204734671436	-0.00494117510717699	0.000667505642904617	-0.00291848768257681	-0.00371948269567629	-0.00562661122694567	-0.00535342310417928	-0.00471121525923937	-0.00507836896675169
0.0439868247577736	0.0149456696299797	-0.01262626552696	0.0133268259515039	4.53381874020303e-05	-0.00412298656408815	0.00123619781497227	0.00502860529266202	0.00322839293104583	-0.00203882418834306	-0.00497584232539334	-0.00418240949495432	-0.00659167200059489
0.322732927765722	0.0974883629522743	-0.055993419572832	0.281667736593998	0.0246673140953367	-0.00637622099559199	0.0569429397374732	0.048409502745809	0.0322419842515639	0.00914554654987237	-0.0206954643884762	0.0077823896551743	-0.022961387595789
0.5476342216147	0.324508605096283	-0.133938200070769	0.289427413315841	0.019120295581733	0.0149220180437789	0.0876547426575912	0.0536960504898205	0.0302132117734837	0.017021156812756	-0.00434579326698548	-0.0188609612499032	-0.0397502871586848
0.563569942878178	0.268274822237988	-0.15186981486083	0.248554076758102	0.0173400343193214	-0.0154479394416177	0.0693743924484654	0.102534089182808	0.0219942281613565	0.000946047438851849	-0.0108401630539138	-0.00882833601719324	-0.0354000787865413
0.324853974064904	0.0980427926212925	-0.05764791364033	0.280833662937786	0.0254047091419344	0.0488710841926638	0.0705594968619771	0.0515568207607822	0.019757294885162	0.0371378966672991	-0.00402150937277018	-0.0173876533052086	-0.0293509336233144
0.0328022642748374	0.0104490590093138	-0.0101732292333117	0.00755618747263555	-0.00517968766089745	-0.00430599347180625	2.83829950815939e-05	0.000170861167713296	-0.00304676736517193	-0.00474284056635185	-0.00119429298166355	-0.000528831248082076	-0.00663896983989089
0.01455250794117	0.00168634022733537	-0.00465974124783217	0.00227433942332117	-0.0015529659683085	-0.00206907040348016	0.000901281673632411	-0.000986742205232474	-0.000454644815967197	-0.00181101818589433	-0.000863354885304748	-0.00110794225226288	-0.00118663395843963
0.0155905466763928	0.0220245477404013	-0.000384709355239383	0.0135712712603934	0.0162388215675949	0.00701333887009821	0.014328736973268	0.0118416429898222	0.0119047385437004	0.0116260802188465	0.00693600702647103	0.00843350058329482	0.00490269643513861
0.477231696929862	0.173137673582559	-0.114175623183706	0.272973528010916	0.0120554644840058	-0.00304603152527771	0.0694905596343175	0.0402098329089667	0.0121015661373758	0.00450471647936401	-0.0166021624190582	-0.0339432541518037	-0.0406712598894354
0.902441349206349	0.0975586507936509	-0.324019704950573	0.0889892063492064	0.00769567099567103	0.000861694996180273	0.0298552281746033	0.0188867460317461	0.0110230357142858	0.00427868299592571	-0.00358451921789327	-0.00848829266805162	-0.0151268166229195
0.0151266497987829	0.00927488653057264	-0.00177336895900756	0.00961915389880593	0.00531033768666877	0.00162237361928492	0.00701708217270796	0.00685098208353973	0.00455284375856061	0.00346635565297685	0.00105171405814184	0.00181828319046515	0.000936604780259582
0.434499903845771	0.0861687326648712	-0.101614285034471	0.26150768194321	-0.00568108129144101	-0.000915804788912955	0.0579923207567349	0.0360524589710928	0.0153680903319022	-0.00329844304017701	-0.0222554566651911	-0.0320526708042005	-0.0441629739814652
0.544961113495066	0.10919365828633	-0.142390175495933	0.255450014860745	-0.000126930213507737	-0.0399408174402288	0.0294301826395461	0.0163592467535486	-0.0214659821108119	-0.0200338738268683	-0.0218516189992192	-0.0499492538143799	-0.050817749659062
0.933169067460317	0.0668309325396825	-0.344075336460105	0.062289265873016	0.0119909325396825	-0.012879503968254	0.0171370337301586	0.0221085515873016	0.0119900730519481	-0.000444285714285675	0.00973896825396836	-0.000823873626373706	-0.0124319498556998
0.00828023121789604	0.00117648970849357	-0.000590086422104145	0.00985627967484446	-0.000299311802472869	-0.00166804350818404	0.00144465027406485	0.00130057013458243	0.000107137806035771	-0.000983677655328453	-0.000886405250835188	-0.00203708394634657	-0.00226409775779711
0.651236123006802	0.276709943825123	-0.185073109350339	0.242474557907642	0.0110064204597008	0.0153001993547237	0.0786176856378804	0.0569892348192638	0.041084657237483	0.0131533099072123	0.00582319292752187	-0.0178646629834304	-0.0337443255233929
0.0392218150069386	0.0080874436403236	-0.00531835326556203	0.0281789747346642	-0.00111480813334051	-0.000268854429169886	0.0101669543994552	0.00442731815819015	0.00168347150782346	-0.000691831281255197	-0.00275905706517271	-0.00695874398831046	-0.00646392184056473
0.882553180985681	0.0707520759083131	-0.313613904406592	0.100583723776224	-0.00473469135031623	-0.0248988569956875	0.0211889362304362	0.011257262795684	0.00212860623975697	-0.0148167741730019	-0.0135900782720461	-0.0212481861963378	-0.0269018570402336
0.0800400010275323	0.0411262593428011	-0.0196761903395061	0.0323311736350467	-0.00604328839369643	-0.00401214732515945	0.00951061505565386	0.0125930426280488	0.00364826989358304	-0.00502771785942795	-0.00504116876353213	0.00248277919448329	0.00166343606812956
0.855429393661894	0.144570606338106	-0.297222491430322	0.121100062992563	0.020931718975469	0.0325467406204906	0.0443846278027529	0.0474424490786991	0.0205277643883895	0.0267392297979797	0.00256349667693423	-0.00307997547591288	-0.0144245447740684
0.884026690947941	0.0704409102831821	-0.314848279840303	0.0990981647519147	-0.00835601809138575	-0.0156845929402724	0.0189625906732157	0.00459679235055876	-0.00193646820381632	-0.0120203055158291	-0.0133161187323814	-0.0178705644355645	-0.0360185102954348
0.0655398269263221	0.028904662982251	-0.00281359183577697	0.0605346116642663	0.0214068922241534	0.00567211968941392	0.0352353833359291	0.0225439861876049	0.0181507347782552	0.0135395059567837	0.0077524165628147	0.00177024240564112	-0.0023985526908345
0.229872924029754	0.103265299956281	-0.0367965371476618	0.193199439425619	0.0578803547491246	-0.00576299966226276	0.057772475309732	0.042203984971621	0.0141320217086101	0.026058677543431	0.00226787733780356	0.0136375141823946	-0.0240631946333699
0.323307285807901	0.0514674588243298	-0.0532998669850396	0.284217939988647	-0.00973559915475147	-0.0182357291486258	0.0563231097928469	0.0289937432321117	0.00963956713316649	-0.0139856641516886	-0.0235234456187317	-0.036948291956423	-0.0467442485507609
0.131654394387007	0.0876728492231047	-0.025454314654895	0.0822754224328185	0.0139934838204884	-0.00970590403267282	0.0322563647310239	0.0241797381679305	0.0131817230944042	0.00214378989390779	0.0170818585125928	-0.00395455847877518	-0.0122916937534336
0.134434511929524	0.0117648298525098	-0.0121492564920145	0.13547770059642	-0.0035061410594881	-0.00801389387050594	0.032404502389722	0.0158157304220071	0.00517756558308349	-0.00576001746499702	-0.0136101781716976	-0.0204360149053586	-0.0270205249666784
0.0737636558902274	0.0493375485778926	-0.00782950386610987	0.0548842252794731	0.0768139159560034	0.020868744195318	0.0283015887462693	0.0193758037891714	0.0121371582023238	0.0488413300756607	0.00558668311422278	0.000397960381334467	-0.00318610913253958
0.277368962738771	0.0455474419583835	-0.0429058428479596	0.245321365660164	-0.00383460129475766	-0.0126034576972737	0.0553100477380862	0.0303262418592486	0.0118296664756372	-0.00821902949601566	-0.0171218475873379	-0.0302828209356743	-0.0413797806184952
0.548264629872322	0.316891732968888	-0.135081090302646	0.29146404457181	0.0908551102533431	0.0160799319707807	0.080329251962459	0.0525042965568958	0.0225681697634257	0.0534675211120619	0.00792366242349618	-0.0267597933100934	-0.0480168575405003
0.0250802881861169	0.000699517433328866	-0.00657823565721505	0.00872650011620937	-0.0012629409665652	-0.00183836443380459	0.00224634582244313	0.000628061153406446	-0.000651894964294693	-0.0015506527001849	-0.0031538836754084	-0.00279008289866324	-0.00434587662214833
0.647047067410956	0.176805863346508	-0.183177069841658	0.239138381796039	-0.00591710470889983	0.0186499083991915	0.0585701444090782	0.0440806027986045	0.0175768209619628	0.00636640184514581	-0.0143572002447988	-0.0381953420157235	-0.047258668746551
0.901982023809524	0.0980179761904761	-0.324988014155196	0.0893882142857143	0.00511533882783877	0.00316504960317454	0.0267993582112332	0.0183862644300143	0.0152508288239538	0.00414019421550671	0.000420075965700817	-0.000413478327228378	-0.0200751620948497
0.133064187013742	0.0126378382429465	-0.0119913503192549	0.136767094547362	-0.00476155577658313	-0.00255290375986217	0.030272264839542	0.0190256344546093	0.00661188868807566	-0.00365722976822266	-0.00987614681283396	-0.0207086018946822	-0.0259026962455077
0.0757513637005486	0.0536832880895381	-0.00717781312877344	0.0581242017988766	0.0187345548675862	0.00305763408473061	0.0370935492348558	0.0231166813551106	0.0197483266906552	0.0108960944761584	0.0159453963838664	0.00140928648845585	0.00392074621362924
0.0310746203344002	0.0114339115329892	-0.00935100996081163	0.00796149484660936	-0.000453880954864226	-0.00135697763173979	-0.000915341670189682	-0.00154990011809009	-0.00189176423979343	-0.000905429293302007	-0.000131834175673098	-0.00332961992139851	-0.00449518006088876
0.284193181420815	0.0453326817591845	-0.0459057208556613	0.245627249094986	0.000913538121947721	-0.00701843654285161	0.0485792285416658	0.0270238886406836	0.00213219354230815	-0.00305244921045195	-0.0175381973733922	-0.0315038563661097	-0.0457469364570366
0.019011017505152	0.0328743257094026	-0.00186678193156008	0.0171404997602008	0.00993246919962486	0.0110770919115027	0.0148796765971462	0.0181580577483961	0.0134251392714659	0.0105047805555638	0.0100222047369175	0.0108907591802321	0.00843111839236273
0.0093864052484511	0.0324412364415341	-0.00051055732372433	0.00951131961166308	0.0105424574299177	0.0102635097803109	0.0154705505054144	0.0145210252354357	0.0129140899643053	0.0104029836051143	0.00943614468501809	0.00908795863583664	0.009934182397335
0.55285254943949	0.318912113868467	-0.137167386858772	0.288088772163802	0.0136325278981045	-0.000650850233289146	0.11855720038704	0.0486615436900498	0.0296574159991052	0.00649083883240764	-0.0135681483139189	-0.0263223416671128	-0.0432303023627993
0.568860596514054	0.281374253177951	-0.142591307525505	0.282996777348367	0.0234814799004898	0.0193629189747355	0.0863872315247651	0.0651794552517786	0.0348110852791111	0.0214221994376127	-0.000273186286810834	-0.015204893486484	-0.0425203480143628
0.0611942988298733	0.014349619289882	-0.00233931516787284	0.0574621792561095	0.00654498349952729	0.00121166894236389	0.0235219953379768	0.016756127938144	0.0107728262871977	0.00387832622094559	-0.00408130240781162	-0.00371603404720412	-0.00779765796764236
0.564752578413223	0.17860693822516	-0.140375771312423	0.27990515158312	-0.0134285686604498	0.00300759617565682	0.0616993608960403	0.0491789169724368	0.0235829702266248	-0.00521048624239651	-0.0220080851880985	-0.0411727078316937	-0.0494227059874219
0.546533124591513	0.111750067963908	-0.144073743038584	0.257990848217558	-0.00379482256869612	0.00243989088466035	0.0258848052385009	0.0156380608845758	-0.0113676433209774	-0.000677465842017888	-0.02975558037439	-0.0662565114253377	-0.076246438356514
0.278070112394889	0.0432924248465972	-0.0437043319530886	0.247146358741068	-0.00535893052977737	-0.0124832809015861	0.0526846536327693	0.0304428241034892	0.00670877984094398	-0.00892110571568172	-0.0187515952408858	-0.033007576065186	-0.0462704848275535
0.477883316839092	0.168684320843212	-0.113872165918263	0.272118895635576	0.00913306717939499	-0.00890003593853311	0.0574311128119861	0.041386532506627	0.00410507574794594	0.000116515620430913	-0.0126160907109858	-0.0379125587062026	-0.0441958752841293
0.557022220135652	0.191971364757855	-0.148245398027836	0.25271903571061	0.00752995804017242	0.0034148449811785	0.0700127235786215	0.044061261526169	0.0221445446280893	0.00547240151067541	-0.00954433037129221	-0.0253637374967163	-0.034442176695845
0.905719265873016	0.0942807341269841	-0.326689868803275	0.0867819246031746	0.00266929292929285	0.00875101190476202	0.0282129419191919	0.0205234325396825	0.00350263350355784	0.00571015241702744	-0.00271686223498724	-0.00912908501220999	-0.0136771762265513
0.191461287387163	0.075452891455164	-0.0316256829380213	0.159343620379368	0.0194212551950568	0.00336292480044445	0.0538281632344271	0.0334003981830657	0.0221298620379908	0.0113920899977506	-0.000565360847689156	-0.0113491519182057	-0.0125221910042362
0.035947327755966	0.0133250990244306	-0.0115396952783509	0.00532379135067158	-0.00284131314025353	-0.000797574324599121	-0.000171799015724124	-0.00196692529429329	0.00361030801282603	-0.00181944373242632	-0.003930502935312	-0.00144113434169473	-0.00308469726433147
0.020032304759448	0.0253215893551443	-0.00100859405886894	0.0173357582375614	0.0185138595552597	0.00310344028062862	0.0173195763547473	0.0158373100475528	0.00920864696933986	0.0108086499179442	0.00806358434817137	0.00680731791631103	0.00223424084882962
0.852093481240981	0.147906518759019	-0.296696271578758	0.122787815240315	0.00351800005550007	0.0108342496392497	0.0427536300505049	0.0314107278138528	0.0225937239167995	0.00717612484737495	-0.000827676208595363	-0.0113510768706483	-0.0180601043820945
0.21770357343215	0.0221619193920365	-0.0222264936566463	0.25561818897337	-0.00529309428112251	-0.00398083859224482	0.050333089203213	0.0282170660618038	0.00836265914712273	-0.00463696643668368	-0.0180816163391689	-0.0306191435279708	-0.0389878107176785
0.893571020923521	0.106428979076479	-0.319453055656838	0.0936772474747475	0.0137985028860029	0.00601966810966825	0.0255681348512599	0.0120086426767677	0.0137135227272728	0.00990908549783553	-0.000672816558441647	-0.0147138000879129	-0.0199169827972953
0.0905952288481883	-0.000189468376357763	-0.0192156604534321	0.0496826543437734	-0.0069980531773096	-0.00631465736497505	0.00766463721204613	0.00237342561324608	-0.00105245409285418	-0.00665635527114233	-0.01137403452859	-0.0123556733142986	-0.0134206639155539
0.456980250364229	0.31767887871748	-0.092176220881887	0.326932414024654	-0.000698356941434997	0.0645427801371146	0.0846280649579519	0.0991674139034405	0.0321888388065709	0.0319222115978398	-0.00771182794270303	-0.0206367812250427	-0.0383721655470294
0.56912574292168	0.277774546275724	-0.141991755281402	0.281255880082657	-0.012372116195671	0.0164628022609635	0.0843242094063541	0.0578356005199799	0.0349832188284876	0.00204534303264625	-0.019241740516429	-0.0242142799344245	-0.0412096095976268
0.903350376984127	0.0966496230158729	-0.324948750294383	0.0861837499999999	0.00864339285714266	-0.000501100288600398	0.029591865079365	0.0216652083333333	0.0189221329365078	0.00407114628427108	-0.00336550626252852	-0.00984396062271076	-0.0110583893883895
0.013021941911543	0.00810877033665986	-0.00125978269041397	0.0130297302504794	0.00376631541265007	0.00312137394608239	0.00398359557439328	0.00499716944670335	0.000397121946853546	0.00344384467936623	0.00400959032748143	0.0026874350305418	0.00236073301426781
0.00854798544615002	-0.00169976114191106	-0.00143340683641364	0.0048412586224428	-0.00202029652973266	-0.00254072350884667	-1.321224913595e-05	-0.000947364697162299	-0.00096616900755056	-0.00228051001928966	-0.0027403806404638	-0.00276869805909897	-0.00356058372242933
0.411265071027614	0.075617346447506	-0.0809404420521489	0.310230489036677	-0.00637247785596734	-0.00677299047486746	0.0605914117865279	0.0362817142995248	0.0119034176889368	-0.00657273416541743	-0.0234755137780149	-0.038570908311687	-0.0535361993343199
0.663505823281273	0.316499097350496	-0.189962577527508	0.235688778874896	0.024138487903157	0.0131673175858924	0.0778992453002404	0.0701089931629589	0.0301612906304987	0.0186529027445247	0.00829305503380773	-0.00512748699392851	-0.0183315741567125
0.65975359427661	0.269894566725546	-0.187867288262227	0.238747420562795	-0.000100850314129874	0.0126816906054433	0.0652059956724761	0.0482739078800635	0.018773255807545	0.00629042014565673	-0.0124788925958929	-0.0227831839365674	-0.0417996495709367
0.664940808408255	0.267557145620855	-0.191487730271366	0.236840933489263	0.00853090423122893	0.00791837166278153	0.0667741217212918	0.0404556014032726	0.0296950842686081	0.00822463794700523	-0.00702088342892671	-0.0254863082791188	-0.0442668036422632
0.66493155932959	0.316041673283223	-0.189625806318991	0.236937123072688	0.0239690906797954	0.00482920974340839	0.0781467131775189	0.0859825531086938	0.0361880116545714	0.0143991502116019	0.0350376045447723	-0.0109146051819394	-0.029795770546539
0.453114638726141	0.187372565701076	-0.0899170768571995	0.32643242815486	-0.00420698656843288	0.00758528166524863	0.0763281320943144	0.0530800007641668	0.0220189902357132	0.00168914754840788	-0.018734214822493	-0.0307783705252053	-0.0469262638758792
0.35432919443198	0.070322788449479	-0.0711003550531836	0.254838478378393	0.000683760961136093	-0.000982532291537885	0.0595348172570903	0.0341947731738888	0.0171548905509279	-0.000149385665200896	-0.0136295683786083	-0.0280226889204447	-0.035783655427064
0.544294058872332	0.225009826392727	-0.132457753466517	0.291809558530688	0.0061172505413809	0.0105573176254663	0.0804693100368484	0.0484979792198614	0.0234986719471236	0.0083372840834236	-0.0126350334610165	-0.0313969359428825	-0.0422301790777933
0.905837142857143	0.0941628571428571	-0.325681344069892	0.0869100793650793	0.0320867857142857	0.000838619852369771	0.0372997962454212	0.021508125	0.018024246031746	0.0164627027833277	0.0156819182900433	-0.00166203175598556	0.00493843753468759
0.904379305555556	0.0956206944444444	-0.324511254188494	0.0879135515873015	0.00105218253968253	-1.35798923298625e-05	0.0273936805555555	0.0157132368326118	0.0147841666666666	0.000519301323676391	0.000873342907092844	-0.0115529000350141	-0.0145169169903883
0.894891630591631	0.105108369408369	-0.320600237601309	0.0935869408369409	0.00481221708846713	-0.000413437950937956	0.0248008677433678	0.00535200681263182	0.0092537985625486	0.00219938956876464	-0.00809971771284279	-0.0179306048751086	-0.0210947090650148
0.894299071067821	0.105700928932179	-0.32070182424117	0.0948878336940837	0.0426300955988456	0.000275730519480599	0.029721038059163	0.0248125622294373	0.0157471293290045	0.0214529130591631	0.0115604527417027	-0.00765938460844706	-0.0116514200537595
0.0795148246412366	0.00385067511184435	-0.0127882701318142	0.054399093111721	-0.00423271063946995	-0.00537928223920571	0.0136080395170942	0.00478478152295829	-0.00176731137797846	-0.00480599643933784	-0.00890860351392629	-0.0111539173629262	-0.0152453777295164
0.144239733321063	0.0539411423004584	-0.0234707019174773	0.119113149328115	0.0133410636879568	0.00480667000134638	0.0387603357133082	0.0226624507427835	0.0157364716597361	0.00907386684465161	0.000840018187186042	-0.00457696232013607	-0.00684982638811796
0.57698272732223	0.276749919514647	-0.144212051387837	0.281088738570077	-0.000343079191939988	0.0172141079097702	0.084710872997348	0.0556090817937975	0.0331353439551749	0.0084355143589151	-0.00439187347919989	-0.0234025679435992	-0.0411138804250013
0.928476865079365	0.071523134920635	-0.340548811880327	0.0665036904761904	0.00630228174603187	0.00294809523809536	0.0181227976190478	0.0123613392857144	0.00618435921717186	0.00462518849206361	-0.00255537767628067	-0.00875153409090912	-0.0152150225468974
0.931716309523809	0.0682836904761905	-0.343253457824435	0.0639932142857144	0.0254603571428572	-0.0112619128787877	0.0237329464285714	0.0152985416666668	0.0119971527777778	0.00709922213203473	0.00470517496392509	0.00195315476190483	-0.00558836802086793
0.546232497962144	0.221697480913126	-0.132906804769942	0.290687157728901	0.00585041116838314	0.00565569451028203	0.0812169196442993	0.0496168624121283	0.0208908925766851	0.00575305283933258	-0.0157625629082259	-0.0368936457199329	-0.0497777374676335
0.101529525308445	0.0623767116432587	-0.0232319632314007	0.0488650592021129	0.000155003060987313	-0.0046846202968221	0.0197937095836897	0.0128100667754221	0.00115371973066081	-0.00226480861791739	0.00725945662002064	-0.00883886493978417	-0.00927948553099822
0.00924154493951742	0.000666379447376811	-0.00219937805674424	0.00446185626330479	-0.00142653324966008	-0.00226970931357086	-0.000415865866875567	-0.00209841641920252	-0.00237313296649401	-0.00184812128161547	-0.0022186698191932	-0.00324068260499017	-0.00318355609912534
0.932548373015873	0.067451626984127	-0.3426643906037	0.063626626984127	0.00298174603174595	-0.00210952020202015	0.0160325	0.0109008531746031	0.00601916666666669	0.000436112914862896	-0.00267828938422687	-0.00459726917282066	-0.0143260894660895
0.420009958616347	0.120787404896059	-0.0845382837795124	0.304994115061953	0.0247684674096656	0.0483226044453763	0.0609699441129971	0.0534058260697933	0.0264288112923509	0.0365455359275209	-0.0104187053264953	-0.0292458761404135	-0.0294184181696045
0.931779523809524	0.0682204761904762	-0.343612467611235	0.0635454761904762	0.0140189285714286	0.00421107142857147	0.0206719399350649	0.0211640178571428	0.00832102299253035	0.0091150000000001	0.000883601190476258	-0.00243750450937952	-0.0119148094960594
0.892670734126984	0.0766163451717156	-0.318677157114362	0.0954125992063494	-0.00392415723165718	0.00376821386946402	0.0176457750582751	0.00936373223998233	0.0081272167579155	-7.7971681096578e-05	-0.0138090285573601	-0.0145249336774337	-0.0166249585504364
0.90472119047619	0.0952788095238095	-0.32651073637263	0.0867049999999999	0.0181858333333335	0.0204282142857143	0.0308663818411979	0.0166357833139084	0.0187087914862916	0.0193070238095239	0.00677937908496729	-0.00824121663059163	-0.00383259650072154
0.371376253308147	0.136201527101978	-0.0782647805373407	0.256078430313402	0.0127515230010676	0.00608266488816389	0.064938305012569	0.0432441534856596	0.0239666784276155	0.00941709394461576	-0.0110684858339485	-0.0243494426698134	-0.0351508796492509
0.476167802011147	0.175311762647308	-0.115536885910029	0.266948252879958	0.0184747619121969	0.0040683850553852	0.0728875762240821	0.0490143594261483	0.0288783843395823	0.0112715734837911	-0.0140646489333091	-0.0265363820871018	-0.0380201317819039
0.906073670634921	0.0939263293650794	-0.326679674883291	0.0855346626984128	0.0349017460317461	0.00197553571428577	0.0313107043650793	0.0390433753052504	0.0196165404040405	0.0184386408730159	0.0143695734126984	-0.0142739322436893	-0.0104801815545565
0.901681984126984	0.0983180158730158	-0.324073130789867	0.0886346825396824	0.0191753878066379	0.00209888666888658	0.02578378517316	0.016743850108225	0.0141570688339437	0.0106371372377622	-0.00278251623376635	-0.00728443841697524	-0.00728829705017209
0.102738623251926	0.0300561105378057	-0.0148855368474691	0.0848373912324019	0.00340956325755404	0.00609702125381441	0.020860691834306	0.0110313967311789	0.00608990232465718	0.00475329225568422	-0.00529534034621724	-0.0099130531692421	-0.0137782848700894
0.0483708672997478	0.00438331140455111	-0.00961825534991341	0.0282746232262894	0.00217793307755583	0.00272488339082104	0.0119179134059947	0.00760874679349439	0.00477904134907256	0.00245140823418843	-6.47540069173003e-05	-0.00312774533009611	-0.00445146631547921
0.852261889360639	0.147738110639361	-0.295926907207884	0.122781708707959	0.00676182081807075	0.00761203990453996	0.0412095987345987	0.0273703982047364	0.0124582156813774	0.00718693036130535	-0.00775258264944123	-0.0163861007692577	-0.0221763678104008
0.0292803450902667	0.0316357338368537	-0.00394748357984778	0.0202817935107915	0.0137576167483597	0.00462228980155754	0.0305822184298496	0.027069203200483	0.015605344764276	0.00918995327495861	0.00798078074407382	0.0119871033343435	0.0193562510812025
0.119115808921118	0.00772352645997097	-0.020819313591113	0.0844643474812353	-0.0063534451428254	-0.00254187162670497	0.0138534256962388	0.0100446541761314	0.00259630584946939	-0.00444765838476519	-0.00927141381293677	-0.0156693683077632	-0.0194202410771004
0.0879428662968927	-0.000441103617858651	-0.0179594558055812	0.048485383516388	-0.00711073087375903	-0.00404674302113947	0.00875066763964037	0.00275007003468872	-0.000104856527662456	-0.00557873694744926	-0.00984341309577721	-0.0130843577139391	-0.0142322723779076
0.93255371031746	0.0674462896825396	-0.343427816836671	0.0636212896825397	0.00130509920634925	-0.003842876984127	0.0139959722222223	0.0104217658730158	0.0101083928571428	-0.00126888888888887	-0.00770567856485627	-0.0155479653679655	-0.0160880799062049
0.547845425411275	0.217245946181988	-0.132616102374429	0.292031901063898	-0.00182935144918861	0.00194499310050211	0.0636371315387239	0.0409097216289537	0.0250402911459906	5.78208256567514e-05	-0.0255876291669629	-0.038956217783965	-0.0481530382323592
0.883694006410256	0.0698671714901595	-0.314263368833111	0.0997405173992675	-0.0113926310495061	-0.00757989836187212	0.0192735891885891	0.00271980114581416	-0.000589496973048775	-0.00948626470568914	-0.0149434200210622	-0.0248208749139051	-0.0300801072306794
0.138003083395692	0.016113108385488	-0.0129108332638415	0.139459375135907	-0.00479524215427368	-0.00488511564548055	0.0303628938297177	0.0183484843431076	0.00545524244391438	-0.00484017889987712	-0.0141241195925068	-0.0206560724376051	-0.0282020935951747
0.907870634920635	0.092129365079365	-0.327114004871457	0.084454365079365	-0.000492486402486447	0.00926304834054825	0.0190237927350426	0.0202382341269839	0.0112541215728715	0.0043852809690309	-0.00541767764914824	-0.00436946081696099	-0.012331041349002
0.0766138793741148	0.0568404607096672	-0.00912283421857474	0.0663576035446945	0.00664335444968241	0.00354252883418704	0.0257610344172768	0.0264910182348741	0.0101909391286681	0.00509294164193472	0.00214025055626249	0.00140567612847733	-0.00213087319843652
0.84234923007548	0.0864567506580192	-0.290788402113116	0.12910950008325	-0.001089377483112	-0.00147991408412673	0.0344319793564279	0.0208268687709705	0.00601203269909067	-0.00128464578361931	-0.0107661341675623	-0.0208889135859209	-0.025265952028106
0.0776154110316396	-8.48336860015397e-06	-0.0140629947445291	0.0508558910007946	-0.00831625237353144	-0.0077991855743627	0.00738375356859947	0.00226318603685532	-0.00412441499947921	-0.00805771897394707	-0.0105412093361759	-0.0141350745169374	-0.0160992646973388
0.447048994084921	0.1551335997651	-0.105325754421209	0.26139606686737	-0.00332266016847704	-0.00513774312785598	0.0568865920639901	0.035512013334756	0.0124454892816924	-0.00423020164816651	-0.0167375979719121	-0.0343634982428411	-0.0426738428725966
0.65441433879854	0.274698868697358	-0.186973618425724	0.239369286088412	0.0145758305382405	0.0143586302971427	0.069258856109593	0.0560825146412491	0.0353686407178256	0.0144672304176916	-0.00572473191162792	-0.0246512600704019	-0.030895798439299
0.455124267858298	0.240905219016531	-0.110235794824647	0.254276000531605	0.0141710863361236	-0.000585590182509033	0.0634926972734948	0.0439943711753963	0.0390597894851196	0.0067927480768073	-0.00702769806426351	-0.0199017122709591	0.0121639110869113
0.0815570390829729	0.0416561624103875	-0.0204187992063151	0.0330154320833927	0.0158289541808136	-0.000588977628515897	0.0298983480243268	0.0172143170050549	0.00339864570069276	0.00761998827614882	-0.00649633313908679	-0.00924260695639119	-0.0116866250124733
0.0271353828872399	0.0010249611754059	-0.00712013353562784	0.00989672382206496	-0.00230397590289711	-0.00353228752837706	0.00245040255189209	0.000237731610219328	-0.00111834939262612	-0.00291813171563708	-0.0036491468890291	-0.00430984221602642	-0.00380635386824536
0.664141573716899	0.315909498379113	-0.191722081299598	0.237152257581317	0.0249876436146985	0.0191707467387322	0.102534022520414	0.0823190002668205	0.0277559844367836	0.0220791951767154	0.00651417891009398	-0.0157415929599631	0.00851402592282868
0.451506457271516	0.316139551636513	-0.0915619927868006	0.328811059655588	-0.00189351796890491	0.00692056378179612	0.10523142913327	0.104975121743901	0.0262342468943892	0.00251352290644563	-0.0133008941779414	-0.033684702317347	0.0139415698894299
0.546667462996668	0.217457802963947	-0.133790191989743	0.291233525938365	0.000440807237614416	0.000699774250790153	0.0692574061924025	0.0451050788619656	0.0196789669108963	0.000570290744202229	-0.0230315802368373	-0.0361221308482191	-0.0558356867449634
0.0345151216842906	0.013979369380684	-0.0111468823698137	0.00593848237621598	0.000864057121288002	-0.00651053089483111	0.00286007577196629	0.000154521167589163	-0.00238902064308598	-0.00282323688677156	-0.00308851774276671	-0.00467557141890674	-0.00372378297592377
0.932862599206349	0.0671374007936507	-0.343759459297282	0.0623707341269841	0.014997996031746	-0.00132462301587311	0.019847123015873	0.0128502236652235	0.00545745039682533	0.00683668650793645	0.0109717757936507	-0.00721232120884796	-0.00951218170718182
0.085968677454696	0.0111813060058549	-0.00959260823035941	0.0814375299113567	-0.000628380443520718	-0.000480248194568378	0.0218014310332325	0.0127973404417487	0.00589857964926493	-0.000554314319044541	-0.00593599425394647	-0.0103931777097358	-0.0140571437203778
0.934319484126984	0.0656805158730158	-0.344263545132005	0.0617055158730159	0.00132337301587293	-0.00787783730158731	0.00714478021978016	0.00978539321789318	0.000924488256841105	-0.00327723214285713	-0.00267864538239548	-0.00915540313852814	-0.0191858773171274
0.892588064574315	0.107411935425685	-0.319042781571578	0.0948538546176046	-0.00275159451659457	-0.0108895976245976	0.0198605411255411	0.0188637346681096	0.00129191558441566	-0.00682059607059615	-0.0120874057004872	-0.0184452665594211	-0.0239579259914923
0.929616607142857	0.0703833928571428	-0.341905666713107	0.0647429166666667	0.00661351731601734	-0.00480309794372302	0.0190205817099566	0.0106344976551226	0.00134185223681538	0.000905209686147157	0.00099902326839818	-0.00694000249750248	-0.00796206224331231
0.476352878373105	0.260363271078457	-0.11528353625364	0.268273568891677	0.0157284782058521	0.00662527378080624	0.0808073040430656	0.0468439130520844	0.0235500675058226	0.0111768759933292	-0.0143674671013466	-0.0215698127614018	-0.0385992821466906
0.0191851418592984	0.033393437813521	-0.00158919695286654	0.0183100894856863	0.0156272092915606	0.0136381672992261	0.0191951023547836	0.0169344432414922	0.015051753026754	0.0146326882953933	0.0247032980445275	0.0104897632976662	0.00757113031880687
0.0456314063442458	-0.0042149292267734	-0.00629147132350651	0.0317398243452683	-0.00706200057484836	-0.00813793046454135	0.00424752677385355	-0.0015077954976551	-0.00538986158412842	-0.00759996551969486	-0.0103182712064541	-0.0123029904728638	-0.0138145128520165
0.923684087301587	0.0613829309406763	-0.338130730700263	0.0711575793650793	-0.00238541305916318	-0.0135331384332043	0.0131168948412698	0.00524498876123869	-0.00498627078073277	-0.00795927574618371	-0.0162704916590762	-0.017128304061135	-0.0307577600397969
0.895570027056277	0.104429972943723	-0.320308522213297	0.0923930681818181	0.00979731421356411	0.00335114357864352	0.0321123538961039	0.0282942311854811	0.0095166783910533	0.00657422889610382	-0.00270120983183486	-0.00924046748508633	-0.0120815656565657
0.571509135584481	0.28317897033614	-0.144428712468125	0.278299491115286	0.00575028591584559	0.0171526012164382	0.0894579280034411	0.0694662481024505	0.0402742730120379	0.0114514435661419	-0.000724570649620948	-0.0149431951237665	-0.0296102421846334
0.932365	0.067635	-0.343346803447142	0.0626695238095238	0.00376228354978358	0.00352684523809532	0.0158941666666667	0.0131460416666666	0.0086222222222222	0.00364456439393945	-0.00356425144300143	-0.00779197639166396	-0.0141647633178225
0.858252850760351	0.141747149239649	-0.298390848148922	0.12037353951604	0.0162003238428238	0.0133866806559454	0.0422415738428238	0.0248407992701742	0.0216608023920525	0.0147935022493846	0.00644088765401263	-0.0149890621651102	-0.00952199495031114
0.478821653965625	0.261798625799708	-0.11659310504389	0.269929671253187	0.0128307574882571	0.00979909585104943	0.0751345728077412	0.0430989755183802	0.030079055176572	0.0113149266696533	-0.0080894298838336	-0.0144591135007378	-0.0388237699812927
0.889224303335553	0.110775696664447	-0.317450815433037	0.0989031691919191	0.00217817676888332	-0.0116809221334221	0.0351960574148074	0.0241657886557887	0.00646663357475852	-0.00475137268226944	-0.00535896588061069	-0.0120960079728278	-0.0255294507689592
0.078445132160395	0.00857875245292297	-0.0162797249261225	0.0451246683845473	0.000645754332965001	0.00249453711922525	0.0152523058654919	0.0117058705048342	0.00498315593675237	0.00157014572609512	-0.00040832633274264	-0.00415683140782665	-0.00528158692740076
0.0132609881372988	-1.82887570558017e-05	-0.00223917086537354	0.00757699309575564	-0.00162769073613292	-0.00127633092201474	0.000717564018507805	0.000474918336372289	-0.00113658277119234	-0.00145201082907383	-0.00220174575886631	-0.00340930378501313	-0.00404586574315443
0.661599593326363	0.319327216861814	-0.190517488226563	0.236527871541429	0.0127444363908635	0.00516578638397447	0.0810631497813523	0.0564634470546825	0.0368242457978266	0.008955111387419	-0.000635146239556961	-0.00885661648211666	-0.0202150212450191
0.0730299773133608	0.0452641984734608	-0.0185505049233628	0.0290264412252075	0.00768972262991945	-0.00197572697298128	0.0115134335269644	0.00948066910141733	0.0119802606733688	0.00285699782846909	0.00292399329934846	-0.00105722797652368	-0.0041597177177491
0.110629056985881	0.0166942590125059	-0.021403474291885	0.0723520188040579	-0.00200604186299845	0.00123260858844594	0.0203261644428127	0.0107198395977637	0.00794667137900913	-0.000386716637276255	-0.00404360199479138	-0.00653612993739823	-0.0114110630433296
0.577247625521317	0.276610596565545	-0.147362855279642	0.277335467086636	0.0114520447244258	0.0166407102893359	0.0777510348493121	0.0588963669684631	0.0299839340849065	0.0140463775068809	-0.00769115504871387	-0.02983545673393	-0.0397221611732259
0.300447393335988	0.0468201509731985	-0.0529058713052994	0.247701235865519	-0.00409616602295265	-0.0139225437752902	0.0501288375661714	0.0285987604739031	0.00363959967138	-0.00900935489912141	-0.0208616391928035	-0.0341088789762595	-0.0461000107406611
0.308598987040075	0.0498211100914126	-0.0429576097526091	0.31044217645759	-0.00122497520750764	-0.00187834955147198	0.0648455265806309	0.0361784578144075	0.0132807248812195	-0.00155166237948984	-0.0203196407626621	-0.0361434562920671	-0.0434995158576038
0.931784265873016	0.0682157341269841	-0.343359718649875	0.0625824007936507	0.0090103769841271	0.00654954906204908	0.0233662698412699	0.0207458531746032	0.0191778273809523	0.00777996302308803	-0.000445772005772005	0.00406946428571431	0.0049149603174603
0.111914222018504	0.0683680331583326	-0.0233098373224258	0.0687858993950232	0.011709388223839	0.00309163532329262	0.0221171434547905	0.0203264727631996	0.020846925565509	0.00740051177356579	0.00949925754029687	-0.00282603969278281	-0.00665833470301389
0.205935328514703	0.0298007789234622	-0.0276719443869171	0.191120047878566	-0.000864650154846741	-0.00338787597646395	0.0438337115963225	0.0252296349869421	0.0100227155028112	-0.00212626306565536	-0.0137852402622008	-0.0251891303805211	-0.0312869077224118
0.545130880814183	0.22454515198491	-0.134114395525745	0.286895200274244	0.00238885491822449	0.00657122707744673	0.0759015400030032	0.0479891892851328	0.0250341789530809	0.00448004099783561	-0.00926172753534171	-0.0363059788611991	-0.0439759744027087
0.0791985630545553	-0.000468296835442375	-0.0143789629730374	0.0513220318047245	-0.00453554126632759	-0.00702983332670755	0.0108493980689516	0.00391285371946669	-0.0013022292081709	-0.00578268729651757	-0.0113043968260156	-0.0134772420147319	-0.0135512787495902
0.0895261357913341	0.0626846493135042	-0.0198940116058607	0.0470954361965341	0.0118335395356702	0.00304511507297749	0.0195136626231592	0.0201066502783925	0.0188812903072149	0.00743932730432387	0.00469490080226659	-0.00231754755681449	-0.00288961149680915
0.0394951572908345	0.00855563576285675	-0.00553639593625546	0.0283351656693932	0.000291086460778196	-0.00133706182394041	0.00973203749086313	0.00535723708048422	0.00150418453774824	-0.000522987681581107	-0.00297963483623209	-0.00524901625125387	-0.00669524331384524
0.0095324216983106	-0.000602854268855434	-0.00163516609050531	0.00528645913343601	-0.0018945838285977	-0.00214829713363615	0.000261631270830422	-0.000736484603689283	-0.0018691704461385	-0.00202144048111693	-0.00249549297176704	-0.00316233157275557	-0.00359528324999128
0.322749644927798	0.0501435461286479	-0.0546490385212426	0.282540595773679	-0.0057324002602997	-0.0137242100470492	0.0541004259173772	0.0226778816878624	0.00351815763558444	-0.00972830515367445	-0.0205696221139157	-0.0400049293979149	-0.0523639629581727
0.0918208450876337	0.0104349657359554	-0.014447316190292	0.0680045702814248	0.00377404320368921	0.00107764869443076	0.0213754360808659	0.0140197513961669	0.00590135931526059	0.00242584594905998	-0.00552705240750177	-0.00705395531185207	-0.00756026774850814
0.186145804228257	0.033168118963486	-0.0298478217330273	0.156689590850349	-0.000410108626728994	-0.00747341744862873	0.0340249752407692	0.0217424904961589	0.00973474937701105	-0.00394176303767887	-0.0123651011538537	-0.02427237305598	-0.0281790934215155
0.931828412698413	0.0681715873015873	-0.342800785165987	0.0642132539682539	0.0105414682539684	-0.00289723304473299	0.0211009623015874	0.0190432936507937	0.0047104662698414	0.0038221176046177	0.012537242063492	0.00129939935064938	0.00272277777777785
0.932853174603175	0.0671468253968255	-0.343425494245254	0.0623468253968255	-0.00136499999999995	0.00563742784992793	0.0201711706349208	0.00871355769230786	0.00656674603174623	0.00213621392496399	-0.0110320535714286	-0.00857565399877891	-0.0175440773809523
0.0342128250618489	0.00248614320154453	-0.00815414993714877	0.0144570174293252	-0.00452965394387378	-0.00329678683237197	0.00313250640363701	-0.000637604165739936	0.00155995605759727	-0.00391322038812288	-0.00340489537053982	-0.00364719454828043	-0.00546322978382039
0.224517761029124	0.0290045429413908	-0.0346536557843487	0.193602209176349	-0.00330196336882954	-0.00456683995396226	0.0416701244851344	0.0259179704797366	0.00941350679446024	-0.00393440166139589	-0.0152301094151785	-0.0240800098334137	-0.0311713094745817
0.115632885608358	0.0684113582401382	-0.0236212930462255	0.0706555861840638	0.0164968921513907	-0.00247650449612882	0.0249384362972222	0.0360624933433812	0.0114929110877083	0.00701019382763092	0.00890140856475601	-0.00182666419404284	-0.0049963129296446
0.0761972846109079	0.0564811022712565	-0.00781185934300049	0.0686054307156248	0.00895359414890738	-5.32920035473811e-05	0.0260410065548862	0.0178285647770167	0.0129125520643826	0.00445015107268	0.0326159404170376	0.000252486681559555	-0.00217261646151262
0.445436801132107	0.155900680513457	-0.104495316440913	0.260044876123067	-0.00288402626857365	-0.00427715990254446	0.0574350214016439	0.0344103436228793	0.0114048898000256	-0.00358059308555908	-0.0218466907421535	-0.0350924846230103	-0.0498332128988316
0.933962003968254	0.0660379960317461	-0.344147182286381	0.0620213293650795	0.0109322023809525	0.0036999007936509	0.0183544246031747	0.0182854960317462	0.014375029761905	0.00731605158730164	0.00182066710336459	-0.00473864357864362	-0.00618851821789312
0.895272702020202	0.104727297979798	-0.3200495640319	0.0943534884559885	0.0126308297258296	0.00439651959151965	0.0269839646464647	0.0199714971139971	0.00781703053890559	0.0085136746586747	-0.00807995504860637	-0.0114709124090994	-0.014182722938611
0.327321872320732	0.0971881709854208	-0.0550820556805465	0.27980873454604	0.0205261994547168	-0.0114314472076587	0.0702659602584493	0.0465648618363456	0.0232808579624674	0.00454737612352907	0.003602124422245	-0.0249208659274303	-0.00411922083270905
0.309052999392349	0.0483001355909957	-0.0427117108174703	0.309106437800175	-0.00629592601384493	-0.00357480906968977	0.0619190721726082	0.0381804299809599	0.00839698907563075	-0.00493536754176732	-0.0234139720881026	-0.0366671655028315	-0.0470139162274282
0.407807616120671	0.0757985092609191	-0.0811960766626637	0.306399980921762	-0.0115868377907202	-0.0148560987148206	0.0560962576077249	0.0356755695520624	0.00701890893461765	-0.0132214682527704	-0.0306331282283627	-0.0435375897410167	-0.0602136296308962
0.0936051903455864	0.0592212468110435	-0.0208055999059268	0.0476584268673511	0.00655049059067642	0.000165311068163781	0.00978258623326568	0.00908759435935036	0.00541132336330824	0.0033579008294201	-0.00754094839019376	-0.00307546573686002	0.00153199185978103
0.895691351010101	0.104308648989899	-0.320105334907901	0.0924000104062602	0.011987756132756	0.00473320450382941	0.0293308085664336	0.021593748196248	0.00690217209873445	0.00836048031829273	-0.000624753024753066	-0.0054680522969679	-0.0112270716089468
0.130499058202877	0.0859584555913371	-0.0256647184121827	0.082278610245635	0.00986179501634571	0.00182459984759206	0.0302835864310657	0.0299614382597984	0.0112243709766434	0.00584319743196887	0.000892927536622817	-0.00517750292731506	-0.0124463230699759
0.456610825030546	0.0951647624428469	-0.105584356562321	0.273525452748154	-0.00473025330726851	-0.00794087027780815	0.0608582616802221	0.0412539521269509	0.0155493600131364	-0.0063355617925383	-0.0208827247815177	-0.0370642748112534	-0.0472206321844627
0.142679555469651	0.054542274598728	-0.0215643966478362	0.11764946923681	0.0161962100091305	0.00947816290202394	0.0362222527239829	0.0291614322545967	0.01400345193899	0.0128371864555772	0.00113066628337624	-0.00634421693456391	-0.00452416802618721
0.55999076924969	0.271799413689796	-0.150326394166988	0.254639578435037	0.0314136973342463	0.0115880375353352	0.0730648328578501	0.0873622860037886	0.0343545447293431	0.0215008674347907	0.00322126145788049	-0.0221288485228462	-0.0309938852305566
0.553103325726493	0.194386055875398	-0.146934035648057	0.255293532625597	0.0175316464612466	0.00259390759193034	0.0697461833308208	0.0519580983142536	0.024292655495093	0.0100627770265884	-0.0139902859588877	-0.0226591914798037	-0.0359221441479325
0.905464940476191	0.0945350595238095	-0.325632661507469	0.0863880898268399	0.00773642107892103	-0.00709552308802319	0.0295780555555556	0.0177615376984127	0.0191509767316017	0.000320448995448919	-0.00605086274836286	-0.00464265806927	-0.0159086156052504
0.217677256265875	0.0219641889235993	-0.0217006646991494	0.255126533715543	-0.00139597157373714	-0.0103563762065837	0.0515027923241159	0.025153907337936	0.00886650153386653	-0.00587617389016043	-0.0193197694003845	-0.0288487330300849	-0.0390582362240158
0.455285614226549	0.180520634788462	-0.0912786503417519	0.329062694308173	-0.0112496499741824	0.0017747858299389	0.0650150033529224	0.0419038329743567	0.015698585515692	-0.00473743207212174	-0.0244455044470724	-0.0401003461664254	-0.0610001478689589
0.891143259240759	0.108856740759241	-0.318833362518351	0.095280009157509	0.000178300474035664	-0.00423003867769656	0.02022051510989	0.0186947474053722	0.010752903709852	-0.00202586910183045	-0.00607010898823412	-0.00811052408171897	-0.016433473178868
0.0168252791185038	0.00897844211122055	-0.00288608105065852	0.013190017564275	0.00317021126111284	0.000247244248617204	0.00308097568607937	0.0041848893015021	0.00309144793528388	0.00170872775486502	-0.000832816382463599	0.000903264721794833	-0.00110554944986824
0.889788024614275	0.110211975385725	-0.318071742085986	0.0960544357031857	0.00402487581862598	0.00284850857475871	0.0268568563381064	0.0187772290781115	0.010868638410201	0.00343669219669229	-0.00816387296731047	-0.0154957002025751	-0.0180907188023963
0.931982123015873	0.068017876984127	-0.343676613328995	0.0634762103174604	0.00210930555555544	0.00381861111111115	0.0170407936507937	0.005005887029637	0.00820888888888882	0.00296395833333329	-0.00726035894660892	-0.0187369592907093	-0.0144983234126984
0.111532322907037	0.0699200727714227	-0.0229439947587415	0.0690199282922826	0.00784118221653243	0.00679604583774886	0.0323804677710341	0.0278670430280142	0.0147064324085525	0.00731861402714064	0.00548710588130902	-0.00269694598173385	0.0170847975415461
0.00403481369976115	4.25980277304816e-05	0.000123578724392805	0.0035558963878108	-0.000133739880656597	-7.82864522870935e-05	0.00138820211996965	0.000699261223635634	0.000309318648208374	-0.000106013166471845	-0.00039579141810018	-0.00069898182396745	-0.000992405059151126
0.904404087301587	0.0955959126984127	-0.324620408611463	0.0865292460317462	0.00426472222222229	0.00497454365079375	0.0285638095238095	0.0229625694444444	0.0125187400793652	0.00461963293650802	0.00136828622766116	-0.00732519161394152	-0.0158750357505449
0.577274414777151	0.365448869086468	-0.145394717327552	0.284105336353137	0.0225789037799665	0.0177760193889753	0.0856143229056892	0.0603216731846745	0.0795538118267253	0.0201774615844709	0.00614813476793497	-0.0170781250837239	-0.0365539625754805
0.0685616151247058	-0.000511227201832457	-0.0107998172394068	0.047884605670137	-0.00481034800267047	-0.00191036482245591	0.00979990653872105	0.00522992629634821	0.000297009924329031	-0.00336035641256319	-0.00817413574442436	-0.00873027587718561	-0.0138858662368854
0.417112942333687	0.0758563428348291	-0.0841205993810777	0.30726616774612	-0.0145397909233509	-0.016091435523681	0.0589676820514862	0.0321954208316781	0.000778025961330642	-0.0153156132235159	-0.0279286169751018	-0.0409893469463392	-0.0549291701734239
0.851008407287157	0.148991592712843	-0.29502136823152	0.123468973665224	0.00116282745032747	0.00211483547498259	0.0341832848401599	0.0285590312465313	0.0166859992237296	0.00163883146265509	-0.00566672863557149	-0.0148286581823749	-0.0204426427603355
0.851954549062049	0.148045450937951	-0.29559680351393	0.121583798701299	0.0093472165334666	0.0100152344877344	0.0439532783189034	0.0269665286796537	0.015233031066156	0.00968122551060047	-0.00461718137534117	-0.0110514587842713	-0.0173326371994018
0.927899821428571	0.0721001785714287	-0.341186107965001	0.0659347023809526	0.00502373015873026	0.00187353174603178	0.0200894742063494	0.00802536714102897	0.00561202113858383	0.00344863095238102	0.00107272817460335	-0.00848081057831052	-0.0159497177128426
0.932638234126984	0.0673617658730158	-0.343469503692587	0.0624284325396824	0.0144375992063491	-0.00122246031746032	0.0212587499999999	0.0172780014430014	0.0121462103174602	0.00660756944444441	0.00391390873015862	-0.0103760663051261	-0.00201247023809537
0.39770209814443	0.0737625563043662	-0.0771583503672211	0.307512908181187	-0.0134575440966113	-0.00617090970747963	0.0582205521686315	0.0325969796915415	0.00574974234847586	-0.00981422690204548	-0.031259058505309	-0.0392191108742822	-0.051417642190403
0.0910436368158518	0.0621640127370094	-0.0204858315904834	0.0455304291777506	0.0155792133709022	0.000180045770243345	0.0276279022759749	0.0176136282985865	0.0103741154201421	0.00787962957057277	0.0117796153679475	-0.000415515322652743	-0.0027859459948306
0.450360009034542	0.317259271622455	-0.0898407190023732	0.329983323520761	-0.00550614631715851	0.0134386110731081	0.136945532278216	0.0548877825973988	0.0239941743273537	0.00396623237797478	-0.019725966885728	0.0267141029728366	-0.0524177623318876
0.546677275735195	0.221742710935933	-0.13349853430434	0.289529162225197	-0.00176690764188558	0.00635283032241618	0.0674002527696016	0.0452433005733071	0.0253626608716133	0.00229296134026535	-0.0229028337658527	-0.0362138675843101	-0.0466263480616222
0.0196543327605182	0.0338148172529029	-0.00229862111299163	0.0162467958116815	0.0101010103241404	0.0102843675771968	0.0155892406785572	0.0110075963798568	0.0122942446182412	0.0101926889506686	0.0250905915859196	0.00697283763310751	0.00774725340381786
0.276984795711184	0.0436531338919312	-0.0436107742976004	0.243905090240898	-0.00271550590254688	-0.00182920104319856	0.0446751583519147	0.0270900019391856	0.0108477030509662	-0.00227235347287269	-0.0192720010649617	-0.0300117034490874	-0.0398738345285178
0.392843072398354	0.0735335943877724	-0.0735168458357118	0.310599209803448	-0.00336719946555963	-0.0239688585562752	0.0586117602965219	0.0298854961071444	0.00537845864801267	-0.0136680290109175	-0.0314412680149313	-0.0480646678060066	-0.0558678215212879
0.14364812508633	0.056615441131198	-0.0204042662285275	0.127926157300778	0.0192626871215324	0.00389451874889823	0.0418458986751808	0.0300701640248747	0.0264397231468608	0.0115786029352153	-0.000766363262455744	-0.00327506661482788	-0.00774305108540299
0.345584805110194	0.0685851827389406	-0.0685973732291393	0.255245955398863	-0.00048224147355741	-0.00371587030287218	0.056449283359559	0.037740861294136	0.0190706209520919	-0.0020990558882148	-0.0170228199633877	-0.0240723887838402	-0.0426222539882927
0.561811847774763	0.269490378562666	-0.150252548748082	0.251156753825188	0.0223795612875806	0.00473337298545262	0.0931499234986256	0.0417776548080464	0.0374589441338031	0.0135564671365166	-0.0101544816070424	-0.0237246242332875	-0.0470124795400129
0.85240895021645	0.14759104978355	-0.296175416476536	0.12196604978355	0.00792848006160496	0.0107679697345139	0.0439393831168831	0.0275311759074259	0.0222265410549417	0.00934822489805942	-0.000790142977256991	-0.0103523422788405	-0.016960821435509
0.896173869047619	0.0742959299972618	-0.320208940790214	0.0950523214285715	-0.00511501429126415	-0.0128634848484848	0.0170260217907093	-0.00955732516788765	0.00613756920163178	-0.00898924956987446	-0.0131599713251359	-0.0194209064559451	-0.0208818779182068
0.398583258619036	0.0720334922086188	-0.0769351849249778	0.309983458556118	-0.0149376537400501	-0.0201384029264789	0.0510651948056571	0.0229217397813268	0.00934464603354229	-0.0175380283332645	-0.0267669816913463	-0.0468288821480178	-0.064767883520899
0.105678708225165	0.0324607388111441	-0.00396897421320468	0.12414316910968	0.0197074747036297	0.0102552699520788	0.04302698489273	0.0267057235767897	0.0201513919361195	0.0149813723278543	0.00201142827605155	-0.0016982067419455	-0.00848326242933109
0.529004679205765	0.126032391204868	-0.124131804620705	0.296870788917871	-0.00821820937110196	-0.0121393180259863	0.0585348262398659	0.0360137165541963	0.0125301074630761	-0.0101787636985442	-0.0255141205494298	-0.0457114487457568	-0.0662932437973573
0.11441170944042	0.0732571865459175	-0.0197513830799484	0.0865428972397507	0.0101750538001347	0.00754660391381062	0.0288840337864956	0.051924021225172	0.0127062638159777	0.00886082885697266	0.00323591717322129	-0.00378656500113862	-0.00860488455537908
0.175517658319407	0.0343482537970783	-0.0258205768562529	0.156799185883963	0.00330829923666057	0.00214258286156813	0.0397987495078005	0.0237455604211826	0.0108164888304489	0.00272544104911435	-0.00626242983841643	-0.0134926442046867	-0.0231985240413972
0.302412823640353	0.102134774231686	-0.0538187514249809	0.245785439508292	0.0271538222101662	-0.00085551478978807	0.063613187949362	0.0452231602790832	0.0235773407503262	0.013149153710189	0.0135897394599112	-0.0148477515388289	-0.0329541824874024
0.661075532793452	0.318509312054287	-0.190359396863779	0.236162486182798	0.0248976030528648	0.0576505432438807	0.080814664721544	0.0646560400276758	0.040437428263413	0.0412740731483728	0.00180100415745332	-0.0125811530489385	-0.0212573548484144
0.853522478354978	0.146477521645022	-0.295670774197799	0.123797454489954	0.00762673312798301	0.0138318163780663	0.0391199792568542	0.0272299454018203	0.019021619581399	0.0107292747530247	-0.00343110292485305	-0.00909970932662119	-0.0195616718752739
0.101855182134866	0.00651434780492441	-0.0153782919725272	0.0820861017686202	-0.00549471952225622	-0.0062323649696521	0.0158444205763547	0.00995662595758362	0.000921185360566512	-0.00586354224595416	-0.0109705117477978	-0.0169181664746402	-0.0197832500130111
0.0870833820724505	0.0560897152437177	-0.0198095235103014	0.044372045663939	0.00839400442726697	0.00687160376220036	0.0188441179865111	0.0145320650286142	0.0301968519289342	0.00763280409473366	0.00748423326122956	-0.00131986436674197	-0.00113865943191502
0.902818134920635	0.0971818650793652	-0.324189234859873	0.0889651984126986	0.0116073412698414	0.00800988095238109	0.0283080456349207	0.0210044406288157	0.0109511854118105	0.00980861111111131	-0.0018174314574313	-0.00425143113830606	-0.0112008243903927
0.893261987734488	0.106738012265512	-0.319809347112199	0.0941780916305917	0.0115081926406927	0.00403360028860034	0.0268611372655122	0.020192536075036	0.0158108296564546	0.00777089646464646	0.000654565295815313	-0.00800687062937067	0.000441789252414337
0.855755963619714	0.144244036380286	-0.296508192251572	0.124367304778555	0.01155912989788	0.0114337459762459	0.0416071203102453	0.0400664813658564	0.0215512311993562	0.011496437937063	0.00523288981121217	-0.0120109811929341	0.0200878244671995
0.220715392641734	0.0258901909912268	-0.0347558489474076	0.190832290831652	-0.00823849981081837	-0.00347914263772925	0.04469744328667	0.0252153187565163	0.00685442155441207	-0.00585882122427381	-0.0149990769960027	-0.0248246795730384	-0.0349070835170424
0.931397123015873	0.068602876984127	-0.3421441532115	0.0643874007936509	0.0115632936507937	0.00310357864357869	0.016384554889555	0.0128512103174604	0.00750425054112558	0.00733343614718618	-0.00172332799145292	-0.00587919282106786	-0.012270119047619
0.00105981897000508	4.65128063938851e-07	-3.64100996478748e-05	8.02524564410922e-05	-0.000100350160251671	4.14710157264474e-06	0.000373112340792178	0.000316796304118669	8.90298759585869e-06	-4.8101529339513e-05	-4.82309722123226e-05	-0.000263227852952874	-0.000290354500113101
0.373136589565908	0.222682802147837	-0.0806291561956494	0.252784744293761	-0.00471096657543912	0.00617098860352688	0.0581794525638953	0.0382109807425975	0.0148171634720228	0.000730011014043852	-0.018683590463891	-0.0287880773747121	-0.041523562058108
0.575681960880372	0.28168132281954	-0.145041304115427	0.281231963072389	0.0111881011077442	0.0129966504408799	0.0815618770311594	0.0641561454821113	0.0355370394189275	0.012092375774312	0.00135366487014865	-0.0206094710608299	-0.0423291140689498
0.88340378954379	0.0711206767410644	-0.313787686898842	0.0998874802974802	-0.00192200463343861	-0.0100519009013863	0.0146539782092907	0.00908506369726769	0.00107054764679759	-0.00598695276741246	-0.0145508045067678	-0.0214256968389614	-0.0274203311730672
0.102834964862697	0.0741481302953691	-0.0222649483036411	0.0535110185354327	0.00735810820691621	-0.00750272298313173	0.028300840965662	0.0274166646308566	0.00865671468770024	-7.23073881077618e-05	-0.00236593295899865	-0.0031337426875552	-0.00653379938273096
0.656176974316509	0.272790777434613	-0.187644994925187	0.239325716721868	0.0257752079086997	0.0179638404954916	0.0733970137375398	0.0568236087058885	0.0386790366572358	0.0218695242020956	-0.00186031613791859	-0.0144286411248155	-0.0288233637775884
0.903207579365079	0.0967924206349206	-0.324942309423311	0.0892352777777776	0.00378553571428564	-0.0130083202652611	0.0301550992063492	0.0186676553307802	0.00933029491341986	-0.00461139227548768	-0.00769738836211109	-0.00493321087001242	-0.00734104707792227
0.842470118908869	0.0849617328559963	-0.291405511004421	0.127179736790987	0.00263449026528151	0.00353976290823022	0.0268995313469209	0.0185956757201131	0.00541536673766529	0.00308712658675581	-0.0136528967648419	-0.0213949044480841	-0.0281490458781934
0.205776059295786	0.0303660911481645	-0.0274338792302085	0.192027853751481	-0.0032105072202861	-0.0019559699058114	0.0406109446191531	0.0279199650038668	0.0104516265885987	-0.00258323856304876	-0.0126629378087967	-0.0235512882425703	-0.0319980271388718
0.0166065764488265	0.00318788820163778	-0.00515446647839874	0.00184205360733434	0.000142858923585263	-0.00229871000562534	0.000891285215905778	-0.000196985826349638	0.000833297634166022	-0.00107792554102004	-0.00147694650365611	-0.00229055982266987	-0.000827674559026638
0.403522887310189	0.0727203490375159	-0.0765853541375439	0.315759745880494	-0.0138393383180604	-0.0183338015610569	0.0511411915845013	0.0296591848190705	-0.00317026995170683	-0.0160865699395586	-0.0315341682434636	-0.0490941604628772	-0.0585574217178881
0.0113380866256022	0.00780698233968134	-0.00111437420708068	0.00616814062612004	0.000136006578471997	0.00232394111168721	0.00390375767082273	0.00461069924771013	0.00423367710578875	0.00122997384507961	0.00285303592025659	0.00104045950007014	0.000337378303828784
0.126400973226475	0.0854849186058796	-0.0237922243667913	0.0816625841552694	0.0129890122795215	-0.00796741371514699	0.0299438933287036	0.0218907070185168	0.00570001889315364	0.00251079928218728	0.0111956697679603	-0.00483612705278061	-0.0120416166770542
0.0578637418787607	-0.00453383354611358	-0.0117948628525787	0.0322995228459199	-0.00688742671782797	-0.00525338301405575	0.00373617414183197	0.00247449559083992	-0.00519263063128608	-0.00607040486594186	-0.00844512917275887	-0.0112626409197928	-0.0134945894627275
0.0174038896204907	0.00276014135427369	-0.00545454328527219	0.00185592124828641	-0.0025242721549445	-0.0020888094244355	0.000351895447881098	-0.00104468817555757	-0.000912451926490854	-0.00230654078969	-0.00139483001365363	-0.00269565810594719	-0.00228235901876014
0.0158719818731753	0.00223550138719069	-0.00524415671114719	0.00228827228178122	-0.000916819936092446	-0.00142931128435536	-0.00109573607718554	0.000343556687956905	-0.000874434207523464	-0.0011730656102239	-0.00163165510871205	-0.00188720437632101	-0.00176686648241135
0.0166553157448263	0.00867304792292415	-0.00288388064868869	0.012868310854191	-0.00347882320484588	0.00333091421489396	0.00375034717581416	0.00276994490497975	0.00261154392762065	-7.39544949759606e-05	0.00106271494942755	0.00142845637053738	0.00170622754712139
0.199554975628081	0.069381736579647	-0.0334579358348614	0.161568541357702	0.00718370019922429	0.0031200364657927	0.0412695544140392	0.024007140683421	0.0206431367864739	0.0051518683325085	0.00039201879639858	-0.0110392014626157	-0.0224356501143766
0.850390483405483	0.149609516594517	-0.295006599729669	0.127185562770563	-0.00446521825396828	0.0107483492324669	0.0379306016206016	0.0309334848484848	0.0189335873848374	0.00314156548924927	-0.00531824098469902	-0.0104227741646291	-0.0182658766479694
0.483224326499761	0.261230268950629	-0.117466866395008	0.264934819715879	0.0211161214903936	0.00264603349428116	0.0725968594501639	0.0412323645152803	0.0191948583990613	0.0118810774923374	-0.00851515769090955	-0.0194720887657677	-0.0331864764244064
0.857474969058719	0.142525030941281	-0.297844690732622	0.120775824592075	0.00991048840048847	0.0185907002025754	0.0589263342050107	0.0296922001609502	0.0230551707320458	0.014250594301532	0.0038690311771562	-0.00562934452973929	-0.0179202012570762
0.407663920503451	0.11517489956955	-0.0820235776963885	0.304553750717657	0.0195566633687458	-0.0202422654512563	0.067908310657837	0.0451849149371851	0.0275391270704279	-0.000342801041255281	-0.0118431415538132	-0.0203821229027434	-0.036051008157671
0.035730908504952	0.0118892104536873	-0.0114972380232218	0.00599043364557864	-0.00563343567399981	-0.00298734114333528	-0.000901318689646824	-0.00164955793642479	0.00655912029060265	-0.00431038840866754	-0.00382117237664512	-0.00491307474957912	-0.00593072033888944
0.930316567460318	0.0696834325396825	-0.341464269407796	0.0642941468253968	0.00181924603174588	0.00564682539682537	0.0123830158730158	0.00434036976911978	-0.00312992145440383	0.00373303571428563	-0.00684922688422696	-0.0127925127430115	-0.0214804369445485
0.558987827753875	0.268001136875251	-0.150912939862047	0.25407560866257	0.00989499420954076	0.0045324215825	0.106879536005897	0.0541830318739602	0.0348045287059046	0.00721370789602038	-0.00170507257122743	-0.0162145666584077	-0.0270589496126201
0.414872499273303	0.0757827899307453	-0.0835462787364299	0.307722332829578	-0.0110704116960804	-0.0172115215378503	0.0553627986189488	0.0296868904750762	0.00581875028213585	-0.0141409666169653	-0.0212694174266654	-0.0433406103622684	-0.0555841305504223
0.928956706349206	0.0710432936507935	-0.341216722543867	0.0653766269841269	0.00621525793650779	0.00110809523809507	0.0196243993506492	0.0129293177655676	0.0099358531746031	0.00366167658730143	-0.00165653915528929	-0.00944520382395397	-0.0175337896825397
0.906120416666667	0.0938795833333333	-0.327141810071438	0.0844909469696969	0.00529913961038964	0.00859885281385286	0.024791994047619	0.0135798372909771	0.0130466468253968	0.00694899621212131	-0.0058760618976611	-0.0108243730574981	-0.0164462335581086
0.302324726248258	0.046242916335603	-0.0538164804757369	0.246932685414851	-0.00262291040527335	-0.0131509410926373	0.0542652985783788	0.0294508554343482	0.0172465534870082	-0.00788692574895528	-0.0172477984223098	-0.0286329559901026	-0.0465890582892891
0.902200674603175	0.0977993253968255	-0.324078771674119	0.0881005158730159	0.0115118452380952	0.0127256746031746	0.0417528968253968	0.0300961111111111	0.0177900179681431	0.0121187599206349	0.0117750532106782	-0.00192150051337547	-0.00306097571457387
0.0647935232761315	0.0198937790779366	-0.00279869678569598	0.0613920414601567	0.00889201860901388	0.00484508849688398	0.0219791804866531	0.0162482907404113	0.0104613226585866	0.00686855355294892	-0.00132677457538194	-0.00114184268512384	-0.00776316954379293
0.0317025985383453	0.0092442511346275	-0.00995463648755653	0.00691663641545793	-0.00241532116750139	-0.00274485813915326	-0.00300729659614421	-0.00066796224455546	-0.00269665955608321	-0.00258008965332732	-0.000122177432889232	-0.000191081087987842	-0.00618316914438866
0.415033048238377	0.0744755147835295	-0.0840809610422716	0.304103073130794	-0.00966200561274227	-0.0146244656881291	0.0589361961991388	0.0343428087221077	0.0102391641945908	-0.0121432356504357	-0.0322217599446669	-0.0519003328710746	-0.0600527895823753
0.217336607832818	0.0235871815362828	-0.0229779117274589	0.25509013173453	-0.00608007442743788	-0.00265138007488397	0.0493110004776	0.0255091699969207	0.012209030234397	-0.00436572725116094	-0.0191388442820033	-0.0306409902235395	-0.0379322598156057
0.904033531746032	0.0959664682539682	-0.324769263916199	0.0872093253968252	0.0184943055555555	0.0105604563492062	0.0342372519841269	0.0290355677655677	0.0209337599206348	0.0145273809523808	0.00936733676046164	-0.00166213425463424	-0.00464784948099306
0.135073415633865	0.0420652685008336	-0.0198826372336281	0.116086665315041	-0.00100748471810025	-0.00124400847943823	0.0260122992111374	0.0181849293607554	0.00705675749679804	-0.00112574659876924	-0.00991419482849579	-0.0133123533650932	-0.0167639095662469
0.0411064486519888	0.0146362566848836	-0.0116322695821527	0.0132103086002048	0.00101107366485717	-0.00238862582949581	0.00248573574584435	0.00512109167863069	-0.00146048109059745	-0.00068877608231932	-0.000467653787097781	-0.00322937671887166	-0.00317391878302162
0.119280514194328	0.00739644655538015	-0.0213708674736919	0.0816828759018079	-0.00636358448688536	-0.00605746995223037	0.0168610908397641	0.00860734312452664	-0.00221578778119724	-0.00621052721955787	-0.00974693454429014	-0.0169456099505478	-0.0194135011468559
0.0312752680655363	-0.0065916968731804	-0.0045764694990602	0.0213931376495056	-0.00752569749805371	-0.00715336077730195	-0.000305525581780545	-0.00384800704955467	-0.00546414852032281	-0.00733952913767782	-0.010925958165978	-0.0124071039001167	-0.0128168762024624
0.548908104734816	0.215079425728759	-0.134583462747105	0.292339791409527	0.00416025649235841	0.00496748766124011	0.0629382666087893	0.0386631579213905	0.0217201808153178	0.00456387207679931	-0.0190161779584019	-0.037580731026494	-0.0535020884634844
0.11443529993458	0.0724254123629399	-0.0189212311745921	0.0862201498050785	0.00328662192694217	0.0055351363342772	0.0246889680082176	0.0222886020169944	0.0139790687638145	0.00441087913060968	0.00319190982801014	-0.00530971330191547	-0.00316843541821764
0.931656130952381	0.068343869047619	-0.343243816036061	0.063693869047619	0.00967879120879112	-0.00852541403041396	0.0151253670634921	0.0155800892857143	0.00967920183982685	0.000576688589188579	0.00550723328754577	-0.0053597023809524	-0.00774812499999999
0.0488313235678002	0.0210772831405071	-0.0137309949820819	0.0156087487573231	-0.00203344666067982	5.92683865594315e-05	0.00822137844341051	0.000448336969634588	0.00591913569801287	-0.000987089137060193	-0.00256670773049466	-0.00467952727228913	-0.000692693579088174
0.031541497711192	-0.00676839970480148	-0.00491079179310883	0.0219957076880857	-0.00781526438791338	-0.0096599773342976	-8.86235135891117e-05	-0.00316234984596287	-0.00599850455356895	-0.00873762086110549	-0.00941768441787642	-0.010965549727565	-0.0125648707651374
0.0151821946971119	0.00136302795895487	-0.00480172368232229	0.00203597185556837	-0.00299529531282578	-0.00155918205973036	-0.000994003726212084	-0.000233174242165027	-0.00259976022416793	-0.00227723868627807	-0.00198475918186699	-0.00191894355536929	-0.00205459031023062
0.105410097339945	0.0342910624472411	-0.00607313770334197	0.122636502788157	0.0114903005368607	0.00209498777559429	0.0461452306828943	0.0315607304356405	0.0220693259377161	0.00679264415622749	0.00483795359131127	-0.00192914131545684	-0.00654425613393218
0.096071083934619	0.00502436047877822	-0.0194873344856231	0.054382599741701	-0.00433455559572415	-0.00316722922830696	0.0112196871853961	0.00570258875065516	0.00170892482775566	-0.00375089241201555	-0.00909749000009867	-0.0125601685230635	-0.0143180521619798
0.662771310122485	0.320102688028781	-0.190225486549897	0.235290788925441	0.0333997090251592	0.0172507423664177	0.0767875517571348	0.0770439089598601	0.0454733085891463	0.0253252256957884	0.00670964095732252	0.0155034592799725	-0.0341662159603267
0.00859365852576493	0.000862710230050134	-0.000582374487626347	0.00940420580901363	-0.000676145657913662	-0.0016877220315406	0.000470059107520982	-0.000484090696738248	-3.48016713998516e-05	-0.00118193384472713	-0.00170984961176857	-0.00211921522455209	-0.00295521389576591
0.579686199434798	0.275328566896132	-0.146983540733753	0.278126238088321	0.00445621061867585	0.00811385915113894	0.0791159855253523	0.0389157819209335	0.0382028245344693	0.00628503488490739	-0.0120997431216893	-0.0255365353949532	-0.0340902128734173
0.451952273466309	0.312787123029958	-0.0886726931126053	0.33089138572229	-0.000168616648585973	0.00652761620943099	0.0816685281532631	0.0504250370175624	0.0238965425135215	0.00317949978042253	-0.0137998260961225	-0.0342652978277103	-0.0482671290726492
0.107714431756698	0.0103644073022488	-0.0204838612656607	0.0707685536915765	0.00369156810989643	3.23817623258948e-05	0.0178498753598333	0.0121099060232797	0.00539316256210906	0.00186197493611116	-0.00359562769248162	-0.00678341467446347	-0.0106365863299587
0.00529902564837152	4.74228177975286e-05	-0.000322388304732319	0.00742317769601987	-0.000183502946214879	3.92403017162157e-05	0.00120489090728651	0.000703043671519868	-0.000359439026557024	-7.21313222493318e-05	-0.000628765193834436	-0.00111882661614686	-0.00147965287050492
0.393976315127371	0.0734949712007265	-0.0732402476893059	0.314070121021619	-0.00734777503531236	-0.0226940660775632	0.0546629703318594	0.0328036876845606	0.00746301721074299	-0.0150209205564378	-0.0326151149473147	-0.0440900007642381	-0.0609827725152429
0.135052835164053	0.0440702586073261	-0.0198717498780619	0.115400907942819	0.00532119003114165	0.000375060497258634	0.0285127339711098	0.0191668223840748	0.00922904300519919	0.00284812526420014	-0.00326288266046007	-0.0106823973298613	-0.0172133038769356
0.647663745803103	0.17739245294998	-0.184589831970256	0.241018151074455	0.000566417139771236	0.0116019017795912	0.0570085371099895	0.033619671156903	0.0243873599697124	0.00608415945968122	-0.019349303712163	-0.0295132526072297	-0.0487649829982484
0.417428957569629	0.112835236201626	-0.0860948961191956	0.304963932383555	0.0293916884233709	-0.0179230101055	0.0771686779198819	0.0368894759998988	0.0207516709293346	0.0057343391589354	-0.00976410764955421	0.0108725541481485	-0.0383968523960457
0.884575747169497	0.0685072475401606	-0.315224393810047	0.0992722687035187	-0.00732961561640977	-0.011843046766572	0.0141227489871241	0.00548022689116434	-0.00223175003702869	-0.00958633119149088	-0.0153065679610851	-0.0236552453008415	-0.0301703606283638
0.201401454785677	0.0770562699482544	-0.0342034737701747	0.162639376956729	0.0139326777779222	0.00429739649959573	0.0590640079054774	0.0312039956530682	0.0253486754226353	0.00911503713875897	0.00283241204517817	-0.00502577970626991	-0.00829993236427953
0.0075202170502216	0.00815394454641888	-0.000560798194393759	0.00601907058661737	0.00218899266723273	0.00289460620800092	0.0050549667111952	0.004313820805166	0.00348465023380481	0.00254179943761683	0.00181519017374564	0.00132279636227497	0.00123943423945074
0.104370776496774	0.00590276093723269	-0.0154945013542663	0.0824940708886511	-0.00600619214569076	-0.00985186146618422	0.0142197863653729	0.00751344281557619	-0.000445185502043074	-0.00792902680593749	-0.0143033959732931	-0.0162607330174775	-0.0210964541875808
0.0272076795153409	0.00995751153792127	-0.00758200939492417	0.0104062041536946	-0.00537490619615244	-0.000772607374183595	0.000861777761179693	-0.000144362625812064	-0.00307002005903504	-0.00307375678516802	-0.00293109506538274	-0.00276839140285277	-0.00446790287533539
0.216934778808341	0.0235732461206117	-0.0208075961250301	0.253101045616243	-0.0052187959065412	-0.0096741618887603	0.0525786482580601	0.0297848661062145	0.0136820172648029	-0.00744647889765074	-0.0183950045600522	-0.0283846261502342	-0.038638425332501
0.894327766955267	0.105672233044733	-0.320190005685968	0.0929431204906205	0.00131316202437903	0.000396657647907528	0.0269799116161618	0.0172317536630038	0.00750706487956487	0.000854909836143225	-0.00189699030136525	-0.0117470643062003	-0.0170619703907204
0.0848996394797419	0.00799485710403949	-0.0181442700096736	0.0469936129304371	0.00369794571262225	0.00192363542746733	0.0122170334220293	0.00860645674893229	0.00477748516511231	0.0028107905700448	-0.00271884661057964	-0.00644918642826227	-0.00810908389902316
0.584303354248272	0.3605128027291	-0.150336407662595	0.276416253278947	0.0923655576205851	0.0223571370571931	0.0868760640580656	0.0649099949424292	0.0389926342098399	0.0573613473388891	0.000307008719101498	-0.00967823886917396	-0.028786033410238
0.905541865079365	0.094458134920635	-0.326909808820972	0.0867664682539684	0.0205441468253968	0.00446802669552682	0.0382521230158731	0.0313210615079367	0.013195640817516	0.0125060867604618	0.00119045648795657	0.00844850900926564	-0.0137606430375179
0.0955160280857482	0.0728771750526947	-0.0199742395643959	0.0505931197975509	0.000407430418905771	-0.00154099630654823	0.0234462988660574	0.0151308001153788	0.00842147960295937	-0.000566782943821231	0.00579619512133364	-0.0108329969681626	-0.00697016091859555
0.903257936507937	0.0967420634920634	-0.3247649394575	0.08753373015873	0.00974953643578624	0.0102889880952379	0.033404861111111	0.0225818226911976	0.0115324404761904	0.0100192622655121	0.00123129329004323	-0.00604035297077188	-0.0123614452826587
0.302546847396094	0.107114214675856	-0.0535322454877253	0.248378719982159	0.0237477641709987	-0.00626322332887019	0.0658379921210207	0.0449766032756518	0.012646513366352	0.00874227042106424	0.0259416094314205	-0.0198425063787317	-0.0287611616543468
0.297629456017751	0.0407875953211768	-0.0514897395319976	0.243401923678242	-0.00414057263418166	-0.012081611833804	0.049273699287221	0.0231283715540448	0.00786029766392665	-0.00811109223399281	-0.0182516112406623	-0.0336675370731403	-0.0487362883417395
0.228062317225872	0.10200106179038	-0.0370215094412912	0.191723385778604	0.0199748092631631	0.00364940724419002	0.0594961199797785	0.0386847699476783	0.0183349125769176	0.0118121082536766	0.00304724750038077	-0.0022715921179938	-0.0186195015996131
0.101059576695377	0.0719407216344101	-0.0218687897598664	0.0510819151738791	-0.00686661894689347	-0.00321754935023157	0.0375687508349318	0.0160633397909195	0.00346488389646551	-0.00504208414856253	0.010678401343982	-0.00469192701140407	-0.0122100513663478
0.0272788784120419	0.000836658937190468	-0.00584069715642606	0.0155912015220571	-0.00284975708191483	-0.00312036173274934	0.0027125204753447	0.00170424640587753	0.000150654406250918	-0.00298505940733209	-0.00421459116888894	-0.00327974605963268	-0.00470444973638372
0.41245739680867	0.0761963225598583	-0.0825263467565299	0.307328707678518	-0.00526916398357014	-0.00510054146254485	0.0593697442596486	0.0341514383271443	0.00722665103530745	-0.00518485272305752	-0.0239209519459113	-0.0423226608126428	-0.0566530958963971
0.933762321428571	0.0662376785714287	-0.344015931740933	0.0616960119047621	0.0124038095238097	0.00955458333333337	0.0214713392857144	0.0172516576479078	0.00291015873015898	0.0109791964285715	0.0111835975829727	-0.00259175234487719	-0.00835882936507915
0.47022597831274	0.170200179525671	-0.112978621387974	0.269748308786442	0.017645464479113	0.00300323008580478	0.0706460315713192	0.0422288127437658	0.0239110637964442	0.0103243472824588	-0.0135637890476113	-0.0201529641944786	-0.0380316068582815
0.893318035714286	0.0743397567193823	-0.319305970113928	0.0967176785714287	-0.00362921744921751	-0.0228425008409633	0.021813331671983	0.00640848671140959	-0.00325798056110549	-0.0132358591450904	-0.0114812461017962	-0.0214707004177023	-0.0304359331365658
0.105783445144047	0.0329677409512182	-0.00526404658111215	0.122056991482891	0.0137219855407449	0.0104377214098664	0.0373167154611597	0.0271674268239055	0.0151788372302326	0.0120798534753056	0.00193835463017154	-0.00517260164753315	-0.0133420701283796
0.0541856257363907	0.00479023474711608	-0.00635218034050977	0.0467802752426504	-0.00051277591954909	-0.000988841831487799	0.013904592845592	0.0070993303434715	0.00440639259247435	-0.000750808875518448	-0.00398639962987408	-0.00539139369259821	-0.00912735337775369
0.65034683842699	0.277068084781045	-0.185669319926226	0.241693543116531	0.0240598511400241	0.014245321026455	0.0737109988352105	0.065169812670376	0.0236468544429959	0.0191525860832396	-0.00029577031227157	-0.0119554298041338	-0.0271484511496282
0.317260650298643	0.0523912068977132	-0.0522947534442193	0.283824614732836	-0.00720670893340969	-0.0109479538784094	0.0551938523086868	0.0309770392149469	0.0103201866435925	-0.00907733140590955	-0.0242054370450193	-0.0348577635637514	-0.0482063766145055
0.297204117420796	0.047221911609485	-0.045112060954995	0.281437084165143	-0.0128506638381317	-0.0110344128037126	0.051171240335015	0.0279698365573868	0.00698258213777059	-0.0119425383209221	-0.0245180790778655	-0.0365233013039246	-0.0474525758049615
0.905481488095238	0.0945185119047619	-0.325179644223117	0.0861101785714286	0.0199878571428571	0.0137221428571429	0.0315455952380953	0.024008244047619	0.0151275297619048	0.016855	-0.0020951136363635	0.0022468521062271	-0.0114702322330447
0.051853382598976	0.0215395633930542	-0.0146926049789289	0.0166493417006935	0.0026541734443821	-0.00295474218020794	0.0104653458798622	0.0033113969339714	0.00172554032588719	-0.000150284367912916	-0.00279747768638689	-0.00725682318086651	-0.00759737142061882
0.0905112761014759	0.0569772949291678	-0.0208227660819999	0.0467585441783302	0.00480498527397093	0.0208204135906442	0.0238847427559614	0.0120104084550195	0.0122331226560041	0.0128126994323076	0.00160275535619275	-0.00263258517920105	-0.00391259403993285
0.316570949645878	0.0508491114746353	-0.0522178700566874	0.285312668920827	-0.00932335915704841	-0.00562957292746641	0.0560685212865045	0.0256404357775423	0.00598232396045772	-0.00747646604225738	-0.0227842352674957	-0.0330427733627207	-0.0483954547961432
0.645070137981146	0.178877247674697	-0.181553980881229	0.243962815643874	0.00899464479102918	0.00203007030046198	0.0597696871330757	0.0335225055436721	0.000294504996255496	0.00551235754574564	-0.0146536890977365	-0.039258648672911	-0.0667061140690358
0.841222761127761	0.0856847768704916	-0.290036071478356	0.129945584415584	-0.00434017296273725	-0.00982441788154664	0.0288825560113196	0.0198951087909741	0.00984803472198792	-0.007082295422142	-0.0123298237907347	-0.0239479445669601	-0.0320208464297921
0.453857505898407	0.0978807589259735	-0.105687342989993	0.273388508626059	0.00144349323816356	-0.00099128904943091	0.0660675167565375	0.0386697556812478	0.0147262543209017	0.000226102094366298	-0.0157364959820042	-0.034158995668281	-0.0482744837454512
0.0369284387374238	0.00838202902705813	-0.00338422297748841	0.022124580360388	-0.00249810280178214	0.000146135204343666	0.00977783637158102	0.00917455420633172	0.00370283554128877	-0.00117598379871924	-0.000324270002892535	-0.0020798703278111	-0.00476538973740503
0.658839569789238	0.269292514934511	-0.189262819981412	0.235100902579306	0.0194078396914297	0.0108962773887331	0.0654166276871088	0.052054133905746	0.0245497816067549	0.0151520585400814	0.00280085344527614	-0.0208197506797493	-0.0288260307919695
0.930903115079365	0.0690968849206349	-0.342531335524867	0.0646135515873015	0.00439734126984137	-0.00289514790764778	0.0157549125180375	0.00869965277777773	0.0100213392857144	0.000751096681096741	0.00506462391774898	-0.00921948204573197	-0.0113221374458875
0.322215682960818	0.0506263345928692	-0.0526428548738401	0.285587273606178	-0.0103098980185635	-0.0104921417206081	0.0565887471585333	0.0204654561972774	0.00827760991519022	-0.0104010198695859	-0.0263359735805809	-0.0410477457392679	-0.0542640610847431
0.0314072720949261	0.0115546919251795	-0.00955655132039423	0.00796070962204069	-0.00123604569719842	-0.00596666429271922	-0.00221479816297107	-0.00161983885556105	-0.000476041020289072	-0.00360135499495882	0.000149958313296908	-0.00435185874741736	-0.00306941863355279
0.901579424603175	0.0984205753968254	-0.324136784924972	0.0898511309523808	0.0167634902597403	0.00433277597402593	0.0249932837301586	0.0198361151458191	0.00523056436618929	0.0105481331168832	0.000485704365079331	-0.0135558508598815	-0.0175804460123209
0.660538192890043	0.318401951861502	-0.189981400578991	0.239512095527479	0.0302840868797236	0.00449972590611558	0.0713683377987159	0.0506300160767602	0.0343066288453392	0.0173919063929197	0.00380836853281974	-0.0126073561468808	-0.0274169108434313
0.896270266955267	0.103729733044733	-0.321013578663803	0.0906499711399713	0.00942634018759014	0.00709867521367524	0.0298470743145742	0.0256320544733044	0.012709990981241	0.00826250770063264	0.00197628066378064	-0.0108586217181941	-0.0193866826923077
0.451306060281264	0.15879147357099	-0.10735682920046	0.257603934617579	0.00987293736317951	-0.00201609411940706	0.065738668330968	0.0426780464025548	0.0205882358268336	0.00392842162188622	-0.0072224009642351	-0.0249656948912111	-0.0346581439951898
0.93348625	0.06651375	-0.34306306061903	0.0633316071428571	0.000427678571428558	-0.00782479770229771	0.0124986138167389	0.0122589285714286	0.00926906024531038	-0.00369855956543452	-0.006954131007881	-0.0131598737373736	-0.0180407521645022
0.89231847943723	0.10768152056277	-0.319387684487622	0.0941100919913418	0.00836975468975465	0.0280179491341991	0.0256093181818181	0.0289511219336218	0.00800280379342866	0.0181938519119769	-0.00293443105301572	-0.00554302426739939	-0.0100803327922079
0.906430178571429	0.0935698214285714	-0.326918209540067	0.0842460119047619	0.0116462896825397	-0.00329212842712845	0.0285536599511599	0.0126114747589012	0.0144926077532288	0.00417708062770561	0.0039903187784438	-0.00597139894827392	-0.0162481851420638
0.051727745497535	0.0221146893279074	-0.0144954508191623	0.0176620308798386	0.00113661066562962	0.000823890189739586	0.00726172348164053	0.00692665392888224	0.000816931912373947	0.000980250427684598	-0.00332588344336995	-0.00523888516792326	-0.00395908696971078
0.932611011904762	0.0673889880952382	-0.343192422141993	0.062573511904762	-0.000844722222222094	0.00585017857142867	0.006643621933622	0.0139740773809525	0.00862451388888896	0.00250272817460329	0.00195589285714293	-0.00321830246142729	-0.0126334126984126
0.229006321590104	0.101477601666538	-0.0370410119630962	0.18958595731581	0.0230401633485998	0.00177901470021555	0.0792145256983292	0.0624260832450919	0.0273414624327943	0.0124095890244076	0.0247742569044982	-0.00947168026537384	-0.0180062368812816
0.932471349206349	0.0675286507936508	-0.343412699778314	0.0629548412698412	0.0103774603174603	0.0093361507936508	0.0291804563492064	0.0225126785714287	0.00427337301587305	0.00985680555555557	0.000220525793650728	-0.000243968253968219	-0.0018977870813397
0.902244583333333	0.0977554166666667	-0.323882647233584	0.0888899404761905	0.0118788744588745	0.00476420815295819	0.0304314222582972	0.0275780122655123	0.0138083895965146	0.00832154130591634	0.00285645292207792	-0.00248913870851375	-0.0112020447607948
0.0336815148160558	0.0111335203639258	-0.0102135196700608	0.00762863157659082	-0.0034480487183465	-0.00375699883800431	0.00299601146554457	-0.000449608353989349	-0.000713398667600111	-0.00360252377817541	-0.00451902285614731	-0.00219588559066667	-0.00584434006456737
0.324922324020335	0.0956953926848486	-0.0556204929593008	0.281221777410383	0.0289869762586333	-0.00955180096455444	0.0608462672812266	0.0337021000300938	0.0206419684437767	0.00971758764703945	-0.00916387324988749	-0.0229222225557648	-0.0364613133379543
0.374503361159316	0.220167929447438	-0.0802222808767532	0.250121600476513	0.0901015850717069	0.00714640572772191	0.0623629104949681	0.0405864755155851	0.0179237374181334	0.0486239953997144	-0.0083000074142916	0.0200069021499539	-0.0386235296329338
0.283818649940105	0.0448926637512911	-0.0440636977275752	0.247752679951218	-0.00172480554992899	-0.0167627482789707	0.0475743195522326	0.0214515336319226	0.0104544980566723	-0.00924377691444983	-0.0261663269426359	-0.0353319526060319	-0.0414198085305706
0.655832600166275	0.274117342817607	-0.185085554017666	0.242541030107291	0.00892437561233161	0.0146028864645752	0.0710234395415423	0.0489663523840919	0.038019015049694	0.0117636310384533	-0.00373381048035826	-0.0212637716371047	-0.0311421841010467
0.0332396700904227	0.0115970667494388	-0.010367394163169	0.00779906438756676	-0.000586901849443919	-0.00278132813409877	0.00211001054609318	-0.00245906502526117	0.00268442333388492	-0.00168411499177135	-0.00360912634010776	-0.00579866243177502	-0.00533300457811119
0.576037824211876	0.282740334408941	-0.146101462633601	0.277499855067006	0.024054388153774	0.0216317578113413	0.0909423520059089	0.054543546822863	0.0340829346751725	0.0228430729825577	-0.00459700828664933	-0.0071157109854656	-0.0324478036997164
0.579568388365834	0.280336724837924	-0.147772262281028	0.2812395753558	0.0137168276402722	0.0150507458151017	0.0702750588287337	0.0544472270973886	0.029949752408072	0.0143837867276869	-0.0116578036484135	-0.0248579286158823	-0.0485357411238914
0.000129973408563775	7.2651619880418e-07	6.52816480060575e-06	0.000101828612405669	-3.69565248062653e-05	-3.22787097933086e-06	4.08956015423266e-05	1.96231818742887e-05	-2.89498915184074e-05	-2.00921978927981e-05	-3.95012897629553e-05	-3.64888059244561e-05	-2.70023923982317e-05
0.841991865911866	0.0861739839691467	-0.290042781276586	0.128718307248307	-0.00376641343950157	0.00184987907925405	0.03125609770948	0.0202060550797887	0.0104354762836922	-0.000958267180123817	-0.00684147583021477	-0.0199524507494462	-0.032055653174572
0.663916108506377	0.316757041268751	-0.190490324781357	0.236993907028683	0.0907188653147367	0.0147635360785047	0.0777755859660288	0.0711284887977853	0.0575905998639062	0.0527412006966207	0.0097560103502593	-0.0120396665945663	-0.0291814194960155
0.895737658730159	0.0744542141453121	-0.320022736315077	0.0940968650793651	0.000116598662775136	-0.0189666641691641	0.0206220039682539	0.0085884496406371	-0.00400064136843559	-0.00942503275319451	-0.0143872271932196	-0.0224004507720801	-0.0271759062281672
0.145323765578025	0.0440387201163612	-0.0232527818008464	0.118224969104392	0.000514853826642986	-0.00205068253837978	0.0294674823739501	0.0176751619581441	0.00685013449427468	-0.000767914355868399	-0.00897709987653236	-0.0133390287799319	-0.0157825381166869
0.112687964581944	0.0682481086253234	-0.0225729156278288	0.0685944174205415	0.0175000902181594	-0.000708378731728521	0.0285427452218467	0.020859774881019	0.0240839524942727	0.00839585574321543	0.00345239602781047	0.00337047398650135	-0.0011303101347112
0.895737784992785	0.104262215007215	-0.320705727726249	0.0929296753246752	0.0395150721500721	-0.00257969627594623	0.0309303400072151	0.0189194074675325	0.0175993677849927	0.0184676879370629	0.0146264295345178	-0.00837847943722947	-0.0163736555458429
0.457285464429018	0.313316098046421	-0.0925752998769672	0.324830377078776	0.00309313905683434	0.0100505723597931	0.0837228465866257	0.0519870301805898	0.0338215849886844	0.0065718557083137	-0.0164757975208454	0.0172612182918384	-0.0478953566528529
0.097428747516265	0.0716120564050734	-0.0209578487389618	0.0505765663737798	0.00998081659758064	-0.00210907702696189	0.0127683367022886	0.0153146716014156	0.00656461086707349	0.00393586978530937	0.00331689059465214	-0.00803705438223878	-0.0148647601870291
0.0773995363444467	0.0573509358263039	-0.008811902215815	0.0671628127425091	0.0140153136890544	0.00672022380093501	0.0402195045511135	0.0205891508272348	0.0149821208567947	0.0103677687449947	0.0335274143786625	0.00266362685975387	0.000891685209600576
0.654208659188135	0.273030386530882	-0.186427742146959	0.241564528980292	0.00679352827051394	0.0076458315982425	0.0707183468877063	0.0487600176324078	0.0281143666361409	0.00721967993437822	-0.000945583673667039	-0.0300233588236506	-0.0331335467786699
0.903240436507937	0.0967595634920635	-0.32519781478902	0.0879048015873016	0.0123242658730159	0.00976265873015869	0.0251693475274726	0.0220662831612831	0.0148907386363637	0.0110434623015874	-0.00391988136863142	-0.00501955309396485	-0.0150681623237873
0.0876894309366882	0.057173871244345	-0.0193942922359575	0.0451354325909705	0.0133237752130026	-0.00120108559794022	0.0205413592339451	0.0172671098518136	0.00931014298090313	0.00606134480753119	0.00131763803590348	0.00268527757437211	-0.00258671149627225
0.932094682539683	0.0679053174603174	-0.342559633189547	0.0637803174603173	0.000134007936507752	0.00318853174603173	0.0178875396825395	0.0117923809523809	0.00255271194083673	0.0016612698412698	-0.00541956349206363	-0.0083599007936509	-0.0141880546536798
0.307904263663274	0.0480010339970114	-0.0424487300828472	0.308986136356383	-0.0021947274648626	-0.0052594127615041	0.0594170225759663	0.0367065517545336	0.0108731191420126	-0.00372707011318335	-0.0222900513079046	-0.0358289276681969	-0.0493302243798776
0.329231897885146	0.0990174809531479	-0.0576205479906661	0.284736403032805	0.0310031135724315	0.00307792830347176	0.0617192502275125	0.0447894117644708	0.0219496496208205	0.0170405209379516	-0.00335540500531711	-0.031819814996283	-0.0320571014222149
0.0145897739752442	0.0095201482295486	-0.0017988463106249	0.00954775840502226	0.00130586609939997	0.000383465140927649	0.00540495656813908	0.00680976620960101	0.00368325524652636	0.000844665620163811	-3.83617432655955e-05	0.000180400491051464	0.000854812179980031
0.03544743420415	0.0133384057265986	-0.0113880768449835	0.00531944853948454	-0.00307431752459579	-0.00345053320981864	-0.00047627080656714	-0.00265450798351601	-0.00285001265710963	-0.00326242536720722	-0.00359044238130143	-0.000713759430067712	-0.000322925487441478
0.325812558518131	0.1017845832348	-0.0564827141181286	0.282944358905317	0.0242770947413695	-0.00598558164366764	0.0644877925741418	0.0434468472963554	0.0284887440921058	0.00914575654885091	-0.00876756642167859	0.023316934256738	-0.0234259007913291
0.571491707727889	0.28245691150838	-0.143413391376237	0.284768423860375	0.0126964728129254	0.0266927439958904	0.0768368335027054	0.0568676033053421	0.0381070902195069	0.0196946084044078	-0.00613004955910179	-0.0218419680705544	-0.0396708190800414
0.137559371242839	0.0160863418123215	-0.0136534505995141	0.138521740185198	-0.00585830167942139	-0.00116493086528796	0.0327546073395553	0.0162872862533452	0.00462105241972222	-0.00351161627235469	-0.0122937479468274	-0.0191379557290547	-0.027245812444973
0.0225668695545343	0.00534771174169817	-0.00557739203217477	0.0102322371766691	-0.00145015565145041	-0.00106699840225697	0.000768890129345483	-0.000510263052812661	-0.00162159312543442	-0.00125857702685369	-0.00149186008317361	-0.00294993011556484	-0.00293551344146616
0.13282440390131	0.0859019995316169	-0.0264130475065526	0.0848607349036093	0.0135457721279063	0.0048754571366362	0.0305683047911849	0.0183479735275883	0.0263621365892086	0.00921061463227127	-0.00271037525390286	-0.00321530255157429	-0.0129247288609299
NA	NA	NA	NA	NA	NA	NA	NA	NA	NA	NA	NA	NA
0.851605604256854	0.148394395743146	-0.293521373975144	0.124505470779221	-0.000497536002009635	0.00979344149314743	0.0410857098457099	0.0291100916444668	0.0161469062187815	0.00464795274556884	0.000193727938727961	-0.014245319341606	-0.0210780323724334
0.90477376984127	0.0952262301587301	-0.325754060222325	0.0869286111111111	0.0174437896825397	0.00781990800865806	0.0316370535714285	0.0237976650432901	0.0278113690476189	0.0126318488455989	0.00435880876068373	0.00948149440836943	-0.00670168962981466
0.473054730389529	0.171134960540151	-0.113107488912243	0.27304235794513	0.00333706110982512	-0.00472736406109026	0.0364356972437538	0.0394699376653384	0.0126316208677298	-0.000695151475632538	-0.0114011245091065	-0.0328809338023618	-0.0443343774107229
0.00542140234307528	2.20170871159369e-05	-0.000140559216316103	0.00864312033525149	-0.000773580077936497	-0.000151080153090791	0.00136019051955781	0.000433325812078638	-0.000436358900332246	-0.000462330115513643	-0.000943003857593694	-0.00140438452323767	-0.0017052954493002
0.0280569056531559	0.00736109776966775	-0.00764797612563406	0.00878450423553792	0.000813740202989782	0.000994488468213144	0.00174624121129964	0.000701417742964536	-0.000524180094394772	0.000904114335601461	-0.00179186611097765	-0.00455224511893666	-0.00608731396013861
0.653671223642371	0.271514243498133	-0.185756209258246	0.242476852616711	0.0149666781676983	0.0160351364253839	0.0741414652592285	0.0465403676511894	0.0335867451385571	0.0155009072965411	-0.00672370092010255	-0.0233326845612732	-0.0418405954265185
0.0483252389303721	0.0206654170115163	-0.0133037927576572	0.0164309326397338	8.66012123061713e-05	-0.00298076345753172	0.00522459791304189	0.0143343389042138	0.00525365825307576	-0.00144708112261277	-0.00199952565921939	-0.00134000165662612	-0.000294106594634608
0.661006769311418	0.266136685501709	-0.190207429657502	0.238989220452372	0.00759452755518708	0.0154074134216573	0.0640764837555586	0.0490464061770741	0.0219581987717036	0.0115009704884222	-0.00366641246920429	-0.0200168988626007	-0.0353026766578889
0.547046523414505	0.326385553303299	-0.133126591374847	0.289399214508713	-0.00404884332125122	0.0081524458457497	0.095596606855027	0.0547548934095681	0.0258968907729163	0.00205180126224924	-0.0160933102031324	0.0199050089409185	-0.045938825877377
0.527549882741234	0.123546456761734	-0.124486850522286	0.29657605956548	-0.0114705393165679	-0.0170362359573626	0.0533785921696684	0.0335266209338329	0.00476690593620877	-0.0142533876369653	-0.034550682592426	-0.0408074114086256	-0.0602156566562986
0.0383694791524217	0.00917395092832168	-0.00377612124829973	0.0215313664191092	0.000295446269606627	0.00213526270917665	0.0133146128188735	0.00774864329498759	0.00383382881970636	0.00121535448939164	-0.00276115471162661	-0.00351553983048195	-0.00387224000768818
0.553823343035917	0.317142889691286	-0.137524666601174	0.289446829808826	0.100533053113786	0.00251281280906734	0.0990973237125966	0.053656022559725	0.0277369324366054	0.0515229329614265	-0.00957551771360632	-0.0314872603125937	-0.0328915853894833
0.84051330960706	0.0850124890288296	-0.290858815035951	0.127830196886447	-0.00630406000453798	-0.00192874832284162	0.0302333036408036	0.0192434379679165	0.00641168243571422	-0.00411640416368986	-0.0144606534176963	-0.0189334871188305	-0.0293463408932024
0.560913714346168	0.267297675843034	-0.151970516612644	0.252209099842881	0.0317089517494787	-0.00459224120588719	0.0635427852618188	0.0200361157788317	0.0173474342978741	0.0135583552717957	0.0105493664692901	-0.0193202962925548	-0.0291290308169267
0.908680972222222	0.0913190277777778	-0.32858753586833	0.0840606944444444	0.0170475992063491	-0.000757737564722749	0.0307956639194139	0.0340463492063492	0.0214240773809524	0.00814493082081325	0.0129891071428572	-0.0037208495670995	-0.00152545093795087
0.328408288867575	0.0989365341339213	-0.0578654136067498	0.283011650117302	0.0136223220383602	-0.00880619827620344	0.0656966374889628	0.0389616300432221	0.0185141453217035	0.00240806188107839	0.00717303098946226	-0.0175545960921217	-0.0393486411556749
0.0755615933906605	-1.30316339324865e-05	-0.0132753818210017	0.0494897496143058	-0.00450196872030796	-0.0057893793434361	0.0100636530300494	0.00626699883295831	0.00109119211143315	-0.00514567403187204	-0.0082966574654434	-0.0114842982770239	-0.0161645578996713
0.0498295116997795	0.00794198146669427	-0.00972848424825194	0.0288540454783429	0.00337334580153657	0.00346688653682593	0.0120666522361885	0.00579364550050602	0.00302608474991935	0.00342011616918125	-0.00128433048439917	-0.00218267660608869	-0.00389691899217278
0.0127519239280748	-7.53926871168396e-05	-0.00226191547451764	0.00721170016692367	-0.00133261858643048	-0.00135237076822424	0.000786300056653814	0.000186256457376074	-0.000615254313790259	-0.00134249467732736	-0.00239798279344233	-0.00326951548894106	-0.00414317425657461
0.660851979743708	0.271528616221676	-0.190379382692841	0.235093681239359	0.0121023930725682	0.0136444990813381	0.0704086316384835	0.0475430642422164	0.0234485606407159	0.0128734460769532	0.00639149968922559	-0.0159264083666157	-0.033063108946762
0.416031807710609	0.112286425446127	-0.0850092399146057	0.306183293364786	0.0170910844195489	-0.0205634501274078	0.0766171279425535	0.0467349381073199	0.0733424323426597	-0.00173618285392946	-0.00787200659643578	-0.0278697024899868	-0.0457848494591436
0.40041049299199	0.0737176562644108	-0.0764286541364769	0.30893465996307	-0.00425251679291472	-0.0156159250371437	0.0578403993232542	0.0306026815676867	0.0152399531977927	-0.00993422091502921	-0.0305542059180149	-0.0464161298678388	-0.0550077969678343
0.660589081338782	0.271322668763293	-0.189425798695399	0.234744414727801	0.00511159820825202	0.0177680896492445	0.0774571902076208	0.0480040734253591	0.0281091235476986	0.0114398439287483	-0.00895015416022382	-0.00864978203553146	-0.0238687577960076
0.0734999259987385	0.0482301438324271	-0.00733205651180811	0.0537334160254532	0.0118801656230257	0.00318829724311512	0.0651571792125789	0.0543957467877851	0.0143338411614033	0.00753423143307043	0.00203747680299295	0.0015360160563679	-0.000678586171761961
0.54422136150056	0.109117148287216	-0.142425517250299	0.257327090408903	-0.005894617295087	-0.0907908443464023	0.0577820214507384	0.0346913179966261	-0.0226293469211191	-0.0483427308207446	-0.0600655276718383	-0.0321165831259501	-0.0526306549338695
0.0290930862097943	0.0324322670745266	-0.00417185307024694	0.0183546602160308	0.0193918648302382	0.00745059414184016	0.0309301943240069	0.0159195778494226	0.0126582124186131	0.0134212294860392	0.0104424985578893	0.00664157901110612	0.00707739228674313
0.853514139332889	0.146485860667111	-0.296812512690113	0.121961257492508	0.0067567499167499	0.0155135292811763	0.0463847578116328	0.0278213999889	0.0240026384032634	0.0111351395989632	0.0211496855228106	0.00236138637302252	0.00849714497512299
0.311401270902147	0.0487332733183178	-0.0443912890008735	0.3062280267163	-0.00409422814095023	-0.0049604912422932	0.0642189220680377	0.0361349897503458	0.0114974842589405	-0.00452735969162171	-0.0221561681910438	-0.0377389398549983	-0.0498146102822129
0.00655500310497536	0.0213778723013698	0.000308930259670132	0.00874747971435275	0.00958998752554495	0.00365899367218836	0.00744465266943281	0.00564271280999406	0.00744254702283511	0.00662449059886666	0.00395888480064062	0.00179503235950885	0.00589829222148149
0.197929456306851	0.0219602103781942	-0.0211232324723301	0.21303726437763	-0.00417307119529672	-0.00447335128881135	0.0475323897452952	0.0259970785503295	0.00794479886231622	-0.00432321124205404	-0.0157993812555603	-0.0251812186750623	-0.0364700266820062
0.892792009240759	0.107207990759241	-0.31930957814298	0.0943550686813187	0.00561723498723499	-0.00762611638361632	0.0298063448357199	0.0118804483363859	0.00514390977078483	-0.00100444069819072	-0.00988516455766464	-0.0182625586219335	-0.0170027319433017
0.659586533680136	0.269929049191823	-0.187851859554593	0.241341664454146	0.0156331081525293	0.0102783220373811	0.0706837621496486	0.0411306440114814	0.0233436879856664	0.0129557150949552	-0.00455136828001124	-0.0334264289673506	-0.0408419255228872
0.902368273809524	0.0976317261904762	-0.324034687150994	0.0889384722222223	0.0157576036463537	0.00096216269841265	0.0331200198412699	0.0245404166666666	0.0133301945970696	0.00835988317238323	-0.00418512506896696	-0.00334142909174151	-0.0184733756668167
0.660654489350402	0.270425336742445	-0.18918411776267	0.238400413108505	0.00807516434996536	0.00948018418781582	0.0676584976567571	0.0466174009810959	0.026917104854827	0.00877767426889065	-0.00633141306466534	-0.0229240761879764	-0.0391614014888398
0.352233368043124	0.0691309270675478	-0.07054091371482	0.254336713465159	-0.00997045128006424	-0.00345872844174833	0.0560000303390533	0.031296358377479	0.0151133741279517	-0.00671458986090628	-0.0167530653915101	-0.0317277407981797	-0.0446775182281509
0.228889328831562	0.101959932921925	-0.0373322801592673	0.191963890548783	-0.000710409331270562	0.0061315671637977	0.0551382568552245	0.0727388714909928	0.0266755376508059	0.00271057891626356	-0.00479645408231913	-0.0107922481214092	-0.0241278913251554
0.20786187858369	0.0307730083793123	-0.0287743548884748	0.191002538846997	-0.0013144895430367	-0.00106487994720716	0.0372175869874974	0.0226997829553075	0.0125410121825613	-0.00118968474512193	-0.0152573873392282	-0.0263219887933374	-0.0319813164752104
0.203449865232906	0.068365086181501	-0.0354342075850002	0.159814356523702	0.00220956407719289	-0.00488771029022192	0.0353052472879613	0.0238520508527926	0.0105868172561718	-0.00133907310651452	-0.0114457671106873	-0.0156605353905744	-0.0273777611146925
0.894129509379509	0.105870490620491	-0.319566269423692	0.0950300144300145	0.00525291125541127	0.0023302333876134	0.0219368089549339	0.0187747862554113	0.0103865549034299	0.00379157232151228	-0.00370219301531804	-0.00640108813163964	-0.0198582469899382
0.115069753310902	0.0733973073710477	-0.0230890817593186	0.0711345654704694	0.0160753681846875	-0.00850404597210454	0.0292079224195869	0.0306909961843241	0.0174324365108272	0.00378566110629149	0.00278282759484771	-0.00243440356240214	-0.00402971694947853
0.906315476190476	0.0936845238095239	-0.326080979114519	0.0864597763347763	0.0151273214285715	0.0107744318181818	0.0287354166666667	0.0243838690476191	0.0275345535714285	0.0129508766233767	-0.00102736849547513	-0.00777558030587122	-0.0072661948468199
0.882107309218559	0.071137045453851	-0.314217852531421	0.102110547924298	-0.00543695763883734	-0.00861384679518962	0.0209812830919081	0.0134079803693039	5.52154843351804e-05	-0.00702540221701353	-0.0173107744510215	-0.0234831369509481	-0.0318205844565007
0.320806852275325	0.0956085480414248	-0.0548166406867098	0.28100409829337	0.00304298221134691	-0.00363949378747402	0.0738484220286519	0.0446925465815161	0.025189292090637	-0.000298255788063584	-0.00844224595163395	-0.0283612752829135	-0.0283875213770124
0.110938317579312	0.0743654542143207	-0.0174071843883241	0.0876190310531296	0.0113947309833807	0.00907349697256074	0.044937859707363	0.019414283819295	0.0131431401545093	0.0102341139779707	0.00497870526681599	-0.00113499582608516	-0.00721581713622611
0.879926261793762	0.0705722394092214	-0.312832123849506	0.103889322621823	-0.00396875177110467	-0.00904164906580363	0.0229414724858473	0.0113299248667997	0.00264760506854256	-0.00650520041845415	-0.0147220637637236	-0.0244722618695375	-0.0268556162801392
0.0372957709316529	0.00915384323263362	-0.00339339743595182	0.0218507191739151	0.000704016606094829	0.00487342716597022	0.0120590819433966	0.00796493586317669	0.00503102180682323	0.00278872188603253	-0.00115648603953387	-0.00451311056953235	-0.00527216628831586
0.549206839599337	0.211987142882601	-0.134169560216707	0.290797009170674	-0.00676415092766003	-0.0032416677226027	0.0654332673390051	0.03895516189255	0.0195510085954519	-0.00500290932513137	-0.018650027073255	-0.0417684993524784	-0.0535277941442542
0.199430771868912	0.0686147266309968	-0.0334298040652737	0.160408229546344	0.0141750724776899	0.00274116599210611	0.0418701945704845	0.0273399230316983	0.0124455805708684	0.00845811923489798	-0.0022067946015436	-0.0112816172602574	-0.0214192421041998
0.89575544011544	0.10424455988456	-0.320414240632404	0.0917013059163061	0.000427091592618001	-0.0130904140957082	0.0181185579004329	0.00940686598124107	0.00659632395382403	-0.00633166125154505	-0.0151325605717382	-0.0267671488070752	-0.0269166493138503
0.0267424549930415	0.00563407477425129	0.000730389831940612	0.0223464947633261	0.000367834192322055	-0.000634094162554846	0.0112232855700172	0.00614775468253854	0.00290641765934318	-0.000133129985116397	-0.00198734155043936	-0.00459739472237187	-0.00609452709112222
0.128674406818622	0.00965741382619623	-0.0249668827406778	0.0835719751180634	-0.00341836799680356	-0.0105205481729179	0.0198835073604811	0.0105900482942823	0.000332615605077746	-0.00696945808486076	-0.0102985806748152	-0.0173038443598589	-0.0209440703711982
0.325252292874071	0.101884022580626	-0.0553456037892999	0.281099355171352	0.0290687351569864	-0.00202274850894368	0.0760310934852745	0.0512225410958549	0.0225487341893727	0.0135229933240213	-0.00855674573267556	-0.0164271167476803	-0.00324834970418147
0.93353005952381	0.0664699404761905	-0.343854436515063	0.0623449404761904	0.00284978715728723	-0.00131428571428571	0.0177869642857144	0.0131470535714285	-0.000407470238095287	0.000767750721500815	-0.00332425595238084	-0.00719866071428565	-0.0120574404761905
0.0122873636591891	0.0077367447514254	-0.00125374617971492	0.011831541566298	-0.00244125383119123	0.00291374509746025	0.00430068187716595	0.00434841788876016	0.00418015674727163	0.000236245633134504	0.00348193331681839	0.00292790394125681	-0.000315980309216377
0.536098960443543	0.113342072597044	-0.140511332043599	0.259057844139074	-0.00264303963738166	-0.00492574440110893	0.0636913707555895	0.0344682833118334	0.0176999168776284	-0.0037843920192453	-0.0167407088788634	-0.0320866112483099	-0.0439307792630751
0.0461843561686857	0.015329411221773	-0.0130887833778408	0.0148594047410469	0.00301027637484981	-0.000843094877368077	0.00243249749005995	0.00118322544364334	-0.000889440822117601	0.00108359074874087	-0.00329162933643025	-0.00560306704080894	-0.00584984882038463
0.894542698412698	0.0747298745432936	-0.320876899254234	0.0944989682539683	-0.00785772832240217	-0.0206885050162254	0.0146786814574317	0.0122216276778777	-0.00191716998014924	-0.0142731166693137	-0.0119200743006992	-0.0334348955716719	-0.0252784732882028
0.929781111111111	0.0702188888888889	-0.341401131233409	0.0662605555555555	0.00315765873015872	0.00307091269841275	0.0198140674603174	0.0100662761544011	0.0119620039682541	0.00311428571428574	-0.00677390331890326	-0.0152812003968253	-0.0125423748473749
0.322479277557454	0.0972538547172795	-0.0546412373525194	0.284654462214613	0.0117389606042151	0.00536713540585171	0.0687195827311863	0.045828003298629	0.0251658570661153	0.00855304800503337	-0.00664564937403006	-0.018475783522107	-0.035206689251389
0.5259523868377	0.128858280542733	-0.124713318387593	0.297147312411662	-0.0115409498343519	-0.0144329771038311	0.061241355325388	0.0324406579951722	0.01118538189051	-0.0129869634690915	-0.0377101413106347	-0.0453262494881586	-0.0655826931672111
0.431990416645557	0.0968587311984942	-0.0806603776531531	0.331864089957913	-0.0056548583844937	-0.0105830443577346	0.0655763004082746	0.0457666159535363	0.0135736557774874	-0.00811895137111418	-0.0218964029032228	-0.044421957093031	-0.0582511589473101
0.0495192074488708	0.0045040812255802	-0.0100556846330421	0.0262378386360016	0.00312736003565973	0.00495624696813102	0.0106306508208601	0.00582405692127327	0.00314729428232965	0.00404180350189538	-0.000686256389536108	-0.0013152888427524	-0.0033247070078944
0.0316399784024065	0.0120046206313882	-0.00962054347932405	0.0080368267307873	-0.00070841038755249	-0.00457892694200714	-0.00147247897024853	-0.000777544801349235	-0.00175101559885661	-0.00264366866477982	-0.00279826318043729	-0.00373072284196725	-0.00501814514368831
0.57591382021253	0.366295795599364	-0.14488657334946	0.280304295019586	0.0332997750998467	0.0252853877166326	0.0951061113477023	0.0709430909313888	0.0451592470441743	0.0292925814082396	0.00614975274791207	0.020156601720937	0.0127174698234354
0.12803456135565	0.00930686490335311	-0.0248295751986664	0.0841658995836316	-0.00334582402238266	-0.00849938737705364	0.0198185399680112	0.00281071666367602	0.000734929103327758	-0.00592260569971814	-0.0128584206397379	-0.0177798776672173	-0.0235422179409601
0.325884984283888	0.100327142021648	-0.0560555156671269	0.280271396185301	0.0289789397541169	-0.00166522685483966	0.070167169708542	0.05769194440106	0.0252402918652913	0.0136568564496387	-0.0012475683495865	-0.020012635728416	-0.0285346651015008
0.560382596706106	0.26784516086272	-0.150197695124546	0.254183294273378	0.0140999790699216	0.0123381889797183	0.0771680578099048	0.0498548361385232	0.0338223092241016	0.0132190840248199	-0.0150671251228969	-0.0171324884039254	-0.0332944819533394
0.0888351681059958	0.00295258973116701	-0.017214504715079	0.0505491180184135	-0.00369402349308358	-0.00558518241818268	0.0105469668239031	0.00720688175925684	-0.00107034874650629	-0.00463960295563313	-0.00825206791783482	-0.0145700812649368	-0.0116634411260997
0.00965205896867582	0.000332922858581884	-0.00256144992096876	0.00451742847901083	-0.00334348645460419	-0.00239499965752833	-0.00159318529770231	-0.00267324571142875	-0.00248537379497473	-0.00286924305606626	-0.00354338075859458	-0.00404910924746043	-0.00414446586734967
0.577758719464865	0.363171401996949	-0.146390615855681	0.278308833036011	0.0238962876070192	0.0248103582848522	0.101914364103372	0.0606394977214831	0.0360635846475885	0.0243533229459357	-0.00184563894733958	-0.020441446998431	0.010351626505526
0.580717754050933	0.362024882453348	-0.147430304410611	0.275000702583576	0.025460329406252	0.0213130823036015	0.0884403614047096	0.0648368220148097	0.042161130984817	0.0233867058549267	0.039260144299596	-0.0136284774459077	-0.0279764734988619
0.303406044062255	0.0459101347850616	-0.0536985033870488	0.247670502158135	-0.0026542506844498	-0.00293640879774015	0.0523379949333062	0.0290580983248819	0.00382822831214369	-0.00279532974109498	-0.0194182979478518	-0.0390840110718316	-0.0441486210815149
0.0973746968088611	0.0726805031046569	-0.0205185316493327	0.0511945077792496	0.00775341250216929	0.000943700651544963	0.0288175066077939	0.0165978284040992	0.00665176900597338	0.00434855657685713	-0.000258699630746526	-0.00273843194671303	-0.00768596461360783
0.107614730770743	0.0313324718749713	-0.00394493040123364	0.130929376135387	0.00631096872277206	0.00332220335449723	0.0335483427342878	0.0228421785086279	0.0119601993075566	0.00481658603863465	-0.00364139984462188	-0.0123911064192113	-0.0193598548286288
0.0122952040951486	0.00791970298789604	-0.00140101532889897	0.0129020439195366	0.00386420582351145	0.00534228821534939	0.00534937990811799	0.000708432750308938	0.00485270293329013	0.00460324701943042	0.001061944706532	0.00287787455548213	-0.000620534963129688
0.400144642486268	0.0759523885477432	-0.0765309072804347	0.311060887931027	-0.0051800456974877	-0.00231448253868821	0.0574958989481086	0.0269164531351739	0.0031602338886082	-0.00374726411808796	-0.0265584643735618	-0.0405702285477236	-0.0510363538828311
0.53786941284837	0.225403249376313	-0.129092819499063	0.293240439543324	0.0092673850324545	0.00571138974931151	0.0784411253985693	0.0512109745835069	0.0285019954897524	0.00748938739088301	-0.0140686289242401	-0.0284497816483219	-0.0457880281501014
0.0984783734755454	0.0399506335928549	-0.0131382147102733	0.0859267126373279	0.00470065609431777	0.00574372451976266	0.0299182302706169	0.0191553024030812	0.0121087435628084	0.00522219030704021	0.00027888435476417	-0.0027067555794657	-0.00946836088158927
0.103511394001994	0.0743484690319916	-0.0226089182858274	0.0539576096757752	0.00754309799600293	-0.00523423535942497	0.0274717613625264	0.0127276527064167	0.0020510635812295	0.00115443131828899	-0.000308316444857348	-0.00601113991791848	-0.0121126188305186
0.889003844766345	0.110996155233655	-0.317198842271355	0.0960187742812743	0.00742272269397271	-0.0146511688311689	0.0193784568209567	0.0213355527805528	0.00853190177877672	-0.00361422306859804	-0.0101624493220955	-0.00687294559607077	-0.0160196462565214
0.904909543650794	0.0950904563492064	-0.325228342499473	0.0861249801587303	0.00440927489177501	0.00551175685425698	0.0298774206349207	0.0195772847985348	0.0147919931457433	0.00496051587301605	-0.000529355158729983	-0.00132309773559769	-0.00970849997224998
0.905442242063492	0.0945577579365079	-0.326634900466619	0.0858327579365079	0.0198440079365079	0.00148096976960954	0.0287574007936507	0.0411184126984127	0.0138247393578644	0.0106624888530588	0.0071446329365078	-0.00186229569042073	-0.0052147501803752
0.457749027943465	0.310761350701204	-0.0918649934193819	0.326556309418596	0.00715805189741214	0.0117627254994398	0.0773959682389611	0.104474785424709	0.0828798990594002	0.00946038869842597	-0.0106657815400303	-0.025215162499896	0.00986173884685171
0.0223456782433763	0.0101390027994357	-0.00322103268916775	0.0121123685942289	-0.000752291802189109	-0.0016016662806728	0.00856645862438936	0.00578553507654579	0.00321627589999922	-0.00117697904143095	5.5879156695738e-05	-0.00161313367378783	0.000782348127115178
0.119507236545103	0.0936590747452998	-0.00996323506324397	0.126279395268775	0.0134986361665325	-0.00139348324614844	0.0818321681476663	0.0694574849069401	0.0201561727633199	0.00605257646019206	0.00435521379964346	0.0156318704442309	-0.00778900048782208
0.409222058794739	0.114860353251301	-0.0829170520489307	0.302597331850735	9.07337946904341e-05	-0.0242868299295825	0.0965852416427105	0.0472664619874127	0.0219239222454181	-0.012098048067446	-0.00883232890869418	-0.0255888163252516	-0.0245166511393577
0.856888871128871	0.143111128871129	-0.298347216502175	0.120784541569542	0.0154372202012962	0.0142384232760704	0.0425792466561217	0.0299292821414697	0.0268425582056833	0.0148378217386833	0.00205864343989348	-0.000468306648417016	-0.0164693524531024
0.0869695875771026	0.0100253979393702	-0.00951331769083928	0.0826416696237911	-0.000518769229181287	-0.00462044359749227	0.0204198740293105	0.0133157695443113	0.00310904683155046	-0.00256960641333677	-0.00569067021448624	-0.00992620625449415	-0.0146397754065155
0.187997535270324	0.0331567528935414	-0.0299435402750688	0.160337494593361	-0.00638392753261191	-0.00355799596862613	0.0379998003196894	0.0202881130624581	0.00957764150079651	-0.00497096175061901	-0.0110554704889283	-0.0158430177005316	-0.0283361878356944
0.117222187729108	0.0727087422540454	-0.0243186405003334	0.0724800106582794	0.0168166016289069	0.00306433647399888	0.0244219779847361	0.0195096027438407	0.0137460534621255	0.00994046905145288	-0.000246139094229145	-0.00327642306392413	0.00174846576584273
0.0919417072432103	0.05931884334186	-0.019990865855515	0.0471041627640656	0.00678841039946759	-0.004242088289771	0.0113150221305187	0.00936751683283164	0.0021216542289474	0.0012731610548483	0.00349823898983169	0.00321338805847682	-0.00954052103923729
0.208254899536699	0.139069133172917	-0.0373158074104812	0.156627301467627	0.0274599591040153	0.0095962837773218	0.0875068897850758	0.0319977552410748	0.0244946599530513	0.0185281214406685	0.00367887012138346	-0.00269320983570712	-0.0115981722509687
0.906217182539682	0.0937828174603176	-0.327604219814251	0.0853375793650795	0.0108330555555557	0.00726351190476204	0.0262217956349208	0.0232314484126985	0.016048851911977	0.00904828373015887	0.0180579166666668	0.00565382333938447	-0.0113731613602684
0.0088903133087724	0.00130685920413235	-0.000581142174771761	0.00992009383400076	-0.00176083313647705	-0.00242300078127325	0.000786898775110186	0.000470022450200332	-0.00123230674925469	-0.00209191695887515	-0.00177270579530684	-0.00229182847118085	-0.00213905255172438
0.107837872643952	0.00770921061427664	-0.0165466390685772	0.083046196090698	-0.00720444369728809	-0.00155781745675554	0.0186621335637588	0.0117472330418661	0.000626018916983689	-0.00438113057702182	-0.0120295358337276	-0.0148849134449604	-0.0202846067058958
0.323881175399547	0.0518010570327444	-0.0543488003319044	0.286057675510764	-0.00650417919459073	-0.0183626030263609	0.0482340947136599	0.0185809757749166	0.00568189770427197	-0.0124333911104758	-0.0291857798318981	-0.0358043787979996	-0.0514924058096176
0.552184936236681	0.187160893375204	-0.146239822748985	0.258269907096163	0.00534624618227764	0.000927461134513141	0.0653301785789804	0.039064297831902	0.0186719851059011	0.00313685365839544	-0.0237122854450172	-0.028746558224736	-0.0350252827481695
0.556753631627251	0.26978080868101	-0.148912620272641	0.255371408878983	0.00855132193817687	0.0235732358150775	0.0710078562327717	0.0542571758147662	0.066533798309956	0.0160622788766273	0.0317962555512589	-0.0188545260766614	-0.02489714203927
0.316283781745789	0.0496731698496128	-0.0523835241156563	0.287667529747168	-0.00857867549002872	-0.0102471063530111	0.0540476816125338	0.030017280670861	0.0142423523360525	-0.00941289092151992	-0.019551260745844	-0.0357962740602835	-0.0447726271136328
0.477655099377925	0.263373349078744	-0.116272447677892	0.263433262109852	0.0271270488819991	0.00406853378649036	0.0931679617488584	0.0576902597725043	0.0493203742656764	0.0155977913342448	0.0289760565837593	-0.00547312153716689	-0.0250144180606151
0.563892428328795	0.263728944464977	-0.153403371584681	0.25221481042358	0.0266057334459033	0.00647094316884733	0.0739817073240315	0.0473913989529238	0.030068112669742	0.0165383383073754	-0.00522771215360873	0.00767527598395856	-0.025409166394017
0.0152611070526911	0.00135559683435399	-0.00507380844219822	0.0019651614145414	-0.0019981080283624	0.000132030739336104	-0.000628558994066403	0.00084418662749201	-0.000615802427755847	-0.000933038644513147	-0.00134900493578495	-0.00160392010643069	-0.00104966822282672
0.900947341269841	0.0990526587301587	-0.323929950385995	0.0893538492063491	0.011937519008769	0.00618660714285701	0.0233191910173159	0.0194624350649349	0.00804346903096886	0.00906206307581303	0.00350556096681098	-0.00964337752525257	-0.0102106241674992
0.04001623485616	0.0286906817258221	-0.00224967743508064	0.0276875075156813	0.00654100203393121	0.00927368066391494	0.0207418484855257	0.0211322318393973	0.0129225966908967	0.00790734134892308	0.00497529573433783	0.00806386781681866	0.00412666204315871
0.150556555004661	0.100444466202318	-0.0254329516508842	0.116561571996607	0.0144099506863015	0.00620662001365202	0.0415873454898696	0.026029992415602	0.0149855409814248	0.0103082853499767	0.0013719006822441	-0.0031531318767998	-0.00678896977987589
0.899430952380952	0.100569047619048	-0.322844280752892	0.0912399350649352	0.0164204365079366	0.0118568416305918	0.0306005555555556	0.0211710837773339	0.0166456403318904	0.0141386390692642	0.0053228223777857	-0.00751814510416482	-0.0106624519114785
0.0283913600631037	0.000868960260734946	-0.00757809760447755	0.00962013191128267	-0.000501574337313151	-0.000596003256974065	0.00198709192978836	0.00102004913141213	-0.00131458131901043	-0.000548788797143606	-0.0021391212949387	-0.00360359256155713	-0.00409280908823043
0.036762714968713	0.0137763819813285	-0.0115295176984866	0.00589860488214386	0.00124137310938096	-0.00452379418873189	0.00133050705261217	0.000894802336014959	0.00361598025054203	-0.00164121053967547	-0.00287704153122928	-0.00372435246426052	-0.00412175693794452
0.454341975206043	0.0967582818246063	-0.10571634418989	0.274316607892929	0.00204164288157865	-0.00106205115592384	0.0593070134651974	0.036778658478521	0.0153625130419615	0.00048979586282738	-0.0193505883785748	-0.0353515783422407	-0.0474913268337378
0.0939926796159151	0.00135365753046354	-0.0192626708938367	0.0508585328863635	-0.00549218272980642	-0.00608916660173414	0.00978268131663507	0.00580067809619128	-0.00175635029062224	-0.00579067466577028	-0.00925506496160849	-0.0147351790749542	-0.01644882555813
0.0633440747610158	0.0060200612199607	-0.0107296367121936	0.0423219406512707	0.00272716225198678	0.00230714390072109	0.0153176779212665	0.00927483838831206	0.00601496541076166	0.00251715307635395	-0.00129229263546828	-0.0032676520711289	-0.00501835413982589
0.417416042399769	0.117694980819642	-0.0866782934675409	0.30163719205927	0.0220240491741872	-0.00910610521354271	0.0865007863697909	0.0425853548474857	0.00617547292273363	0.00645897198032225	0.0026290566409462	0.024087650692548	-0.024599177998135
0.0361513488534083	0.00398709234879578	-0.00848105931267723	0.0169583224925551	-0.00186825982326545	-0.00420561693174799	0.00252479235756094	0.000914405073703987	-0.000174275257099447	-0.00303693837750672	-0.00393098924026699	-0.00343274626382815	-0.00603942075019662
0.0128542042118419	0.00835791481394556	-0.00204048065658455	0.00641423956731392	0.00520110687895034	0.00147402792431651	0.00366351394155836	0.00546526477336533	0.00318815706969148	0.00333756740163342	0.00369760138600649	0.00174679895306244	-0.000225409160733107
0.0305454492469769	0.0333991117886076	-0.00483312911476988	0.0199791977434491	0.00894311642161484	0.00945235395205399	0.0158740596462976	0.0174399673004545	0.0160301332317408	0.00919773518683441	0.013898415378294	0.00985065182471339	0.00847566302435503
0.0635737070058904	0.00648119661192909	-0.010756179755489	0.0428413654179483	0.00266499354742848	0.00648654621297534	0.0146807857572901	0.0106033258080516	0.00640773744098411	0.00457576988020192	-0.000492308927703314	-0.00135731125660041	-0.00327370703566632
0.419987768289848	0.11957896944808	-0.0866252455193154	0.305403040411255	0.0243959342639644	-0.011599214489493	0.0907369000303084	0.0377229065876495	0.0266617337427775	0.00639835988723569	-0.0109276439624607	-0.0258204524840251	-0.0460041378289882
0.081370623292792	0.0407051546706741	-0.0202354430950604	0.0322342825989317	0.00982715128532533	-0.00984660197253837	0.00870639151910234	0.00195954992089364	-0.00140001331457842	-9.72534360652033e-06	-0.00535141153940862	-0.01400684870601	-0.00985416971405491
0.475677841358793	0.173063048788289	-0.11405857472634	0.267671539455566	0.00994750855600335	0.00535580703506361	0.0666010996301483	0.0503773450168141	0.0275479078749521	0.00765165779553345	-0.0164602690699177	-0.0253892704262617	-0.0422326725207404
0.101784144642701	0.0736161858651587	-0.0219017340816622	0.0525522009870467	-0.00561969795964183	0.0210644759665436	0.027971189897859	0.00721224662462351	0.0124001040353263	0.00772238900345086	-0.00704018190051267	-0.00549542206853315	-0.0077708264506902
0.0014395505399256	0.000971586270250505	-0.000146468510718276	0.00027506231022273	-1.14530484179708e-05	-0.000190775335838684	0.000238805312714177	0.000377708566314814	4.92715948238061e-05	-0.000101114192128328	-0.000228978304709246	-0.000322410817939094	-0.00045693717882171
0.321493601160453	0.053594574184138	-0.0531878603980728	0.284654855108379	-0.00471793743246912	-0.0128311977489385	0.0493224035661553	0.0259832074673667	0.0127702561627732	-0.00877456759070383	-0.0227640028019374	-0.0360870186441598	-0.0500165203812571
0.0734153319283122	0.00139314786176344	-0.011908644972006	0.0504911995677608	-0.00535657364430646	-0.00552988162796315	0.0122684466738205	0.00405821995205573	-0.0011310887450664	-0.00544322763613481	-0.00725138959987909	-0.010997315568839	-0.0150026923717432
0.464981548588486	0.0936994089142515	-0.108295174221848	0.275725524341918	0.00431636668106711	-0.0420400781232833	0.0336640895060278	-0.012487187398919	-0.0075505656906425	-0.0188618557211081	-0.0242322492045675	-0.054887105205953	-0.0817855462684698
0.150201776204802	0.105309499977229	-0.0236033284419347	0.124785534536285	0.00825456295949481	0.00874560095145985	0.0645552535831865	0.026322625437856	0.0131952965281915	0.00850008195547733	0.000621865469094846	0.013022665067747	-0.00927892799047408
0.124848370886286	0.0851832272115409	-0.0234728573078576	0.0824076530515769	0.0109027341111133	-0.00286022036121496	0.0354083567476643	0.0268984423375492	0.030723449098332	0.0040212568749492	-0.000725120339338886	-0.00625895579217689	-0.00673641921890364
0.0951683688778583	0.0704856593946895	-0.0203219128334182	0.0517899208264555	0.0209186466454909	-0.00173835587863969	0.0224982896501136	0.0163807292901021	0.00554402255210816	0.00959014538342559	-0.0019081094865801	-0.000896763215747026	-0.0106814263670834
0.658764591810475	0.319625666082133	-0.188487585693693	0.23887660768214	0.0141581336726156	0.0150829355648864	0.0769650841629542	0.055641076684981	0.0400142036650168	0.014620534618751	0.00323321098168805	0.0207197480317403	0.0111132814458486
0.0151472330691721	0.0310137279669796	-0.0013703604757566	0.0130870073464754	0.00518861151335528	0.0147524514054233	0.0304176013409069	0.014234814402166	0.0124276134148068	0.00997053145938932	0.0100761501603721	0.00708641316429453	0.00444398549736973
0.856771998973249	0.143228001026751	-0.296745595501695	0.121726413725164	0.00756297850498311	0.00960077700077688	0.0382024933399933	0.0323097923604174	0.0170074493439567	0.00858187775288	-0.00106510783602787	-0.0120061302769943	-0.0208897196717757
0.0263555437966135	0.00609527055455925	0.000915127109133912	0.0225863615471334	0.0016371710022313	-4.75932515188009e-05	0.0112711310411337	0.00653357548236956	0.00374073833555605	0.00079478887535625	-0.00187038083171875	-0.00395407646916948	-0.00560990378331531
0.0935869630109315	0.0596849172522707	-0.0205620198361464	0.0484701231141537	0.00479994685192925	0.00260266491020524	0.01661382667462	0.0140656062256878	0.00975311804118185	0.00370130588106725	-0.00447875553016548	-0.00148697081556222	-0.0101739156070438
0.0133292109401704	0.00145613082327268	-0.00416572042669074	0.00214092244734674	-0.000217353802759576	-0.000566956422083511	0.000494478135646292	-0.000672685082079131	-0.00195574754689966	-0.000392155112421542	-0.00243996836264334	-0.00110019101618632	-0.00253276399474596
0.150437892835199	0.0586389343609869	-0.022942687879116	0.128256399767664	0.0146640251941872	0.0169183292354907	0.0433855414977261	0.0382174443422411	0.0225557860531958	0.015791177214839	0.0115557359155158	-0.00266246290271432	-0.00557510081236873
0.209195483092446	0.138673302599325	-0.0396376277336818	0.159501507757783	0.0226674161661233	0.00735715615212049	0.055317019623618	0.0377886002601716	0.0226148536147454	0.0150122861591219	0.0163842085672775	-0.00232235538093095	0.0205199754111466
0.0253791090975419	0.000963444012680132	-0.00673443828905303	0.00832927929490281	-0.00226449864708928	-0.00259623581377938	0.002537275548656	0.000194362515251408	-0.000810836189484763	-0.00243036723043433	-0.00236082051874573	-0.00276305193554336	-0.00390347711154825
0.890248410755911	0.109751589244089	-0.317802560107359	0.0959095257520257	0.0016617768342766	-0.0124575878288379	0.0270298928155176	0.0131606318681317	0.0158542344461093	-0.0053979054972807	-0.00524409066015696	-0.00911921994672005	-0.0123050882450884
0.108512492734026	0.0310768899742498	-0.00499704998682321	0.128272125308544	0.00191512198003996	-0.00335821110833574	0.0368925640019379	0.0224257993863723	0.0121461935584389	-0.000721544564147886	-0.00651958116687035	-0.0132183873740001	-0.0199743836372005
0.901591924603175	0.0984080753968254	-0.324556474293145	0.0876521230158731	0.0126935515873016	-0.00136252262060566	0.0345432738095238	0.0167820374764125	0.0178469276556777	0.00566551448334796	0.00704133852258859	-0.000141145382395402	-0.0122042492229992
0.327449115730221	0.0974735872621049	-0.0566994216908604	0.28256078492697	0.0267717622159064	0.0553047974376077	0.0666649500381997	0.0448734958593816	0.0166721132136137	0.0410382798267571	-0.00884810751072751	-0.0205439649626937	-0.027898148132209
0.280137452239821	0.044114584136992	-0.0445674806497636	0.244709664150807	-0.0046155902070828	-0.0100542795914901	0.0465983954748149	0.027302260120327	0.00947346501413038	-0.00733493489928644	-0.0168772706652791	-0.0361364688121074	-0.0411376567312186
0.015346937315426	0.0216874244377795	-0.000600259833940516	0.0126015597599896	0.0157113540920771	0.0049592136376249	0.0212723531245398	0.0108630599878829	0.00598993889799731	0.010335283864851	0.0132917210089952	0.00221060545226431	0.00317961209084174
0.572041357332323	0.287070446726612	-0.142522409542128	0.275625441834812	0.00599716925567484	0.0230380648176525	0.0878542676469483	0.0615948569636157	0.0458537375596758	0.0145176170366637	-0.00536136513809049	-0.0243229409105229	-0.0317101885319498
0.0212975838370636	0.00508838380724238	-0.00512588192785687	0.00971365124928871	-0.000940472288094175	-0.00226623733345913	0.00159811849898401	0.00165813259447481	-0.000140702143621177	-0.00160335481077666	-0.00319472618543407	-0.00281944369181471	-0.00388404904777065
0.00818458179917423	4.46134828906587e-05	0.000359621868505794	0.00468453273662211	-0.000150764489498348	-9.64937515387961e-05	0.00345338482019478	0.00182198238582835	0.000945918858769637	-0.000123629120518573	-0.000732843724800692	-0.00130859444942944	-0.0018917792310903
0.857619257825508	0.142380742174492	-0.298451014108561	0.120440121683872	0.00243071144133644	0.00337556027306019	0.0291206682206681	0.0250738572538571	0.0121972371990754	0.00290313585719837	-0.00650094183594174	-0.0114234442987569	-0.0234340084890385
0.144498278383714	0.0544430709208912	-0.0223582895572941	0.119596207084526	0.0212685146180599	0.00384003438822655	0.0339764847287017	0.0195553436398049	0.0140061055128593	0.0125542745031433	0.00142705811518312	-0.00576156150302937	-0.0109633547563701
0.924069503968254	0.0615087168310283	-0.337918751274427	0.0701721626984126	-0.00488075577200575	-0.013915002081252	0.00626195346320346	0.00818241071428571	-0.00377001984126979	-0.0093978789266288	-0.0105210405913531	-0.0169218225308011	-0.0237037950815524
0.856277452269952	0.143722547730048	-0.297530961492538	0.12114596042846	0.0053164875402375	0.0373720571095572	0.0362632035407402	0.029211924117549	0.0181031782106782	0.0213442723248973	-0.000849806859806845	-0.00789636977058028	-0.0162503057359308
0.0970564636181071	0.0724331263672112	-0.0200080765803347	0.0518707048938022	0.00774424537253296	-0.00060383227378312	0.0217109753569352	0.0210401628424536	0.00496466275048481	0.00357020654937491	-0.00153552409191188	-0.00797806849386146	-0.0109059172231378
0.542904590634399	0.113553602607924	-0.14232972961547	0.257900763044929	0.00569176064582388	-0.00233996246812473	0.0537256517132465	0.0399426062823423	0.00919678294721882	0.00167589908884958	-0.0130312462551376	-0.035737788428216	-0.0469399453457146
0.0511135678080425	0.00678882748079183	0.00214201596828479	0.0611928553656262	-0.000733059145173451	1.22977237587696e-05	0.0205807875621104	0.0122271575501534	0.00536435851633874	-0.000360380710707341	-0.00472584672275888	-0.00820297776580952	-0.0108245991544716
0.893994007936508	0.0756700603316314	-0.318830169390696	0.0957226587301585	-0.00766957799145318	-0.00201391247641258	0.0217748773448773	0.0134435513098012	0.00651639445521779	-0.00484174523393288	-0.00869952999954848	-0.0180993522465882	-0.0230944048488922
0.322549491038376	0.0522946790760294	-0.0556222842407572	0.285594339880933	-0.00818435816895541	-0.0154040409076832	0.0555616748279839	0.0260694022043233	0.0105298530068393	-0.0117941995383193	-0.0245285015220158	-0.0355569806706548	-0.0472425810598145
0.201427336829906	0.0266719411712394	-0.0263182146804697	0.188718039325764	-0.00126237044532279	-0.0039888671510615	0.0405046376814196	0.0242569404234538	0.0118398702922581	-0.00262561879819215	-0.0146706466593037	-0.024987345426492	-0.0321930690036707
0.897645164141414	0.102354835858586	-0.321140042333007	0.0917295306082806	0.0369199549062048	0.0031506691919192	0.0240233567821068	0.0182439258658008	0.00915137355699858	0.0200353120490621	0.00134511363636369	-0.0164964150086025	-0.0173468444749695
0.891785157481407	0.108214842518593	-0.318635259764087	0.095768413947164	0.0118724074536575	-0.00502983641358634	0.0283478583916085	0.0220530072011323	0.013007106851482	0.00342128552003562	-0.00537968219645846	-0.0153732919837516	-0.0183237322603865
0.122654375962371	0.0847743261053564	-0.0231925814066741	0.0814360219719756	0.0338476429279772	-0.00490377864690604	0.032126596831402	0.0156109103454129	0.0134946519023223	0.0144719321405356	-0.000305774578787249	-0.000885695694058386	-0.00705181723591944
0.559343986397038	0.188028239526943	-0.148653147192684	0.255399870941938	0.0130632605066936	-0.0281270679188452	0.0671249656298651	0.0378339084833716	0.00564098693949777	-0.00753190370607582	-0.0204279317307876	-0.02478571387331	-0.0450256282355002
0.0461090312730369	0.000370938602683592	-0.00546402595826199	0.0330108410369634	-0.00691309073912637	-0.00719858118691811	0.00496516767427709	0.00075831755059063	-0.0040836483897744	-0.00705583596302224	-0.009030082465973	-0.0113296539744667	-0.0135516759751264
0.049736116351029	0.0216728482424122	-0.0141197410104918	0.015564784583326	0.000388883187059395	1.43719447930485e-05	0.00732783042128434	0.0018757583799008	-0.000967486670719893	0.000201627565926225	-0.00155147919638115	-0.00287040360474172	-0.00637869570583483
0.930315853174603	0.0696841468253968	-0.342196157675856	0.0645424801587302	0.00757498015873015	0.00900289682539679	0.0197357242063492	0.0175296962759462	0.00668164051226539	0.00828893849206347	-0.00345655753968255	-0.00850984647297159	-0.0149563657176157
0.0173642687675047	0.00791616801961904	-0.00194118529190242	0.00910886393537	0.00549619098884647	0.000912753564075313	0.00530729340099946	0.00460622201075723	0.00346154318850649	0.0032044722764609	0.00151376934127271	0.000443876800878477	-1.94521405116645e-05
0.0431163965615049	0.0149246930009067	-0.0124001456967219	0.0126772675002069	-0.0024919519370308	0.00873828748617049	0.00637446611085336	0.000641558475557462	0.00363069746751284	0.00312316777456984	-0.00463636482664085	0.000750362441781331	-0.00211822480820528
0.904139722222222	0.0958602777777778	-0.324431645980136	0.0884519444444445	-0.00273321581196573	0.0108558513708514	0.0255666197691199	0.0193263492063493	0.0140220260989011	0.00406131777944285	0.00684309481368317	-0.000620047799422818	-0.011892196067821
0.929944305555556	0.0700556944444445	-0.341315639269032	0.0649890277777779	0.00527022005772015	-0.0022840674603174	0.0158552976190476	0.0120872718253968	0.00629875992063489	0.00149307629870143	-0.0026037499999999	-0.00981124521312016	-0.0174610217907093
0.654916188060524	0.27186588595948	-0.186374564844338	0.241772510610315	0.0193491504808421	0.0241636724252083	0.075699658762691	0.0480788549662614	0.0367785015679498	0.0217564114530252	-0.000150614560957774	-0.0209129732143808	-0.0289708844726304
0.110200180597403	0.0378585976874818	-0.00631070960638583	0.126307486971117	0.0220112360864151	0.00716332595108284	0.0499364740477458	0.0312661118880431	0.0227934810902046	0.014587281018749	0.00288457157346314	-0.00374794891042318	-0.0100257943503027
0.416297781196823	0.0772554953180455	-0.0840840035880864	0.308727226612705	-0.00439303306866978	-0.0117778059456179	0.0594378034577082	0.0271744522086534	0.00617847547029893	-0.00808541950714387	-0.0201795849753483	-0.0417023586422772	-0.0571870297677488
0.0879597885578977	-0.000256717198708289	-0.0180193741732614	0.048444803139641	-0.00426117724849494	-0.00658444858744232	0.0116620476879817	0.00265753144882799	0.00107489064658128	-0.00542281291796863	-0.0078839450614791	-0.00937701638427034	-0.0136279728243535
0.578002422366241	0.276722177374815	-0.145937966127924	0.28020243180999	0.0240666057459894	0.0190614130779996	0.0834370977271739	0.0506964962821276	0.0333784928656011	0.0215640094119944	-0.0127715760082467	-0.0385935683540737	-0.0501001527208058
0.0471821608455549	1.73406850130231e-05	-0.00637495768299807	0.0333034945628364	-0.00786167690244893	-0.00936767839811249	0.00493329053433267	0.000367628458904236	-0.00450575804574536	-0.00861467765028071	-0.00976276478571429	-0.0123979249330934	-0.0144699749697753
0.558416632113495	0.267598444761514	-0.150217129516653	0.250695092769405	0.0226033513362301	0.0182962399036376	0.110105222627596	0.0607626028607989	0.0324942592139049	0.0204497956199339	0.000301539716317079	-0.0147851300151444	-0.0289928221825718
0.0845027843775531	0.052711204854578	-0.0191344088784865	0.0454077811817166	0.00561946406343615	0.0123527436752628	0.0195882905300066	0.0235926220389273	0.0104897609637939	0.00898610386934946	-0.00032662818732565	-0.00240649570532138	-0.00207132596396864
0.0594841856533795	-0.00515288344949322	-0.0119888701175484	0.0321352565922314	-0.00916130923493318	-0.00764335546464922	0.00366501749982458	-0.00198630606244532	-0.00478607948829576	-0.0084023323497912	-0.00849224597473537	-0.0119854663104051	-0.0142558518140217
NA	NA	NA	NA	NA	NA	NA	NA	NA	NA	NA	NA	NA
0.0776020095238933	0.0079884811097424	-0.0156536418442406	0.0457787954057277	0.000329758709600239	0.00464995099596889	0.0125555227515645	0.00914210626954338	0.00347063249442658	0.00248985485278456	0.00114353457115568	-0.00441884958462754	-0.00605284178955143
0.398650160826642	0.0755098408037558	-0.0789368753523962	0.308795732680249	-0.0104738456526002	-0.0195495722897356	0.0527685673554881	0.0328346592245605	0.00668736987111473	-0.0150117089711679	-0.0258458101102077	-0.0394916913504352	-0.0503992403958523
0.203789902069252	0.0267166529780319	-0.0233503127738943	0.212855308485824	-0.0054803291167897	-0.00755115938291601	0.0451649917872491	0.0223864853919805	0.00842745312891413	-0.00651574424985285	-0.0162543815647026	-0.0266599301493299	-0.0360610635886179
0.115208069529418	0.0723991365035691	-0.0235616172603735	0.0695770647553848	0.0149433530713853	-0.00563957291684712	0.038252497396417	0.0206706316587193	0.0168552123901004	0.00465189007726911	0.00304180898033544	-0.00326229725910367	0.00678602937024565
0.450647529790128	0.181567597135537	-0.0879254480841443	0.331002703361602	-0.00409014976071359	0.00229720952662837	0.0668996129838445	0.0420504939975511	0.0138423971908694	-0.000896470117042636	-0.0240614190866668	-0.0433759752713856	-0.0527266327233524
0.582051606878694	0.365307204620552	-0.147726702530116	0.278275509385986	0.0325406855838132	0.0177600863999985	0.0942362994500296	0.0650000559876077	0.0447805718029733	0.0251503859919059	0.000965211247744069	0.049684976910281	-0.0340879643677708
0.933414047619048	0.0665859523809524	-0.344319484083701	0.0622788095238095	0.00338289682539694	0.000433035714285768	0.0115904518398269	0.00525063852813856	0.00934314484126986	0.00190796626984135	-0.00835217261904753	-0.0131752412171161	-0.0225369473867635
0.301202517431877	0.0475007737595043	-0.0518762773020105	0.248747322232322	-0.000340626637491959	-0.00840772025340009	0.0447462800381221	0.0337825732584384	-0.00231892696601882	-0.00437417344544599	-0.0167838633810243	-0.0301483872076728	-0.0475463749774201
0.0341792016560448	0.0041909725265386	-0.00820528680381328	0.0160534144038393	-0.00213073515574686	-0.00152337471866551	0.00270662835225734	0.00249532822560224	0.000261632722323032	-0.00182705493720618	-0.00330163274933544	-0.00480570485866103	-0.00557186430483244
0.0160044005305572	0.0301711930521595	-0.00111976284552312	0.014086017693093	0.0153104546368264	0.00848892101214158	0.0155763880425359	0.0255161739796551	0.0133554832964139	0.011899687824484	0.023677040942726	0.0116501066641722	0.0111588412814392
0.114846850616445	0.0723839378908466	-0.0195355598034353	0.0868931705168301	0.0661095963504008	0.00981574915876252	0.0266339753400022	0.018796070247809	0.0102921660898653	0.0379626727545817	-0.00450210602311713	-0.00476410226523817	-0.00530636369612347
0.439189990973598	0.0982535376044567	-0.0840186230782862	0.327372509027061	-0.00915916027613328	-0.00849520834356743	0.0672709700596045	0.0373895101400905	0.0136055637124702	-0.00882718430985036	-0.0322240965556107	-0.0448815547030398	-0.0627663591499836
0.561801423773655	0.269432432620405	-0.150055997910985	0.251707712576606	0.0146932475552853	-0.00152069740589666	0.0607338461724201	0.0470848095755737	0.0313561617432006	0.00658627507469434	0.0133469163121457	-0.0106438059431611	-0.0392454366285171
0.933692976190476	0.0663070238095239	-0.343621929047927	0.0629320238095239	0.00800840034965045	-0.00756483585858581	0.0240866071428573	0.0168928075396827	0.0156596428571429	0.000221782245532265	0.00425984661172174	-0.00387940476190474	-0.0166343035436785
0.923741964285714	0.0600437156748037	-0.338447803056983	0.0699425595238096	-0.00618531204906214	-0.0130102669552671	0.00747792658730151	0.00219970147907644	-0.00635755314130315	-0.00959778950216461	-0.0140898303174939	-0.0186090332237208	-0.0251699066558442
0.150568735090803	0.0979057735409211	-0.0263677562581895	0.117002887210413	0.00984385455467651	-0.000290678419641421	0.0774154792633669	0.0258897741717276	0.0174273594831187	0.00477658806751755	0.0304818196912772	-0.00494886810156314	-0.0152849342657982
0.298366434043105	0.0483421447996786	-0.0395157805963574	0.307669109927514	0.00069839773949304	-0.00561741859704956	0.0648029558331142	0.0363597138479174	0.0116092933786043	-0.00245951042877823	-0.018950293361738	-0.036832927710896	-0.0461098453458781
0.555308568897263	0.186587944380088	-0.146563122554908	0.257271735537009	0.00588733721727597	0.00487616939003532	0.0624154570113337	0.0416413937891558	0.00996059813409822	0.00538175330365565	-0.0139312777677327	-0.0291429318003468	-0.0461372639473392
0.349330821619381	0.0684549918019423	-0.0688543441185705	0.255414395279081	-0.00285163300683494	-0.0032775827123665	0.0568596040728084	0.0312835882903941	0.0141278498775084	-0.00306460785960072	-0.0181783355732714	-0.0265321393683441	-0.0427813683174056
0.558615317485388	0.271106355294587	-0.148947304906665	0.255652195990785	0.0269501156724394	0.0119334690746242	0.0761961317458937	0.0538306232278604	0.0336261300193371	0.0194417923735318	0.00182054830919021	-0.018962631121666	-0.0226624430283802
0.119224529144162	0.0939637420859756	-0.0100623948666249	0.123648462723918	0.0237872717888612	0.00239184827232017	0.0416421069767566	0.0296732434509511	0.0607871942017392	0.0130895600305907	0.00715367898036871	-0.00433965013892003	0.0257020415677258
0.0572835529573996	-0.00396030113395363	-0.0112499383654002	0.0304828203691788	-0.00398084728439295	-0.00477254767611658	0.0051502909839008	0.00199941710837658	-0.00175477524846448	-0.00437669748025477	-0.00816892745070964	-0.0101563188831811	-0.0112622909967253
0.653834917676289	0.274030118814019	-0.186338915492889	0.24152250334573	0.0100049538628226	0.00867032536712287	0.0739790979033618	0.0538420734635955	0.0338631137464108	0.0093376396149728	-0.00534288023027019	-0.0264082562069671	-0.0331053241732725
0.414335846078072	0.116715630139819	-0.0855398311964681	0.302872802299694	0.0225086473628984	-0.0051428198041284	0.0688003969530622	0.0359842122207186	0.0281687950683565	0.00868291377938496	-0.0212904568616673	-0.0360719182557165	-0.0318954996772895
0.126440170467207	0.0201425046394828	-0.0168167534920167	0.114385885734764	0.000292113914533765	-0.0016663356100028	0.0293768131788288	0.0191328620018079	0.00847583605918031	-0.000687110847734512	-0.00705167398626505	-0.0125710159425387	-0.0175469499490583
0.651585750608309	0.272573497363589	-0.185564187848315	0.239150728407659	0.00780393715908589	0.00905801315440347	0.0724847111915459	0.0535730176930899	0.0299289739916159	0.00843097515674474	0.00233150790625547	-0.0219455767304976	-0.0296074164939764
0.929907182539683	0.0700928174603174	-0.342194447690796	0.0657178174603174	0.00047377622377609	0.0033753174603175	0.0241765079365078	0.0164363244047618	0.0104259212397079	0.00192454684204679	0.00109754960317454	-0.003829890873016	-0.0131508685064936
0.31983288583377	0.0953562917262173	-0.055353785814369	0.280028777355795	0.0134507145762476	-0.00468167364014699	0.0842533062952945	0.0857658499704089	0.0220832159140176	0.00438452046805032	-0.00569401189580793	-0.0220522765599817	-0.0253526283702305
0.416821981843331	0.0784984822022408	-0.0845426588643624	0.305788893134804	-0.00440801137579877	-0.0100051441197922	0.0546505123170136	0.0306868049055879	0.0116372505249004	-0.00720657774779548	-0.0422145465741438	-0.0380699299700064	-0.0549018701865653
0.126236488454153	0.0845991525115583	-0.0236919929097517	0.0817305903444809	-0.00230957776087425	-0.00222883117592902	0.0285731932354275	0.0211754848151872	0.011865955159147	-0.00226920446840163	-0.00793314060438974	-0.00721150598993742	-0.0131789889305333
0.933895674603175	0.0661043253968253	-0.344196785080249	0.0625043253968253	-0.00148222222222227	0.00119593253968253	0.0156245634920634	0.00908239087301577	-0.0025998349567099	-0.000143144841269871	-0.00999590277777795	-0.0122042460317461	-0.0183107986457988
0.305773175387262	0.0504365827831225	-0.0482021693687391	0.283921315624636	-0.00974836620282138	-0.016398842985204	0.0557336181717774	0.0318780085679951	0.00666884814271501	-0.0130736045940127	-0.0224902670748587	-0.0421749298587516	-0.0450910903218725
0.415156216560432	0.117014009899914	-0.0831439497170904	0.307276058680667	0.00132966912777366	-0.00806802501187059	0.0772002693931997	0.0460769129714436	0.0479863655366594	-0.0033691779420485	0.031277934845815	-0.0291025811953148	-0.0316265335418844
0.935228988095238	0.0647710119047619	-0.343498361169396	0.0614555357142857	0.0117016071428571	-0.0144437721306471	0.0172636904761905	0.0127921039377289	0.00170322505517351	-0.00137108249389495	-0.0018002777777778	-0.00365994588744589	-0.00841597222222223
0.208605019751144	0.135128578401114	-0.0369978487755398	0.156170808647309	0.021574099900649	0.00291815682357216	0.0524120464692654	0.0310602777816739	0.0192537465988896	0.0122461283621106	0.00101577468133343	-0.00191889370450002	-0.0134474412155879
0.581779823198299	0.362382294311694	-0.15012139860685	0.277794783067926	0.0274618864798599	0.0097157791436675	0.0863368716301346	0.0586149678334785	0.0486488041065866	0.0185888328117637	0.00716849609919634	-0.0110817559897246	-0.0335218063341997
0.0448789928096735	-0.00370358625962791	-0.00629350408673614	0.0311633055238981	-0.00843932293714427	-0.00908682072437268	0.00275832818415583	-0.00102562750004016	-0.00504135739296893	-0.00876307183075847	-0.00924037892547162	-0.013030029873108	-0.0149436166416555
0.02927534985595	0.0329996077652458	-0.00428776523341986	0.0194125357838066	0.0171267905164643	0.0111219690211546	0.015241900724337	0.0293605563855404	0.0147607290350093	0.0141243797688095	0.00602576892542023	0.00965564529781559	0.00924905480188754
0.885098905538905	0.069778377815668	-0.314556178185127	0.0981489660339661	0.000398953940796143	-0.00548929334554327	0.0209868318833945	0.0101107809673987	0.00112147589617984	-0.00254516970237362	-0.0144044322962664	-0.0193430065236835	-0.025175108208166
0.0477716569776838	0.00332079799488662	-0.00939619362260743	0.026121985331065	0.00394623090483007	0.00234446981689648	0.00812853198877291	0.00694898832679749	0.00236976037268545	0.00314535036086327	-0.00100934977497504	-0.00245437943019183	-0.00387199239757501
0.577564206290084	0.282968616659651	-0.144790656295178	0.278592133476221	0.00822058866909747	0.0171747770472955	0.0783099365781115	0.0591075491468671	0.0372187584150204	0.0126976828581965	0.00140075721195143	-0.0179464952213791	-0.0341063566897353
0.0324167698303872	0.00284231172870551	-0.0075715340251433	0.0161215294318739	-0.00258985682762562	-0.00156224495146522	0.00365633035047321	0.000125046426427584	-1.16332392694624e-06	-0.00207605088954542	-0.00235034377967502	-0.00463706963449168	-0.00387188760409393
0.211173923023569	0.0286536204320504	-0.0300873749738363	0.196514011695914	-0.00271240288823224	-0.00184120948452629	0.0425213009937546	0.0227985274328497	0.00891327887075569	-0.00227680618637927	-0.0148640368504046	-0.0297769801482146	-0.0357499510018238
0.000578706313554846	5.13092951299842e-05	-4.18604505801876e-05	7.39227801452862e-05	5.08418250255272e-05	0.000101450282183823	0.000282681690783318	0.000259214270085299	6.78529560825849e-05	7.61460536046752e-05	-3.02792484547291e-05	-0.000107485934128637	-9.72909661546908e-05
0.659408471564957	0.268932511951913	-0.186885523658217	0.238033996852162	0.00253442401875048	0.0195617767308071	0.0642649519789961	0.04531075818001	0.0286252998176846	0.0110481003747788	-0.0157297781622942	-0.0254439802144901	-0.039679628243129
0.552732500622986	0.322242876833394	-0.135738303134695	0.288175324563377	-0.00228505885095176	0.00504625652722601	0.0776634826394647	0.0505628882589167	0.0308873298466267	0.00138059883813713	-0.00871540306480145	-0.0120974307421965	-0.0429483250436222
0.0931650001357238	0.0602304297563078	-0.0205235486698385	0.0479386261793228	0.00547517614264963	-0.000376949934313489	0.011541802561619	0.0118024790473182	0.0117884129790925	0.00254911310416807	-0.00499064815182711	-0.00806159402145186	-0.0121418392899678
0.554297265927208	0.193327574079732	-0.147436266898641	0.252738100701449	0.00583263146555746	0.00968399417336374	0.066944662283859	0.0499958646695229	0.0261118755919714	0.0077583128194606	-0.000203885447644714	-0.0232949228494432	-0.0328678796722808
0.0968035760364239	0.00418638267279596	-0.0204225652590486	0.0541514520925943	-0.0050065137925888	-0.00560328540843452	0.0115190423957796	0.00670092944184532	-0.00105284596005979	-0.00530489960051166	-0.00813499673198161	-0.0140718199476396	-0.0179758593910483
0.895496098484849	0.104503901515151	-0.320210933583653	0.093961838023088	-0.00337657011289383	-0.0125685360472861	0.0226356989538239	0.00976305284992773	0.00115048171191545	-0.00797255308009004	-0.0152165882034634	-0.0189656204212454	-0.0270479011695005
0.0499609118424928	0.021575050041974	-0.0136911067477822	0.0166898627014069	-0.00236671102274071	-0.000491817789341459	0.0105355945324755	0.00735755944419272	0.00299320175671586	-0.00142926440604108	-0.00211959686857349	-0.00178545879757457	-1.84216953297081e-05
0.894857171717172	0.105142828282828	-0.32062725521177	0.0930924314574315	0.013704066072816	-0.00854227619602632	0.0354469064269064	0.0315833838383838	0.0157847727272727	0.00258089493839486	-0.002786769445832	-0.0103706782272166	-0.00440825556388058
0.131813266126425	0.0861880477908045	-0.0258485951408613	0.0834791322238252	0.0151231328754098	-0.00128568266343093	0.0288468298885366	0.0302191945245717	0.0100826761767969	0.00691872510598945	-0.00309593150181381	-0.00213790976246198	0.000559107174718632
0.853472072233322	0.146527927766678	-0.297832246864138	0.120979767593518	0.00871653645374226	0.00615217379842381	0.0589071645715395	0.0345296936396936	0.0371997236097237	0.00743435512608304	0.00830971708846717	-0.00303960342353726	-0.0165634452457886
0.28491859198002	0.0449196580412321	-0.0460029544019689	0.244626347247747	-0.00543673208765039	-0.0191853564095431	0.0498081119570283	0.0252677750606102	0.0041808819767542	-0.0123110442485967	-0.0247954785529843	-0.0276425313669568	-0.0465722918001049
0.0155149374825835	0.00953499228409636	-0.00185909948931356	0.00970424559701317	0.00396731011545847	-0.000949901957036987	0.00541319329915286	0.00317268416165549	0.00227223897074332	0.00150870407921074	0.00184560696231223	-0.000360476332146555	-0.00103033397286144
0.0370346838478436	0.0135451336499782	-0.01208648488845	0.0057167815505379	-0.000741863222520775	0.0016320850241688	-0.000606748500067582	-0.00233409034542637	-0.00175609550658543	0.000445110900824011	-0.00477182478713088	-0.00391267635746122	-0.00334725080124509
0.932435218253968	0.0675647817460318	-0.344279507984207	0.0619786706349206	0.0123885317460317	0.0132792460317461	0.0254197222222222	0.012421388888889	0.0161469543650794	0.0128338888888889	0.009150496031746	-0.00292243055555552	-0.00961725649350642
0.408189741978428	0.119615523178316	-0.0823057750352998	0.306756548169332	0.0516385099470204	-0.0102038877338521	0.0758389853447333	0.0337313944400029	0.0296103877018392	0.0207173111065841	-0.00875017260227823	-0.0177106726926998	-0.0426267063454011
0.304750150825001	0.0525491073165936	-0.0476259667952415	0.286796225365029	-0.00720375343687624	-0.00981937909120656	0.051153703996242	0.0291875655194825	0.00673648690155954	-0.00851156626404143	-0.026703901940193	-0.0352648699611381	-0.0514011859522512
0.661787390040263	0.264769724669495	-0.190241200620442	0.237054448746551	0.000945377889571053	0.0151709108374083	0.0708997669150644	0.0425086002317039	0.0204683159262615	0.00805814436348973	-0.011502242884091	-0.0188355396566222	-0.040204088433421
0.563538319436413	0.186286497907079	-0.151551147180823	0.254377732278685	0.000313268108267928	-0.0147095645756495	0.0554952276281696	0.0377931233311662	0.021335642436964	-0.0071981482336908	-0.0280570373009534	-0.0351732412856525	-0.0554794576120632
0.657814387750277	0.323493183941227	-0.187600387603072	0.237831212143525	0.0213203792710224	0.011159156740324	0.0854797807889104	0.0577708483301653	0.0629937711494323	0.0162397680056732	0.00175154782597364	-0.0190115551715383	-0.0306489402733466
0.0777257402137636	0.0540881812475553	-0.00825610942069342	0.0577249791797967	0.0176880027616724	0.00704950538663408	0.0397171868501606	0.0574974809242543	0.0191904877119528	0.0123687540741532	0.00771458200528007	0.0300258259566659	0.0246610676793536
0.931254384920635	0.0687456150793651	-0.343446192499418	0.0638122817460317	0.0116672817460318	0.00625121031746023	0.0229920806277055	0.0181664033189033	0.00794140651015651	0.00895924603174603	0.0026502874902874	-0.00721584249084251	-0.00590056200743705
0.903704801587301	0.0962951984126985	-0.325002756927425	0.0882118650793651	0.0165901921689423	0.0182343650793652	0.0348719642857144	0.0335057738095239	0.020782114448052	0.0174122786241537	0.00880666479353986	0.00118868894993907	-0.00389545995670981
NA	NA	NA	NA	NA	NA	NA	NA	NA	NA	NA	NA	NA
0.655423959344815	0.268083996787145	-0.185582548938283	0.244657996877796	0.0027726571852581	0.00920031918335151	0.0697235558664208	0.0480921795285217	0.0335281571666916	0.00598648818430481	-0.0161627701382657	-0.0285369568421233	-0.0430270814330495
0.893906884920635	0.0745191531838473	-0.319945721995868	0.0944859722222222	-0.00364665191834301	-0.000791412476412456	0.0217338325563325	0.0119653495442467	0.00395547128827856	-0.00221903219737773	-0.00646589521007268	-0.020820095654269	-0.0238441446523248
0.894372644300144	0.105627355699856	-0.319546240050594	0.0929470526695526	0.00264568986568969	0.00112225649350639	0.0199045021032888	0.0109495382395381	0.0073297983960483	0.00188397317959799	-0.011724590964591	-0.0140923650152308	-0.0252512401283358
0.542784649549696	0.217112305492485	-0.130969984945648	0.292016048259524	-0.0110670540842667	0.000593995796448255	0.0696786722103989	0.0385655850452812	0.0149376906345257	-0.00523652914390926	-0.0254321826493172	-0.0468243944261113	-0.0558651952371807
0.893775405844156	0.106224594155844	-0.319002442071974	0.0954551497113997	0.00606494921744927	-0.00877435576291608	0.0254417469336219	0.00865993686868682	0.00630397276334782	-0.00135470327273346	-0.0109701537351536	-0.0183694558627645	-0.0217605779929135
0.657084929713675	0.268073604704522	-0.187997134800558	0.235738543301514	0.0112156635114816	0.0173069884571559	0.0753752641905699	0.0565758391432256	0.024746812407318	0.0142613259843188	-0.00474357435749517	-0.0185379790378158	-0.0327572004323583
0.85472506965257	0.14527493034743	-0.296530655832632	0.122714048977338	0.00772591339216333	0.0113871525696525	0.039343035922411	0.0321779732767233	0.0214326506132756	0.00955653298090797	0.00343479413560299	0.0112652167644447	-0.0108081678256207
0.0887688660052809	0.00335986470454172	-0.0171511226523252	0.0529941609390609	-0.00502722657218464	-0.00311869169649368	0.0117129080060672	0.00619955097695631	-0.00121535411935129	-0.00407295913433915	-0.00679612689577362	-0.0109337937280051	-0.0138725361814425
0.14206026726372	0.056743466695425	-0.0192454507272166	0.127255924054002	0.0115029621181952	0.0028769093566772	0.0447883333796328	0.0293889014331416	0.0261323889143162	0.0071899357374362	0.00909943738469771	-0.00634531697297422	-0.00892036403379223
0.000360948393502309	0.000114387559069623	5.26567037684812e-06	0.00013393532296726	-1.74951100355118e-05	-5.8095458883859e-05	2.78666468628977e-05	4.14241331260382e-05	1.72469052059701e-06	-3.77952844596854e-05	-5.04658169045444e-05	-0.000111614475760803	-0.000120094760923232
0.0884153705850657	0.0561037984704304	-0.0197210681683823	0.0456521289643858	0.0134387451208892	-0.00031504017868865	0.0227631887076913	0.0235390607964237	0.00574263676734905	0.00656185247110026	0.0170411973980148	0.00281057652960091	-0.00740953893093348
0.109687479329923	0.0080775712804598	-0.0173820524478409	0.0827618394040538	-0.00586879792022357	-0.00215720536458147	0.0186932148167386	0.00649711992807429	-0.000103718790818261	-0.00401300164240252	-0.00941986434387122	-0.0160655323228309	-0.0190507716923053
0.108383066489035	0.0306313834681516	-0.00501127190573954	0.127774302852098	0.00273475983503117	-0.00350829191079872	0.0333497105214665	0.0234431057795416	0.00816162107306036	-0.000386766037883776	-0.00385357352167605	-0.0116128891075559	-0.015431343183548
0.892476617965368	0.107523382034632	-0.32003521753533	0.0934049837662339	-0.00140296994671985	0.00106284687534686	0.0266454734848486	0.0149466188672439	0.00424056367243864	-0.000170061535686439	-0.00400189288244424	-0.00890372405372408	-0.0171377194333443
0.0885435739363655	0.000648305887586867	-0.0178285285838091	0.0501233387039219	-0.00570826345981844	-0.00680758985380889	0.00982741537391302	0.00522889431962814	9.21628978520217e-06	-0.00625792665681366	-0.00942599276089356	-0.0118212543234467	-0.0142351411090667
0.0163189038363908	0.00155161769853786	-0.0053922697177401	0.00195803262178266	-0.00138157007375212	-0.00215502975383554	-0.000462473229181731	-0.000688409859062444	-0.000165073441143363	-0.00176829991379383	-0.00171948581802642	-0.00169607956786657	-0.00175596287660819
0.580346319578536	0.363472553569767	-0.147471348726278	0.280657200609153	0.00251497225780972	0.0205811797206991	0.112364010380874	0.0638527036523242	0.0335213223486455	0.0115480759892543	-0.00026252020184625	-0.0144393423331897	-0.0055905033852508
0.125574585679412	0.0840778871913535	-0.0242959931493167	0.0814447581636778	0.0157974554471923	-0.00695824060221042	0.0306668499560093	0.0183464696096443	0.0101532251030204	0.00441960742249092	0.0104220876622751	-0.0125432391420256	-0.00959786167726027
0.930246924603175	0.0697530753968254	-0.342291208742388	0.065494742063492	-0.000147543290043184	-0.00295166666666669	0.0238376587301588	0.0156042361111111	0.0102258867521368	-0.00154960497835499	0.00149143849206346	-0.00351094703907195	-0.00806338175713173
0.858647265789766	0.141352734210234	-0.298976034853024	0.118946385003885	0.00888847832722817	0.00607650696525686	0.0435467872405371	0.045830582195582	0.0186825854007102	0.00748249264624246	0.00274918310855798	-0.0095662027270117	-0.0119262903640478
0.063730380293567	0.0200685160528864	-0.00346457846448343	0.0673357447182797	0.00332870199682413	-0.00011872671337744	0.0224695699814013	0.0140730595980785	0.00590082326775862	0.00160498764172334	-0.0017946461651008	-0.00762617891200456	-0.00970132323839352
0.043178694097012	0.0151607900081089	-0.0120843345329976	0.0149048778429529	-0.000624573482166053	-0.00290926631787986	0.00170594349220673	0.00154175618534064	-0.000371274959464547	-0.00176691990002296	-0.00276611917713011	-0.00331465669078394	-0.00264200626315739
0.102705352951735	0.0729562847211789	-0.0223084110522421	0.0546225744552118	0.00283181229005622	-0.00273447321792872	0.0279183201050724	0.0122761588275738	0.0092970245031249	4.86695360637501e-05	0.0139302226464608	-0.00613825780153303	-0.00685412973994252
0.319830431217655	0.0992409985456505	-0.054388400884551	0.283212509007568	0.00310269999082252	-0.00255554572923694	0.0938264069434609	0.0446553723219998	0.0317145493834019	0.00027357713079279	-0.0192291833454998	-0.0159898506001484	-0.0266315349788736
0.0655119368242746	0.00626828708694216	-0.0112755176439137	0.0423267394658941	0.00165262135027283	0.00127154981111227	0.0144256806113571	0.0106287105133317	0.00606802073372778	0.00146208558069255	-0.000280188542795129	-0.00416027662199276	-0.0063832269959163
0.906982976190476	0.0930170238095237	-0.327222000251758	0.0842086904761903	0.0101926587301586	-0.000505618686868825	0.0325862067099566	0.0298748268398268	0.0273439880952381	0.0048435200216449	0.00680787698412677	-0.00309026349016495	0.000468416305916208
0.545282572173828	0.109903495250608	-0.14341778480716	0.256378561213799	0.000950823078389118	-0.0228179161858093	0.0595834258715379	0.0180672987417603	-0.0147735564305896	-0.01093354655371	-0.0421037707402763	-0.0456212456216697	-0.0920584584833057
0.891578836302586	0.108421163697414	-0.31759212995725	0.0946719573482072	0.00394859695859684	-0.00875498709623712	0.0221529052197801	0.0125901003285929	0.00255472465034956	-0.00240319506882014	-0.009403494445133	-0.0110386338178077	-0.0220869596233016
0.0133328415745251	0.00899745848076114	-0.00177663667776335	0.0130863344393428	0.0029152412200711	-0.00253646345772979	0.00623038972872185	0.00324397534357033	0.00476644515750812	0.000189388881170656	0.00402446109822801	-0.00120226862447971	0.00245379381513522
0.1501379927815	0.0497532579103087	-0.0237677242214943	0.1285529611637	0.00420290224982509	-1.80971860365142e-05	0.0385164446060299	0.0228301886509237	0.0153401088389906	0.0020924025318943	-0.00242502408910422	-0.0126637522866812	-0.0191588446491985
0.532222404349488	0.124129727768783	-0.126756747156336	0.292233975137516	0.00247093292569345	-0.0131104451581452	0.05507683402217	0.0320897059670353	0.0129708764751763	-0.00531975611622582	-0.030252644498078	-0.0422565674467764	-0.0624075671863155
0.0262339986544918	0.00587734074661461	-0.00371597529442772	0.0172043149105643	-0.00112922254133997	-0.00093553489663304	0.0060090589311007	0.00212254150158598	0.000842734632465019	-0.00103237871898651	-0.00276246438742643	-0.00434603974508997	-0.00406154160230069
0.455253222141263	0.156885200556944	-0.108101493901195	0.26242969298243	0.000222697853714093	0.00994435125901982	0.0527469850381395	0.0379150481161803	0.0117471686817254	0.00508352455636696	-0.0246862346345119	-0.0347443847453309	-0.0486395031906761
0.580844077694431	0.36129984153809	-0.14790472747102	0.276877449947375	0.0355818253276329	0.0249751226140293	0.103394362767652	0.0667912323083777	0.0635485495945962	0.0302784739708311	0.0046347689650883	-0.0148113545098385	-0.0183539646231075
0.0122278802313442	0.0362462137702242	-0.000732040891257875	0.0139241732061219	0.0141615535127445	0.0160095210175894	0.0181749445066213	0.0277272780403239	0.0139824503334554	0.015085537265167	0.011955141229851	0.0133186150156273	0.0240225198525603
0.119578106683716	0.0927787907937104	-0.0098283600477444	0.124670440347858	0.0157348359198	0.0203195016301768	0.0456018733664657	0.0348819495457537	0.0167846715790034	0.0180271687749884	0.00708087644254085	0.0138516404980401	-0.00635377017976063
0.108808065059128	0.0384465209963067	-0.005089969013167	0.124500045883779	0.021573133852767	0.00304060193817515	0.0470150211796263	0.0323666695360625	0.0192294590665265	0.0123068678954711	-0.00111713354730056	-0.00478339366248107	-0.00740026678375354
0.449541532001419	0.15458724645321	-0.104174213943063	0.262296414493124	-0.00856790872916369	-0.0156599304414986	0.0562526809150647	0.0304787340510958	0.0137717349668949	-0.0121139195853311	-0.0247000848020513	-0.0347227707079619	-0.0490728113463809
0.576595198329508	0.368049649232159	-0.145222152257759	0.282210389296044	0.0125584043190294	0.0140323774825302	0.0940772748638103	0.0680515307703158	0.0820523202104759	0.0132953909007798	-0.00141353084284757	-0.0196138222450634	-0.0275641822977508
0.0671388341874495	0.00253865786757963	-0.00817938965168874	0.0537236520721176	-0.0067904858832824	-0.00448573557538375	0.0108860224297542	0.00524604099427725	-0.00229246148595436	-0.00563811072933307	-0.0105755278343101	-0.0144136460437677	-0.0160941770808955
0.562486817154737	0.269409529221216	-0.151333124651263	0.24919543427069	0.0969800308980004	0.0179223446495145	0.0588503952507325	0.0730265876121159	0.0177298539294489	0.0574511877737575	0.0176214100803995	0.00870461335922224	-0.0307743697811024
0.542250783304237	0.21989423178006	-0.132608809834997	0.294372693252237	-0.00664458547829172	0.00135908622385972	0.0652126681784359	0.042363414743754	0.0210294656844525	-0.002642749627216	-0.02595867832326	-0.0412323530224891	-0.0574751224441725
0.572008375966748	0.277871664503342	-0.142719781510964	0.284271208999553	0.017172880894133	0.00880154404696465	0.0762043245404004	0.0512388876964999	0.029722769667387	0.0129872124705488	-0.0165321863136737	-0.0260324406542524	-0.0457499915869181
0.154473336929942	0.0995695440347809	-0.0267903892507895	0.115946876604075	0.0120212430439615	0.00584549257779565	0.039029529079834	0.026142725983192	0.0140070668751968	0.00893336781087861	2.5946031479207e-05	0.00351816127831095	-0.00945216008879252
0.14272316944473	0.0560725008245767	-0.0217947983755351	0.117646114463093	0.0110096750957365	0.00470164070740578	0.0374706002006112	0.0335120827660928	0.0209269706978201	0.00785565790157114	0.00663844856372109	-0.0025818999984594	-0.00556037553240377
0.531438679238405	0.125822600007241	-0.126493273873478	0.291511217282037	-0.0101541066131696	-0.0201623404470318	0.0648410169349209	0.0325648699434992	0.0120328726856371	-0.0151582235301007	-0.0391755380025586	-0.0429788227208268	-0.0680840270565088
0.134612532471105	0.0871557877025443	-0.0268108625578987	0.0841180602535569	0.00986132458070127	-0.00592110840269713	0.0183611884618471	0.0198002982668673	0.022103741363269	0.00197010808900208	0.00139152559961361	-0.00317164848493304	-0.0142487439973734
0.0149410792699408	0.0092093138948455	-0.00181699644411833	0.0103363105148938	0.0051447502277539	0.00305246269078027	0.00523865699924828	0.00417907901875763	0.00660403043802432	0.00409860645926708	0.00422284197574096	-0.000346696004722678	0.000523039483222337
0.159741814145167	0.105646765665763	-0.0267748210507966	0.125540835477839	0.0782401102904964	0.00271243487374304	0.0417090399575135	0.0630949162441675	0.017366555637008	0.0404762725821197	0.00789141164167817	0.000625271100618913	-0.00958520297309251
0.928132063492064	0.0718679365079364	-0.340904769008365	0.0665762698412699	0.00767793650793647	0.00249430555555552	0.0242347023809522	0.015415873015873	0.00980647817460312	0.00508612103174599	-0.00729323641636148	-0.00398507215007216	-0.0173521448982306
0.110475494053771	0.0159320888363515	-0.021776674372242	0.0720103154203805	0.00166386565517535	0.000550272796318904	0.0195972091597049	0.0105580178565974	0.00509585077047196	0.00110706922574712	-0.0022867647772037	-0.00889470781767394	-0.0113791720037608
0.0607568457323832	0.0141706213146789	-0.0027839940327117	0.0645885986605292	0.00142141510068237	0.00229851798153365	0.0238419129830748	0.0110514633423312	0.00850901693108217	0.00185996654110802	-0.00527900481424066	-0.00768420922259384	-0.00666741212046825
0.93364746031746	0.0663525396825396	-0.343701391399186	0.0620025396825397	0.00448291666666667	-0.00144291305916311	0.0165361011904761	0.0191616765873015	0.00732062950937939	0.00152000180375178	-0.00753906024531026	-0.0135236298076925	-0.0177475746475747
0.30800337620112	0.0487432333200554	-0.0424283005177168	0.307456902466434	-0.00833503310734762	-0.000305387643812438	0.0681271288838789	0.0372520573824315	0.0166509562381709	-0.00432021037558	-0.0204431572243285	-0.0346006651779386	-0.0482368864778563
0.130931841972363	0.0857466996256233	-0.0257874855205471	0.0825258477169482	0.0205202403660668	-0.00176201621601482	0.0243994131317565	0.0199272910894183	0.0111517556217312	0.00937911207502598	0.00437300289272	-0.00427501532773791	0.00330091724197124
0.433572629746044	0.0852727547227274	-0.101592606867218	0.26050758843666	0.000191695320332308	-0.00901682554271266	0.0587838051525403	0.0351831797744038	0.0170369833660534	-0.00441256511119015	-0.0170921607312389	-0.0363630147432674	-0.0471361568926799
0.299195339564181	0.0458021308624578	-0.0401316481522169	0.304074067705535	-0.00264113797361742	-0.00231356226102769	0.062185047534298	0.0313274444151931	0.0125237145341867	-0.00247735011732253	-0.0246851717693592	-0.0377144503172437	-0.0527770035789083
0.931741964285714	0.0682580357142857	-0.342745965126554	0.0634258928571427	0.013856369047619	0.00519414682539676	0.0200146825396825	0.0193260714285715	0.0174458928571428	0.00952525793650794	0.000440436507936459	-0.00121083333333338	-0.0109150999001
0.0397597404635019	0.0210283190779976	-0.00325486363346651	0.0242765712660378	0.00628904294915124	0.0120230839593357	0.0134430033298515	0.0196393745290437	0.0122342013449295	0.00915606345424346	0.00191110647480399	0.000419146596737981	-0.000365293763711146
0.306779181294193	0.0487162745282899	-0.0428948722581189	0.30830523141175	-0.00481995715904721	-0.0100222365213912	0.0652800040871463	0.0365399667495166	0.0130782979169036	-0.00742109684021919	-0.0202024137877304	-0.0313303178257718	-0.0492224534432094
0.104236363282338	0.00618824838353155	-0.015935592811168	0.0813286188146911	-0.00523700143722799	-0.00920098130274843	0.0172399725390004	0.00395295394494076	0.00154232838567012	-0.00721899136998821	-0.0118344198528944	-0.0168515197421923	-0.0223248517561416
0.483445572046553	0.262888750820717	-0.117166507106263	0.266666948566851	0.025959124851525	0.00259616038903887	0.0582887748574224	0.0500296364764023	0.0293409021159941	0.0142776426202819	-0.00374430553635713	-0.0261660343255107	-0.0320931834474787
0.556405906550219	0.182349972884832	-0.135530225818704	0.286966301179138	-0.00479863498142141	0.00658088133805002	0.078878022498604	0.0631814751084052	0.0228706601028321	0.000891123178314301	-0.00453559039018081	-0.035839745284039	-0.0475260162853169
0.0768643813151979	0.000465907865972476	-0.0133447577642729	0.0501279392400408	-0.00486083277277005	-0.00675183500738553	0.010797210521616	0.00359236873161559	8.951771321207e-05	-0.00580633389007779	-0.0100129093964273	-0.012133067851202	-0.0139239156029601
0.860422168525918	0.139577831474082	-0.298915316133891	0.12047729034854	0.00709733544233548	0.000957748501498656	0.0411616906010657	0.0377368565462316	0.0170519125319126	0.00402754197191701	0.00154659548784564	-0.0122267655596233	-0.00775414644419892
0.559892674178247	0.269977147429496	-0.151931873258781	0.25108766099033	0.0267002471685164	0.00333231974882531	0.0756713043295005	0.0476013053151311	0.0133735386013565	0.0150162834586709	0.0261599308919296	-0.0233163795642761	-0.00760748494172747
0.208373656718034	0.0288118675007922	-0.0286359241710838	0.192749990798879	-0.00539731044073538	-0.00488696906037761	0.0414530257401855	0.0235788650050989	0.0101229342146861	-0.0051421397505565	-0.0185240850139182	-0.0242912502478381	-0.0322650014815427
0.0798113182330347	0.0414147937134322	-0.0199674505249679	0.0329626496567798	0.00229763030870214	-0.00214270775597386	0.0150900663505297	0.00826555641824565	0.00870818562947809	7.74612763641408e-05	-0.0046628666953796	-0.00148323891355989	-0.0120787735329873
0.110373350796971	0.0372926693208295	-0.00595611601991147	0.126180263544021	0.0165993268597538	0.00277999843233279	0.0420103862415928	0.0326686397610834	0.0191547101767087	0.0096896626460433	0.00410580941782035	-0.00149149737520315	-0.00644208555685868
0.0734324981310467	0.000868433992998602	-0.0123986621655208	0.0498464445595148	-0.0068550792820422	-0.00769057081747401	0.00947195802549006	0.00406973859912371	-0.00147212729526489	-0.0072728250497581	-0.00815673458360364	-0.0110177261573298	-0.0148141449204186
0.0764803201375463	0.0544862766812877	-0.00781623255112621	0.0580141852272807	0.0200012040859747	0.000831466150689519	0.0324714524283419	0.0362093873285185	0.0313964550956794	0.0104163351183321	0.00703377571986653	0.0118043216891426	0.0253856070147018
0.562085763655504	0.178056614242307	-0.1417407374313	0.279780971496942	-0.0208001086870957	0.00248277769266703	0.0692437520001169	0.0459462068605793	0.020631151114211	-0.00915866549721434	-0.022763631842862	-0.0354741798973587	-0.0579576132397294
0.0358917648121954	0.0135957391399311	-0.0112143672360562	0.00569851015183755	-0.00237054261406827	-0.00455441074672244	0.000790937151863437	0.00220561923632948	-0.00256102068541264	-0.00346247668039535	-0.0061831451520051	-0.00490543503707311	0.000259551739613513
0.209277319059152	0.138889686464556	-0.0375089134456507	0.155807256436785	0.0322176618429577	0.00858457737976101	0.0529304496465719	0.0385270912402668	0.0309303250235321	0.0204011196113594	0.00727980300922837	-0.0112644891928852	-0.0125971667396264
0.018416674394535	0.0335810611389742	-0.00200960045093552	0.0154772079131925	0.01326587860752	0.00847558425863764	0.0140097408746303	0.0243247966578691	0.0120748884972946	0.0108707314330788	0.010922327500117	0.0112393068329166	0.00786824190118612
0.908320218253968	0.0916797817460318	-0.327349447076004	0.0845714484126984	0.0163301984126984	-0.0115768506493507	0.0322127020202019	0.0125257417664035	0.0206351334776335	0.00237667388167395	0.00472969232156739	-0.00411896645021648	-0.0121621916971917
0.457424775710275	0.317086511872394	-0.0933917157834547	0.320787985499733	0.0137196884799187	0.010425804330475	0.0948500348207376	0.054877685550922	0.0277604519435675	0.0120727464051968	-0.00789138869486056	-0.0273958529116126	-0.0175475395052945
0.299253214563965	0.0501069779592754	-0.0398110711571478	0.309196687672315	-0.00222218965730669	-0.00412651115502394	0.0624327415255248	0.0336713187128628	0.0129463946313638	-0.00317435040616532	-0.0217535593346993	-0.0312677107592074	-0.0443761410060554
0.92507126984127	0.0608564730951013	-0.338793940559328	0.0698287301587301	-0.00876484806859801	-0.00920642857142862	0.00963182948995434	-0.000964292027416991	-0.00955507936507927	-0.00898563832001331	-0.0161742711618448	-0.0217785321765652	-0.0239854134835752
0.284128669147122	0.0438398940965479	-0.0457191889754168	0.246162742454659	-0.00457589930243663	-0.00919565574477471	0.0485044732826262	0.0218192071252165	0.0105156050319946	-0.00688577752360564	-0.0213716260070488	-0.0348344170630371	-0.0479019432770241
0.104686403411175	0.0294577850733837	-0.0166170590373841	0.0838763440156945	0.00194495649584608	0.000185552712507364	0.027471500555298	0.0128257560202318	0.00418842005451857	0.00106525460417672	-0.00441519832928382	-0.00993020330235182	-0.0135725626252793
0.0402201428885992	0.0077217959545266	-0.00582134863956331	0.0290540806779418	-0.00143741463016028	-0.00259474660434898	0.00689747552865139	0.00395539319753448	0.00166527202943482	-0.00201608061725463	-0.00328173818433326	-0.00571026919824964	-0.00729450752254432
0.417514129236832	0.117628490266384	-0.0847528613993094	0.304454284839631	0.0315414736873853	-0.0310625965738165	0.0704127882521246	0.0416139698363011	0.0151126034435348	0.000239438556784433	-0.0100351953537668	-0.0285536628068994	-0.0373117131258086
0.557455064778378	0.195439006992672	-0.14870633935346	0.250378624866642	0.00455861708794059	-0.00541234110102851	0.0703317064147182	0.0493429527702849	0.023630634412484	-0.00042686200654396	0.000815472076848733	-0.0170537256572547	-0.0418373129935552
0.562943792408135	0.265401633547535	-0.151552091029029	0.252064723931164	0.0213297125317645	-0.0173643004358648	0.0676409716940991	0.0385076627863038	0.020527548924578	0.00198270604794981	-0.00297954119375499	0.00966656669441668	-0.0372441228719331
0.854517922077922	0.145482077922078	-0.295535215428241	0.121296363636364	0.00357411671661656	0.00450865606615602	0.0359411941530692	0.0205921855934743	0.0188446597846598	0.00404138639138629	0.00250502258566587	-0.00723907915989674	-0.0195598097409631
0.416684643078136	0.116863196882066	-0.0833009737843851	0.307652699618726	0.0332257658403034	-0.0186299181017845	0.0722617778873791	0.0456552018759919	0.0480372004983812	0.00729792386925943	-0.00336244297751404	-0.0223335104327267	-0.0345337368690944
0.321875162737418	0.095299789911062	-0.0552872363305397	0.280921766286216	0.0268108464333119	-0.00618254366845189	0.0744833769557771	0.0474148381906331	0.0153987988947997	0.01031415138243	-0.0044939429308824	-0.0144743339007524	-0.0321094691329014
0.45352609572886	0.155397781005085	-0.108117739615834	0.256207742594363	0.0113623738489076	0.000376994152336219	0.0629292424565626	0.0398342945850048	0.0118476946136529	0.00586968400062193	-0.0112354843731967	-0.0272878872328617	-0.0405752894653697
0.0717524306633465	-0.000677078124548536	-0.0160333713953884	0.0333082552777164	-0.00349549780801552	-0.00355330246756258	0.00782549989889475	0.0038315140190297	-0.00155633551191713	-0.00352440013778904	-0.00442314384418371	-0.00772208026773008	-0.0102363881752802
0.126973417755261	0.00909605356487372	-0.0233437282604364	0.085034063478706	-0.00496205387641818	-0.0118381303886874	0.0169966543821662	0.00708947100430674	0.00149607884821015	-0.00840009213255277	-0.0114779708286722	-0.0148899756166011	-0.0241527337220953
0.00979875020925676	-0.000818546871203999	-0.00183371976688972	0.00525939562252344	-0.00251929628115326	-0.00215531362797157	-7.32989138472334e-07	-0.000995883561992752	-0.00178279777458992	-0.00233730495456242	-0.00330225499364292	-0.00320519880475376	-0.00361381348948061
0.0494230537157161	0.0208701108854088	-0.0134378194832091	0.0159587618768538	-0.00206274191983601	-0.00194636578254891	0.00874806457766164	0.00231911826836671	0.00433830724045166	-0.00200455385119246	0.00108055593385453	-0.00633377104254517	-0.0046708442716987
0.903615496031746	0.0963845039682539	-0.325719441724561	0.0877162500000001	0.0120967857142856	0.00875835317460316	0.0178968118686869	0.0210879326923076	0.0128018208180708	0.0104275694444443	-0.00420331564677145	-0.0023065254884006	-0.0168553058746809
0.556768840681516	0.191611797413688	-0.149058106426805	0.249374561291747	0.0170866253211804	-0.0453413145330785	0.063463227709869	0.0350577066657416	0.0241117287104129	-0.0141273446059491	-0.0115012810567436	-0.020917591741628	-0.0492681316352434
0.905151726190476	0.0948482738095238	-0.326132420507246	0.086070496031746	0.0141149007936507	0.00783999999999996	0.0314845734126983	0.0260960508241759	0.0255742261904761	0.0109774503968254	-0.00216178587548077	-0.00496398615273619	-0.00825267336829838
0.933223373015873	0.066776626984127	-0.344173771468106	0.0628932936507937	0.0134367261904762	0.00103302308802311	0.0207161507936507	0.0112076190476191	0.00594989087301578	0.00723487463924966	-0.0112374536270619	0.00464501984126986	-0.0055418849206349
0.200585940928824	0.138661212735592	-0.0351338976018836	0.157753092224785	0.0107537050070476	0.00625119835509957	0.0523012865654801	0.0940032674914704	0.0229551458915776	0.00850245168107355	0.00199787059916842	-0.0037638298651832	-0.0132975518047536
0.450285014303531	0.245343790420234	-0.10811086318907	0.257074391840129	0.0102676777498774	0.000782761873338422	0.0614471868150479	0.0420312162428952	0.0315321253565919	0.00552521981160792	-0.00649915364167231	-0.0250146572131958	-0.0389562948234026
0.555267031486661	0.316687348320599	-0.136448670529496	0.287140988018142	0.00433659368393946	0.0134358045072138	0.112923236059457	0.0472092795949633	0.0651422485662237	0.00888619909557664	-0.0153075658802683	-0.031879727064411	-0.0450708797860303
0.0475025046739146	0.000949021512860512	0.0018518023658693	0.0622114416227503	-3.08665525453333e-05	-0.000662984203067568	0.0188894498313394	0.0101932880022112	0.00476165748924046	-0.000346925377806451	-0.00454512050240852	-0.00827676277791724	-0.0105597810943343
0.923447559523809	0.0604881205542889	-0.337959890567991	0.069728630952381	-0.0116063858509911	-0.0165288971894119	0.00851076610889123	0.0021791071428573	-0.00529378385503376	-0.0140676415202015	-0.0181513056826214	-0.0204477147158395	-0.0277253966213524
0.408438617877482	0.0739537039512913	-0.0828061544449037	0.305498894678761	-0.0126757328872133	-0.0118673441350504	0.0520217686949022	0.0358947300025341	0.00406539738223533	-0.0122715385111318	-0.0249514919822485	-0.0500246927331754	-0.0594047537852411
0.93347626984127	0.0665237301587301	-0.34436955086351	0.0627153968253967	0.0150198015873017	0.00481331349206349	0.0162825775613274	0.0117601785714286	0.00396139880952373	0.00991655753968257	-0.0075012156593407	0.00130015873015865	-0.00990704271218978
0.881245027472528	0.0724999719786412	-0.313350675401044	0.102053637751138	-0.00145662573537575	-0.00460467914030416	0.0228874783202907	0.0125834293198631	0.00165628933748996	-0.00303065243783995	-0.00922465735653255	-0.018917637232049	-0.0250534184578107
0.398610477268176	0.0768701615289231	-0.0773192096920995	0.311487979220296	-0.00449141777058287	0.000504032813348876	0.0607905136179807	0.0334170726378654	0.0112807083728277	-0.00199369247861697	-0.0263977360465452	-0.0402336685939137	-0.0579135922122633
0.012327585479171	0.00818108469893382	-0.00173467021088364	0.00629672436619859	0.00641232597367597	0.00147348451945184	0.00506172032058305	0.00526149997489817	0.00529826448910733	0.00394290524656391	0.0033277173404078	0.0037025912120145	-0.000728767676151451
0.448622920143054	0.180087477222936	-0.087505954972129	0.328623757627153	-0.0138512134248154	0.000235890497752189	0.070541174913977	0.0444062970971651	0.0153662630831469	-0.00680766146353162	-0.0297328885746527	-0.0402390265999834	-0.0578996378374257
0.0130939570022078	0.00777077337158917	-0.00142096008808909	0.0127560207767018	0.00292485392247809	0.0035007603841426	0.00631707819729948	-0.000646419778197946	0.00212144727066939	0.00321280715331035	0.00432915022306811	0.00259150886891046	0.00252336660050352
0.430067647198977	0.0956853723903142	-0.0821975646812732	0.33293132130371	-0.00767550752316221	-0.00905993118281206	0.0673894336191694	0.0373102526240479	0.00934294368442656	-0.00836771935298714	-0.0280259532425321	-0.0464682529977312	-0.0633647593755495
0.0670785472600315	0.0401989273087917	-0.0163028570835006	0.0274614132831338	0.0165286901895548	0.000738365296971605	0.011848852710595	0.00630676565001513	0.0154646141980973	0.00863352774326319	-0.000931690442622646	0.00334086684679186	-0.00594158389724798
0.309194758893704	0.0475765610020921	-0.0435488723591218	0.309946528975633	-0.00388259469169372	-0.0064441500675439	0.0630542389383657	0.0340356192984198	0.0106976524255702	-0.00516337237961884	-0.0269965861580308	-0.0405031555735323	-0.049783710778644
0.0633358225963679	0.0254804607455434	-0.00362979714629282	0.0642654791906963	0.00238477718762679	0.00935921184486944	0.0279812582490708	0.0171917253519076	0.0158464384768179	0.00587199451624812	0.00575630997623713	-0.00123476889087593	-0.00589784070120272
0.643279020135715	0.176525072352249	-0.181069517557489	0.241128703012583	-0.00794473912435223	-0.011005703165905	0.0530202122548393	0.0344582322697522	0.0123448873716281	-0.00947522114512855	-0.0250595488138713	-0.0413773441522216	-0.0574146926746679
0.0743534893254903	0.038564865657564	-0.0181325659215071	0.0299569457972676	-0.00925351211591169	-0.00357737013150662	0.00893537839608818	0.0153639529708618	0.000451711318695688	-0.00641544112370916	0.00391251107727232	-0.00666516384918243	-0.0127816523628475
0.036955873596313	0.00444539539973209	-0.00872412687020964	0.0166657123759087	-0.00205303765916229	-0.000793044774666206	0.00342648309077385	0.000448936805951962	-0.000982802116325655	-0.00142304121691424	-0.00345103260781485	-0.00525820359070937	-0.00547121128063753
0.0320435752421041	0.00949687133914519	-0.00998065941338844	0.00680827200512911	-0.00212541224243299	-0.0052829099856093	-0.0018558462486314	-0.000944623960791546	-0.00266857133511228	-0.00370416111402114	-0.0055524292896116	-0.00435847497138769	-0.00494897786284415
0.907312222222222	0.0926877777777778	-0.32649349680322	0.0850877777777778	0.0371819444444446	0.00612098304473319	0.0332194742063492	0.0237475793650793	0.0170688095238095	0.0216514637445889	0.00947640512265513	-0.000354292166167114	0.0027122136890888
0.573139397525121	0.275510439067145	-0.14299126658487	0.284294487177123	-0.00330675669501823	0.0183379102889499	0.0768456302987511	0.0491286563381935	0.0332790149185644	0.00751557679696579	-0.0073007555466883	-0.0285629454186741	-0.0480342372516674
0.018055754823196	0.0311296062261327	-0.00246167003293826	0.0145086213120568	0.0107141662320999	0.0120933677247146	0.0162998963121856	0.0159306141975108	0.0113352328264913	0.0114037669784073	0.0166658131858947	0.0115496355528883	0.00805726385242259
0.571209521174085	0.285793758009	-0.142941931726901	0.283172515555956	0.0158755046351106	0.0207242241710731	0.0860289606808958	0.0612669460391485	0.0388390193249569	0.0182998644030918	-0.0068905296137084	-0.015919233726046	-0.0327175230335915
