# Supplementary material for: Measuring re-identification risk using a synthetic estimator to enable data sharing
Source: PLoS One. 2022 Jun 17;17(6):e0269097. doi: 10.1371/journal.pone.0269097 (PMC9205507; doi:10.1371/journal.pone.0269097)
Supplement: S3 File — (ZIP) [file pone.0269097.s003.zip › wa/wa.vineCopula.1.9.csv]

risk_act	entropy_est	ital_est	hypo_est	g_err	g_vine_err	ave1	ave2	ave3	ave4	ave5	ave6	ave7
0.89391241622575	0.0746026510124018	-0.282619167917768	0.0928949911816579	0.0001931265647932	0.000997062813729355	0.0198903618603619	0.0128884328017661	0.0077276553076554	0.000595094689261333	-0.0109847738236314	-0.0169467324033991	-0.0163355232440037
0.905912592592593	0.0940874074074074	-0.28877270006231	0.0841769312169312	0.0182944444444444	0.0136204232804232	0.0328898555148556	0.0248195414462081	0.0221085241301908	0.0159574338624338	0.000515886736720095	0.0134211063011063	-0.00960053428053431
0.370904761141916	0.130872118946874	-0.0707360329905538	0.2395680605256	0.00246930438990256	0.000947411281056909	0.0548484970364076	0.0381914858086458	0.0218604461172014	0.00170835783547973	-0.0177282559670693	-0.0311463589485213	-0.0401773405721826
0.0878930185626728	0.057689749349405	-0.0176540750867031	0.0421784665765955	0.00767582166440017	-0.000417877886751891	0.0221472498483679	0.0129641454066367	0.01314597729115	0.00362897188882413	0.000986535571739069	-0.000108821032988926	0.000746587944945837
0.0120469702948124	0.0250461414707688	-0.000360689949580214	0.011999990579538	0.00724118303598587	0.00929807413351869	0.0131140059592243	0.0145328081197731	0.0115689601968325	0.00826962858475228	0.0090722256945169	0.00838971063662509	0.00723975766803387
0.44700729224868	0.152648648285777	-0.0947174088452402	0.247882684972586	-0.0142524675146445	-0.00832933174052347	0.0563666707807527	0.0265327758696173	0.010901920749014	-0.011290899627584	-0.0231280612761723	-0.035330910067532	-0.0480187967371726
0.411171321552893	0.116543547644632	-0.0756713606962527	0.286672241817574	0.00242906526231201	-0.0142236085759303	0.0704247964079314	0.0467660369068912	0.0248658302786209	-0.00589727165680914	-0.00327300514305379	-0.0225772606243201	-0.04665952585351
0.0370568633627042	0.00888518518025548	-0.00290859701681618	0.019789774761202	0.00436464971808524	0.00188799928776175	0.0100810953662745	0.00495298518651437	0.00602823347625347	0.0031263245029235	-0.00102320188726358	-0.00216382952939168	-0.00618637208045873
0.0752948026848361	0.0567958850154874	-0.0070180721567816	0.0613843019242841	0.00816665596433529	-0.0012104073758492	0.0627601916257485	0.0204882186147663	0.0160601310883539	0.00347812429424305	0.00537285460302223	0.0010833251743371	-0.00250188027416334
0.0744638699774143	0.00172296130446839	-0.0106539567038716	0.0469273723207782	-0.00448637157921186	-0.00342998649953252	0.0106707817422998	0.00402972311936436	-0.00193922789004133	-0.00395817903937219	-0.00692734093227776	-0.0112552566546324	-0.013038257374957
0.0261789305080929	-0.000177596998092784	-0.00653542954504335	0.0073121633881852	-0.00307933595490288	-0.00319543305464284	0.000932213605381343	-0.000310461715472263	-0.00153654527692849	-0.00313738450477286	-0.00254384289244711	-0.00371356710833317	-0.00390250390652274
0.906859118165785	0.0931408818342152	-0.289207231025435	0.0841394003527337	0.0164407696007696	-0.0115854579987913	0.0287572751322752	0.0277117195767196	0.0066887224503891	0.00242765580098914	0.00615282735782752	-0.00440991742825081	-0.00444514548269459
0.0409061661377787	0.029007082015603	-0.00281199504108644	0.0262859931514939	0.0140610352557424	0.00539010540472297	0.0209927024166212	0.0207427558949776	0.0192612713880254	0.00972557033023268	0.0071089679409648	0.00656215830215164	0.0031783063381664
0.0386388441334992	-0.0038610789014885	-0.00415108349523234	0.027509222891268	-0.00750581872669726	-0.00559585960954092	0.00363297532033229	-8.54062186059559e-05	-0.00287420669370872	-0.00655083916811909	-0.00882685659315052	-0.0109942742361761	-0.0115971992710469
0.55092400829473	0.194401660696191	-0.13036251268081	0.242219149995611	0.0190083885910927	0.00234125900229143	0.0695506345766369	0.0492006536396349	0.0237706467159463	0.010674823796692	-0.00421665231898227	-0.0228273996224512	-0.0362578725995512
0.316722170356886	0.0496956159141784	-0.0483401394596893	0.265382612412231	-0.010073228555082	-0.00993576603503049	0.053810755294139	0.0292013301801975	0.0129216311989143	-0.0100044972950563	-0.020025478707254	-0.0348596375008002	-0.0473532654332348
0.114870959783989	0.0909882436954101	-0.00948109138338529	0.111637694223549	0.0180425288755452	0.00235516408494466	0.0440304700800229	0.0283436881791549	0.0195343107753639	0.0101988464802449	-0.00132763731151657	0.0315061389338901	-0.0088975802483411
0.657585527585231	0.27285555043634	-0.164612119682725	0.230634616437577	0.023014848348663	0.0189225412912359	0.0738052204984376	0.055896910013113	0.0369623880786079	0.0209686948199495	0.00376971381830526	-0.0220856341935455	-0.0247504741189812
0.659810378038755	0.274199020043562	-0.167569747326156	0.228594490313853	0.0123422664105417	0.0159640201712488	0.0754412594295916	0.0606206358694842	0.0391818089276658	0.0141531432908952	0.00665971699871448	-0.0165643509604892	-0.0255271506878565
0.101289457777856	0.0730138815559681	-0.0193172860405558	0.0497523760622416	0.0100598711384653	-0.00192916661633563	0.0140724753376176	0.00997884070424411	0.00702969305486008	0.00406535226106482	-0.00304285025327365	-0.00764503051466296	-0.0073898067920538
0.192056246927977	0.0769825766356702	-0.0291776690316588	0.149812713331647	0.0220978603878052	0.00832802582184766	0.0484358778398094	0.0304098336203935	0.0210616918183575	0.0152129431048264	0.00392228611134116	-0.00768245028602127	-0.0155511700339384
0.0822351704331434	0.00760819887788272	-0.0153392620752804	0.0429019560800244	0.00190954332564881	7.92035099442395e-05	0.0165150538935553	0.0089915294162219	0.00553940207112179	0.000994373417796526	-0.00282593720181736	-0.00526364905137112	-0.00679929832233318
0.109999526532325	0.00913553570019125	-0.0162266515300592	0.0757234593271831	-0.00469990676368928	-0.00433744283484529	0.0176664814459061	0.00726962038591433	-0.00158000094944383	-0.00451867479926729	-0.0109247691321625	-0.0145774847138018	-0.0216890781281877
0.00991981234272343	0.000723138323134169	-0.00201160696566561	0.00446722829898222	-0.0024675881174614	-0.00299506708981835	-0.0011846880843173	-0.00132630386644857	-0.00215677452004033	-0.00273132760363987	-0.00297370844731373	-0.00342340240968214	-0.0029739586667017
0.906428906525573	0.0935710934744268	-0.290140898913398	0.0844314109347443	0.00166731527731523	0.00331887125220465	0.0225159435626102	0.0127770017636685	0.00991584255250932	0.00249309326475988	-0.0101583100977475	-0.00691880669687683	-0.022351135815127
0.928919559082892	0.0710804409171076	-0.303233144710843	0.0651407583774251	0.000241324107990826	0.00708361959028636	0.0184565255731923	0.014577442680776	0.0101558641975309	0.00366247184913859	0.00110744268077612	-0.00471862834696168	-0.010164644059644
0.047059345684765	0.000827696741218652	-0.00561267286420192	0.0304176956591181	-0.00701136484404843	-0.00610538694232632	0.00576103475847457	0.000611388804767334	-0.00326476391303098	-0.00655837589318738	-0.00945468539257825	-0.0124690353144455	-0.0128187387364053
0.417695351547533	0.115433025958296	-0.0756169115674274	0.286793977544427	0.00522286661631766	-0.0317353017898346	0.0708592897564378	0.0516583992959906	0.0310931045451006	-0.0132562175867585	-0.0146314243524728	-0.0279431277601731	-0.0272121257042632
0.0777764127603736	0.0560862256757414	-0.00741195036788603	0.0537546516176695	0.0164128303725042	0.00580616464791166	0.0298799492931143	0.022481263081629	0.0172174995400038	0.0111094975102079	0.0306490041496595	0.00147674221399292	-0.00388500650401298
0.475643686360694	0.171032490497088	-0.100789624119657	0.259685164917794	0.0149757426942004	-0.00725422556973188	0.0683327115794826	0.036528302054506	0.0113245571670502	0.00386075856223428	-0.0094499790809468	-0.0273635141958313	-0.0426384806007741
0.851644255250922	0.148355744749078	-0.260942964685988	0.121625268558602	0.0102881401314735	0.00603714792832444	0.0323760846560847	0.0252105244317087	0.0186075604025604	0.00816264402989897	0.00176695376499814	-0.0157951020058372	-0.0210278686558635
0.550292332746963	0.324157849619503	-0.118788181493228	0.282251030729202	0.0104555201962344	0.0259831544697952	0.0831560113019241	0.055323416936676	0.0280594607157817	0.0182193373330147	-0.00878061713661837	-0.0235384375557576	-0.0365040440853653
0.032351030904072	0.00249100311071129	-0.00672352448910986	0.012921706625518	-0.000231544068688444	-0.00195173637269814	0.00494502367642918	0.00134949275407237	-0.000453810829664385	-0.00109164022069329	-0.00300828935889894	-0.00424174993589441	-0.00658497179596242
0.897239671316338	0.102760328683662	-0.285306223032041	0.0896402228635561	0.0338862898829564	0.00443506333172983	0.0228425861792528	0.0219587886804552	0.0113842877492877	0.0191606766073431	-0.00577122895622906	0.0048804519246185	-0.0157042805959473
0.661879729321982	0.268581667868861	-0.165284657601391	0.231610955560158	0.0135684943257386	0.011242732320159	0.0700987463713054	0.049069886202884	0.0260202163776725	0.0124056133229489	-0.00520335169730157	-0.0234031987247698	-0.0304165831761308
0.931571940035273	0.0684280599647267	-0.30486448117154	0.0631762081128747	0.00107447145447148	-0.00203035273368601	0.0143892857142858	0.0117842484059152	0.00702632275132276	-0.000477940639607266	-0.00156643738977069	-0.00955696217362889	-0.0141159330573106
0.417604842395548	0.115428353558624	-0.0775268263503425	0.286183313653197	0.0588132148223991	-0.00952512798470012	0.10242806659996	0.0679707892750956	0.044909179559653	0.0246440434188495	-0.00354366293046954	-0.0201151619704711	-0.0307406626470578
0.89224317373984	0.10775682626016	-0.282112875567506	0.0926259796993131	0.00319845274188402	-0.00748101725435057	0.0265656854873522	0.016810503940504	0.00434587300499067	-0.00214128225623322	-0.00712977171702667	-0.00862450888617561	-0.016235831113331
0.931980793650794	0.0680192063492063	-0.305320433829274	0.0622721164021164	0.00160924963924969	0.00642079365079362	0.0183713051146385	0.011678492063492	0.00503913540163536	0.00401502164502165	-0.00415476492643163	-0.0102218261984929	-0.0149257471540806
0.00927933762555019	-0.00157286705536879	-0.00169159185343379	0.0045314503361798	-0.00265454460697528	-0.00189082768427602	-0.000690859950619701	-0.000824788474874777	-0.00207066000703639	-0.00227268614562565	-0.00296771538517627	-0.00309387906869167	-0.00360071354847707
0.321370302753637	0.0504428798540962	-0.0502058954189735	0.264410812792896	-0.00884902909879287	-0.00415731034190103	0.0511121921160218	0.0231988552623197	0.0118559271786328	-0.00650316972034692	-0.0226450706410694	-0.0386353981314748	-0.052862203155404
0.298931693839865	0.0496764098121878	-0.0409751724560753	0.265972729457283	-0.00580980898703698	-0.00797756014759199	0.0557760624452677	0.0342645038298339	0.00795548973057358	-0.00689368456731448	-0.0237015301022007	-0.0337801061549898	-0.0445752654345216
0.0215124280019827	0.00994602050636437	-0.00236636847987313	0.0117737203191009	0.00695036705533406	-0.00209738782138695	0.0100952266807764	0.00506136870819028	0.00414657937048349	0.00242648961697356	0.00125684998535916	0.000744783767186948	-0.0017891937128003
0.930750070546737	0.0692499294532628	-0.303023679630253	0.0636499294532628	0.00711088183421515	0.00184268077601413	0.0220158994708995	0.0173664902998237	0.0111405908289242	0.00447678130511464	-0.0064847097963765	-0.00453886884720223	-0.0123477026568203
0.890146043832711	0.109853956167289	-0.28234740236093	0.0944208873842207	-0.0036198686571236	0.00145119843119834	0.029124157385824	0.0168069400352733	0.010896858635192	-0.00108433511296269	-0.00187173157089837	-0.00995348410848418	-0.0195977934792151
0.0130058534072412	0.000184645125994155	-0.00196225491439571	0.00697929837386702	-0.00155179331562106	-0.00137971731150176	0.00107268955597776	-0.000482578827842729	-0.000618739910724994	-0.00146575531356141	-0.0026842815529936	-0.0031227428993445	-0.00404687193663084
0.201923362219781	0.0689845941138191	-0.0312003181505862	0.149885510874237	0.00373559576168403	-0.000842784042846295	0.0468508186947772	0.0246184665859362	0.0101297916614087	0.00144640585941885	-0.008476659584079	-0.0135683673568567	-0.0246924619999899
0.031915821880636	0.00953092103437837	-0.00895822904379098	0.00681990540075107	-0.0052743334124375	-0.00473471440126228	-0.00121758913744374	1.45474870562393e-05	-0.00214968006811907	-0.00500452390684989	-0.00343997534885424	-0.00623847745899209	-0.00299008068152451
0.0927937935559226	0.0613354420113943	-0.0191286760419513	0.0428674058029487	0.0153318472500734	-0.00078175365988338	0.0235546965393474	0.013596527769589	0.0108248592214613	0.00727504679509501	-0.000634365282731836	-0.00202654688197217	-0.00160788541683569
0.572759651593128	0.372560536636914	-0.126565814724812	0.270268007693176	0.0281484764811915	0.023745003374002	0.0935495541309204	0.0847192303226243	0.0815907992339301	0.0259467399275968	0.00686925384095538	-0.0109457217493936	-0.0294136542294297
0.543337283189224	0.319465306200335	-0.118611462272196	0.278561235747776	0.00173926570908867	0.0151671061011367	0.0730702904695651	0.0928471674780608	0.0243115811106792	0.00845318590511268	-0.0128300900076713	-0.0324275545470009	-0.0520491954996171
0.115317422864872	0.0891049145017429	-0.00953770081491485	0.111150432193565	0.0163998097312837	0.00462993614600678	0.0827326597697373	0.0279139465096616	0.060184645148378	0.0105148729386453	0.000700886640474033	-0.00806762368895779	-0.00744823333391074
0.660980366773506	0.270287809261234	-0.165602484278851	0.227792210815552	0.00600372769489477	0.0183737141572063	0.0701900307422229	0.0529195016500857	0.035744276522968	0.0121887209260506	-0.00357832601567287	-0.0118908213434276	-0.0339558704693103
0.0928299693976119	0.0600350376585486	-0.0188109820400574	0.0429569256995583	0.0109547371427709	-0.000671905812636056	0.0217007738494036	0.0153742884283246	0.00234972258309694	0.00514141566506744	0.00208336706913599	-0.00221004999617354	-0.00288295391930911
0.296975920057795	0.101705590812227	-0.0475380768669794	0.225894918820102	0.0144306444794469	-0.000471278056837887	0.0717724752379816	0.0453161698737204	0.04895807417524	0.00697968321130449	-0.00650822860034628	-0.0184597831815939	-0.021377264700719
0.854333381186714	0.145666618813286	-0.262416955611764	0.120329952146619	0.0016957422606444	0.00603892903392911	0.0387479325612661	0.025822557565891	0.0149367753089322	0.0038673356472867	-0.0079988534202422	-0.0146369481038777	-0.0230060039196447
0.0637323266643566	0.0240486538894955	-0.00267367939388734	0.0525782256391577	0.01962924606808	0.00402948665348513	0.0327463113928508	0.0251483304146955	0.0165982776363261	0.0118293663607826	0.00919278849908561	0.00146697997711565	0.000201742775503708
0.445822956440526	0.154989983255596	-0.0943314523532345	0.245419476361183	-0.00504501606090568	-0.00497382276500169	0.059544017705716	0.0368719135666734	0.0180478499655516	-0.00500941941295369	-0.019189367258968	-0.0301059246822812	-0.0444590605612457
0.0364093155366068	0.0135681262932169	-0.0103670457803591	0.0056763719988295	0.00365240693797024	-0.00541698243467642	0.00301233547882674	-0.000655061862734604	-0.0018612979604019	-0.00088228774835309	-0.00117398380350763	-0.000469399551147116	-0.00403261596325858
0.534734916851524	0.125833254339714	-0.112909430434043	0.280268364754425	-0.000376908629321049	-0.00898632008775002	0.0535794484179396	0.0327509456649862	0.0155323315785976	-0.00468161435853554	-0.0288386821053265	-0.0402042357013012	-0.0624847685947382
0.905128906525573	0.0948710934744268	-0.288246410733196	0.0841628924162258	0.00411767874101199	0.0108686740420073	0.0284518077601411	0.0195710197210197	0.00638138608305283	0.00749317639150959	0.00268545374378704	-0.007858668430335	-0.0126386222419556
0.907609453262787	0.0923905467372134	-0.289531878117802	0.0837725573192238	0.00947855379188711	0.00898017636684301	0.025582327363994	0.0199827425044091	0.0147713580246912	0.009229365079365	0.00157079439079444	-0.0070268369285037	-0.0103269033744035
0.012944483281194	0.00776728632336059	-0.00119970419350745	0.0128073769908414	0.00381496720288587	0.0034217936373593	0.00553586828012614	0.00485141808602964	0.00466123136901717	0.00361838042012259	0.00318727987918311	0.000864742752044092	0.00178774183273337
0.931551975308642	0.068448024691358	-0.304909467464702	0.0625758024691359	-0.00394751322751319	-0.000178979292312587	0.0177761463844798	0.0134332980599648	0.00274432098765431	-0.00206324625991294	-0.00594079839913175	-0.00860032424365764	-0.0151315744749078
0.574744945182815	0.287125964420292	-0.127719980970458	0.269303104299508	0.0105275906125173	0.0340765408556285	0.0882817950556947	0.0625184574867013	0.0337410723601856	0.0223020657340729	0.00906990427942089	-0.0177178815664919	-0.0321084245013646
0.0151266344528296	0.000679734534109267	-0.00235167419824631	0.00875184770421885	-0.00283103437323191	-0.00114375098736897	0.000905774034259317	-0.000345407598781022	-0.00141559611947642	-0.00198739268030044	-0.00334891848976723	-0.0038818722645341	-0.00472990960068832
0.663647324505926	0.317105075370985	-0.167945234575377	0.228777383700671	0.0234637017187215	0.0162588404422112	0.0800916716914546	0.0570626868012275	0.0390286871321145	0.0198612710804663	0.00292889290808274	-0.0153884973069102	-0.0246437296467478
0.130612123026426	0.0857947495047927	-0.0234507828971252	0.0773106402115819	0.0160066684642833	-0.00112148760697275	0.0297802536510295	0.0219882436313398	0.0169761447726048	0.0074425904286553	-0.000952359806791897	-0.00697191788850046	-0.013731259181335
0.047709182490489	0.000844541581840316	0.000491814990184504	0.0556836023713155	-0.00107842764099382	-0.000126773437399121	0.0187393453831875	0.0105224234253585	0.00485151003817359	-0.000602600539196467	-0.00441529540926341	-0.00762275064403448	-0.010909819446349
0.0523881219071686	-0.00477900859715007	-0.00926863699061163	0.0266760370116211	-0.00478832978529974	-0.00523861402790911	0.00520420340967764	0.000188190163429296	-0.0034251508358805	-0.00501347190660443	-0.00638960008392304	-0.00857324612258418	-0.0118494728914015
0.417532076894711	0.120186228420983	-0.0766604150475531	0.285180171864441	0.0285132424682749	-0.0113017732595894	0.116544735951038	0.0481158008394873	0.0123834737059117	0.00860573460434277	-0.00796559975722488	-0.0283661701281482	-0.0205593867469778
0.85732627039627	0.14267372960373	-0.263501559820833	0.117549708439709	0.0165841945708614	0.0136145809745811	0.0437996867946868	0.0348407914924582	0.0207151657909992	0.0150993877727212	0.00268574499574514	-0.00513590881579518	-0.0151262111647372
0.904303386243386	0.0956966137566138	-0.288833036798411	0.0851802116402117	0.0318433862433862	0.00392811287477957	0.0350272466422467	0.0347310229276896	0.0226143386243386	0.017885749559083	0.0010389393939394	0.0084356036556037	-0.000764754406813228
0.894049584736251	0.105950415263749	-0.283575698112501	0.0909557062690395	0.00176736572069902	-0.000376408776408654	0.0234664341831009	0.0107826166426167	0.00246203505396492	0.000695478472145239	-0.00616038961038956	-0.0144048310331644	-0.0197509846634846
0.131566064093456	0.086981197712138	-0.0236030117321216	0.0780671625498505	0.00580216080207743	-0.00198254303987422	0.0296076487868011	0.0206137987973599	0.022826312698109	0.00190980888110159	0.00235091778113977	-0.00134168816746849	-0.0192850157735426
0.576046151585154	0.280902822145796	-0.128890799494491	0.267356759442969	0.0146966365167966	0.0219932839503566	0.0785004963297485	0.0594284833871462	0.0263841612470617	0.0183449602335766	-0.00201650972870415	-0.0185587062088617	-0.0452292357265629
0.296397055960623	0.0444409027235134	-0.0459994561928965	0.229445103578038	-0.00174733818923728	-0.00888540602321042	0.0511978190851103	0.0303687826322005	0.00641350191261464	-0.00531637210622388	-0.0214911919124335	-0.0309809218439671	-0.0390447242024555
0.931109911816579	0.0688900881834215	-0.305230684788252	0.0623752733686067	0.0151434215167549	0.00620134038800702	0.025815061728395	0.0162386331569665	0.0101391466558133	0.0106723809523809	0.00175046737213391	0.00146482523649183	-0.00408395943562612
0.131944453795813	0.0134519030739667	-0.0109206428302809	0.122895439510233	-0.00344922544203044	-0.00323010331835616	0.0311511926211334	0.0172506506335948	0.00809935294847539	-0.00333966438019331	-0.0112526090653128	-0.0179632028429046	-0.0251419789549632
0.0174152012546992	0.00149129779075867	-0.00498771536469258	0.00173411858552104	-0.00107499086327157	-0.00112244177304808	0.000229407297308495	-0.000402514122593671	-0.000902723324992593	-0.00109871631815982	-0.0014392197895663	-0.00134097612324062	-0.00122166038097038
0.0665276374745844	0.0195513451589473	-0.00356905131393444	0.0554521887299647	0.00557311490511385	-0.00163828466717358	0.0275260905224875	0.0165069103206456	0.00851601301531224	0.00196741511897014	0.000501637873055058	-0.000804881163405435	-0.0106384201548292
0.0350736117726249	0.00145348029603324	-0.00822818763901413	0.0129482443761316	-0.00255344095478265	-0.00232307186388581	0.00298249107246151	0.00129405250595881	-0.000403954874746995	-0.00243825640933423	-0.00327467268882759	-0.00530506118748691	-0.00372158997717958
0.00739487586871549	-0.00192665675861169	-0.00114804346207747	0.00410761694151138	-0.00215883035847754	-0.00255318103682189	-0.000914136648235225	-0.00128476308812292	-0.00182736004509212	-0.00235600569764971	-0.00287462108759191	-0.0032176742890041	-0.00356387804651143
0.0644009794703917	0.0199995213071454	-0.00241199669775584	0.0552789285725687	0.00439174756629311	-0.00138162677995686	0.0279100510349346	0.0149445379305775	0.0104468113203739	0.00150506039316813	-0.00235852540381071	-0.00644710418922192	-0.00794408958024594
0.0313013500507553	-0.00571655454639612	-0.00379842174952531	0.0209914857441974	-0.0062098850466349	-0.00669014693168605	0.000686703287494969	-0.0026096961253571	-0.00510486930623719	-0.00645001598916048	-0.00938750016260973	-0.0100128890391354	-0.0125334089379267
0.411649941128927	0.11344874091956	-0.0738204361231191	0.287578872998123	0.0563066085518802	-0.00887851863338929	0.0682261618441808	0.0452450420045546	0.0291287819556654	0.0237140449592455	-0.00869281901085928	-0.0276339269151256	-0.0296238615430971
0.0121097802868279	0.0236907213756704	-0.000247614798219456	0.0121475167650462	0.00797426796558885	0.00706022873396256	0.0140605596051858	0.0144837353342831	0.00644721422314198	0.00751724834977571	0.00814542189241635	0.00826381359857738	0.0062709531939592
0.481201902246076	0.262244114498865	-0.104538176466875	0.251065428219331	0.0121071585924771	-0.00552631705113016	0.0734692853335975	0.0550292771157291	0.0275433708249647	0.00329042077067349	-0.00169479897927327	-0.0243073062476959	-0.0303171651694651
0.903392433862434	0.0966075661375662	-0.288375263202799	0.0856244973544974	0.0202588183421517	0.00383187812187813	0.0336171075837742	0.0224656701940035	0.0188087269520604	0.012045348232015	0.00747864197530868	-0.00259397065897071	-0.00225017850048026
0.323837674764807	0.0533818909920385	-0.0494608311590711	0.261809415402221	-0.00738138667066651	-0.0244971342932576	0.0536840558195606	0.0209304410089928	0.00741365056182236	-0.015939260481962	-0.0265927734804835	-0.0400118335815275	-0.0464734206759949
0.0887036911597752	0.0578790233220836	-0.0180827566810109	0.0416781818787968	0.00847230622990537	0.00113869590873507	0.0214250268670628	0.0127898493454083	0.00829879743027515	0.00480550106932022	0.00148968987516951	0.0027885425913057	-0.00191811459168817
0.904052045855379	0.0959479541446209	-0.289203445065541	0.0846167372134039	0.0143176607343275	0.0134060670194005	0.0316780335097002	0.0202340388007055	0.0187889634439635	0.0138618638768639	0.00816247795414471	-0.00223254350587676	-0.0127552016502015
0.932623456790123	0.0673765432098765	-0.304262379594878	0.0627053791887124	0.004288783068783	-0.00175784832451498	0.0122072574955907	0.0125547008547008	0.0045581834215167	0.00126546737213395	-0.00549991181657861	-0.0141087822671155	-0.00942059964726638
0.0229635720707813	0.0101395694559849	-0.00308133434129787	0.0116977310932952	0.00380435263801088	0.000120304880402163	0.00742304342910658	0.00582159563075163	0.00332728821701412	0.00196232875920652	0.0016421406500525	0.00130318990311705	3.93119586507874e-05
0.142401818164036	0.0441520661497044	-0.0210094995950603	0.106151153866081	0.00735733074816378	0.00285074734635188	0.0328818871597936	0.0195792840201742	0.0114272066323703	0.00510403904725784	-0.00482484340095687	-0.0133513397340645	-0.0159554506333056
0.0104863069463669	0.000758700555574258	-0.00234793231611885	0.00438450295150521	-0.00346042753886449	-0.0029134791413648	-0.0014200080367426	-0.00201415746755155	-0.001744826200591	-0.00318695334011464	-0.00286515432871024	-0.00277664271765029	-0.00425100716663183
0.857738199701533	0.142261800298467	-0.263845990120342	0.118624234160901	0.0124246407913075	0.0167069758636426	0.0394062158828825	0.0309319949803283	0.0254924215907549	0.014565808327475	0.00254997697902748	0.00962093509431738	-0.0110948288695848
0.924928624338624	0.060291449889011	-0.300564601313178	0.0680639682539682	-0.00697819945486622	-0.016047670354337	-0.00140474987974981	-0.000994579001245666	0.000229917058250484	-0.0115129349046016	-0.0146383489350156	-0.0213772509951922	-0.0491839975730722
0.127262190415153	0.00977934787914531	-0.0215409610206889	0.0781101150011975	-0.00510171268428089	-0.00630601267922014	0.0189969311714407	0.0077880829796583	0.00229814786498822	-0.00570386268175052	-0.00738264610873346	-0.0173778622232711	-0.0205459533955763
0.653039928397321	0.273147218187646	-0.162596396054493	0.233401586122635	0.0238178933934298	0.0236422763286657	0.0847896183885014	0.0590111875540985	0.0304693707444251	0.0237300848610477	0.00053764733206485	-0.0146390402371249	-0.0247625723058486
0.901822010582011	0.0981779894179894	-0.288129095251257	0.0874531216931217	0.0124241988875322	0.0104521876670896	0.0312479012345679	0.0238879184395852	0.0144894179894181	0.0114381932773109	0.00699320913654244	-0.00742649110149107	-0.00854313729480394
0.545267570118195	0.224079972522977	-0.117191881989507	0.280813725613468	0.00556411368600895	0.0310575636385565	0.0791865564026768	0.0605693491781291	0.0279177306058704	0.0183108386622828	-0.00928078901342322	-0.0253955156103127	-0.0423360534217743
0.900383915343915	0.0996160846560846	-0.286852853153982	0.0878996825396826	0.0157551322751324	0.008294765336334	0.0309807551707552	0.0178056734006734	0.0108074178290845	0.0120249488057332	0.00480184624017943	-0.00249069461402796	-0.0106381439548107
0.576191371497424	0.369015678259186	-0.127594408649478	0.269830576322943	0.0203076680121629	0.0232108645670166	0.127319181932934	0.0684518517055714	0.0447254256888934	0.0217592662895897	0.0119115354624514	-0.010320455998004	-0.0319214589487621
0.421501053313781	0.114337163847437	-0.0772354555769876	0.285817817341994	0.0520019340611877	-0.0171772847260874	0.0697441845178937	0.0445763062183891	0.012564063294686	0.0174123246675502	-0.0204339254163365	0.00600075111228771	-0.0394400956299883
0.368303299013841	0.134005796328155	-0.069257171121732	0.237797922228126	0.00714329548595705	0.00348239658839156	0.0611752066341222	0.0372595520717464	0.0238850488184028	0.0053128460371743	-0.0111112799564588	-0.0214050564432884	-0.0297546932637238
0.582081815754123	0.362955560059555	-0.131065641623132	0.26845468970897	0.0273261252150474	0.0191439760892045	0.107311464177485	0.0905787598815656	0.0516458062064862	0.0232350506521259	-0.00353118713422751	-0.0183890247686529	-0.0315026540375519
0.906449858906526	0.0935501410934744	-0.289926846036522	0.0841152204585538	0.0195205114638447	0.00218400833734156	0.0381534038800705	0.0313809171075837	0.0192871957671957	0.0108522599005931	0.0079202509219175	0.0131333742183742	-0.00579249452626651
0.0791620598314074	0.00771057156266604	-0.0149133856139107	0.041100327796766	0.00334207805179502	0.00562982353881183	0.0185637808735462	0.00792563212045089	0.00730473967107834	0.00448595079530342	-0.00121902960419649	-0.00426191721970125	-0.00630448776570849
0.541291697761528	0.228798731666448	-0.114796690814491	0.284548718585401	-0.00142038036419834	0.00671747369984255	0.0700855371226144	0.046660799321143	0.0257688719524879	0.0026485466678221	-0.00719665967863981	-0.036628314008801	-0.0431085286278354
0.000103019044722539	-1.37961912523733e-06	-9.83178072944123e-06	4.97475406181744e-05	1.10438788681447e-05	3.26322949272223e-06	3.87194792621865e-05	2.08433045613549e-05	2.35276378854519e-06	7.15355418043344e-06	-2.12548587065017e-05	-2.30145696571915e-05	-3.16378589694809e-05
0.927444585537919	0.0725554144620811	-0.302612356138612	0.0661712874779541	0.00503604938271607	-0.000300246913580215	0.0226237369420703	0.0174062433862434	0.0126927837902838	0.00236790123456798	0.00277351851851848	-0.00361156445406441	-0.00518614286947627
0.891784148074148	0.108215851925852	-0.282789760997881	0.0928409842009842	0.00668602989602984	-0.00781171926838586	0.0263223678790345	0.0157129290462624	0.0112089680073013	-0.000562844686177955	-0.00390695551362208	-0.0156773889073889	-0.0238578816535679
0.851479605579606	0.148520394420394	-0.262208708452002	0.120041135161135	0.00174835686214936	0.00721289260122593	0.0420031016514348	0.0271265025098357	0.0169075395494693	0.00448062473168764	-0.00742209603414978	-0.00937363033623884	-0.0174205196634196
0.0835469336225448	0.00731522515719514	-0.016278319246208	0.0429021292687877	0.00128118931057336	0.00181537617698223	0.0155883918993105	0.0104889399586383	0.0066326669415683	0.0015482827437778	-0.00162295476021213	-0.00561522894000074	-0.00564154723568008
0.0309946084442116	0.00297202981070031	-0.00674764697345831	0.0138426505192536	-0.00194407378067572	-0.000361109696293899	0.00361448665717612	0.00363004346446492	-9.14612647865999e-05	-0.00115259173848481	-0.00173231864271526	-0.00307259303493328	-0.00532203512045658
0.571322664409781	0.283511461212316	-0.126253235119099	0.271461595487727	0.00488253860548826	0.0199366696305034	0.0794107336792363	0.0590316777019161	0.0334485430799273	0.0124096041179959	0.00519566913421377	-0.00873914070372406	-0.0383498695909928
0.894916111912779	0.105083888087221	-0.282498449964231	0.0909484383517718	0.0153079397146064	0.00181029822029832	0.0240293466410133	0.0156792295975631	0.00961649510982854	0.00855911896745243	-0.00296500320666981	-0.0116638269754936	-0.0229430539213872
0.328150582388448	0.0983386167258249	-0.0536910476071401	0.261954679807217	0.0209070322951155	-0.0136329431565705	0.0612209392419391	0.0415459407429167	0.0238366672629322	0.0036370445692725	-0.00146897236852017	0.00053327313199325	-0.0315180592948932
0.549229781832667	0.219242968064593	-0.117578228863743	0.278754965756246	-0.0113213512614525	-0.00177452436006664	0.0685628637733346	0.0422522519216912	0.0197657251049577	-0.00654793781075957	-0.0201719689291031	-0.0320366093402289	-0.0556970972784833
0.127649144987219	0.00894233884277756	-0.0218789536692909	0.0783049624506837	-0.00371963577256851	-0.00646043053883413	0.014913606991511	0.00867590192688597	-1.70864038721297e-05	-0.00509003315570132	-0.0113035794751228	-0.0144938093462989	-0.0202502885220243
0.65687202258598	0.272093534643956	-0.165536822794758	0.23028827759238	0.0119081914492185	0.00843171402873177	0.0790000368409256	0.0472510909029669	0.0326783044609505	0.0101699527389751	0.00037087522321555	-0.0152478208438919	-0.0422962906854079
0.203110994177703	0.141066383007514	-0.0327382298459413	0.150071913542619	0.0243993050542535	0.000378489414848859	0.0947465943973105	0.0397884824259468	0.0236875901754681	0.0123888972345512	0.00435990540559344	-0.0039828133174698	-0.0148758462012267
0.159832084864128	0.105778146827009	-0.0247153639428906	0.117597872455028	0.0139281681746856	0.0046764217325192	0.0413883841131232	0.0650688301983321	0.0186509025572395	0.00930229495360244	0.00503020603329471	0.00108612270188713	-0.0139236210349082
0.0689623732669623	0.0407063446691464	-0.0156117859473048	0.026850834633275	0.000980133685184112	0.00118260891162744	0.0140524479541935	0.0172405873717151	0.00671599974942812	0.00108137129840578	-0.000781190151374608	-0.0010556844063926	-0.00463133473930212
0.562811344581685	0.269787422197133	-0.132898393525803	0.240284786474883	0.0176573333217981	-0.00381873960289869	0.0630089634486166	0.0536122215773777	0.0315514178226003	0.0069192968594497	-0.0107070241002	-0.0159501434487739	-0.0384476364147107
0.371265711434627	0.130170736215204	-0.0694298570153732	0.237465020680557	0.00485674605157799	-0.00591344572712793	0.0472355700085551	0.0323087963035322	0.0119958850869527	-0.000528349837775	-0.0168862954943254	-0.0307277684277685	-0.0432446003163666
0.141698630279611	0.0482419202196827	-0.0180406362926606	0.118688373422688	0.0117098958426182	0.0013384898789412	0.0299910372031652	0.019465867571387	0.0153497911380683	0.00652419286077968	-0.00323562250540063	-0.0111951036212148	-0.0172944156643199
0.906476208112875	0.0935237918871252	-0.289719120445245	0.0841036860670193	0.0106963844797179	-0.00910842537273915	0.030699532627866	0.0123895203794916	0.0138361769095102	0.000793979553489366	-0.000469117364117366	-0.0045975934559267	-0.0130120217436884
0.27805918057329	0.0435125235686444	-0.0388475442329204	0.228994970402999	-0.00390522643268787	-0.0149606393249898	0.0489038453276169	0.0279130060194733	0.00979516359638305	-0.00943293287883884	-0.022970436460711	-0.0316755118589611	-0.0440542275517685
0.114993743581599	0.0728342299060902	-0.0166445493786242	0.0809820304707148	0.00184385085344331	0.00396296195371142	0.059857286107273	0.0295181941652812	0.0108081330395825	0.00290340640357736	-0.000180835677615857	-0.00692187759146472	-0.0101361205062239
0.858562601965935	0.141437398034065	-0.263639371886633	0.117134435071102	0.00541029053811293	0.00547764560421404	0.0347259069325736	0.0218263975530641	0.018756854503521	0.00544396807116354	-0.00266642489739	-0.0121537280179274	-0.0230819454447995
0.534583555674521	0.123062413202301	-0.112652086437389	0.280306465120418	-0.0093280797914046	-0.00826561462529629	0.0621723095676778	0.0389207796082441	0.01942898598172	-0.00879684720835039	-0.032120018730421	-0.0413981886957581	-0.0638726033208787
0.114001262980589	0.0902753093099247	-0.00869185472466871	0.10870044277987	0.0208006553733561	0.0439892759152457	0.0395918371992565	0.0344841096008854	0.0189926612213588	0.0323949656443009	0.0174062346718751	-0.00597617046246761	-0.0106517021287367
0.858272816196149	0.141727183803851	-0.264112606087737	0.116367236713903	0.0102691869858538	0.00865677976344648	0.0382625277191944	0.0347685370185371	0.0246130568505569	0.00946298337465012	0.0221884988577146	-0.00508250488579942	-0.0107322614422614
0.186831014749167	0.0350729979457902	-0.0270366912462134	0.147387974991459	-0.00134803916284118	-0.00454951060835701	0.0415212224879375	0.0270137625213147	0.0106769939394073	-0.00294877488559908	-0.00764569212720134	-0.0161171463181465	-0.0219936061751193
0.0881361171262597	0.057986693079973	-0.0182209678317283	0.041843779497409	0.01196108885267	0.00128881697457545	0.0318461261836167	0.0116681913336983	0.0158689238785655	0.00662495291362274	0.00455746260598197	-0.00363251387564668	0.00485438410876644
0.123979672342748	0.0098044234198037	-0.0207802449713573	0.0783561468505909	-0.00640891014127604	-0.00584560880539239	0.0167108332916585	0.00547879573792295	0.000683363009665677	-0.00612725947333422	-0.010810971743342	-0.0130690695744578	-0.0222974053468382
0.0729782068530341	-0.000962662437967304	-0.0149509953320392	0.0310163336667862	-0.00785055996633542	-0.00529837874732024	0.00695146934775311	0.00243780212683532	0.000449573784326265	-0.00657446935682783	-0.00847123356155949	-0.00957420833312392	-0.0123354747702157
0.65544939062162	0.275306608394416	-0.164438548987177	0.236740712094148	0.0187333313643754	0.021821385717556	0.0715777692074047	0.0499245852013989	0.0382062265623481	0.0202773585409657	-0.00251568808067715	-0.0106608093856713	-0.0265114362622431
0.131029142759936	0.086432824334443	-0.0236330578902119	0.0747092872631855	0.0135287338285305	0.000620318750588433	0.0314860066404351	0.0172787697713803	0.0305299910386745	0.00707452628955946	0.00431034883422982	0.0105215807452124	-0.0170162283027983
0.92869823633157	0.0713017636684303	-0.303255527631322	0.0649324514991182	0.0106187301587303	0.000228253968253878	0.0226300753567421	0.0171637477954145	0.00677718694885365	0.00542349206349213	0.00570638447971783	-0.00447471417471412	-0.0143062041045374
0.902082081128748	0.0979179188712522	-0.287935337097466	0.0875052204585538	0.0102851579284913	0.00241672031672036	0.0265859229107475	0.0191812169312169	0.0184859523809524	0.00635093912260576	-0.00509553563720222	-0.00581704168057318	-0.00806462566844912
0.376687947410071	0.225598322504395	-0.0721304563769495	0.235866767942911	0.0154727485398759	0.00968502100161894	0.0699773630691219	0.0424490505455798	0.0221372013085041	0.0125788847707474	-0.00685310179324666	-0.0234022700909535	0.0112805440425259
0.0624939332895928	0.000400754419445683	-0.00639046037668427	0.0471691091046003	-0.00540870101780384	-0.00698480580871726	0.0100083867225011	0.00346346781336699	-0.00202480624446554	-0.00619675341326056	-0.00985386274770338	-0.0137324025002574	-0.0174923286253764
0.452168302316614	0.156971746803496	-0.0960726220755499	0.243491641143104	0.00514868998940293	-0.000941301756016921	0.0587043957626088	0.0403986523047639	0.0176408693264262	0.00210369411669303	-0.0103859552979952	-0.0289538466161869	-0.0398904247862373
0.475041503095745	0.168607774546168	-0.102319174680035	0.256591561494474	0.0109427527474759	-0.0187885721943882	0.0602323223646616	0.0430470424523827	0.0134288536966465	-0.00392290972345616	-0.0169038519496085	-0.0285999665497005	-0.0546783322778039
0.22513770967785	0.0300751906820977	-0.0327333534442246	0.17743674625608	-0.00222045514610561	-0.00333761831215965	0.0450090187439487	0.0248667524798583	0.00823077442961562	-0.00277903672913263	-0.0130714960239208	-0.0245786207418106	-0.0301409534827032
0.00276839264891829	9.50359233079321e-05	0.000241703168189979	0.00458666563275916	5.86065024838641e-05	0.00010389378814083	0.000920548437020382	0.000491916253631545	0.000346783233311376	8.12501453123474e-05	-0.000246590455506817	-0.000427243787230437	-0.000601901751014493
0.0987375305157341	0.0290581124594148	-0.013083615826158	0.0785327510399228	-0.00239660416659308	-7.51816952334478e-05	0.0206241417839122	0.0130046111964625	0.00408048972617479	-0.00123589293091327	-0.00729984100989559	-0.0106625974395654	-0.0158121665303388
0.397593266100097	0.0738254996615513	-0.0684533552021	0.292247879758974	-0.0100955048961897	-0.0155637477086544	0.0591307516178418	0.0284354982438803	0.0050242322231957	-0.0128296263024221	-0.0317367882812843	-0.0416118234016849	-0.0546817283450702
0.0913153195475556	0.0106287020385763	-0.013623019043928	0.0631461055948044	-0.000328786438854076	-0.000564481924328258	0.0181813945254903	0.0103912846795043	0.00741327374706031	-0.000446634181591174	-0.00161635223299648	-0.00644971480068651	-0.00931811266892575
0.30334599690471	0.0482906122822545	-0.0372797200278464	0.286691033184796	-0.00141936804403003	-0.00669933124847394	0.0562481271147344	0.0347854901240176	0.014830846759216	-0.00405934964625199	-0.0233058629172541	-0.0383985463518416	-0.0483915913018359
0.0441695618633315	-0.00286714580761825	-0.0054616066383192	0.0289929054400037	-0.00775305225237389	-0.00802511352619525	0.00543470287460868	-7.66472453394007e-05	-0.00394605234096024	-0.00788908288928457	-0.00834575612597798	-0.0117431245709564	-0.0131557311323166
0.411742232751486	0.1158174017096	-0.0769479008154721	0.284503129119758	0.021733798004406	-0.0090799667159624	0.0750612335099575	0.0532836371586242	0.0449196175017207	0.00632691564422183	-0.0106766435545332	-0.00609208399301264	-0.0393228340042271
0.572850052441084	0.283335242470995	-0.1293598963333	0.267950881817886	0.027293677129352	0.0162029423747295	0.0909125186364557	0.0645418045638242	0.0419412520981399	0.0217483097520408	-0.00552430470522824	-0.0107907012831375	-0.040696498180945
0.905779823633157	0.0942201763668431	-0.289433164248427	0.0838868430335098	0.00400042167708847	-0.00483650330062091	0.0260629365079366	0.0192276895943563	0.0144493067934245	-0.000418040811766218	0.000313260011593375	-0.0197499144819938	-0.00933610469777124
0.543866805287316	0.223944056489542	-0.116975381729778	0.277766028726942	0.0109755384594098	0.00698099440423949	0.078305401766031	0.0457036425770346	0.0266557895375036	0.00897826643182464	-0.0070917491844219	-0.0278366757704241	-0.0425219657105534
0.0490610290667699	0.0075057346073444	0.00126761130534706	0.0593011917231896	0.000842756484779501	0.000451922083615185	0.0197299333198387	0.0115647609947893	0.00653435005752492	0.000647339284197343	-0.003706486526812	-0.00737896430559622	-0.0101130289178102
0.203389215288312	0.0276867618786795	-0.0206969515987063	0.199608043323962	-0.00171869036528802	-0.00200480606263301	0.0444603332867215	0.0280037995368647	0.0130915181394529	-0.00186174821396051	-0.0144993136822807	-0.0237949810823773	-0.0317695123512164
0.892222778579445	0.107777221420555	-0.283135764670537	0.0946063219496553	0.000643322755675801	-0.00415391374058038	0.0277336716370049	0.0142129196729197	0.00962234463067801	-0.00175529549245224	-0.0059592669730415	-0.0122951021623963	-0.0240955091537289
0.376283109260342	0.221939976240163	-0.0708603795424653	0.236627038870747	0.00929899886893493	0.00327652821554064	0.0864483326749634	0.0439536017615572	0.0234179671114528	0.00628776354223781	-0.0120450442327579	-0.00037970824274447	-0.0332755374434734
0.646738040802501	0.174383479712284	-0.159848878680291	0.230144520938781	-0.00406185027246142	0.00456415364022489	0.0563902587561835	0.0488211811197191	0.0151581303744612	0.000251151683881679	-0.0137539082448298	-0.0233541338083999	-0.0407481257263298
0.904213844797178	0.0957861552028219	-0.288518018846821	0.0864631393298059	0.0142246208112875	0.00762074925074918	0.0371051314734647	0.0234291710758376	0.0188770049703383	0.0109226850310183	0.00917419851753176	-0.00410810325476985	-0.00555769551436225
0.0741005941886319	0.0396643615719613	-0.0165429247204658	0.0270688518421072	-0.00520246623314258	-0.00525857419644224	0.00899737822103794	-0.000172495484509094	0.00211399108014124	-0.00523052021479241	-0.0073485164801692	-0.00969587097373875	-0.0127667553939854
0.316967149887903	0.0510787952131071	-0.0480375891227225	0.263954000585291	-0.0094824715680964	-0.00719393335506208	0.054471291671274	0.0304523958674014	0.00751236072017958	-0.00833820246157924	-0.0224605999904765	-0.0372550480542485	-0.0477461255369102
0.655787249983256	0.273744171473744	-0.162657144889697	0.232245539246014	0.0102006436084752	0.0192494949734261	0.0751453487838768	0.0632767041165508	0.03055406017096	0.0147250692909506	-0.00482261835880604	-0.0148295000756777	-0.039850302965624
0.933414197530864	0.0665858024691358	-0.305507225524605	0.0622683421516754	0.0169281305114639	0.00625416225749553	0.0183764902998236	0.00816174763508104	0.0059774098124098	0.0115911463844797	0.00176768077601419	0.000750077638410951	-0.00841285714285711
0.854710069683403	0.145289930316597	-0.262818514407564	0.120285630678613	0.0120332201748868	0.0100643175343175	0.0354059139009139	0.0320282940516273	0.033015262206929	0.0110487688546022	0.00601322066573873	0.0128237420604087	-0.00489824959717111
NA	NA	NA	NA	NA	NA	NA	NA	NA	NA	NA	NA	NA
0.891112310035643	0.108887689964357	-0.281195097639808	0.0941776370543038	0.00687436890270232	0.00698881353214698	0.0252009418976087	0.017028202661536	0.0091210705960707	0.00693159121742459	-0.000332775679295128	-0.0169409177365843	-0.0203629815863149
0.3287874613979	0.0983174236056008	-0.0531230529556985	0.261113744538693	0.0262902791298559	-0.00693332706686361	0.0898165965588314	0.0488254580662806	0.0264462742878313	0.00967847603149613	-0.00610407317397571	0.0174140910165315	-0.0130307554973331
0.113536753893703	0.0698879646356646	-0.0211837845646057	0.0636967272129739	0.0108526746519783	-0.000384534056593444	0.0226189207058855	0.0233192296073451	0.0191824763628462	0.00523407029769242	0.0137045246511705	0.00038750896788016	-0.00626394045164695
0.65848870760579	0.321160787344289	-0.165707576839619	0.232512417306831	0.0188216981545207	0.0352076574150517	0.0812093080522619	0.0550737439435595	0.039594683123003	0.0270146777847863	0.00119259207589562	0.0189977524688311	-0.0271050109803691
0.0895322588255997	0.00328152081477609	-0.0155081832209989	0.0471467389593185	-0.00423978597223044	-0.00456410567660924	0.0112913207080316	0.00647061352740694	-0.000633147769468337	-0.00440194582441984	-0.00899259347235422	-0.00832383731583618	-0.0154198427763499
0.0798050035436062	0.00750821255540865	-0.0146158516122939	0.0412018832092235	0.00252751131170294	0.00294996032099097	0.0161699527679857	0.00833333961295518	0.00413772154308498	0.00273873581634695	-0.000841038716268727	-0.00234657754743241	-0.00666667325635291
0.55820926820656	0.191888848196622	-0.132465322290585	0.242043965511363	0.0185890182335887	-0.00582511798970331	0.0703530906251161	0.0360223100732567	0.0278559150389096	0.00638195012194276	-0.00702222867413171	-0.0322089684583163	-0.0497816779316232
0.0165602787094486	0.00116437475996671	-0.00467011514527367	0.00140877658444865	-0.000548719106606119	-0.000129396590151976	0.00165099010599831	0.000471155362509686	0.000126461598041097	-0.000339057848379048	-0.00125300273857146	-0.00177683754418314	-0.0014321895826994
0.408064884477624	0.0726790782016307	-0.0728896364218228	0.286374885583756	-0.00915420175069792	-0.0128383307593928	0.0542949333187141	0.0210341749244301	0.00488666523790487	-0.0109962662550454	-0.0270783767066705	-0.0409780267117785	-0.0611114675364284
0.902179206349206	0.0978207936507935	-0.288050808866357	0.0869498941798942	0.0118941093474426	0.00505716456383121	0.029987280279824	0.0186253515003514	0.0126243590360255	0.00847563695563691	0.000146690154435136	-0.0234912016680446	-0.0084158457591792
0.410424169064286	0.116625466926033	-0.0753255652285311	0.285752660805764	0.00380201252717072	-0.000381185472535905	0.0746441624512476	0.0445928554260567	0.0103386195062173	0.00171041352731743	-0.0163105654512817	-0.0197818559588032	-0.00720313680049117
0.0484930898527221	0.000401942915020694	-0.00628066279905414	0.030860783842568	-0.00572267188645742	-0.00785201828092309	0.00601874222089895	-0.000701206063697855	-0.00350130332929368	-0.00678734508369026	-0.0109058046961041	-0.0128025488839622	-0.0145873563125544
0.0624220573845157	0.00112172104144535	-0.00617384575749353	0.0468049035962486	-0.00643965829862319	-0.00795821175563628	0.00995886210880238	0.00279393765888243	-0.00189388295269932	-0.00719893502712973	-0.0112093131947337	-0.014597478141321	-0.0161675683445913
0.104326592607717	0.0737738515037707	-0.0202438624572238	0.049861834599235	0.0110833514373708	-0.00401939358782931	0.0186742247008376	0.0145394128829716	0.00774972138790873	0.00353197892477077	-0.009316701762191	-0.00587535230847774	-0.00821478574823491
0.355020117062681	0.0704549133666866	-0.0651464503898015	0.2385265015691	-0.0113341564151473	-0.00029640697407346	0.0499678151850583	0.0213767157152874	0.0156359797915639	-0.00581528169461043	-0.0232667315687179	-0.0395995604320217	-0.0462382961969121
0.294096173018447	0.0422502573172993	-0.0465895329557532	0.228807644104689	-0.00159224961401727	-0.0145912577029263	0.0494576347452951	0.0269041219654367	0.00695904031874056	-0.00809175365847176	-0.0182557460373722	-0.0353181038904835	-0.0385913671640298
0.000101329145276211	-2.71702860006847e-07	-8.13296869768847e-06	5.14971609393427e-05	9.25496723684898e-07	-3.35529555349267e-07	4.5118360873957e-05	1.65460356007305e-05	9.54753606329332e-06	2.94983584167815e-07	-7.25730555125562e-06	-1.3400594770972e-05	-2.00237237395658e-05
0.203828761730962	0.0763035640092984	-0.0308510818756918	0.150593079802245	0.0138944370217831	0.0123800862015649	0.0490925442201562	0.0301076204207731	0.0194457196065661	0.013137261611674	0.0026610533995835	-0.00513785453492205	-0.0179330725609934
0.453955584738483	0.179379366557127	-0.0786124857063532	0.312298193264199	-0.0146079129766972	0.000266846977336754	0.0718834932898915	0.0388986385482231	0.0164461511012983	-0.00717053299968023	-0.0327761863840572	-0.0364559783321343	-0.0551473132698624
0.0624811508721805	0.0140263983752614	-0.00311326156821169	0.0512874941224712	0.00706628904141049	0.00138564805735188	0.0215876939737099	0.0161030855127789	0.00587966681904431	0.00422596854938118	-0.000893954668625199	-0.00717072121014101	-0.00690262658914884
0.114070974448732	0.0735389940225783	-0.0205346680854652	0.0652901705330377	0.0122878646131836	-0.00917706148118309	0.0258665376245471	0.0393590969041149	0.0200234863324491	0.00155540156600026	-0.00155288934522312	-0.00211719983594914	0.0029047303026721
0.0454756659749228	0.0160360835509367	-0.0113934422497059	0.0143960802844569	0.00438508852293112	0.00334343734113406	0.00365164325452173	0.0031042514358094	-0.000198715308731771	0.00386426293203259	-0.00406335297146536	-0.00499778306700407	-0.00502926136682064
0.0175979244125698	0.00322151606379713	-0.00496459617123363	0.00206525357697639	-0.00103786470041566	-0.00011684879477579	0.000238462006992159	0.000740264937851478	-0.000980974863544988	-0.000577356747595723	-0.000896954495414784	-0.00240831246886864	-0.00210861484553819
0.306567473184087	0.0510358487339915	-0.0400789948060923	0.286718271242338	-0.00115281168390874	-0.00438222961207063	0.0671203908169502	0.0360574162007503	0.0185539602711484	-0.00276752064798969	-0.0217200187828609	-0.0324332571091429	-0.0449723228601855
0.282973255755039	0.0442370122593615	-0.0401193665780538	0.231050929949177	-0.00930466292791282	-0.00571075605105403	0.0488439216180211	0.0262975203068381	0.00931896934796134	-0.00750770948948343	-0.0276057643264357	-0.0369532596899174	-0.0410515141461467
0.154587330079903	0.0979827286642872	-0.0254954420758441	0.108600223697533	0.00287936079058948	0.00994304826239981	0.0375412446486059	0.0223632211247541	0.0529074069743244	0.00641120452649466	-0.00648649171940111	-0.00777840556189927	-0.0154351241938719
0.458821415579527	0.311895036338549	-0.0832018163867655	0.31143024536184	0.000606780008235996	0.00943388243067406	0.0738210623076779	0.0831191819097835	0.0496080776215902	0.00502033121945505	0.0332486917764752	-0.0242264068467569	-0.0409086682664116
0.452656196988621	0.154180953291161	-0.0963075790996382	0.244917592337947	0.00195400938554341	-0.010025229751304	0.0583097029080547	0.0368714377638391	0.00976286285610384	-0.00403561018288029	-0.0187725183961733	-0.0340782992631183	-0.0427356905037362
0.931963298059965	0.0680367019400353	-0.304414392884623	0.062416331569665	0.00482897707231034	-0.00225835473168801	0.0121023757107092	0.0124104112554112	0.00579177729677738	0.00128531117031117	-0.0091068908252242	-0.0085601851851852	-0.0178327890011223
0.409959358785192	0.0750611166293094	-0.0732501161526757	0.286437528064915	-0.0093252453813002	-0.0159384161071642	0.0533958056268973	0.0289371910439095	0.00808750991428142	-0.0126318307442322	-0.026421159589478	-0.0393691479451874	-0.0540417217599664
0.452923313289366	0.154917612900223	-0.0956674504558627	0.248063769853289	0.00161039912052063	-0.0122501881519937	0.0490342944005673	0.0388754208891738	0.0143637061257857	-0.00531989451573656	-0.0200438680671873	-0.0324870254482792	-0.0480411967392345
0.933097319223986	0.066902680776014	-0.304980420120541	0.0620582363315696	0.00974553791887123	-0.0129281513548182	0.0280596031746031	0.0144777673561006	0.0064013031104696	-0.00159130671797347	-0.00196768077601417	-0.0041867511500846	-0.00472769360269365
0.654761891506465	0.273437772617096	-0.164773868179956	0.23169496880442	0.00666854671605899	0.0174778866346661	0.0733778904735628	0.0541944418747846	0.0313346422996511	0.0120732166753625	-0.0098462864670501	-0.0180063257626332	-0.0326058934053791
0.200081271861428	0.0678996435463068	-0.0315012502787154	0.15048489450411	0.00543021497776797	-0.00170039866009344	0.0345975058734033	0.0242369248581317	0.0066672751721395	0.00186490815883728	-0.00881868079341966	-0.0143569482569274	-0.0236609988772863
0.283926240502283	0.045541071468198	-0.0417068820216991	0.227186539175326	-0.00351312661456743	-0.00209664602972093	0.0480811250265808	0.0251136468121581	0.00775141426574499	-0.00280488632214415	-0.0259565799320332	-0.0331121977257332	-0.0457879465774216
0.543828245122322	0.109829720634948	-0.125553636070871	0.246573511490041	-0.00609235672998021	-0.00639547152560604	0.0583616187235431	0.0324307519069308	0.0158063948350164	-0.00624391412779313	-0.0206923267087812	-0.0355171702715403	-0.0486703687784618
0.889577634340968	0.110422365659032	-0.281351060730268	0.0941763339130006	0.0165430385663718	-0.00977520861854198	0.0316407334640668	0.0162055465814238	0.00847621606788274	0.00338391497391488	0.00469020831020839	-0.0108930677931555	-0.0182410279976094
0.413702493278588	0.0770551645111902	-0.0751434287798548	0.288491287956803	-0.00885656753319569	-0.0111889849695171	0.0568237853704279	0.0273991465151312	0.00796140070122814	-0.0100227762513564	-0.0270088755379936	-0.0439052529225913	-0.0602011620645496
0.217768445836921	0.0236600055703917	-0.0212460738862359	0.235076567030042	-0.00405508299142679	-0.0013236229298946	0.0522879447275443	0.0293523700005852	0.0120200016839747	-0.0026893529606607	-0.0187365877392587	-0.0306956830176917	-0.0400381149580835
0.0366792603433412	0.0120166474249488	-0.010461123579947	0.00547947461190011	-0.00349941340829448	-0.00318516727625518	1.500098406787e-05	-0.00242330534279339	-0.00380876891466268	-0.00334229034227483	-0.0030566745687252	-0.00399629952134242	-0.00623323675077828
0.302982208604823	0.0485293345149108	-0.0370637472740152	0.289668481071285	-0.00565846752195648	-0.00694351245147073	0.0631827010610276	0.0402915208768891	0.0105913759663617	-0.00630098998671358	-0.0199249558920687	-0.0374365033563092	-0.0494124395557995
0.191231692622017	0.0769523250726101	-0.0281721157262592	0.149986154478358	0.0220277072306131	0.00539307746703557	0.0535072823564226	0.0341118184699349	0.0211436142663321	0.0137103923488243	-0.00156507491829314	-0.00849704584785926	-0.0124109805654805
0.368190809467601	0.135925777918895	-0.0699701821946082	0.23409665088451	0.0211900375836173	0.00477091709279331	0.0603544949777621	0.0504851604003358	0.0152520559308902	0.0129804773382053	-0.0155217060478523	-0.0215833517598901	-0.0284428953964708
0.456899480332808	0.0962212881355263	-0.0925767576403677	0.262283606128914	-0.00222886155665214	-0.00787318567794376	0.0651517521767868	0.039256705199851	0.0164338820671489	-0.00505102361729792	-0.0203748461335199	-0.0302227803346625	-0.0478244312008995
0.542689199151648	0.216754597476462	-0.114716696981947	0.2834410942377	-0.0129405272170524	0.0102150163738794	0.069756239737338	0.0381352922607265	0.022736909124189	-0.00136275542158648	-0.0226141982625929	-0.0407483859183447	-0.0593910457280514
0.36661274477673	0.129872069318878	-0.0675484743548665	0.242953038965873	-0.0179513896849092	-0.00354473378429093	0.0547812216515963	0.0297452829837929	0.0109104106372473	-0.0107480617346001	-0.015982707270409	-0.0346213040556363	-0.0447728897380666
0.105909662558042	0.0333229786981105	-0.00650659652905589	0.112023653871912	0.0201005202667608	0.00334134166623137	0.0449974758622739	0.0311410377753355	0.0201904824931958	0.0117209309664961	0.000439939744910856	-0.0039094482366705	-0.0102308864373465
0.6650252899734	0.314695974336898	-0.167281938097556	0.229402461477457	0.0283482787404927	0.0181951533810859	0.0776133646931406	0.063863653646546	0.039618252772185	0.0232717160607894	0.0357215995550477	0.00602427406281392	-0.0286645347765164
0.0155296367764147	0.0092400515416641	-0.00151647071193137	0.00995025203511714	0.00555773541465145	0.00501455130793609	0.00798629602099151	0.00377267954630465	0.00299566651658352	0.00528614336129377	0.00149245271226695	0.00263021222076234	-0.00145909746112679
0.00524773929880839	0.000563154527062683	0.000232163514151722	0.00799987781557505	-0.00012891700797391	-0.000236310384304643	0.00152914427690069	0.000387788149554038	0.000284143902614523	-0.000182613696139276	-0.000329811723293224	-0.000893581860144806	-0.00100947489858462
0.161174760860278	0.10618333386254	-0.0245901026602412	0.115854128114177	0.0212503547380236	0.00542523930398878	0.0365020802132865	0.018504029469965	0.0520913472374918	0.0133377970210062	-0.00341373270778111	-0.00269572156596551	-0.0123996997267269
0.437573049439731	0.0855780059337371	-0.090372400944345	0.245173480660929	-0.00350765217131194	-0.00897271757259516	0.0594384222514439	0.0271493796240384	0.00688064545824685	-0.00624018487195355	-0.0152617950030376	-0.04174890951703	-0.0585564218237714
0.035840833691308	0.0136041473738325	-0.0102908335226121	0.00564906491347187	-0.00143705008540379	-0.00236952153674581	0.000444863397877811	-0.000671204342380077	-0.00227113176579703	-0.0019032858110748	-0.00125191921562268	-0.00370879358660092	-0.00246475773754262
0.932579947089947	0.0674200529100528	-0.303213539114187	0.0634517989417989	0.0112771957671957	0.00120917107583773	0.0278140211640211	0.0172074867724867	0.00970074074074068	0.00624318342151664	0.00411149911816577	-0.00697643443950469	-0.00775702273035606
0.0478399876877718	0.000972374973446981	0.00139180837669383	0.0504631148070673	6.52628902715682e-05	-0.000433034308655489	0.0195788233791133	0.0109195160346814	0.00492017575788996	-0.000183885709191957	-0.00425259060390407	-0.00783401701360239	-0.0103982011577954
0.108497738709385	0.00909288479441375	-0.0152239863846816	0.0777751612624838	-0.00301495885993569	-0.00724201052501448	0.0181205979407801	0.00997348949157317	0.00257666866944234	-0.00512848469247509	-0.0111025814803602	-0.0135698407059644	-0.018585831650849
0.574819854704953	0.366610913909837	-0.127689567555048	0.271146712091833	0.019394192095496	0.0257431148330839	0.0954442206730048	0.0648487335616272	0.0367765176973833	0.0225686534642899	0.0211804022538575	-0.0144533582780868	-0.037502162951216
0.304150843493691	0.102825519507283	-0.0487265208998365	0.226364695813923	0.0230359355448773	-0.000244971226662005	0.0796128224989967	0.0456559201905776	0.0437225243693375	0.0113954821591076	-0.00961499774849656	-0.0129164451618256	-0.0348095761672487
0.934775361552028	0.0652246384479718	-0.305955843744483	0.0601653791887126	0.00661014109347446	-0.000711527978194626	0.01705069664903	0.0116202172518839	0.00869174603174594	0.00294930655763992	-0.00655112874779551	-0.0120689233605901	-0.0126268141734809
0.00541037950305451	0.000183836641254248	4.82419471997016e-05	0.00824109739930797	5.13030531392282e-05	-0.0001646848323576	0.00123206617166636	0.000454226521319151	-0.000104084993620515	-5.66908896091865e-05	-0.000956491479670007	-0.00107238841766928	-0.00142283172863159
0.438817050032499	0.0861651918096846	-0.0901903570243316	0.245080997965564	-0.00221216659171702	-0.00395915563904115	0.0453898183021901	0.0281277828746252	0.0146287313943962	-0.00308566111537906	-0.0186237634633452	-0.0338962632541705	-0.0463170920508669
0.30000185151533	0.101594260626954	-0.0480468027123613	0.225724251227243	0.0232449281909122	-0.0156282537418986	0.0549919651810308	0.0613754032177634	0.0152514703694652	0.0038083372245068	-0.00455044226519924	-0.0114276410387493	-0.0307566188715628
0.659557537365793	0.320162600851273	-0.165765107765628	0.232275610964477	0.0270646819808757	0.0135740150806718	0.0854630707190658	0.0599213587966825	0.0684685206791653	0.0203193485307738	-0.000104262874665029	-0.00679947146543425	0.005846300717405
0.657210555329412	0.321425676552188	-0.165005718057273	0.232929941743001	0.0314022106956418	0.0327853747707537	0.0738051338933661	0.0556703166452647	0.0609196317159346	0.0320937927331977	0.00796174582327991	-0.016154084583983	-0.0237772634856779
0.398222480638453	0.0743674076944232	-0.0711399245086475	0.290034102473424	-0.00573387706833417	-0.00790563482078999	0.0565482976080685	0.0288112149143286	0.0043911064659225	-0.00681975594456208	-0.0309110689536052	-0.0460400839502218	-0.060361447746797
0.205050411829293	0.0250370872562534	-0.0219864369185128	0.198503055419355	-0.00387940459565331	-0.00695513291241692	0.0455203289470408	0.0224301882225417	0.0108771669699674	-0.00541726875403511	-0.0134207372409425	-0.026538967411635	-0.0370886300022562
0.534314418897768	0.126182830626427	-0.112871154326818	0.281308771188731	-0.0133766308838603	-0.0144202704004402	0.0606417830025315	0.0374734599819574	0.0173683264271498	-0.0138984506421503	-0.0311508541679735	-0.0407597607994544	-0.0521933736168826
0.303984619198986	0.050418129730476	-0.0432064288173292	0.26324332093335	-0.0072716019547312	-0.0129792418512212	0.0491586199266207	0.0259789979675832	0.0077923335603986	-0.0101254219029762	-0.0295898832750942	-0.0411934311093723	-0.0465075475797102
0.0772490987619822	0.0554361704473143	-0.00765455776826686	0.0520965254960349	0.0205354200084353	0.00543806693196873	0.0281793672736263	0.0390502909076358	0.0156262453818648	0.012986743470202	0.00964503520004818	0.000839360497723943	0.00373046773244007
0.0901677090886305	0.00397523222915601	-0.0160952525395601	0.0486761092294118	-0.0027844426468172	-0.00516262743088078	0.0113601582487211	0.00673863833812414	0.00278378895111539	-0.00397353503884898	-0.00734744918706351	-0.0115254409733352	-0.0143331953696318
0.105395554437568	0.0414757482459433	-0.0144337004054007	0.0818730872107014	0.00531331287623645	0.00447789585628471	0.0338946669403746	0.019474772872743	0.0109665054753204	0.00489560436626058	0.00146287115886454	-0.00486298367128299	-0.00431123605129902
0.0195557501250905	0.0336248753247761	-0.00192526602323972	0.0151499383196604	0.0081250353368592	0.00778030045349074	0.0161133727026355	0.0127418747692324	0.0105227072879389	0.00795266789517497	0.00703663208442847	0.010401563175403	0.00912616676509711
0.539807284813844	0.22689144454535	-0.113914474773991	0.279081688808522	0.00332055697652489	0.0164336529875112	0.0717968040420078	0.0473945728042819	0.026686441794836	0.0098771049820181	-0.00900602028421915	-0.0276347750320751	-0.044542283506199
0.893884840468174	0.106115159531826	-0.283085282117203	0.0922950537117203	-0.0026062337662337	-0.0117625885225886	0.0208742688792688	0.0141382834449499	-0.00049034672118009	-0.00718441114441115	-0.00541289747289753	-0.0173053620707543	-0.0289192511928253
0.664363391152696	0.316388498945274	-0.168456470437474	0.227904402486986	0.0276573070908677	0.0132989520528553	0.0862275840861153	0.0518645830137682	0.0434232298534705	0.0204781295718615	-0.00165030533506538	-0.0186744921511426	-0.0030040213288558
0.657370156405436	0.269806452936457	-0.164487137997985	0.232029933037285	0.00527706433477604	0.00609924346170898	0.067343305901414	0.0449106214568412	0.0277879792460636	0.00568815389824251	-0.00596813386477424	-0.0298980766078262	-0.0344353512639541
0.198713182138556	0.0781901784430446	-0.0307436667421099	0.151754757243645	0.0245164820180039	0.00334411577775939	0.0549089821003186	0.0300628553507682	0.0213220817622601	0.0139302988978816	0.00151783058535601	-0.0110074034919413	-0.0169302430727019
0.547103157668399	0.319192828527572	-0.118070014123515	0.279570426453195	-0.00319184710680798	0.0551829018742968	0.0752943162309696	0.0528614994260351	0.0335665714836755	0.0259955273837444	-0.0114928220476674	0.011893988028522	-0.0423853428635375
0.125742627912422	0.0858935523771694	-0.022478981914385	0.0742555367809979	0.018056740046413	0.0253394568998288	0.0304420449464428	0.0181130645600104	0.00780442646494509	0.0216980984731209	0.00647055302622265	-0.0032215228759338	-0.00819048631899381
0.146228414499447	0.0973636180354581	-0.0220248957360903	0.107059877943288	0.00502766361677837	0.00147036010434259	0.0514487740557628	0.0180661865550012	0.0480383288988573	0.00324901186056048	-0.000823165782357638	-0.00894003968777635	-0.0148263744113105
0.0381956588884309	0.00788645163907143	-0.00442891818044599	0.0250839103135999	-0.000458960679690361	-0.000351765742241474	0.00939575747946865	0.00416214311893845	0.00235603140326154	-0.000405363210965917	-0.00216759982108172	-0.0049868022892688	-0.00621892361253941
0.658266431371925	0.266466738919459	-0.166050306926616	0.228826463391836	0.0138355382253954	0.0159263661603799	0.07271369732458	0.0513775562884869	0.0355093611603202	0.0148809521928877	-0.00457625719076216	-0.0255737323840309	-0.0335185429808119
0.036161890326833	0.00757355036765838	-0.00393949369274101	0.0258997635176679	-0.000193739770992553	-0.0018970082399096	0.0078359573423488	0.00588545026691285	0.00161360604613337	-0.00104537400545108	-0.00295805378372613	-0.00463716013848519	-0.00530127767141572
0.0804674987707908	0.0410715826403287	-0.0178130561140725	0.0295559206291735	0.000700131355849884	-0.00501707906561788	0.0125262040646211	0.00949511907320852	0.0020684928167212	-0.00215847385488399	-0.00512128698777371	-0.00665315911268097	-0.0102178245994274
0.116511372892674	0.0723010722235353	-0.0224168702603786	0.0647769283535306	0.0211683081898542	0.00646267767864905	0.0311607732202303	0.0199579623281227	0.0121514575712643	0.0138154929342516	-0.00103014510503979	-0.00270823895596747	-0.00480074897376573
0.132121065518389	0.0874006575302135	-0.0238980182121289	0.077296990189599	0.0150601532237515	-0.00109221819995764	0.0305603525977194	0.018354174131653	0.0129189030026176	0.00698396751189695	0.00246443520995621	-0.00490703213197127	-0.0119495560952471
0.304254271623832	0.107345224903022	-0.0483030401215931	0.229307481856033	0.0272045983209627	0.0021755806032514	0.0736670785948705	0.0430503459484325	0.0228110010570914	0.014690089462107	-0.000628484272478025	-0.021706505131675	-0.0312762476519126
0.0242932542593276	0.00046559619570305	0.00089801049645203	0.0176253109685896	-0.000127353312352106	0.0003911236695095	0.0103887338688331	0.00633353094300105	0.0028218296881903	0.000131885178578695	-0.00180274724138395	-0.0037958259020215	-0.00534945590589524
0.533730200324421	0.126622290140929	-0.11252175745801	0.281907957207279	-0.0116659631757341	-0.00499129980980306	0.0631344289085651	0.037818022039254	0.0115895789901655	-0.00832863149276852	-0.0311893874158166	-0.0432715352846952	-0.0583670226529895
0.849066916786917	0.150933083213083	-0.260673679553847	0.122973241943242	0.0145255523488856	0.0121858114108113	0.0407229210912543	0.0300040437340438	0.0167386047902714	0.0133556818798485	-0.00288771034272839	-0.0113382773871008	-0.0193120074519115
0.134815910103697	0.086889724695489	-0.0242816302091316	0.0766319190676252	0.0149568358748656	-0.00578254240571868	0.0416492940737596	0.0199306712000567	0.0103642070255935	0.00458714673457344	-0.00514693182223572	-0.00926032052160888	-0.00537953560136581
0.932130458553792	0.0678695414462082	-0.30498009995823	0.0618621340388007	0.00408110469777134	-0.0037471252204585	0.0160041534391534	0.0143132186948854	0.0118477425044092	0.000166989738656365	-0.0097350866671454	-0.0146173601090268	-0.0186584542617875
0.366622142524771	0.130990235322257	-0.0675153313160773	0.240801906413538	-0.00416667412242233	-0.00745467546110168	0.0581490833888599	0.0362272696138409	0.0152019406899807	-0.005810674791762	-0.0237031543448668	-0.0268175934140716	-0.0463046453153391
0.217206833800389	0.0229313098719803	-0.0224052652883122	0.232519938522975	-0.00391390234366398	-0.00692286646918641	0.0513208787218619	0.0314302338970002	0.00955728985306412	-0.0054183844064252	-0.0191058469120176	-0.0308283275217411	-0.0396175520809093
0.0776332000232113	0.0549561473668694	-0.00727716268513723	0.0539366638903863	0.020408095669617	0.00762522756563264	0.0665851570811025	0.0216626958835026	0.0195438469136489	0.0140166616176248	0.0365520291323035	0.028395877885983	-0.00201919262613164
0.929593350970018	0.0704066490299824	-0.30326914986937	0.0649399823633158	0.00302366362033035	0.000439312169312256	0.0177598412698414	0.0145302174876685	0.00940953262786604	0.00173148789482136	-0.0052596764346764	-0.0104769985569986	-0.0149895539152205
0.0771002645211592	0.00111697942692225	-0.0118920862957952	0.0467613509922352	-0.00472380579838146	-0.0030648772061368	0.0101846020551927	0.00469897410416929	0.000198236352010966	-0.00389434150225913	-0.00917750074052213	-0.0116751034382634	-0.0138802177302648
0.124830296854872	0.0101534278619645	-0.0214267543905378	0.0774464060407016	-0.00379470032332861	-0.00832714349181359	0.0160047965090839	0.0103578685464127	0.00186248821624221	-0.0060609219075711	-0.0115301754275047	-0.0162798310014395	-0.0172608964607963
0.472388268106985	0.174696643565963	-0.100027500620944	0.255835345606928	0.010350184650094	-0.0121568787412912	0.0710131863611191	0.0435068104035169	0.0358305409621695	-0.000903347045598635	-0.0190321612174236	-0.022669996743763	-0.0323976801697533
0.0120513240705622	0.0232470169060893	-0.000104240326339138	0.012050683182973	0.0157929818083215	0.00765174616039975	0.0106622736419869	0.0140965971299334	0.00800998139324606	0.0117223639843606	0.00666428705780063	0.00559652911858369	0.00477562443484351
0.443708810415014	0.160496288868552	-0.0932036012403835	0.244089987869308	-0.00131590790774172	0.00154807291809334	0.0651916327766329	0.0442526217695118	0.0148582084475073	0.000116082505175807	-0.0115483742559739	-0.0243631858344625	-0.0377585998936846
0.932357354497354	0.0676426455026455	-0.304910983067853	0.0627463492063491	0.00922920634920643	0.0141149206349207	0.0236024867724869	0.0203342857142859	0.0134191005291007	0.0116720634920635	0.00219012564595911	-0.00739779781946448	-0.0109991266141265
0.204289413048538	0.0254104910584738	-0.0207377353422033	0.198944880561761	-0.00460532623957008	-0.00343793964847336	0.0468509971861482	0.0254521044515911	0.00888586685042783	-0.00402163294402172	-0.0163355457750659	-0.0271817379703883	-0.034510371850415
0.55336235864081	0.191367490668369	-0.130268574982109	0.243579896089711	0.0179266937657148	0.00660903649565681	0.0648558182849065	0.0454292415309584	0.0262994822599462	0.0122678651306858	-0.00682642310084003	-0.0142526060446549	-0.0394699878780932
0.547806615405448	0.32438358755732	-0.118555055958201	0.279026712792715	0.00914407899226566	0.0119541885701782	0.0808701631789738	0.0513444540247935	0.0297186703322937	0.0105491337812219	-0.0109476753678736	-0.0264788410523182	-0.0402231558713012
0.293879689194476	0.0437319415152793	-0.0456458954787589	0.228761226784396	-0.000558856913512595	-0.00547553234203452	0.0524837315009932	0.028278687916538	0.0114508955641782	-0.00301719462777356	-0.0151316824727751	-0.0322756986215195	-0.0425475732584469
0.221536004307326	0.0247886924903598	-0.0313192239403703	0.177635264223878	-0.00616686964292465	-0.00458924696425417	0.0380521574462277	0.0251224829807979	0.00964464870688841	-0.00537805830358939	-0.0120967565628304	-0.0252184088475184	-0.0289380312490647
0.858529738903072	0.141470261096928	-0.264994974943805	0.116177245223912	0.0168388677988679	0.0104962643529312	0.0449652137985471	0.0333089736189737	0.0214054621921289	0.0136675660758996	0.0243039627039628	-0.00591944996562122	-0.00717467242633907
0.00441458950934346	0.0216233425902757	0.000215813795554452	0.00493105861563827	0.00289313541782999	0.00814883490052586	0.00508918404545634	0.00614337753867994	0.0082592893081243	0.00552098515917792	0.00522053923406056	0.00175433869878257	0.0013866166846406
0.558770199659527	0.191614701757164	-0.131053336834195	0.243440857476845	0.010879333804915	0.00120311877849055	0.0649532342719712	0.0458678185874394	0.0324889786873575	0.00604122629170278	-0.0168378621228064	-0.0209976466079683	-0.0302075206764899
0.449503253042949	0.15951078732692	-0.0950491298613669	0.242988923406454	0.00933248170074769	0.00568743077075423	0.0692947941510306	0.0430648586521193	0.0223735907929726	0.00750995623575096	-0.0075197378010487	-0.0216788763082948	-0.0359920483195651
0.0188040570285481	0.00807100959942943	-0.00229087522182317	0.00867035812519504	0.00505996506655083	0.00210206211288429	0.00904329490842393	0.00636753146669138	0.00505472369486344	0.00358101358971756	0.00213463691438781	0.00150050043836795	-0.00211407581872578
0.890398402215069	0.109601597784931	-0.28352225988717	0.0927367300600633	0.00255479927479918	0.00214506962173622	0.0226443478816026	0.0180749110765777	0.00742608570441894	0.0023499344482677	-0.0026945991662658	-0.0108733134944977	-0.0233039329842272
0.547936205170713	0.32216549016811	-0.118751672721412	0.279139508549557	0.00841338861051599	0.0574929709539114	0.0771184100652756	0.054165060491291	0.0278897421833655	0.0329531797822137	-0.00631362149034786	-0.0299917094898428	-0.046304361658587
0.000480780821317846	-6.29989300568478e-07	-3.27808868762713e-07	2.47452740960848e-05	-2.79361963365131e-06	-1.01308467640582e-06	0.000206708087870612	0.000122091694027254	5.05873576818654e-05	-1.90335215502859e-06	-4.47283113264189e-05	-8.09119269178247e-05	-0.000112682754525225
0.14226595382302	0.0483799346978421	-0.0181732627923208	0.117088727750645	0.00861387026597688	0.000782636990706437	0.0339268284971259	0.0205312689702301	0.00894017995615248	0.00469825362834164	0.000184937548941611	-0.00906585231939327	-0.0162545848207387
0.283141524561243	0.0466454251459963	-0.0409114075699303	0.230383342952851	-0.00242142610304324	-0.00532423506248403	0.0476577670003657	0.0268341159960362	0.00657520413362961	-0.00387283058276361	-0.0218001005401231	-0.0347534651388435	-0.0455312043731735
0.659226163900679	0.322241712045253	-0.165511174804022	0.231109431327393	0.0264399817736585	0.0168193222215781	0.0820527999535101	0.0569621609429324	0.0392492582395433	0.0216296519976183	0.0402364215645759	-0.00924915973449947	-0.0096719179931225
0.105206778845305	0.0430141946093621	-0.0141990505925734	0.0819331943068234	0.0125211615790097	0.00163346091985987	0.0337716138076723	0.0211754542380517	0.0106602815409106	0.0070773112494348	0.00166162064790831	-0.0036699634989812	-0.00435571822407289
0.104249188422575	0.0251403592598024	-0.00432999291032291	0.11500547774555	0.00105838494892833	0.00402612655584383	0.0346237204581176	0.0179578600997235	0.00540830469488074	0.00254225575238609	-0.00652164869205607	-0.0133721482066234	-0.0191559931207835
0.131708411481902	0.086104361007075	-0.0239117757778535	0.0753122736311629	0.013282972201453	0.00179600144455286	0.0258637191685569	0.013033032168403	0.00943175778801933	0.00753948682300293	-0.00132038587178265	-0.00353165833596442	-0.00417198483687517
0.200217196373826	0.0756488936926916	-0.0305917438304516	0.14948189252101	0.0235932372672254	0.00246115343002004	0.0502432807420267	0.0363948150058114	0.0254218279215004	0.0130271953486227	-0.00351466733878583	-0.0039909127892829	-0.00861170951208542
0.0897701605589818	0.00364468760315009	-0.0157094173301811	0.0474179727219271	-0.00417522369341745	-0.00404131540267444	0.011884097748375	0.00685763667804078	0.0023231552257124	-0.00410826954804595	-0.00722486702386273	-0.00919228537012105	-0.013670245644905
0.471685687293155	0.168873182683983	-0.0987605604166664	0.258253447048584	-0.00643477428848677	-0.00186935085387246	0.0633671036642576	0.0457729447416474	0.0218504971557901	-0.00415206257117962	-0.0144434953114886	-0.0296078880924538	-0.0519738255604199
0.0153043079521589	0.0011653856477649	-0.00439987656660748	0.00200823043273962	-0.00129236690909568	0.000607203018843873	-0.000153446390666544	-0.000504978712558869	-0.00117624911101728	-0.000342581945125904	-0.00130365532421699	-0.00145369455079846	-0.00165307796846812
0.932491604938272	0.0675083950617285	-0.306286166467555	0.0614343209876543	0.00609640211640217	-0.0109566955266955	0.0135836155202823	0.00969938271604953	-0.00202646384479699	-0.00243014670514674	-0.00286686067019393	-0.0109622639089305	-0.0189325156325156
0.0636386312971986	0.0141170861980078	-0.00350265898642997	0.0509449400385419	-0.000851726406056116	0.00201833546852838	0.0192052398274711	0.0165604345036521	0.00668329244362105	0.000583304531236131	-0.0054393247886429	-0.00465596617913286	-0.00622716646067055
0.65362900953658	0.324159463138985	-0.164080521551224	0.232427733873661	0.0232239607072151	0.0194692913066835	0.0783155373628087	0.0542800815494547	0.0397259455293485	0.0213466260069494	0.00702423009353503	-0.00649853156324243	-0.0246374441196257
0.0927457045487838	0.00197097278246243	-0.0173608584985346	0.0473520165110152	-0.00811784359313396	-0.00699754365377098	0.0126650232059739	0.00405128304991502	-0.0015637376998081	-0.00755769362345247	-0.0100373776789667	-0.0132479494862506	-0.0141290010410401
0.133152321532693	0.0865762434492873	-0.0242463105039763	0.0762637987243027	0.00953800488471013	-0.00933864692666576	0.0273581174944285	0.0255799250812782	0.00293864738087521	9.96789790221886e-05	-0.000619225343910179	0.00105429899833995	-0.0122096315365413
0.447586928472618	0.181722112529375	-0.0785491333865144	0.312874894799771	-0.0141742344772738	-1.83825530329362e-05	0.0694306675344178	0.0399699991054898	0.0123671527470524	-0.00709630851515336	-0.0244629351164133	-0.0431057034697682	-0.0601170090102985
0.200554719033846	0.0693317249828632	-0.0301993638225882	0.149114071805997	0.00237778006055309	-0.000245062788677169	0.040672946356737	0.0282614110859727	0.0133816330854529	0.00106635863593796	-0.0063366601207398	-0.020454579137234	-0.0259787247624651
0.893222151675485	0.0754680308239387	-0.28294426627786	0.0936385361552028	-0.00530337742504405	-0.00496595478595474	0.00946237432210362	-0.0038950348308191	0.00128640112973455	-0.0051346661054994	-0.00811297575718628	-0.019410504556962	-0.0294780805180753
0.849592196568863	0.150407803431137	-0.261434554550931	0.12172785634119	0.00941044270544278	0.00791961223961224	0.0392872901172902	0.0266068189834857	0.0186702670786004	0.00866502747252751	0.00149116264616789	-0.0102937056030962	-0.0169002473104046
0.0431663539594114	0.0157506919403511	-0.0107770646166326	0.0124471576838929	0.00221176235777129	-0.00247842862433464	0.00375003666275705	0.00121099261661568	-0.00177506675705973	-0.000133333133281677	-0.00077048054554938	0.000851178039725092	-0.00472292999506913
0.0944624654432047	0.0069398075852745	-0.00125377908078123	0.117912590636077	-0.000993651204866164	-0.00289911179069957	0.0320841353847505	0.0169134781443787	0.00440117603081495	-0.00194638149778287	-0.00918409400780125	-0.0170494965994455	-0.0217352607798152
0.0856344657832005	0.010701308793193	-0.00862509414994152	0.075820879574533	-0.00370136822007669	-0.00400311707684606	0.0172721556797609	0.00929363428339235	0.00166861548217746	-0.00385224264846137	-0.00796386972802933	-0.014694358430632	-0.0165626910560997
0.202850652420687	0.0682278117378808	-0.0321279287748526	0.149669335527651	0.00593939271716287	-0.00448404929358587	0.0371569702356793	0.0249506799456792	0.0134948223126166	0.000727671711788502	-0.00840212837841409	-0.0196532252841947	-0.0209238854995242
0.134483347316628	0.0237659855335255	-0.0166396212856893	0.114303858311747	-0.00350063392087369	0.0012660345825464	0.0342019350804947	0.0200995494715376	0.0103732929819241	-0.00111729966916363	-0.0021406880544747	-0.0129382568778687	-0.0200007067846484
0.0939174267029254	0.0604644619894159	-0.0192661137806316	0.0457250186630396	0.0161114241252481	0.000368311278701364	0.0178412690124868	0.0240700733994887	0.00341374418784215	0.00823986770197474	6.00617424870442e-05	-0.00594683821269473	-0.0120359466968081
0.662121553371374	0.317034816609351	-0.167256821151332	0.231351408629359	0.0235748566963939	0.0107737559422448	0.0808351853383849	0.0538509161946383	0.0489887479804327	0.0171743063193194	0.000582842468198397	-0.00906376810286469	-0.0210913964539625
0.891807388537389	0.108192611462611	-0.282714956174139	0.0929547807747807	0.00439254091587415	0.00246123580123581	0.0304891465324798	0.0157685193818526	0.0103050805984138	0.00342688835855498	-0.00491374689943325	-0.011926171765016	-0.0220021836115954
0.556302510444349	0.178901924993031	-0.119680334592236	0.274074308715517	-0.012228804252827	0.00804276062103726	0.0725103537773509	0.0452850583407657	0.0352253312007945	-0.00209302181589488	-0.0209816259536327	-0.0340686239173982	-0.0453880536239539
0.905516578483245	0.0944834215167549	-0.289960614916784	0.0845215167548501	0.00870962962962962	0.00703244187910868	0.0321274955908291	0.0192002084335419	0.0145487213403881	0.0078710357543692	-0.00344560595512333	-0.00529616334283001	-0.0128842577663707
NA	NA	NA	NA	NA	NA	NA	NA	NA	NA	NA	NA	NA
0.929139894179894	0.0708601058201057	-0.303492470935992	0.0643656613756612	0.0042843209876543	0.00504624338624327	0.0119292328042327	0.0102972486772486	0.00479506493506476	0.00466528218694884	-0.00763783495257198	-0.00932097603014281	-0.013578734769225
0.407782929746145	0.0761987091644286	-0.0744501799071579	0.285676470766196	-0.00606657804961913	-0.00840489481234463	0.0619047805391548	0.0323184353264579	0.0117773240655296	-0.00723573643098191	-0.0247369732246294	-0.0401328511282705	-0.0509753974792994
0.0612554086486156	0.0147603504120668	-0.00343678220905203	0.0578542870345929	0.00302075986370448	0.00102169074052764	0.0210968608149695	0.0110924631996988	0.0047916530159838	0.00202122530211606	-0.00345873715233817	-0.00655292973515945	-0.0086763405361102
0.0355257304160915	0.0140840365361823	-0.0100323104962162	0.00619140289791717	-0.00108145509197637	-0.00329076730309636	-0.00104265792597244	-0.000639968453700332	-0.00172543374824649	-0.00218611119753637	-0.0014251486872708	-0.00275391537055407	-0.00424967035402014
0.397986023225357	0.0722175097672978	-0.0691926446806359	0.293543598982501	-0.0129259192374699	-0.013627601682916	0.0543015155095549	0.028005527894115	0.00124606335097388	-0.013276760460193	-0.0346500448630405	-0.0410377834964639	-0.0638471031024528
0.109812106980136	0.0376138222727807	-0.00651895862594624	0.114112556190003	0.0187686157283854	0.00350777384694864	0.0508713320830003	0.0276570854708569	0.0211649486949509	0.011138194787667	-0.00267377608110989	-0.000193397913538798	-0.0062747483895967
0.0262003780610529	0.0067776708471888	0.000672193069637179	0.0202361095834056	0.00011359105471781	0.00068614468484705	0.0113712888964683	0.00651328857733032	0.00324157689694299	0.000399867869782432	-0.00197075012710813	-0.00420943480856243	-0.00526780554619036
0.0631301029046148	0.00623077429315609	-0.00928836615891759	0.0400123183947397	0.000794264145632731	0.00239699571037959	0.0152427935589614	0.00972186631149949	0.00590438962243792	0.00159562992800616	-0.000122188908227239	-0.00376014726039332	-0.0041030208202224
0.925723897707231	0.0601418504473379	-0.301135686739349	0.0678623456790124	-0.00461218460551804	-0.0331630726791792	0.0145857367324034	-0.007027249725583	-0.0102582626959098	-0.0188876286423486	-0.0106211819952016	-0.0290231017747685	-0.0233978327270121
0.303110497972835	0.0464823288991307	-0.039351981709053	0.289131769407761	-0.00604175940765922	-0.00325395816049417	0.0576856024265914	0.0372017120687069	0.0131526138087321	-0.0046478587840767	-0.0231132362249113	-0.0375786201040957	-0.0478767836900163
0.0162685162960976	0.00153768149883849	-0.00463199017753285	0.00181197296042154	-0.00165103558234262	-0.00104033854764531	0.000721976337998784	0.000863368324960576	0.000771069432044715	-0.00134568706499396	-0.000277284756878531	-0.00124653007252383	-0.00150201639201979
0.0771476475927301	0.0561725176389727	-0.00748396698763244	0.0619974361303793	0.00766322677252632	0.00490702018271275	0.0280258116432904	0.017846690721608	0.0174767922873294	0.00628512347761953	0.00192325310567351	0.00362821478422481	0.0236824652800212
0.364396630499669	0.135095786381247	-0.0670533259463693	0.236850031100102	0.00144896991954219	0.0034136222736465	0.056347444692138	0.0363633421603089	0.0148200094856798	0.00243129609659432	-0.0119999747970628	-0.0220400138882695	-0.0369025255969357
0.115117925395661	0.0727653657977991	-0.0212037537090965	0.0653758183338152	0.0160629231148285	0.00895992667385959	0.0282508670325455	0.022698065773411	0.00943891645928213	0.012511424894344	0.00900964845722839	0.000891245362753534	-0.00213656731842163
0.114793356474649	0.0904161731294596	-0.00904379963399962	0.110387235372203	0.0220301972211487	0.00288941134244873	0.0401448142856179	0.0674348394010833	0.0193129938561314	0.0124598042817987	0.00245416023393621	0.0302051348300987	-0.00983037545272195
0.0883790225695411	0.0568879686032628	-0.0180696039033519	0.0414222876120124	0.013921675289594	0.00176895024621415	0.0228032858108047	0.0195420400801894	0.0111234595559268	0.00784531276790405	0.00622635330693648	0.000573143616303201	-0.00395500869062132
0.323860568694511	0.0503563823353448	-0.0510881867652844	0.266114333556087	-0.00426374768230964	-0.0143099340583069	0.0525515569448352	0.0240452204173393	0.00337820263208649	-0.00928684087030829	-0.0323933312692183	-0.0447558762477171	-0.056017929583407
0.11695006639164	0.0737898997175621	-0.0216979962612705	0.0659615031136915	0.0129530628153232	-0.00293862324087378	0.0253975914203756	0.0135666943706166	0.01521157834024	0.00500721978722474	0.00702962432968127	-0.00126053515504776	0.00326937683295733
0.0307902133336841	0.00263074548169047	-0.00619617133687461	0.0144004563432614	-0.00114558208191909	-0.000163752085851912	0.00350676074189908	0.00158784590635639	0.00106021523627433	-0.0006546670838855	-0.00264606933103808	-0.00241229321614754	-0.00495911083618266
0.369040054653417	0.131213648175592	-0.0684807749917431	0.238333136407824	-0.0126031769102142	0.00023048056630931	0.0504996294132546	0.041402064357953	0.0116240807919074	-0.0061863481719524	-0.0224810282173283	-0.0360061239299943	-0.0437296692448244
0.452309451696781	0.186460661667353	-0.0809965341054562	0.309582176081977	0.00805572471272936	0.0163445599717136	0.0825149658330173	0.0538056403995876	0.0249136581489895	0.0122001423422214	-0.00700639659013313	-0.0332088211504984	-0.0525063861044491
0.000621013966641913	0.000500018869615009	9.47796407164037e-06	0.000123240728908935	-3.33981650321776e-05	7.94320786402878e-06	0.000209518011256989	5.82037948923436e-05	1.54395307471045e-05	-1.27274785840744e-05	-9.88320335066081e-05	-0.000163705507075235	-0.000171055246205274
0.0360839046367295	0.0142329271968683	-0.0103431697934766	0.00590812262376856	-0.00335655264624505	-0.00578058587928201	9.5009548556145e-05	-0.00221513921359325	-0.00170068087728618	-0.00456856926276353	-0.00287988906180541	-0.00385466102155371	-0.00591796219920409
0.0698788171500837	0.0102667926113627	-0.0112846536241555	0.0417682229964739	0.00314211444687733	-0.00131011484337652	0.013781963087726	0.00905267068462329	0.00345510420853712	0.000915999801750403	-0.00230353589698093	-0.00505204764683731	-0.00717842328498849
0.0852517631138793	0.0123931191353906	-0.0159714521658216	0.0438862278995273	0.00139691599168584	-0.00251264046126566	0.0168624816663996	0.0107653169030498	0.00322823603974033	-0.000557862234789902	-0.0024860770321553	-0.00779131679071915	-0.00979748577098041
0.892052990219657	0.107947009780343	-0.28225218900959	0.0946730415263748	0.0059802862569529	-0.00603228475228479	0.0182514198764198	0.0200045141895141	0.0084159283309283	-2.59992476659976e-05	-0.0126233734362441	-0.020610980345	-0.0266022570006176
0.644318527890996	0.177522605328336	-0.160387489851366	0.233661767126887	0.0169569098307536	1.01609785627677e-05	0.0605405512975398	0.0376032335677475	0.0210478208148255	0.00848353540465818	-0.0120604991510149	-0.0351779239751782	-0.0474298894776789
0.0721625899636199	-0.000522311584492216	-0.0107372092344517	0.0447001530176388	-0.0073389351592256	-0.00370539143233545	0.00927457478717628	0.00604958732654022	-0.000923143264143667	-0.00552216329578052	-0.00921368471838308	-0.0126637536987107	-0.0145760897070023
0.203310349554708	0.076823841141579	-0.0332657406043222	0.148448939784538	0.0219771359806483	0.00932082118592337	0.0564859357886006	0.0377995380014189	0.0208013390946279	0.0156489785832858	0.00297179070773204	-0.00765941001247297	-0.0163179533541306
0.194993028368481	0.0753743053702491	-0.0297103453752135	0.148323954544512	0.00857055151843472	0.00562536655574158	0.0447984088690574	0.0345456350908426	0.0208640321985608	0.00709795903708815	0.000937009783027382	-0.00781092459104518	-0.0143541481712188
0.0473030993903822	0.0210527136388208	-0.011706955316695	0.0144892516935121	-0.000627245145366044	-0.00267927293924157	0.00392358763468766	0.00395748530000383	0.001527856911852	-0.0016532590423038	-0.00133015673996929	-0.00217706027761633	-0.00542327230281404
0.316427352338283	0.0477228673171937	-0.0481141253771779	0.265854777554528	-0.00692245950910636	-0.010033556289412	0.0510091880305199	0.0267129835702206	0.00845247591732201	-0.00847800789925923	-0.0255138011156228	-0.0330332025234004	-0.0504717357998734
0.0849688048193983	0.0521866574430237	-0.0168998828951306	0.0408620389197719	0.00619807802051613	0.00206994133793667	0.021908136115955	0.0172220098969238	0.00695892038414946	0.00413400967922639	0.0106366719899014	-0.0014169986020168	-0.00658216583053023
0.318637239036389	0.049948456360761	-0.0475179607263818	0.263621778059346	-0.00321764901167582	-0.00587340556645577	0.0574557035107161	0.0294186476643746	0.00807494104282747	-0.00454552728906576	-0.0167864766290552	-0.0324120367769644	-0.0475335409509371
0.0916060732971992	0.01136624167453	-0.013291101993549	0.063518388903502	0.00168886834919349	0.00149020222241346	0.0214561791039578	0.0145461560243275	0.00920996763694776	0.00158953528580347	-0.00345448367877885	-0.00576133911444354	-0.0103460463667194
0.0093780432384024	-0.000423793733511438	-0.00157637689863143	0.00475825995369942	-0.0018121365937684	-0.00172376722441412	0.000507140596210027	-0.000366030375983269	-0.00169995142805607	-0.00176795190909126	-0.00264733133471764	-0.00284748727170792	-0.00326166109308876
0.371012194439798	0.135445791988764	-0.069649544315277	0.237085642218346	0.0174972501062554	0.00153491177056131	0.0631753697497556	0.0452721746277333	0.0198773503086904	0.00951608093840833	-0.0161440224849396	-0.0273473332383252	-0.0368351922833288
0.409160658572635	0.0756221788011281	-0.0747435866524921	0.288520450345966	-0.0108149280388626	-0.0221294034119562	0.0594667371037049	0.0325328650133836	0.0136457627395369	-0.0164721657254094	-0.0292860273755622	-0.0414205004413117	-0.0584096213718527
0.00772986100740256	-0.00220023074804555	-0.0014883635347994	0.00404262057872266	-0.00248414395780542	-0.00298794045207704	-0.00119898340066786	-0.00146855468773529	-0.00222727806489979	-0.00273604220494123	-0.00270165022202775	-0.00324978128069088	-0.00395618732249886
0.562805630227096	0.268476821083337	-0.133556124355952	0.242883238761	0.0232181664874571	0.0198123612963594	0.0754762756696998	0.0344223323458452	0.0280244023822319	0.0215152638919083	-0.0114339795107876	-0.0233821497974214	-0.0347566007926099
0.904360917107584	0.0956390828924163	-0.287847562737629	0.0856570723104058	0.0156800176366844	0.00659592105788198	0.0311710317460318	0.0299709611992947	0.021029411452745	0.0111379693472832	0.00503122574955917	-0.000266043123543058	-0.0069378348195015
0.925279964726631	0.0605783047759322	-0.299842677409224	0.068416331569665	-0.0148244139810806	-0.0253803719737052	0.0119597001763669	0.00519107485107495	-0.00571253647586978	-0.0201023929773929	-0.013031236425158	-0.0188894426561091	-0.02701798337465
0.115945988813213	0.0729650901276912	-0.0210012300905399	0.0679888370216115	0.0223569415158897	0.000510738796742807	0.024936039071707	0.0140975596369	0.0177655846490157	0.0114338401563162	0.000730070142185554	-0.00440865495883756	-0.00599377719277368
0.557639891498692	0.190936340477546	-0.132744258776248	0.238221076982678	0.0109478742368867	-0.0154091566065668	0.0689996431273022	0.0412166878314358	0.0225165031651532	-0.00223064118484007	-0.0171834329016914	-0.0317854714402926	-0.0334757029900926
0.883374947151614	0.0694772516027761	-0.279450523499121	0.0967319311552646	-0.00624881260351839	-0.004561262500829	0.0144701927865163	0.00739603232212882	0.00242660376660375	-0.0054050375521737	-0.0179545962679296	-0.0252811237069478	-0.0357797834971706
0.891778548241882	0.108221451758118	-0.282768645086153	0.0912490708057374	0.00506921085087753	0.00138145311478655	0.0273980510847179	0.0208597826864494	0.00828238958572303	0.00322533198283204	-0.00763883974050639	-0.0101647298894202	-0.0237801459205231
0.893093958633959	0.106906041366041	-0.283344593558337	0.0920569408369408	0.00649060680060676	0.00077684525351196	0.0245574788174788	0.0226400280583613	0.0106855242905243	0.00363372602705936	0.0165707551707551	-0.0101048051948053	-0.0149833937667272
0.0269311860400904	0.0069824467551281	-0.00629432320631573	0.00810470426492046	-0.00206549874836817	-0.00128040495321568	0.000517681150382004	0.000873813006592429	-0.00180691176409285	-0.00167295185079192	-0.00166612170121039	-0.000842292553228909	-0.00372695080200146
0.662318213239269	0.317776864442734	-0.167868503992231	0.227224064484155	0.0183610881188446	0.0542434525628827	0.0864140502829497	0.0592849357146659	0.040652564449341	0.0363022703408636	-0.00580508028260129	-0.0117681695571148	-0.0281636125291311
0.0873183017980807	0.0576388168219154	-0.017680337708671	0.0430016931860283	0.0108738794622012	0.00284833694360687	0.0188978844064167	0.0201385223749499	0.0208177725352713	0.00686110820290403	0.00323182473431965	-0.000227925270339602	-0.00153481297915666
0.303449801843764	0.0531938340627309	-0.043058607359354	0.266048947670682	-0.00327688051698399	-0.0167181952871586	0.0519306233244126	0.0286888950483599	0.00580391663190422	-0.00999753790207131	-0.023262642634707	-0.0361147361100796	-0.0517328983807895
0.304239551317111	0.105396795463844	-0.0502899638612333	0.230395524155519	0.0289235996808537	-0.00551648675843258	0.0950085202666185	0.0618656122765568	0.0207567221035149	0.0117035564612106	0.0302192793188166	0.00126682729368943	-0.0268182114472307
0.660395943529919	0.268635244122889	-0.165692354019296	0.230729293067753	-0.000689880967781886	0.0124847513681124	0.0700390142336652	0.0493286177027086	0.0299772231417879	0.00589743520016528	-0.004511572523066	-0.0176811418833511	-0.0324097079900246
0.0275305205012682	0.000274187644463679	-0.00671379395539343	0.0093991242885305	-0.00268513222212117	-0.00145871054841095	0.0010435205642489	-0.000457564125147154	-0.000898938588736114	-0.00207192138526606	-0.00345100408602974	-0.00432336388858444	-0.0041316434455517
0.114936907559223	0.0738419802440606	-0.0179490250259879	0.0816935527713517	0.0038659674342794	0.0125375809613781	0.031163822566261	0.0226145612967694	0.0145355042066841	0.00820177419782875	0.00344484978452846	-0.00355025967188934	-0.0100129416190501
0.854023375883376	0.145976624116624	-0.261715357291938	0.1198671003071	0.0143214084680752	0.0174300458800459	0.0418498219681553	0.031351176292843	0.0215787112270446	0.0158757271740605	0.00273547219018233	-0.00662261281025656	-0.0161826756522344
0.905915961199295	0.0940840388007055	-0.291012916035394	0.0840173721340388	0.0183437662337663	-0.00129452115785456	0.0285488063171396	0.0354395149911816	0.0105519599406939	0.00852462253795594	0.00184069103735773	-0.00501257142478184	-0.00465755287921954
0.101390429945685	0.00701281518861072	-0.0138435985412138	0.0749613156175328	-0.00443321968212949	-0.00399566023122089	0.0184498421242296	0.00911572310240208	0.00212121197630126	-0.0042144399566752	-0.00953991621952058	-0.0156600163501322	-0.0191728914726899
0.88151847966848	0.069588319684589	-0.279165905537539	0.0979537425537426	-0.00676849793366818	-0.0125198991349971	0.0202962971088462	0.00907068089318086	0.00472450629617294	-0.00964419853433263	-0.0175912878914839	-0.0243915003702602	-0.0324365658600974
0.0815485819614721	0.0127903562890272	-0.0153144342369753	0.0423428000630511	0.00191771787897443	0.0011866345563311	0.0166956727238558	0.00964598869992005	0.00554055197962716	0.00155217621765277	-0.00108273962731073	-0.00393757127852544	-0.00758425143299102
0.0937009592673603	0.00891414922496622	-0.00148254224633472	0.115302820368632	0.000359819838607833	-0.00156989057567951	0.0306902513606515	0.0199898504733425	0.0067312554410555	-0.000605035368535844	-0.0123399674231123	-0.0163185789400032	-0.0194120300038826
0.932994832451499	0.0670051675485008	-0.305140849737174	0.0624051675485008	0.00766072310405641	0.00528527336860662	0.0225814109347442	0.0172103703703703	0.0133135537918871	0.00647299823633152	0.00138410052910054	0.00123687830687835	-0.00828926807760144
0.900577425044092	0.0994225749559083	-0.28709220022814	0.0873865961199295	0.0137327143843812	0.0051148483615151	0.0314482186948853	0.0275960846560848	0.0159062962962964	0.00942378137294808	0.00822026393359732	-0.00198635894969224	-0.00742389696723023
0.930925291005291	0.069074708994709	-0.304951107104192	0.0630895238095238	0.0105049735449736	-0.00965910854577523	0.0214681481481482	0.00379030226644006	0.0108651675485009	0.000422932499599238	-0.00526298140131476	-0.00997790123456788	-0.010191158101158
0.085389987600839	0.0586671451054924	-0.0168038521661386	0.0420989984289195	0.0240500782987741	0.000344316313491314	0.0213899865331669	0.0121465539372116	0.017393893044107	0.0121971973061327	0.0119400932220437	0.00145799816076268	-0.00289331789488224
0.418784322678729	0.117292795042106	-0.0767212438238258	0.285664957774793	0.0198103142048654	-0.0209220920579946	0.0759442872962253	0.0399207900394523	0.0168568731811189	-0.000555888926564607	-0.00790196806114074	-0.025371713824372	-0.00956921697554436
0.030281487949879	0.00131366287830913	-0.00682641344250021	0.0104966980423968	-0.00431122058021206	-0.00123569440085331	0.00406636665736781	0.00188689424290202	0.00021498049948972	-0.00277345749053269	-0.0021512569283544	-0.00264897856544566	-0.00447904242431474
0.929297195767196	0.0707028042328043	-0.302844206259238	0.0634530687830689	0.00461719576719577	0.00474052910052913	0.0195113756613757	0.014060367965368	0.00787116562449897	0.0046788624338624	-0.00525517753851079	-0.00374345820845812	-0.0175911022927689
0.419777807521171	0.115497058573583	-0.0774841072974956	0.288151829051407	0.0320908704653032	-0.00996118940225643	0.0672186303831601	0.0471937187400741	0.0577090528676831	0.0110648405315234	-0.0123701571530379	-0.0269468514452657	-0.0311164276824175
0.0505331728521335	0.00700670136640659	0.000503623470706961	0.0595586236920342	-0.000363654254142365	-0.000946920516960263	0.0186147811289902	0.0102588320326068	0.0057147009791123	-0.000655287385551311	-0.00493678567847625	-0.00788267139118389	-0.0117664761800976
0.201717272573135	0.0699396920913833	-0.0316526907998126	0.148954058362662	0.0150321990172659	-0.00663148197368799	0.0442374963257759	0.0229927711094321	0.0208848336418903	0.00420035852178896	-0.00341212885903633	-0.0134293106802406	-0.0232161352965823
0.553307335795022	0.191621848039974	-0.128355425842514	0.24456320022523	0.0159479845902449	-0.00205970791164412	0.0641008581902078	0.0467506686767252	0.0182065571648096	0.00694413833930041	-0.00699931801983977	-0.0238089617694881	-0.0407820085042968
0.134721355098513	0.0853094830143133	-0.0243558569267402	0.0767514138769538	0.0107210699126328	-0.0123473592368951	0.0299064413789133	0.0376838401662853	0.0123640429298706	-0.000813144662131143	-0.00434087338547343	-0.0121820658990026	0.000278609536363217
0.436682604065899	0.0992692791000854	-0.0748515168468143	0.31281745464872	-0.00891245736450402	-0.00538634590421366	0.0691655891199798	0.040441303085144	0.0156463936096822	-0.00714940163435884	-0.0277425640039449	-0.049008450635058	-0.0599259336642568
0.931980793650794	0.0680192063492063	-0.305121483280175	0.062248835978836	0.00694793650793646	0.00120537918871255	0.0276184656084656	0.0112435890652557	0.0115815343915343	0.00407665784832456	0.00309861952861945	-0.00367435946769279	-0.00595206762373435
0.0176599422778513	0.00958030693468052	-0.00320925413561649	0.0122275980726089	0.000286031558779959	-0.00072053480969643	0.00462230630253961	0.00222046166424244	0.00199374706656863	-0.000217251625458235	0.000963950095922348	-0.000469992027224121	-0.00121238425198229
0.858750502583836	0.141249497416164	-0.264968162137052	0.116218756675423	0.00733327166660513	0.0111738287638288	0.0555554036704037	0.0350854918538251	0.0189891125214655	0.00925355021521701	0.00445426564176565	-0.00732398243970223	-0.0143837630343513
0.135940071887506	0.0425756271259565	-0.0193782467573163	0.107093839674635	-0.00175113933028045	-0.00181211153996322	0.0307071804540757	0.0152113460716967	0.00677480317082238	-0.00178162543512184	-0.00660995319985849	-0.0146103909375653	-0.0196999917948406
0.0152660050842683	0.00114529996128947	-0.00207858208869413	0.00887322376064585	-0.00112922683478622	-0.00218753619531924	0.00137626677891924	-0.000268042082596521	-0.00106762147921145	-0.00165838151505273	-0.0031464978338452	-0.00341188524236141	-0.00466284616884428
0.103912403519565	0.00668093667856001	-0.0145703393468094	0.0754619705303297	-0.00465546004447337	-0.00225373875247044	0.0189500140960505	0.0085447437796643	0.0024446405156668	-0.0034545993984719	-0.0122723072703322	-0.0171380922260863	-0.0200851313080769
0.575693925016292	0.286085708865934	-0.127858399946513	0.266192850445865	0.0171993138626952	0.0247106374832591	0.0775878943583184	0.0639276668005109	0.0428618455920647	0.0209549756729772	-0.00148245572811589	-0.0189335119420233	-0.0355830886961357
0.0346234141693853	0.0140494086324855	-0.00973379483786699	0.00612098818710155	-0.000657667101804538	-0.00219810856909296	-0.000154359396454661	-0.000937681992514941	-0.00172798666579771	-0.00142788783544875	-0.00313808003542655	-0.00320461767496794	0.000586206778408607
0.556918171452639	0.18694059022943	-0.129958123239245	0.246957027043346	0.00110416157001691	-0.00643504626862434	0.0594978282106574	0.0417954006051572	0.024358519719316	-0.00266544234930366	-0.0157571039657035	-0.0278649778312682	-0.0495139163356271
0.551947814394779	0.319848614711195	-0.120026801642368	0.277356881106668	0.0250771394051702	0.0111078305379676	0.0813167875252996	0.0588006128634484	0.031888257708511	0.0180924849715689	-0.00902782726203444	-0.0254874892651702	-0.0403489056084572
0.301541538656933	0.0482584887611903	-0.0369759008749325	0.287107705265066	-0.00421731599071806	-0.0118531018749279	0.0613290811549341	0.0368206828734219	0.0126169216490823	-0.00803520893282295	-0.0202030432406074	-0.0380645231301899	-0.0514662880982281
0.439039577704878	0.0970750704931245	-0.073741729160674	0.313554883910454	-0.00307224161693342	-0.00731518945785242	0.0699372689904892	0.038777953170375	0.0183123935993508	-0.00519371553739295	-0.0307167304244276	-0.0411986294367013	-0.0612010611707833
0.65592422759016	0.273270834571966	-0.16525972400834	0.23068776251926	0.0103720050989947	0.0130441784143611	0.0773427516454694	0.0433646856774453	0.0329568834262199	0.011708091756678	-0.000162674042870514	-0.0213954848176902	-0.0343930809571203
0.894495491422158	0.105504508577842	-0.283244541171884	0.0912873128106463	0.00816459676126358	-0.00114476103070305	0.0284747126022127	0.020777060902061	0.0116841829775164	0.00350991786528032	-0.00384606581689906	0.0023573752790419	-0.0127052518469185
0.0945054746433506	0.0139192505634016	-0.0144047376854703	0.066569885635799	0.00112269884031288	-0.00243194310040003	0.0191574131554977	0.0105188284641001	0.00510451154448589	-0.000654622130043581	-0.00433893896551457	-0.00671128661295076	-0.0134890412741425
0.0253467376709154	-0.00040152235756015	-0.0061305665397301	0.00735004964945914	-0.00193286709803953	-0.00283808939585245	0.00235725899571901	0.000278959360280252	-0.00118180844377444	-0.00238547824694599	-0.00226564162468759	-0.00378103471600834	-0.00551062368302306
0.143675501021647	0.0464533619483516	-0.0189012080148886	0.118378249518239	0.00588550842285873	0.0010815561924867	0.0315533531340921	0.0157910372139018	0.010485421559772	0.0034835323076727	-0.00682194559786806	-0.0148083616366797	-0.0201658432323372
0.0902937295411331	0.00278654926957224	-0.0162124635628423	0.0475047852932467	-0.00478403167667929	-0.00464757482160205	0.010740997848721	0.00385154805925625	0.00143784599607369	-0.00471580324914067	-0.0102340569191051	-0.0121808217328409	-0.0140036063742304
0.933697724867725	0.0663022751322752	-0.305547064039493	0.0613319047619049	0.00255328042328051	0.0077639682539683	0.0174209435626103	0.0150050793650794	0.00687354497354498	0.00515862433862446	-0.00483288359788359	-0.0104538536155202	-0.0167257963895219
0.0302250375673719	0.00162397918684882	-0.00656595513740147	0.0116498938987355	-0.000157167165508558	-0.00246471854534374	0.00384789380232364	0.00296510242229681	-2.22928404603924e-05	-0.00131094285542615	-0.00210081310100295	-0.00391574827467358	-0.00407336318481337
0.304315830589882	0.0518603649785887	-0.0429379845900472	0.266961123601438	-0.00656931952892609	-0.0111140811761332	0.0533854934951983	0.034081070614924	0.010234891877163	-0.00884170035252962	-0.025812701599821	-0.0370189969452316	-0.0526547502308951
0.558255115686488	0.193701197964513	-0.13215941278825	0.242214415768764	0.0206337090786544	-0.00211098852877045	0.0685103024796113	0.039389416985729	0.00683863964848264	0.00926136027494195	-0.00770188187472964	-0.0220060691684042	-0.0381769029395019
0.856417300230634	0.143582699769366	-0.263627212004927	0.118232488129155	0.0181844458011124	0.0109968786768786	0.0440723353298842	0.0338420383937049	0.03901802672636	0.0145906622389955	-0.000675685325930542	-0.00144437654937657	-0.0191229518539622
0.104244723444573	0.0290849910775375	-0.0143335565402227	0.0766423046923281	0.000278081898348964	-0.000473615586817785	0.0236102315646613	0.0102907739687236	0.00319499744922691	-9.77668442344037e-05	-0.007396942879421	-0.00933242747815172	-0.0128963596558983
0.889732611462612	0.110267388537388	-0.282088521332895	0.0931922562622561	0.00583912655245977	-0.00912931019597685	0.0304900781317446	0.021260365930366	0.0166481469148135	-0.00164509182175854	-0.000408415966749343	-0.0163969829392293	-0.019527423845027
0.855996653099986	0.144003346900014	-0.262197695192903	0.118500762447429	0.010080499377166	0.0122439691173024	0.045687667887668	0.0316608633813535	0.0236291052774387	0.0111622342472343	0.00225229605352406	-0.00870348339492555	-0.0177299265978306
0.856692194718861	0.143307805281139	-0.263632553150857	0.119017495960829	0.00684854688521352	0.00197858773035242	0.0344579545762879	0.0229528962703963	0.0152593804851648	0.00441356730778297	-0.00403947037530372	-0.0143502702290447	-0.0256534328978936
0.396009776783228	0.072703475382653	-0.0683726122807494	0.293192764814608	-0.00590124596078984	-0.00435285113465345	0.0617411868394937	0.0370120442976431	0.00852316750460869	-0.00512704854772161	-0.0287854526214507	-0.0416326216859063	-0.062140644176243
0.416312435113258	0.114314825902627	-0.0757915221148179	0.2839931821453	0.0586164510165438	-0.0154714200049886	0.0792338380354483	0.0657559897432368	0.0248837321312403	0.0215725155057776	-0.00743563934499608	-0.0377359004084396	-0.04499645010084
0.107818397260782	0.030953326621117	-0.00554657524222292	0.11842736907712	0.00443397928651637	-0.00157808938561381	0.02887405338889	0.016051031293686	0.0129978523177102	0.00142794495045127	-0.00455024255869101	-0.0136657836596951	-0.0149351796150212
0.559377194549298	0.268004537513905	-0.13218654967949	0.241714293034908	0.0187886477843249	0.00507023658510175	0.0702962267163638	0.0515419947399454	0.0294925406175586	0.0119294421847134	-0.00268740235393428	-0.00836116900694772	-0.0307773658703066
0.537543591896767	0.225747805829228	-0.112284665229497	0.284895911375334	0.00835049472490568	0.0136737353098879	0.0722364985912104	0.0482235071170004	0.0270625277563098	0.0110121150173969	-0.0077945264384337	-0.0280157534880069	-0.0451771793595335
0.894964752284752	0.105035247715248	-0.283934479414572	0.0908781048581049	0.00963836940836948	-0.0123473781773782	0.0186838696488697	0.0175459443642777	0.00692465207631876	-0.00135450438450435	-0.00890489618642853	-0.0214045886520886	-0.0239123310121633
0.538937684815679	0.110993356590683	-0.12492616736261	0.246456521953586	0.00490950075852103	-0.00170504464535992	0.0612606904807893	0.033633368140915	0.0203113445197697	0.0016022280565805	-0.0184095128898877	-0.0343703019524597	-0.0461435021907568
0.0674450108072106	-0.00172522185652209	-0.0138643887348058	0.028649857198162	-0.0034238142198055	-0.00313235028389637	0.0063751546847696	0.00072365010139451	-0.000833843171520993	-0.00327808225185094	-0.00720264023237105	-0.0105776035140785	-0.0128911647454274
0.053196311314968	0.0224208785092445	-0.0130206877523581	0.0166461491229836	0.0029998111844643	-0.00349628127094268	0.00270460189489769	-8.26206041763811e-05	-0.00188892167541218	-0.000248235043239196	-0.00448966562246039	-0.000965997940610953	-0.00793609957522436
0.07026456179957	0.0449854762395732	-0.0156243453779367	0.0269882645148404	0.0207976206774118	0.0158454050471877	0.0137807750636877	0.011694250666179	0.00448809205711959	0.0183215128622998	-0.00268056859590068	0.00796252023442517	-0.00305505985041016
0.0625637294149233	0.0011320323998967	-0.00660861875192703	0.0476418755651995	-0.00819210566434257	-0.00597962269922669	0.0114743412970459	0.00386842286311589	-0.00202511471183991	-0.00708586418178463	-0.00999601324144639	-0.0137204529190174	-0.0176708468239893
0.398085791440769	0.074891717370573	-0.0694702763682938	0.286178946648799	-0.00779505741830938	-0.00536638144880103	0.0557125042963838	0.0292238409509271	0.00664587877814199	-0.0065807194335552	-0.0252158655897682	-0.0452197610918904	-0.0566576771707322
0.0264583861463395	0.00689762047112332	-0.00634516707400554	0.00885520266849251	-0.000177925303801389	-0.00325747243370487	0.00235854593616712	0.000727196368829858	-0.000411617615331542	-0.00171769886875313	-0.000710126371299271	-0.00154166326132915	-0.00353218382918249
0.127843268151708	0.0090085873414136	-0.0218457396686198	0.0777769739942616	-0.00403870293633014	-0.00213934367181218	0.0194309704501953	0.011706343572951	0.00324699064517764	-0.00308902330407115	-0.0134872676878824	-0.012539390745872	-0.0215284592322812
0.449202564927804	0.318124391856663	-0.0779801778286037	0.314435338409744	0.000544906598568429	0.00568684084256793	0.0803165145419391	0.0442237910641672	0.0228505273837102	0.00311587372056815	-0.0193961444806545	-0.0363038305137822	-0.0459644857729004
0.150721907904874	0.0481752306178384	-0.0215515236393518	0.115967455819022	-0.00145813427670621	-0.00325562246307248	0.0346049969505676	0.023037165431567	0.0115685290289529	-0.00235687836988935	-0.00773869200284513	-0.0135913887585142	-0.0183949946176218
0.655073090281474	0.272957969037798	-0.165029724350298	0.229521323934055	0.0241515229871244	0.00983695999108447	0.0751794614346689	0.0582997546870853	0.0390725523760963	0.0169942414891044	-0.00678137446402893	-0.0161007605370139	-0.0321434894543297
0.0155873501794786	0.0314989640930832	-0.00138098037468725	0.0118827320892512	0.00751945951681905	0.0110040910187095	0.0143504452092847	0.011353933386567	0.0133244656835736	0.00926177526776426	0.00876939339211354	0.0103740128098838	0.00809913567452596
0.89277999037999	0.10722000962001	-0.283280705799594	0.0927192159692158	0.00814965688632341	0.00236188317854968	0.0440571372454706	0.0228894893378226	0.012112290363957	0.00525577003243649	-0.00274276316276323	-0.0108041523778366	-0.0108642576414146
0.325897694741689	0.0991147746269511	-0.0508390106515903	0.264235039280395	0.0317454690477143	-0.00716816519600766	0.0693546126569322	0.0556883478421674	0.0235043002310808	0.0122886519258533	-0.00376980737826416	-0.0151707482142969	-0.026282617105129
0.663078436909533	0.268754655025869	-0.168115997924282	0.23194796803743	0.0112198410942393	0.0104444538424147	0.0686952263479402	0.0518902371039403	0.0279680560593061	0.0108321474683269	-0.00125320040861843	-0.0220793557693398	-0.0349492788163975
0.529769836044329	0.125877105210125	-0.10956579992764	0.281094485598447	-0.00835272258612507	-0.0148930393298717	0.0658446494803112	0.0311239965348749	0.0121855973097662	-0.0116228809579983	-0.0301560296699296	-0.0472872791076976	-0.0624580077974952
0.0714924920063679	0.0452459561208596	-0.0155770852352588	0.027269619269406	0.0076053961851069	0.00032155758507732	0.0223923769884803	0.0123337846823687	0.0100636897351134	0.00396347688509212	0.00156421099678503	0.00804783373970626	-0.0042493851719007
0.662060112896301	0.317138445432854	-0.166805664108875	0.229759630182544	0.0304609600962337	0.0230106478112241	0.0852833392116628	0.0652834386801079	0.0657752446576833	0.0267358039537289	0.00310053557450085	0.0239045592792263	-0.0126048535772917
0.0600138954908236	0.014655238406356	-0.00309276787995028	0.0579409384408082	0.000841531892498006	0.000183419469998919	0.0193622106367179	0.0134722446593297	0.00693736847709997	0.000512475681248459	-0.00203459384275245	-0.00581713272488956	-0.00941797726435534
0.431581798870054	0.0873821525771955	-0.0876167508299619	0.24384565015232	0.00626854629388984	-0.00368188946084536	0.0554166037359606	0.0339576708516692	0.0128423521116989	0.00129332841652224	-0.022800157128748	-0.0335489429975657	-0.0452115963965611
0.531781633419122	0.125704001629494	-0.112379820872614	0.280249136724362	0.000737076411531645	-0.00906890685085449	0.0613094019016154	0.03857719382845	0.0219623493917527	-0.00416591521966136	-0.0287273686679789	-0.0484793840132008	-0.0629024756772848
0.475667350475051	0.173172324530437	-0.102020694836181	0.255968517857179	0.00514291470932787	-0.0172375147030865	0.0731270284004697	0.0448733991125222	0.0242052798932497	-0.00604729999687936	-0.0136015832352572	-0.024770777171062	-0.0428864489793924
0.412749346912359	0.116071256012421	-0.0744856002799366	0.288444371874301	0.0241901179645831	-0.00631518216351878	0.0638771556325109	0.0502722498698727	0.0226645204490781	0.00893746790053218	-0.00843067005636389	-0.0247531643500669	-0.0537176650346747
0.545198617139589	0.32012148329598	-0.118231398270964	0.280817912655448	0.000641251913294338	0.00966891510481804	0.078985659780447	0.0517565528934854	0.0285664954504321	0.00515508350905614	-0.0199087848771242	-0.0316692661662628	-0.0523333982226413
0.841704286454287	0.084749574672386	-0.25715842400532	0.124539946349946	-0.00464744205369949	-0.0044992866114375	0.0312188416521749	0.0193632626621586	0.00484143803563186	-0.0045733643325685	-0.0130978385776525	-0.0166410644650308	-0.0276955606857694
0.0741037703691941	0.00167437852799571	-0.0107530547864298	0.0471571748501744	-0.00484161133390248	-0.00567677848485902	0.0112981200099722	0.00517645006252175	-0.000306430032535984	-0.00525919490938075	-0.00842652917903809	-0.0114186797922505	-0.0139130751995609
0.925543597883598	0.0598541633135643	-0.300658840513125	0.0680648677248678	-0.00275966009299344	-0.0191994275477609	-0.00810066640460427	0.00571716129549471	-0.00583790851124177	-0.0109795438203771	-0.0156599073040249	-0.0287794770661437	-0.039002251778436
0.472793313834791	0.170769241854572	-0.0995171784593677	0.258325340052996	0.00590905621426507	0.00150063947395063	0.0648590789398473	0.0358479343958347	0.0177095765028394	0.00370484784410785	-0.0196867891651754	-0.0284749337571898	-0.047059909851538
0.053106731066806	0.0218928859486329	-0.0130635211855512	0.0163179600033661	0.002343273325361	-0.0051966791120893	0.00523323312833669	0.00333887522950962	0.000515418144662973	-0.00142670289336415	-0.00295636480245626	-0.00421093087049194	-0.000653513212183876
0.046552338148042	0.0160679313489003	-0.0112797679490802	0.0139329687549867	0.000818913889829867	-0.00483145667313281	0.000748429880842331	0.00202682902380266	0.00104615581542671	-0.00200627139165147	-0.00223588593172124	-0.00268097944131285	-0.00460215696562397
0.93278049382716	0.0672195061728396	-0.304940116441627	0.0631602469135804	0.00421109754443094	-0.00289780578898224	0.0173670987654322	0.0139048677248678	0.00355560846560854	0.000656645877724404	-0.00342490941157592	-0.0142164229597562	-0.016207550076629
0.85514254288921	0.14485745711079	-0.262017241599525	0.118211795735129	0.019110403793737	0.00757521564854891	0.038203418310085	0.0271403477386811	0.0156098756182088	0.013342809721143	-0.00102667333392836	-0.00918267599846567	-0.018168674912673
0.223996809514797	0.0311125996490368	-0.0317308791331249	0.176482543663844	-0.00443052567432758	-0.00449977862544021	0.0443274854566826	0.0242747077834894	0.0109520715466941	-0.00446515214988388	-0.0143077007072352	-0.0221053860953596	-0.0304514121119591
0.30478048055764	0.051536854623362	-0.0424250346826251	0.26433434317155	-0.00452767385073388	-0.00688191710523861	0.0529539532601426	0.0298751207087166	0.0105386667632887	-0.00570479547798625	-0.0204118372653875	-0.0406215934779716	-0.0444928326939159
0.545372027354652	0.221514138867155	-0.118006238413557	0.277567157759736	0.00738329830664308	0.00442723305159354	0.073086963668353	0.0515903821646717	0.0259224738679349	0.00590526567911831	-0.0211067327880309	-0.0294680695607933	-0.0475259467080276
0.90260520282187	0.0973947971781305	-0.289562291719598	0.0855617283950618	-0.00023308857808868	0.00877032387365706	0.0320708818342151	0.0240075485008818	0.0116741636069088	0.00426861764778419	0.0028399270482603	-0.00502242504409167	-0.0141094821844822
0.44350079023864	0.16133753853221	-0.0932111070944094	0.241981433763803	0.00916107725543691	0.0020048942226451	0.0606564122963631	0.0388275437267815	0.0216368143948608	0.00558298573904104	-0.0127886417923687	-0.0260238785078888	-0.0370155414619698
0.0807147172199445	0.041585022478366	-0.0178177289073689	0.0310733563144623	-0.00341757738258644	-0.00483207693393112	0.0115771659950539	0.0149150344068551	0.00635478612845307	-0.00412482715825878	-0.00736915224685933	-0.00518221159118139	-0.0123005856568138
0.306333493041696	0.0501942203525692	-0.0428360341394358	0.265931870402336	-0.00485643316436607	-0.0133522624956542	0.0547310469522188	0.0260511149734822	0.0100806155422414	-0.00910434783001013	-0.0194339695142887	-0.0386009148640764	-0.0481968308764525
0.302968250485462	0.0516116433189133	-0.0445041768843878	0.261175501625287	-0.00828248314846236	-0.0129836605382949	0.0499601327217911	0.0173375983596476	0.00402332181654486	-0.0106330718433786	-0.034013728973755	-0.0395492937607467	-0.0565830098819005
0.185878700348384	0.0338865589597428	-0.0273142385716948	0.146627376257568	0.00668975773919464	-0.00860268084199167	0.0408248326780724	0.0178557344792608	0.00899588018599984	-0.000956461551398502	-0.0095781780510778	-0.0162461656116293	-0.022829213116683
0.546196124404777	0.223907705324308	-0.119462206352878	0.279521760537269	0.0100118800480604	0.0116077825137403	0.0689757980336653	0.0493646269332041	0.030584278198209	0.0108098312809003	-0.0125124981956262	-0.0314044423438983	-0.0447750406404737
0.136819220352505	0.0216302389496674	-0.0158994965734078	0.116267860760007	0.00292127205718587	0.000922316201126316	0.0275667398588771	0.0200364255461349	0.00833445521489537	0.00192179412915611	-0.0145155545673821	-0.0174682302273897	-0.0204678746828692
0.065884702138259	0.0105839646406505	-0.0101470519062339	0.0414910445289942	0.0054896445109746	0.00506576853170074	0.0164445966185843	0.00920667030069938	0.00396714696826722	0.00527770652133766	-6.63856431034476e-05	-0.00335043571947315	-0.00567870412957732
0.0380831059545502	0.00286500820516582	-0.00455050090916365	0.0243574227128767	-0.00133388280389016	-0.001394453491849	0.0081653440584076	0.00377920247866852	5.85211554320272e-05	-0.00136416814786958	-0.0027699163936523	-0.00438146833214016	-0.00807716430067353
0.581775866126076	0.364559436393392	-0.131139562397076	0.268676332311117	0.0305913667720439	0.0329761594744619	0.0888016666101952	0.0635286332210584	0.037907350963083	0.0317837631232528	0.00664688203062547	-0.0159353847921201	-0.0245077166516187
0.0644834578604776	0.00612512423074231	-0.0131145634155746	0.0284717868794144	0.00191250114140132	-0.000746923121514448	0.00830561379446422	0.00681651405723969	0.00397449723838521	0.000582789009943435	-0.00327762806171181	-0.0027616494322577	-0.00601915172509281
0.895497064293731	0.104502935706269	-0.284028513369897	0.0910197081930415	-0.00164179277512611	0.00332316498316487	0.0241181561648227	0.0165711984928651	0.00278297776297776	0.000840686104019328	-0.0139203230393428	-0.016633738360405	-0.0314049699701959
0.932494444444444	0.0675055555555556	-0.305011901582627	0.0621732804232804	0.0149148677248678	0.00680943562610226	0.0195388624338625	0.0150575661375661	0.00739981962481961	0.0108621516754851	0.0107072441030286	0.00698167712099085	-0.00718289642456305
0.0744894542892475	0.0503209506981948	-0.00737829243222747	0.048620782606624	0.0112708896958649	0.0195532849938406	0.02300509378252	0.0197455455124443	0.015659163970865	0.0154120873448527	0.00782394720775371	0.00464990736173639	-0.00249678108990765
0.932632010582011	0.0673679894179895	-0.304817776457137	0.0617783068783069	-0.00354508072174731	0.0075467195767196	0.0184930246913582	0.0114981746031746	0.0075994444444446	0.00200081942748609	-0.00491933862433869	-0.00710173117006452	-0.0133803796203795
0.661893246340406	0.267463381052569	-0.165365404672347	0.231498351704938	-0.000238771261190873	0.00924249334814287	0.0661376383588252	0.0432387483131764	0.0226967006712403	0.00450186104347594	-0.0128464569259683	-0.0293775064154147	-0.0398123636240236
0.0717846569137531	0.0020938450322993	-0.0100703943070189	0.0466314764018214	-0.00522878005704462	-0.00372708065301181	0.0107857156957357	0.00635290844061938	-0.00102474022039227	-0.00447793035502821	-0.00887155321590913	-0.011049365006659	-0.0135364666229424
0.0949892160943485	0.015193963299242	-0.0140667255543226	0.0656321070470716	0.00151325465336341	-0.00303902154985417	0.0205249845720489	0.0117470494439493	0.00403637268061427	-0.000762883448245377	-0.00608057466853382	-0.00644325351598334	-0.013752566609298
0.906288924162257	0.0937110758377425	-0.290189324245988	0.0839332980599647	0.0181312105178771	0.00834089947089944	0.0307003086419753	0.026291102292769	0.0127396993746994	0.0132360549943883	0.00705594343927685	0.00160120971620981	-0.00725605739939073
0.11504186032163	0.0898122330945229	-0.0100813603191435	0.108935285133481	0.0113124520800669	0.00389799929123345	0.0399637140843049	0.027587934379214	0.0202232111164242	0.00760522568565018	0.000632605578300513	0.0281592524237633	-0.000408867725978632
0.893569587942921	0.106430412057079	-0.282553111848836	0.0926732691999359	0.00113582929416256	-0.0015761632194965	0.0209560824620474	0.0152110412118744	0.00451015996349324	-0.000220166962666912	-0.0105939096381202	-0.0242726361558405	-0.0275812792178582
0.453825058000576	0.244994222075518	-0.0971184766870443	0.241580718976451	0.0108482183304691	0.0409884707148632	0.0646399712000757	0.0486556442381211	0.0261277540048584	0.0259183445226662	-0.00681799902310865	-0.0196603289617929	-0.0382026105212953
0.906952574955908	0.0930474250440918	-0.29017210335079	0.0831677954144621	0.0196640917107584	-0.000244452185432564	0.0217972217288884	0.0205316744983413	0.0212743406593408	0.00970981976266294	0.0131602292768961	-0.00192258377425036	-0.0130704922854923
0.108166187627123	0.0729599221446249	-0.0155978433586504	0.0797629998270165	0.00376885814171872	0.00677153979908085	0.0249127951907807	0.0175240366184294	0.00898186292761799	0.00527019897039979	0.00913118461551407	-0.00851717962990159	-0.00998623826242653
0.856669175269175	0.143330824730825	-0.263775676855873	0.119543628963629	0.0492500166500167	0.0105760851494184	0.0568402218768884	0.0265658051824718	0.0186304665087997	0.0299130508997176	0.0065691802641803	-0.00376825746702936	-0.0140509000648474
0.661336442195385	0.268384961457409	-0.165935790505113	0.231949737263271	0.00731354724465438	0.00931582891912464	0.0658624160005461	0.0471616860413945	0.0261208100572303	0.00831468808188951	-0.00563569852071111	-0.0168203468535788	-0.0415681559237828
0.64681646925335	0.175948280206856	-0.161215462442715	0.228396624028784	-0.00459446796003971	-0.00102254355469833	0.0524743428948873	0.0369738746480071	0.0136132208867384	-0.00280850575736902	-0.0271951832312883	-0.031775172640319	-0.0493511212794417
0.0671199235685257	0.0297643913869415	-0.00349765404862433	0.0547191983636106	0.0195402654273696	0.00606623388681218	0.0311555365672756	0.0230459551188271	0.0211821277602751	0.0128032496570909	0.0103322766297041	0.00382072771017526	-0.00310672643737171
0.108376895211239	0.0729240976329155	-0.0155850013736532	0.0802161250184148	-0.00136144589329655	0.0138537864860669	0.0280004184805723	0.0152345301612508	0.0124743060258873	0.00624617029638518	0.00540133493626933	-0.00604837420385397	-0.00995182452992234
0.929310176366843	0.070689823633157	-0.303069484465981	0.0640800352733687	0.00311492704826033	-0.00635513227513229	0.0175735537918871	0.0100837125220459	0.00691180295013627	-0.00162010261343593	-0.000487998236331499	-0.0128464934448267	-0.00724937500770828
0.934067830687831	0.0659321693121693	-0.30555063056392	0.0609554497354496	0.0111137077737077	-0.0107821131337799	0.0106303635091354	0.016318835978836	0.0110224867724869	0.000165797319963912	-0.00597009626136447	3.18287884955026e-05	-0.00743918871252203
0.161895002906312	0.105092862071201	-0.0251897983549921	0.115756591455918	0.0776654405162308	0.00240425028005806	0.0417031595744342	0.0252482010373657	0.0236681354328602	0.0400348453981444	0.00110143079635247	-0.0052942266103109	-0.0109857089438362
0.884422372689039	0.0710883017022212	-0.279729837593326	0.0974524950358282	-0.000267912211245669	-0.0133279334249821	0.0193168906093905	0.0109898852382184	0.00131969062527881	-0.00679792281811387	-0.0130647542395876	-0.0214755148246816	-0.0320519278115152
0.304794508040702	0.0525807918527889	-0.0441039982190634	0.265049786854863	-0.00786157356217881	-0.0123260655252089	0.0534859491264646	0.0333108477574223	0.00812519911470816	-0.0100938195436939	-0.02189415398767	-0.0340661865456954	-0.0518925832659012
0.0348842305393593	0.00340993621544319	-0.00379513357438459	0.0246156559529618	0.000983832141589903	-0.000454786084736716	0.00780325815686755	0.00409475513105566	0.00241067762326585	0.000264523028426597	-0.00186854687414964	-0.00273768100165857	-0.00549841805411194
0.103283920748306	0.00736810581469644	-0.0135030051076378	0.0768218799203599	-0.00679234558061158	-0.00806728992279077	0.0183129100492802	0.00908855649969753	0.00206038308230198	-0.00742981775170118	-0.0120217403429554	-0.0137684424921705	-0.0196482029848669
0.934232098765432	0.0657679012345679	-0.305145141431521	0.0604641975308642	0.00662821869488528	0.00443677248677254	0.0214030864197531	0.0167391005291005	0.00188939409356081	0.00553249559082891	0.00821059964726634	-0.0022411992945327	-0.0144265381532048
0.010076760784341	0.00042430807010844	-0.00232812983380348	0.00418719315770892	-0.00175707010235767	-0.00394099558075755	-0.00107947171468722	-0.00143658904075018	-0.0022390983975991	-0.00284903284155761	-0.00290855561206029	-0.00344557086071837	-0.0035594075545884
0.119906505837476	0.0946841745048052	-0.010134396719786	0.114573214069067	0.0200266450572352	0.00440087129105217	0.0374422803295528	0.0278105746586068	0.0169595063114799	0.0122137581741437	0.0102195770967663	-0.000686559570483372	-0.00900974357447712
0.845764418544419	0.0845217481791315	-0.258261937295708	0.122288808968809	0.000689869741732463	-0.00277826424549776	0.0313701743971352	0.0159949250712976	0.00616648963580857	-0.00104419725188265	-0.0127214498308772	-0.02473588686005	-0.0318369525085441
0.894461465448132	0.105538534551868	-0.283663417890662	0.091462608625942	0.013205238095238	-0.00739299502966173	0.0328376350809684	0.0180164867848202	0.0187759684143017	0.00290612153278813	-0.00122530581256075	-0.00963048901715557	-0.0143424707391373
0.110395099845898	0.00934638653401673	-0.0161575512482053	0.0782386254357415	-0.00591371145181598	-0.00408398044447279	0.0194907230179791	0.0114844043704994	0.0043453737341478	-0.00499884594814438	-0.0121315535924416	-0.0170988480596081	-0.0202671551384452
0.851575493025493	0.148424506974507	-0.261822994766166	0.119291435079082	0.0117459820426487	0.00743694564694564	0.0402826463043129	0.0270505338488671	0.0243465084915084	0.00959146384479714	-0.00493022476596527	-0.0102793138707455	-0.0219081763715587
0.45185185695058	0.157692277044021	-0.0961280685882744	0.246033485553907	0.00621284458931615	-0.00983522788444269	0.0632479233080425	0.0324311460690513	0.018707372939686	-0.00181119164756327	-0.0210475912951031	-0.0298518756623109	-0.0436023329583007
0.0723799580070388	0.0453697269199919	-0.0161353201680515	0.0276434248647432	0.00515068063125979	0.00312878037245844	0.0104161693844589	0.00911485224841307	0.0158716438500045	0.00413973050185912	0.000177895778052078	-0.00194413536672428	-0.000884253079060121
0.39460713380881	0.0734029349011736	-0.067799428834586	0.291734061575326	-0.0063154544251946	-0.0118576322144665	0.0580075220530978	0.0280034903336532	0.00623095020959125	-0.00908654331983055	-0.0265742222211557	-0.0426578955809496	-0.057510625118016
0.570559677854583	0.280087160709807	-0.123928375247469	0.273989017799817	0.0138603489018748	0.0134404165319972	0.0838293562788869	0.0481276574581027	0.0372597628091801	0.013650382716936	-0.0146041902149344	-0.0211681369166592	-0.0431438024239348
0.0224387982967851	0.0067097073777498	-0.00500180747701677	0.0094976322355279	-0.00021133115204813	-0.000373663677288465	0.00201906128292917	0.00142199654020808	0.000272371168235763	-0.000292497414668299	-0.00299078557668572	-0.00177018346192646	-0.00175685744291199
0.0245526066307294	0.000278843562550674	-0.00572587704858806	0.00805527099428422	-0.00228512556308243	-0.00113226623063025	0.00226317045452747	0.00111540540732736	-0.00140217751599754	-0.00170869589685634	-0.0024900642380115	-0.00339948313155441	-0.00486491772949325
0.125218749813923	0.0848319143693789	-0.0213841643885275	0.0759197868653793	0.014407155894144	0.00115738006492713	0.0333802877228387	0.0134068701574473	0.00738284433046493	0.00778226797953557	-0.00070267815040205	0.000961877051294857	-0.014913126971376
0.905941552028219	0.0940584479717813	-0.289389915649115	0.0833653262786597	0.0216788712522046	-0.00392037123370448	0.0324463455063454	0.0236700793650794	0.0183909644059644	0.00887925000925005	-0.00236147426647426	-0.00366914552404751	-0.0061224912124912
0.454509535036723	0.240566558222146	-0.0970651873285215	0.241096451159866	0.00173311756689032	0.00380876497146138	0.0745084951370342	0.049062994625688	0.0251847890569574	0.00277094126917582	0.00499308835478346	-0.0154727528849256	-0.0396104428002996
0.0173924054046266	0.00911047333236046	-0.00276857169628864	0.0129994789880792	0.00227328048286113	0.00154567680108665	0.00359328963474653	0.00264267234691474	0.00152851354970455	0.00190947864197389	0.00115004719884101	-0.00257333875828687	0.00075627936783846
0.889501022557689	0.110498977442311	-0.281819822932959	0.0942074430507766	0.0042915189893622	-0.00408682348515665	0.025685581578915	0.011323194521528	0.00959965244631911	0.000102347752102716	-0.00485561053144368	-0.016736113886114	-0.0259255313724611
0.0600043781802805	0.0151915890624441	-0.00292748484495583	0.0584755449063939	-0.00231588159895064	0.000427814439493558	0.0203529132826216	0.013168466414198	0.00783150256926139	-0.00094403357972854	-0.00365350915122634	-0.00649132958484364	-0.00744378033351585
0.482017076332131	0.262584797376422	-0.103090510801732	0.253857079119876	0.0117437143192101	0.000793982370243085	0.0651976106104341	0.0427645582756442	0.0318325888322412	0.00626884834472663	0.0275130123389155	0.0177359699862409	-0.0436394000472482
0.0180241938156359	0.00790541476888911	-0.00212474268526623	0.00823015174956795	0.00446464346637576	0.00179294021292432	0.00821442591792814	0.00404032614385148	0.00433832470777824	0.00312879183965004	0.00233126718731963	0.00117665415970517	1.62521286299587e-05
0.41707523449985	0.119383792238624	-0.0762534267548267	0.290196647001289	0.0231592821176686	-0.00895645562275049	0.0788847416351681	0.0402515586937185	0.0539651670880947	0.00710141324745905	-0.0108888902708645	-0.0209262884001787	-0.0321225923991095
0.299654865907419	0.0466190121493891	-0.0467193057346268	0.23112612522964	-0.000905779338936763	-0.0158488769942943	0.0513767370687735	0.0268461302165515	0.00875787740401979	-0.00837732816661552	-0.0250287332937242	-0.0300843661739733	-0.0466700681417919
0.926200987654321	0.0593766354829695	-0.300404034150022	0.0683323456790124	-0.00370355138688472	-0.0307687695914527	0.000942097963764654	-0.000358355780022412	-0.00168433791517131	-0.0172361604891688	-0.0285930801805312	-0.0189220561525772	-0.0279216276007943
0.00989877163249822	-0.000988445571524584	-0.00138469053074891	0.00595193208869754	-0.00229528438575034	-0.00199179408615291	0.000442488988346507	-0.000528374806328601	-0.00162238025579229	-0.00214353923595162	-0.00301218602997666	-0.00310904015024773	-0.00327326729953251
0.0173964944395679	0.00814139921550133	-0.00178220460675423	0.00857092487889	0.00606159368712933	0.00199487877950693	0.00698860084632326	0.00484765357544075	0.0032884115041756	0.00402823623331813	0.00288859819929967	3.91642688725088e-06	-0.000422365694767286
0.299405783951531	0.045224638579181	-0.0471631834005371	0.230667127080791	-0.00623727149337727	-0.00942618859386246	0.050430647927869	0.0311194840336837	0.00756009962899185	-0.00783173004361987	-0.024552470179842	-0.0315680131303656	-0.0470920610652446
0.657364214312107	0.270435484202929	-0.16501064464992	0.232660738993961	0.00855096382479037	0.00914823671174148	0.0741222536893317	0.0503722440497255	0.0280677839208094	0.00884960026826598	-0.0113819037233442	-0.0230817699950348	-0.0416084676025624
0.54672689722343	0.321069250814348	-0.117305522822167	0.280715320665885	0.00212933801071258	0.00759148327922454	0.077774631498666	0.052333561532754	0.0301061020339899	0.00486041064496856	0.0321684556106494	-0.0306188046066271	-0.0415776423219411
0.644217462367941	0.178181278231923	-0.162060745200842	0.231007617297263	-0.00358300955380675	0.00528552949396943	0.0594368738742991	0.0453079110630787	0.0226987128883471	0.000851259970081397	-0.0231705800394639	-0.0345344056769314	-0.0488874244214843
0.103814711814426	0.00711458633683422	-0.0140744442119929	0.0767114930500597	-0.00716944676513283	-0.006521947681454	0.0186495689339998	0.0083077700818333	4.0661943693579e-05	-0.00684569722329341	-0.0104300836494386	-0.0175072780603586	-0.0208066927844346
0.181766403620062	0.0323194745278319	-0.0259814383174678	0.147563192595488	-0.00340015500037719	-0.000309939130780257	0.0396117725058504	0.0243519404166354	0.0111998396487541	-0.00185504706557874	-0.0160009091312329	-0.0216378791445635	-0.0228507754821034
0.903678183421517	0.0963218165784832	-0.288920103862441	0.0865025044091711	0.0102112330878997	0.0103687477954144	0.0299118165784832	0.0198118518518517	0.013434883758217	0.0102899904416571	0.00486227753727753	-0.00517742485909167	-0.0104825409158743
0.0237550342234987	0.00486578721824269	-0.0053364337004357	0.009869434897042	-0.000645932613154519	-0.000524025330796533	0.00234620073426882	0.00020115410004904	-0.00134111406979936	-0.000584978971975524	-0.00214142893137731	-0.00273922693828032	-0.00351350005313109
0.454067633683501	0.24261377099185	-0.0956296528453808	0.240398135697517	-0.000735324230124845	-0.000501878131150268	0.0682907305639596	0.0418271070018624	0.0203842662006326	-0.000618601180637557	-0.0100692761299185	-0.023700189110372	-0.0339670202135461
0.198528760551929	0.0684828077022378	-0.0303057750617969	0.148902093510988	0.00603892436360537	-0.002110270554216	0.0444433207734833	0.0281835550034859	0.015306344435176	0.00196432690469467	-0.00508550103740157	-0.0169611552068653	-0.019438590640759
0.893853431136765	0.106146568863235	-0.283993010038979	0.0916502725669391	0.00924369408369397	0.0226077681577682	0.0351190081523414	0.0168864537931204	0.0115111135161134	0.015925731120731	-0.0042342460009126	-0.00735893214809891	-0.0140946800984056
0.883537966724633	0.0691176962255117	-0.278344490469777	0.0977530385663717	0.00218933745267058	-0.0102315348217598	0.0153209692038776	0.0137149136665803	-0.00143672142672147	-0.00402109868454459	-0.0124060667722239	-0.0172530158891029	-0.0403335757645132
0.544591188506652	0.225559464977675	-0.116564083532669	0.280762264511966	0.0108267499124547	0.0101976143945668	0.0768775695596631	0.0492991982107508	0.0320661104957924	0.0105121821535108	-0.0107410124483691	-0.0313078608172277	-0.0411034378096425
0.891077043450377	0.108922956549623	-0.281773667780375	0.0943349671316338	0.00876189033189023	-0.0007007191791506	0.0221880221630221	0.0199510606060606	0.0153298576423576	0.00403058557636982	-0.0110727508221627	-0.0123143503718505	-0.0190588390005059
0.8516374667308	0.1483625332692	-0.262881390163378	0.120664385121052	0.00736264153421018	0.00692798411465079	0.0371639321789322	0.0249625901875902	0.0169332074715408	0.00714531282443043	0.00374908941276586	-0.00593896444523645	-0.0202023761986018
0.0356883834196816	0.0138201914214347	-0.0101038501767544	0.00600318094293967	-0.00232513094339968	-0.00497468750810762	0.000299141490553691	0.00116674219428629	-0.00255067267585517	-0.00364990922575365	-0.00237163569312906	-0.00380931584024899	-0.00113419322132054
0.109237577899708	0.0380076136572225	-0.00569401321056358	0.117089671893603	0.00659623039895448	0.00581849450328864	0.0421696882878267	0.0240331568501038	0.0180946715633931	0.00620736245112155	0.0039841516722352	0.00168302634732016	-0.00493705329620503
0.0886333425725763	0.057419700826744	-0.0183044962350846	0.0421380456962369	0.0135697009996314	0.00273686224014132	0.0243408420753277	0.0235931246924451	0.0118963434180928	0.00815328161988635	0.0060013792254449	0.00560071262568895	-0.0016868536375772
0.544302824651069	0.217477990852943	-0.116084444300651	0.280398865366208	-0.00108177240259122	0.00823865961123227	0.0665128676276746	0.0469191266280419	0.0149810600512009	0.00357844360432058	-0.0237212450406873	-0.0405913940721373	-0.0497781952517654
0.0124903720393162	0.0240920949785933	-0.000224754157238544	0.0128005159549929	0.0141411493826556	0.0100295590858511	0.0118162408033238	0.0130886180927458	0.00557755193479345	0.0120853542342533	0.00483025122035464	0.00542802727795843	0.000105873109955633
0.110669207618484	0.00919464545481652	-0.0153658435856111	0.0770849625734416	-0.00464361429022725	-0.0103878883789338	0.0167559547946929	0.00455893105611521	-0.00134317392802066	-0.00751575133458054	-0.0141715097967613	-0.0142464054788049	-0.0223056256378826
0.109590531856293	0.0163075556159007	-0.0191717673574051	0.0659986100412771	0.00186819393026223	-0.0105461590484821	0.0146655229134636	0.0137822084634069	0.00425808921821511	-0.00433898255910994	-0.00171392252301894	-0.00629065111102517	-0.0115000532941584
0.541002707848484	0.228081623007607	-0.115086472886734	0.279941258818858	-0.000346231717045287	0.0122452883809677	0.0753245235309445	0.050619870904246	0.0282614917200052	0.00594952833196127	-0.0106319585394652	-0.0384713608502985	-0.0445797405345392
0.0446959384086323	0.0149895067447933	-0.0108636939037019	0.014492494455973	-0.0026620124849692	0.00494858662436035	0.0037550433880932	-0.00157094460584596	-0.00139437057938227	0.00114328706969558	-0.00204529973494452	-0.00331937688423291	-0.00634469346849661
0.657359556923074	0.321618557436302	-0.166233773520247	0.227890792712384	0.0212571238541038	0.0203624189911397	0.0775756361724691	0.059730176436647	0.0338605432990361	0.0208097714226217	-0.00919973933601248	-0.0142979584921147	-0.031346762262389
0.0154153065817081	0.0101021506589048	-0.00198809656543067	0.00914352926572879	0.00134476642736248	0.00199827163580441	0.00458655714805878	0.00534003947231935	0.00452430151791872	0.00167151903158344	0.000685872664597752	0.00100873277242656	-0.0005555687021357
0.0347879087429098	0.0107193451912606	-0.00845260409615503	0.0127883205383007	-0.00168278305691891	-0.00536900929544845	0.00276640385596804	-0.00119717951951056	-0.000878167902467974	-0.00352589617618369	-0.00284699696003683	-0.00568043054448806	-0.00418280366890255
0.0113951866057016	-8.95225888528414e-05	-0.00187943345755156	0.0065456846366482	-0.00286112871048089	-0.00205843344825119	0.000487290697676054	-0.000650084316526169	-0.0018483051207069	-0.00245978107936604	-0.0025188975366728	-0.00353570546789944	-0.00365037823143321
0.933278395061728	0.0667216049382715	-0.305426688712261	0.0617226631393297	0.0113670017636683	0.00572742504409174	0.0182638488055153	0.0153162739729406	0.0164541975308641	0.00854721340387998	0.0116439530222863	-0.00560091914258598	-0.00313521164021169
0.663159206125611	0.314998946185907	-0.1675029354647	0.231500432118268	0.029322003541394	0.0149455342340579	0.10030906105254	0.0596320457336321	0.0369337971009989	0.0221337688877259	-0.00458811362240519	0.0177480528591827	-0.0313184363111625
0.661721493557166	0.266562352453486	-0.167480966472773	0.231008117421237	0.0136266576486007	0.00211299815230903	0.0707192924701147	0.0453580928093062	0.0259927449325129	0.00786982790045487	-0.00561757863803847	-0.017144225883352	-0.0385202060543183
0.202376611281164	0.0764099375430034	-0.0312002501449514	0.151755801034567	0.019006714002167	0.00638749155198243	0.0527487441902859	0.0314489073893235	0.0186548360014509	0.0126971027770747	-0.0017032990806847	-0.0100535043995732	-0.0173708563331691
0.469457491599457	0.175268634405711	-0.0986623925884431	0.259857366825665	0.0220259712118605	0.00455816321203667	0.0733595082625056	0.0489843798962566	0.0332312695669235	0.0132920672119486	-0.00422954904315803	-0.0191147244537009	-0.0359606561525687
0.0749722203334346	0.0570208889688872	-0.00712485820737671	0.0597275913609003	0.0161058345586899	0.00238348772541272	0.0434326969140867	0.0203076117044907	0.0153779280091848	0.0092446611420513	0.00247923511966365	0.0036944452690654	-0.00563699003184663
0.416896847683616	0.117697248342589	-0.0765860562302842	0.28543247334394	0.0241094924500626	0.00122839483643944	0.0717028149495528	0.0483126624204713	0.0229016079953172	0.012668943643251	-0.00600730558853141	-0.0201774907688176	-0.0273855036914936
0.126339595831557	0.00963603271599045	-0.0216405762746942	0.0773129920011855	-0.00126471781439874	-0.00469875803822278	0.015533415242144	0.00570693890696813	0.00100501994143834	-0.00298173792631076	-0.0090217440499184	-0.0169215142608562	-0.0188480573153642
0.00849802592122087	0.000992868698841371	-0.000689220352204084	0.00905422415109408	-0.000616127305109893	-0.000786314525380983	0.0015032558646248	0.000537241916716093	-0.000346939019855809	-0.000701220915245438	-0.0014563404740506	-0.00128593313130608	-0.0021956382251485
0.0954153536018629	0.0721780868344029	-0.0179653562434772	0.0459000192894534	0.00631834753956106	0.000499672854743297	0.021143903473622	0.0119003367014172	0.0111877483387183	0.00340901019715217	0.00309089956477956	-0.0111373031500437	-0.00567902899619739
0.902648289241623	0.0973517107583775	-0.28846967947345	0.0870924514991183	0.0198486826753494	0.00617897707231041	0.0341025308641976	0.0259083245149911	0.0210677425044092	0.0130138298738299	0.0157241489991491	-0.00298662412569273	-0.00611773787940451
0.904499911816578	0.0955000881834216	-0.289766491356871	0.0866418871252206	0.0121228571428573	0.00771692320025663	0.0315749823633158	0.0213281569664905	0.0152998500881835	0.00991989017155692	0.00276236892736903	-0.00321955667788987	-0.0149047045855379
0.57490581068843	0.368328888982793	-0.12710998625946	0.276416511798069	0.107519063683534	0.0262252460621194	0.117429371052722	0.0646153087196678	0.0415700825217059	0.0668721548728269	0.019730405770827	0.0254434863022418	-0.033387445522799
0.905645749559083	0.0943542504409172	-0.289989225561661	0.0845098059964727	0.0222005467372135	-0.00700994996819737	0.0260026455026454	0.0290573192239858	0.0140481035304565	0.00759529838450801	0.0165439366116817	-0.00571064201230853	-0.00828603694821517
0.907509241622575	0.092490758377425	-0.290021320746389	0.0845510758377425	0.0211604938271605	0.000306184062850656	0.0283478988295655	0.0266672751322752	0.0108909759376425	0.0107333389450055	0.00348827308493971	-0.0037644356261024	-0.0128608233124901
0.199575183531872	0.0691050509436313	-0.0308696422830863	0.148916367934621	0.00942477385823756	0.00224251421526062	0.0407335857174003	0.0273178853662027	0.0101341525314467	0.00583364403674907	-0.010718307878927	-0.0200581881159683	-0.0247349084185261
0.852217824274491	0.147782175725509	-0.26163861542498	0.119051375850003	0.00983863512667449	0.0059759417126084	0.0408289834856501	0.0273924481691148	0.0207503363303365	0.00790728841964139	0.000245231620231712	-0.013310073748634	-0.0147220419556745
0.933015114638448	0.066984885361552	-0.305401747389955	0.0615626631393298	0.012797468334135	0.00771393298059964	0.0234670546737213	0.0158120282186949	0.0132694356261023	0.0102557006573674	0.00684686788520117	-0.000331701940035289	-0.00814336860670206
0.0804800148291621	0.00430593931123033	-0.0123852744486173	0.0494434953982654	-0.00112597702371302	-0.00475633591351002	0.0139098863053937	0.0066873496749949	0.00035816447278636	-0.00294115646861151	-0.00541908398017389	-0.0131734817001106	-0.013679543938669
0.0681810955928271	0.0304295269451107	-0.00394393815381325	0.0544891005613715	0.0198073392238678	0.00738393407945127	0.0276667640143647	0.0253641516434802	0.0129516865971599	0.0135956366516596	0.00685450387754355	0.00298550913846526	-0.00175225975848287
0.435473597637558	0.085858737412529	-0.0896748815827235	0.247494442956534	-0.000269373145930618	-0.00415887704680434	0.0546368369003557	0.0298191016046886	0.0109656245860602	-0.00221412509636748	-0.0184179842108975	-0.0347154850884874	-0.0499069006742688
0.410467858604381	0.114483198456008	-0.074778764239557	0.285385465517891	0.0224287325416948	-0.0133395708365636	0.0745237017415911	0.0513098947774281	0.0344669205389674	0.00454458085256559	-0.0102266880140323	-0.00431204702262883	-0.0381159087692423
0.316873834488312	0.0490797371377958	-0.0490706782901187	0.264608584652002	-0.00302187385145197	-0.0104640709216208	0.053778079687184	0.0342423730467188	0.00909464896654122	-0.00674297238653637	-0.0217911900842651	-0.0328891270396732	-0.0456978833380148
0.657152124523302	0.269791397427117	-0.164941882181797	0.234066030225286	0.0150620241988351	0.0100588373454704	0.0654792882387326	0.0435716682271076	0.019884024080416	0.0125604307721527	-0.0135828385191062	-0.0255384559579129	-0.0423986865179952
0.00869315344004102	0.00108311503999097	-0.000642890176171475	0.00927152912578823	-7.15027837663567e-05	-0.000535186114581573	0.000415887871688767	0.000277736889666327	-0.000490267491996087	-0.000303344449173966	-0.00168982868257341	-0.00247988114726255	-0.00234920306892643
0.934253086419753	0.0657469135802469	-0.305570826329963	0.0618506172839505	0.0105940035273367	-0.000187029020362495	0.0241743209876544	0.0104914638447972	0.0101202556085889	0.00520348725348718	-0.000795530303030256	-0.00612318126318123	-0.0126883555703555
0.417111133772567	0.118034907130615	-0.0784925918819432	0.28698392061806	0.0267069920013852	-0.00698415647204165	0.0805892465571708	0.0747931150949436	0.0221936623586765	0.00986141776467175	-0.00597814893785498	-0.0210034963564433	-0.033903168717595
0.415521939661413	0.077892108900786	-0.0752447935898358	0.290781651241435	-0.00731202922796731	-0.00820295991334613	0.0584559675938321	0.0329906521915797	0.0121637781235074	-0.00775749457065672	-0.0245184814556323	-0.0432192869182993	-0.0495198033023855
0.891719036395703	0.108280963604297	-0.282159244192627	0.0940870482603816	0.00925281705948378	0.00184473144139807	0.026752180535514	0.0208323793490461	0.0105750953984287	0.00554877425044098	0.00224130270963607	-0.00665958417036849	-0.0157677654509234
0.0159718273908139	0.00222998620440409	-0.00445397567253414	0.00235447244352503	-0.000992139851279066	-0.00184681717686087	-0.000671517581862438	-0.000459494881529535	-0.00137884077388983	-0.00141947851406997	-0.00165713625364136	-0.00218227510088259	-0.00177889404031909
0.926702151675485	0.0597330664370037	-0.301857832998055	0.0669941446208113	-0.0042067214267214	-0.0362488802555468	0.00246182459515798	-0.0127802743267967	-0.00615291810041807	-0.0202278008411341	-0.01035540996041	-0.0286532788647573	-0.0273510693306934
0.58026208735305	0.365453541896915	-0.129768096727624	0.268609992843155	0.0295742411594291	0.0246213793524417	0.0882672876555191	0.0693871384818752	0.0470997309266959	0.0270978102559354	-0.000728338171925969	-0.0134166981565168	-0.0254380390938774
0.453877673676364	0.23758260450871	-0.0956579609422583	0.244797204891754	0.00380501373699704	0.00050139645713837	0.0593754041430729	0.0412173711183107	0.02069700519672	0.00215320509706773	-0.0113779721406897	-0.0305408162166796	0.00668727825487192
0.0805782159722152	0.00476876745504717	-0.0123684245106516	0.0498512391027917	-0.00225206144350916	-0.00664512439886757	0.013434920535591	0.00545489485788864	0.00025441966494863	-0.00444859292118836	-0.00939823374626292	-0.0104650702453402	-0.0140593393366472
0.549102365496269	0.216344635207552	-0.118189292524125	0.279476223176214	-0.0111311730050638	-0.00125174065991107	0.0683249632358276	0.0427608047492362	0.0165395629131928	-0.00619145683248745	-0.0225181612694436	-0.0429189353078308	-0.0536945287239682
0.209420459201642	0.136585757677453	-0.0343903603118827	0.146128315289255	0.0226998939120486	0.00945674419392142	0.069619091521894	0.044542583435765	0.0412007097251035	0.016078319052985	-0.00376952815868101	-0.0077678671808791	-0.0145600988929403
0.553244470662607	0.191745259308294	-0.129260150191855	0.244404014233789	0.0129868165036439	-0.00281576834351949	0.0677965287050577	0.0428331009488008	0.0252074496247479	0.00508552408006224	-0.0132480935089145	-0.0159446567923068	-0.0415306704793412
0.657450124104558	0.322823362931652	-0.164719382185846	0.22966651194181	0.0292281934416529	0.0155042017284612	0.074025375132234	0.053437813915638	0.0408261966763175	0.0223661975850571	0.0326611827037643	-0.00717638994492598	-0.0239128927897757
0.893242316818983	0.106757683181017	-0.284048703294095	0.0906694292127626	0.00294549623216289	0.00546780663780666	0.0303316426166426	0.024187974987975	0.0115622951739618	0.00420665143498478	-0.00181280071780077	-0.00372280824114157	-0.00692365881032542
0.65408532325484	0.273089659523586	-0.16352539222676	0.232410081569666	0.0113719984874219	0.0145541257686349	0.0802317235822692	0.0526333253034222	0.0322460007777927	0.0129630621280283	0.00169919187033263	-0.0109750749222602	-0.0371954646405299
0.900307619047619	0.0996923809523809	-0.286701211390716	0.087456402116402	0.0157572053872054	0.00405256817256805	0.0312201058201058	0.023621975308642	0.0181027072310405	0.00990488677988677	0.00445330561232515	-0.00634739297739295	-0.0115370973162641
0.373536263243034	0.222812182448254	-0.0716602057996676	0.231815194914272	0.00678887767238134	-0.00439342101521922	0.0618275376118939	0.0428180772816582	0.0198060360245161	0.00119772832858106	-0.0095498736646113	-0.0187880480159255	0.00739065862563426
0.475986614259686	0.170239325195262	-0.100032082204162	0.257145556637272	0.0140664938230191	-0.00164519189509366	0.0577594478049758	0.0371977392053787	0.0206624562702129	0.00621065096396267	-0.012946546921988	-0.0292786844694052	-0.0456680126087202
0.118479594091743	0.0945090620235189	-0.0100336684133383	0.114015411268129	0.0132324585756719	0.00161013585685611	0.0487474344724862	0.0313519868577389	0.0198207246806745	0.007421297216264	0.0123595913140661	-0.00774482854268113	-0.0116144488210657
0.903625890652557	0.0963741093474427	-0.287950615136863	0.0864426278659614	-0.00434448132114795	0.00953590828924178	0.028371216931217	0.0202226455026456	0.00945063892897224	0.00259571348404697	5.65478348811821e-05	-0.0109819666238474	-0.01085030346197
0.563585880196083	0.178751580799672	-0.123260048980728	0.2700648869598	0.00357353823147888	0.00429674811386094	0.0703696771134823	0.0459675555481707	0.0201493790100779	0.00393514317266996	-0.017616764193603	-0.0389977914692456	-0.0474298870588312
0.131592622917376	0.087526069710943	-0.0240782614247708	0.0748317696663728	0.0171149590511322	0.0269818953554602	0.0342362111218083	0.0241597849838024	0.0122207862623349	0.0220484272032962	-0.00234217691511288	-0.00741880818746105	-0.0148457701682801
0.308459114777194	0.106221060137532	-0.0498616017337236	0.229666368441571	0.0192929772763812	-0.0120355539714173	0.0552091011600448	0.0498338477728852	0.0114711509582672	0.00362871165248196	-0.0083844059766402	-0.00906774537360677	-0.0260483885002661
0.650863597850907	0.273978111136245	-0.161849563911859	0.232764833212354	0.0232343671588991	0.0177729929675281	0.0747829133224153	0.0525191597509179	0.0320284766376794	0.0205036800632136	0.00409947117183196	-0.0130874114954985	-0.0369954133864289
0.109899809991233	0.00845365530244771	-0.0164148761016268	0.0752529798110692	-0.00580669861914392	-0.00747506062283688	0.0149114287404797	0.00769958555245195	0.000834815030286734	-0.0066408796209904	-0.0109164293572084	-0.014766173874508	-0.0192760412177268
0.581434524864987	0.367022727885824	-0.131033533713751	0.267694099917387	0.031139923936875	0.0220813321847367	0.0913451574003243	0.0648833787267283	0.0807799613353609	0.0266106280608059	0.00719688715186784	0.0257088260313888	-0.033566930128842
0.418328006814656	0.0762497719684443	-0.0773302596773642	0.286427141186065	-0.000888758140295154	-0.00989585296766188	0.0598358571273687	0.0298844573341181	0.0145630191847351	-0.00539230555397852	-0.027409793620748	-0.0408696380333781	-0.0605372081253997
0.475798304766116	0.168906595873853	-0.100687023631327	0.256937088046239	0.00747289893495456	-0.0157667859125337	0.057699889243665	0.0375344989951377	0.0158648921902518	-0.00414694348878952	-0.00873306206945312	-0.0228051201625942	-0.0529876701844173
0.903338201058201	0.096661798941799	-0.287468254892279	0.0859980423280424	0.0015911640211641	0.00656017636684314	0.0240317171717173	0.021925533910534	0.0132247278647279	0.00407567019400368	0.00242486599819947	-0.00620744268077589	-0.00672719848053172
0.451867942135483	0.314352529453638	-0.0796559511718689	0.315288899368845	0.109125889701026	0.0141557556006148	0.078957145672454	0.0595326472950909	0.0308346091724315	0.0616408226508205	0.0444562879860966	-0.0289989470427858	-0.0236687991558862
0.0901415037240758	0.0570115802739373	-0.0185810420181174	0.0424989794823855	0.0012153489581791	0.00274016884826296	0.0238984703880396	0.0153384751534862	0.00840788249664585	0.00197775890322102	0.00178938334870896	-0.00245340630589222	-0.00242550922676019
0.852029868526535	0.147970131473465	-0.26241882461049	0.120478861632195	0.0120117973384639	0.00857515984015977	0.0420143272159939	0.0300874944499943	0.0182309548346389	0.0102934785893118	-9.92135670530025e-06	-0.00690256615715445	-0.0188186023175843
0.207613555025465	0.0304876689620975	-0.0257113712088881	0.179693983246758	-0.00319134596185244	-0.00531255598861802	0.0412456528964363	0.0260102776574292	0.0107519905235357	-0.00425195097523523	-0.0166210172043359	-0.0237270563443791	-0.0293016844405682
0.0849822953965348	0.0533340959302613	-0.0173716554771596	0.0407414732503891	0.00893739259515701	0.0226367188503301	0.0212350240561067	0.0239427144645301	0.00716657880246231	0.0157870557227435	0.00382295541826837	-0.00045360996133452	-0.00113916385466462
0.655109225852227	0.272089866276576	-0.163610983069794	0.233764267491947	0.0142029394610682	0.0187519443256067	0.0667397577266401	0.0517011199682438	0.0361263596317203	0.0164774418933374	0.000313689242740223	-0.0120114932314871	-0.0265537638889692
0.554532879274741	0.192291766061789	-0.13277877425109	0.2415930428534	0.0171375770694798	0.00476959030835988	0.0689880034430014	0.0495317182218701	0.0257864027521127	0.0109535836889199	-0.00737799292582164	-0.0198264129487921	-0.0380948836388124
0.129081438931942	0.00929435549382238	-0.0222897889630564	0.0772764964149607	-0.00717840483508719	-0.00603064421913584	0.0168173232576078	0.00902428707591391	0.00163934152250961	-0.00660452452711152	-0.012217145345842	-0.0164368616000489	-0.0190744470115694
0.0967788838017934	0.0724729391124033	-0.0189518205085741	0.0471983620185286	-0.00170195290758184	0.0195667189807108	0.0219584259455203	0.0122600616892679	0.00805956271671325	0.00893238303656448	0.00387938578920967	-0.00664060599317724	-0.0122936325209235
0.905538183421517	0.0944618165784832	-0.289218749526973	0.0856499118165783	0.0345909219175885	0.010730582010582	0.0293692321258987	0.0266300400833733	0.0218624867724867	0.0226607519640852	0.0027177909127909	-0.0060235121668456	-0.00793996552829901
0.541367868840524	0.221257476730273	-0.114858762774747	0.28515690448804	0.000208329934432316	-0.000962951646487187	0.076558784705972	0.045575898741862	0.0215518637342494	-0.000377310856027435	-0.0171437363483167	-0.0361714370246952	-0.0591928482418325
0.578895249661559	0.278615816446104	-0.128721929651095	0.267520594361424	0.00895200592436474	0.0151753917244117	0.0753026500040325	0.0554653784973144	0.0394838300199368	0.0120636988243882	-0.0071631960495776	-0.0328004382885513	-0.0451453511021679
0.655637759616422	0.272603069424516	-0.164333235515016	0.235586962929693	0.0111226012485995	0.0121284487618502	0.0631649497470144	0.0468158044453076	0.0281718964846085	0.0116255250052248	-0.00518110290111451	-0.0182532481655997	-0.0400577815016168
0.103612398681554	0.0065105111807659	-0.0145526966488375	0.0743903396751627	-0.00411708662773884	-0.00901901079781119	0.0197806503174286	0.00921326111997092	0.0021373191946953	-0.00656804871277501	-0.00964907839086514	-0.0148338877950722	-0.0176398653423226
0.0916199017083457	0.00214862906953196	-0.01696928009052	0.0480596089796973	-0.00626097247987453	-0.00236806709498721	0.0105994124990343	0.0039926547589422	-0.00260960829527337	-0.00431451978743087	-0.00774511216328835	-0.0117158555560034	-0.0139812588477602
0.0151642643060689	0.0313204995778029	-0.00137333832075468	0.011677945422464	0.00844362853542011	0.0154884944855076	0.0131321866603679	0.0147025479307435	0.0139764514191554	0.0119660615104639	0.0123121862335382	0.00868867568077538	0.0074112035547394
0.907544814814815	0.0924551851851851	-0.289520901046674	0.0832951322751322	0.0271302116402117	-0.00859005673339008	0.0260102437069103	0.0187101282667949	0.0274379629629629	0.0092700774534108	0.00199384720218054	-0.0236899229165897	-0.0245689638654289
0.0119232931896257	0.007896016022705	-0.00162515017116814	0.00600926547144492	0.00160841192439431	0.00157258956112992	0.00449048536194612	0.00359097537540525	0.0020010973960258	0.00159050074276212	0.00175627789683918	0.00233371525430827	-0.000461634962554533
0.93172126984127	0.0682787301587301	-0.304036082625247	0.0627686772486772	0.00350331890331879	0.00198388648388637	0.0219053703703703	0.014805137085137	0.0127789682539682	0.00274360269360263	0.00459830687830687	-0.000450555555555621	-0.00741025412858753
0.844449143572477	0.0843765355659999	-0.257651137431921	0.124035512512179	-0.0039014541551271	-0.000695669291431611	0.0317845756712422	0.0175160049451371	0.0100253459920615	-0.00229856172327936	-0.00509149558138111	-0.0196691015736821	-0.0314072669998084
0.300526114505139	0.0456930164653578	-0.0467546800184878	0.229912099666883	-0.00355511256226532	-0.0148752703160156	0.0517945562000776	0.0294678973411565	0.00877383895184497	-0.00921519143914046	-0.0213819158301574	-0.0395849423541682	-0.0434732061758369
0.577445620230773	0.362885845990381	-0.128504945322162	0.270499339684153	0.00851375990294279	0.0207298228489526	0.0897661863939371	0.0584088410010636	0.0439192133329508	0.0146217913759477	0.000431482992057974	-0.0197602112956435	-0.0400866735486312
0.852584519801187	0.147415480198813	-0.262419693807038	0.119983681257015	0.0131148113614779	0.0103050688817354	0.037030438327105	0.0361462061703728	0.0228759204484694	0.0117099401216066	0.00238755072088392	-0.00597408160466995	-0.0183529888103908
0.207899249227002	0.137555020402485	-0.0336942986585485	0.146141686717868	0.0255733921425092	0.00721027807660726	0.0551791199870135	0.0445345033904869	0.0232941925271971	0.0163918351095582	0.00470079730316705	0.000748577875168327	-0.00962341457707805
0.904777707231041	0.0952222927689594	-0.288702635769223	0.0853228218694886	0.0239956261022929	0.00506790444123784	0.039343928170595	0.0279248765432099	0.0311275789642457	0.0145317652717654	0.00353122093955416	0.00153523100356434	-0.00330097402597396
0.901530088183422	0.0984699118165784	-0.287786022085611	0.0858112874779541	0.0105702990836323	0.00132118486451815	0.0276746516754849	0.024404250440917	0.0118584532134531	0.00594574197407516	9.53117253115199e-05	-0.0124950061122611	-0.0141514659153101
0.0721907090259286	0.0447950862784234	-0.0158185274626925	0.0275917793751376	0.00772918216444603	0.00518887455373139	0.0210672059698987	0.0116676096643074	0.00553181031915129	0.00645902835908871	0.00449284278998976	-0.00132757509298978	0.0038398074429551
0.889725362785363	0.110274637214637	-0.28272048265399	0.0933055895955894	0.00539486649153309	-0.00638451299608167	0.0223506601423268	0.0136027424427424	0.00906657526569277	-0.000494823252274235	-0.00933248319581659	-0.0151623828023829	-0.0237817024642025
0.0407202525614256	0.0293185553261916	-0.00268156800354574	0.0262680207736978	0.0118890298786029	0.0119689303875018	0.0185690144319576	0.0209647644442077	0.018102859664041	0.0119289801330524	0.00746680438260679	0.00881977094199995	0.0032230570188659
0.0762725437884399	0.0571933995267553	-0.00798475572283108	0.0601070966717952	0.0132897799291729	0.00465407439091323	0.0354138948194029	0.0163836335385183	0.0139796836396544	0.00897192716004307	0.00280014983472655	0.00320284349892072	-0.00279146304867157
0.0983179353284947	0.0621685472244096	-0.0196992475449897	0.046935912638125	-0.00126246709602322	-0.00171971428794471	0.0275700760046647	0.0159054096455987	0.00765141114822819	-0.00149109069198397	-0.00164927852171502	-0.00493593049324223	-0.00383771450022136
0.00898176278372067	0.00105065840171224	-0.000848751934772376	0.00958941898802771	-0.00128253589543895	-0.000789248895024096	0.00162054142593114	0.000122708392352094	-0.00051895232186238	-0.00103589239523152	-0.00151168078207961	-0.0021316011642171	-0.00226967220003316
0.0491434771868995	0.0213664888350476	-0.0124896594841135	0.0142497819123609	0.00102652769926841	-0.00170149196090525	0.0121005489500147	0.00208397598438588	0.00981551060020732	-0.000337482130818419	-0.00152988769303258	-0.00524267119825413	-0.00460583984496307
0.856083052133052	0.143916947866948	-0.263182000542249	0.116981074851075	0.000327158150491336	0.00728574832574824	0.0388316817133483	0.0213412736646069	0.0140661742578407	0.00380645323811979	-0.010516790800799	-0.00934090943799937	-0.0205793271042858
0.469122845167321	0.170943740327782	-0.0995252177143457	0.258217220735364	0.0156694985489651	0.00705781999654698	0.0717844495502253	0.0457898408233392	0.0232117351476911	0.011363659272756	-0.00297482199929194	-0.0200048106631978	-0.0375555015004482
0.544908581620402	0.32472390096403	-0.11645505527298	0.278764713723128	0.0027963556102143	0.00914881260667988	0.0781659295158191	0.0513983489422681	0.0292729101791953	0.00597258410844714	0.0148996220258161	-0.0266820701821612	-0.0402014973024568
0.905395379188713	0.0946046208112874	-0.288950034257595	0.0843919223985891	0.00274100529100529	0.00827814587010656	0.0203218582651915	0.0242898324514991	0.00618401625970244	0.00550957558055587	-0.00942728610895283	-0.00518546336379688	-0.0118645391028726
0.118134757798397	0.0938879214585321	-0.00952721534646177	0.113942282810499	0.0245191762981372	0.00464651604584808	0.0469921377756644	0.0760408504802229	0.0194993085316845	0.0145828461719927	0.00355465807022104	-0.00207544668187944	0.00218864940951932
0.200372099559823	0.0757071559969927	-0.0321517770242866	0.148861878377367	0.0204461841282546	0.00411650535409716	0.0514079760796482	0.0407569191845053	0.0275127532394774	0.0122813447411758	0.00385649407902858	-0.00450608033990371	-0.00782850571132856
0.306980601566657	0.106318050713981	-0.0498662935864256	0.228290128338686	0.0357603667883658	0.00246109606743361	0.0879877793709212	0.0355123523104922	0.0140990019303494	0.0191107314278997	-0.00913803742919195	-0.0236667746959885	-0.00467171537483624
0.0127263606756554	0.00026560919579348	-0.00180243316431344	0.00669411329200345	-0.00266292485257561	-0.00142260586009291	0.00132796543218886	2.45190550678988e-05	-0.000581097109217648	-0.00204276535633426	-0.0026404980058247	-0.0032650600873873	-0.00359714424493979
0.905434109347443	0.0945658906525574	-0.288535848844625	0.0843140388007054	0.0202546897546898	0.0100355017821685	0.0394099911816579	0.0343112874779542	0.023719594356261	0.0151450957684292	0.00571548755166407	0.0055352316818984	-0.0216777328466741
0.568045527133418	0.286129624005746	-0.125812697328223	0.270704622426303	0.0151457951305295	0.0222817148292498	0.0884048945279509	0.0639875238461415	0.0319531141063699	0.0187137549798896	-0.00102972431240367	-0.0220573142456301	-0.0303485703331091
0.0116334404720077	0.025228406906578	-0.000197765805235259	0.0117864451103592	0.00412398278348177	0.0026498226288868	0.0118093717335883	0.00996871875625131	0.00845383614124843	0.00338690270618428	0.00802097577383937	0.00879052505642839	0.00542080050571375
0.894838207471541	0.105161792528459	-0.283824538613209	0.092468406285073	0.00143743225909898	-0.00522543370210038	0.0276661311527979	0.0109342893526226	0.0104017023717025	-0.0018940007215007	-0.00936928959928951	-0.0175799358049358	-0.0229168169212777
0.842270188453522	0.0846710955440254	-0.25710336472316	0.125221716308383	-0.00160998977509641	0.007365191598525	0.0318903524848426	0.0222508338491001	0.00758523089466179	0.0028776009117143	-0.0105399243022772	-0.0208465147281464	-0.0273972215703524
0.449433358131177	0.159826306738664	-0.0946788144831557	0.242945834889754	0.0103490165271496	0.00419816865975364	0.0624016842708454	0.0463797154880044	0.0191533614981932	0.00727359259345162	-0.00796485456074242	-0.0257296135025845	-0.0330617915915924
0.538809543382787	0.111024647714148	-0.125150846123458	0.243676482943174	-0.0046042844181633	0.00268987746454052	0.0575229969793439	0.0291815477328792	0.0150304987180701	-0.000957203476811386	-0.0222298198370471	-0.0282492135161226	-0.0459804699800843
0.102914221745787	0.0736231592992412	-0.0202053791786175	0.04857940352547	0.00932595521951463	-0.000183726992907141	0.0247685777727349	0.00530663885550361	0.0128292583573318	0.00457111411330374	-0.00594159144285986	-0.00396656700489137	-0.00701047524965595
0.0555295038322216	0.0108786010651574	-0.00554434208880399	0.0448038610799658	-0.000644158215480375	-0.00227020356119108	0.0147303739811707	0.00762439610547952	0.00201165156004518	-0.00145718088833573	-0.00524873574732289	-0.0079700644828289	-0.00900412308290396
0.302966458795081	0.106273321453809	-0.0482299488818839	0.228178003368525	0.01173850021298	-0.0116369861430348	0.0546395549531419	0.0452458018745052	0.0203049569949494	5.07570349725928e-05	-0.00341948322949664	-0.0256888638745402	-0.0253523125056349
0.882811728271728	0.0706650636730796	-0.278695894624468	0.0983358907758907	-0.00336528921695589	-0.0108531104258272	0.0183895986112651	0.0079382299596592	0.00141372175639976	-0.00710919982139158	-0.0167854305649042	-0.0275354514412763	-0.0307104748077861
0.925354373897707	0.0598680656025229	-0.301132216131745	0.0680752557319225	-0.00671552990219637	-0.0105049427116092	0.0030166562449897	-0.00501356396689723	-0.00358026041859372	-0.00861023630690283	-0.0145921703459938	-0.0366855012942757	-0.0197395466878799
0.142175559409631	0.0425279000765526	-0.0203101055991107	0.106673495751625	-0.00158038405138636	-0.00371680847751513	0.0303859709327995	0.0190087507256555	0.00805627540376047	-0.00264859626445074	-0.00624966804155325	-0.0158639219028993	-0.0219755747091812
0.894195858585859	0.105804141414141	-0.285055478699475	0.0908522895622895	0.0169398027898028	0.00699774891774885	0.0370479244829246	0.0238024218374218	0.0146125372775373	0.0119687758537758	0.00166054054014297	-0.000841224947891628	-0.0121014841367783
0.0126539993579226	0.00836391249985638	-0.00120878674493559	0.0118204690673483	0.00397383658131649	0.00290199807354025	0.00268968309705795	0.00430373171974814	0.00352473884360752	0.00343791732742837	0.00306016983623565	0.00313913570060688	-0.000951223802392301
0.906531957671958	0.0934680423280423	-0.289298056756635	0.0833431746031746	0.0185259259259258	0.0275873015873016	0.029909479717813	0.0285988624338624	0.0157753179536513	0.0230566137566137	0.00530821548821536	0.00694857540607541	-0.00264962642295985
0.549043370407674	0.2159590142488	-0.117172501258346	0.280725337381307	0.000600289364575901	0.00652070164742813	0.0668929995617114	0.0474526741190237	0.0165806010823732	0.00356049550600201	-0.0221059462782787	-0.0408944924350648	-0.0526643281618142
0.661753349259997	0.318456883776161	-0.16684675917287	0.231223088894212	0.0210297529854209	0.0186334996329619	0.0781070683067442	0.0931198455207618	0.0371203342877902	0.0198316263091913	0.00840451077553594	-0.011752556868375	0.015805705309117
0.328084628095891	0.103306610186754	-0.0522729686927929	0.264018774874262	0.0237840195280679	-0.0021563552670143	0.0667267101382925	0.0417082324011715	0.0259592744791098	0.0108138321305268	-0.00466358358496421	-0.03072642890843	-0.0373530762265041
0.888674937408271	0.111325062591729	-0.281332232797812	0.0947686604753271	0.00249970459689741	-0.000654761041427809	0.0277847186763852	0.0189307480174147	0.00840706651373313	0.000922471777734857	-0.00714448184531535	-0.016652751319315	-0.0188520447925352
0.576138916836954	0.284736545246707	-0.128967055773779	0.26875622353122	0.0153667687388434	0.0254045623412938	0.0870802068085471	0.0670983889101547	0.0438823963399645	0.0203856655400686	0.0039707469166651	-0.0172670695130782	-0.0395828555548651
0.574350441305792	0.283618960732936	-0.128962004265719	0.267052889554416	0.0240807666091968	0.0263029208302841	0.090147479435403	0.0686785759233968	0.0424905956574916	0.0251918437197405	0.00215213135071368	-0.00927775747595638	-0.0371797573107153
0.576296173038611	0.279907810319814	-0.12967470614599	0.266488875471358	0.0189630164930354	0.0241952787734973	0.0826727557905936	0.0601849347722153	0.0334783691828459	0.0215791476332664	-0.00452437956620433	-0.0172064479115071	-0.0305459493932857
0.0121712292837315	0.0237722011424503	-0.000333180104049218	0.0121310219526326	0.0109823376327877	0.00344377552792069	0.0140544725266173	0.0137372465094694	0.0123278352070907	0.00721305658035419	0.00963820328455919	0.00985073923551115	0.0059361056973596
0.557134935826966	0.272032309588311	-0.131699172431537	0.242675334351949	0.0110619758055491	0.00823158982498451	0.0683074614826787	0.0521376453709819	0.0339203893380875	0.00964678281526676	-0.00706042547830299	-0.0200263267537938	-0.0310060818164498
0.141771949115308	0.0443566531321525	-0.0198272529675985	0.106783874093319	0.00718059766478274	-0.001643414653103	0.0291674462750948	0.0171264627316453	0.0104253227075362	0.00276859150583986	-0.00664543179422805	-0.0115535097115825	-0.0182588020163774
0.542089770966792	0.219454429726197	-0.115434327250532	0.284669389712247	-0.00152691604121269	-0.00202004692157454	0.0644062354057633	0.0399154513609222	0.0170229352933093	-0.00177348148139367	-0.0243072595900171	-0.0308005800853008	-0.0613023499004621
0.117009301328866	0.0722581709508581	-0.0222413476881101	0.0662390672383041	0.014596412747464	0.00294875640048552	0.0257984546081789	0.0141536925192806	0.0136971980402676	0.00877258457397476	0.00543769775293235	0.00387059426529289	-0.00209960205798199
0.0862129411665909	0.0121770009773231	-0.016760185531401	0.0440806531552028	0.00166885749759389	0.000775924399100847	0.0154146987492853	0.0110109509681044	0.00392671251452339	0.00122239094834738	-0.00223637795691274	-0.00582979964240145	-0.00960045304433504
0.562460985443216	0.182455591989977	-0.122508023717848	0.271251096847518	-0.00761192303998204	0.0150018739015877	0.0725595863785368	0.0449156272122707	0.0249761060013121	0.00369497543080288	-0.0155966010274939	-0.034954577003278	-0.0476822343023804
0.0229088636166524	0.00617901699200097	-0.00534165145759792	0.010029998813661	-0.00274895354804513	-0.00076993164321755	0.0017555288600426	0.000223807570493301	-0.00127597365987722	-0.00175944259563134	-0.00112590039444781	-0.00180534544559332	-0.00384960222806127
0.659863863532236	0.317048970030475	-0.166427471744281	0.233241815811926	0.0230012155541939	0.0542465810517188	0.0818513434854744	0.0624640744287228	0.0300519751985557	0.0386238983029563	-0.00200185736699043	-0.0116880189812083	-0.025432410671411
0.301285149838693	0.0515798537608123	-0.0420528027142045	0.265506704148393	-0.013811353061083	-0.0126727490677449	0.0531043563581758	0.0254502311332834	0.00793405054469526	-0.013242051064414	-0.0223386476892598	-0.0348936684306623	-0.0463139908851782
0.224600391517337	0.101738609430737	-0.0333916053204273	0.174271842337942	0.0087975290541025	0.000635917766519278	0.0483114912449142	0.0464650789967996	0.0414162822571344	0.0047167234103109	0.0187614958864085	-0.00814048251410901	-0.0142223959276699
0.132012823069598	0.0865024439355927	-0.0231982034175308	0.077407337429371	0.0202064678374868	-0.00214746717721317	0.0530911471024304	0.0104672020627135	0.0123826260120712	0.0090295003301368	0.000149848678744902	-0.00757033201527274	-0.0115726183758366
0.0704190547758114	0.010983192954837	-0.011669133778868	0.0416811928714941	0.000401985384310799	0.00184180926710154	0.0134804477212409	0.011016874524774	0.00755318349518425	0.00112189732570617	-0.00133347399189326	-0.00570601388596963	-0.00700460944672165
0.0778541265052834	0.0418057176931191	-0.0170182265641929	0.0299299272066843	0.0153357157631901	-0.00594319515282404	0.0130669291045076	0.00731317916440197	0.00123101024563477	0.00469626030518305	0.00439173033391763	-0.00871801214482912	-0.0116556908292049
0.0372592767126764	0.00935857402956478	-0.00303104156137438	0.0202983792253494	0.00169596235640973	0.00211771087207813	0.0110383609049788	0.00724394071887648	0.00406013514045867	0.00190683661424393	0.000415410740678072	-0.00294863484721161	-0.00511482928402757
0.320398802117172	0.0961956041722336	-0.0508923051747824	0.26159640514432	-0.00284772924888399	-0.000531161481429843	0.068981660867058	0.0472225638345788	0.0299791827666821	-0.00168944536515692	-0.00528364629727462	-0.0343419875252111	-0.0372167897380441
0.397612750315813	0.0772974556984108	-0.0685608290766673	0.291313366547486	-0.00632192971621537	-0.013696428889519	0.0600137206354541	0.0363780778027514	0.0170351323356064	-0.0100091793028672	-0.0226308460294813	-0.0437004579559106	-0.0577515944152092
0.298595879331646	0.0459574845278926	-0.0468790745538167	0.228120914005736	-0.00353280100814346	-0.0174360445748482	0.0492481164586361	0.0240398481200416	0.0135441854042954	-0.0104844227914959	-0.0183658012461622	-0.0302015934761907	-0.0421717086926893
0.0230824574443609	0.00581907889147157	-0.00498579449342963	0.00990449122918508	0.000982520928767609	1.90742959862295e-06	0.00115032849911658	0.00276848912288894	0.000171353630503749	0.000492214179183117	-0.00183509996566768	-0.0032395511673359	-0.00335797518690042
0.64420407697745	0.178177343904235	-0.159115423089809	0.234183860695472	0.00596940223859321	-0.00600926596697116	0.0575950252468611	0.0392167761398283	0.0229328380103591	-1.99318641889157e-05	-0.0192705760501398	-0.036012071992245	-0.0574418822417949
0.000180861912026633	2.79250208614431e-05	5.32682667977124e-06	8.80812108050455e-05	4.33408545740034e-05	3.9117711092193e-05	0.000105877820594623	7.88894896140781e-05	1.67669183327697e-05	4.12292828330982e-05	3.37073509073246e-05	6.7797902727164e-06	-3.27383584974422e-05
NA	NA	NA	NA	NA	NA	NA	NA	NA	NA	NA	NA	NA
0.0715745855028298	-0.000702323496997878	-0.0143843443518909	0.0322583218774576	-0.00333840703655845	-0.00419891592040303	0.00640124318676109	0.00480137162531538	-0.00178529075325801	-0.00376866147848075	-0.00607941764604027	-0.00918402166380132	-0.0114903609644396
0.933320476190476	0.0666795238095239	-0.303864675674649	0.0625461904761906	0.0124486243386244	0.00564894179894182	0.0199595238095238	0.0143778395061729	0.0127213844797179	0.0090487830687831	0.00482320185986862	-0.00796002725669376	-0.00597248677248663
0.0286300256115155	0.0324854560268243	-0.00344927499913922	0.0179180482900843	0.0389962696082103	0.0100054082470952	0.0156254068848652	0.0100365354366649	0.0106978157746218	0.0245008389276527	0.00914979827302038	0.00769165771490543	0.00542691639433335
0.853181907968575	0.146818092031425	-0.261565690301076	0.120218885682219	0.0142701426968093	0.00695813174479842	0.0391545735129069	0.0284220224836892	0.0247881552960475	0.0106141372208038	-7.85881710881897e-05	-0.0108614449010837	-0.0153112895948438
0.0233646044220527	0.00630370088579619	-0.00498866783045972	0.00965491135615644	-0.00122454865300422	-0.0019690965709509	0.00253016881579589	0.00134578071994625	0.000998536699873528	-0.00159682261197756	-0.00249532026817176	-0.00103195749043185	-0.00323196921673464
0.0525686523577324	-0.00453503722245251	-0.0089574123100179	0.0269660077742393	-0.00539493769618997	-0.00495354681412397	0.00490639388479119	-0.00113159785505805	-0.00262862526369135	-0.00517424225515697	-0.00750524064193323	-0.00945669728148509	-0.0117314750390141
0.404499429593629	0.0750366942150045	-0.0711101618479889	0.28931966911869	-0.0125171025415551	-0.00459087468961372	0.0574900659701471	0.0329812481335053	0.0110298531745214	-0.00855398861558443	-0.0240336593283488	-0.0405197180453254	-0.054031674634619
0.90431860670194	0.09568139329806	-0.28860762442267	0.0857517636684303	0.00252775915442582	0.00781021028354367	0.0272517949334616	0.0208552653519321	0.0132433906525574	0.00516898471898475	0.00178728647895321	-0.00611411625411618	-0.0140655464905466
0.104674594667247	0.041077021132444	-0.0148501731413343	0.0792717190198874	0.0102245641688845	0.00668001289410114	0.0311482991125117	0.0209867368963011	0.0138555993025818	0.0084522885314928	0.00411716316019353	-0.0012172841777682	-0.0039404978957045
0.647106230167206	0.177979608602832	-0.161392872107547	0.235016015535721	-0.0111770345856579	0.0111731518208339	0.0590980119246267	0.0314295179433993	0.0169121237537232	-1.94138241194075e-06	-0.0114244178726282	-0.0317972265070323	-0.0389078311024393
0.534241985571144	0.125480371366149	-0.112825187294228	0.2808153302415	-0.0011623961086269	-0.0158949922471721	0.0612013179134639	0.0313453429825868	0.013471349725885	-0.00852869417789948	-0.0267473789371048	-0.0479770759119107	-0.0628716001185237
0.561893964020098	0.264036088403829	-0.133017084894792	0.238880378027377	0.0132284194374868	-0.00709780874218147	0.0562531465030847	0.0505350709466439	0.0286945150372881	0.00306530534765259	-0.00754017386073502	-0.023402672365417	-0.0312630223996491
0.110814108812141	0.00946644687958265	-0.0157864964686906	0.0768960900541655	-0.0101813640486486	-0.00143267400376745	0.0168478404886371	0.0106097500188029	0.00166872483935293	-0.00580701902620805	-0.0109657980026571	-0.0169505586638595	-0.0191195839295156
0.367707498340555	0.137449148752442	-0.0694433879238939	0.23813950058143	0.00438577172036897	0.00445027649853941	0.0593021538925648	0.0401374891476362	0.0224019464965159	0.00441802410945419	-0.00985326884892768	-0.0261976396939085	-0.038455678330478
0.905939276895944	0.0940607231040564	-0.290081278157457	0.0835062257495591	0.0219917283950618	-0.0265982499455645	0.0293865961199296	0.0172248324514991	0.0178945378387044	-0.00230326077525134	-0.00523583453583454	-0.00493587461920786	-0.00546489054155719
0.445582923547071	0.188295401131785	-0.076923647091904	0.313924384555515	-0.00284880550944305	0.0047530215884245	0.0788297929967864	0.0471615486725059	0.0259078980143143	0.000952108039490696	-0.0160556470055387	-0.0267046802441694	-0.049206410871272
0.196229621105185	0.0679006125246899	-0.0290866534276223	0.150110184358163	-0.000353825190493123	-0.00231674310594163	0.0398763007028936	0.0235867606298601	0.0114213007994933	-0.00133528414821737	-0.00605781085965154	-0.0111489035922012	-0.0287804595927073
0.299108313631667	0.0487433649012754	-0.0422051876278349	0.26203251221145	-0.00671271014781477	-0.00781905534678429	0.0551492453064139	0.0311113421205977	0.00978170407375056	-0.00726588274729956	-0.0245245303532533	-0.0357566731675861	-0.049185727056046
0.925086860670194	0.058752977963155	-0.300122776927301	0.0679808641975309	-0.00640791868262458	-0.0108019617419617	0.0105138624338624	0.00281660573993903	-5.23472823471538e-05	-0.00860494021229308	-0.0136474802974803	-0.0215505914196265	-0.0269726856568497
0.578279676740941	0.363002041210836	-0.130073520354467	0.270562758615258	0.00259375818148788	0.026651314159902	0.0943255817678779	0.0940972013180252	0.040292684915	0.0146225361706949	-0.00540125429741534	-0.00620044056593128	-0.0286474846820143
0.115717391633748	0.0897658906743795	-0.00963575450430725	0.110843707597538	0.0112246477482325	0.00753749623313413	0.0427090334074256	0.0329389283516072	0.0139206519114086	0.00938107199068333	0.00143061588056914	-0.00321907627669321	-0.00976937220748761
0.573673710551891	0.368482906300078	-0.126965760628392	0.272642939409931	0.0233592430270833	0.0204867508104398	0.0909066923869084	0.0610211160420471	0.0446864810991774	0.0219229969187615	0.0021126851525568	-0.0108299827889022	-0.00467427886518545
0.0771172199830044	0.0541760936109536	-0.00761550916479205	0.0519470876047093	0.018694947432765	0.00197899974124216	0.0343610294888849	0.0259716795908198	0.0112298054724448	0.0103369735870036	0.000741215258279679	0.00372300631898322	-0.00153557383249177
0.202650931919025	0.0773326609811562	-0.0314694575150216	0.149940109340358	0.0216264832070088	0.00815064498895476	0.0537900531458509	0.0337632202731232	0.0238586101242489	0.0148885640979818	-0.000537906815537254	-0.00117514506375951	-0.012943169586998
0.857517300847301	0.142482699152699	-0.264047113873305	0.117609789099789	0.00104929568978596	0.00904914616247954	0.0388251811151811	0.0282441916108583	0.0156678562795231	0.00504922092613269	-0.00389245176573605	-0.0143286113472776	-0.0247569073518907
0.0241173761665392	0.0306180075749787	-0.00277163766375074	0.0155481907166998	0.0138286302944298	0.0132587371028239	0.0136927234192099	0.0157266587882159	0.0145977451449338	0.0135436836986269	0.00698467411071539	0.0066762878920015	0.00750722902358343
0.539035012625086	0.226004973633735	-0.114781719214317	0.282477438923957	0.00283236206403836	0.0070788461848581	0.0664319223061279	0.0486455280046636	0.0277487651556177	0.00495560412444818	-0.0134744584214713	-0.0320707865321661	-0.0452542782126911
0.538768162036894	0.228268138042089	-0.114293381183821	0.284799639694012	0.000136571812448416	0.00685854826113186	0.0797968905417668	0.0479315710962499	0.0263080079060951	0.00349756003679014	-0.0144455761497864	-0.0313554002457335	-0.0480912502153662
0.0115680643417939	0.00813019896270079	-0.00121491779362524	0.00615296801930821	0.00214941187822732	0.00280493876682758	0.00496359460671721	0.00295054356648808	0.00342788690764238	0.00247717532252745	0.00228285966609202	0.000571836909417084	0.00166066436137247
0.0119426138106146	0.00835681824829076	-0.00148591069537546	0.010955628535863	0.00385533961066488	0.00238251926942452	0.00481304822810958	0.00462090937006938	0.00461633562630172	0.0031189294400447	0.00051141449416421	0.00361551251877986	-0.000979283917437235
0.89160898348565	0.10839101651435	-0.281929616598014	0.0941180006413338	0.0136604264870931	-0.00194329294162632	0.0423029389129388	0.0281808401475068	0.0186568550585217	0.00585856677273333	0.0172599351882685	-0.00772989997293927	0.00215869387272893
0.298030428514766	0.0477189453653958	-0.0421300009433843	0.263888116412386	-0.00875263382542985	-0.0108556945740324	0.0527848797892872	0.0258121873526152	0.00984796262113735	-0.00980416419973112	-0.0198800611893922	-0.0368890984008365	-0.0462800096701191
0.574454932524137	0.284207746333915	-0.126835017846636	0.270881440100313	0.0147156886941422	0.0225365710210728	0.0905072284892138	0.056036164746834	0.0354157005405649	0.0186261298576075	-0.00291667665812911	-0.012602310362819	-0.0314600833771489
0.39902628984801	0.0747695306270509	-0.0689405551765209	0.289696814945373	-0.0113030515215392	-0.00323674454091205	0.0563255394007071	0.0289816377524417	0.00833847472515903	-0.00726989803122563	-0.0289453527018103	-0.0420544408245625	-0.0561252690552614
0.00834827226932284	-5.08734672957992e-05	0.000131847570860162	0.00408912162905687	-0.000272169515885606	-2.58878766125348e-06	0.00332694913044347	0.00189104081670032	0.000873893497060485	-0.000137379151773429	-0.000835575135953164	-0.0013715801551667	-0.00187831643938958
0.125934373888869	0.00956889870039801	-0.0218938032877722	0.0766242534017326	-0.0053128843211038	-0.00734617767682756	0.0181903974465286	0.0093836767236555	0.00179806265358676	-0.00632953099896569	-0.0113860614320154	-0.0163282935926762	-0.0222488827593215
0.307493859973056	0.106489164285876	-0.0503909578853119	0.231318379909525	0.027673818569962	-0.0136602732581525	0.0702817671483265	0.0288981188808807	0.0242808760348011	0.00700677265590477	-0.0100972419923752	-0.0189117664541982	0.00231486941141412
0.477848479162319	0.261547225684168	-0.102878878439235	0.257599565523581	0.0164656153784725	0.000393481442956312	0.0736606629413367	0.101927077880894	0.0347484664707169	0.00842954841071436	0.0381841971978862	0.0217030796653635	-0.0197817740260154
0.107523866932583	0.0114021645866078	-0.0182667514327475	0.0663221127752898	0.00274819113575785	-0.000205991959187246	0.0209412624742685	0.0149771752692244	0.00706649937187966	0.00127109958828531	-0.00215547689491849	-0.005922984641481	-0.0110736373540126
0.0773953304027759	0.0544219726429016	-0.00766871485606674	0.0519170875089937	0.0167090739520417	0.0029087978225068	0.0352206066226133	0.0235254671755409	0.0172672765992482	0.00980893588727427	0.00735968763243337	0.00282940764810689	0.0252737307792121
0.101678282233451	0.0624992214953163	-0.0200721394859478	0.0478038948147746	0.0101218329957462	-0.00356988970975954	0.0187583723608359	0.011675012467344	0.00564734213870755	0.00327597164299333	-0.00585036431947061	-0.0109114435289217	-0.00764841980422674
0.0781084719551874	0.0564700583143506	-0.00768336544169225	0.0527146548191052	0.0195334734409698	0.00831752231272344	0.0338477760471246	0.0218165143924533	0.0124132696194677	0.0139254978768466	0.00483677219967509	0.00848537014104374	0.00902358145302776
0.00876012544644178	0.0231057255858673	-0.000422900727755676	0.00751867441315093	0.00633049640163058	0.00668281826454644	0.00894859760764003	0.00846865967913118	0.00590220357438453	0.00650665733308851	0.00487548741806984	0.00449406769227918	0.00297234190198075
0.137769006360409	0.0157038684852638	-0.0125200385942801	0.127111130848679	-0.00544854173913803	-0.00248081651466642	0.0345616731208988	0.0204296188730193	0.00705869878183832	-0.00396467912690224	-0.0130321983412877	-0.0191331858187242	-0.0271659506631855
0.0119005618328082	0.0343544064123042	-0.000590768950628425	0.0125525906809415	0.0152279169291463	0.0123457376662509	0.0149033438364814	0.00970164524222598	0.011281738292779	0.0137868272976986	0.0123023922201107	0.0106048839796202	0.010738719935645
0.892989639002972	0.107010360997028	-0.282843367844819	0.0906406255472922	0.00387321257536943	-0.00587982552248811	0.0258892675226009	0.0210952327302327	0.00611163071496401	-0.00100330647355928	-0.00305706238206238	-0.0116191266757933	-0.0162965500748344
0.411831164191264	0.118990192460062	-0.0749612503964631	0.290857183147671	0.0236573456573307	-0.00701947861633684	0.0624365494864505	0.0356132618654219	0.0285626469041595	0.00831893352049695	-0.0108473696138494	-0.0193392823481662	-0.0488828819776244
0.451133524752738	0.243892978634854	-0.0944610937133127	0.243504911108942	0.00930828461811983	7.99429123347628e-05	0.0688333721678662	0.044198058503175	0.0275070583797954	0.00469411376522733	-0.0117184384930509	-0.0287110858203942	-0.011971576611037
0.543171811091786	0.110229355717584	-0.126844007168037	0.245932324095562	0.000130467795113831	-0.0414530493894881	0.0585700575554285	0.0368012411103148	0.0122020196473146	-0.0206612907971871	-0.0627738121991284	-0.060040127910017	-0.0454774867356796
0.546870507634288	0.217152920523679	-0.116881179432392	0.282049709982463	-0.00821395476836217	0.00514123095439478	0.0701747518886845	0.042955886423799	0.0219848793046239	-0.0015363619069837	-0.0208687341800285	-0.0411321651052615	-0.0607624584919555
0.55996842509373	0.190675142492308	-0.132510289868138	0.241645159255243	0.0177057990586521	-0.00941590818525906	0.060394109088872	0.0451723147472953	0.0206146057143761	0.00414494543669652	-0.0163888356092672	-0.0342184415051037	-0.0312191881319017
0.0156249874872345	0.00197472072949507	-0.00437895258665576	0.00217527161335461	-0.00155014296143987	-0.00214109153398163	0.000185844829448022	-0.000705968618265008	-0.000917232767181406	-0.00184561724771075	-0.00148806407843676	-0.00167840971325742	-0.00203986517714425
0.933019276895944	0.0669807231040564	-0.30574693385766	0.0614410405643738	0.0153987125220459	-0.00296890652557313	0.0212138624338625	0.0253372310405644	0.00552447466114137	0.00621490299823635	0.00110023291523298	-0.0108205603655603	-0.0126506079849708
0.0685772448423324	-0.00259072589029143	-0.0142047445776266	0.0291020770510674	-0.00309932798812071	-0.00537732095291373	0.00595424046175075	0.000169461628066608	-0.00476738569463077	-0.00423832447051722	-0.00826612697500805	-0.0116739278729992	-0.010732824760403
0.887990514917182	0.112009485082818	-0.280573248980369	0.0953841493074826	0.00848407256726091	0.0064195909029241	0.0225861814420147	0.0145764692098025	0.00948100903969318	0.00745183173509245	-0.00692906821573491	-0.0121165862532528	-0.0202879929959006
0.212859428733436	0.13661328158778	-0.0363079387200951	0.146760892155077	0.0155995119797822	0.00259835256937219	0.0487678870343854	0.0294853331777514	0.0196654124622792	0.0090989322745772	0.00513129348911184	-0.00866280477817649	-0.00730275519030282
0.851350363957031	0.148649636042969	-0.261811491878641	0.121226091069424	0.00798797178130506	0.00870568014411144	0.0414142809042809	0.0327811151194485	0.0185971498131497	0.0083468259627083	-1.70586496025527e-05	-0.0140095828275546	-0.0211501492516198
0.0285690119317857	0.0336837863883735	-0.00352297047296222	0.0183946052127067	0.0173946380501706	0.0100214634835931	0.0160074499004245	0.0142860846121441	0.0131969654688042	0.0137080507668819	0.00888151891109755	0.00870200317092657	0.00863221378313752
0.457745793926242	0.317987945476797	-0.0831711454527087	0.310847844675936	0.00538966880259339	0.010036831807276	0.132064364828679	0.0530173283699264	0.0637856929930471	0.00771325030493469	-0.0140168424189873	0.0235837991728173	-0.0424001557712161
0.230658733132613	0.103546965928271	-0.034009177327927	0.176774404654952	0.0214802406999559	0.00665121556154485	0.0627915201096827	0.0365107571115441	0.0277695508935093	0.0140657281307504	0.0151309017559963	-0.0180927163743079	-0.000611469758941857
0.0722993302606703	0.0521747362054286	-0.00768321263458992	0.0567461292144172	0.00684620986303079	0.0104172210389824	0.0341888383035419	0.0147424510972395	0.0113533359198404	0.00863171545100659	0.00188972164338921	-0.000967669705012567	-0.00065873988294525
0.924963738977072	0.0596332666603873	-0.300808749391952	0.0688669488536154	-0.0106046143979478	-0.0130901058201059	0.0114287301587301	-0.00407520287628138	-0.00378486883486895	-0.0118473601090269	-0.0249480057286482	-0.0235225667234003	-0.0436747565791813
0.122056325775962	0.00741821475585407	-0.0205829957424247	0.0760616852620557	-0.00724313638014477	-0.00661470226236198	0.0187537269945904	0.00809461310695024	0.000528529971697514	-0.00692891932125338	-0.00863808461874106	-0.0171956528189304	-0.020347469185561
0.0432497660524036	0.00409746977257934	-0.00957757988782129	0.0171474709794413	-0.00237308897450173	-0.0026204028740707	0.00500938268750011	0.00202869980270915	0.000506537366294531	-0.00249674592428622	-0.00300421956018646	-0.00463420007366106	-0.00620853443032079
0.0688641342891451	-0.00195176096356463	-0.0142811969707934	0.0287318055533777	-0.00629248805067564	-0.00444112311209582	0.00434051903217487	-0.0007396859547633	-0.00257665754124886	-0.00536680558138573	-0.00852185821777446	-0.0104529906684363	-0.011262504861945
0.049935575129421	0.00660701989197705	0.000716493329024959	0.0609107879278274	-0.00027191249228526	-5.79523074454788e-05	0.0186320110218565	0.0114206859996119	0.00527182806599844	-0.00016493239986537	-0.00461069940868828	-0.00828676629124264	-0.0106400536116782
0.230657582301884	0.103057788096559	-0.0349298460045069	0.176038121797937	0.0281897166837657	0.00722170529237542	0.0655475930276253	0.0408796039598765	0.0246958756161611	0.0177057109880706	0.00507061333493389	-0.00559747502962571	-0.0270790758433643
0.216105301084456	0.024888607276482	-0.0205404019163181	0.233284383913495	-0.00646378915976506	-0.00664876850208077	0.0510326090708927	0.0316820164124196	0.0111254880074973	-0.00655627883092291	-0.0161697452193004	-0.0277239687764817	-0.036517749687208
0.137043749243384	0.0437179258888487	-0.0188509142669952	0.107325033734494	0.00111860669520147	0.000616540398644561	0.030785258864827	0.0206233324323948	0.00943152448524537	0.000867573546923017	-0.00793213279707605	-0.0141140221917313	-0.0185766290178239
0.906300105820106	0.0936998941798942	-0.289233680262205	0.0845528042328043	0.0102853791887125	0.00512665038665039	0.0269257054673722	0.022666441398108	0.0160082844316178	0.0077060147876814	-0.00141825141089857	0.00367429773929773	-0.0145354974654974
0.109767773156593	0.00873805165275521	-0.0157601033331637	0.0770493348082137	-0.00553954612899607	-0.00807604073340451	0.0181198970926545	0.0080361491870234	-0.000971946781069863	-0.00680779343120029	-0.0132389718972108	-0.0162116783836218	-0.0231877144664071
0.131493375035505	0.0867580341899877	-0.0226122476906135	0.0776549773669592	0.0261573833090648	-0.00651351126433738	0.0224931473982088	0.0186255443115267	0.00748993270198242	0.00982193602236373	0.0139067820414273	-0.00726735126863651	-0.0125622998871347
0.931924462081129	0.0680755379188712	-0.303684496179187	0.0629199823633156	0.00914278659612	-0.00469219817219824	0.0224651146384479	0.014310405643739	0.00958064373897705	0.00222529421196083	-0.00279427449094116	-0.00873793052626393	-0.0170266339071241
0.0362673171601552	0.0133719296678285	-0.0101974995860515	0.00516018415290389	-0.00085081819718031	-0.00424079188885709	-0.000293969133952833	-0.0011373866987806	-0.000784324868063561	-0.0025458050430187	-0.00257234651102694	-0.00416307250516526	-0.00202436963869091
0.113952984706503	0.0907791078459024	-0.00883467435908521	0.110472553300896	0.0187646730515755	0.00634897636568117	0.0831531969917649	0.0439672503152671	0.021310269734658	0.0125568247086283	0.00590102289154841	-0.00137958304528646	-0.0054524546537225
0.904968042328042	0.0950319576719577	-0.289083190145544	0.0854996825396825	0.0218377954144621	0.00140309739643074	0.031299467692801	0.0389016931216931	0.015192135767283	0.0116204464054465	0.00543512105178778	0.000736988196988198	-0.00370827943661267
0.6582612045133	0.271478216252575	-0.165367555316914	0.228851018395084	0.0299611183433439	0.0211719254930447	0.0745571438654604	0.0649170571750622	0.0377935619398481	0.0255665219181943	-0.000349303073679974	-0.0162547243514902	-0.0305521279834009
0.120109633545984	0.0938658549243209	-0.0105201773745822	0.113771378872533	0.0194340841086951	0.00487712391889668	0.0389384636891157	0.0313555510207268	0.0223638998217996	0.0121556040137959	0.00211857931669962	0.00105271154187828	-0.00944794543808661
0.903951199294533	0.0960488007054674	-0.290005233539429	0.0854113403880071	0.0242725044091711	0.0054530784030784	0.0342808553791887	0.0188950970017636	0.0174559435626103	0.0148627914061248	0.00361365400032065	-0.00263331575831582	-0.0160357537040533
0.0367396817961338	0.0211170217544493	-0.00200640023113434	0.0214920494099312	0.00303626101330409	0.00648811597345057	0.0152195614607276	0.00997109534097916	0.00862016319754732	0.00476218849337733	0.00204930020156076	0.00272083014419435	0.000649112918693455
0.932673209876543	0.0673267901234568	-0.305270546658509	0.0619564197530864	-0.000873843440510225	-0.00438611992945326	0.0176295414462081	0.0125909700176366	0.00568157848324513	-0.00262998168498174	-0.0105801881451882	-0.00629720458553795	-0.0171818396418397
0.20011819118001	0.0761306553322779	-0.0304264061818943	0.150165943123436	0.0108050533075723	0.00653296219280908	0.0503888221597347	0.0330121576970404	0.0229745956856845	0.00866900775019067	0.00821819374590926	-0.00674710780094359	-0.0100113228477885
0.577234899509839	0.274715207661634	-0.1284435283697	0.270543957434175	-0.00499923209999675	0.0112038873991391	0.0772036391766322	0.0601041046462878	0.0289292845932682	0.00310232764957119	-0.0124135061054815	-0.0348531132839572	-0.0513061253293652
0.889875582072249	0.110124417927751	-0.282197373691003	0.0925000793034128	0.00544284533186501	-0.00809444234777568	0.0252085537302204	0.0160195101195102	0.00845443624276954	-0.00132579850795533	-0.0113608904740483	-0.016399483426052	-0.0235912105195001
0.449411756104396	0.154774311950746	-0.0938518034073115	0.247233348694928	-0.0027618628750371	-0.00997723449985966	0.0602465506782596	0.0334512130979429	0.0154939815946074	-0.00636954868744838	-0.0158682856712107	-0.0344905546039675	-0.0449722102309759
0.544538556990721	0.109274862328463	-0.124556877803746	0.244450260843327	0.0025136106644893	-0.00540136773679389	0.0133361759532039	0.0120968481742139	-0.00982387984249566	-0.00144387853615235	-0.0660896467309423	-0.0443780024137205	-0.0670774728789446
0.399030664966634	0.073224334360993	-0.0691516329910042	0.290983694965373	-0.00495167314305606	-0.0112606134382793	0.0541105795359109	0.0361085985748812	0.0101094468012772	-0.00810614329066767	-0.0252668903015729	-0.0510016541157787	-0.0616521231029839
0.0313495199767902	0.00997950884157724	-0.00836408456615488	0.00764094834343662	0.00315850829649934	-0.00400466137617742	-0.0017462055350306	-0.00106332521040351	-0.00238676651091619	-0.000423076539839043	-0.0039188388818072	-0.00392360929207313	-0.00578501898169028
0.00113473896141324	2.46837352775261e-06	-5.66889265099461e-05	7.85583220521116e-05	4.68309104464134e-05	5.3142794450491e-06	0.000385378292268459	0.000190366363631076	0.000124334893005218	2.60725949457314e-05	-0.000108171050363234	-0.000178138413234499	-0.000298734615980915
0.895057522847523	0.104942477152477	-0.284196410187593	0.0908592496392496	0.00138499919833246	-0.00910094857708887	0.0219891261824595	0.00828964405964405	0.00381897355730687	-0.00385797468937821	-0.0142525832679341	-0.0210430543022699	-0.0312999677418099
0.30624464958986	0.105050558232004	-0.048887124036349	0.229947057078657	0.0119066672214468	-0.00902933176356618	0.0662228696981711	0.0412108460851708	0.0248889245418414	0.0014386677289403	0.0299110853173302	-0.0227612413662596	-0.0259809077154168
0.444984412591816	0.154966663181494	-0.0930947986136799	0.246922905304018	-0.00982180172253649	-0.00971419938390483	0.0584471073953922	0.0332924882097798	0.017241295021749	-0.00976800055322069	-0.0226918007994277	-0.0337465603863673	-0.0409662429449927
0.901881869488536	0.0981181305114639	-0.287868490521607	0.0863199823633158	0.0118277209210542	-0.000556493240352784	0.0220874931858265	0.0161794990702834	0.00708781644281653	0.00563561384035072	-0.0008234952701619	-0.00463278530111855	-0.0070071204104537
0.0323202101499693	0.011229418059529	-0.00886202651636026	0.00792689127862519	-0.00339704061392522	-0.00248272446390077	0.000433902249986649	-0.00215132293419967	0.000518803260700113	-0.002939882538913	-0.00101512259129161	-0.00557435773086691	-0.00489557276595741
0.576718976241833	0.275962873827376	-0.128347914772403	0.270104074234844	0.00775309402650837	0.017247575758553	0.0811017855317139	0.0578121951554132	0.0350617608496907	0.0125003348925307	-0.00867614341288137	-0.0162859126550293	-0.0393745120627044
0.932457742504409	0.0675422574955908	-0.304130652985642	0.0620311463844797	0.00731061728395055	0.00249924162257498	0.0189577601410935	0.0123589594356261	0.00544518881626721	0.00490492945326282	-0.00228783950617284	-0.00902268077601409	-0.0166267514584182
0.13243157325008	0.0874973004341991	-0.0239101367040297	0.0764378357363249	0.0299802172828299	0.0297112829607238	0.0388860873676348	0.021842621084452	0.0139656120361787	0.0298457501217768	-0.00118903172739501	-0.000986184592594919	0.00381763751798989
0.905068941798942	0.0949310582010582	-0.288913297556756	0.0853479894179895	0.000120784030784082	0.00866335097001758	0.0269464285714286	0.0193241615791616	0.0148047546897546	0.00439206750040089	-0.000723542198542204	-0.00962133958633959	-0.0116359526892861
0.315590362788512	0.0499532764142623	-0.0461783440169753	0.264679880449502	-0.00676771729102021	-0.0103792728290802	0.0546482463007112	0.029022726774792	0.00764466341604064	-0.00857349506005023	-0.0215237936327292	-0.0324022293411104	-0.0476848388038557
0.93277188712522	0.0672281128747796	-0.304614461966872	0.0629614462081129	0.00823336860670187	-0.000119876543209885	0.0183401410934745	0.0133788007054674	0.0009467780984449	0.00405674603174599	-0.0035921320037986	-0.0189057807624473	-0.0175771059804393
0.111184683135015	0.0161182678671762	-0.0195207022045969	0.0676948012602018	-0.000485774424045321	-0.00184053312545826	0.0191539748352633	0.0130444063674127	0.00240983751075882	-0.00116315377475179	-0.00387979814535185	-0.0105799596976124	-0.0121570489362712
0.0715877051664334	-0.000569098462638432	-0.0113768332935398	0.0439776280658525	-0.00483963899146837	-0.00577114037429691	0.00929002185490461	0.00502713020081282	0.000315897721380395	-0.00530538968288265	-0.00974854748744338	-0.0102866320755424	-0.0130887900426256
0.658730135101462	0.3205447152732	-0.164295697429973	0.233328134119284	0.0219167827422112	0.0577251585166905	0.0897488239669778	0.0571508536248819	0.0384362722582617	0.0398209706294509	0.002351889185915	0.0197504848126144	-0.0380912433067817
0.931541781305115	0.0684582186948854	-0.303930208916454	0.0628508112874779	0.00572439153439164	0.0065445679012347	0.0151178795895464	0.00308617283950618	0.0105857407407408	0.00613447971781311	-0.00959201348034666	-0.0118282532282532	-0.0111140748757415
0.0400751050231431	0.0294479115668843	-0.00235873186380033	0.0256567392758732	0.0174215015796804	0.0105240439725819	0.0229361120808574	0.0148131568128769	0.0139195079965482	0.0139727727761312	0.00730559193441246	0.00681786019731685	0.00400579404907966
0.418787905261399	0.116212512061655	-0.07624362050533	0.286246215498016	0.0145604454391739	-0.00885438941293482	0.0688906268824113	0.055098121694138	0.0268051123583213	0.00285302801311954	-0.0150642730986639	-0.0294567007441003	-0.0403002000721556
0.0673263692266187	0.030713973170223	-0.0038273225366897	0.0550200085991745	0.0210144407162794	0.00266880743503675	0.0337506344565451	0.0246359770819146	0.0189095491272487	0.0118416240756581	0.0101841677005838	0.00244220983933689	0.000917452741256403
0.846794228857562	0.0832233332254516	-0.258324555324348	0.123025876962544	-0.00201021866353646	-0.00194883555553105	0.0293984963638395	0.0146596053621493	0.00659839703506371	-0.00197952710953375	-0.0178957256608266	-0.024486462770097	-0.0348974667246581
0.302831041820446	0.051687712873896	-0.0436390969560697	0.263156894118171	-0.00652001595308532	-0.00645671772943041	0.0479300053100117	0.0273211333798506	0.00616541141855176	-0.00648836684125786	-0.0176611921808681	-0.0360523850343654	-0.0543581898227008
0.0108094036897423	-0.000141408177979798	-0.0016385066830489	0.00599160182861709	-0.00196818912428607	-0.00185032174435119	0.000403339320098053	-0.000415947167774277	-0.00113008573184353	-0.00190925543431863	-0.00277087093319343	-0.00324930854844772	-0.00374907706416438
0.307290596850643	0.0499110377731787	-0.0384594231331046	0.285790162929652	-0.0034501641556795	-0.0010727783384295	0.0626077563512177	0.0365867712435921	0.0149068570886789	-0.0022614712470545	-0.0190199443699827	-0.0356147618708605	-0.048137939402872
0.0706870860941761	-0.00017689142264278	-0.0107740567890152	0.0436066316615849	-0.0045139470762522	-0.0045480624553761	0.0100731550062999	0.00358776409763228	0.000228908713601261	-0.00453100476581415	-0.00788136497463195	-0.0115979875838201	-0.0143668565206252
0.0010929622560203	-2.67521496486161e-07	-4.39577997789092e-05	7.55554912560607e-05	-0.00010883980247337	-4.22011510063593e-05	0.000410934331206019	0.000244409270301741	0.000219340647776593	-7.55204767398645e-05	-0.000173929255488756	-0.000147190103146468	-0.000297938242790661
0.852717832291166	0.147282167708834	-0.262694290076117	0.119944072470739	0.00649831489498143	0.0103613623413623	0.0394523697290363	0.0257759690926356	0.0212185559611049	0.00842983861817181	0.00483933535600189	-0.00998978514501703	-0.016240298279865
0.892692510822511	0.107307489177489	-0.283355446432402	0.0932863251563252	0.0020672727272727	-0.00186567765567758	0.0254333248849916	0.0148968204634872	0.00668253234419913	0.000100797535797614	-0.00877086808253469	-0.024485442668118	-0.0224177471294138
0.894291050184384	0.105708949815616	-0.283325852658033	0.0920301138367804	0.00957879108545767	0.00206197715864387	0.0334452982202982	0.0208338568221901	0.0157884583934583	0.00582038412205077	-0.00297053614141862	-0.00481589170089169	-0.0160286094841978
0.0285129780463351	0.031806339716717	-0.00313248021412653	0.0187758355890081	0.0124670702681931	0.00535684253609725	0.0182283021489756	0.0166642259433763	0.0127669331454752	0.00891195640214517	0.012354212741369	0.00994705786220574	0.00863762342163308
0.662929420560757	0.317878398069368	-0.167780197309359	0.230387690863537	0.029292490911461	0.0192924922262021	0.108479815699548	0.0557600886306872	0.0449699397222258	0.0242924915688315	0.00256602067100975	-0.00707156581731183	-0.0316064489966054
0.458057244524813	0.243391359201809	-0.0976467924813711	0.242691111130269	0.0189325651526158	0.0390013350392685	0.0631860747158915	0.0335621858766303	0.0234081545626612	0.0289669500959421	0.00935418062408722	0.00509462104342528	0.00506613012982482
0.037247513637165	0.0110188504925786	-0.00904639017848047	0.0126090901641919	0.00290828826616633	-0.00293094148343859	0.0013025207199619	0.00262335928701486	-0.00032506708945839	-1.13266086361266e-05	-0.00265513035713436	-0.00511639234310465	-0.00522930058004324
0.848998954625621	0.151001045374379	-0.259836920862801	0.123506812570146	0.00510469616802955	0.00904314142647478	0.0381581714581715	0.0340452031918699	0.0183511519054657	0.00707391879725217	0.000729717443050837	-0.00853648548981878	-0.0197596243879576
0.417667783972815	0.117043185707418	-0.0766574486979774	0.286620661046219	0.0204328896908175	-0.0118711242991947	0.103827903288363	0.0532205520368549	0.0429727011906315	0.00428088269581139	-0.00631128143532039	-0.0185211496845608	-0.0555769210524315
0.0117842396230804	0.0346035353790079	-0.000856137761350063	0.0124585032017192	0.0127548657381739	0.0146115880432249	0.0170275922731448	0.0142702814587784	0.0124075401501973	0.0136832268906994	0.0124883647859982	0.0114360471328004	0.0107281709364827
0.132205709291715	0.0863457883629243	-0.0226461450472384	0.0764015300617501	0.0114857342256984	-0.00218065577297752	0.0245576158419762	0.0186792881383711	0.0245913811471065	0.00465253922636044	0.000270985977356059	-0.00191918248341233	-0.0097727637932367
0.905392945326279	0.0946070546737214	-0.290031789213392	0.0849721340388008	1.8730158730218e-05	0.0122335626102293	0.0290462345679013	0.0189426102292771	0.0140227713644381	0.00612614638447972	-0.00390598765432093	-0.00810933291835236	-0.0177652439884324
0.0221694518312158	-0.000501034896091795	-0.00530550848836536	0.00759589043224802	-0.00225979341561127	-0.00246883608171946	0.000936565296225576	0.000988371069112166	-0.00199071604753465	-0.00236431474866536	-0.00245768452504569	-0.00352869268999322	-0.00516970464443746
NA	NA	NA	NA	NA	NA	NA	NA	NA	NA	NA	NA	NA
0.303801263176337	0.0464254733269739	-0.0492672102414962	0.233410709751549	-0.00525076227901333	-0.0102531909236074	0.051226064390049	0.0313632923125663	0.0080380490150595	-0.00775197660131038	-0.0270679669749703	-0.037075195665421	-0.0400638397892822
0.572127833397129	0.285661895389129	-0.125905296076779	0.272546102103996	0.00495016986429642	0.0150334443398793	0.0841232714081227	0.0661650169826896	0.0405384608324514	0.0099918071020878	0.00263808592203896	-0.0233832724625723	-0.0365891843418188
0.203843346024161	0.0268598507694734	-0.0206568392456388	0.199325355587646	-0.0026045993873412	-0.00262702199800163	0.0481217660316243	0.0284497834748688	0.00823375194426657	-0.00261581069267142	-0.0170785239138626	-0.025067690790563	-0.0350130408124518
0.9331239329806	0.0668760670194003	-0.305169477197175	0.0617279188712522	0.0179881305114638	0.0103698236331569	0.0205258553791886	0.0226031040564374	0.00767856261022926	0.0141789770723103	0.00393952380952378	0.0120128924162257	-0.00355112794612811
0.415333199607709	0.0750749433563228	-0.0745211668917737	0.287080140363866	-0.00998089786873813	-0.0275778482019386	0.051448954559971	0.0338988167837974	0.00722337995920963	-0.0187793730353384	-0.0286477111175625	-0.0459211077655146	-0.0530273709540199
0.541873194961666	0.325293315117752	-0.11573809867396	0.279605015164077	0.00566943930660102	0.0576181601921419	0.0741203198138367	0.0525397274592819	0.0285313843355489	0.0316437997493715	-0.00846621042908013	-0.00367728682481638	-0.0453304066559214
0.151835678189124	0.0580324989516814	-0.0211147199379746	0.118059606211804	0.00914848979574856	0.00289468361648579	0.0449713434258634	0.0277438687435111	0.0217886092633478	0.00602158670611716	0.00511021307112725	-0.0076563360752962	-0.0108289017485748
0.113886703129605	0.0906281058706405	-0.00899257728414736	0.1085350933893	0.0158557662881642	0.00839032084362626	0.0438142489830324	0.0294436003181914	0.0203567894442623	0.0121230435658952	0.00673539600555596	0.0346372741426124	-0.0100539507562208
0.0994824212973731	0.0622654971737108	-0.0194840334105291	0.0466772730715377	0.001874562342255	-0.00621387483032987	0.0155352518370412	0.0118697237916985	0.00236591040095423	-0.00216965624403744	-0.000937712945480298	0.00455134002213668	-0.00813625550145446
0.0757367369605229	0.056983457363197	-0.00727440441548781	0.0604830029736452	0.016201963761606	0.00160171133297002	0.0326709514501732	0.0201415970002757	0.0123223808976164	0.008901837547288	0.00163971660409222	-0.00048870524068198	-0.00831163121256413
0.0382264490684967	0.0130307187021221	-0.0108991389987487	0.00550963736273644	-0.00445930556844479	-0.00457748941781999	-1.71750694991715e-05	-0.000726171490708194	-0.00179043716684762	-0.00451839749313239	-0.0042733236663668	-0.00589078052422971	-0.00515953032898488
0.543046665454863	0.113473721597746	-0.12534107337421	0.245492381913901	-0.00744705459893213	-0.0526658346205322	0.0355355917903322	0.000775854707982804	0.0160688329519447	-0.0300564446097322	-0.0519224385160996	-0.0514760630947647	-0.0824874706772637
0.11421425956885	0.0905870479455103	-0.00888953554290682	0.111804380704449	0.0162075566822739	0.00556936345310781	0.0429463076346087	0.0277380568998109	0.0159994991951716	0.0108884600676909	0.00418489695978051	-4.37931440605693e-05	-0.00940442557314285
0.308083291134412	0.0497354234384255	-0.039824157206508	0.287002022562326	-0.00447338230173955	-0.00194908563885304	0.0629219816188641	0.0387792529156842	0.0124547446844987	-0.00321123397029632	-0.0206769403760548	-0.0334032903098999	-0.0515435161395288
0.324789090946984	0.0974546800942543	-0.0502689820647038	0.262690703519528	0.0225700503803427	-0.0180603578843945	0.0676209984960131	0.0441839952536586	0.0207814694167607	0.00225484624797412	-0.0125059918056453	-0.016330577561352	-0.000599777074021257
0.934153774250441	0.0658462257495591	-0.30598225953164	0.0595647442680777	0.00866998236331584	-0.0094039321789321	0.0188321781305115	0.0172873368606703	0.0074908289241622	-0.000366974907808126	0.00761680776014106	0.000422248677248716	-0.0112777716727717
0.433507685220241	0.0849278948873625	-0.0874456946690539	0.247072736486088	-0.00237906323825443	-0.0132804382647636	0.0564091699046592	0.0341402278975207	0.0139698082556157	-0.00782975075150899	-0.0213083313699221	-0.0313352343920106	-0.047700189612647
0.133996306315943	0.0852319273818276	-0.0235960844735249	0.0759762553375391	0.0167738944003203	-0.00984695796882969	0.0349149439042142	0.0137448190575535	0.0127389937179748	0.00346346821574531	-0.00038979001418693	-0.00221093739547609	-0.0150912022577483
0.376719793521884	0.222289047162102	-0.0739779721940677	0.233050968423472	0.0108489196464881	-0.000373056710410546	0.0604637422978367	0.040687976805371	0.0238984451360427	0.0052379314680388	-0.0139896281057676	-0.0200599388864951	-0.03241562439491
0.575414481133399	0.368907943371021	-0.127978187219522	0.270123204392675	0.00361048998586655	0.0268359807730868	0.0889163061608552	0.0641391097676212	0.0464250899762053	0.0152232353794767	0.00776388564080577	-0.00685577404658089	-0.0281393177008177
0.535753468237353	0.125670090819852	-0.114006375209273	0.278141083205859	-0.0139886441393592	-0.0174412528578155	0.0606256993082511	0.0328853632343907	0.00937119875715342	-0.0157149484985873	-0.0313255357436055	-0.0491372903100017	-0.0591891650884314
0.000146859892674911	-3.27274023470125e-06	-1.64215028738369e-05	0.000112608817932336	-3.58907694151728e-06	-2.12525829635286e-05	-1.30252955624384e-05	6.64958190533033e-06	-3.96946353836653e-05	-1.2420829952523e-05	-4.89138684113438e-05	-6.06562449201796e-05	-5.7128062452865e-05
0.317227763999696	0.0499708427730451	-0.0484351632053586	0.264011669635125	-0.00298066168791139	-0.00682601021744544	0.053868767821602	0.025990650947109	0.00936380553838345	-0.00490333595267844	-0.0186518064656607	-0.0317068138409057	-0.0437710771171768
0.0572908832791337	0.0110144793819544	-0.00611636212079855	0.0454786633479824	-0.000128175671345397	-0.000798018657325414	0.012340646312631	0.00826110613033026	0.00462344371101212	-0.000463097164335402	-0.00476198528973859	-0.00902001995474513	-0.00814569744553522
0.126632644586441	0.0103181203927754	-0.0215653306119551	0.0777885891148737	-0.00716631218792663	-0.00525859344291857	0.0193889270863787	0.0100650977217077	0.00112614705689626	-0.0062124528154226	-0.00955788591289104	-0.0165277898481765	-0.0209616469522419
0.44746684009025	0.180715104321395	-0.0769678836668033	0.318419829183078	-0.0104781397929049	0.0029689644986029	0.075087194900764	0.0447300944251501	0.017406047239983	-0.00375458764715103	-0.0265683169642739	-0.0448770250652967	-0.0607690673992631
0.0157697483485178	0.00219786837283262	-0.00439397086433384	0.00225029544530796	-0.00108805612163385	-0.0015240832538866	-0.00014143301583476	-0.00125311250669527	-0.00100413039052227	-0.00130606968776023	-0.000709642829907747	-0.00180128097851038	-0.00240521434730383
0.930246437389771	0.0697535626102292	-0.303447930991361	0.0648223456790122	0.0113394885361552	0.00361636684303346	0.0200661552028218	0.0119082804232804	0.0110860301426969	0.00747792768959432	-0.00806193602693606	-0.00445926419259757	-0.0111103527336862
0.0797921566099855	0.012135525506281	-0.014875667678151	0.0415372668490173	0.00624684344520023	0.0031459891407865	0.0170353580784477	0.0115592947291429	0.00623858890785292	0.00469641629299336	-0.0010963576767921	-0.00301291085934763	-0.00653972593248076
0.29933004046577	0.1041353768442	-0.0458517351488275	0.22982408632362	0.0237182969351369	-0.00613198388393499	0.0656778394745168	0.0297272876169118	0.0122374300510599	0.00879315652560098	-0.00325245918467354	-0.0266158031849943	-0.0286759107331732
0.456311341347386	0.181036508279489	-0.08141981257593	0.31117258275278	0.00213306752474934	0.000754368414202289	0.0726555989079631	0.0455221737180793	0.0227647234530029	0.00144371796947584	-0.024123073905477	-0.0398102084963952	-0.0547119692702104
0.0122136335777302	0.00828209827739577	-0.00130193219586254	0.0112049273920128	0.0059286977645548	-0.00125244930919627	0.00587958701754351	0.00331641828682299	0.00433782876291	0.00233812422767927	1.51258715630365e-05	0.00231669461997645	0.00200830465743731
0.013029789685207	0.00818015543256924	-0.00144658040179504	0.0125955968934583	0.00368829910859817	0.00474118130056103	0.00481623898795445	0.00467099384475901	0.00381128686203751	0.0042147402045796	0.00384182913875198	0.00255968272954373	0.00227952088983345
0.456672023288038	0.156098818738327	-0.0961965224506917	0.245693755268063	0.00314865902392503	-0.0121758049621971	0.0567485421821027	0.0309048138742369	0.013443830051204	-0.00451357296913601	-0.0230239563161533	-0.031859567616087	-0.0484231593181426
0.0507703039546892	0.0402374206011976	-0.0062834557105282	0.0258038000212624	0.0107689775868303	0.000779260743134599	0.0231386520288089	0.0117486299512599	0.0131920277739692	0.00577411916498247	0.0105201743051541	0.00377839402727333	5.54683650695054e-05
0.0644064727893987	0.0236659173907667	-0.00403264430241621	0.0501774248803967	0.00773121008784869	0.0085078212757415	0.0292635546225921	0.0235533161742538	0.0155663149274104	0.0081195156817951	0.00873938427263761	0.00458008295298526	-0.00114529212620398
0.129299187854941	0.00886815043018563	-0.0222147953446549	0.0765406905333253	-0.00372813653628318	-0.00948821808156386	0.0179208630144621	0.00855414387053696	0.0019167838045544	-0.00660817730892352	-0.0133923635992783	-0.017000583835333	-0.0207366440532996
0.0282448012579976	0.00667475667654965	-0.00661599640373062	0.00861293651322988	-0.00239816870763642	-0.000621559279060289	0.00130603221557418	0.000939084762166347	-0.00156669505409238	-0.00150986399334836	-0.000789056363862426	-0.00142095354996535	-0.00375499686998378
0.23230248018076	0.105465429615991	-0.0349333213429331	0.178695636387914	0.0223120925929703	0.00806266346964593	0.0616409327126425	0.0594696295330761	0.0218894671249222	0.0151873780313081	0.00160559028240254	-0.0123283396855958	0.00508136183077731
0.0360634966854779	0.0118334971695526	-0.0104492693123037	0.00549584782279392	-0.00280471233690234	-0.00407160420237464	-0.00218316770190802	-0.00396813796286106	-0.00224519124072071	-0.00343815826963849	-0.00473812475200108	-0.00539193255758136	-0.00543180990729823
0.901643121693122	0.0983568783068783	-0.288549549882528	0.0874986772486773	0.0143477777777777	0.00763370370370375	0.032091622574956	0.0202119841269841	0.0163234527817862	0.0109907407407407	0.000502034940368379	-0.00914309375809375	-0.0150614155597489
0.654296846651825	0.274615965682238	-0.162340937733668	0.229417634180189	0.00919126402587522	0.0208018872169516	0.081265569593339	0.0488013442996805	0.036935031729981	0.0149965756214134	0.00410509762544209	-0.0166704937759988	-0.0251516922612273
0.90664315696649	0.0933568430335098	-0.290350134771654	0.0844179541446208	0.0109037630270965	-0.023450034040034	0.0274925573192241	0.014040937025937	0.0101346344396346	-0.0062731355064688	-0.000786983016982878	-0.00612129777629766	-0.00799529115401654
0.662250727928156	0.31835643966846	-0.167156929850728	0.231332123980857	0.0214694133238515	0.012194517239947	0.0721676328007282	0.0600731955394923	0.0416033459781221	0.0168319652818992	0.00775928403668602	-0.00982134609144014	-0.0283421827688368
0.931465661375661	0.0685343386243387	-0.303783234547164	0.0628084126984128	0.0059056613756614	-0.00275176847843506	0.0170875837742505	0.0170349470899471	0.00927681657848323	0.00157694644861317	-0.00179967304300632	-0.0116149035532369	-0.0116345350328684
0.202723448801365	0.076571241053275	-0.0319137251337426	0.150505083753937	0.0193056192081882	0.0105653864115489	0.0510357990413854	0.0351570170335781	0.022412976756208	0.0149355028098686	0.00358095382640009	-0.00531996177726571	-0.00971254892678047
0.0794660435852799	0.00455413156875911	-0.0120230798828165	0.049246401099698	-0.00502586978764345	-0.00533158506178101	0.0107719532748993	0.00588967293030984	-0.00139848854498226	-0.00517872742471223	-0.00824667843643584	-0.0123247668667898	-0.0170846190893834
0.304046376376155	0.104226946071717	-0.0477442001978399	0.228114641770931	0.0265560979329519	-0.0143476782600769	0.0680635492773535	0.0380960374019791	0.011098745558991	0.0061042098364375	-0.0137654626858921	0.000913018604745186	-0.0230851682232922
0.902577707231041	0.0974222927689594	-0.286922667268663	0.0873593298059964	0.0215836155202822	0.00900904761904753	0.0270399118165785	0.0169840354090354	0.00616537197370526	0.0152963315696648	0.000788646661979975	-0.00691893538560207	-0.010107376017229
0.0148360841952384	0.00125596416636195	-0.00417592580591433	0.0022870754795778	-0.00122610346472362	-0.001435926610404	0.000305462084813374	-0.00113635816859641	-0.000460671280777614	-0.00133101503756381	-0.00201018044415567	-0.00190474600290024	-0.00142880120583305
0.300596024083169	0.0484756341265921	-0.0372602319032432	0.287121626425936	-0.00340997693160178	-0.0092969418818622	0.0597162928518522	0.0344236714762649	0.0132505150953979	-0.00635345940673199	-0.0212428392958973	-0.0338458667352808	-0.0504595199085819
0.934138906525573	0.0658610934744269	-0.305539182486146	0.0618314638447972	0.00525315696649042	-0.00320884954551615	0.0221010405643741	0.0115337654320988	0.0123505114638449	0.00102215371048719	0.00303246031746041	-0.00317569344236002	-0.0133832154265486
0.411357826665797	0.115577835999589	-0.0738915816280316	0.286717017798305	0.023663554589241	-0.00964479731862583	0.0738072042276568	0.0514203760260453	0.0581308181101199	0.00700937863530754	-0.000923244891005592	-0.0269297751948652	-0.00764662667591332
0.0988376438774465	0.0401770561694941	-0.0118321625631154	0.0810426576252461	0.00332262594295606	0.0056867908851216	0.0264132420525032	0.0180055803713861	0.0127010370503562	0.00450470841403883	-0.00729172959240999	-0.00912195466806522	-0.00524268409852964
0.297285172574924	0.0423763484983386	-0.044807272132777	0.23145097675333	-0.00131526131028525	-0.0140665322565452	0.0482429508068269	0.0281035277377807	0.010806200920651	-0.00769089678341522	-0.0210610252985349	-0.0296782117769853	-0.044275932287397
0.00457267378883806	0.0224980408999855	0.000135199586142126	0.00480551648782328	0.00608862915647784	0.00264030499460518	0.00626230913469969	0.00506166223146332	0.0051729933345678	0.00436446707554151	0.00313385814881743	0.00295245652647508	0.0018003704007833
0.136462586152845	0.0230576438632625	-0.0162987259156255	0.117190071272959	0.00188407744408886	-0.00297164365473457	0.0336792034186235	0.0168148519223698	0.00492933392765457	-0.000543783105322854	-0.00462465402240547	-0.018080099721077	-0.0180607101286952
0.453425245713465	0.180088154993071	-0.0798477756263375	0.312397468337005	-0.00986088922664263	0.00342432537098547	0.0691066089392025	0.0440379522923539	0.0199884715061907	-0.00321828192782858	-0.0212990861864525	-0.0447083476674592	-0.0528197354300913
0.0972428562476883	0.07189720995994	-0.0188716858721361	0.0467266108859307	0.0175693161453771	0.00065033601925002	0.0202165303985056	0.00890702550049548	0.00486244398070397	0.00910982608231356	-0.000371631043378298	-0.0120811983997575	-0.0141515749171919
0.0132718238000832	0.00188950209113436	-0.00367218095491494	0.00297649582965879	-0.00159911407919454	-0.0010758368254925	9.98761146186675e-05	-0.000341077229544903	-0.000180139928960332	-0.00133747545234352	-0.00118372449936834	-0.00126558798402763	-0.00143158256478806
0.558428549405024	0.186109605274004	-0.130571334600336	0.242657320820392	0.0034776146190918	-0.00527578966849196	0.0576528882650654	0.0285482118546397	0.0222253903824364	-0.000899087524700026	-0.010667919117752	-0.0285693542303677	-0.0478704210169454
0.932822363315697	0.0671776366843033	-0.304670620236185	0.0620739329805997	0.009259541446208	-0.00191135697635703	0.0243705996472663	0.0181647554914222	0.015119012345679	0.00367409223492543	0.00343466490299815	-0.00396195767195762	-0.00785492063492066
0.317773562100248	0.0496683900657647	-0.0493928276370232	0.264205707902768	-0.00723958689419119	-0.0080605763279355	0.0567360690048631	0.029482045399482	0.00856950223067121	-0.00765008161106334	-0.0218199212156174	-0.0376104002682328	-0.0478713314195743
0.850754030784031	0.149245969215969	-0.261305036167555	0.121043323713324	0.00881996154172626	0.0115126430359763	0.0359566215338765	0.0328102811077812	0.0219283134766468	0.0101663022888513	0.00169726139147708	-0.0100033333804902	-0.0188820513810426
0.577170618353895	0.277448045166338	-0.126791519362382	0.273324015315383	0.0161965466558456	0.0197106810973747	0.0786534616819342	0.0554420823235889	0.0370118619231048	0.0179536138766102	-0.0079814188181605	-0.0283259363218222	-0.0458910936644094
0.108903697416163	0.0366593445198432	-0.00580761675255108	0.116864190022645	0.0205297844674393	0.00387958948652914	0.0484830131233509	0.0313050045351651	0.0188689804660653	0.0122046869769842	0.00622544948388899	0.00192650584647235	-0.00758920794211917
0.556571155297642	0.192635766356007	-0.132563349939136	0.242197010537756	0.018784210173968	0.00639587961152199	0.0731722140310267	0.0408985115906342	0.0274247983134663	0.012590044892745	-0.00734436892932222	-0.0268917219995986	-0.0353081014362995
0.0276829137513453	0.0322498215512797	-0.00292160020444456	0.0175400123229504	0.0164563121193847	0.00801518190724175	0.0173081904040349	0.0168501690840262	0.0110623883354665	0.0122357470133132	0.00908536147396256	0.00809492016256462	0.00879664743026083
0.468744726238232	0.174232448301937	-0.0985758241742642	0.254371407938493	0.0238774726236077	0.0144220732188964	0.0700386633064443	0.0455921925368541	0.0274830389439648	0.0191497729212521	-0.00755576323424251	-0.0142337105621387	-0.0364517994461899
0.0483393763492894	0.00753723172432843	-0.00836882532783861	0.0255875980001976	0.00294800861588469	0.00234112699079474	0.0110133377157845	0.00688559857710897	0.00467857841686618	0.00264456780333971	0.000700842655925682	-0.000987171798518441	-0.00398446811114168
0.0710369369286684	0.041004374675488	-0.0161057158583494	0.0262142921549198	0.000887547362837832	0.00101529515386549	0.0141136576246351	0.00923598060499096	0.00531787004829361	0.000951421258351667	7.34567364757271e-05	-0.000612329118983596	0.00385796944141101
0.284928074350832	0.0451672088688324	-0.0422179524900789	0.229055562938378	-0.00145825188173559	-0.0186079583802755	0.0529375728086733	0.0251093442906916	0.00321608159858	-0.0100331051310055	-0.0225311360744029	-0.0412381674361905	-0.0467725778061135
0.65894089594442	0.272973570154603	-0.164208683404044	0.22979153987913	0.0284603071327055	0.0110243215915404	0.0676433338491267	0.0521896421134777	0.0355331605567689	0.019742314362123	-0.00138606980856126	-0.0130517019846464	-0.0359208967167944
0.854953942353942	0.145046057646058	-0.263317188551564	0.118511771931772	0.00343748140748146	0.00757958177624851	0.0367772848756183	0.0248808331791666	0.0123138384962895	0.00550853159186504	-0.00385550241894439	-0.0139332727693511	-0.022164138789678
0.0336482405823508	0.0024770917918169	-0.00742149187332201	0.0130983007980922	-0.00201975316437739	-0.00264787361256551	0.00404204865954924	0.00241195128966035	-0.00231197326115145	-0.00233381338847145	-0.00358147865374604	-0.0051616324814824	-0.00495430921926278
0.0502200905629119	0.00685284949545222	0.000379037631719911	0.059862281095168	-0.00093642167086639	-0.000182225517713588	0.019203529930741	0.0105465203436362	0.00491714912334295	-0.000559323594289986	-0.0045691814345895	-0.00760449512110914	-0.011835734601007
0.0511972006412356	0.0398497937657576	-0.00632023870128568	0.0247229486317099	0.00696765022596707	0.00576472251153862	0.025489153247016	0.014059397865863	0.00843308050112567	0.00636618636875284	0.00521891576793405	0.00683224426809292	0.00320017515946729
0.903458148148148	0.0965418518518518	-0.288647312262766	0.0855892063492063	0.0105417446750778	0.00948933942600616	0.0255448941798941	0.021289761904762	0.00709252845919506	0.010015542050542	-0.0024074253596803	-0.0120187253559804	-0.0168140383944305
0.0412614700843059	-0.00124976749429886	-0.00370449015374803	0.0297020850160994	-0.0065667339930599	-0.00613725095294457	0.00445596303182635	-7.28763568774438e-05	-0.00363449592722769	-0.00635199247300224	-0.00996981221637854	-0.0114693297854578	-0.0132623034725701
0.418332970725625	0.11578259161713	-0.076292938100426	0.286190377892275	0.0314114126233318	-0.015905867867992	0.0697857440644395	0.0520077101139082	0.0145486504190974	0.00775277237766986	-0.00971260630684773	-0.0213611984144879	-0.0404757750455709
0.325323378753058	0.0966271689256297	-0.0507115335231267	0.265581653231355	0.0238910856557384	-0.0144836367396037	0.0653837007160755	0.0404112677271211	0.0292418427034413	0.00470372445806738	-0.0191619709862462	-0.0167513913563809	-0.0393848421334289
0.00855652427087493	0.0220791897586712	0.000408777092939737	0.00846129806167047	0.00911137972002844	0.00703946413015477	0.0115703155482055	0.0112170606434887	0.00862136158177816	0.00807542192509161	0.00411903800584339	0.00346778442011742	0.00463954526833396
0.0473474612575662	0.00115922743926454	0.000485031245854251	0.0560957797027839	-0.000671860053753567	0.00010998772377159	0.0183237235426159	0.0110343802444679	0.00465292440056409	-0.000280936164990989	-0.00413102859727756	-0.00705192839834569	-0.010751160214791
0.0664994522391518	0.0320585215049709	-0.00429346641345597	0.06307978850387	0.0100065317197861	0.00481855496853045	0.027319248926938	0.0257298515645824	0.0147425374146064	0.00741254334415825	0.00683465333780298	0.00180329075697813	-1.79821337790986e-05
0.00495958451835023	0.000596527112969479	-1.1418355663706e-05	0.00710604021754839	-0.000353232669926076	-4.48594520836227e-05	0.00157603608624659	0.00078175280632761	0.000299814065365105	-0.000199046061004849	-0.000489662508602862	-0.000905791289172508	-0.000830559300152239
0.412731830186443	0.0764716949799767	-0.0743160699347606	0.287973686105543	-0.00863730545349528	-0.0154905402241753	0.0559090134021872	0.0314351196883629	0.00957683554591093	-0.0120639228388353	-0.0240002092008463	-0.0410329283288599	-0.0650064036262225
0.047629001081019	0.000937551904374036	0.000605120156335827	0.0554172510311988	-0.000140132409562094	-0.000130586855817218	0.0188149323185252	0.0111906761495851	0.00450376769918502	-0.000135359632689652	-0.0045488204477815	-0.0078811665749743	-0.0110197032545715
0.858162483935817	0.141837516064183	-0.265956373185102	0.117490955217622	0.0197081862581863	0.0121209261109262	0.0563769845586513	0.0290409633576301	0.0180798797807131	0.0159145561845562	0.00780378334271314	-0.00399080678580677	-0.0157063958028174
0.562022666583166	0.269624793222158	-0.133619380567667	0.238855189114046	0.0226788255670813	-0.00149022518528918	0.0637203986387755	0.0417083196787202	0.0251978280311468	0.010594300190896	-0.013098289458224	-0.0212205033267244	-0.0270997773576959
0.397462372082972	0.0744817076875591	-0.0695345965057812	0.292223289179284	-0.00944977404084041	-0.0149627065519152	0.0527224481474414	0.0351082143415082	0.0120413959528545	-0.0122062402963778	-0.0327569925862157	-0.0444986155805098	-0.0571881912641838
0.212402144948639	0.0207499579797594	-0.0205471015469835	0.23210796634816	-0.00542920044566614	-0.0063230001390718	0.0530267029371763	0.0294063331942618	0.00872137519286412	-0.00587610029236899	-0.0172895480450883	-0.0290451405420418	-0.0385984753118555
0.656864185628509	0.269379715609993	-0.163046441801381	0.232035875032637	0.000134160276174855	0.00551449357878286	0.0639829552166414	0.0492266562538785	0.0226745513976432	0.0028243269274788	-0.0156036293787321	-0.0306647755240093	-0.0363238010447495
0.154457730890227	0.0978675146215197	-0.0246211726469333	0.108244026359376	0.00159257333117152	0.00257311039291724	0.0340763920995631	0.0215190191764884	0.0123195382388228	0.00208284186204438	-0.00124763401783648	-0.00611905394671838	-0.0136837078117195
0.0960311170181509	0.071900051112662	-0.0185519891444348	0.0477539286492481	0.0114625919327382	0.00619941874496767	0.0206784526280212	0.0100520700545426	0.00785901554430955	0.00883100533885293	-0.00254592600101954	-0.000299181211841179	-0.00926550947772325
0.543238023558739	0.224254683277296	-0.116982653800048	0.277946263648402	0.00444808650181661	0.0178638892311498	0.0704471360675616	0.0489659334820342	0.0243339393166441	0.0111559878664832	-0.00545680197246257	-0.0301445986436637	-0.0459569194270441
0.0484000512790029	0.0211196076880666	-0.0119300255697664	0.0140769999675029	0.00226507128728615	-0.00209831250823799	0.00797247555303472	0.00203641820817666	0.00553914876832582	8.33793895240742e-05	-0.00228051354632398	-0.00244438521812116	-0.00598109722300474
0.137447978856192	0.0151178662312541	-0.0121028399465188	0.128302316371283	-0.00379934184491601	-0.0018624699597983	0.0324074552598402	0.017675387184358	0.00534498654833201	-0.00283090590235716	-0.0140902198411501	-0.0196630438772182	-0.0274031563627543
0.1510321990658	0.0482960022050881	-0.0217697182191764	0.1157694192877	-0.000491456279387209	0.00310141968588543	0.0312557483564583	0.0171104661219832	0.00504202765665199	0.00130498170324911	-0.00591549915716236	-0.00780830999273679	-0.0215468858057181
0.127393529979115	0.00919501188204139	-0.021611045067872	0.076996143624616	-0.00134437049495295	-0.00871480708376199	0.0154499876000184	0.0115417800826426	0.00236922314609189	-0.00502958878935747	-0.0127539890863773	-0.0172759617677163	-0.0178092634355971
0.85228979020979	0.14771020979021	-0.261724478660206	0.120526347356347	0.0124851544751545	0.00560701631701632	0.040101558996559	0.0291792640075973	0.0341408101158102	0.00904608539608542	0.0037880973615757	-0.00886152669044826	-0.0164559937643366
0.904250229276896	0.095749770723104	-0.288492537161059	0.0878034744268076	0.0193425749559082	0.0152000625300623	0.0329954585537918	0.0261918053551385	0.0180295767195767	0.0172713187429853	-0.00219644472811142	0.0045716288649621	-0.00832677264628512
0.925762239858906	0.059573736043756	-0.301047851806797	0.0676896119929454	-0.00514686868686876	-0.00993975545152015	-0.0056238236454903	-0.00780982967649635	-0.0121862882233961	-0.00754331206919445	-0.0128327450019117	-0.0206383345679544	-0.0278683556984047
0.301916326006237	0.047204807108432	-0.0380587634849088	0.29327222799566	-0.00191456786458849	-0.00565348461740101	0.0633024309744935	0.0365285365643638	0.0142413442299777	-0.00378402624099478	-0.0203919141229284	-0.0339467194989967	-0.0503147844645346
0.891140516273849	0.108859483726151	-0.283095141488509	0.0932482138848806	0.010093019079686	0.00356033236190112	0.0284373633156968	0.0201826142376144	0.0142647097963766	0.00682667572079354	-0.00335912063245392	-0.00714680137045853	-0.0151193612052434
0.0183002634486851	0.00311815429621485	-0.00513740997940926	0.00191254223746349	-0.00273986416769499	3.99737678482663e-05	0.000352340848213676	-0.000842317122805296	-0.000685041866450537	-0.00134994519992336	-0.00166330983942219	-0.0026029452972012	-0.00360503015469614
0.54484957023956	0.222855642963924	-0.117945088599082	0.277145476700313	0.00530863818353633	0.00254719705912798	0.0754403629600083	0.0514845237151907	0.0233525304560159	0.00392791762133216	-0.0142142631712132	-0.0364412801988737	-0.0416541453219011
0.13542404680451	0.021925439755753	-0.0171778274879077	0.116892265947961	-0.00329924895561534	-0.00105625662451173	0.0278874479166599	0.0210125249498782	0.00344833602967332	-0.00217775279006352	-0.0121234810954391	-0.0149144953834366	-0.0170602769996048
0.463000794306885	0.097394270698724	-0.0957302342832194	0.257142366940108	-0.00306708730903632	-0.115601522820948	0.0392697892417324	0.0245211964898733	0.0121912752254127	-0.0593343050649923	-0.0303798957508881	-0.0759411600012976	-0.0757123548795414
0.881694262404262	0.0704538187177134	-0.278071205518729	0.0986802878602878	-0.00176960927960934	-0.00789727700356857	0.0164287029092911	0.0106495977116565	0.000807200945673547	-0.00483344314158896	-0.0200636219936586	-0.0214797962297927	-0.0319894521410441
0.454750625338593	0.098353185605341	-0.0941071343427101	0.258957004234201	0.000268814709880605	0.00219251803993187	0.0608343200542997	0.0362201207037088	0.0166580523169292	0.00123066637490621	-0.0161751758214698	-0.0327756307931525	-0.0415398291935434
0.109635625109912	0.00885282468915594	-0.016128036272301	0.0774522209842522	-0.0056745525220481	-0.00561917732659185	0.0196965088735879	0.00908854137568368	0.00342064628552328	-0.00564686492431997	-0.00963928121300636	-0.0173729574619909	-0.0195877985061372
0.135671330470911	0.0526430330180487	-0.0180111964671949	0.107801481138606	0.00656148758641228	0.00740963382525109	0.0381295356766221	0.0263983858980881	0.0131237334372035	0.0069855607058317	0.000270439643807685	-0.00308370371753305	-0.0112001462209216
0.310351979593017	0.0484814429593793	-0.0403694228162056	0.288197279628441	-0.00381758295850515	-0.00827495665666816	0.0613535977711778	0.0356021206598486	0.0144617766538102	-0.00604626980758666	-0.0198929989505696	-0.0346344415828631	-0.0494748441617054
0.0903573338991861	0.0100843812688167	-0.0134368388446874	0.06286214352047	0.00238946091254406	-0.00139010124303113	0.0205179696272472	0.0121782010500695	0.00573424359065518	0.000499679834756475	-0.00161894524749943	-0.00694877646711022	-0.00893955066245022
0.888477419494086	0.111522580505914	-0.281373371994277	0.0952686122519455	0.00853427362760695	-0.00190995991662657	0.0238480820414153	0.0194298055031389	0.0123954259937593	0.00331215685549024	-0.00832407136073809	-0.0147106709340042	-0.0156482410912674
0.101275676409558	0.0617030032628712	-0.0201891850131012	0.0468387548282844	0.00509651297752696	-0.00413132957991283	0.0178523459870478	0.0147557201139653	0.0174114334662359	0.000482591698807072	-0.00146270324140507	-0.0075575520910682	-0.0115463762513138
0.142798064991562	0.0431469086092309	-0.0205533226872757	0.107324090048058	-0.000952052939445946	-0.00441561498825466	0.0317443250922846	0.0168299350069826	0.00566590953359183	-0.0026838339638503	-0.00303320430607826	-0.0161507438905497	-0.0112095888465411
0.102304874814527	0.0745809247553572	-0.0200160783879511	0.0489006100982411	0.0027310867438471	-0.00168897363892945	0.0227453936694526	0.0187591193922641	0.00738591616547155	0.000521056552458821	-0.00236292350473619	-0.00858826081025987	-0.0111842855780038
0.0264768525144723	0.00490558986018889	-0.0064067214910863	0.00767591842862607	-0.00176749321611694	0.000360923959687013	0.00164847975164648	-0.00044750229511761	0.000444977357110677	-0.000703284628214965	-0.00134369691799898	-0.00260440567991417	-0.00318952035506409
0.895725424082091	0.104274575917909	-0.283379131538013	0.0907719914653249	0.0112247346480682	0.00520614681614684	0.0253008457591792	0.0213458545775214	0.0249717187750522	0.00821544073210756	0.000983556196889612	-0.0167992374292373	-0.00821321320654644
0.0384594037924322	0.00803123186745305	-0.00399061232338424	0.0268223418012705	0.000360440135155321	-0.00116857855998556	0.00826654635953838	0.00513223273630238	0.00265392166125731	-0.00040406921241512	-0.00185032447539209	-0.00491466991663455	-0.00578755045363444
0.327484363976901	0.0976792815277053	-0.0523732599069289	0.261129557375225	0.0215380603110579	0.00203657075237257	0.0711203274463226	0.0459346400726386	0.053352265604233	0.0117873155317152	-0.0123564684188969	-0.0196544893807574	-0.0335968462230268
0.925056701940035	0.0603737426151848	-0.300905919775159	0.068313668430335	-0.0033882892416226	-0.0145191698425032	0.0102373985890651	0.00324310084976753	-0.00282998800582135	-0.00895372954206297	-0.0199605153361526	-0.0224546389104723	-0.0496188087048639
0.894771471861472	0.105228528138528	-0.283612920171442	0.0912454593554596	0.0373900096200098	-0.00472202507006425	0.0288918935385604	0.0202014341831009	0.0236063235529903	0.0163339922749728	-0.00475203006869662	-0.0015009579817421	-0.0145632530270249
0.929493615520282	0.0705063844797179	-0.302988654039156	0.0643582363315698	0.00616658489658506	0.00154520282186954	0.0159131040564374	0.0112394268077604	0.00485123795957143	0.00385589385922736	-0.00379698073531387	-0.00931373065206398	-0.0124944717628049
0.572725194856435	0.281473502365943	-0.127208020439426	0.273276169575123	-0.0023061154091939	0.0164270277743108	0.0839429516861502	0.0604068243475934	0.0285004026800277	0.00706045618255846	-0.0104960868070024	-0.0320131343662799	-0.038531059353123
0.327010948899719	0.095208484082661	-0.0525188806807425	0.262047373122256	0.0151332652825768	-0.0130290307335562	0.0704350809189632	0.0332052982684491	0.0205494503164212	0.00105211727451032	-0.013503211538671	-0.0167164958481571	-0.0329059200474586
0.850388949815617	0.149611050184383	-0.261587153168396	0.121677090070423	0.0107786238452905	0.00861367742050401	0.0388744452461118	0.0263301578051578	0.017790162645996	0.00969615063289719	0.000760683205683232	-0.0109868161468162	-0.0177055962519688
0.854416499179833	0.145583500820167	-0.262431082938333	0.120163236269903	0.00671647426647426	0.00595491641981838	0.0346235104401772	0.0244219034977368	0.0178369867713986	0.00633569534314626	-0.00774575163580071	-0.0158956851246067	-0.0241733355226142
0.0961684695074077	0.00654578761806955	-0.0174843809424514	0.0503163202742641	-0.00470526100422416	-0.00253801281640871	0.0135421509813612	0.00694996180320043	0.0016296126279189	-0.00362163691031643	-0.00712664905656737	-0.0120569650127583	-0.0144992954557524
0.107608011338053	0.0162474056008423	-0.0190059330318109	0.0653658886680274	0.00363196449426721	-0.00360090638808747	0.0177350445821164	0.0106392744888115	0.00687338879764769	1.55290530898661e-05	-0.00331741469750521	-0.0087303282349354	-0.0145498296190861
0.0285106340831938	0.00978229902646197	-0.00709645656379649	0.00960917185745051	-0.00574229448981362	-0.00435045681785887	-0.000857460522776667	-0.00105500427718629	-0.000955741727541606	-0.00504637565383625	-0.00312336690274288	-0.00349495205149163	-0.0043742088087845
0.103838359711877	0.0265674566941979	-0.00449236918284468	0.115705827304426	0.00924872225073711	0.000253596863438024	0.0356022778170798	0.0234374656066884	0.0118751041663924	0.00475115955708756	-0.00712136229697992	-0.0137840136782854	-0.0148235315060356
0.559776530268773	0.190821577942719	-0.132966392349312	0.238846995775078	0.0127859597152356	0.00844356466268492	0.0644587557188087	0.0477850055710364	0.0250968864636926	0.0106147621889602	-0.012751754161935	-0.0328477467670143	-0.0384487402464057
0.929583139329806	0.070416860670194	-0.302471824793433	0.0650623633156967	0.0069661321394654	0.0086341093474428	0.0190862610229278	0.0159061552028219	0.0114289241622575	0.00780012074345415	0.00290827160493823	-0.00980169719169721	-0.011270833734167
0.0521384966247061	0.0218439220776835	-0.0128169716166715	0.016024163999609	0.00423909635887282	0.00648997804242356	0.00287761968980701	0.00496589044659592	0.00142125537850379	0.00536453720064819	-0.00189122479658353	-0.00264055737473909	-0.00593785605062695
0.127534018784025	0.00976880584593129	-0.02193959510208	0.0787840508140107	-0.00227346783381616	-0.00513960393932847	0.0203619448568819	0.00574510027821012	0.00114461352073975	-0.00370653588657231	-0.00965756926661401	-0.0157825923109387	-0.018214008464605
0.095153581218717	0.0156340369501468	-0.0144946126189828	0.0654839942284006	-0.00117068753481497	-0.000882193903967404	0.0163813056146907	0.00832273550499396	0.00591453923058771	-0.00102644071939119	-0.00543590850089873	-0.0077385301451928	-0.0107150564800665
0.127907114725178	0.0094476961233651	-0.0220507519429006	0.0780808433908525	-0.0056034450108126	-0.00599265092240236	0.0132631824073635	0.00305623234061919	0.00250383882869945	-0.00579804796660749	-0.014316807888369	-0.0136314117034722	-0.0200777900078961
0.0779632323425079	0.000518310379130804	-0.0127609301570446	0.0471302390657433	-0.00456595932902834	-0.00495378948604951	0.0092029780470911	0.00381020565813223	-0.00210834973104644	-0.00475987440753893	-0.00984986254543986	-0.0115213481650721	-0.0149398699289191
0.0216327701784708	0.00554800011320406	-0.00503345561133912	0.00956534462435558	-0.00202214207638233	-0.000979900289098508	0.000687069538536454	0.000460481064303821	0.000557485362104426	-0.00150102118274041	-0.00158765962036314	-0.00168764699717044	-0.00344051635661917
0.124420266410282	0.0861104852564256	-0.0217364315598052	0.0746670283597983	-0.00361082522630671	-0.00233451684480986	0.0299648040071464	0.0281273487087888	0.0178596359160033	-0.00297267103555827	0.00363080368903672	-0.00631185991190063	-0.00866497173308221
0.852804197530864	0.147195802469136	-0.261302909633336	0.121958553791887	0.0111556469456471	-1.40705590705448e-05	0.0446818506801842	0.0293481187947856	0.0166822580197581	0.00557078819328827	-0.000896529691880477	-0.0034425505975505	-0.016386408682095
0.209528678348269	0.139018528054639	-0.0348320834213393	0.146433241761764	0.00648427726951709	0.00485989020986202	0.0429443599910963	0.0346208253516887	0.0211435030764054	0.00567208373968955	-0.000592799750436079	-0.0040990211449482	-0.0175222557058742
0.209118711382248	0.13702936361361	-0.0346253730392376	0.148392004936032	0.0172751626249809	0.00939124359048787	0.0495210810788959	0.0327613408360619	0.0265855349744009	0.0133332031077344	0.00540775645079611	-0.00356626683853425	-0.0116371751339465
0.933599823633157	0.066400176366843	-0.305490827826154	0.0612298059964728	0.0130118165784833	-0.000559233605900267	0.0235923985890653	0.0142712874779541	0.00161337736337741	0.0062262914862915	0.00520046176046185	-0.00401889295889302	-0.0142599687349688
0.200165446124994	0.0693942209529263	-0.030550308334282	0.148481613077667	0.00664150152038376	-0.00673424684552226	0.0387345400075413	0.0288092832037985	0.0155343310491199	-4.63726625692662e-05	-0.00802512374880446	-0.0126802927839649	-0.02198470159261
0.451977174929668	0.242220775275714	-0.0974288576672378	0.243873315772916	0.00490572034883296	0.00022054172113356	0.0650624742822609	0.0442743837198437	0.0414643867477765	0.00256313103498323	-0.00914955953109875	-0.0213270074796414	0.00766198904138332
0.319704697104899	0.098117686455454	-0.0495696809510473	0.263151451988526	0.0497465308201206	-0.00389095223613245	0.0695742426595033	0.0405090799898093	0.0263287677950236	0.0229277892919941	-0.00205120344848425	-0.0177516606270501	-0.0296822001260464
0.459231520719448	0.237532248541831	-0.0986806672432242	0.240416794431446	0.00996517563316301	-0.00616684887862096	0.0652774969331515	0.0621849704961764	0.0260161628851767	0.00189916337727103	-0.00755350585596809	-0.0213563215148886	-0.0357123732320209
0.883064393384393	0.0689602998303064	-0.279196830865494	0.0963328023828023	-0.00964014815250125	-0.0142234236134238	0.0180049179832512	0.0106855139631609	0.00360887049922132	-0.0119317858829625	-0.017562154296321	-0.0204534068249911	-0.0299532290281672
0.896117659130992	0.103882340869008	-0.285469887325513	0.0892048276414944	0.0097108946608947	-0.00619974901641562	0.0295684078884081	0.0184036371653039	0.00834722382555719	0.00175557282223948	0.00205439955106623	-0.00480710076960067	-0.0139889843163372
0.0368914770257027	0.0142028549114305	-0.0107392031764614	0.00611198147701691	-0.00221513655108616	-0.00402741798588978	-0.000741043021818877	2.22065200257276e-05	0.00207465998792263	-0.00312127726848797	-0.0042605647333703	-0.00280643598333444	-0.00413396237462522
0.0502288326503783	0.0218504839595096	-0.0121387217075822	0.015133129173848	-0.000785623939365196	-0.0025031207101534	0.0104212195305892	0.00363231516381488	7.640709788026e-05	-0.0016443723247593	0.000470431741142238	-0.00381551458066532	-0.00488345938756948
0.547622930933762	0.218404393427728	-0.117738460912601	0.280740608215148	0.00307578934342978	-0.00425286087688748	0.0680250651931318	0.039268988790363	0.0194501083838932	-0.000588535766728793	-0.0196100712718486	-0.0359064071965518	-0.049101019688785
0.356767704440177	0.0709235953702137	-0.0644329063458581	0.242030758788766	-0.00102523518288122	-0.00332975920610934	0.0564304206151287	0.0313816536636674	0.0111995286369213	-0.00217749719449528	-0.0158910059156986	-0.0361773688200647	-0.0430430475016438
0.560982181657773	0.187361957138658	-0.134181941925851	0.243725291293461	0.0106052568261572	-0.00117135832394999	0.058477310895595	0.0401973350235676	0.0205175198195799	0.00471694925110366	-0.0194690743995241	-0.0333883133950446	-0.0480799171707984
0.894903023889691	0.105096976110309	-0.283982805496016	0.0894894710228042	-0.00454885201218536	-0.0115037293570627	0.0219433782267117	0.0112221372454705	0.00317702020202015	-0.00802629068462402	-0.0110775944425945	-0.0174428061233763	-0.0218447675926107
0.446044659044346	0.189121088792571	-0.0786773943545105	0.312631144693058	-0.00862537003352543	0.00759269096598214	0.0819245354905141	0.0489914105855808	0.0221262432263041	-0.000516339533771615	-0.0219171951673385	-0.0332789782074915	-0.0536010316917863
0.659403712888454	0.31942660022693	-0.165346681832978	0.231126853767685	0.012649185409395	0.0519165363800144	0.0774715469976776	0.0485146033077354	0.0341222660191861	0.0322828608947047	-0.00118786828605233	-0.0182665073972473	-0.0294603826136773
0.0929051254549631	0.00932564125974783	-0.00059428630338014	0.116366109335958	0.00268573184542911	-0.00629438484118369	0.0295843010552122	0.0193097606061283	0.00768024037436724	-0.00180432649787729	-0.00975367671192175	-0.014527769446832	-0.0199068945237374
0.373799657639188	0.220962263990086	-0.0709440705582218	0.235197453706157	0.00207355254711777	0.00543999501023607	0.0584594021455733	0.0349020070975273	0.0507502022465348	0.00375677377867695	0.0344194436251703	-0.0283796709618124	-0.0379907048121544
0.0167633104534118	0.0029538838227948	-0.00467107850924077	0.00171708301941877	-0.000941802906388872	-0.000905518399779218	0.00102819664874345	-0.000843556024067715	-0.00187453478523377	-0.000923660653084045	-0.00102000144977687	-0.00143458156231596	-0.00136049255254459
0.131709559247486	0.0868907676481019	-0.0240777301509609	0.077143212209803	0.0303389752913943	-0.00219836080242566	0.0301983942140639	0.0201735414431302	0.0187497392885186	0.0140703072444843	-0.000530326738826248	0.00260240176462498	-0.00495081153844845
0.546257753279005	0.218757132476133	-0.117623312722567	0.278518122190357	-0.00466676991169435	-0.00254874079823153	0.0674988607166196	0.0455633256085274	0.0202590345048527	-0.00360775535496294	-0.0213336469882837	-0.0366386290588417	-0.0541098844498813
0.892737113997114	0.107262886002886	-0.282918405076173	0.092634684944685	0.00489506653839988	-0.00258652064427001	0.0223013751680419	0.0192578066378067	0.0175904175454175	0.00115427294706494	0.00131242442990631	-0.0124033750817084	-0.0163469938888084
0.433445511861752	0.0872184886354346	-0.0881633978341297	0.247048362226783	-0.000826863844719639	-0.00816709246021596	0.0587931908886	0.0365338783661596	0.0125168755023328	-0.0044969781524678	-0.012817938534703	-0.0342454671154105	-0.0457071815281351
0.419793413847536	0.114117788750949	-0.0766093376943916	0.285823000816805	0.0206078528699696	-0.0255007588852963	0.102780124403286	0.0387683297409056	0.0183910340613547	-0.00244645300766333	-0.00631075467070691	-0.0255721668761391	-0.0162031732770501
0.663470419020093	0.315637249959906	-0.168190977748882	0.229643033084504	0.0240554391631127	0.00201987125193337	0.0691179822696192	0.0600171836913889	0.0326781001114135	0.013037655207523	0.00366314037205451	-0.0170097922147161	-0.0260286397164885
0.0685696452851582	0.00384484068269181	-0.00770050517392473	0.0492053333891684	-0.00639396217290904	-0.00461401041387419	0.0112729193288398	0.00517674038759114	-0.0011468299158402	-0.00550398629339162	-0.0103353058540897	-0.0139049217522014	-0.0156301048558801
0.0641614520707849	0.00563752191552726	-0.0107010184195237	0.0386957551493621	0.00155945378766803	0.00141809203601471	0.0128258935340914	0.0109783785749746	0.00740977550786545	0.00148877291184138	-0.00234049936941013	-0.00481663709557109	-0.00807621030382882
0.0931330954861795	0.0154445833583757	-0.0133504011236143	0.0661940810937165	0.00248698371121037	0.000658509541582405	0.0201380013611869	0.0130929855287926	0.00637888633068345	0.00157274662639639	-0.00547073562703919	-0.00803615234013197	-0.0130961788976316
0.375683599453075	0.222426961030001	-0.0732986179245368	0.231525042867045	0.00620289920509465	0.00373101716594215	0.0658444351730107	0.0419591643031993	0.0691363434204067	0.0049669581855184	-0.0113054837430716	-0.0273198756884817	-0.0324277030990808
0.160894023802681	0.104769154673866	-0.0245805369686901	0.118259806833374	0.0141061003029491	0.00155980570702094	0.042410870988448	0.0313339777129791	0.0196246140049069	0.00783295300498504	0.0015448546370502	-0.00250504539527346	-0.0143957728802602
0.89016349662683	0.10983650337317	-0.281445787983526	0.0944648102514769	0.00472783870450544	0.0055249735449735	0.0230313975530643	0.017324317657651	0.00560307076614097	0.00512640612473947	-0.00625599764433094	-0.010828782018141	-0.0203136777489796
0.853804699374699	0.146195300625301	-0.261964866257383	0.119800917230917	0.0102320178586846	0.00693983522650199	0.0407066634599969	0.0288162940762942	0.0199438753838754	0.00858592654259327	-0.000665497062849907	-0.0100637393146163	-0.0175309679481737
0.894656349206349	0.0752192282537983	-0.283670760547897	0.0915817460317458	0.00813730146396796	-0.000851608326314257	0.0220188231521564	0.0112499973483307	0.0064587657712657	0.00364284656882685	-0.0146955864524003	-0.0159422258398545	-0.0156673311764489
0.0928149756741451	0.00232935972273131	-0.0177097507535793	0.0465938843419051	-0.00370767758769409	-0.00290368888912147	0.0126372194209922	0.00604538269912669	-0.00108996190268486	-0.00330568323840778	-0.0120104718081383	-0.0124020514344445	-0.0153604098789503
NA	NA	NA	NA	NA	NA	NA	NA	NA	NA	NA	NA	NA
0.93392291005291	0.0660770899470898	-0.30478300308329	0.0610919047619046	0.00676402116402097	0.00283703703703697	0.0152298124098124	0.0160594708994707	0.00203158730158715	0.00480052910052897	-0.0027501547218215	-0.00761791507874854	-0.0149555623388958
0.104786500582787	0.0740043445374931	-0.0202750959115711	0.0485542415110623	0.00323342909141318	-0.00402343177525788	0.0181191001355746	0.0163045627514718	0.020372414962867	-0.000395001341922344	-0.00499554585282126	-0.00389918489893287	-0.00897607120754834
0.090327249845349	0.00312538737767039	-0.00029169688859132	0.114575429671897	-0.00134327938093637	-0.00129432334387068	0.0312075617512414	0.0178042863882629	0.0077805038468578	-0.00131880136240353	-0.00907675617918907	-0.0151948495552493	-0.0211399732325343
0.414844034484524	0.11591800330137	-0.0753215744960808	0.284886994921799	0.0271802805214255	-0.0173246646678362	0.0628839279724088	0.0508445723585047	0.0343323604777953	0.00492780792679459	0.00523412136225732	-0.0184748700673587	-0.00782280233842642
0.0216989131515437	-0.000334346185492208	-0.00514299231135844	0.0073699192677743	-0.00246139325183312	-0.00121515919992144	0.000754158190976833	-0.000160687312262455	-0.0010266939706465	-0.00183827622587728	-0.00332163820250823	-0.00317797681256403	-0.00352373399017748
0.417180858825387	0.0765163891182148	-0.076533401080533	0.287124124535479	-0.0105751995166359	-0.0206036741442918	0.0511023175430218	0.0260257633667532	0.00737900250210372	-0.0155894368304639	-0.0262828547399702	-0.0466673077027955	-0.0586674379878531
